# Supplementary material for: Transient naive reprogramming corrects hiPS cells functionally and epigenetically
Source: Nature. 2023 Aug 16;620(7975):863–72. doi: 10.1038/s41586-023-06424-7 (PMC10447250; doi:10.1038/s41586-023-06424-7)
Supplement: Supplementary file 4 — Details of all cell lines, reprogramming replicates, and FACS markers used in WGBS profiling. Relates to Figs. 1–5. [file 41586_2023_6424_MOESM4_ESM.xlsx]

## Sheet: Sample and WGBS library details
Library_id	GEO_accession	Sample_accession	Library_type	Publication	Lab	Background	Progenitor	Timepoint	Group	ID	Seecondary_id	State	Media	Batch	Reprogramming_replicate_id	FACS_markers	Figures
RL1124	GSE159297	GSM5412622	WGBS	This study	Lister/Polo	32F	Fibroblast	P10+	TNT-hiPSC	D13_plus_10_32F_SmithR_to_E8	TNT-hiPSC (32F)	TNT	E8	A	32F_TNT_sendai_a1	CD13-F11R+TRA-1-60+ SSEA3+ EpCAM+	1,2,3
RL1125	GSE159297	GSM5412623	WGBS	This study	Lister/Polo	38F	Fibroblast	P10+	TNT-hiPSC	D13_plus_10_38F_SmithR_to_E8	TNT-hiPSC (38F)	TNT	E8	A	38F_TNT_sendai_a1	CD13-F11R+TRA-1-60+ SSEA3+ EpCAM+	1,2,3
RL1751_1771	GSE159297	GSM5412620	WGBS	This study	Lister/Polo	32F	Fibroblast	P10+	Primed-hiPSC	32F_iPSC_E8media	Primed-hiPSC-P26 (32F)	Primed	E8	A	32F_Primed_sendai_a2	CD13-F11R+TRA-1-60+ SSEA3+ EpCAM+	1,2,3
RL1752_1772	GSE159297	GSM5412627	WGBS	This study	Lister/Polo	H9	ESC	ESC	hESC	H9_ESC_E8	hESC-H9-r1	ESC	E8	A	NA	NA	1,2,3
RL1980	GSE159297	GSM4826292	WGBS	This study	Lister/Polo	MEL1	Fibroblast	P10+	Naive-hiPSC	P17_MEL1_HDF_to_SR	Naive-hiPSC	Naive	t2iLGoY	MEL1_A	32F_Naive_sendai_a1	CD13-F11R+TRA-1-60+ SSEA3- EpCAM+	4
RL1981	GSE159297	GSM4826293	WGBS	This study	Lister/Polo	MEL1	ESC	ESC	hESC	P13_P19_MEL1_in_E8	hESC-MEL1-r1	ESC	E8	MEL1_A	NA	NA	4
RL1982	GSE159297	GSM4826294	WGBS	This study	Lister/Polo	MEL1	Fibroblast	P10+	Primed-hiPSC	P17_MEL1_HDF_to_E8	Primed-hiPSC-MEL1-r1	Primed	E8	MEL1_A	MEL1_2ndFib_Primed_sendai_a1	CD13-F11R+TRA-1-60+ SSEA3+ EpCAM+	4
RL1983	GSE159297	GSM4826295	WGBS	This study	Lister/Polo	MEL1	Fibroblast	P10+	TNT-hiPSC	P16_MEL1_D13_TNT	TNT-hiPSC-MEL1-r1	TNT	E8	MEL1_A	MEL1_2ndFib_TNT_sendai_a1	CD13-F11R+TRA-1-60+ SSEA3+ EpCAM+	4
RL1984	GSE159297	GSM4826296	WGBS	This study	Lister/Polo	MEL1	Fibroblast	P10+	NtP-hiPSC	P4_P9_N2P_MEL1	NtP-hiPSC_r1	NtP	E8	MEL1_A	MEL1_2ndFib_NtP_sendai_a1	CD13-F11R+TRA-1-60+ SSEA3+ EpCAM+	4
RL1985	GSE159297	GSM4826297	WGBS	This study	Lister/Polo	MEL1	Fibroblast	P10+	NtP-hiPSC	P9_P5_N2P_MEL1	NtP-hiPSC_r2	NtP	E8	MEL1_A	MEL1_2ndFib_NtP_sendai_a1	CD13-F11R+TRA-1-60+ SSEA3+ EpCAM+	4
RL1986	GSE159297	GSM4826298	WGBS	This study	Lister/Polo	MEL1	Fibroblast	P10+	Fibroblast	P8_MEL1_HDFa	Fibroblast-MEL1	Fibroblast	Fibroblast	MEL1_A	NA	CD13+TRA-1-60-	4
RL2351	GSE159297	GSM7431884	WGBS	This study	Lister/Polo	H9	ESC	ESC	hESC	p47plus13_H9_ESC	hESC-H9-r2	ESC	E8	A	NA	NA	1,2,3
RL2352	GSE159297	GSM5412716	WGBS	This study	Lister/Polo	MEL1	ESC	ESC	hESC	p13plus8_Mel1_ESC	hESC-MEL1-r2	ESC	E8	MEL1_A	NA	NA	1,2,3,4
RL2560	GSE159297	GSM5412714	WGBS	This study	Lister/Polo	MEL1	Fibroblast	P10+	Primed-hiPSC	p33_Mel1_iPSC_primed	Primed-hiPSC-MEL1-r2	Primed	E8	MEL1_A	MEL1_2ndFib_Primed_sendai_a1	CD13-F11R+TRA-1-60+ SSEA3+ EpCAM+	4
RL2561	GSE159297	GSM5412715	WGBS	This study	Lister/Polo	MEL1	Fibroblast	P10+	TNT-hiPSC	p32_Mel1_iPSC_TNT	TNT-hiPSC-MEL1-r2	TNT	E8	MEL1_A	MEL1_2ndFib_TNT_sendai_a1	CD13-F11R+TRA-1-60+ SSEA3+ EpCAM+	4
RL3061	GSE159297	GSM7431885	WGBS	This study	Lister/Polo	32F	Fibroblast	P11	TNT-hiPSC	NB18_32F_TNTtoKSR_553_rep1	TNT-hiPSC-B2-r1	TNT	KSR	C	32F_TNT_sendai_b1	CD13-F11R+TRA-1-60+ SSEA3+ EpCAM+	5
RL3062	GSE159297	GSM7431886	WGBS	This study	Lister/Polo	32F	Fibroblast	P11	TNT-hiPSC	NB18_32F_TNTtoKSR_553_rep2	TNT-hiPSC-B2-r2	TNT	KSR	C	32F_TNT_sendai_b2	CD13-F11R+TRA-1-60+ SSEA3+ EpCAM+	5
RL3063	GSE159297	GSM7431887	WGBS	This study	Lister/Polo	32F	Fibroblast	P11	TNT-hiPSC	NB18_32F_TNTtoKSR_553_rep3	TNT-hiPSC-B2-r3	TNT	KSR	C	32F_TNT_sendai_b3	CD13-F11R+TRA-1-60+ SSEA3+ EpCAM+	5
RL3064	GSE159297	GSM7431888	WGBS	This study	Lister/Polo	32F	Fibroblast	P11	TNT-hiPSC	NB18_32F_TNTtoKSR_556_rep1	TNT-hiPSC-B2-r4	TNT	KSR	C	32F_TNT_sendai_b4	CD13-F11R+TRA-1-60+ SSEA3+ EpCAM+	5
RL3065	GSE159297	GSM7431889	WGBS	This study	Lister/Polo	32F	Fibroblast	P11	TNT-hiPSC	NB18_32F_TNTtoKSR_556_rep2	TNT-hiPSC-B2-r5	TNT	KSR	C	32F_TNT_sendai_b5	CD13-F11R+TRA-1-60+ SSEA3+ EpCAM+	5
RL3066	GSE159297	GSM7431890	WGBS	This study	Lister/Polo	32F	Fibroblast	P11	TNT-hiPSC	NB18_32F_TNTtoKSR_556_rep3	TNT-hiPSC-B2-r6	TNT	KSR	C	32F_TNT_sendai_b6	CD13-F11R+TRA-1-60+ SSEA3+ EpCAM+	5
RL3067	GSE159297	GSM7431891	WGBS	This study	Lister/Polo	32F	Fibroblast	P11	Primed-hiPSC	NB18_32F_D8toKSR_553_rep1	Primed-hiPSC-B2-r1	Primed	KSR	C	32F_Primed_sendai_b1	CD13-F11R+TRA-1-60+ SSEA3+ EpCAM+	5
RL3068	GSE159297	GSM7431892	WGBS	This study	Lister/Polo	32F	Fibroblast	P11	Primed-hiPSC	NB18_32F_D8toKSR_553_rep2	Primed-hiPSC-B2-r2	Primed	KSR	C	32F_Primed_sendai_b2	CD13-F11R+TRA-1-60+ SSEA3+ EpCAM+	5
RL3069	GSE159297	GSM7431893	WGBS	This study	Lister/Polo	32F	Fibroblast	P11	Primed-hiPSC	NB18_32F_D8toKSR_553_rep3	Primed-hiPSC-B2-r3	Primed	KSR	C	32F_Primed_sendai_b3	CD13-F11R+TRA-1-60+ SSEA3+ EpCAM+	5
RL3070	GSE159297	GSM7431894	WGBS	This study	Lister/Polo	32F	Fibroblast	P11	Primed-hiPSC	NB18_32F_D8toKSR_556_rep1	Primed-hiPSC-B2-r4	Primed	KSR	C	32F_Primed_sendai_b4	CD13-F11R+TRA-1-60+ SSEA3+ EpCAM+	5
RL3071	GSE159297	GSM7431895	WGBS	This study	Lister/Polo	32F	Fibroblast	P11	Primed-hiPSC	NB18_32F_D8toKSR_556_rep2	Primed-hiPSC-B2-r5	Primed	KSR	C	32F_Primed_sendai_b5	CD13-F11R+TRA-1-60+ SSEA3+ EpCAM+	5
RL3072	GSE159297	GSM7445360	WGBS	This study	Lister/Polo	32F	Fibroblast	P11	Primed-hiPSC	NB18_32F_D8toKSR_556_rep3	Primed-hiPSC-B2-r6	Primed	KSR	C	32F_Primed_sendai_b6	CD13-F11R+TRA-1-60+ SSEA3+ EpCAM+	5
RL3073	GSE159297	GSM7445361	WGBS	This study	Lister/Polo	32F	Fibroblast	P10	PNP-hiPSC	32F_NB3_p28_p2n2p_p10_rep1	PNP-hiPSC-32F-r1	PNP	KSR	PNP	32F_Primed_sendai_a1	CD13-F11R+TRA-1-60+ SSEA3+ EpCAM+	5
RL3074	GSE159297	GSM7445362	WGBS	This study	Lister/Polo	32F	Fibroblast	P10	PNP-hiPSC	32F_NB3_p28_p2n2p_p10_rep2	PNP-hiPSC-32F-r2	PNP	KSR	PNP	32F_Primed_sendai_a1	CD13-F11R+TRA-1-60+ SSEA3+ EpCAM+	5
RL3075	GSE159297	GSM7445363	WGBS	This study	Lister/Polo	32F	Fibroblast	P10	PNP-hiPSC	32F_NB3_p28_p2n2p_p10_rep3	PNP-hiPSC-32F-r3	PNP	KSR	PNP	32F_Primed_sendai_a1	CD13-F11R+TRA-1-60+ SSEA3+ EpCAM+	5
RL3076	GSE159297	GSM7445364	WGBS	This study	Lister/Polo	38F	Fibroblast	P10	PNP-hiPSC	38F_NB3_p28_p2n2p_p10_rep1	PNP-hiPSC-38F-r1	PNP	KSR	PNP	38F_Primed_sendai_a1	CD13-F11R+TRA-1-60+ SSEA3+ EpCAM+	5
RL3077	GSE159297	GSM7445365	WGBS	This study	Lister/Polo	38F	Fibroblast	P10	PNP-hiPSC	38F_NB3_p28_p2n2p_p10_rep2	PNP-hiPSC-38F-r2	PNP	KSR	PNP	38F_Primed_sendai_a1	CD13-F11R+TRA-1-60+ SSEA3+ EpCAM+	5
RL3078	GSE159297	GSM7445366	WGBS	This study	Lister/Polo	38F	Fibroblast	P10	PNP-hiPSC	38F_NB3_p28_p2n2p_p10_rep3	PNP-hiPSC-38F-r3	PNP	KSR	PNP	38F_Primed_sendai_a1	CD13-F11R+TRA-1-60+ SSEA3+ EpCAM+	5
RL3155	GSE159297	GSM7445367	WGBS	This study	Lister/Polo	MSC	MSC	P12	TNT-hiPSC	MSC_TNTtoKSR_rep1	Primed_MSC_rep1	TNT	KSR	MSC	MSC_Primed_sendai_b1	CD13-F11R+TRA-1-60+ SSEA3+ EpCAM+	5
RL3156	GSE159297	GSM7445368	WGBS	This study	Lister/Polo	MSC	MSC	P12	TNT-hiPSC	MSC_TNTtoKSR_rep2	Primed_MSC_rep2	TNT	KSR	MSC	MSC_Primed_sendai_b2	CD13-F11R+TRA-1-60+ SSEA3+ EpCAM+	5
RL3157	GSE159297	GSM7445369	WGBS	This study	Lister/Polo	MSC	MSC	P12	TNT-hiPSC	MSC_TNTtoKSR_rep3	Primed_MSC_rep3	TNT	KSR	MSC	MSC_Primed_sendai_b3	CD13-F11R+TRA-1-60+ SSEA3+ EpCAM+	5
RL3158	GSE159297	GSM7445370	WGBS	This study	Lister/Polo	MSC	MSC	P12	Primed-hiPSC	MSC_D8toKSR_rep1	TNT_MSC_rep1	Primed	KSR	MSC	MSC_TNT_sendai_b1	CD13-F11R+TRA-1-60+ SSEA3+ EpCAM+	5
RL3159	GSE159297	GSM7445371	WGBS	This study	Lister/Polo	MSC	MSC	P12	Primed-hiPSC	MSC_D8toKSR_rep2	TNT_MSC_rep2	Primed	KSR	MSC	MSC_TNT_sendai_b2	CD13-F11R+TRA-1-60+ SSEA3+ EpCAM+	5
RL3160	GSE159297	GSM7445372	WGBS	This study	Lister/Polo	MSC	MSC	P12	Primed-hiPSC	MSC_D8toKSR_rep3	TNT_MSC_rep3	Primed	KSR	MSC	MSC_TNT_sendai_b3	CD13-F11R+TRA-1-60+ SSEA3+ EpCAM+	5
RL3161	GSE159297	GSM7445373	WGBS	This study	Lister/Polo	MSC	MSC	P12	MSC	MSC2_rep1	MSC_rep1	MSC	MSC	MSC	NA	NA	5
RL3162	GSE159297	GSM7445374	WGBS	This study	Lister/Polo	MSC	MSC	P12	MSC	MSC2_rep2	MSC_rep2	MSC	MSC	MSC	NA	NA	5
RL3239	GSE159297	GSM7445375	WGBS	This study	Lister/Polo	NHEK	Keratinocyte	P10	Primed-hiPSC	NB19_NHEK_D8toKSR_rep1	Primed_NHEK_rep1	Primed	KSR	NHEK	NHEK_Primed_sendai_b1	CD13-F11R+TRA-1-60+ SSEA3+ EpCAM+	5
RL3240	GSE159297	GSM7445376	WGBS	This study	Lister/Polo	NHEK	Keratinocyte	P10	Primed-hiPSC	NB19_NHEK_D8toKSR_rep2	Primed_NHEK_rep2	Primed	KSR	NHEK	NHEK_Primed_sendai_b2	CD13-F11R+TRA-1-60+ SSEA3+ EpCAM+	5
RL3241	GSE159297	GSM7445377	WGBS	This study	Lister/Polo	NHEK	Keratinocyte	P10	Primed-hiPSC	NB19_NHEK_D8toKSR_rep3	Primed_NHEK_rep3	Primed	KSR	NHEK	NHEK_Primed_sendai_b3	CD13-F11R+TRA-1-60+ SSEA3+ EpCAM+	5
RL3242	GSE159297	GSM7445378	WGBS	This study	Lister/Polo	NHEK	Keratinocyte	P10	TNT-hiPSC	NB19_NHEK_TNTtoKSR_rep1	TNT_NHEK_rep1	TNT	KSR	NHEK	NHEK_TNT_sendai_b1	CD13-F11R+TRA-1-60+ SSEA3+ EpCAM+	5
RL3243	GSE159297	GSM7445379	WGBS	This study	Lister/Polo	NHEK	Keratinocyte	P10	TNT-hiPSC	NB19_NHEK_TNTtoKSR_rep2	TNT_NHEK_rep2	TNT	KSR	NHEK	NHEK_TNT_sendai_b2	CD13-F11R+TRA-1-60+ SSEA3+ EpCAM+	5
RL3244	GSE159297	GSM7445380	WGBS	This study	Lister/Polo	NHEK	Keratinocyte	P10	TNT-hiPSC	NB19_NHEK_TNTtoKSR_rep3	TNT_NHEK_rep3	TNT	KSR	NHEK	NHEK_TNT_sendai_b3	CD13-F11R+TRA-1-60+ SSEA3+ EpCAM+	5
RL3245	GSE159297	GSM7445381	WGBS	This study	Lister/Polo	NHEK	Keratinocyte	P10	Keratinocyte	NHEK_rep1	NHEK_rep1	Keratinocyte	Keratinocyte	NHEK	NA	NA	5
RL3246	GSE159297	GSM7445382	WGBS	This study	Lister/Polo	NHEK	Keratinocyte	P10	Keratinocyte	NHEK_rep2	NHEK_rep2	Keratinocyte	Keratinocyte	NHEK	NA	NA	5
RL3247	GSE159297	GSM7445383	WGBS	This study	Lister/Polo	NHEK	Keratinocyte	P10	Keratinocyte	NHEK_rep3	NHEK_rep3	Keratinocyte	Keratinocyte	NHEK	NA	NA	5
RL399	GSE159297	GSM4886707	WGBS	This study	Lister/Polo	32F	Fibroblast	d7	d7	d7_32F	Day_7 (32F)	Early	Fibroblast	A	32F_early_a1	CD13+F11R+	1,2,3
RL411	GSE159297	GSM4886715	WGBS	This study	Lister/Polo	32F	Fibroblast	P3	Naive-hiPSC	P3_32F_Smith_R	Naive-hiPSC_P3 (32F)	Naive	t2iLGoY	A	32F_Naive_sendai_a1	CD13-F11R+TRA-1-60+ SSEA3- EpCAM+	1,2,3
RL412	GSE159297	GSM4886716	WGBS	This study	Lister/Polo	32F	Fibroblast	P10+	Naive-hiPSC	P10_32F_Smith_R	Naive-hiPSC_P10 (32F)	Naive	t2iLGoY	A	32F_Naive_sendai_a1	CD13-F11R+TRA-1-60+ SSEA3- EpCAM+	1,2,3
RL413	GSE159297	GSM4886706	WGBS	This study	Lister/Polo	32F	Fibroblast	d3	d3	D3_32F	Day_3 (32F)	Early	Fibroblast	A	32F_early_a1	CD13+F11R+	1,2,3
RL414	GSE159297	GSM4886713	WGBS	This study	Lister/Polo	32F	Fibroblast	d13	Naive-intermediate	D13_32F_Smith_R	Day_13_Naive (32F)	Naive	t2iLGoY	A	32F_Naive_sendai_a1	CD13-F11R+TRA-1-60+ SSEA3- EpCAM+	1,2,3
RL415	GSE159297	GSM4886704	WGBS	This study	Lister/Polo	32F	Fibroblast	d0	d0	D0_32F_HDFa	Day_0 (32F)	Early	Fibroblast	A	32F_early_a1	CD13+	1,2,3
RL416	GSE159297	GSM4886708	WGBS	This study	Lister/Polo	32F	Fibroblast	d13	Primed-intermediate	D13_32F_Primed	Day_13_Primed (32F)	Primed	KSR	A	32F_Primed_sendai_a1	CD13-F11R+TRA-1-60+ SSEA3+ EpCAM-	1,2,3
RL417	GSE159297	GSM4886710	WGBS	This study	Lister/Polo	32F	Fibroblast	P3	Primed-hiPSC	P3_32F_Primed	Primed-hiPSC-P3 (32F)	Primed	KSR	A	32F_Primed_sendai_a1	CD13-F11R+TRA-1-60+ SSEA3+ EpCAM+	1,2,3
RL418	GSE159297	GSM4886711	WGBS	This study	Lister/Polo	32F	Fibroblast	P10+	Primed-hiPSC	P10_32F_Primed	Primed-hiPSC-P10 (32F)	Primed	KSR	A	32F_Primed_sendai_a1	CD13-F11R+TRA-1-60+ SSEA3+ EpCAM+	1,2,3
RL697	GSE159297	GSM4886709	WGBS	This study	Lister/Polo	32F	Fibroblast	d21	Primed-intermediate	D21_32F_Primed_KSR	Day_21_Primed (32F)	Primed	KSR	A	32F_Primed_sendai_a1	CD13-F11R+TRA-1-60+ SSEA3+ EpCAM+	1,2,3
RL698	GSE159297	GSM4886714	WGBS	This study	Lister/Polo	32F	Fibroblast	d21	Naive-intermediate	D21_32F_Smith_R	Day_21_Naive (32F)	Naive	t2iLGoY	A	32F_Naive_sendai_a1	CD13-F11R+TRA-1-60+ SSEA3- EpCAM+	1,2,3
RL699	GSE159297	GSE159297	WGBS	This study	Lister/Polo	32F	Fibroblast	P10+	PtN-hiPSC	P3_plus_12_32F_Smith_C_Klf4	P3_plus_12_32F_Smith_C_Klf4	Naive	t2iLGoY	A	32F_Primed_sendai_a1	CD13-F11R+TRA-1-60+ SSEA3- EpCAM+	1,2,3
RL700	GSE159297	GSE159297	WGBS	This study	Lister/Polo	32F	Fibroblast	P10+	PtN-hiPSC	P3_plus_14_32F_Smith_C_OKSM	P3_plus_14_32F_Smith_C_OKSM	Naive	t2iLGoY	A	32F_Primed_sendai_a1	CD13-F11R+TRA-1-60+ SSEA3- EpCAM+	1,2,3
RL702	GSE159297	GSM4886705	WGBS	This study	Lister/Polo	38F	Fibroblast	d0	d0	D0_38F_HDFa	Day_0 (38F)	Early	Fibroblast	A	NA	CD13+	1,2,3
RL703	GSE159297	GSM4886712	WGBS	This study	Lister/Polo	38F	Fibroblast	P10+	Primed-hiPSC	P20_38F_Primed_E8	Primed-hiPSC-P20 (38F)	Primed	E8	A	32F_Primed_sendai_a2	CD13-F11R+TRA-1-60+ SSEA3+ EpCAM+	1,2,3
RL837	GSE159297	GSM5412626	WGBS	This study	Lister/Polo	38F	Fibroblast	P10+	NtP-hiPSC	P12_plus_10_38F_SmithR_to_E8	NtP-hiPSC_P12 (38F)	NtP	E8	A	38F_NtP_sendai_a1	CD13-F11R+TRA-1-60+ SSEA3+ EpCAM+	1,2,3
RL838	GSE159297	GSM5412621	WGBS	This study	Lister/Polo	38F	Fibroblast	P10+	Naive-hiPSC	P10_38F_Smith_R	Naive-hiPSC_P10 (38F)	Naive	t2iLGoY	A	32F_Naive_sendai_a1	CD13-F11R+TRA-1-60+ SSEA3- EpCAM+	1,2,3
RL936	GSE159297	GSM5412624	WGBS	This study	Lister/Polo	32F	Fibroblast	P10+	NtP-hiPSC	P11_plus_10_32F_SmithR_to_E8_rep1	NtP-hiPSC-P11 (32F)	NtP	E8	A	32F_NtP_sendai_a1	CD13-F11R+TRA-1-60+ SSEA3+ EpCAM+	1,2,3
RL937	GSE159297	GSM5412625	WGBS	This study	Lister/Polo	38F	Fibroblast	P10+	NtP-hiPSC	P11_plus_10_38F_SmithR_to_E8_rep1	NtP-hiPSC-P11 (38F)	NtP	E8	A	38F_NtP_sendai_a1	CD13-F11R+TRA-1-60+ SSEA3+ EpCAM+	1,2,3
SRR1561745	SRR1561745	SRR1561745	WGBS	PMID:25215486	Smith	H9	ESC	ESC	hESC	H9_KSR_r1	H9_KSR_r1 (SRR1561745)	ESC	KSR	Smith	NA	See publication
SRR1561746	SRR1561746	SRR1561746	WGBS	PMID:25215486	Smith	H9	ESC	ESC	hESC	H9_KSR_r2	H9_KSR_r2 (SRR1561746)	ESC	KSR	Smith	NA	See publication
SRR1561747	SRR1561747	SRR1561747	WGBS	PMID:25215486	Smith	H9	ESC	ESC	hESC	H9_KSR_r3	H9_KSR_r3 (SRR1561747)	ESC	KSR	Smith	NA	See publication
SRR1561748	SRR1561748	SRR1561748	WGBS	PMID:25215486	Smith	H9	ESC	ESC	hESC	H9_Naive_r1	H9_Naive_r1 (SRR1561748)	ESC	t2iLGoY	Smith	NA	See publication
SRR1561749	SRR1561749	SRR1561749	WGBS	PMID:25215486	Smith	H9	ESC	ESC	hESC	H9_Naive_r2	H9_Naive_r2 (SRR1561749)	ESC	t2iLGoY	Smith	NA	See publication
SRR1561750	SRR1561750	SRR1561750	WGBS	PMID:25215486	Smith	H9	ESC	ESC	hESC	H9_Naive_r3	H9_Naive_r3 (SRR1561750)	ESC	t2iLGoY	Smith	NA	See publication
SRS004213	GSE16256	SRS004213	WGBS	PMID:25008523	Ecker	H1	ESC	ESC	hESC	H1_ESC	hESC-H1 (GSM429321)	ESC	mTeSR1	Ecker	NA	See publication
SRS114877	SRP003529	SRS114877	WGBS	PMID:25008523	Ecker	H9	ESC	ESC	hESC	H9_ESC	hESC-H9 (SRS114877)	ESC	mTeSR1	Ecker	NA	See publication
SRS606775	GSE57179	SRS606775	WGBS	PMID:25008523	Mitalipov	SCNT_1	ESC	SCNT	SCNT-hiPSC	SCNT_1_Mitalipov	SCNT_1 (SRS606775)	SCNT	KSR	Mitalipov	NA	See publication
SRS606776	GSE57179	SRS606776	WGBS	PMID:25008523	Mitalipov	HDF	Fibroblast	Fibroblast	Fibroblast	Fibroblast_Mitalipov	Fibroblast (SRS606776)	Fibroblast	Fibroblast	Mitalipov	NA	See publication
SRS606777	GSE57179	SRS606777	WGBS	PMID:25008523	Mitalipov	hESC_1	ESC	ESC	hESC	HESO7	hESC-HESO7 (SRS606777)	ESC	KSR	Mitalipov	NA	See publication
SRS606778	GSE57179	SRS606778	WGBS	PMID:25008523	Mitalipov	hESC_2	ESC	ESC	hESC	HESO8	hESC-HESO8 (SRS606778)	ESC	KSR	Mitalipov	NA	See publication
SRS606779	GSE57179	SRS606779	WGBS	PMID:25008523	Mitalipov	SCNT_2	Fibroblast	SCNT	SCNT-hiPSC	SCNT_2_Mitalipov	SCNT_2 (SRS606779)	SCNT	KSR	Mitalipov	NA	See publication
SRS606780	GSE57179	SRS606780	WGBS	PMID:25008523	Mitalipov	SCNT_3	Fibroblast	SCNT	SCNT-hiPSC	SCNT_3_Mitalipov	SCNT_3 (SRS606780)	SCNT	KSR	Mitalipov	NA	See publication
SRS606781	GSE57179	SRS606781	WGBS	PMID:25008523	Mitalipov	SCNT_4	Fibroblast	SCNT	SCNT-hiPSC	SCNT_4_Mitalipov	SCNT_4 (SRS606781)	SCNT	KSR	Mitalipov	NA	See publication
SRS606782	GSE57179	SRS606782	WGBS	PMID:25008523	Mitalipov	iPSC_S1	Fibroblast	iPSC_Sendai	Primed-hiPSC	iPSC_Sendai_1_Mitalipov	Primed-hiPSC (SRS606782)	Primed	KSR	Mitalipov	NA	See publication
SRS606783	GSE57179	SRS606783	WGBS	PMID:25008523	Mitalipov	iPSC_S2	Fibroblast	iPSC_Sendai	Primed-hiPSC	iPSC_Sendai_2_Mitalipov	Primed-hiPSC (SRS606783)	Primed	KSR	Mitalipov	NA	See publication
SRS606784	GSE57179	SRS606784	WGBS	PMID:25008523	Mitalipov	iPSC_R2	Fibroblast	iPSC_Retro	Primed-hiPSC	iPSC_Retro_2_Mitalipov	Primed-hiPSC (SRS606784)	Primed	KSR	Mitalipov	NA	See publication
SRS606785	GSE57179	SRS606785	WGBS	PMID:25008523	Mitalipov	iPSC_R1	Fibroblast	iPSC_Retro	Primed-hiPSC	iPSC_Retro_1_Mitalipov	Primed-hiPSC (SRS606785)	Primed	KSR	Mitalipov	NA	See publication
SRX026829	SRX026829	SRX026829	WGBS	PMID:21289626	Ecker	IMR90	Fibroblast	iPSC	Primed-hiPSC	IMR90_iPSC	hiPSC-IMR90 (SRX026829)	Primed	mTeSR1	Ecker	NA	See publication
SRX026830	SRX026830	SRX026830	WGBS	PMID:21289626	Ecker	FF	Fibroblast	iPSC	Primed-hiPSC	FF_iPSC_6_9	hiPSC-FF-6-9 (SRX026830)	Primed	mTeSR1	Ecker	NA	See publication
SRX026831	SRX026831	SRX026831	WGBS	PMID:21289626	Ecker	FF	Fibroblast	iPSC	Primed-hiPSC	FF_iPSC_19_7	hiPSC-FF-19-7 (SRX026831)	Primed	mTeSR1	Ecker	NA	See publication
SRX026832	SRX026832	SRX026832	WGBS	PMID:21289626	Ecker	FF	Fibroblast	iPSC	Primed-hiPSC	FF_iPSC_19_11	hiPSC-FF-19-11 (SRX026832)	Primed	mTeSR1	Ecker	NA	See publication
