# Supplementary material for: Transient naive reprogramming corrects hiPS cells functionally and epigenetically
Source: Nature. 2023 Aug 16;620(7975):863–72. doi: 10.1038/s41586-023-06424-7 (PMC10447250; doi:10.1038/s41586-023-06424-7)
Supplement: Supplementary file 5 — Data from c-means clustering of DNA methylation at regulatory elements through primed and naive reprogramming. Relates to Fig. 1e. [file 41586_2023_6424_MOESM5_ESM.xlsx]

## Sheet: cmeans_mC_plot_data
loci	cluster	variable	mCG	state	timepoint
chr1:100110039-100117238	Cluster_2	d7	0.41019	Early	d7
chr1:100137586-100140168	Cluster_3	d7	0.641667	Early	d7
chr1:100231155-100232810	Cluster_4	d7	0.446069	Early	d7
chr1:100313953-100318166	Cluster_5	d7	0.221106	Early	d7
chr1:10050458-10051658	Cluster_2	d7	0.663265	Early	d7
chr1:1006856-1010345	Cluster_3	d7	0.650113	Early	d7
chr1:100904230-100907831	Cluster_5	d7	0.635492	Early	d7
chr1:101049528-101051953	Cluster_2	d7	0.638211	Early	d7
chr1:101184953-101187985	Cluster_3	d7	0.211896	Early	d7
chr1:101184953-101187985	Cluster_1	d7	0.211896	Early	d7
chr1:101312956-101313556	Cluster_3	d7	0.121212	Early	d7
chr1:101312956-101313556	Cluster_1	d7	0.121212	Early	d7
chr1:10133445-10135692	Cluster_2	d7	0.53869	Early	d7
chr1:101414061-101417321	Cluster_4	d7	0.782077	Early	d7
chr1:101420621-101421559	Cluster_3	d7	0.056338	Early	d7
chr1:101420621-101421559	Cluster_1	d7	0.056338	Early	d7
chr1:101460084-101462377	Cluster_3	d7	0.702586	Early	d7
chr1:101467671-101469156	Cluster_5	d7	0.54	Early	d7
chr1:101575899-101578795	Cluster_2	d7	0.64951	Early	d7
chr1:101587706-101588546	Cluster_2	d7	0.593407	Early	d7
chr1:101722642-101731759	Cluster_2	d7	0.674115	Early	d7
chr1:10238871-10240669	Cluster_1	d7	0.507508	Early	d7
chr1:10238871-10240669	Cluster_3	d7	0.507508	Early	d7
chr1:10275659-10276858	Cluster_3	d7	0.606061	Early	d7
chr1:103344629-103346434	Cluster_2	d7	0.468254	Early	d7
chr1:10399316-10400665	Cluster_5	d7	0.623134	Early	d7
chr1:10436777-10441615	Cluster_3	d7	0.674721	Early	d7
chr1:10473961-10477022	Cluster_5	d7	0.821201	Early	d7
chr1:10510037-10512232	Cluster_3	d7	0.28115	Early	d7
chr1:1056716-1059266	Cluster_1	d7	0.357337	Early	d7
chr1:1056716-1059266	Cluster_3	d7	0.357337	Early	d7
chr1:10567257-10578342	Cluster_5	d7	0.772817	Early	d7
chr1:10587704-10591903	Cluster_4	d7	0.720988	Early	d7
chr1:1059542-1061578	Cluster_2	d7	0.660305	Early	d7
chr1:10757178-10757344	Cluster_5	d7	0.875	Early	d7
chr1:107598338-107601190	Cluster_4	d7	0.261168	Early	d7
chr1:10815073-10817357	Cluster_2	d7	0.604305	Early	d7
chr1:108324940-108325110	Cluster_1	d7	0.04	Early	d7
chr1:108345287-108349036	Cluster_2	d7	0.580087	Early	d7
chr1:108367503-108373538	Cluster_2	d7	0.71875	Early	d7
chr1:108381969-108385817	Cluster_2	d7	0.571429	Early	d7
chr1:108419622-108420822	Cluster_1	d7	0.163265	Early	d7
chr1:108419622-108420822	Cluster_3	d7	0.163265	Early	d7
chr1:108476934-108481021	Cluster_3	d7	0.354167	Early	d7
chr1:10849806-10850141	Cluster_2	d7	0.578512	Early	d7
chr1:108533848-108535030	Cluster_1	d7	0.267442	Early	d7
chr1:108533848-108535030	Cluster_3	d7	0.267442	Early	d7
chr1:108558543-108559906	Cluster_2	d7	0.481818	Early	d7
chr1:108583965-108584915	Cluster_3	d7	0.574586	Early	d7
chr1:108588275-108588731	Cluster_5	d7	0.850746	Early	d7
chr1:108600022-108600822	Cluster_4	d7	0.717172	Early	d7
chr1:108601022-108601222	Cluster_5	d7	0.7	Early	d7
chr1:109104426-109104650	Cluster_4	d7	0.575	Early	d7
chr1:109125755-109129558	Cluster_5	d7	0.664783	Early	d7
chr1:109132160-109135582	Cluster_3	d7	0.543388	Early	d7
chr1:1091597-1096031	Cluster_2	d7	0.489381	Early	d7
chr1:109186464-109191543	Cluster_2	d7	0.734375	Early	d7
chr1:109245625-109247930	Cluster_5	d7	0.601835	Early	d7
chr1:109355948-109360892	Cluster_3	d7	0.385897	Early	d7
chr1:109370414-109375263	Cluster_1	d7	0.333704	Early	d7
chr1:109370414-109375263	Cluster_3	d7	0.333704	Early	d7
chr1:109393958-109395822	Cluster_1	d7	0.517572	Early	d7
chr1:109393958-109395822	Cluster_3	d7	0.517572	Early	d7
chr1:109703649-109706703	Cluster_3	d7	0.598911	Early	d7
chr1:109727361-109729821	Cluster_3	d7	0.670608	Early	d7
chr1:109739150-109741928	Cluster_3	d7	0.605085	Early	d7
chr1:109781016-109784690	Cluster_2	d7	0.384058	Early	d7
chr1:10999857-11000657	Cluster_3	d7	0.350554	Early	d7
chr1:10999857-11000657	Cluster_1	d7	0.350554	Early	d7
chr1:11001755-11002463	Cluster_1	d7	0.100629	Early	d7
chr1:11001755-11002463	Cluster_3	d7	0.100629	Early	d7
chr1:11003891-11005030	Cluster_3	d7	0.17377	Early	d7
chr1:11003891-11005030	Cluster_1	d7	0.17377	Early	d7
chr1:110158080-110160890	Cluster_2	d7	0.73183	Early	d7
chr1:110229793-110231157	Cluster_1	d7	0.0542986	Early	d7
chr1:11024589-11026962	Cluster_3	d7	0.546763	Early	d7
chr1:110254224-110255691	Cluster_3	d7	0.195946	Early	d7
chr1:110254224-110255691	Cluster_1	d7	0.195946	Early	d7
chr1:110261220-110262546	Cluster_3	d7	0.476395	Early	d7
chr1:110272877-110276340	Cluster_2	d7	0.656311	Early	d7
chr1:110324800-110326644	Cluster_2	d7	0.623288	Early	d7
chr1:110331423-110338056	Cluster_2	d7	0.647314	Early	d7
chr1:110406304-110408687	Cluster_1	d7	0.338095	Early	d7
chr1:110406304-110408687	Cluster_3	d7	0.338095	Early	d7
chr1:110452631-110458205	Cluster_3	d7	0.166483	Early	d7
chr1:110452631-110458205	Cluster_1	d7	0.166483	Early	d7
chr1:110467673-110475106	Cluster_3	d7	0.673298	Early	d7
chr1:110500902-110504624	Cluster_4	d7	0.625835	Early	d7
chr1:110529561-110531037	Cluster_3	d7	0.666667	Early	d7
chr1:110545232-110548222	Cluster_2	d7	0.455516	Early	d7
chr1:110694967-110695154	Cluster_1	d7	0.178571	Early	d7
chr1:110729154-110733068	Cluster_2	d7	0.554198	Early	d7
chr1:110777485-110779509	Cluster_2	d7	0.658824	Early	d7
chr1:110786040-110786190	Cluster_1	d7	0.133333	Early	d7
chr1:110786040-110786190	Cluster_3	d7	0.133333	Early	d7
chr1:110786240-110786490	Cluster_1	d7	0.243902	Early	d7
chr1:110855022-110855470	Cluster_1	d7	0.166667	Early	d7
chr1:110934688-110938110	Cluster_2	d7	0.676208	Early	d7
chr1:110955023-110955778	Cluster_3	d7	0.39759	Early	d7
chr1:110955023-110955778	Cluster_1	d7	0.39759	Early	d7
chr1:110963821-110964269	Cluster_1	d7	0.307692	Early	d7
chr1:111173220-111183591	Cluster_2	d7	0.615108	Early	d7
chr1:111188621-111192228	Cluster_2	d7	0.424552	Early	d7
chr1:111210490-111211849	Cluster_5	d7	0.721053	Early	d7
chr1:111413125-111426067	Cluster_2	d7	0.533797	Early	d7
chr1:111437407-111440763	Cluster_2	d7	0.585635	Early	d7
chr1:111751653-111752919	Cluster_3	d7	0.697802	Early	d7
chr1:111776969-111780886	Cluster_3	d7	0.680693	Early	d7
chr1:112134285-112137482	Cluster_3	d7	0.363636	Early	d7
chr1:112138139-112141848	Cluster_3	d7	0.633621	Early	d7
chr1:112152626-112153850	Cluster_3	d7	0.569767	Early	d7
chr1:112152626-112153850	Cluster_1	d7	0.569767	Early	d7
chr1:11216814-11219587	Cluster_3	d7	0.610849	Early	d7
chr1:112202294-112203962	Cluster_3	d7	0.57513	Early	d7
chr1:112285426-112286937	Cluster_2	d7	0.637255	Early	d7
chr1:112289960-112290223	Cluster_5	d7	0.171429	Early	d7
chr1:112462398-112463621	Cluster_2	d7	0.369318	Early	d7
chr1:112935666-112941219	Cluster_2	d7	0.227828	Early	d7
chr1:113050342-113053222	Cluster_4	d7	0.262089	Early	d7
chr1:113177151-113181279	Cluster_5	d7	0.720974	Early	d7
chr1:113358972-113365808	Cluster_4	d7	0.670259	Early	d7
chr1:113477023-113481267	Cluster_2	d7	0.622318	Early	d7
chr1:113540000-113542266	Cluster_3	d7	0.642857	Early	d7
chr1:113601306-113602743	Cluster_2	d7	0.447552	Early	d7
chr1:1140253-1145038	Cluster_3	d7	0.386207	Early	d7
chr1:1140253-1145038	Cluster_1	d7	0.386207	Early	d7
chr1:114520860-114528166	Cluster_1	d7	0.222605	Early	d7
chr1:114573427-114582312	Cluster_4	d7	0.558349	Early	d7
chr1:114630905-114632420	Cluster_3	d7	0.353801	Early	d7
chr1:114882107-114886032	Cluster_3	d7	0.654167	Early	d7
chr1:115297014-115301797	Cluster_2	d7	0.150371	Early	d7
chr1:115598879-115599837	Cluster_3	d7	0.186508	Early	d7
chr1:115604373-115606696	Cluster_5	d7	0.701389	Early	d7
chr1:115609644-115613044	Cluster_3	d7	0.62279	Early	d7
chr1:115713701-115714032	Cluster_3	d7	0.75	Early	d7
chr1:115713701-115714032	Cluster_1	d7	0.75	Early	d7
chr1:115781486-115782832	Cluster_3	d7	0.595745	Early	d7
chr1:115801000-115801170	Cluster_1	d7	0.266667	Early	d7
chr1:115801000-115801170	Cluster_3	d7	0.266667	Early	d7
chr1:115822240-115823536	Cluster_3	d7	0.329004	Early	d7
chr1:115822240-115823536	Cluster_1	d7	0.329004	Early	d7
chr1:115824943-115827774	Cluster_3	d7	0.751825	Early	d7
chr1:115842413-115843951	Cluster_2	d7	0.764706	Early	d7
chr1:115844320-115846259	Cluster_2	d7	0.435811	Early	d7
chr1:115872373-115876970	Cluster_3	d7	0.5488	Early	d7
chr1:115879954-115881470	Cluster_4	d7	0.157492	Early	d7
chr1:115906233-115907864	Cluster_3	d7	0.697143	Early	d7
chr1:115954220-115954590	Cluster_1	d7	0.0416667	Early	d7
chr1:115954220-115954590	Cluster_3	d7	0.0416667	Early	d7
chr1:115999160-115999422	Cluster_1	d7	0.277778	Early	d7
chr1:115999160-115999422	Cluster_3	d7	0.277778	Early	d7
chr1:116012422-116013204	Cluster_5	d7	0.504348	Early	d7
chr1:116188791-116194316	Cluster_4	d7	0.691799	Early	d7
chr1:116197152-116198642	Cluster_5	d7	0.60221	Early	d7
chr1:116218641-116223008	Cluster_3	d7	0.67541	Early	d7
chr1:116291021-116291421	Cluster_5	d7	0.173913	Early	d7
chr1:116545520-116545670	Cluster_5	d7	0.769231	Early	d7
chr1:116888040-116891030	Cluster_2	d7	0.605948	Early	d7
chr1:116914526-116924431	Cluster_3	d7	0.238439	Early	d7
chr1:117137531-117141814	Cluster_2	d7	0.60477	Early	d7
chr1:117188404-117192183	Cluster_2	d7	0.633769	Early	d7
chr1:117423197-117425659	Cluster_3	d7	0.307563	Early	d7
chr1:117423197-117425659	Cluster_1	d7	0.307563	Early	d7
chr1:117492103-117495098	Cluster_3	d7	0.524642	Early	d7
chr1:117492103-117495098	Cluster_1	d7	0.524642	Early	d7
chr1:117523785-117526813	Cluster_3	d7	0.628916	Early	d7
chr1:117529026-117534708	Cluster_3	d7	0.669979	Early	d7
chr1:11760584-11762161	Cluster_3	d7	0.321577	Early	d7
chr1:11760584-11762161	Cluster_1	d7	0.321577	Early	d7
chr1:117634496-117638110	Cluster_2	d7	0.596364	Early	d7
chr1:117688909-117691025	Cluster_2	d7	0.603261	Early	d7
chr1:11778596-11780590	Cluster_2	d7	0.378035	Early	d7
chr1:11789056-11793056	Cluster_3	d7	0.468525	Early	d7
chr1:11809106-11809515	Cluster_5	d7	0.5	Early	d7
chr1:118104607-118106405	Cluster_2	d7	0.633094	Early	d7
chr1:118112258-118113270	Cluster_1	d7	0.208092	Early	d7
chr1:118112258-118113270	Cluster_3	d7	0.208092	Early	d7
chr1:118113285-118114821	Cluster_5	d7	0.723333	Early	d7
chr1:118152110-118153047	Cluster_3	d7	0.433735	Early	d7
chr1:118152110-118153047	Cluster_1	d7	0.433735	Early	d7
chr1:118200645-118204356	Cluster_3	d7	0.684086	Early	d7
chr1:11844112-11853305	Cluster_3	d7	0.549124	Early	d7
chr1:11860118-11868451	Cluster_3	d7	0.313454	Early	d7
chr1:118658460-118660304	Cluster_3	d7	0.209877	Early	d7
chr1:118658460-118660304	Cluster_1	d7	0.209877	Early	d7
chr1:118661220-118661370	Cluster_3	d7	0.488372	Early	d7
chr1:118677740-118679870	Cluster_1	d7	0.100775	Early	d7
chr1:118677740-118679870	Cluster_3	d7	0.100775	Early	d7
chr1:118690260-118690930	Cluster_3	d7	0.647059	Early	d7
chr1:118690260-118690930	Cluster_1	d7	0.647059	Early	d7
chr1:118727205-118728405	Cluster_4	d7	0.281739	Early	d7
chr1:11881010-11882355	Cluster_2	d7	0.72449	Early	d7
chr1:11906875-11908666	Cluster_3	d7	0.578834	Early	d7
chr1:11940021-11944112	Cluster_3	d7	0.633708	Early	d7
chr1:11945527-11949490	Cluster_3	d7	0.733259	Early	d7
chr1:119524377-119533361	Cluster_1	d7	0.0555556	Early	d7
chr1:119542920-119545390	Cluster_1	d7	0.242563	Early	d7
chr1:119589037-119590495	Cluster_3	d7	0.386555	Early	d7
chr1:119589037-119590495	Cluster_1	d7	0.386555	Early	d7
chr1:11978643-11979927	Cluster_3	d7	0.484507	Early	d7
chr1:11989602-11992002	Cluster_3	d7	0.443678	Early	d7
chr1:11998368-11999649	Cluster_2	d7	0.333333	Early	d7
chr1:12000660-12000910	Cluster_1	d7	0.333333	Early	d7
chr1:12000660-12000910	Cluster_3	d7	0.333333	Early	d7
chr1:12012860-12013010	Cluster_3	d7	0.666667	Early	d7
chr1:12012860-12013010	Cluster_1	d7	0.666667	Early	d7
chr1:120173106-120175913	Cluster_2	d7	0.433697	Early	d7
chr1:12020730-12022070	Cluster_3	d7	0.686441	Early	d7
chr1:120215264-120218864	Cluster_5	d7	0.4189	Early	d7
chr1:120286337-120287762	Cluster_3	d7	0.427711	Early	d7
chr1:120308199-120312659	Cluster_3	d7	0.491304	Early	d7
chr1:120321432-120323762	Cluster_3	d7	0.52495	Early	d7
chr1:120324832-120331754	Cluster_2	d7	0.748826	Early	d7
chr1:12037780-12037930	Cluster_3	d7	0.0441176	Early	d7
chr1:12037780-12037930	Cluster_1	d7	0.0441176	Early	d7
chr1:120488840-120491306	Cluster_3	d7	0.431373	Early	d7
chr1:120506742-120509449	Cluster_3	d7	0.616822	Early	d7
chr1:120528057-120531892	Cluster_3	d7	0.672078	Early	d7
chr1:120566623-120568222	Cluster_2	d7	0.571429	Early	d7
chr1:12111816-12113781	Cluster_3	d7	0.635659	Early	d7
chr1:1216092-1218144	Cluster_3	d7	0.636957	Early	d7
chr1:1216092-1218144	Cluster_1	d7	0.636957	Early	d7
chr1:12191208-12194219	Cluster_3	d7	0.639913	Early	d7
chr1:12217041-12224321	Cluster_5	d7	0.719451	Early	d7
chr1:12225395-12225718	Cluster_5	d7	0.655172	Early	d7
chr1:12242458-12247879	Cluster_3	d7	0.628109	Early	d7
chr1:12512657-12518656	Cluster_3	d7	0.70485	Early	d7
chr1:1252885-1255312	Cluster_2	d7	0.748674	Early	d7
chr1:12608289-12611075	Cluster_3	d7	0.307065	Early	d7
chr1:12608289-12611075	Cluster_1	d7	0.307065	Early	d7
chr1:1266042-1272111	Cluster_3	d7	0.712257	Early	d7
chr1:1278746-1286781	Cluster_2	d7	0.283706	Early	d7
chr1:1291514-1297986	Cluster_3	d7	0.213072	Early	d7
chr1:1291514-1297986	Cluster_1	d7	0.213072	Early	d7
chr1:1306348-1308210	Cluster_3	d7	0.468828	Early	d7
chr1:1332755-1338231	Cluster_2	d7	0.26957	Early	d7
chr1:1355379-1355981	Cluster_1	d7	0.0349206	Early	d7
chr1:1356056-1359071	Cluster_2	d7	0.692629	Early	d7
chr1:1360825-1361723	Cluster_5	d7	0.419753	Early	d7
chr1:1363597-1371781	Cluster_5	d7	0.459705	Early	d7
chr1:1375960-1377045	Cluster_2	d7	0.482085	Early	d7
chr1:13820597-13822743	Cluster_2	d7	0.610778	Early	d7
chr1:13825140-13825414	Cluster_1	d7	0.512195	Early	d7
chr1:13909528-13913915	Cluster_4	d7	0.300131	Early	d7
chr1:13919391-13921202	Cluster_3	d7	0.471698	Early	d7
chr1:13919391-13921202	Cluster_1	d7	0.471698	Early	d7
chr1:13931308-13932295	Cluster_3	d7	0.701031	Early	d7
chr1:1396997-1398408	Cluster_1	d7	0.275779	Early	d7
chr1:14051256-14052695	Cluster_4	d7	0.826087	Early	d7
chr1:1439860-1441768	Cluster_2	d7	0.458175	Early	d7
chr1:144986414-144996869	Cluster_5	d7	0.767069	Early	d7
chr1:145008224-145010711	Cluster_2	d7	0.743917	Early	d7
chr1:145042238-145043612	Cluster_3	d7	0.585843	Early	d7
chr1:145053960-145056040	Cluster_3	d7	0.301444	Early	d7
chr1:145053960-145056040	Cluster_1	d7	0.301444	Early	d7
chr1:145058995-145059322	Cluster_4	d7	0.714286	Early	d7
chr1:145223833-145228192	Cluster_3	d7	0.39403	Early	d7
chr1:145476289-145480485	Cluster_3	d7	0.0384025	Early	d7
chr1:145561799-145563680	Cluster_1	d7	0.274478	Early	d7
chr1:145561799-145563680	Cluster_3	d7	0.274478	Early	d7
chr1:146718654-146719653	Cluster_5	d7	0.786667	Early	d7
chr1:146744458-146747127	Cluster_3	d7	0.513393	Early	d7
chr1:147050402-147054829	Cluster_2	d7	0.573684	Early	d7
chr1:147057874-147059730	Cluster_4	d7	0.727592	Early	d7
chr1:147220709-147225901	Cluster_3	d7	0.637255	Early	d7
chr1:147232019-147235892	Cluster_3	d7	0.652997	Early	d7
chr1:147245304-147245904	Cluster_1	d7	0.0704225	Early	d7
chr1:14842728-14844923	Cluster_3	d7	0.697749	Early	d7
chr1:14845682-14850307	Cluster_3	d7	0.544429	Early	d7
chr1:14926382-14927096	Cluster_4	d7	0.431507	Early	d7
chr1:14927159-14927696	Cluster_4	d7	0.581633	Early	d7
chr1:149811771-149817960	Cluster_4	d7	0.379971	Early	d7
chr1:149888382-149890030	Cluster_1	d7	0.101322	Early	d7
chr1:149957635-149959765	Cluster_3	d7	0.50625	Early	d7
chr1:150157983-150160257	Cluster_2	d7	0.425926	Early	d7
chr1:150449060-150451262	Cluster_2	d7	0.612821	Early	d7
chr1:150479802-150482088	Cluster_1	d7	0.578397	Early	d7
chr1:150479802-150482088	Cluster_3	d7	0.578397	Early	d7
chr1:150520875-150527300	Cluster_3	d7	0.346955	Early	d7
chr1:15058040-15060857	Cluster_4	d7	0.465318	Early	d7
chr1:150735949-150738973	Cluster_3	d7	0.58156	Early	d7
chr1:150778916-150783349	Cluster_1	d7	0.313131	Early	d7
chr1:150778916-150783349	Cluster_3	d7	0.313131	Early	d7
chr1:150846517-150850234	Cluster_3	d7	0.138272	Early	d7
chr1:150974841-150975498	Cluster_1	d7	0.358209	Early	d7
chr1:150974841-150975498	Cluster_3	d7	0.358209	Early	d7
chr1:150977298-150982542	Cluster_3	d7	0.190014	Early	d7
chr1:151103343-151105137	Cluster_4	d7	0.447392	Early	d7
chr1:151166247-151173996	Cluster_2	d7	0.311871	Early	d7
chr1:151281381-151287442	Cluster_3	d7	0.575802	Early	d7
chr1:151342277-151345830	Cluster_3	d7	0.569482	Early	d7
chr1:151429111-151432751	Cluster_2	d7	0.200717	Early	d7
chr1:151553470-151559574	Cluster_3	d7	0.72093	Early	d7
chr1:151591677-151594075	Cluster_3	d7	0.664908	Early	d7
chr1:151791256-151793952	Cluster_3	d7	0.619277	Early	d7
chr1:151839840-151841247	Cluster_5	d7	0.711207	Early	d7
chr1:151912795-151920351	Cluster_3	d7	0.591837	Early	d7
chr1:151952400-151954214	Cluster_3	d7	0.501792	Early	d7
chr1:151956180-151958471	Cluster_3	d7	0.655556	Early	d7
chr1:151958866-151975050	Cluster_2	d7	0.269711	Early	d7
chr1:152000989-152002822	Cluster_5	d7	0.797872	Early	d7
chr1:152012415-152012731	Cluster_1	d7	0.428571	Early	d7
chr1:152017804-152024355	Cluster_2	d7	0.617058	Early	d7
chr1:152432057-152433500	Cluster_2	d7	0.302564	Early	d7
chr1:152877286-152881068	Cluster_2	d7	0.581395	Early	d7
chr1:153327899-153335313	Cluster_2	d7	0.584354	Early	d7
chr1:153336280-153340543	Cluster_2	d7	0.533465	Early	d7
chr1:153345876-153349236	Cluster_2	d7	0.618221	Early	d7
chr1:153357276-153365076	Cluster_2	d7	0.566426	Early	d7
chr1:153366476-153366876	Cluster_2	d7	0.519231	Early	d7
chr1:153462272-153464333	Cluster_3	d7	0.51312	Early	d7
chr1:153478734-153481271	Cluster_3	d7	0.596244	Early	d7
chr1:153487076-153489449	Cluster_5	d7	0.650746	Early	d7
chr1:153497396-153500625	Cluster_5	d7	0.578261	Early	d7
chr1:153512016-153523997	Cluster_1	d7	0.319235	Early	d7
chr1:153512016-153523997	Cluster_3	d7	0.319235	Early	d7
chr1:153525448-153527239	Cluster_3	d7	0.699187	Early	d7
chr1:153533647-153542426	Cluster_2	d7	0.55275	Early	d7
chr1:153579137-153590732	Cluster_2	d7	0.433761	Early	d7
chr1:153598597-153604373	Cluster_2	d7	0.470011	Early	d7
chr1:153669222-153672465	Cluster_5	d7	0.313287	Early	d7
chr1:153761755-153765075	Cluster_1	d7	0.346296	Early	d7
chr1:153761755-153765075	Cluster_3	d7	0.346296	Early	d7
chr1:153775877-153779916	Cluster_2	d7	0.614407	Early	d7
chr1:153852655-153855402	Cluster_3	d7	0.370874	Early	d7
chr1:153852655-153855402	Cluster_1	d7	0.370874	Early	d7
chr1:153860568-153861662	Cluster_3	d7	0.557047	Early	d7
chr1:153938077-153941536	Cluster_2	d7	0.198723	Early	d7
chr1:154126076-154132446	Cluster_2	d7	0.738158	Early	d7
chr1:154293028-154294834	Cluster_2	d7	0.523529	Early	d7
chr1:154306061-154308270	Cluster_2	d7	0.560886	Early	d7
chr1:154357393-154359908	Cluster_2	d7	0.568396	Early	d7
chr1:154376945-154382769	Cluster_3	d7	0.287648	Early	d7
chr1:154390220-154396888	Cluster_3	d7	0.65617	Early	d7
chr1:154402029-154407873	Cluster_2	d7	0.394082	Early	d7
chr1:154413231-154413861	Cluster_2	d7	0.670213	Early	d7
chr1:154414276-154415076	Cluster_5	d7	0.815287	Early	d7
chr1:154417076-154419810	Cluster_3	d7	0.687954	Early	d7
chr1:154425585-154427630	Cluster_3	d7	0.569733	Early	d7
chr1:154425585-154427630	Cluster_1	d7	0.569733	Early	d7
chr1:154456406-154459559	Cluster_2	d7	0.712329	Early	d7
chr1:154464668-154466674	Cluster_5	d7	0.698061	Early	d7
chr1:154468502-154468634	Cluster_2	d7	0.754098	Early	d7
chr1:154555421-154557893	Cluster_2	d7	0.760062	Early	d7
chr1:1545777-1547668	Cluster_3	d7	0.566327	Early	d7
chr1:15468130-15469208	Cluster_1	d7	0.545833	Early	d7
chr1:15468130-15469208	Cluster_3	d7	0.545833	Early	d7
chr1:154700995-154704085	Cluster_2	d7	0.66886	Early	d7
chr1:154713556-154714892	Cluster_1	d7	0.361111	Early	d7
chr1:154713556-154714892	Cluster_3	d7	0.361111	Early	d7
chr1:154717439-154718051	Cluster_3	d7	0.487342	Early	d7
chr1:15471769-15472922	Cluster_3	d7	0.41791	Early	d7
chr1:15471769-15472922	Cluster_1	d7	0.41791	Early	d7
chr1:154719117-154722650	Cluster_1	d7	0.307278	Early	d7
chr1:154722908-154725058	Cluster_3	d7	0.465046	Early	d7
chr1:154763340-154764918	Cluster_3	d7	0.590909	Early	d7
chr1:154809689-154811013	Cluster_2	d7	0.722892	Early	d7
chr1:154828254-154829411	Cluster_3	d7	0.573394	Early	d7
chr1:154838426-154843361	Cluster_3	d7	0.273163	Early	d7
chr1:154849619-154850670	Cluster_2	d7	0.604563	Early	d7
chr1:1548815-1552759	Cluster_2	d7	0.178912	Early	d7
chr1:155041913-155044689	Cluster_4	d7	0.266284	Early	d7
chr1:155210387-155212031	Cluster_2	d7	0.309677	Early	d7
chr1:155223347-155226924	Cluster_2	d7	0.242754	Early	d7
chr1:155435591-155437570	Cluster_3	d7	0.637795	Early	d7
chr1:155435591-155437570	Cluster_1	d7	0.637795	Early	d7
chr1:155469040-155470632	Cluster_5	d7	0.554307	Early	d7
chr1:155473991-155474391	Cluster_5	d7	0.416667	Early	d7
chr1:155568377-155569221	Cluster_3	d7	0.0940767	Early	d7
chr1:15571914-15574254	Cluster_3	d7	0.272549	Early	d7
chr1:15571914-15574254	Cluster_1	d7	0.272549	Early	d7
chr1:15575632-15576067	Cluster_2	d7	0.492063	Early	d7
chr1:15585252-15589095	Cluster_2	d7	0.658977	Early	d7
chr1:155907580-155918439	Cluster_2	d7	0.697687	Early	d7
chr1:155928710-155933129	Cluster_2	d7	0.770968	Early	d7
chr1:155935660-155954674	Cluster_2	d7	0.435727	Early	d7
chr1:155958591-155961673	Cluster_3	d7	0.568826	Early	d7
chr1:155970463-155974074	Cluster_2	d7	0.628183	Early	d7
chr1:156044231-156048217	Cluster_4	d7	0.707389	Early	d7
chr1:156069733-156078179	Cluster_3	d7	0.332841	Early	d7
chr1:156081487-156100872	Cluster_3	d7	0.151126	Early	d7
chr1:156081487-156100872	Cluster_1	d7	0.151126	Early	d7
chr1:156109616-156111940	Cluster_3	d7	0.461216	Early	d7
chr1:156115280-156123007	Cluster_3	d7	0.440869	Early	d7
chr1:156134934-156135401	Cluster_3	d7	0.754717	Early	d7
chr1:156195190-156195910	Cluster_2	d7	0.112069	Early	d7
chr1:156202511-156204152	Cluster_3	d7	0.614754	Early	d7
chr1:156213771-156218471	Cluster_2	d7	0.410619	Early	d7
chr1:156232103-156233529	Cluster_3	d7	0.702055	Early	d7
chr1:156432939-156437194	Cluster_5	d7	0.449594	Early	d7
chr1:156444369-156452097	Cluster_3	d7	0.607119	Early	d7
chr1:156455974-156481336	Cluster_2	d7	0.361552	Early	d7
chr1:156481560-156481710	Cluster_2	d7	0.61194	Early	d7
chr1:156586147-156586709	Cluster_1	d7	0.128205	Early	d7
chr1:156658792-156664790	Cluster_4	d7	0.397807	Early	d7
chr1:156770990-156771799	Cluster_3	d7	0.663636	Early	d7
chr1:156774192-156774792	Cluster_4	d7	0.71831	Early	d7
chr1:156781779-156782101	Cluster_5	d7	0.819444	Early	d7
chr1:156805920-156806129	Cluster_2	d7	0.5	Early	d7
chr1:156931992-156933992	Cluster_5	d7	0.833631	Early	d7
chr1:157075491-157077336	Cluster_2	d7	0.60223	Early	d7
chr1:157123209-157126550	Cluster_2	d7	0.400402	Early	d7
chr1:157208896-157211584	Cluster_2	d7	0.373626	Early	d7
chr1:157480555-157483065	Cluster_3	d7	0.617857	Early	d7
chr1:157521859-157522850	Cluster_2	d7	0.413043	Early	d7
chr1:157664895-157672552	Cluster_2	d7	0.470363	Early	d7
chr1:157691048-157697398	Cluster_2	d7	0.512864	Early	d7
chr1:157776317-157777375	Cluster_2	d7	0.444444	Early	d7
chr1:15785340-15787656	Cluster_1	d7	0.493473	Early	d7
chr1:15785340-15787656	Cluster_3	d7	0.493473	Early	d7
chr1:158004517-158010198	Cluster_3	d7	0.567826	Early	d7
chr1:158173490-158174350	Cluster_2	d7	0.28972	Early	d7
chr1:15834205-15836343	Cluster_4	d7	0.793177	Early	d7
chr1:158624320-158625136	Cluster_2	d7	0.419118	Early	d7
chr1:158778390-158780990	Cluster_2	d7	0.585542	Early	d7
chr1:158781590-158783790	Cluster_2	d7	0.569231	Early	d7
chr1:158803990-158810590	Cluster_2	d7	0.490539	Early	d7
chr1:158974557-158987166	Cluster_5	d7	0.469653	Early	d7
chr1:159045494-159048224	Cluster_2	d7	0.697826	Early	d7
chr1:159111366-159112190	Cluster_5	d7	0.305344	Early	d7
chr1:1592261-1594840	Cluster_3	d7	0.330612	Early	d7
chr1:1592261-1594840	Cluster_1	d7	0.330612	Early	d7
chr1:15953578-15954928	Cluster_3	d7	0.0701754	Early	d7
chr1:15953578-15954928	Cluster_1	d7	0.0701754	Early	d7
chr1:159566406-159569121	Cluster_2	d7	0.305466	Early	d7
chr1:159720827-159723978	Cluster_2	d7	0.619256	Early	d7
chr1:159815414-159817402	Cluster_5	d7	0.694805	Early	d7
chr1:159851077-159852772	Cluster_2	d7	0.675258	Early	d7
chr1:159930151-159932468	Cluster_2	d7	0.635009	Early	d7
chr1:16004853-16012850	Cluster_2	d7	0.415167	Early	d7
chr1:160055520-160056953	Cluster_3	d7	0.508197	Early	d7
chr1:160078580-160079812	Cluster_3	d7	0.439716	Early	d7
chr1:160078580-160079812	Cluster_1	d7	0.439716	Early	d7
chr1:160101940-160102090	Cluster_3	d7	0.52381	Early	d7
chr1:160101940-160102090	Cluster_1	d7	0.52381	Early	d7
chr1:160125839-160126931	Cluster_2	d7	0.595819	Early	d7
chr1:160138451-160142816	Cluster_4	d7	0.562016	Early	d7
chr1:160157219-160163914	Cluster_2	d7	0.525853	Early	d7
chr1:160186606-160189894	Cluster_3	d7	0.629393	Early	d7
chr1:16023090-16025021	Cluster_3	d7	0.591787	Early	d7
chr1:160260963-160262683	Cluster_3	d7	0.526154	Early	d7
chr1:160276626-160278924	Cluster_5	d7	0.681481	Early	d7
chr1:16029096-16031668	Cluster_3	d7	0.40155	Early	d7
chr1:16029096-16031668	Cluster_1	d7	0.40155	Early	d7
chr1:160331521-160333202	Cluster_5	d7	0.5625	Early	d7
chr1:16033338-16034458	Cluster_3	d7	0.615	Early	d7
chr1:16033338-16034458	Cluster_1	d7	0.615	Early	d7
chr1:160377241-160381552	Cluster_3	d7	0.516556	Early	d7
chr1:160397453-160403406	Cluster_2	d7	0.702002	Early	d7
chr1:16040597-16041860	Cluster_1	d7	0.675	Early	d7
chr1:16040597-16041860	Cluster_3	d7	0.675	Early	d7
chr1:160420699-160421786	Cluster_2	d7	0.694175	Early	d7
chr1:160422891-160423704	Cluster_3	d7	0.670412	Early	d7
chr1:160456146-160456656	Cluster_5	d7	0.291667	Early	d7
chr1:160457049-160460521	Cluster_3	d7	0.565341	Early	d7
chr1:160488718-160493450	Cluster_2	d7	0.529514	Early	d7
chr1:160507838-160514990	Cluster_3	d7	0.515738	Early	d7
chr1:160516081-160520540	Cluster_2	d7	0.443662	Early	d7
chr1:16051767-16052708	Cluster_5	d7	0.824242	Early	d7
chr1:160528390-160530306	Cluster_2	d7	0.507246	Early	d7
chr1:160543673-160549779	Cluster_2	d7	0.603448	Early	d7
chr1:160550708-160552530	Cluster_2	d7	0.676113	Early	d7
chr1:160579140-160579290	Cluster_1	d7	0.2	Early	d7
chr1:160579140-160579290	Cluster_3	d7	0.2	Early	d7
chr1:160591445-160605374	Cluster_3	d7	0.580095	Early	d7
chr1:160605536-160618025	Cluster_3	d7	0.605809	Early	d7
chr1:16061202-16064229	Cluster_2	d7	0.645985	Early	d7
chr1:160650803-160656235	Cluster_3	d7	0.660714	Early	d7
chr1:160673452-160685209	Cluster_3	d7	0.561533	Early	d7
chr1:16067359-16069950	Cluster_2	d7	0.61295	Early	d7
chr1:160703301-160704305	Cluster_1	d7	0.714286	Early	d7
chr1:160703301-160704305	Cluster_3	d7	0.714286	Early	d7
chr1:160707915-160715952	Cluster_3	d7	0.648099	Early	d7
chr1:160719763-160722258	Cluster_3	d7	0.577273	Early	d7
chr1:160724242-160727871	Cluster_3	d7	0.683453	Early	d7
chr1:160750180-160753068	Cluster_3	d7	0.653608	Early	d7
chr1:160758733-160761346	Cluster_3	d7	0.686644	Early	d7
chr1:160764568-160771390	Cluster_3	d7	0.6	Early	d7
chr1:160805328-160810062	Cluster_3	d7	0.556082	Early	d7
chr1:16082159-16088592	Cluster_4	d7	0.423557	Early	d7
chr1:160828570-160830049	Cluster_2	d7	0.692308	Early	d7
chr1:160830539-160834190	Cluster_3	d7	0.569597	Early	d7
chr1:160837361-160837822	Cluster_1	d7	0.292683	Early	d7
chr1:160837361-160837822	Cluster_3	d7	0.292683	Early	d7
chr1:16090372-16093005	Cluster_2	d7	0.698148	Early	d7
chr1:160978457-160980546	Cluster_2	d7	0.722892	Early	d7
chr1:161007467-161009618	Cluster_4	d7	0.673344	Early	d7
chr1:161048926-161060158	Cluster_2	d7	0.674433	Early	d7
chr1:161151066-161158631	Cluster_2	d7	0.728457	Early	d7
chr1:161165846-161173873	Cluster_3	d7	0.23973	Early	d7
chr1:161175974-161178090	Cluster_3	d7	0.704918	Early	d7
chr1:161183741-161190166	Cluster_2	d7	0.711555	Early	d7
chr1:161337028-161338521	Cluster_2	d7	0.464135	Early	d7
chr1:161469190-161469790	Cluster_2	d7	0.7	Early	d7
chr1:16151895-16152895	Cluster_3	d7	0.653465	Early	d7
chr1:161595790-161597453	Cluster_2	d7	0.575385	Early	d7
chr1:161675315-161678554	Cluster_3	d7	0.606061	Early	d7
chr1:161690930-161692619	Cluster_2	d7	0.439024	Early	d7
chr1:161702800-161704089	Cluster_2	d7	0.534884	Early	d7
chr1:161705945-161706808	Cluster_2	d7	0.224138	Early	d7
chr1:161707468-161707921	Cluster_4	d7	0.479452	Early	d7
chr1:161708193-161711669	Cluster_2	d7	0.542222	Early	d7
chr1:161761921-161763230	Cluster_3	d7	0.5	Early	d7
chr1:161925029-161927213	Cluster_3	d7	0.251309	Early	d7
chr1:161925029-161927213	Cluster_1	d7	0.251309	Early	d7
chr1:161931095-161933760	Cluster_3	d7	0.368601	Early	d7
chr1:161931095-161933760	Cluster_1	d7	0.368601	Early	d7
chr1:161955454-161958069	Cluster_3	d7	0.575	Early	d7
chr1:161963627-161965340	Cluster_1	d7	0.393728	Early	d7
chr1:161963627-161965340	Cluster_3	d7	0.393728	Early	d7
chr1:161972369-161974944	Cluster_1	d7	0.467836	Early	d7
chr1:161972369-161974944	Cluster_3	d7	0.467836	Early	d7
chr1:161990790-161994659	Cluster_3	d7	0.190283	Early	d7
chr1:161990790-161994659	Cluster_1	d7	0.190283	Early	d7
chr1:16209096-16214518	Cluster_3	d7	0.515437	Early	d7
chr1:162176045-162178111	Cluster_2	d7	0.519713	Early	d7
chr1:16219056-16220969	Cluster_3	d7	0.677922	Early	d7
chr1:162216222-162218166	Cluster_3	d7	0.680328	Early	d7
chr1:162517460-162519119	Cluster_3	d7	0.596774	Early	d7
chr1:162598786-162605618	Cluster_1	d7	0.216425	Early	d7
chr1:162598786-162605618	Cluster_3	d7	0.216425	Early	d7
chr1:162640154-162642113	Cluster_3	d7	0.475096	Early	d7
chr1:162645258-162647074	Cluster_1	d7	0.504237	Early	d7
chr1:162645258-162647074	Cluster_3	d7	0.504237	Early	d7
chr1:162650200-162652413	Cluster_1	d7	0.348387	Early	d7
chr1:162650200-162652413	Cluster_3	d7	0.348387	Early	d7
chr1:162659588-162662605	Cluster_3	d7	0.273256	Early	d7
chr1:162665029-162667782	Cluster_1	d7	0.371111	Early	d7
chr1:162665029-162667782	Cluster_3	d7	0.371111	Early	d7
chr1:162678792-162680940	Cluster_1	d7	0.496552	Early	d7
chr1:162678792-162680940	Cluster_3	d7	0.496552	Early	d7
chr1:16274010-16281336	Cluster_3	d7	0.488198	Early	d7
chr1:16274010-16281336	Cluster_1	d7	0.488198	Early	d7
chr1:162758637-162761591	Cluster_3	d7	0.174129	Early	d7
chr1:162824100-162828446	Cluster_2	d7	0.678423	Early	d7
chr1:162842709-162844917	Cluster_2	d7	0.675472	Early	d7
chr1:16288198-16293984	Cluster_3	d7	0.6298	Early	d7
chr1:162882041-162884436	Cluster_2	d7	0.663968	Early	d7
chr1:162952678-162955798	Cluster_2	d7	0.629032	Early	d7
chr1:163004063-163007139	Cluster_2	d7	0.61435	Early	d7
chr1:16338679-16348381	Cluster_2	d7	0.482086	Early	d7
chr1:16374600-16375742	Cluster_4	d7	0.418269	Early	d7
chr1:16382294-16383096	Cluster_4	d7	0.354286	Early	d7
chr1:164544236-164548826	Cluster_4	d7	0.448826	Early	d7
chr1:164668591-164672103	Cluster_2	d7	0.671717	Early	d7
chr1:164672361-164674206	Cluster_2	d7	0.747748	Early	d7
chr1:164675084-164678890	Cluster_3	d7	0.633528	Early	d7
chr1:164685961-164686836	Cluster_3	d7	0.610092	Early	d7
chr1:164704755-164705735	Cluster_4	d7	0.864979	Early	d7
chr1:164715363-164720286	Cluster_3	d7	0.6	Early	d7
chr1:164722729-164724079	Cluster_1	d7	0.34186	Early	d7
chr1:164722729-164724079	Cluster_3	d7	0.34186	Early	d7
chr1:164748651-164754407	Cluster_3	d7	0.634644	Early	d7
chr1:164770333-164771737	Cluster_3	d7	0.595238	Early	d7
chr1:165393035-165395218	Cluster_3	d7	0.478632	Early	d7
chr1:16552818-16553869	Cluster_4	d7	0.344262	Early	d7
chr1:165603838-165604637	Cluster_4	d7	0.718447	Early	d7
chr1:165614016-165617168	Cluster_2	d7	0.680927	Early	d7
chr1:165664800-165668502	Cluster_3	d7	0.118966	Early	d7
chr1:16573553-16577094	Cluster_3	d7	0.546911	Early	d7
chr1:165741523-165743318	Cluster_3	d7	0.665835	Early	d7
chr1:165805837-165806037	Cluster_4	d7	0.434783	Early	d7
chr1:165852756-165855074	Cluster_5	d7	0.743733	Early	d7
chr1:165863470-165870989	Cluster_3	d7	0.566646	Early	d7
chr1:166894260-166896264	Cluster_2	d7	0.44856	Early	d7
chr1:167061670-167065249	Cluster_3	d7	0.501812	Early	d7
chr1:167072350-167073115	Cluster_4	d7	0.689076	Early	d7
chr1:167073237-167075278	Cluster_2	d7	0.476395	Early	d7
chr1:167117544-167118108	Cluster_3	d7	0	Early	d7
chr1:167117544-167118108	Cluster_1	d7	0	Early	d7
chr1:16717895-16718695	Cluster_2	d7	0.595745	Early	d7
chr1:16722449-16723921	Cluster_2	d7	0.692982	Early	d7
chr1:167236837-167237837	Cluster_3	d7	0.157895	Early	d7
chr1:167438623-167439122	Cluster_2	d7	0.594595	Early	d7
chr1:167524678-167525837	Cluster_2	d7	0.490196	Early	d7
chr1:167569037-167572436	Cluster_3	d7	0.667235	Early	d7
chr1:167595766-167603836	Cluster_4	d7	0.60989	Early	d7
chr1:167610990-167612150	Cluster_3	d7	0.701299	Early	d7
chr1:167721516-167723252	Cluster_3	d7	0.691275	Early	d7
chr1:167764598-167768012	Cluster_3	d7	0.533019	Early	d7
chr1:167764598-167768012	Cluster_1	d7	0.533019	Early	d7
chr1:168114638-168115857	Cluster_2	d7	0.303371	Early	d7
chr1:168194240-168198449	Cluster_2	d7	0.136824	Early	d7
chr1:168435000-168441170	Cluster_2	d7	0.498466	Early	d7
chr1:168478464-168480450	Cluster_2	d7	0.648208	Early	d7
chr1:168503824-168506474	Cluster_5	d7	0.695187	Early	d7
chr1:168526697-168527213	Cluster_2	d7	0.475	Early	d7
chr1:168677450-168680192	Cluster_3	d7	0.542955	Early	d7
chr1:168697928-168699014	Cluster_3	d7	0.203008	Early	d7
chr1:168697928-168699014	Cluster_1	d7	0.203008	Early	d7
chr1:169281041-169282170	Cluster_3	d7	0.771654	Early	d7
chr1:169480307-169481650	Cluster_3	d7	0.32	Early	d7
chr1:169540745-169542395	Cluster_2	d7	0.643902	Early	d7
chr1:169553838-169556238	Cluster_2	d7	0.327402	Early	d7
chr1:169570100-169571655	Cluster_2	d7	0.328125	Early	d7
chr1:169648864-169651709	Cluster_2	d7	0.325112	Early	d7
chr1:170383655-170385450	Cluster_3	d7	0.474419	Early	d7
chr1:170463120-170464241	Cluster_5	d7	0.768116	Early	d7
chr1:170554969-170557207	Cluster_3	d7	0.0802676	Early	d7
chr1:170649156-170651082	Cluster_3	d7	0.632075	Early	d7
chr1:170665741-170666341	Cluster_3	d7	0.548387	Early	d7
chr1:170667276-170670501	Cluster_3	d7	0.55531	Early	d7
chr1:170698380-170702898	Cluster_3	d7	0.639798	Early	d7
chr1:171079543-171081035	Cluster_2	d7	0.462644	Early	d7
chr1:171095877-171097500	Cluster_1	d7	0.318182	Early	d7
chr1:171095877-171097500	Cluster_3	d7	0.318182	Early	d7
chr1:171107771-171113155	Cluster_3	d7	0.51049	Early	d7
chr1:171187053-171192338	Cluster_4	d7	0.452033	Early	d7
chr1:171403021-171405251	Cluster_2	d7	0.546135	Early	d7
chr1:171406705-171409134	Cluster_2	d7	0.735294	Early	d7
chr1:171475139-171475339	Cluster_5	d7	0.777778	Early	d7
chr1:171613941-171615741	Cluster_3	d7	0.190981	Early	d7
chr1:171707492-171713645	Cluster_2	d7	0.155	Early	d7
chr1:171722832-171724791	Cluster_2	d7	0.468085	Early	d7
chr1:171867899-171869148	Cluster_4	d7	0.711957	Early	d7
chr1:172358818-172372573	Cluster_3	d7	0.501622	Early	d7
chr1:172400373-172401564	Cluster_5	d7	0.686567	Early	d7
chr1:172417196-172423625	Cluster_2	d7	0.625938	Early	d7
chr1:172631388-172633630	Cluster_2	d7	0.643443	Early	d7
chr1:172672719-172673943	Cluster_2	d7	0.164179	Early	d7
chr1:172686469-172689270	Cluster_3	d7	0.349624	Early	d7
chr1:172686469-172689270	Cluster_1	d7	0.349624	Early	d7
chr1:17278180-17278930	Cluster_3	d7	0.319703	Early	d7
chr1:172814540-172814940	Cluster_1	d7	0.423077	Early	d7
chr1:172896877-172899187	Cluster_3	d7	0.740061	Early	d7
chr1:172944784-172946742	Cluster_3	d7	0.666667	Early	d7
chr1:172968560-172968710	Cluster_1	d7	0.0952381	Early	d7
chr1:172972257-172972987	Cluster_3	d7	0.663462	Early	d7
chr1:172972257-172972987	Cluster_1	d7	0.663462	Early	d7
chr1:17304264-17308979	Cluster_3	d7	0.352483	Early	d7
chr1:17310795-17311936	Cluster_1	d7	0.517241	Early	d7
chr1:17310795-17311936	Cluster_3	d7	0.517241	Early	d7
chr1:173158553-173161882	Cluster_3	d7	0.672686	Early	d7
chr1:173378222-173380853	Cluster_3	d7	0.769547	Early	d7
chr1:173386410-173388122	Cluster_3	d7	0.670068	Early	d7
chr1:173389277-173390210	Cluster_3	d7	0.232704	Early	d7
chr1:17341852-17343703	Cluster_5	d7	0.640159	Early	d7
chr1:173475598-173477393	Cluster_5	d7	0.556818	Early	d7
chr1:173821227-173823132	Cluster_5	d7	0.804833	Early	d7
chr1:17385840-17388295	Cluster_2	d7	0.313522	Early	d7
chr1:17389295-17391065	Cluster_3	d7	0.488055	Early	d7
chr1:17392695-17394095	Cluster_2	d7	0.640187	Early	d7
chr1:174121720-174123450	Cluster_5	d7	0.762712	Early	d7
chr1:174134667-174135584	Cluster_1	d7	0.377193	Early	d7
chr1:174134667-174135584	Cluster_3	d7	0.377193	Early	d7
chr1:174159488-174161470	Cluster_3	d7	0.667925	Early	d7
chr1:17423379-17426820	Cluster_2	d7	0.560567	Early	d7
chr1:17434728-17437578	Cluster_2	d7	0.660574	Early	d7
chr1:17447776-17449811	Cluster_3	d7	0.661017	Early	d7
chr1:174767756-174770498	Cluster_3	d7	0.0414847	Early	d7
chr1:174784113-174785315	Cluster_5	d7	0.607143	Early	d7
chr1:174840305-174842297	Cluster_4	d7	0.730769	Early	d7
chr1:174842940-174847555	Cluster_4	d7	0.732541	Early	d7
chr1:174932305-174941464	Cluster_3	d7	0.547789	Early	d7
chr1:174958259-174960700	Cluster_3	d7	0.250814	Early	d7
chr1:174958259-174960700	Cluster_1	d7	0.250814	Early	d7
chr1:175040387-175043456	Cluster_3	d7	0.278481	Early	d7
chr1:175040387-175043456	Cluster_1	d7	0.278481	Early	d7
chr1:175093736-175094749	Cluster_3	d7	0.160377	Early	d7
chr1:175131828-175133352	Cluster_5	d7	0.634409	Early	d7
chr1:17515246-17520418	Cluster_2	d7	0.66975	Early	d7
chr1:175168891-175171353	Cluster_1	d7	0.346457	Early	d7
chr1:175483022-175484622	Cluster_3	d7	0.225564	Early	d7
chr1:17565894-17566296	Cluster_1	d7	0.222222	Early	d7
chr1:17576749-17578469	Cluster_2	d7	0.629771	Early	d7
chr1:17602965-17603695	Cluster_3	d7	0.623596	Early	d7
chr1:176625080-176626840	Cluster_3	d7	0.473373	Early	d7
chr1:177150347-177151497	Cluster_4	d7	0.202597	Early	d7
chr1:177177835-177179564	Cluster_3	d7	0.597222	Early	d7
chr1:177224249-177226190	Cluster_2	d7	0.454327	Early	d7
chr1:177952294-177954050	Cluster_3	d7	0.347368	Early	d7
chr1:177952294-177954050	Cluster_1	d7	0.347368	Early	d7
chr1:178006244-178008096	Cluster_1	d7	0.524257	Early	d7
chr1:178020255-178023297	Cluster_2	d7	0.643701	Early	d7
chr1:178024136-178028240	Cluster_5	d7	0.654618	Early	d7
chr1:178091135-178091536	Cluster_5	d7	0.570248	Early	d7
chr1:178141067-178144305	Cluster_5	d7	0.708155	Early	d7
chr1:178235234-178239128	Cluster_4	d7	0.723435	Early	d7
chr1:178251336-178253765	Cluster_4	d7	0.458886	Early	d7
chr1:178340270-178341790	Cluster_3	d7	0.0762712	Early	d7
chr1:178340270-178341790	Cluster_1	d7	0.0762712	Early	d7
chr1:17842279-17844125	Cluster_2	d7	0.538745	Early	d7
chr1:178498780-178499981	Cluster_5	d7	0.738562	Early	d7
chr1:178505444-178508749	Cluster_3	d7	0.482667	Early	d7
chr1:178505444-178508749	Cluster_1	d7	0.482667	Early	d7
chr1:17857760-17859532	Cluster_3	d7	0.691667	Early	d7
chr1:178601242-178604307	Cluster_2	d7	0.635575	Early	d7
chr1:178693530-178697278	Cluster_4	d7	0.290249	Early	d7
chr1:17871359-17872835	Cluster_3	d7	0.556391	Early	d7
chr1:17871359-17872835	Cluster_1	d7	0.556391	Early	d7
chr1:178813315-178816331	Cluster_3	d7	0.52994	Early	d7
chr1:178835731-178837570	Cluster_3	d7	0.189274	Early	d7
chr1:178835731-178837570	Cluster_1	d7	0.189274	Early	d7
chr1:178887462-178888919	Cluster_3	d7	0.678161	Early	d7
chr1:178900326-178904045	Cluster_1	d7	0.46184	Early	d7
chr1:178900326-178904045	Cluster_3	d7	0.46184	Early	d7
chr1:17893805-17897918	Cluster_3	d7	0.63081	Early	d7
chr1:178985376-178988558	Cluster_2	d7	0.628713	Early	d7
chr1:17898895-17901132	Cluster_3	d7	0.5919	Early	d7
chr1:179007334-179008739	Cluster_5	d7	0.647436	Early	d7
chr1:17901220-17903441	Cluster_3	d7	0.614894	Early	d7
chr1:17912276-17916889	Cluster_3	d7	0.558981	Early	d7
chr1:179143793-179146734	Cluster_3	d7	0.650327	Early	d7
chr1:179186680-179188308	Cluster_3	d7	0.785016	Early	d7
chr1:17929980-17930130	Cluster_5	d7	0.245283	Early	d7
chr1:17955799-17958001	Cluster_3	d7	0.679389	Early	d7
chr1:179678325-179680059	Cluster_2	d7	0.488189	Early	d7
chr1:180142856-180143625	Cluster_1	d7	0.468531	Early	d7
chr1:180142856-180143625	Cluster_3	d7	0.468531	Early	d7
chr1:180148100-180148230	Cluster_1	d7	0.136364	Early	d7
chr1:180484405-180486062	Cluster_2	d7	0.130435	Early	d7
chr1:180539880-180541895	Cluster_2	d7	0.574394	Early	d7
chr1:180850936-180851536	Cluster_3	d7	0.402778	Early	d7
chr1:180850936-180851536	Cluster_1	d7	0.402778	Early	d7
chr1:180891102-180893647	Cluster_4	d7	0.575569	Early	d7
chr1:180894314-180898293	Cluster_3	d7	0.565287	Early	d7
chr1:180894314-180898293	Cluster_1	d7	0.565287	Early	d7
chr1:180922100-180924412	Cluster_1	d7	0.291545	Early	d7
chr1:180922100-180924412	Cluster_3	d7	0.291545	Early	d7
chr1:181030536-181033615	Cluster_2	d7	0.384906	Early	d7
chr1:181095374-181101569	Cluster_5	d7	0.743961	Early	d7
chr1:181471900-181475259	Cluster_3	d7	0.551331	Early	d7
chr1:1819487-1829408	Cluster_2	d7	0.319627	Early	d7
chr1:182056228-182058336	Cluster_5	d7	0.806683	Early	d7
chr1:182142768-182145230	Cluster_3	d7	0.339483	Early	d7
chr1:182163094-182163536	Cluster_3	d7	0.565217	Early	d7
chr1:182349535-182350335	Cluster_2	d7	0.546099	Early	d7
chr1:182643195-182646178	Cluster_3	d7	0.609756	Early	d7
chr1:182997714-183000385	Cluster_5	d7	0.731872	Early	d7
chr1:183007350-183012135	Cluster_3	d7	0.503876	Early	d7
chr1:183012264-183015061	Cluster_3	d7	0.42446	Early	d7
chr1:183038615-183042570	Cluster_2	d7	0.638254	Early	d7
chr1:183049019-183050472	Cluster_3	d7	0.654054	Early	d7
chr1:183058859-183061831	Cluster_3	d7	0.587692	Early	d7
chr1:183070781-183071335	Cluster_5	d7	0.685039	Early	d7
chr1:183094644-183096618	Cluster_3	d7	0.633075	Early	d7
chr1:183107417-183109691	Cluster_3	d7	0.517134	Early	d7
chr1:183117283-183119135	Cluster_1	d7	0.270175	Early	d7
chr1:183117283-183119135	Cluster_3	d7	0.270175	Early	d7
chr1:183128025-183135915	Cluster_5	d7	0.799437	Early	d7
chr1:183147554-183150852	Cluster_2	d7	0.305958	Early	d7
chr1:183153550-183158953	Cluster_4	d7	0.668998	Early	d7
chr1:183173939-183175229	Cluster_1	d7	0.232323	Early	d7
chr1:183173939-183175229	Cluster_3	d7	0.232323	Early	d7
chr1:183186666-183189656	Cluster_1	d7	0.422886	Early	d7
chr1:183186666-183189656	Cluster_3	d7	0.422886	Early	d7
chr1:183197135-183197535	Cluster_5	d7	0.485149	Early	d7
chr1:183208930-183214390	Cluster_3	d7	0.505214	Early	d7
chr1:183208930-183214390	Cluster_1	d7	0.505214	Early	d7
chr1:183260734-183261709	Cluster_5	d7	0.247619	Early	d7
chr1:183287032-183288370	Cluster_3	d7	0.505747	Early	d7
chr1:183536379-183539055	Cluster_3	d7	0.709135	Early	d7
chr1:183554135-183554535	Cluster_2	d7	0.122449	Early	d7
chr1:183555935-183556935	Cluster_5	d7	0.784314	Early	d7
chr1:183557865-183560673	Cluster_5	d7	0.58221	Early	d7
chr1:183568735-183570335	Cluster_3	d7	0.673267	Early	d7
chr1:183571736-183579934	Cluster_2	d7	0.696228	Early	d7
chr1:183773361-183778334	Cluster_3	d7	0.182234	Early	d7
chr1:183790533-183792283	Cluster_1	d7	0.461538	Early	d7
chr1:183790533-183792283	Cluster_3	d7	0.461538	Early	d7
chr1:183810653-183813740	Cluster_1	d7	0.205426	Early	d7
chr1:183810653-183813740	Cluster_3	d7	0.205426	Early	d7
chr1:183838455-183844233	Cluster_2	d7	0.527806	Early	d7
chr1:183844935-183847007	Cluster_3	d7	0.516539	Early	d7
chr1:183900947-183902484	Cluster_1	d7	0.4329	Early	d7
chr1:183900947-183902484	Cluster_3	d7	0.4329	Early	d7
chr1:183914299-183915285	Cluster_4	d7	0.627907	Early	d7
chr1:183965203-183965959	Cluster_4	d7	0.745283	Early	d7
chr1:183970962-183972297	Cluster_5	d7	0.5	Early	d7
chr1:183996670-183997838	Cluster_1	d7	0.170543	Early	d7
chr1:184377007-184378354	Cluster_2	d7	0.503185	Early	d7
chr1:184459345-184463824	Cluster_3	d7	0.590426	Early	d7
chr1:184476493-184477920	Cluster_2	d7	0.197531	Early	d7
chr1:184482934-184483430	Cluster_3	d7	0.674157	Early	d7
chr1:184482934-184483430	Cluster_1	d7	0.674157	Early	d7
chr1:184531046-184531895	Cluster_3	d7	0.288732	Early	d7
chr1:184531046-184531895	Cluster_1	d7	0.288732	Early	d7
chr1:184793734-184795334	Cluster_3	d7	0.684211	Early	d7
chr1:184805366-184808657	Cluster_3	d7	0.463466	Early	d7
chr1:184858797-184861570	Cluster_2	d7	0.698492	Early	d7
chr1:184869720-184869970	Cluster_4	d7	0.530303	Early	d7
chr1:185395425-185397273	Cluster_3	d7	0.289003	Early	d7
chr1:185395425-185397273	Cluster_1	d7	0.289003	Early	d7
chr1:185408003-185412576	Cluster_3	d7	0.591772	Early	d7
chr1:185452300-185454332	Cluster_3	d7	0.723926	Early	d7
chr1:185662732-185663998	Cluster_4	d7	0.817021	Early	d7
chr1:185687558-185689484	Cluster_2	d7	0.192982	Early	d7
chr1:185758283-185759939	Cluster_2	d7	0.629808	Early	d7
chr1:18582900-18583050	Cluster_1	d7	0	Early	d7
chr1:185833519-185834904	Cluster_3	d7	0.776119	Early	d7
chr1:186050920-186052877	Cluster_3	d7	0.555556	Early	d7
chr1:186444779-186446717	Cluster_5	d7	0.784884	Early	d7
chr1:186504440-186506289	Cluster_3	d7	0.407115	Early	d7
chr1:186586932-186588332	Cluster_1	d7	0.0564972	Early	d7
chr1:186589617-186591005	Cluster_3	d7	0.757764	Early	d7
chr1:186797460-186800031	Cluster_3	d7	0.188645	Early	d7
chr1:186814655-186815412	Cluster_3	d7	0.25	Early	d7
chr1:186814655-186815412	Cluster_1	d7	0.25	Early	d7
chr1:186817663-186819424	Cluster_5	d7	0.671756	Early	d7
chr1:186970188-186971470	Cluster_3	d7	0.409756	Early	d7
chr1:1873909-1876089	Cluster_2	d7	0.481529	Early	d7
chr1:18805769-18808474	Cluster_3	d7	0.52975	Early	d7
chr1:18805769-18808474	Cluster_1	d7	0.52975	Early	d7
chr1:19140178-19141866	Cluster_2	d7	0.536643	Early	d7
chr1:192137877-192140785	Cluster_2	d7	0.41791	Early	d7
chr1:19233353-19236170	Cluster_3	d7	0.592063	Early	d7
chr1:19239180-19240467	Cluster_3	d7	0.321285	Early	d7
chr1:192445543-192446543	Cluster_2	d7	0.475285	Early	d7
chr1:19247900-19251893	Cluster_1	d7	0.374847	Early	d7
chr1:19247900-19251893	Cluster_3	d7	0.374847	Early	d7
chr1:192485118-192487165	Cluster_2	d7	0.707373	Early	d7
chr1:192492999-192493725	Cluster_2	d7	0.643564	Early	d7
chr1:192498071-192500930	Cluster_5	d7	0.603659	Early	d7
chr1:192505449-192505712	Cluster_4	d7	0.903846	Early	d7
chr1:192507249-192510597	Cluster_2	d7	0.431548	Early	d7
chr1:192513435-192516327	Cluster_5	d7	0.683367	Early	d7
chr1:19273208-19284139	Cluster_3	d7	0.276875	Early	d7
chr1:192795107-192797141	Cluster_5	d7	0.460465	Early	d7
chr1:192846530-192848817	Cluster_3	d7	0.765306	Early	d7
chr1:192871974-192875354	Cluster_3	d7	0.639498	Early	d7
chr1:19291711-19293017	Cluster_2	d7	0.51049	Early	d7
chr1:192920467-192922275	Cluster_2	d7	0.480349	Early	d7
chr1:19325820-19325970	Cluster_3	d7	0.210526	Early	d7
chr1:19325820-19325970	Cluster_1	d7	0.210526	Early	d7
chr1:19405998-19409075	Cluster_2	d7	0.664627	Early	d7
chr1:19586562-19587894	Cluster_1	d7	0.578397	Early	d7
chr1:19586562-19587894	Cluster_3	d7	0.578397	Early	d7
chr1:196369577-196370693	Cluster_3	d7	0.5	Early	d7
chr1:19664072-19665955	Cluster_4	d7	0.796504	Early	d7
chr1:19667621-19669177	Cluster_3	d7	0.480176	Early	d7
chr1:19673894-19674694	Cluster_3	d7	0.628099	Early	d7
chr1:19685941-19688819	Cluster_3	d7	0.582781	Early	d7
chr1:19689125-19691569	Cluster_3	d7	0.74375	Early	d7
chr1:19693166-19694865	Cluster_1	d7	0.585799	Early	d7
chr1:19693166-19694865	Cluster_3	d7	0.585799	Early	d7
chr1:19694980-19705508	Cluster_3	d7	0.675734	Early	d7
chr1:19710020-19714640	Cluster_3	d7	0.624861	Early	d7
chr1:19716332-19720569	Cluster_3	d7	0.519873	Early	d7
chr1:19716332-19720569	Cluster_1	d7	0.519873	Early	d7
chr1:19723769-19729243	Cluster_3	d7	0.720988	Early	d7
chr1:19730960-19734900	Cluster_3	d7	0.5	Early	d7
chr1:19737897-19738557	Cluster_3	d7	0.676259	Early	d7
chr1:19739346-19747479	Cluster_3	d7	0.683901	Early	d7
chr1:19749272-19757876	Cluster_3	d7	0.5	Early	d7
chr1:19758629-19798040	Cluster_3	d7	0.510313	Early	d7
chr1:197644530-197645330	Cluster_3	d7	0.317757	Early	d7
chr1:197705407-197706574	Cluster_5	d7	0.37037	Early	d7
chr1:197750921-197753646	Cluster_3	d7	0.659004	Early	d7
chr1:197807530-197808530	Cluster_3	d7	0.791667	Early	d7
chr1:19830894-19834322	Cluster_1	d7	0.492982	Early	d7
chr1:19830894-19834322	Cluster_3	d7	0.492982	Early	d7
chr1:198602437-198603773	Cluster_2	d7	0.706186	Early	d7
chr1:19938844-19940890	Cluster_5	d7	0.809179	Early	d7
chr1:19946209-19947106	Cluster_2	d7	0.415385	Early	d7
chr1:19969261-19981008	Cluster_3	d7	0.274403	Early	d7
chr1:200022053-200023842	Cluster_3	d7	0.589744	Early	d7
chr1:2001062-2005409	Cluster_3	d7	0.601758	Early	d7
chr1:200331047-200336129	Cluster_4	d7	0.650769	Early	d7
chr1:200397669-200399099	Cluster_3	d7	0.573684	Early	d7
chr1:200706986-200711314	Cluster_3	d7	0.0635063	Early	d7
chr1:200749528-200750328	Cluster_3	d7	0.164557	Early	d7
chr1:200749528-200750328	Cluster_1	d7	0.164557	Early	d7
chr1:20090997-20093283	Cluster_2	d7	0.636501	Early	d7
chr1:200994328-200996528	Cluster_5	d7	0.607843	Early	d7
chr1:200997327-200998128	Cluster_3	d7	0.636816	Early	d7
chr1:201012140-201012270	Cluster_1	d7	0	Early	d7
chr1:201012140-201012270	Cluster_3	d7	0	Early	d7
chr1:201095701-201097861	Cluster_4	d7	0.782961	Early	d7
chr1:201106053-201107629	Cluster_3	d7	0.60625	Early	d7
chr1:201106053-201107629	Cluster_1	d7	0.60625	Early	d7
chr1:201160357-201162330	Cluster_1	d7	0.493562	Early	d7
chr1:201160357-201162330	Cluster_3	d7	0.493562	Early	d7
chr1:201234754-201239296	Cluster_2	d7	0.675894	Early	d7
chr1:201243392-201245650	Cluster_2	d7	0.655642	Early	d7
chr1:201246114-201246881	Cluster_5	d7	0.468085	Early	d7
chr1:201303565-201305255	Cluster_3	d7	0.616702	Early	d7
chr1:201351485-201354630	Cluster_2	d7	0.62963	Early	d7
chr1:201372935-201376903	Cluster_2	d7	0.624611	Early	d7
chr1:20138888-20144217	Cluster_2	d7	0.720274	Early	d7
chr1:201404664-201405528	Cluster_1	d7	0.145038	Early	d7
chr1:201404664-201405528	Cluster_3	d7	0.145038	Early	d7
chr1:201418929-201421308	Cluster_2	d7	0.530928	Early	d7
chr1:201424729-201427447	Cluster_3	d7	0.512304	Early	d7
chr1:201428390-201433903	Cluster_2	d7	0.623138	Early	d7
chr1:201457691-201466783	Cluster_2	d7	0.634039	Early	d7
chr1:201499205-201501985	Cluster_1	d7	0.35259	Early	d7
chr1:201499205-201501985	Cluster_3	d7	0.35259	Early	d7
chr1:201502803-201503485	Cluster_3	d7	0.368421	Early	d7
chr1:201519937-201524528	Cluster_3	d7	0.560817	Early	d7
chr1:201533887-201537724	Cluster_2	d7	0.724812	Early	d7
chr1:201561220-201561390	Cluster_4	d7	0	Early	d7
chr1:201577588-201578280	Cluster_1	d7	0.427632	Early	d7
chr1:201577588-201578280	Cluster_3	d7	0.427632	Early	d7
chr1:201604378-201611252	Cluster_3	d7	0.600289	Early	d7
chr1:201624000-201626326	Cluster_1	d7	0.321839	Early	d7
chr1:201687664-201691687	Cluster_3	d7	0.654523	Early	d7
chr1:201693137-201694805	Cluster_3	d7	0.379538	Early	d7
chr1:201693137-201694805	Cluster_1	d7	0.379538	Early	d7
chr1:201713712-201715153	Cluster_2	d7	0.358779	Early	d7
chr1:201725263-201726608	Cluster_5	d7	0.837662	Early	d7
chr1:201728328-201731878	Cluster_2	d7	0.613924	Early	d7
chr1:201732299-201733601	Cluster_1	d7	0.352381	Early	d7
chr1:201732299-201733601	Cluster_3	d7	0.352381	Early	d7
chr1:201735010-201735987	Cluster_1	d7	0.392857	Early	d7
chr1:201735010-201735987	Cluster_3	d7	0.392857	Early	d7
chr1:201738543-201740282	Cluster_3	d7	0.471831	Early	d7
chr1:201738543-201740282	Cluster_1	d7	0.471831	Early	d7
chr1:201756060-201756210	Cluster_3	d7	0.192308	Early	d7
chr1:201756060-201756210	Cluster_1	d7	0.192308	Early	d7
chr1:201758493-201762724	Cluster_3	d7	0.500745	Early	d7
chr1:201818008-201820734	Cluster_3	d7	0.704861	Early	d7
chr1:201863561-201867650	Cluster_2	d7	0.430108	Early	d7
chr1:201880920-201888512	Cluster_2	d7	0.696032	Early	d7
chr1:201895097-201895506	Cluster_3	d7	0.560606	Early	d7
chr1:201912510-201917270	Cluster_2	d7	0.255102	Early	d7
chr1:20204400-20205736	Cluster_3	d7	0.664286	Early	d7
chr1:202072771-202079378	Cluster_5	d7	0.688808	Early	d7
chr1:202086680-202088810	Cluster_2	d7	0.596372	Early	d7
chr1:202091840-202092055	Cluster_1	d7	0.278481	Early	d7
chr1:202136380-202136530	Cluster_3	d7	0.685897	Early	d7
chr1:202153656-202154611	Cluster_2	d7	0.105505	Early	d7
chr1:202166010-202171483	Cluster_2	d7	0.682803	Early	d7
chr1:202202453-202206257	Cluster_5	d7	0.55711	Early	d7
chr1:202250082-202253606	Cluster_3	d7	0.488432	Early	d7
chr1:202255927-202256129	Cluster_1	d7	0.342105	Early	d7
chr1:202255927-202256129	Cluster_3	d7	0.342105	Early	d7
chr1:202507678-202512042	Cluster_1	d7	0.302926	Early	d7
chr1:202507678-202512042	Cluster_3	d7	0.302926	Early	d7
chr1:203004145-203010336	Cluster_2	d7	0.575658	Early	d7
chr1:20300842-20302667	Cluster_3	d7	0.514388	Early	d7
chr1:203026642-203029528	Cluster_2	d7	0.572127	Early	d7
chr1:203058280-203062133	Cluster_3	d7	0.656463	Early	d7
chr1:203065792-203073309	Cluster_3	d7	0.618072	Early	d7
chr1:203098528-203099884	Cluster_3	d7	0.6875	Early	d7
chr1:203119217-203125303	Cluster_2	d7	0.638325	Early	d7
chr1:203165189-203167935	Cluster_2	d7	0.635514	Early	d7
chr1:203232460-203234363	Cluster_3	d7	0.50099	Early	d7
chr1:203288633-203298409	Cluster_5	d7	0.449921	Early	d7
chr1:203318636-203321182	Cluster_3	d7	0.209476	Early	d7
chr1:20334566-20335901	Cluster_2	d7	0.361446	Early	d7
chr1:203444027-203446931	Cluster_3	d7	0.135468	Early	d7
chr1:203444027-203446931	Cluster_1	d7	0.135468	Early	d7
chr1:203448966-203451050	Cluster_3	d7	0.299611	Early	d7
chr1:203448966-203451050	Cluster_1	d7	0.299611	Early	d7
chr1:203480529-203484142	Cluster_4	d7	0.626591	Early	d7
chr1:203495280-203496609	Cluster_2	d7	0.502793	Early	d7
chr1:203524108-203529464	Cluster_1	d7	0.282942	Early	d7
chr1:203524108-203529464	Cluster_3	d7	0.282942	Early	d7
chr1:203538595-203539969	Cluster_5	d7	0.7713	Early	d7
chr1:203634949-203638231	Cluster_3	d7	0.573333	Early	d7
chr1:203634949-203638231	Cluster_1	d7	0.573333	Early	d7
chr1:203638728-203646707	Cluster_3	d7	0.627132	Early	d7
chr1:203647030-203647495	Cluster_5	d7	0.425926	Early	d7
chr1:203655127-203656020	Cluster_1	d7	0.557692	Early	d7
chr1:203655127-203656020	Cluster_3	d7	0.557692	Early	d7
chr1:203737404-203739901	Cluster_3	d7	0.625969	Early	d7
chr1:203740843-203741379	Cluster_1	d7	0.160714	Early	d7
chr1:203740843-203741379	Cluster_3	d7	0.160714	Early	d7
chr1:203826859-203828350	Cluster_3	d7	0.612903	Early	d7
chr1:203829226-203832139	Cluster_2	d7	0.123558	Early	d7
chr1:204069921-204075641	Cluster_5	d7	0.648126	Early	d7
chr1:204079986-204081104	Cluster_5	d7	0.741758	Early	d7
chr1:204096360-204101370	Cluster_2	d7	0.473294	Early	d7
chr1:204230838-204233104	Cluster_2	d7	0.504386	Early	d7
chr1:204238646-204239007	Cluster_5	d7	0.65625	Early	d7
chr1:204251087-204254008	Cluster_2	d7	0.599432	Early	d7
chr1:204254605-204258951	Cluster_5	d7	0.681548	Early	d7
chr1:204261216-204267182	Cluster_3	d7	0.497322	Early	d7
chr1:204269080-204269230	Cluster_3	d7	0.357143	Early	d7
chr1:204269080-204269230	Cluster_1	d7	0.357143	Early	d7
chr1:204272860-204273970	Cluster_4	d7	0.737624	Early	d7
chr1:204276276-204277234	Cluster_1	d7	0.0773481	Early	d7
chr1:204276276-204277234	Cluster_3	d7	0.0773481	Early	d7
chr1:204287188-204292357	Cluster_2	d7	0.68516	Early	d7
chr1:204292469-204294360	Cluster_2	d7	0.683871	Early	d7
chr1:204305331-204306987	Cluster_3	d7	0.707207	Early	d7
chr1:2043483-2044680	Cluster_3	d7	0.626263	Early	d7
chr1:204423697-204424935	Cluster_4	d7	0.766234	Early	d7
chr1:204425135-204427442	Cluster_3	d7	0.557377	Early	d7
chr1:204429649-204437135	Cluster_3	d7	0.65081	Early	d7
chr1:204447920-204451603	Cluster_5	d7	0.550538	Early	d7
chr1:204679004-204682281	Cluster_5	d7	0.251564	Early	d7
chr1:2046934-2047901	Cluster_1	d7	0.0740741	Early	d7
chr1:2046934-2047901	Cluster_3	d7	0.0740741	Early	d7
chr1:20478410-20480692	Cluster_3	d7	0.226782	Early	d7
chr1:20478410-20480692	Cluster_1	d7	0.226782	Early	d7
chr1:204836855-204838070	Cluster_3	d7	0.634921	Early	d7
chr1:204940328-204941789	Cluster_2	d7	0.636364	Early	d7
chr1:204958520-204958690	Cluster_1	d7	0.027027	Early	d7
chr1:205016148-205016268	Cluster_3	d7	0.2	Early	d7
chr1:205016148-205016268	Cluster_1	d7	0.2	Early	d7
chr1:205030727-205030990	Cluster_1	d7	0	Early	d7
chr1:20510540-20510690	Cluster_3	d7	0.564103	Early	d7
chr1:205113170-205115248	Cluster_2	d7	0.642487	Early	d7
chr1:205143978-205146682	Cluster_3	d7	0.705882	Early	d7
chr1:205206528-205207870	Cluster_5	d7	0.806202	Early	d7
chr1:205215563-205220666	Cluster_2	d7	0.652322	Early	d7
chr1:205227216-205229746	Cluster_2	d7	0.564865	Early	d7
chr1:205317406-205318471	Cluster_1	d7	0.411765	Early	d7
chr1:205319116-205320730	Cluster_5	d7	0.511041	Early	d7
chr1:205321098-205322434	Cluster_5	d7	0.503185	Early	d7
chr1:205324035-205324533	Cluster_5	d7	0.263889	Early	d7
chr1:205324947-205327096	Cluster_2	d7	0.46678	Early	d7
chr1:205328735-205330464	Cluster_2	d7	0.593052	Early	d7
chr1:205335083-205335645	Cluster_1	d7	0.369369	Early	d7
chr1:205339917-205346349	Cluster_2	d7	0.466727	Early	d7
chr1:205448770-205451769	Cluster_1	d7	0.381368	Early	d7
chr1:205461420-205463130	Cluster_2	d7	0.456221	Early	d7
chr1:205488084-205489357	Cluster_1	d7	0.214815	Early	d7
chr1:205551128-205552328	Cluster_2	d7	0.45	Early	d7
chr1:205626780-205626930	Cluster_1	d7	0	Early	d7
chr1:205626780-205626930	Cluster_3	d7	0	Early	d7
chr1:205633119-205636532	Cluster_2	d7	0.745247	Early	d7
chr1:205669983-205670872	Cluster_1	d7	0.5	Early	d7
chr1:205669983-205670872	Cluster_3	d7	0.5	Early	d7
chr1:205818590-205819910	Cluster_1	d7	0.235521	Early	d7
chr1:205882760-205882910	Cluster_1	d7	0.345455	Early	d7
chr1:205882760-205882910	Cluster_3	d7	0.345455	Early	d7
chr1:205889327-205889728	Cluster_3	d7	0.606557	Early	d7
chr1:205894554-205895731	Cluster_3	d7	0.575581	Early	d7
chr1:206238649-206239330	Cluster_3	d7	0.7	Early	d7
chr1:206246474-206247758	Cluster_5	d7	0.707865	Early	d7
chr1:206260547-206261462	Cluster_3	d7	0.388535	Early	d7
chr1:206260547-206261462	Cluster_1	d7	0.388535	Early	d7
chr1:206281168-206282353	Cluster_2	d7	0.542857	Early	d7
chr1:206299104-206307092	Cluster_2	d7	0.633582	Early	d7
chr1:2063424-2072570	Cluster_2	d7	0.513178	Early	d7
chr1:206602526-206604634	Cluster_5	d7	0.68231	Early	d7
chr1:206617683-206619683	Cluster_3	d7	0.628483	Early	d7
chr1:206640478-206642344	Cluster_3	d7	0.411633	Early	d7
chr1:206640478-206642344	Cluster_1	d7	0.411633	Early	d7
chr1:206642781-206646893	Cluster_1	d7	0.368794	Early	d7
chr1:206668414-206671387	Cluster_3	d7	0.613793	Early	d7
chr1:206674127-206675910	Cluster_1	d7	0.421769	Early	d7
chr1:206676563-206678200	Cluster_3	d7	0.35	Early	d7
chr1:206681578-206683030	Cluster_1	d7	0.185567	Early	d7
chr1:206681578-206683030	Cluster_3	d7	0.185567	Early	d7
chr1:206684114-206688685	Cluster_3	d7	0.611111	Early	d7
chr1:206713005-206714380	Cluster_3	d7	0.502618	Early	d7
chr1:206713005-206714380	Cluster_1	d7	0.502618	Early	d7
chr1:206836945-206838017	Cluster_1	d7	0.204348	Early	d7
chr1:206836945-206838017	Cluster_3	d7	0.204348	Early	d7
chr1:206838402-206838462	Cluster_3	d7	0.411765	Early	d7
chr1:206844731-206849398	Cluster_5	d7	0.444262	Early	d7
chr1:206872546-206874952	Cluster_2	d7	0.689076	Early	d7
chr1:206875993-206881945	Cluster_2	d7	0.540925	Early	d7
chr1:206895927-206898137	Cluster_3	d7	0.564987	Early	d7
chr1:206899720-206899890	Cluster_1	d7	0.142857	Early	d7
chr1:206963958-206964130	Cluster_1	d7	0.448276	Early	d7
chr1:206963958-206964130	Cluster_3	d7	0.448276	Early	d7
chr1:206989927-206990943	Cluster_3	d7	0.366667	Early	d7
chr1:206997187-206997784	Cluster_3	d7	0.650485	Early	d7
chr1:207032345-207032945	Cluster_2	d7	0.588235	Early	d7
chr1:207120475-207120868	Cluster_2	d7	0.625	Early	d7
chr1:207219945-207220545	Cluster_2	d7	0.566038	Early	d7
chr1:207453780-207458722	Cluster_3	d7	0.653846	Early	d7
chr1:207471745-207472416	Cluster_3	d7	0.242991	Early	d7
chr1:207471745-207472416	Cluster_1	d7	0.242991	Early	d7
chr1:207482600-207486667	Cluster_2	d7	0.732301	Early	d7
chr1:207597945-207598725	Cluster_2	d7	0.623529	Early	d7
chr1:208011350-208012818	Cluster_2	d7	0.661692	Early	d7
chr1:208060217-208066066	Cluster_3	d7	0.685932	Early	d7
chr1:208080768-208086413	Cluster_3	d7	0.325957	Early	d7
chr1:208080768-208086413	Cluster_1	d7	0.325957	Early	d7
chr1:208121810-208123757	Cluster_3	d7	0.45045	Early	d7
chr1:208201484-208205766	Cluster_1	d7	0.470886	Early	d7
chr1:208201484-208205766	Cluster_3	d7	0.470886	Early	d7
chr1:208257483-208260678	Cluster_3	d7	0.718	Early	d7
chr1:208261212-208264987	Cluster_3	d7	0.672619	Early	d7
chr1:208274038-208276293	Cluster_5	d7	0.683628	Early	d7
chr1:208304921-208306601	Cluster_4	d7	0.585284	Early	d7
chr1:208308745-208309146	Cluster_3	d7	0.529412	Early	d7
chr1:208308745-208309146	Cluster_1	d7	0.529412	Early	d7
chr1:208327000-208328956	Cluster_2	d7	0.621777	Early	d7
chr1:208338751-208340765	Cluster_3	d7	0.681063	Early	d7
chr1:208349540-208359979	Cluster_5	d7	0.578022	Early	d7
chr1:208373201-208384279	Cluster_2	d7	0.688251	Early	d7
chr1:208386945-208387545	Cluster_5	d7	0.730769	Early	d7
chr1:20913892-20914494	Cluster_3	d7	0.364706	Early	d7
chr1:20913892-20914494	Cluster_1	d7	0.364706	Early	d7
chr1:20914753-20918293	Cluster_3	d7	0.314465	Early	d7
chr1:209161689-209162847	Cluster_3	d7	0.0625	Early	d7
chr1:209161689-209162847	Cluster_1	d7	0.0625	Early	d7
chr1:209279665-209279995	Cluster_1	d7	0.0833333	Early	d7
chr1:209279665-209279995	Cluster_3	d7	0.0833333	Early	d7
chr1:209380503-209381745	Cluster_3	d7	0.0641026	Early	d7
chr1:209393345-209393790	Cluster_2	d7	0.457831	Early	d7
chr1:20942893-20943293	Cluster_1	d7	0.280612	Early	d7
chr1:20942893-20943293	Cluster_3	d7	0.280612	Early	d7
chr1:209527366-209530896	Cluster_5	d7	0.594623	Early	d7
chr1:209570003-209573973	Cluster_5	d7	0.578467	Early	d7
chr1:209576600-209580287	Cluster_4	d7	0.560748	Early	d7
chr1:209756853-209757791	Cluster_1	d7	0.0526316	Early	d7
chr1:209756853-209757791	Cluster_3	d7	0.0526316	Early	d7
chr1:209798352-209800145	Cluster_3	d7	0.677333	Early	d7
chr1:209800494-209801636	Cluster_3	d7	0.402098	Early	d7
chr1:209814477-209817873	Cluster_3	d7	0.63785	Early	d7
chr1:209841163-209841607	Cluster_2	d7	0.5	Early	d7
chr1:209861620-209863165	Cluster_2	d7	0.687117	Early	d7
chr1:209915318-209916725	Cluster_1	d7	0.262195	Early	d7
chr1:209915318-209916725	Cluster_3	d7	0.262195	Early	d7
chr1:209927860-209932981	Cluster_2	d7	0.67992	Early	d7
chr1:209955989-209961994	Cluster_2	d7	0.307692	Early	d7
chr1:209962776-209966655	Cluster_2	d7	0.55814	Early	d7
chr1:209968684-209971971	Cluster_2	d7	0.664444	Early	d7
chr1:210042715-210049650	Cluster_2	d7	0.537377	Early	d7
chr1:210052675-210053899	Cluster_5	d7	0.614035	Early	d7
chr1:210073001-210075981	Cluster_5	d7	0.731449	Early	d7
chr1:210412431-210414161	Cluster_3	d7	0.565657	Early	d7
chr1:210433215-210437258	Cluster_1	d7	0.441048	Early	d7
chr1:210433215-210437258	Cluster_3	d7	0.441048	Early	d7
chr1:2104869-2106718	Cluster_3	d7	0.367561	Early	d7
chr1:2104869-2106718	Cluster_1	d7	0.367561	Early	d7
chr1:210516320-210517544	Cluster_2	d7	0.522337	Early	d7
chr1:210545325-210548686	Cluster_4	d7	0.40133	Early	d7
chr1:210566281-210568814	Cluster_2	d7	0.541096	Early	d7
chr1:210618309-210621745	Cluster_2	d7	0.669187	Early	d7
chr1:211402326-211403179	Cluster_2	d7	0.70068	Early	d7
chr1:211550139-211552543	Cluster_3	d7	0.571429	Early	d7
chr1:211589342-211590987	Cluster_3	d7	0.25779	Early	d7
chr1:211589342-211590987	Cluster_1	d7	0.25779	Early	d7
chr1:2120277-2122904	Cluster_2	d7	0.403352	Early	d7
chr1:212080810-212086749	Cluster_2	d7	0.69715	Early	d7
chr1:212261280-212262542	Cluster_3	d7	0.720137	Early	d7
chr1:2123214-2127980	Cluster_3	d7	0.404285	Early	d7
chr1:212386930-212388224	Cluster_5	d7	0.637838	Early	d7
chr1:212391819-212393689	Cluster_2	d7	0.508333	Early	d7
chr1:212420542-212422103	Cluster_2	d7	0.746667	Early	d7
chr1:212433764-212435493	Cluster_5	d7	0.679012	Early	d7
chr1:212444881-212446420	Cluster_3	d7	0.459184	Early	d7
chr1:212575246-212576917	Cluster_2	d7	0.450704	Early	d7
chr1:212625757-212627239	Cluster_3	d7	0.550898	Early	d7
chr1:212628820-212630207	Cluster_2	d7	0.292776	Early	d7
chr1:212639651-212641742	Cluster_2	d7	0.711921	Early	d7
chr1:212642980-212644263	Cluster_1	d7	0.263158	Early	d7
chr1:212642980-212644263	Cluster_3	d7	0.263158	Early	d7
chr1:212650288-212651940	Cluster_3	d7	0.399002	Early	d7
chr1:212669049-212669444	Cluster_1	d7	0.184211	Early	d7
chr1:212669049-212669444	Cluster_3	d7	0.184211	Early	d7
chr1:212686114-212689132	Cluster_1	d7	0.468415	Early	d7
chr1:212704745-212707293	Cluster_2	d7	0.657258	Early	d7
chr1:213030127-213034593	Cluster_4	d7	0.347146	Early	d7
chr1:213079983-213084134	Cluster_4	d7	0.72549	Early	d7
chr1:213150700-213156279	Cluster_3	d7	0.731429	Early	d7
chr1:2134601-2142348	Cluster_3	d7	0.353401	Early	d7
chr1:21347315-21349957	Cluster_3	d7	0.675732	Early	d7
chr1:21403093-21403894	Cluster_3	d7	0.629032	Early	d7
chr1:21403093-21403894	Cluster_1	d7	0.629032	Early	d7
chr1:214157857-214157941	Cluster_4	d7	0.766667	Early	d7
chr1:214182415-214182739	Cluster_3	d7	0.652778	Early	d7
chr1:214190333-214190904	Cluster_5	d7	0.65	Early	d7
chr1:2143322-2147151	Cluster_3	d7	0.253788	Early	d7
chr1:2143322-2147151	Cluster_1	d7	0.253788	Early	d7
chr1:214450553-214451469	Cluster_2	d7	0.318681	Early	d7
chr1:214489703-214490555	Cluster_4	d7	0.862434	Early	d7
chr1:214490615-214490890	Cluster_4	d7	0.6	Early	d7
chr1:214491200-214493251	Cluster_4	d7	0.853659	Early	d7
chr1:214510511-214511543	Cluster_1	d7	0.278226	Early	d7
chr1:214510511-214511543	Cluster_3	d7	0.278226	Early	d7
chr1:214524784-214526157	Cluster_3	d7	0.529412	Early	d7
chr1:214524784-214526157	Cluster_1	d7	0.529412	Early	d7
chr1:214559714-214560860	Cluster_3	d7	0.808399	Early	d7
chr1:214610983-214615899	Cluster_4	d7	0.817568	Early	d7
chr1:214644337-214652666	Cluster_5	d7	0.745681	Early	d7
chr1:214673583-214675082	Cluster_3	d7	0.412541	Early	d7
chr1:214673583-214675082	Cluster_1	d7	0.412541	Early	d7
chr1:214679943-214681451	Cluster_2	d7	0.452532	Early	d7
chr1:214686884-214688505	Cluster_4	d7	0.869444	Early	d7
chr1:214689340-214689490	Cluster_5	d7	0.703704	Early	d7
chr1:214731085-214732169	Cluster_3	d7	0.448649	Early	d7
chr1:21475115-21479692	Cluster_3	d7	0.68006	Early	d7
chr1:215195444-215196930	Cluster_3	d7	0.378049	Early	d7
chr1:2157834-2167731	Cluster_3	d7	0.134577	Early	d7
chr1:21586024-21590811	Cluster_3	d7	0.576797	Early	d7
chr1:215888920-215890374	Cluster_1	d7	0.551829	Early	d7
chr1:215888920-215890374	Cluster_3	d7	0.551829	Early	d7
chr1:216218125-216219562	Cluster_2	d7	0.266667	Early	d7
chr1:21638972-21657659	Cluster_3	d7	0.50942	Early	d7
chr1:21658094-21673263	Cluster_3	d7	0.413448	Early	d7
chr1:216912720-216913764	Cluster_4	d7	0.423841	Early	d7
chr1:21694892-21695294	Cluster_3	d7	0.0125	Early	d7
chr1:2171124-2172449	Cluster_1	d7	0.463942	Early	d7
chr1:2171124-2172449	Cluster_3	d7	0.463942	Early	d7
chr1:2177239-2183861	Cluster_3	d7	0.575841	Early	d7
chr1:2184630-2191030	Cluster_3	d7	0.711561	Early	d7
chr1:218509250-218510480	Cluster_5	d7	0.788991	Early	d7
chr1:218542633-218546513	Cluster_3	d7	0.765176	Early	d7
chr1:218546914-218551475	Cluster_2	d7	0.689369	Early	d7
chr1:218556732-218558907	Cluster_2	d7	0.733068	Early	d7
chr1:218564080-218564230	Cluster_1	d7	0.05	Early	d7
chr1:218564080-218564230	Cluster_3	d7	0.05	Early	d7
chr1:21863832-21865450	Cluster_3	d7	0.375	Early	d7
chr1:21863832-21865450	Cluster_1	d7	0.375	Early	d7
chr1:218639333-218641411	Cluster_3	d7	0.29863	Early	d7
chr1:218639333-218641411	Cluster_1	d7	0.29863	Early	d7
chr1:218646308-218656788	Cluster_2	d7	0.722422	Early	d7
chr1:21867841-21869227	Cluster_3	d7	0.619772	Early	d7
chr1:21867841-21869227	Cluster_1	d7	0.619772	Early	d7
chr1:218710521-218711473	Cluster_3	d7	0.584795	Early	d7
chr1:21900052-21901755	Cluster_2	d7	0.256367	Early	d7
chr1:219293320-219295595	Cluster_1	d7	0.189189	Early	d7
chr1:219293320-219295595	Cluster_3	d7	0.189189	Early	d7
chr1:219361291-219363732	Cluster_2	d7	0.617284	Early	d7
chr1:21937359-21943284	Cluster_2	d7	0.716318	Early	d7
chr1:21956626-21962244	Cluster_2	d7	0.56572	Early	d7
chr1:219616060-219616210	Cluster_2	d7	0.529412	Early	d7
chr1:219632250-219636048	Cluster_3	d7	0.392996	Early	d7
chr1:219638067-219639360	Cluster_3	d7	0.689655	Early	d7
chr1:2201438-2203406	Cluster_3	d7	0.610236	Early	d7
chr1:2204296-2211950	Cluster_3	d7	0.652555	Early	d7
chr1:220991400-220993253	Cluster_3	d7	0.158576	Early	d7
chr1:221016355-221018080	Cluster_3	d7	0.339921	Early	d7
chr1:221048784-221058471	Cluster_4	d7	0.667628	Early	d7
chr1:221128252-221131954	Cluster_2	d7	0.6875	Early	d7
chr1:221270472-221275210	Cluster_2	d7	0.696477	Early	d7
chr1:221877559-221878342	Cluster_3	d7	0.805195	Early	d7
chr1:22195622-22197338	Cluster_3	d7	0.579832	Early	d7
chr1:2220010-2224921	Cluster_3	d7	0.559862	Early	d7
chr1:2220010-2224921	Cluster_1	d7	0.559862	Early	d7
chr1:222059485-222061718	Cluster_2	d7	0.620805	Early	d7
chr1:222156807-222157129	Cluster_1	d7	0.458333	Early	d7
chr1:22220485-22243088	Cluster_3	d7	0.621772	Early	d7
chr1:222221133-222222655	Cluster_3	d7	0.635246	Early	d7
chr1:22245156-22267325	Cluster_3	d7	0.541191	Early	d7
chr1:222694139-222695523	Cluster_5	d7	0.72381	Early	d7
chr1:222719417-222721517	Cluster_2	d7	0.479675	Early	d7
chr1:222815981-222816411	Cluster_3	d7	0.651515	Early	d7
chr1:222945142-222947142	Cluster_1	d7	0.323636	Early	d7
chr1:222945142-222947142	Cluster_3	d7	0.323636	Early	d7
chr1:223064893-223066258	Cluster_1	d7	0.5671	Early	d7
chr1:223064893-223066258	Cluster_3	d7	0.5671	Early	d7
chr1:223092060-223093276	Cluster_3	d7	0.650259	Early	d7
chr1:223101354-223102009	Cluster_1	d7	0.0816327	Early	d7
chr1:223147895-223148130	Cluster_3	d7	0.37931	Early	d7
chr1:223147895-223148130	Cluster_1	d7	0.37931	Early	d7
chr1:223191469-223197870	Cluster_4	d7	0.8	Early	d7
chr1:223348496-223349742	Cluster_2	d7	0.584906	Early	d7
chr1:223349823-223351742	Cluster_2	d7	0.443089	Early	d7
chr1:223363000-223364430	Cluster_2	d7	0.515337	Early	d7
chr1:22344945-22346892	Cluster_3	d7	0.636678	Early	d7
chr1:22374368-22375914	Cluster_3	d7	0.651982	Early	d7
chr1:22383093-22383872	Cluster_1	d7	0.536232	Early	d7
chr1:22383093-22383872	Cluster_3	d7	0.536232	Early	d7
chr1:223852479-223854523	Cluster_5	d7	0.715789	Early	d7
chr1:223892007-223897501	Cluster_3	d7	0.531323	Early	d7
chr1:223952117-223954198	Cluster_5	d7	0.717262	Early	d7
chr1:223957176-223961167	Cluster_5	d7	0.691049	Early	d7
chr1:2240882-2251305	Cluster_3	d7	0.464909	Early	d7
chr1:22415257-22417179	Cluster_2	d7	0.280769	Early	d7
chr1:224383464-224385356	Cluster_2	d7	0.785714	Early	d7
chr1:224390585-224394441	Cluster_3	d7	0.616145	Early	d7
chr1:224398541-224399702	Cluster_1	d7	0.568421	Early	d7
chr1:224398541-224399702	Cluster_3	d7	0.568421	Early	d7
chr1:224411020-224412355	Cluster_3	d7	0.638122	Early	d7
chr1:224438804-224441085	Cluster_5	d7	0.731383	Early	d7
chr1:22444450-22446064	Cluster_3	d7	0.707692	Early	d7
chr1:224684679-224689091	Cluster_4	d7	0.663424	Early	d7
chr1:224689549-224692559	Cluster_4	d7	0.396825	Early	d7
chr1:224711872-224713882	Cluster_2	d7	0.708861	Early	d7
chr1:224727680-224727955	Cluster_1	d7	0.239583	Early	d7
chr1:224727680-224727955	Cluster_3	d7	0.239583	Early	d7
chr1:224729209-224733678	Cluster_3	d7	0.615789	Early	d7
chr1:224746286-224748329	Cluster_2	d7	0.763359	Early	d7
chr1:224839560-224840929	Cluster_3	d7	0.791667	Early	d7
chr1:224913835-224915993	Cluster_1	d7	0.431452	Early	d7
chr1:224913835-224915993	Cluster_3	d7	0.431452	Early	d7
chr1:225647456-225656991	Cluster_2	d7	0.652393	Early	d7
chr1:225864945-225865926	Cluster_4	d7	0.69403	Early	d7
chr1:225878700-225880319	Cluster_3	d7	0.596078	Early	d7
chr1:225881440-225885803	Cluster_3	d7	0.6534	Early	d7
chr1:225886761-225889557	Cluster_3	d7	0.303371	Early	d7
chr1:225886761-225889557	Cluster_1	d7	0.303371	Early	d7
chr1:225997200-226002881	Cluster_3	d7	0.215808	Early	d7
chr1:226003502-226006702	Cluster_3	d7	0.617241	Early	d7
chr1:226033426-226038410	Cluster_3	d7	0.668848	Early	d7
chr1:226039020-226040763	Cluster_3	d7	0.681548	Early	d7
chr1:226074989-226079740	Cluster_4	d7	0.664326	Early	d7
chr1:226107248-226108461	Cluster_3	d7	0.569536	Early	d7
chr1:226107248-226108461	Cluster_1	d7	0.569536	Early	d7
chr1:226115253-226117366	Cluster_3	d7	0.600509	Early	d7
chr1:226115253-226117366	Cluster_1	d7	0.600509	Early	d7
chr1:226183576-226192420	Cluster_2	d7	0.417183	Early	d7
chr1:226220901-226224392	Cluster_3	d7	0.759494	Early	d7
chr1:226314497-226317175	Cluster_5	d7	0.5039	Early	d7
chr1:226369043-226371316	Cluster_2	d7	0.58891	Early	d7
chr1:226536576-226539297	Cluster_3	d7	0.732143	Early	d7
chr1:226590001-226596650	Cluster_4	d7	0.300804	Early	d7
chr1:226789614-226793373	Cluster_1	d7	0.294721	Early	d7
chr1:226820347-226823790	Cluster_5	d7	0.677563	Early	d7
chr1:226825265-226826468	Cluster_1	d7	0.453237	Early	d7
chr1:226825265-226826468	Cluster_3	d7	0.453237	Early	d7
chr1:226827868-226828945	Cluster_5	d7	0.410959	Early	d7
chr1:226873706-226881670	Cluster_3	d7	0.617672	Early	d7
chr1:226896013-226902612	Cluster_2	d7	0.708804	Early	d7
chr1:226966100-226967395	Cluster_3	d7	0.622896	Early	d7
chr1:226966100-226967395	Cluster_1	d7	0.622896	Early	d7
chr1:226967400-226967570	Cluster_5	d7	0.727273	Early	d7
chr1:226997736-226998585	Cluster_3	d7	0.675325	Early	d7
chr1:227001143-227005115	Cluster_3	d7	0.576541	Early	d7
chr1:227006785-227010718	Cluster_3	d7	0.625632	Early	d7
chr1:227014569-227016924	Cluster_3	d7	0.299716	Early	d7
chr1:227050900-227051920	Cluster_1	d7	0.131783	Early	d7
chr1:227050900-227051920	Cluster_3	d7	0.131783	Early	d7
chr1:227057587-227061097	Cluster_5	d7	0.380392	Early	d7
chr1:227061433-227064266	Cluster_5	d7	0.740418	Early	d7
chr1:227174295-227174583	Cluster_5	d7	0.774775	Early	d7
chr1:227412832-227414249	Cluster_2	d7	0.657895	Early	d7
chr1:227485919-227488097	Cluster_3	d7	0.523256	Early	d7
chr1:227530957-227532465	Cluster_1	d7	0.204301	Early	d7
chr1:227530957-227532465	Cluster_3	d7	0.204301	Early	d7
chr1:227543671-227546247	Cluster_5	d7	0.663522	Early	d7
chr1:227558300-227558502	Cluster_1	d7	0.46875	Early	d7
chr1:227615287-227618816	Cluster_2	d7	0.637907	Early	d7
chr1:227625284-227626110	Cluster_2	d7	0.310714	Early	d7
chr1:22773476-22776405	Cluster_3	d7	0.531697	Early	d7
chr1:227917640-227919674	Cluster_3	d7	0.484241	Early	d7
chr1:227935839-227937613	Cluster_3	d7	0.65625	Early	d7
chr1:227946240-227948556	Cluster_3	d7	0.539344	Early	d7
chr1:227949222-227952671	Cluster_5	d7	0.606096	Early	d7
chr1:227965794-227967310	Cluster_3	d7	0.716263	Early	d7
chr1:227980460-227983033	Cluster_3	d7	0.382436	Early	d7
chr1:228097506-228099307	Cluster_5	d7	0.61336	Early	d7
chr1:228268903-228279608	Cluster_3	d7	0.2989	Early	d7
chr1:228349160-228355405	Cluster_2	d7	0.369409	Early	d7
chr1:228558998-228561561	Cluster_2	d7	0.671488	Early	d7
chr1:228561692-228563775	Cluster_3	d7	0.710112	Early	d7
chr1:228687701-228689501	Cluster_3	d7	0.296066	Early	d7
chr1:228800240-228800548	Cluster_2	d7	0.235955	Early	d7
chr1:228916940-228920678	Cluster_2	d7	0.673321	Early	d7
chr1:228970560-228975769	Cluster_5	d7	0.804975	Early	d7
chr1:228976739-228978816	Cluster_3	d7	0.707965	Early	d7
chr1:228994939-228998147	Cluster_2	d7	0.615679	Early	d7
chr1:228999707-229000807	Cluster_5	d7	0.730994	Early	d7
chr1:229001688-229004510	Cluster_5	d7	0.785872	Early	d7
chr1:229035188-229039907	Cluster_3	d7	0.59306	Early	d7
chr1:229073149-229075248	Cluster_5	d7	0.710037	Early	d7
chr1:229252863-229254866	Cluster_3	d7	0.542529	Early	d7
chr1:229252863-229254866	Cluster_1	d7	0.542529	Early	d7
chr1:229325946-229328624	Cluster_2	d7	0.455752	Early	d7
chr1:229334342-229336741	Cluster_5	d7	0.760905	Early	d7
chr1:229337691-229341942	Cluster_3	d7	0.696591	Early	d7
chr1:229387918-229390885	Cluster_5	d7	0.5337	Early	d7
chr1:229714347-229715547	Cluster_2	d7	0.319218	Early	d7
chr1:229828626-229830995	Cluster_1	d7	0.405634	Early	d7
chr1:229828626-229830995	Cluster_3	d7	0.405634	Early	d7
chr1:230339924-230342250	Cluster_2	d7	0.658088	Early	d7
chr1:230366746-230367946	Cluster_4	d7	0.726531	Early	d7
chr1:230402646-230405467	Cluster_5	d7	0.725904	Early	d7
chr1:230405947-230410411	Cluster_5	d7	0.784788	Early	d7
chr1:230412371-230413710	Cluster_4	d7	0.517341	Early	d7
chr1:230415985-230418802	Cluster_5	d7	0.807799	Early	d7
chr1:230455798-230458702	Cluster_3	d7	0.668354	Early	d7
chr1:230495386-230496528	Cluster_2	d7	0.686099	Early	d7
chr1:230537382-230538345	Cluster_1	d7	0.466981	Early	d7
chr1:230537382-230538345	Cluster_3	d7	0.466981	Early	d7
chr1:23065800-23067512	Cluster_1	d7	0.416122	Early	d7
chr1:230848735-230851295	Cluster_3	d7	0.54932	Early	d7
chr1:230884746-230884946	Cluster_3	d7	0.64	Early	d7
chr1:230894100-230896604	Cluster_3	d7	0.539256	Early	d7
chr1:230904593-230905750	Cluster_1	d7	0.376984	Early	d7
chr1:230904593-230905750	Cluster_3	d7	0.376984	Early	d7
chr1:230942148-230945362	Cluster_3	d7	0.569767	Early	d7
chr1:230956319-230964560	Cluster_1	d7	0.539693	Early	d7
chr1:230956319-230964560	Cluster_3	d7	0.539693	Early	d7
chr1:230984361-230988260	Cluster_3	d7	0.644543	Early	d7
chr1:230990900-230995899	Cluster_3	d7	0.65561	Early	d7
chr1:230998563-231006206	Cluster_3	d7	0.284319	Early	d7
chr1:231012577-231013598	Cluster_1	d7	0.347985	Early	d7
chr1:231012577-231013598	Cluster_3	d7	0.347985	Early	d7
chr1:23118276-23119804	Cluster_5	d7	0.801205	Early	d7
chr1:23120758-23121977	Cluster_3	d7	0.42437	Early	d7
chr1:23134400-23136215	Cluster_3	d7	0.455446	Early	d7
chr1:23134400-23136215	Cluster_1	d7	0.455446	Early	d7
chr1:231346700-231348663	Cluster_4	d7	0.443535	Early	d7
chr1:23141005-23143056	Cluster_3	d7	0.393855	Early	d7
chr1:23141005-23143056	Cluster_1	d7	0.393855	Early	d7
chr1:231493240-231494159	Cluster_3	d7	0.28866	Early	d7
chr1:231528956-231532952	Cluster_3	d7	0.601724	Early	d7
chr1:231545945-231546147	Cluster_3	d7	0.111111	Early	d7
chr1:231545945-231546147	Cluster_1	d7	0.111111	Early	d7
chr1:231765882-231767386	Cluster_2	d7	0.692308	Early	d7
chr1:231828876-231831134	Cluster_3	d7	0.628942	Early	d7
chr1:231828876-231831134	Cluster_1	d7	0.628942	Early	d7
chr1:231911244-231915153	Cluster_3	d7	0.622034	Early	d7
chr1:231938842-231939979	Cluster_3	d7	0.512048	Early	d7
chr1:231942345-231942946	Cluster_4	d7	0.760736	Early	d7
chr1:231943960-231945570	Cluster_3	d7	0.578652	Early	d7
chr1:231962526-231965304	Cluster_3	d7	0.582734	Early	d7
chr1:232072797-232073898	Cluster_3	d7	0.394118	Early	d7
chr1:232072797-232073898	Cluster_1	d7	0.394118	Early	d7
chr1:232900171-232904146	Cluster_3	d7	0.617681	Early	d7
chr1:233026131-233027547	Cluster_2	d7	0.59396	Early	d7
chr1:233073479-233074146	Cluster_1	d7	0.300654	Early	d7
chr1:233073479-233074146	Cluster_3	d7	0.300654	Early	d7
chr1:233098270-233099554	Cluster_3	d7	0.677966	Early	d7
chr1:233113507-233114825	Cluster_2	d7	0.685065	Early	d7
chr1:23336542-23338119	Cluster_5	d7	0.656951	Early	d7
chr1:233376746-233377217	Cluster_3	d7	0.428571	Early	d7
chr1:233378746-233379145	Cluster_1	d7	0.430108	Early	d7
chr1:233378746-233379145	Cluster_3	d7	0.430108	Early	d7
chr1:233424218-233432090	Cluster_4	d7	0.606608	Early	d7
chr1:2335254-2339321	Cluster_2	d7	0.714377	Early	d7
chr1:233790224-233792670	Cluster_5	d7	0.560694	Early	d7
chr1:233803677-233805541	Cluster_3	d7	0.450249	Early	d7
chr1:233803677-233805541	Cluster_1	d7	0.450249	Early	d7
chr1:23424942-23431720	Cluster_2	d7	0.566038	Early	d7
chr1:23445089-23447083	Cluster_3	d7	0.743034	Early	d7
chr1:23448616-23450984	Cluster_2	d7	0.544586	Early	d7
chr1:234623891-234624100	Cluster_1	d7	0.285714	Early	d7
chr1:234623891-234624100	Cluster_3	d7	0.285714	Early	d7
chr1:234629987-234632356	Cluster_5	d7	0.516129	Early	d7
chr1:234663202-234683328	Cluster_3	d7	0.616551	Early	d7
chr1:234688559-234691366	Cluster_2	d7	0.559915	Early	d7
chr1:234734133-234761051	Cluster_3	d7	0.191671	Early	d7
chr1:234818933-234820885	Cluster_2	d7	0.597744	Early	d7
chr1:234834920-234839285	Cluster_3	d7	0.696237	Early	d7
chr1:234849978-234864746	Cluster_3	d7	0.483967	Early	d7
chr1:234890732-234892281	Cluster_3	d7	0.615894	Early	d7
chr1:234975948-234981572	Cluster_2	d7	0.728086	Early	d7
chr1:23503420-23505380	Cluster_1	d7	0.248025	Early	d7
chr1:235051547-235058524	Cluster_3	d7	0.689941	Early	d7
chr1:235060098-235064175	Cluster_3	d7	0.627155	Early	d7
chr1:235145788-235150146	Cluster_5	d7	0.826439	Early	d7
chr1:235186524-235187472	Cluster_3	d7	0.433333	Early	d7
chr1:235186524-235187472	Cluster_1	d7	0.433333	Early	d7
chr1:23519511-23525844	Cluster_2	d7	0.685768	Early	d7
chr1:235253340-235254838	Cluster_2	d7	0.439086	Early	d7
chr1:235433697-235434681	Cluster_1	d7	0.301724	Early	d7
chr1:235433697-235434681	Cluster_3	d7	0.301724	Early	d7
chr1:23550942-23552384	Cluster_1	d7	0.426117	Early	d7
chr1:235804919-235807008	Cluster_5	d7	0.485714	Early	d7
chr1:235984384-235985763	Cluster_5	d7	0.556291	Early	d7
chr1:235998528-235999100	Cluster_1	d7	0.428571	Early	d7
chr1:235998528-235999100	Cluster_3	d7	0.428571	Early	d7
chr1:236006700-236007100	Cluster_1	d7	0.0333333	Early	d7
chr1:236021100-236021300	Cluster_5	d7	0.571429	Early	d7
chr1:236021901-236022676	Cluster_4	d7	0.793651	Early	d7
chr1:236039433-236040650	Cluster_2	d7	0.567568	Early	d7
chr1:236079450-236088099	Cluster_2	d7	0.596795	Early	d7
chr1:236115117-236115500	Cluster_5	d7	0.802469	Early	d7
chr1:236172281-236174469	Cluster_3	d7	0.597701	Early	d7
chr1:236177977-236180551	Cluster_3	d7	0.674888	Early	d7
chr1:236181070-236185690	Cluster_3	d7	0.581783	Early	d7
chr1:23666345-23672646	Cluster_2	d7	0.175569	Early	d7
chr1:236694992-236695833	Cluster_5	d7	0.730263	Early	d7
chr1:236878753-236880820	Cluster_3	d7	0.415205	Early	d7
chr1:236878753-236880820	Cluster_1	d7	0.415205	Early	d7
chr1:236897680-236897830	Cluster_3	d7	0.27451	Early	d7
chr1:236897680-236897830	Cluster_1	d7	0.27451	Early	d7
chr1:236916940-236917130	Cluster_2	d7	0.285714	Early	d7
chr1:23710091-23712491	Cluster_3	d7	0.558376	Early	d7
chr1:237174517-237176845	Cluster_3	d7	0.646758	Early	d7
chr1:23719876-23722828	Cluster_3	d7	0.523881	Early	d7
chr1:23747141-23752239	Cluster_3	d7	0.201384	Early	d7
chr1:23762178-23764158	Cluster_4	d7	0.688047	Early	d7
chr1:23770491-23772361	Cluster_3	d7	0.384279	Early	d7
chr1:23770491-23772361	Cluster_1	d7	0.384279	Early	d7
chr1:23775254-23777429	Cluster_3	d7	0.788235	Early	d7
chr1:23777697-23779993	Cluster_3	d7	0.68942	Early	d7
chr1:23783286-23784750	Cluster_3	d7	0.685315	Early	d7
chr1:23796378-23798100	Cluster_3	d7	0.714876	Early	d7
chr1:23798425-23803276	Cluster_3	d7	0.74804	Early	d7
chr1:23805214-23806408	Cluster_3	d7	0.423841	Early	d7
chr1:23805214-23806408	Cluster_1	d7	0.423841	Early	d7
chr1:23936218-23937676	Cluster_3	d7	0.545455	Early	d7
chr1:23950324-23951418	Cluster_2	d7	0.679739	Early	d7
chr1:23955318-23956617	Cluster_5	d7	0.751131	Early	d7
chr1:23960878-23962703	Cluster_3	d7	0.370787	Early	d7
chr1:239880457-239885721	Cluster_2	d7	0.595972	Early	d7
chr1:24017539-24020685	Cluster_5	d7	0.301946	Early	d7
chr1:240192737-240195831	Cluster_5	d7	0.741667	Early	d7
chr1:240469568-240474734	Cluster_3	d7	0.629545	Early	d7
chr1:2406488-2406881	Cluster_3	d7	0.56338	Early	d7
chr1:2406488-2406881	Cluster_1	d7	0.56338	Early	d7
chr1:240739113-240740413	Cluster_1	d7	0.296167	Early	d7
chr1:240739113-240740413	Cluster_3	d7	0.296167	Early	d7
chr1:2409031-2409990	Cluster_3	d7	0.473282	Early	d7
chr1:2409031-2409990	Cluster_1	d7	0.473282	Early	d7
chr1:241208859-241209919	Cluster_4	d7	0.905512	Early	d7
chr1:241586340-241588259	Cluster_2	d7	0.169202	Early	d7
chr1:241645733-241647176	Cluster_3	d7	0.3375	Early	d7
chr1:24193832-24195946	Cluster_2	d7	0.109148	Early	d7
chr1:24221491-24224610	Cluster_2	d7	0.767939	Early	d7
chr1:242309820-242310921	Cluster_3	d7	0.0941176	Early	d7
chr1:242309820-242310921	Cluster_1	d7	0.0941176	Early	d7
chr1:24341215-24350501	Cluster_3	d7	0.651028	Early	d7
chr1:243583902-243585908	Cluster_1	d7	0.264392	Early	d7
chr1:243583902-243585908	Cluster_3	d7	0.264392	Early	d7
chr1:243651000-243651110	Cluster_4	d7	0.590909	Early	d7
chr1:244079305-244082078	Cluster_1	d7	0.226451	Early	d7
chr1:24442487-24448725	Cluster_2	d7	0.666073	Early	d7
chr1:244461794-244467970	Cluster_5	d7	0.656318	Early	d7
chr1:244524193-244526503	Cluster_5	d7	0.646035	Early	d7
chr1:244602593-244603485	Cluster_4	d7	0.713287	Early	d7
chr1:244608103-244609701	Cluster_1	d7	0.433333	Early	d7
chr1:244608103-244609701	Cluster_3	d7	0.433333	Early	d7
chr1:24467301-24471324	Cluster_3	d7	0.565534	Early	d7
chr1:244762404-244764121	Cluster_2	d7	0.578767	Early	d7
chr1:244978440-244981702	Cluster_4	d7	0.568017	Early	d7
chr1:245125785-245129396	Cluster_3	d7	0.538562	Early	d7
chr1:245473836-245474916	Cluster_3	d7	0.128028	Early	d7
chr1:245473836-245474916	Cluster_1	d7	0.128028	Early	d7
chr1:245748245-245749307	Cluster_2	d7	0.51073	Early	d7
chr1:246750226-246752248	Cluster_3	d7	0.502146	Early	d7
chr1:246754392-246757411	Cluster_3	d7	0.634752	Early	d7
chr1:246852460-246853282	Cluster_3	d7	0.268657	Early	d7
chr1:246861720-246863190	Cluster_3	d7	0.321814	Early	d7
chr1:24689226-24690137	Cluster_3	d7	0.611111	Early	d7
chr1:24690722-24692812	Cluster_1	d7	0.531172	Early	d7
chr1:24707179-24709348	Cluster_5	d7	0.714822	Early	d7
chr1:24709912-24712089	Cluster_3	d7	0.589928	Early	d7
chr1:247110450-247112177	Cluster_5	d7	0.792271	Early	d7
chr1:24712126-24712358	Cluster_3	d7	0.777778	Early	d7
chr1:24717380-24720751	Cluster_2	d7	0.370588	Early	d7
chr1:24735449-24736855	Cluster_2	d7	0.710526	Early	d7
chr1:2474773-2482276	Cluster_2	d7	0.262555	Early	d7
chr1:247510902-247511702	Cluster_1	d7	0.188406	Early	d7
chr1:247522980-247525159	Cluster_1	d7	0.455268	Early	d7
chr1:247552902-247554759	Cluster_3	d7	0.37224	Early	d7
chr1:247569854-247572241	Cluster_2	d7	0.708481	Early	d7
chr1:247572948-247574102	Cluster_2	d7	0.656863	Early	d7
chr1:247574702-247575502	Cluster_2	d7	0.579909	Early	d7
chr1:247598100-247599302	Cluster_2	d7	0.589474	Early	d7
chr1:247603217-247604184	Cluster_2	d7	0.537879	Early	d7
chr1:247620302-247621274	Cluster_3	d7	0.617778	Early	d7
chr1:24764796-24765443	Cluster_1	d7	0.113402	Early	d7
chr1:24764796-24765443	Cluster_3	d7	0.113402	Early	d7
chr1:24789792-24791817	Cluster_4	d7	0.559322	Early	d7
chr1:24861290-24864783	Cluster_5	d7	0.706564	Early	d7
chr1:24866151-24868897	Cluster_5	d7	0.758413	Early	d7
chr1:24877615-24879513	Cluster_2	d7	0.648438	Early	d7
chr1:24892388-24895732	Cluster_2	d7	0.684685	Early	d7
chr1:25030761-25033209	Cluster_5	d7	0.64127	Early	d7
chr1:25056878-25057792	Cluster_1	d7	0.449541	Early	d7
chr1:2505801-2511038	Cluster_2	d7	0.719907	Early	d7
chr1:25061520-25063630	Cluster_1	d7	0.359918	Early	d7
chr1:25061520-25063630	Cluster_3	d7	0.359918	Early	d7
chr1:25091636-25092890	Cluster_3	d7	0.598513	Early	d7
chr1:25094614-25098636	Cluster_3	d7	0.594059	Early	d7
chr1:25112635-25113089	Cluster_1	d7	0.2	Early	d7
chr1:25118759-25121671	Cluster_3	d7	0.656371	Early	d7
chr1:2512261-2519443	Cluster_2	d7	0.374387	Early	d7
chr1:25129291-25131491	Cluster_3	d7	0.665116	Early	d7
chr1:25132490-25132891	Cluster_1	d7	0.654545	Early	d7
chr1:25132490-25132891	Cluster_3	d7	0.654545	Early	d7
chr1:2525439-2525839	Cluster_3	d7	0.22093	Early	d7
chr1:2525439-2525839	Cluster_1	d7	0.22093	Early	d7
chr1:2541695-2543373	Cluster_3	d7	0.243304	Early	d7
chr1:2541695-2543373	Cluster_1	d7	0.243304	Early	d7
chr1:25646381-25647813	Cluster_3	d7	0.556851	Early	d7
chr1:25686976-25689492	Cluster_3	d7	0.76776	Early	d7
chr1:25697507-25698970	Cluster_1	d7	0.427848	Early	d7
chr1:25697507-25698970	Cluster_3	d7	0.427848	Early	d7
chr1:25874359-25877970	Cluster_5	d7	0.733925	Early	d7
chr1:25886293-25890330	Cluster_5	d7	0.701001	Early	d7
chr1:25934891-25935475	Cluster_2	d7	0.09375	Early	d7
chr1:25958041-25959402	Cluster_3	d7	0.330144	Early	d7
chr1:25958041-25959402	Cluster_1	d7	0.330144	Early	d7
chr1:25967181-25970575	Cluster_3	d7	0.616049	Early	d7
chr1:26014723-26015818	Cluster_3	d7	0.377246	Early	d7
chr1:26014723-26015818	Cluster_1	d7	0.377246	Early	d7
chr1:26019668-26023448	Cluster_3	d7	0.445913	Early	d7
chr1:26019668-26023448	Cluster_1	d7	0.445913	Early	d7
chr1:26025781-26029570	Cluster_3	d7	0.561298	Early	d7
chr1:26025781-26029570	Cluster_1	d7	0.561298	Early	d7
chr1:26053361-26055842	Cluster_3	d7	0.588889	Early	d7
chr1:26055960-26057263	Cluster_3	d7	0.62449	Early	d7
chr1:26068952-26071632	Cluster_3	d7	0.566327	Early	d7
chr1:26096534-26102593	Cluster_5	d7	0.739482	Early	d7
chr1:26132083-26133630	Cluster_3	d7	0.727829	Early	d7
chr1:26144178-26148865	Cluster_3	d7	0.162684	Early	d7
chr1:26387360-26387510	Cluster_5	d7	0.826087	Early	d7
chr1:26393290-26394853	Cluster_3	d7	0.385965	Early	d7
chr1:26404312-26407215	Cluster_3	d7	0.542471	Early	d7
chr1:26407659-26408728	Cluster_3	d7	0.7875	Early	d7
chr1:26409237-26410559	Cluster_2	d7	0.617647	Early	d7
chr1:26447858-26455587	Cluster_2	d7	0.629595	Early	d7
chr1:26485291-26486491	Cluster_5	d7	0.366972	Early	d7
chr1:26640477-26648843	Cluster_5	d7	0.638584	Early	d7
chr1:26675300-26687546	Cluster_2	d7	0.517578	Early	d7
chr1:26703745-26705690	Cluster_2	d7	0.512195	Early	d7
chr1:27059821-27061370	Cluster_3	d7	0.664384	Early	d7
chr1:27079119-27080391	Cluster_3	d7	0.514451	Early	d7
chr1:27178685-27182352	Cluster_2	d7	0.702703	Early	d7
chr1:27235941-27242965	Cluster_3	d7	0.628763	Early	d7
chr1:27330124-27340627	Cluster_4	d7	0.584959	Early	d7
chr1:27424560-27428202	Cluster_3	d7	0.549727	Early	d7
chr1:27462059-27466128	Cluster_3	d7	0.563934	Early	d7
chr1:27487771-27489011	Cluster_5	d7	0.477509	Early	d7
chr1:27624549-27628566	Cluster_3	d7	0.657581	Early	d7
chr1:27666239-27670690	Cluster_5	d7	0.568465	Early	d7
chr1:27675434-27678399	Cluster_4	d7	0.235443	Early	d7
chr1:27681736-27685064	Cluster_4	d7	0.703057	Early	d7
chr1:27709212-27710523	Cluster_4	d7	0.470149	Early	d7
chr1:27728095-27734299	Cluster_2	d7	0.427839	Early	d7
chr1:27771817-27772355	Cluster_3	d7	0.607143	Early	d7
chr1:27777911-27778111	Cluster_5	d7	0.409091	Early	d7
chr1:27814311-27820102	Cluster_3	d7	0.322173	Early	d7
chr1:27886130-27905256	Cluster_3	d7	0.340203	Early	d7
chr1:27914884-27923473	Cluster_3	d7	0.486038	Early	d7
chr1:27932312-27937608	Cluster_2	d7	0.538647	Early	d7
chr1:27995260-27996349	Cluster_3	d7	0.193089	Early	d7
chr1:28193482-28196818	Cluster_2	d7	0.706918	Early	d7
chr1:28230711-28231616	Cluster_2	d7	0.768293	Early	d7
chr1:28260940-28262711	Cluster_1	d7	0.245	Early	d7
chr1:28268100-28271239	Cluster_2	d7	0.767797	Early	d7
chr1:28305615-28306712	Cluster_1	d7	0.4	Early	d7
chr1:28305615-28306712	Cluster_3	d7	0.4	Early	d7
chr1:28390237-28393849	Cluster_2	d7	0.705882	Early	d7
chr1:28484511-28484711	Cluster_5	d7	0.462963	Early	d7
chr1:28489386-28490711	Cluster_2	d7	0.569565	Early	d7
chr1:28497711-28504111	Cluster_3	d7	0.692937	Early	d7
chr1:28523140-28524427	Cluster_5	d7	0.562249	Early	d7
chr1:28632885-28633394	Cluster_1	d7	0.3	Early	d7
chr1:28632885-28633394	Cluster_3	d7	0.3	Early	d7
chr1:28677287-28681588	Cluster_5	d7	0.785495	Early	d7
chr1:28718298-28719290	Cluster_3	d7	0.631579	Early	d7
chr1:28762982-28766487	Cluster_3	d7	0.43018	Early	d7
chr1:28781938-28783409	Cluster_2	d7	0.648515	Early	d7
chr1:28838360-28839361	Cluster_5	d7	0.77095	Early	d7
chr1:28839584-28840471	Cluster_5	d7	0.850575	Early	d7
chr1:28927800-28929215	Cluster_3	d7	0.746795	Early	d7
chr1:29045241-29045713	Cluster_3	d7	0.557143	Early	d7
chr1:29186325-29187977	Cluster_1	d7	0.340206	Early	d7
chr1:29527692-29530110	Cluster_3	d7	0.382151	Early	d7
chr1:29597800-29599143	Cluster_3	d7	0.106061	Early	d7
chr1:29597800-29599143	Cluster_1	d7	0.106061	Early	d7
chr1:29651055-29652129	Cluster_4	d7	0.621451	Early	d7
chr1:2982374-2991758	Cluster_1	d7	0.19507	Early	d7
chr1:30851420-30853490	Cluster_3	d7	0.213942	Early	d7
chr1:30851420-30853490	Cluster_1	d7	0.213942	Early	d7
chr1:3085680-3089687	Cluster_1	d7	0.498685	Early	d7
chr1:3085680-3089687	Cluster_3	d7	0.498685	Early	d7
chr1:3111768-3111989	Cluster_2	d7	0.702128	Early	d7
chr1:3133890-3134283	Cluster_3	d7	0.214286	Early	d7
chr1:3133890-3134283	Cluster_1	d7	0.214286	Early	d7
chr1:3134663-3140342	Cluster_3	d7	0.55344	Early	d7
chr1:31479276-31481872	Cluster_5	d7	0.801636	Early	d7
chr1:31482691-31483658	Cluster_3	d7	0.659341	Early	d7
chr1:3190580-3191428	Cluster_3	d7	0.646884	Early	d7
chr1:31916743-31919168	Cluster_2	d7	0.693798	Early	d7
chr1:31954758-31957249	Cluster_3	d7	0.219585	Early	d7
chr1:31954758-31957249	Cluster_1	d7	0.219585	Early	d7
chr1:31980409-31981554	Cluster_2	d7	0.682927	Early	d7
chr1:31995301-31998318	Cluster_1	d7	0.396018	Early	d7
chr1:32013881-32016385	Cluster_2	d7	0.154459	Early	d7
chr1:32027676-32030546	Cluster_2	d7	0.550098	Early	d7
chr1:32052980-32055877	Cluster_5	d7	0.521143	Early	d7
chr1:32057030-32058126	Cluster_3	d7	0.508671	Early	d7
chr1:32057030-32058126	Cluster_1	d7	0.508671	Early	d7
chr1:32061533-32063090	Cluster_2	d7	0.705069	Early	d7
chr1:32090606-32096177	Cluster_3	d7	0.570909	Early	d7
chr1:32102980-32107200	Cluster_3	d7	0.664884	Early	d7
chr1:32165032-32171728	Cluster_3	d7	0.293921	Early	d7
chr1:32165032-32171728	Cluster_1	d7	0.293921	Early	d7
chr1:32268001-32268801	Cluster_3	d7	0.18125	Early	d7
chr1:32268001-32268801	Cluster_1	d7	0.18125	Early	d7
chr1:3228448-3232251	Cluster_1	d7	0.361437	Early	d7
chr1:3228448-3232251	Cluster_3	d7	0.361437	Early	d7
chr1:32385059-32385119	Cluster_3	d7	0.190476	Early	d7
chr1:32385059-32385119	Cluster_1	d7	0.190476	Early	d7
chr1:32442960-32443801	Cluster_3	d7	0.177419	Early	d7
chr1:32442960-32443801	Cluster_1	d7	0.177419	Early	d7
chr1:32446336-32448827	Cluster_2	d7	0.569801	Early	d7
chr1:32586602-32588232	Cluster_3	d7	0.729323	Early	d7
chr1:32604401-32605001	Cluster_3	d7	0.576923	Early	d7
chr1:32607213-32609429	Cluster_3	d7	0.650505	Early	d7
chr1:32728575-32733401	Cluster_2	d7	0.731343	Early	d7
chr1:3290270-3290590	Cluster_3	d7	0.589928	Early	d7
chr1:3290270-3290590	Cluster_1	d7	0.589928	Early	d7
chr1:32961601-32962167	Cluster_1	d7	0.283133	Early	d7
chr1:32961601-32962167	Cluster_3	d7	0.283133	Early	d7
chr1:3309577-3311360	Cluster_1	d7	0.13413	Early	d7
chr1:33149031-33150600	Cluster_3	d7	0.552	Early	d7
chr1:33160381-33161560	Cluster_3	d7	0.668712	Early	d7
chr1:33166683-33170777	Cluster_3	d7	0.35689	Early	d7
chr1:33202133-33203943	Cluster_4	d7	0.706767	Early	d7
chr1:33222379-33229159	Cluster_4	d7	0.657895	Early	d7
chr1:33229495-33233815	Cluster_4	d7	0.713881	Early	d7
chr1:33234863-33235830	Cluster_5	d7	0.598684	Early	d7
chr1:33476334-33478204	Cluster_3	d7	0.514286	Early	d7
chr1:33508461-33509951	Cluster_3	d7	0.535565	Early	d7
chr1:33606240-33607110	Cluster_3	d7	0.473684	Early	d7
chr1:33607709-33610130	Cluster_2	d7	0.618138	Early	d7
chr1:33618228-33619794	Cluster_5	d7	0.666667	Early	d7
chr1:33622436-33622835	Cluster_5	d7	0.803738	Early	d7
chr1:33628398-33630496	Cluster_5	d7	0.67037	Early	d7
chr1:33630900-33631090	Cluster_4	d7	0.715789	Early	d7
chr1:3369800-3378592	Cluster_2	d7	0.56742	Early	d7
chr1:33795636-33801400	Cluster_3	d7	0.606162	Early	d7
chr1:33801802-33816871	Cluster_3	d7	0.350015	Early	d7
chr1:33886389-33887655	Cluster_5	d7	0.774194	Early	d7
chr1:33897574-33901539	Cluster_2	d7	0.684211	Early	d7
chr1:33908667-33910298	Cluster_2	d7	0.353234	Early	d7
chr1:3395766-3400171	Cluster_1	d7	0.353726	Early	d7
chr1:3395766-3400171	Cluster_3	d7	0.353726	Early	d7
chr1:3445696-3448610	Cluster_3	d7	0.0938272	Early	d7
chr1:3445696-3448610	Cluster_1	d7	0.0938272	Early	d7
chr1:3454764-3455364	Cluster_3	d7	0.575758	Early	d7
chr1:3455407-3457765	Cluster_3	d7	0.655395	Early	d7
chr1:3458133-3466289	Cluster_3	d7	0.643056	Early	d7
chr1:35244413-35250283	Cluster_2	d7	0.352995	Early	d7
chr1:3535192-3536349	Cluster_3	d7	0.192727	Early	d7
chr1:35752768-35755388	Cluster_3	d7	0.59434	Early	d7
chr1:3580739-3584717	Cluster_3	d7	0.718085	Early	d7
chr1:35835364-35836645	Cluster_3	d7	0.301887	Early	d7
chr1:35835364-35836645	Cluster_1	d7	0.301887	Early	d7
chr1:3587952-3592317	Cluster_3	d7	0.560166	Early	d7
chr1:3592978-3596164	Cluster_2	d7	0.628346	Early	d7
chr1:35953902-35954601	Cluster_3	d7	0.444444	Early	d7
chr1:36002814-36006800	Cluster_3	d7	0.664474	Early	d7
chr1:36102335-36104698	Cluster_2	d7	0.519481	Early	d7
chr1:3611857-3613655	Cluster_1	d7	0.378641	Early	d7
chr1:3611857-3613655	Cluster_3	d7	0.378641	Early	d7
chr1:36316069-36317777	Cluster_3	d7	0.672932	Early	d7
chr1:36564205-36566378	Cluster_2	d7	0.470219	Early	d7
chr1:36579994-36583080	Cluster_3	d7	0.35518	Early	d7
chr1:36579994-36583080	Cluster_1	d7	0.35518	Early	d7
chr1:36598941-36603774	Cluster_3	d7	0.595016	Early	d7
chr1:36624875-36633722	Cluster_3	d7	0.626374	Early	d7
chr1:36635208-36645287	Cluster_4	d7	0.802726	Early	d7
chr1:36701567-36702956	Cluster_5	d7	0.752294	Early	d7
chr1:36813599-36821345	Cluster_3	d7	0.636161	Early	d7
chr1:36849526-36849580	Cluster_1	d7	0.625	Early	d7
chr1:36849526-36849580	Cluster_3	d7	0.625	Early	d7
chr1:36877038-36878899	Cluster_2	d7	0.658451	Early	d7
chr1:36885970-36887183	Cluster_3	d7	0.239617	Early	d7
chr1:36946741-36949501	Cluster_3	d7	0.508621	Early	d7
chr1:37920040-37921694	Cluster_2	d7	0.57489	Early	d7
chr1:37964308-37965630	Cluster_3	d7	0.76129	Early	d7
chr1:38276472-38277073	Cluster_5	d7	0.217949	Early	d7
chr1:38327503-38328862	Cluster_2	d7	0.790761	Early	d7
chr1:38410661-38413854	Cluster_2	d7	0.419935	Early	d7
chr1:39551555-39553602	Cluster_3	d7	0.518041	Early	d7
chr1:39567840-39574965	Cluster_4	d7	0.288931	Early	d7
chr1:39575069-39577046	Cluster_3	d7	0.695906	Early	d7
chr1:39592309-39600784	Cluster_5	d7	0.788355	Early	d7
chr1:39610671-39610873	Cluster_5	d7	0.842105	Early	d7
chr1:39622977-39627255	Cluster_4	d7	0.714623	Early	d7
chr1:39629408-39631707	Cluster_5	d7	0.88	Early	d7
chr1:39635693-39637293	Cluster_4	d7	0.816176	Early	d7
chr1:39637659-39641468	Cluster_2	d7	0.685969	Early	d7
chr1:39677780-39683537	Cluster_5	d7	0.737013	Early	d7
chr1:39870511-39878683	Cluster_3	d7	0.189294	Early	d7
chr1:39974392-39975844	Cluster_2	d7	0.713178	Early	d7
chr1:40005545-40007872	Cluster_3	d7	0.700758	Early	d7
chr1:40071251-40072272	Cluster_2	d7	0.123894	Early	d7
chr1:40117781-40119229	Cluster_3	d7	0.386997	Early	d7
chr1:40119300-40119673	Cluster_3	d7	0.0444444	Early	d7
chr1:40119300-40119673	Cluster_1	d7	0.0444444	Early	d7
chr1:40298708-40300172	Cluster_2	d7	0.697674	Early	d7
chr1:40307930-40309533	Cluster_3	d7	0.533333	Early	d7
chr1:40357641-40360011	Cluster_5	d7	0.432836	Early	d7
chr1:40435105-40436383	Cluster_5	d7	0.837104	Early	d7
chr1:40478722-40481696	Cluster_2	d7	0.625806	Early	d7
chr1:40514873-40515945	Cluster_3	d7	0.837838	Early	d7
chr1:40541696-40543509	Cluster_3	d7	0.682192	Early	d7
chr1:40731766-40734487	Cluster_3	d7	0.699275	Early	d7
chr1:40804272-40806072	Cluster_2	d7	0.404661	Early	d7
chr1:40809862-40811472	Cluster_2	d7	0.466418	Early	d7
chr1:40887032-40889493	Cluster_5	d7	0.745303	Early	d7
chr1:41128472-41129936	Cluster_3	d7	0.471831	Early	d7
chr1:41201219-41202494	Cluster_3	d7	0.727811	Early	d7
chr1:41262482-41265993	Cluster_3	d7	0.596529	Early	d7
chr1:41409597-41412506	Cluster_2	d7	0.748	Early	d7
chr1:41413837-41415310	Cluster_3	d7	0.348534	Early	d7
chr1:41479418-41481775	Cluster_5	d7	0.72067	Early	d7
chr1:41509802-41512830	Cluster_2	d7	0.638095	Early	d7
chr1:41566474-41568621	Cluster_3	d7	0.759777	Early	d7
chr1:41573655-41576567	Cluster_3	d7	0.668731	Early	d7
chr1:41807156-41808458	Cluster_1	d7	0.321637	Early	d7
chr1:41851799-41854331	Cluster_3	d7	0.171171	Early	d7
chr1:41880804-41882240	Cluster_5	d7	0.666667	Early	d7
chr1:41949539-41953808	Cluster_4	d7	0.638626	Early	d7
chr1:42002988-42004210	Cluster_2	d7	0.634286	Early	d7
chr1:42078359-42080702	Cluster_1	d7	0.406349	Early	d7
chr1:42078359-42080702	Cluster_3	d7	0.406349	Early	d7
chr1:42087660-42089846	Cluster_5	d7	0.715116	Early	d7
chr1:42091589-42096478	Cluster_2	d7	0.706275	Early	d7
chr1:42326274-42330929	Cluster_2	d7	0.687109	Early	d7
chr1:42339365-42342086	Cluster_5	d7	0.705455	Early	d7
chr1:42342240-42343266	Cluster_3	d7	0.402778	Early	d7
chr1:42342240-42343266	Cluster_1	d7	0.402778	Early	d7
chr1:42346234-42349511	Cluster_2	d7	0.696023	Early	d7
chr1:42355541-42359384	Cluster_3	d7	0.565295	Early	d7
chr1:42629993-42632377	Cluster_5	d7	0.58961	Early	d7
chr1:42643066-42643503	Cluster_3	d7	0.764045	Early	d7
chr1:43395540-43414526	Cluster_5	d7	0.767408	Early	d7
chr1:43414672-43430299	Cluster_4	d7	0.496045	Early	d7
chr1:43437214-43438408	Cluster_3	d7	0.736842	Early	d7
chr1:43438832-43439549	Cluster_2	d7	0.424107	Early	d7
chr1:43443670-43445119	Cluster_5	d7	0.663594	Early	d7
chr1:43585976-43587923	Cluster_4	d7	0.790588	Early	d7
chr1:43692871-43693272	Cluster_1	d7	0.0178571	Early	d7
chr1:43795367-43796807	Cluster_2	d7	0.443396	Early	d7
chr1:43936858-43943615	Cluster_5	d7	0.709226	Early	d7
chr1:43991494-43992530	Cluster_5	d7	0.681818	Early	d7
chr1:44051164-44054319	Cluster_3	d7	0.639252	Early	d7
chr1:44228700-44229826	Cluster_1	d7	0.134409	Early	d7
chr1:44228700-44229826	Cluster_3	d7	0.134409	Early	d7
chr1:44230896-44233299	Cluster_4	d7	0.667546	Early	d7
chr1:44248655-44250355	Cluster_5	d7	0.795302	Early	d7
chr1:44265187-44267077	Cluster_2	d7	0.692771	Early	d7
chr1:44296620-44302937	Cluster_3	d7	0.618834	Early	d7
chr1:44312994-44313457	Cluster_3	d7	0.0454545	Early	d7
chr1:44312994-44313457	Cluster_1	d7	0.0454545	Early	d7
chr1:44318759-44319694	Cluster_2	d7	0.462687	Early	d7
chr1:44333321-44335070	Cluster_3	d7	0.638037	Early	d7
chr1:44377730-44381511	Cluster_5	d7	0.626556	Early	d7
chr1:44460471-44460873	Cluster_4	d7	0.724138	Early	d7
chr1:44500382-44503337	Cluster_3	d7	0.415778	Early	d7
chr1:44512883-44516412	Cluster_2	d7	0.394973	Early	d7
chr1:44692631-44693491	Cluster_2	d7	0.666667	Early	d7
chr1:44755730-44757258	Cluster_2	d7	0.740876	Early	d7
chr1:44759980-44760550	Cluster_3	d7	0.648148	Early	d7
chr1:44791530-44795579	Cluster_2	d7	0.522523	Early	d7
chr1:44887413-44890743	Cluster_2	d7	0.583067	Early	d7
chr1:44925872-44926672	Cluster_2	d7	0.65035	Early	d7
chr1:44972780-44974203	Cluster_3	d7	0.463035	Early	d7
chr1:44972780-44974203	Cluster_1	d7	0.463035	Early	d7
chr1:44984750-44985020	Cluster_2	d7	0.590164	Early	d7
chr1:44997039-44998837	Cluster_3	d7	0.272321	Early	d7
chr1:44997039-44998837	Cluster_1	d7	0.272321	Early	d7
chr1:45007644-45010090	Cluster_4	d7	0.435096	Early	d7
chr1:45018535-45021114	Cluster_2	d7	0.605882	Early	d7
chr1:45034898-45035244	Cluster_2	d7	0.666667	Early	d7
chr1:45050020-45050050	Cluster_3	d7	0.117647	Early	d7
chr1:45050020-45050050	Cluster_1	d7	0.117647	Early	d7
chr1:45057700-45058414	Cluster_4	d7	0.823009	Early	d7
chr1:45240020-45243759	Cluster_5	d7	0.310818	Early	d7
chr1:45258600-45259872	Cluster_5	d7	0.52459	Early	d7
chr1:45262272-45262873	Cluster_5	d7	0.856164	Early	d7
chr1:45368339-45369651	Cluster_3	d7	0.34375	Early	d7
chr1:45368339-45369651	Cluster_1	d7	0.34375	Early	d7
chr1:45389862-45392923	Cluster_3	d7	0.764543	Early	d7
chr1:45411794-45414143	Cluster_3	d7	0.281046	Early	d7
chr1:45411794-45414143	Cluster_1	d7	0.281046	Early	d7
chr1:45711580-45713411	Cluster_2	d7	0.676157	Early	d7
chr1:45985671-45989371	Cluster_4	d7	0.302134	Early	d7
chr1:46357102-46359009	Cluster_3	d7	0.397112	Early	d7
chr1:46377793-46381008	Cluster_3	d7	0.463636	Early	d7
chr1:46390189-46396649	Cluster_4	d7	0.741901	Early	d7
chr1:46508879-46509950	Cluster_5	d7	0.285714	Early	d7
chr1:46636495-46641504	Cluster_2	d7	0.594046	Early	d7
chr1:46644659-46651653	Cluster_2	d7	0.554497	Early	d7
chr1:46652734-46655478	Cluster_2	d7	0.727891	Early	d7
chr1:46668200-46672620	Cluster_3	d7	0.223587	Early	d7
chr1:46867073-46868337	Cluster_3	d7	0.34965	Early	d7
chr1:47059684-47061671	Cluster_3	d7	0.634349	Early	d7
chr1:4735660-4735810	Cluster_1	d7	0.388889	Early	d7
chr1:4736269-4736533	Cluster_2	d7	0.637795	Early	d7
chr1:47405560-47408502	Cluster_3	d7	0.5311	Early	d7
chr1:47644296-47648771	Cluster_2	d7	0.367647	Early	d7
chr1:47654632-47659180	Cluster_3	d7	0.378601	Early	d7
chr1:47700457-47701826	Cluster_4	d7	0.590214	Early	d7
chr1:48336480-48339464	Cluster_2	d7	0.628834	Early	d7
chr1:48398086-48400868	Cluster_3	d7	0.57	Early	d7
chr1:48517385-48522573	Cluster_5	d7	0.637016	Early	d7
chr1:48687009-48690121	Cluster_2	d7	0.677741	Early	d7
chr1:49233240-49234644	Cluster_1	d7	0.512195	Early	d7
chr1:49233240-49234644	Cluster_3	d7	0.512195	Early	d7
chr1:50569531-50569591	Cluster_5	d7	0.75	Early	d7
chr1:50574542-50574602	Cluster_4	d7	0.78125	Early	d7
chr1:50575072-50576672	Cluster_3	d7	0.0942982	Early	d7
chr1:50575072-50576672	Cluster_1	d7	0.0942982	Early	d7
chr1:51700090-51704359	Cluster_2	d7	0.191667	Early	d7
chr1:51728786-51731672	Cluster_3	d7	0.676275	Early	d7
chr1:51769073-51770233	Cluster_3	d7	0.577465	Early	d7
chr1:51770726-51771597	Cluster_3	d7	0.596491	Early	d7
chr1:51956272-51957871	Cluster_5	d7	0.837719	Early	d7
chr1:52048851-52050014	Cluster_1	d7	0.435374	Early	d7
chr1:52048851-52050014	Cluster_3	d7	0.435374	Early	d7
chr1:52131672-52132936	Cluster_3	d7	0.702381	Early	d7
chr1:52131672-52132936	Cluster_1	d7	0.702381	Early	d7
chr1:52888524-52891333	Cluster_5	d7	0.742152	Early	d7
chr1:53066828-53071114	Cluster_3	d7	0.210674	Early	d7
chr1:53172518-53175161	Cluster_2	d7	0.695495	Early	d7
chr1:53512460-53514419	Cluster_3	d7	0.52795	Early	d7
chr1:53572500-53579318	Cluster_2	d7	0.645207	Early	d7
chr1:53585920-53586070	Cluster_4	d7	0.617647	Early	d7
chr1:53586511-53590835	Cluster_1	d7	0.400266	Early	d7
chr1:53586511-53590835	Cluster_3	d7	0.400266	Early	d7
chr1:53591049-53592391	Cluster_3	d7	0.629032	Early	d7
chr1:53597800-53602250	Cluster_3	d7	0.720635	Early	d7
chr1:53605022-53606922	Cluster_3	d7	0.641509	Early	d7
chr1:53757465-53761124	Cluster_5	d7	0.822957	Early	d7
chr1:53832883-53834793	Cluster_2	d7	0.663492	Early	d7
chr1:54230950-54233255	Cluster_3	d7	0.355401	Early	d7
chr1:54361712-54363846	Cluster_3	d7	0.694631	Early	d7
chr1:54483556-54484041	Cluster_3	d7	0.463768	Early	d7
chr1:54547272-54547570	Cluster_4	d7	0.333333	Early	d7
chr1:54684257-54687358	Cluster_3	d7	0.601852	Early	d7
chr1:54714030-54716970	Cluster_3	d7	0.570076	Early	d7
chr1:54762820-54766370	Cluster_5	d7	0.652531	Early	d7
chr1:54794860-54804767	Cluster_3	d7	0.657707	Early	d7
chr1:54807124-54809354	Cluster_5	d7	0.655642	Early	d7
chr1:54831173-54831839	Cluster_4	d7	0.888889	Early	d7
chr1:54850273-54851473	Cluster_1	d7	0.415385	Early	d7
chr1:55011648-55015790	Cluster_3	d7	0.603217	Early	d7
chr1:55029155-55031676	Cluster_5	d7	0.746988	Early	d7
chr1:55034873-55035474	Cluster_1	d7	0.466667	Early	d7
chr1:55034873-55035474	Cluster_3	d7	0.466667	Early	d7
chr1:55036873-55038248	Cluster_4	d7	0.691057	Early	d7
chr1:55258457-55267932	Cluster_2	d7	0.499033	Early	d7
chr1:55315460-55317650	Cluster_1	d7	0.389571	Early	d7
chr1:55315460-55317650	Cluster_3	d7	0.389571	Early	d7
chr1:55399765-55401345	Cluster_5	d7	0.795322	Early	d7
chr1:55410674-55411848	Cluster_1	d7	0.396648	Early	d7
chr1:55415639-55417195	Cluster_3	d7	0.381339	Early	d7
chr1:55670485-55671073	Cluster_2	d7	0.722222	Early	d7
chr1:56655941-56657948	Cluster_3	d7	0.522124	Early	d7
chr1:56665016-56667674	Cluster_3	d7	0.652038	Early	d7
chr1:56720547-56725045	Cluster_3	d7	0.575085	Early	d7
chr1:56889473-56891502	Cluster_5	d7	0.776923	Early	d7
chr1:57013119-57014391	Cluster_3	d7	0.557143	Early	d7
chr1:57013119-57014391	Cluster_1	d7	0.557143	Early	d7
chr1:57373535-57377745	Cluster_2	d7	0.625866	Early	d7
chr1:59048998-59052771	Cluster_2	d7	0.488827	Early	d7
chr1:59183254-59184938	Cluster_2	d7	0.719101	Early	d7
chr1:59192138-59194363	Cluster_2	d7	0.677419	Early	d7
chr1:59227426-59231551	Cluster_2	d7	0.618421	Early	d7
chr1:59278079-59285881	Cluster_4	d7	0.366253	Early	d7
chr1:59305360-59306447	Cluster_3	d7	0.537037	Early	d7
chr1:59305360-59306447	Cluster_1	d7	0.537037	Early	d7
chr1:59338779-59342343	Cluster_3	d7	0.673786	Early	d7
chr1:59346545-59353672	Cluster_3	d7	0.685381	Early	d7
chr1:59374155-59380037	Cluster_5	d7	0.755835	Early	d7
chr1:59391440-59399769	Cluster_5	d7	0.759696	Early	d7
chr1:5956560-5958072	Cluster_4	d7	0.85061	Early	d7
chr1:59614937-59618055	Cluster_2	d7	0.494737	Early	d7
chr1:59621472-59622873	Cluster_1	d7	0.284722	Early	d7
chr1:59627882-59630530	Cluster_3	d7	0.458333	Early	d7
chr1:59643586-59645427	Cluster_3	d7	0.787879	Early	d7
chr1:59669472-59670119	Cluster_3	d7	0.529412	Early	d7
chr1:59669472-59670119	Cluster_1	d7	0.529412	Early	d7
chr1:59679746-59681155	Cluster_3	d7	0.743842	Early	d7
chr1:59738071-59738672	Cluster_3	d7	0.577778	Early	d7
chr1:59781260-59783697	Cluster_1	d7	0.545961	Early	d7
chr1:59781260-59783697	Cluster_3	d7	0.545961	Early	d7
chr1:59832351-59834596	Cluster_3	d7	0.420339	Early	d7
chr1:59832351-59834596	Cluster_1	d7	0.420339	Early	d7
chr1:59840560-59842406	Cluster_3	d7	0.594059	Early	d7
chr1:60015089-60016600	Cluster_3	d7	0.544379	Early	d7
chr1:60070887-60072386	Cluster_5	d7	0.8	Early	d7
chr1:60150439-60153745	Cluster_2	d7	0.675743	Early	d7
chr1:60157880-60159273	Cluster_3	d7	0.477679	Early	d7
chr1:60171031-60174160	Cluster_1	d7	0.621622	Early	d7
chr1:60171031-60174160	Cluster_3	d7	0.621622	Early	d7
chr1:6035460-6036260	Cluster_3	d7	0.694245	Early	d7
chr1:60459610-60461869	Cluster_3	d7	0.547945	Early	d7
chr1:60598331-60599970	Cluster_3	d7	0.23796	Early	d7
chr1:60598331-60599970	Cluster_1	d7	0.23796	Early	d7
chr1:6094260-6094912	Cluster_3	d7	0.145695	Early	d7
chr1:6094260-6094912	Cluster_1	d7	0.145695	Early	d7
chr1:61368716-61371173	Cluster_3	d7	0.518041	Early	d7
chr1:61371371-61372146	Cluster_4	d7	0.802632	Early	d7
chr1:61387042-61390495	Cluster_3	d7	0.645749	Early	d7
chr1:61415106-61415728	Cluster_1	d7	0.405797	Early	d7
chr1:61415106-61415728	Cluster_3	d7	0.405797	Early	d7
chr1:61455057-61457094	Cluster_3	d7	0.433243	Early	d7
chr1:61455057-61457094	Cluster_1	d7	0.433243	Early	d7
chr1:61508220-61509973	Cluster_4	d7	0.394209	Early	d7
chr1:61514640-61524262	Cluster_4	d7	0.262994	Early	d7
chr1:61596941-61599353	Cluster_2	d7	0.522337	Early	d7
chr1:61604438-61609975	Cluster_3	d7	0.488307	Early	d7
chr1:61621880-61624506	Cluster_3	d7	0.467797	Early	d7
chr1:61621880-61624506	Cluster_1	d7	0.467797	Early	d7
chr1:61646749-61651435	Cluster_3	d7	0.288	Early	d7
chr1:61646749-61651435	Cluster_1	d7	0.288	Early	d7
chr1:61668580-61668730	Cluster_1	d7	0.163934	Early	d7
chr1:61668580-61668730	Cluster_3	d7	0.163934	Early	d7
chr1:61692354-61693192	Cluster_3	d7	0.119454	Early	d7
chr1:61692354-61693192	Cluster_1	d7	0.119454	Early	d7
chr1:61706792-61708060	Cluster_3	d7	0.605691	Early	d7
chr1:61706792-61708060	Cluster_1	d7	0.605691	Early	d7
chr1:61744733-61746832	Cluster_1	d7	0.433168	Early	d7
chr1:61744733-61746832	Cluster_3	d7	0.433168	Early	d7
chr1:61802363-61805416	Cluster_3	d7	0.405923	Early	d7
chr1:6230701-6232260	Cluster_3	d7	0.377976	Early	d7
chr1:6230701-6232260	Cluster_1	d7	0.377976	Early	d7
chr1:62415962-62418650	Cluster_4	d7	0.631707	Early	d7
chr1:62533668-62535591	Cluster_3	d7	0.673835	Early	d7
chr1:62659800-62665597	Cluster_4	d7	0.398492	Early	d7
chr1:62751606-62752933	Cluster_1	d7	0.180401	Early	d7
chr1:6298096-6302785	Cluster_4	d7	0.326174	Early	d7
chr1:6319740-6324375	Cluster_3	d7	0.171593	Early	d7
chr1:6335606-6337745	Cluster_2	d7	0.542609	Early	d7
chr1:6350131-6352448	Cluster_1	d7	0.675097	Early	d7
chr1:6350131-6352448	Cluster_3	d7	0.675097	Early	d7
chr1:6388022-6392180	Cluster_1	d7	0.6201	Early	d7
chr1:6388022-6392180	Cluster_3	d7	0.6201	Early	d7
chr1:63907271-63907570	Cluster_4	d7	0.166667	Early	d7
chr1:64259445-64261674	Cluster_4	d7	0.824176	Early	d7
chr1:64279271-64280071	Cluster_1	d7	0.366667	Early	d7
chr1:64279271-64280071	Cluster_3	d7	0.366667	Early	d7
chr1:64292888-64294001	Cluster_3	d7	0.270492	Early	d7
chr1:64292888-64294001	Cluster_1	d7	0.270492	Early	d7
chr1:64295034-64296096	Cluster_1	d7	0.704225	Early	d7
chr1:64295034-64296096	Cluster_3	d7	0.704225	Early	d7
[truncated: 298,327+ more rows]

## Sheet: cmeans-gprofiler-ontology
query	significant	p_value	term_size	query_size	intersection_size	precision	recall	term_id	source	term_name	effective_domain_size	source_order	parents
Cluster_1	TRUE	1.16801e-11	3501	2840	560	0.197183	0.159954	CORUM:0000000	CORUM	CORUM root	23735	1	character(0)
Cluster_1	TRUE	3.71381e-84	16122	2840	2370	0.834507	0.147004	GO:0009987	GO:BP	cellular process	23735	4273	GO:0008150
Cluster_1	TRUE	4.80116e-70	17488	2840	2468	0.869014	0.141125	GO:0008150	GO:BP	biological_process	23735	3530	character(0)
Cluster_1	TRUE	1.09161e-61	5550	2840	1041	0.366549	0.187568	GO:0048856	GO:BP	anatomical structure development	23735	15146	GO:0032502
Cluster_1	TRUE	1.44563e-60	4624	2840	906	0.319014	0.195934	GO:0007275	GO:BP	multicellular organism development	23735	3166	c("GO:0032501", "GO:0048856")
Cluster_1	TRUE	5.77399e-59	4191	2840	838	0.29507	0.199952	GO:0048731	GO:BP	system development	23735	15031	c("GO:0007275", "GO:0048856")
Cluster_1	TRUE	1.85704e-55	6080	2840	1093	0.384859	0.17977	GO:0032502	GO:BP	developmental process	23735	8804	GO:0008150
Cluster_1	TRUE	3.33781e-55	8268	2840	1380	0.485915	0.166909	GO:0050896	GO:BP	response to stimulus	23735	15410	GO:0008150
Cluster_1	TRUE	7.13141e-55	5870	2840	1062	0.373944	0.18092	GO:0051179	GO:BP	localization	23735	15648	GO:0008150
Cluster_1	TRUE	1.94447e-53	5921	2840	1064	0.374648	0.179699	GO:0048518	GO:BP	positive regulation of biological process	23735	14840	c("GO:0008150", "GO:0050789")
Cluster_1	TRUE	5.58531e-52	5412	2840	989	0.348239	0.182742	GO:0048522	GO:BP	positive regulation of cellular process	23735	14844	c("GO:0009987", "GO:0048518", "GO:0050794")
Cluster_1	TRUE	8.0457e-51	10561	2840	1648	0.580282	0.156046	GO:0050794	GO:BP	regulation of cellular process	23735	15325	c("GO:0009987", "GO:0050789")
Cluster_1	TRUE	4.88246e-50	7089	2840	1208	0.425352	0.170405	GO:0032501	GO:BP	multicellular organismal process	23735	8803	GO:0008150
Cluster_1	TRUE	1.47348e-47	6999	2840	1187	0.417958	0.169596	GO:0051716	GO:BP	cellular response to stimulus	23735	16064	c("GO:0009987", "GO:0050896")
Cluster_1	TRUE	3.40866e-46	2637	2840	565	0.198944	0.214259	GO:0009653	GO:BP	anatomical structure morphogenesis	23735	4021	c("GO:0032502", "GO:0048856")
Cluster_1	TRUE	4.69012e-46	2008	2840	464	0.16338	0.231076	GO:0006928	GO:BP	movement of cell or subcellular component	23735	2866	GO:0009987
Cluster_1	TRUE	2.47141e-45	12192	2840	1820	0.640845	0.149278	GO:0065007	GO:BP	biological regulation	23735	18612	GO:0008150
Cluster_1	TRUE	4.20857e-45	1776	2840	423	0.148944	0.238176	GO:0040011	GO:BP	locomotion	23735	11458	GO:0008150
Cluster_1	TRUE	8.76203e-45	3694	2840	720	0.253521	0.194911	GO:0048583	GO:BP	regulation of response to stimulus	23735	14895	c("GO:0050789", "GO:0050896")
Cluster_1	TRUE	3.39926e-44	6119	2840	1057	0.372183	0.172741	GO:0023052	GO:BP	signaling	23735	7648	GO:0008150
Cluster_1	TRUE	1.11814e-43	3239	2840	649	0.228521	0.20037	GO:0010646	GO:BP	regulation of cell communication	23735	4791	c("GO:0007154", "GO:0050794")
Cluster_1	TRUE	1.21681e-43	3254	2840	651	0.229225	0.200061	GO:0023051	GO:BP	regulation of signaling	23735	7647	c("GO:0023052", "GO:0050789")
Cluster_1	TRUE	1.21681e-43	1423	2840	359	0.126408	0.252284	GO:0016477	GO:BP	cell migration	23735	5816	GO:0048870
Cluster_1	TRUE	1.29143e-42	6173	2840	1058	0.372535	0.171392	GO:0007154	GO:BP	cell communication	23735	3054	GO:0009987
Cluster_1	TRUE	6.97042e-42	2853	2840	585	0.205986	0.205047	GO:0009966	GO:BP	regulation of signal transduction	23735	4266	c("GO:0007165", "GO:0010646", "GO:0023051", "GO:0048583")
Cluster_1	TRUE	2.77669e-41	1603	2840	384	0.135211	0.239551	GO:0048870	GO:BP	cell motility	23735	15159	c("GO:0006928", "GO:0040011", "GO:0051674")
Cluster_1	TRUE	2.77669e-41	1603	2840	384	0.135211	0.239551	GO:0051674	GO:BP	localization of cell	23735	16030	c("GO:0009987", "GO:0051179")
Cluster_1	TRUE	2.52088e-40	5838	2840	1004	0.353521	0.171977	GO:0016043	GO:BP	cellular component organization	23735	5645	GO:0071840
Cluster_1	TRUE	3.80636e-40	4040	2840	754	0.265493	0.186634	GO:0048869	GO:BP	cellular developmental process	23735	15158	c("GO:0009987", "GO:0032502")
Cluster_1	TRUE	1.03507e-39	4016	2840	749	0.263732	0.186504	GO:0030154	GO:BP	cell differentiation	23735	7716	GO:0048869
Cluster_1	TRUE	1.03507e-39	11509	2840	1716	0.604225	0.149101	GO:0050789	GO:BP	regulation of biological process	23735	15321	c("GO:0008150", "GO:0065007")
Cluster_1	TRUE	4.47244e-39	5631	2840	971	0.341901	0.172438	GO:0007165	GO:BP	signal transduction	23735	3065	c("GO:0007154", "GO:0009987", "GO:0023052", "GO:0050794", "GO:0051716")
Cluster_1	TRUE	2.7277e-38	3415	2840	657	0.231338	0.192387	GO:0048513	GO:BP	animal organ development	23735	14835	GO:0048856
Cluster_1	TRUE	5.97559e-38	6029	2840	1020	0.359155	0.169182	GO:0071840	GO:BP	cellular component organization or biogenesis	23735	19757	GO:0009987
Cluster_1	TRUE	1.47657e-35	2597	2840	526	0.185211	0.202541	GO:0051239	GO:BP	regulation of multicellular organismal process	23735	15697	c("GO:0032501", "GO:0050789")
Cluster_1	TRUE	5.51306e-35	2550	2840	517	0.182042	0.202745	GO:0035556	GO:BP	intracellular signal transduction	23735	10463	GO:0007165
Cluster_1	TRUE	5.097e-33	1076	2840	273	0.0961268	0.253717	GO:0072359	GO:BP	circulatory system development	23735	20215	GO:0048731
Cluster_1	TRUE	7.40697e-33	4692	2840	818	0.288028	0.174339	GO:0048523	GO:BP	negative regulation of cellular process	23735	14845	c("GO:0009987", "GO:0048519", "GO:0050794")
Cluster_1	TRUE	1.29062e-32	2351	2840	479	0.168662	0.203743	GO:0050793	GO:BP	regulation of developmental process	23735	15324	c("GO:0032502", "GO:0050789")
Cluster_1	TRUE	6.99596e-32	2940	2840	565	0.198944	0.192177	GO:0065009	GO:BP	regulation of molecular function	23735	18614	GO:0065007
Cluster_1	TRUE	9.12226e-32	2627	2840	518	0.182394	0.197183	GO:0007166	GO:BP	cell surface receptor signaling pathway	23735	3066	GO:0007165
Cluster_1	TRUE	1.08516e-31	2945	2840	565	0.198944	0.191851	GO:0070887	GO:BP	cellular response to chemical stimulus	23735	19115	c("GO:0042221", "GO:0051716")
Cluster_1	TRUE	9.83155e-31	2644	2840	517	0.182042	0.195537	GO:0032879	GO:BP	regulation of localization	23735	9081	c("GO:0050789", "GO:0051179")
Cluster_1	TRUE	6.16263e-30	2363	2840	472	0.166197	0.199746	GO:0007399	GO:BP	nervous system development	23735	3276	GO:0048731
Cluster_1	TRUE	1.03539e-29	3660	2840	661	0.232746	0.180601	GO:0065008	GO:BP	regulation of biological quality	23735	18613	GO:0065007
Cluster_1	TRUE	1.43e-29	2658	2840	515	0.181338	0.193755	GO:0006793	GO:BP	phosphorus metabolic process	23735	2749	GO:0044237
Cluster_1	TRUE	2.50353e-29	2637	2840	511	0.17993	0.193781	GO:0006796	GO:BP	phosphate-containing compound metabolic process	23735	2752	GO:0006793
Cluster_1	TRUE	3.33251e-28	870	2840	225	0.0792254	0.258621	GO:0030334	GO:BP	regulation of cell migration	23735	7813	c("GO:0016477", "GO:2000145")
Cluster_1	TRUE	4.45959e-28	1604	2840	348	0.122535	0.216958	GO:0022008	GO:BP	neurogenesis	23735	7544	c("GO:0007399", "GO:0030154")
Cluster_1	TRUE	1.02554e-27	6094	2840	984	0.346479	0.16147	GO:1901564	GO:BP	organonitrogen compound metabolic process	23735	24853	c("GO:0006807", "GO:0071704")
Cluster_1	TRUE	1.30334e-27	1638	2840	352	0.123944	0.214896	GO:1902531	GO:BP	regulation of intracellular signal transduction	23735	25711	c("GO:0009966", "GO:0035556")
Cluster_1	TRUE	5.63178e-27	2035	2840	412	0.14507	0.202457	GO:0048468	GO:BP	cell development	23735	14805	c("GO:0030154", "GO:0048856", "GO:0048869")
Cluster_1	TRUE	7.59709e-27	3643	2840	647	0.227817	0.177601	GO:0009893	GO:BP	positive regulation of metabolic process	23735	4213	c("GO:0008152", "GO:0019222", "GO:0048518")
Cluster_1	TRUE	9.6527e-27	970	2840	239	0.0841549	0.246392	GO:0040012	GO:BP	regulation of locomotion	23735	11459	c("GO:0040011", "GO:0050789")
Cluster_1	TRUE	1.09852e-26	925	2840	231	0.081338	0.24973	GO:2000145	GO:BP	regulation of cell motility	23735	29369	c("GO:0040012", "GO:0048870", "GO:0051270")
Cluster_1	TRUE	1.12922e-26	2339	2840	457	0.160915	0.195383	GO:0071310	GO:BP	cellular response to organic substance	23735	19341	c("GO:0010033", "GO:0070887")
Cluster_1	TRUE	1.45213e-26	996	2840	243	0.0855634	0.243976	GO:0051270	GO:BP	regulation of cellular component movement	23735	15719	c("GO:0006928", "GO:0032879", "GO:0050794")
Cluster_1	TRUE	1.06585e-25	2262	2840	442	0.155634	0.195402	GO:0050790	GO:BP	regulation of catalytic activity	23735	15322	GO:0065009
Cluster_1	TRUE	1.79735e-25	908	2840	225	0.0792254	0.247797	GO:0022603	GO:BP	regulation of anatomical structure morphogenesis	23735	7595	c("GO:0009653", "GO:0050793")
Cluster_1	TRUE	1.28506e-24	1451	2840	313	0.110211	0.215713	GO:0007155	GO:BP	cell adhesion	23735	3055	GO:0009987
Cluster_1	TRUE	2.4001e-24	1891	2840	381	0.134155	0.201481	GO:0009888	GO:BP	tissue development	23735	4208	GO:0048856
Cluster_1	TRUE	2.40165e-24	2943	2840	537	0.189085	0.182467	GO:0010033	GO:BP	response to organic substance	23735	4307	GO:0042221
Cluster_1	TRUE	5.75552e-24	4215	2840	714	0.251408	0.169395	GO:0042221	GO:BP	response to chemical	23735	11621	GO:0050896
Cluster_1	TRUE	5.95292e-24	4413	2840	741	0.260915	0.167913	GO:0051234	GO:BP	establishment of localization	23735	15692	GO:0051179
Cluster_1	TRUE	6.47897e-24	715	2840	187	0.0658451	0.261538	GO:0001944	GO:BP	vasculature development	23735	671	c("GO:0048731", "GO:0072359")
Cluster_1	TRUE	7.52837e-24	3167	2840	567	0.199648	0.179034	GO:0031325	GO:BP	positive regulation of cellular metabolic process	23735	8257	c("GO:0009893", "GO:0031323", "GO:0044237", "GO:0048522")
Cluster_1	TRUE	1.20324e-23	5195	2840	845	0.297535	0.162656	GO:0019538	GO:BP	protein metabolic process	23735	6769	c("GO:0043170", "GO:0044238", "GO:1901564")
Cluster_1	TRUE	1.90594e-23	1399	2840	301	0.105986	0.215154	GO:0048699	GO:BP	generation of neurons	23735	14999	GO:0022008
Cluster_1	TRUE	1.92314e-23	4270	2840	719	0.253169	0.168384	GO:0006810	GO:BP	transport	23735	2766	GO:0051234
Cluster_1	TRUE	2.64219e-23	1107	2840	253	0.0890845	0.228546	GO:0048646	GO:BP	anatomical structure formation involved in morphogenesis	23735	14947	c("GO:0009653", "GO:0032502")
Cluster_1	TRUE	5.79946e-23	3342	2840	588	0.207042	0.175943	GO:0010604	GO:BP	positive regulation of macromolecule metabolic process	23735	4750	c("GO:0009893", "GO:0043170", "GO:0060255")
Cluster_1	TRUE	5.91452e-23	1035	2840	240	0.084507	0.231884	GO:0035295	GO:BP	tube development	23735	10287	c("GO:0007275", "GO:0048856")
Cluster_1	TRUE	6.44882e-23	684	2840	179	0.0630282	0.261696	GO:0001568	GO:BP	blood vessel development	23735	464	c("GO:0001944", "GO:0048856")
Cluster_1	TRUE	1.85332e-22	3737	2840	641	0.225704	0.171528	GO:0043412	GO:BP	macromolecule modification	23735	12301	GO:0043170
Cluster_1	TRUE	1.91535e-22	1419	2840	301	0.105986	0.212121	GO:0120036	GO:BP	plasma membrane bounded cell projection organization	23735	22777	GO:0030030
Cluster_1	TRUE	1.91749e-22	1457	2840	307	0.108099	0.210707	GO:0030030	GO:BP	cell projection organization	23735	7676	GO:0016043
Cluster_1	TRUE	2.47723e-22	1820	2840	363	0.127817	0.199451	GO:0016310	GO:BP	phosphorylation	23735	5776	GO:0006796
Cluster_1	TRUE	5.12135e-22	997	2840	231	0.081338	0.231695	GO:0000902	GO:BP	cell morphogenesis	23735	307	GO:0009653
Cluster_1	TRUE	7.49467e-22	529	2840	148	0.0521127	0.279773	GO:2000147	GO:BP	positive regulation of cell motility	23735	29371	c("GO:0040017", "GO:0048870", "GO:0051272", "GO:2000145")
Cluster_1	TRUE	7.49467e-22	545	2840	151	0.053169	0.277064	GO:0040017	GO:BP	positive regulation of locomotion	23735	11464	c("GO:0040011", "GO:0040012", "GO:0048518")
Cluster_1	TRUE	8.27392e-22	1534	2840	317	0.11162	0.206649	GO:0006468	GO:BP	protein phosphorylation	23735	2446	c("GO:0006464", "GO:0016310")
Cluster_1	TRUE	9.26392e-22	779	2840	193	0.0679577	0.247754	GO:0030029	GO:BP	actin filament-based process	23735	7675	GO:0009987
Cluster_1	TRUE	1.13959e-21	838	2840	203	0.0714789	0.242243	GO:0035239	GO:BP	tube morphogenesis	23735	10253	c("GO:0009653", "GO:0035295")
Cluster_1	TRUE	1.78284e-21	507	2840	143	0.0503521	0.282051	GO:0030335	GO:BP	positive regulation of cell migration	23735	7814	c("GO:0016477", "GO:0030334", "GO:2000147")
Cluster_1	TRUE	3.30329e-21	542	2840	149	0.0524648	0.274908	GO:0051272	GO:BP	positive regulation of cellular component movement	23735	15721	c("GO:0006928", "GO:0048522", "GO:0051270")
Cluster_1	TRUE	4.46514e-21	2984	2840	529	0.186268	0.177279	GO:0051173	GO:BP	positive regulation of nitrogen compound metabolic process	23735	15642	c("GO:0006807", "GO:0009893", "GO:0051171")
Cluster_1	TRUE	6.49177e-21	1470	2840	304	0.107042	0.206803	GO:0009967	GO:BP	positive regulation of signal transduction	23735	4267	c("GO:0007165", "GO:0009966", "GO:0010647", "GO:0023056", "GO:0048584")
Cluster_1	TRUE	6.58301e-21	5635	2840	889	0.313028	0.157764	GO:0048519	GO:BP	negative regulation of biological process	23735	14841	c("GO:0008150", "GO:0050789")
Cluster_1	TRUE	1.23972e-20	1311	2840	278	0.0978873	0.212052	GO:2000026	GO:BP	regulation of multicellular organismal development	23735	29251	c("GO:0007275", "GO:0050793", "GO:0051239")
Cluster_1	TRUE	1.28241e-20	3540	2840	605	0.213028	0.170904	GO:0036211	GO:BP	protein modification process	23735	10936	c("GO:0019538", "GO:0043412")
Cluster_1	TRUE	1.28241e-20	3540	2840	605	0.213028	0.170904	GO:0006464	GO:BP	cellular protein modification process	23735	2443	c("GO:0036211", "GO:0044267")
Cluster_1	TRUE	1.93488e-20	1334	2840	281	0.0989437	0.210645	GO:0030182	GO:BP	neuron differentiation	23735	7730	c("GO:0030154", "GO:0048699")
Cluster_1	TRUE	2.28743e-20	691	2840	174	0.0612676	0.251809	GO:0030036	GO:BP	actin cytoskeleton organization	23735	7682	c("GO:0007010", "GO:0030029")
Cluster_1	TRUE	2.54613e-20	2204	2840	413	0.145423	0.187387	GO:0051128	GO:BP	regulation of cellular component organization	23735	15598	c("GO:0016043", "GO:0050794")
Cluster_1	TRUE	3.18365e-20	598	2840	157	0.0552817	0.262542	GO:0048514	GO:BP	blood vessel morphogenesis	23735	14836	c("GO:0001568", "GO:0035239")
Cluster_1	TRUE	5.1438e-20	2023	2840	385	0.135563	0.190311	GO:0048584	GO:BP	positive regulation of response to stimulus	23735	14896	c("GO:0048518", "GO:0048583", "GO:0050896")
Cluster_1	TRUE	6.43322e-20	602	2840	157	0.0552817	0.260797	GO:0006935	GO:BP	chemotaxis	23735	2873	c("GO:0042221", "GO:0042330")
Cluster_1	TRUE	6.56044e-20	1083	2840	239	0.0841549	0.220683	GO:0048666	GO:BP	neuron development	23735	14967	c("GO:0030182", "GO:0048468")
Cluster_1	TRUE	8.63497e-20	1316	2840	276	0.0971831	0.209726	GO:0010648	GO:BP	negative regulation of cell communication	23735	4793	c("GO:0007154", "GO:0010646", "GO:0048523")
Cluster_1	TRUE	8.92996e-20	604	2840	157	0.0552817	0.259934	GO:0042330	GO:BP	taxis	23735	11671	c("GO:0009605", "GO:0040011")
Cluster_1	TRUE	9.3594e-20	5425	2840	855	0.301056	0.157604	GO:0044260	GO:BP	cellular macromolecule metabolic process	23735	12699	c("GO:0043170", "GO:0044237")
Cluster_1	TRUE	9.91245e-20	1381	2840	286	0.100704	0.207096	GO:0007010	GO:BP	cytoskeleton organization	23735	2933	GO:0006996
Cluster_1	TRUE	1.14431e-19	1667	2840	330	0.116197	0.19796	GO:0010647	GO:BP	positive regulation of cell communication	23735	4792	c("GO:0007154", "GO:0010646", "GO:0048522")
Cluster_1	TRUE	1.45457e-19	1321	2840	276	0.0971831	0.208933	GO:0023057	GO:BP	negative regulation of signaling	23735	7653	c("GO:0023051", "GO:0023052", "GO:0048519")
Cluster_1	TRUE	1.50469e-19	1208	2840	258	0.0908451	0.213576	GO:0009968	GO:BP	negative regulation of signal transduction	23735	4268	c("GO:0007165", "GO:0009966", "GO:0010648", "GO:0023057", "GO:0048585")
Cluster_1	TRUE	1.82112e-19	1509	2840	305	0.107394	0.202121	GO:0044093	GO:BP	positive regulation of molecular function	23735	12634	GO:0065009
Cluster_1	TRUE	2.7646e-19	1552	2840	311	0.109507	0.200387	GO:0048585	GO:BP	negative regulation of response to stimulus	23735	14897	c("GO:0048519", "GO:0048583", "GO:0050896")
Cluster_1	TRUE	3.01832e-19	507	2840	138	0.0485915	0.272189	GO:0001525	GO:BP	angiogenesis	23735	437	c("GO:0048514", "GO:0048646")
Cluster_1	TRUE	3.10528e-19	1671	2840	329	0.115845	0.196888	GO:0023056	GO:BP	positive regulation of signaling	23735	7652	c("GO:0023051", "GO:0023052", "GO:0048518")
Cluster_1	TRUE	3.16022e-19	1405	2840	288	0.101408	0.204982	GO:0051240	GO:BP	positive regulation of multicellular organismal process	23735	15698	c("GO:0032501", "GO:0048518", "GO:0051239")
Cluster_1	TRUE	3.2626e-19	938	2840	213	0.075	0.227079	GO:0031175	GO:BP	neuron projection development	23735	8213	c("GO:0048666", "GO:0120036")
Cluster_1	TRUE	4.48385e-19	1050	2840	231	0.081338	0.22	GO:0009887	GO:BP	animal organ morphogenesis	23735	4207	c("GO:0009653", "GO:0048513")
Cluster_1	TRUE	1.02997e-18	2616	2840	466	0.164085	0.178135	GO:0009605	GO:BP	response to external stimulus	23735	3977	GO:0050896
Cluster_1	TRUE	1.71002e-18	299	2840	96	0.0338028	0.32107	GO:0051056	GO:BP	regulation of small GTPase mediated signal transduction	23735	15547	c("GO:0007264", "GO:1902531")
Cluster_1	TRUE	6.24522e-18	1241	2840	258	0.0908451	0.207897	GO:0051094	GO:BP	positive regulation of developmental process	23735	15571	c("GO:0032502", "GO:0048518", "GO:0050793")
Cluster_1	TRUE	7.22467e-18	4613	2840	737	0.259507	0.159766	GO:0044267	GO:BP	cellular protein metabolic process	23735	12703	c("GO:0019538", "GO:0044260")
Cluster_1	TRUE	7.38475e-18	10335	2840	1462	0.514789	0.141461	GO:0044237	GO:BP	cellular metabolic process	23735	12684	c("GO:0008152", "GO:0009987")
Cluster_1	TRUE	8.92124e-18	933	2840	208	0.0732394	0.222937	GO:0007167	GO:BP	enzyme-linked receptor protein signaling pathway	23735	3067	GO:0007166
Cluster_1	TRUE	2.00582e-17	1910	2840	358	0.126056	0.187435	GO:0008283	GO:BP	cell population proliferation	23735	3567	GO:0009987
Cluster_1	TRUE	2.5527e-17	749	2840	176	0.0619718	0.23498	GO:0032989	GO:BP	cellular component morphogenesis	23735	9175	c("GO:0009653", "GO:0016043", "GO:0048869")
Cluster_1	TRUE	5.45633e-17	497	2840	131	0.0461268	0.263581	GO:0007264	GO:BP	small GTPase mediated signal transduction	23735	3155	GO:0035556
Cluster_1	TRUE	1.18475e-16	1615	2840	311	0.109507	0.19257	GO:0042592	GO:BP	homeostatic process	23735	11832	GO:0065008
Cluster_1	TRUE	1.25701e-16	1510	2840	295	0.103873	0.195364	GO:0045595	GO:BP	regulation of cell differentiation	23735	13327	c("GO:0030154", "GO:0050793", "GO:0050794")
Cluster_1	TRUE	1.25701e-16	713	2840	168	0.0591549	0.235624	GO:0000904	GO:BP	cell morphogenesis involved in differentiation	23735	309	c("GO:0000902", "GO:0048468")
Cluster_1	TRUE	1.93965e-16	3632	2840	597	0.210211	0.164372	GO:0006950	GO:BP	response to stress	23735	2884	GO:0050896
Cluster_1	TRUE	2.88379e-16	637	2840	154	0.0542254	0.241758	GO:0048858	GO:BP	cell projection morphogenesis	23735	15148	c("GO:0000902", "GO:0030030", "GO:0032990")
Cluster_1	TRUE	3.08257e-16	755	2840	174	0.0612676	0.230464	GO:0097435	GO:BP	supramolecular fiber organization	23735	21838	GO:0016043
Cluster_1	TRUE	3.73966e-16	633	2840	153	0.0538732	0.241706	GO:0120039	GO:BP	plasma membrane bounded cell projection morphogenesis	23735	22778	GO:0048858
Cluster_1	TRUE	5.6911e-16	1586	2840	304	0.107042	0.191677	GO:1901700	GO:BP	response to oxygen-containing compound	23735	24966	GO:0042221
Cluster_1	TRUE	6.12109e-16	5739	2840	874	0.307746	0.152291	GO:0031323	GO:BP	regulation of cellular metabolic process	23735	8255	c("GO:0019222", "GO:0044237", "GO:0050794")
Cluster_1	TRUE	6.44353e-16	968	2840	208	0.0732394	0.214876	GO:0051336	GO:BP	regulation of hydrolase activity	23735	15776	GO:0050790
Cluster_1	TRUE	7.24176e-16	1139	2840	235	0.0827465	0.206321	GO:1901701	GO:BP	cellular response to oxygen-containing compound	23735	24967	c("GO:0070887", "GO:1901700")
Cluster_1	TRUE	7.24176e-16	655	2840	156	0.0549296	0.238168	GO:0032990	GO:BP	cell part morphogenesis	23735	9176	GO:0032989
Cluster_1	TRUE	8.42098e-16	10176	2840	1429	0.503169	0.140428	GO:0044238	GO:BP	primary metabolic process	23735	12685	GO:0008152
Cluster_1	TRUE	1.24404e-15	618	2840	149	0.0524648	0.2411	GO:0048812	GO:BP	neuron projection morphogenesis	23735	15103	c("GO:0031175", "GO:0120039")
Cluster_1	TRUE	1.39803e-15	2427	2840	425	0.149648	0.175113	GO:0002376	GO:BP	immune system process	23735	1029	GO:0008150
Cluster_1	TRUE	1.90472e-15	1290	2840	257	0.090493	0.199225	GO:0071495	GO:BP	cellular response to endogenous stimulus	23735	19516	GO:0009719
Cluster_1	TRUE	2.0105e-15	1614	2840	306	0.107746	0.189591	GO:0042127	GO:BP	regulation of cell population proliferation	23735	11549	c("GO:0008283", "GO:0050794")
Cluster_1	TRUE	2.14692e-15	547	2840	136	0.0478873	0.248629	GO:0009611	GO:BP	response to wounding	23735	3983	GO:0006950
Cluster_1	TRUE	3.18672e-15	1134	2840	232	0.0816901	0.204586	GO:0043085	GO:BP	positive regulation of catalytic activity	23735	12129	c("GO:0044093", "GO:0050790")
Cluster_1	TRUE	3.9669e-15	3603	2840	586	0.206338	0.162642	GO:0006996	GO:BP	organelle organization	23735	2920	GO:0016043
Cluster_1	TRUE	4.2028e-15	557	2840	137	0.0482394	0.245961	GO:0048667	GO:BP	cell morphogenesis involved in neuron differentiation	23735	14968	c("GO:0000904", "GO:0048666")
Cluster_1	TRUE	4.64127e-15	598	2840	144	0.0507042	0.240803	GO:0007169	GO:BP	transmembrane receptor protein tyrosine kinase signaling pathway	23735	3069	GO:0007167
Cluster_1	TRUE	5.87946e-15	2789	2840	473	0.166549	0.169595	GO:0033036	GO:BP	macromolecule localization	23735	9203	GO:0051179
Cluster_1	TRUE	5.89291e-15	565	2840	138	0.0485915	0.244248	GO:0007507	GO:BP	heart development	23735	3374	c("GO:0048513", "GO:0072359")
Cluster_1	TRUE	8.96395e-15	1339	2840	262	0.0922535	0.195668	GO:0019220	GO:BP	regulation of phosphate metabolic process	23735	6472	c("GO:0006796", "GO:0051174")
Cluster_1	TRUE	9.70225e-15	1203	2840	241	0.0848592	0.200333	GO:0042325	GO:BP	regulation of phosphorylation	23735	11668	c("GO:0016310", "GO:0019220")
Cluster_1	TRUE	9.90759e-15	2022	2840	363	0.127817	0.179525	GO:0008219	GO:BP	cell death	23735	3560	GO:0009987
Cluster_1	TRUE	1.06469e-14	1341	2840	262	0.0922535	0.195377	GO:0051174	GO:BP	regulation of phosphorus metabolic process	23735	15643	c("GO:0006793", "GO:0031323")
Cluster_1	TRUE	1.55434e-14	725	2840	164	0.0577465	0.226207	GO:0030155	GO:BP	regulation of cell adhesion	23735	7717	c("GO:0007155", "GO:0050794")
Cluster_1	TRUE	1.55434e-14	403	2840	108	0.0380282	0.26799	GO:0001503	GO:BP	ossification	23735	425	GO:0032501
Cluster_1	TRUE	2.08709e-14	5552	2840	840	0.295775	0.151297	GO:0080090	GO:BP	regulation of primary metabolic process	23735	20855	c("GO:0019222", "GO:0044238")
Cluster_1	TRUE	2.35149e-14	1529	2840	289	0.101761	0.189012	GO:0009719	GO:BP	response to endogenous stimulus	23735	4067	GO:0050896
Cluster_1	TRUE	3.11101e-14	582	2840	139	0.0489437	0.238832	GO:0003013	GO:BP	circulatory system process	23735	1589	GO:0003008
Cluster_1	TRUE	3.60166e-14	5402	2840	819	0.28838	0.151611	GO:0051171	GO:BP	regulation of nitrogen compound metabolic process	23735	15640	c("GO:0006807", "GO:0019222")
Cluster_1	TRUE	5.7078e-14	977	2840	203	0.0714789	0.207779	GO:0051241	GO:BP	negative regulation of multicellular organismal process	23735	15699	c("GO:0032501", "GO:0048519", "GO:0051239")
Cluster_1	TRUE	6.00058e-14	2454	2840	421	0.148239	0.171557	GO:0051246	GO:BP	regulation of protein metabolic process	23735	15701	c("GO:0019538", "GO:0051171", "GO:0060255", "GO:0080090")
Cluster_1	TRUE	1.245e-13	627	2840	145	0.0510563	0.23126	GO:0048589	GO:BP	developmental growth	23735	14901	c("GO:0032502", "GO:0040007")
Cluster_1	TRUE	1.61255e-13	9686	2840	1353	0.476408	0.139686	GO:0006807	GO:BP	nitrogen compound metabolic process	23735	2763	GO:0008152
Cluster_1	TRUE	2.03217e-13	2687	2840	451	0.158803	0.167845	GO:0051641	GO:BP	cellular localization	23735	16000	c("GO:0009987", "GO:0051179")
Cluster_1	TRUE	2.07917e-13	1474	2840	277	0.0975352	0.187924	GO:0031399	GO:BP	regulation of protein modification process	23735	8297	c("GO:0006464", "GO:0032268")
Cluster_1	TRUE	2.18296e-13	1630	2840	300	0.105634	0.184049	GO:0007267	GO:BP	cell-cell signaling	23735	3158	c("GO:0007154", "GO:0023052")
Cluster_1	TRUE	3.6032e-13	355	2840	96	0.0338028	0.270423	GO:0043087	GO:BP	regulation of GTPase activity	23735	12131	GO:0051336
Cluster_1	TRUE	3.6032e-13	276	2840	81	0.0285211	0.293478	GO:1901342	GO:BP	regulation of vasculature development	23735	24648	c("GO:0001944", "GO:2000026")
Cluster_1	TRUE	3.6032e-13	1732	2840	314	0.110563	0.181293	GO:0051254	GO:BP	positive regulation of RNA metabolic process	23735	15709	c("GO:0010604", "GO:0016070", "GO:0045935", "GO:0051252")
Cluster_1	TRUE	4.46702e-13	411	2840	106	0.0373239	0.257908	GO:0001667	GO:BP	ameboidal-type cell migration	23735	489	GO:0016477
Cluster_1	TRUE	4.48619e-13	933	2840	193	0.0679577	0.20686	GO:0040007	GO:BP	growth	23735	11454	GO:0008150
Cluster_1	TRUE	4.53258e-13	272	2840	80	0.028169	0.294118	GO:0045765	GO:BP	regulation of angiogenesis	23735	13491	c("GO:0001525", "GO:0022603", "GO:1901342")
Cluster_1	TRUE	5.21589e-13	674	2840	151	0.053169	0.224036	GO:0070848	GO:BP	response to growth factor	23735	19096	GO:0010033
Cluster_1	TRUE	5.26497e-13	644	2840	146	0.0514085	0.226708	GO:0071363	GO:BP	cellular response to growth factor stimulus	23735	19392	c("GO:0070848", "GO:0071310")
Cluster_1	TRUE	5.42024e-13	1063	2840	213	0.075	0.200376	GO:0001932	GO:BP	regulation of protein phosphorylation	23735	662	c("GO:0006468", "GO:0031399", "GO:0042325")
Cluster_1	TRUE	7.73171e-13	951	2840	195	0.068662	0.205047	GO:1902533	GO:BP	positive regulation of intracellular signal transduction	23735	25713	c("GO:0009967", "GO:0035556", "GO:1902531")
Cluster_1	TRUE	1.08948e-12	422	2840	107	0.0376761	0.253555	GO:0010975	GO:BP	regulation of neuron projection development	23735	5092	c("GO:0031175", "GO:0120035")
Cluster_1	TRUE	1.34653e-12	11734	2840	1593	0.560915	0.135759	GO:0008152	GO:BP	metabolic process	23735	3531	GO:0008150
Cluster_1	TRUE	1.59458e-12	1821	2840	324	0.114085	0.177924	GO:0006915	GO:BP	apoptotic process	23735	2855	GO:0012501
Cluster_1	TRUE	1.74717e-12	851	2840	178	0.0626761	0.209166	GO:0051093	GO:BP	negative regulation of developmental process	23735	15570	c("GO:0032502", "GO:0048519", "GO:0050793")
Cluster_1	TRUE	1.79255e-12	972	2840	197	0.0693662	0.202675	GO:0002520	GO:BP	immune system development	23735	1165	c("GO:0002376", "GO:0048731")
Cluster_1	TRUE	1.86717e-12	1610	2840	293	0.103169	0.181988	GO:1902680	GO:BP	positive regulation of RNA biosynthetic process	23735	25830	c("GO:0010557", "GO:0031328", "GO:0032774", "GO:0051254", "GO:2001141")
Cluster_1	TRUE	1.86717e-12	1872	2840	331	0.116549	0.176816	GO:0012501	GO:BP	programmed cell death	23735	5116	GO:0008219
Cluster_1	TRUE	1.96483e-12	1604	2840	292	0.102817	0.182045	GO:1903508	GO:BP	positive regulation of nucleic acid-templated transcription	23735	26562	c("GO:0097659", "GO:1902680", "GO:1903506")
Cluster_1	TRUE	1.96483e-12	1604	2840	292	0.102817	0.182045	GO:0045893	GO:BP	positive regulation of transcription, DNA-templated	23735	13603	c("GO:0006351", "GO:0006355", "GO:1903508")
Cluster_1	TRUE	2.42878e-12	2291	2840	390	0.137324	0.170231	GO:0032268	GO:BP	regulation of cellular protein metabolic process	23735	8640	c("GO:0031323", "GO:0044267", "GO:0051246")
Cluster_1	TRUE	3.06079e-12	480	2840	116	0.0408451	0.241667	GO:0061564	GO:BP	axon development	23735	18256	GO:0031175
Cluster_1	TRUE	3.5698e-12	770	2840	164	0.0577465	0.212987	GO:0000165	GO:BP	MAPK cascade	23735	72	GO:0035556
Cluster_1	TRUE	4.84947e-12	995	2840	199	0.0700704	0.2	GO:0048878	GO:BP	chemical homeostasis	23735	15167	GO:0042592
Cluster_1	TRUE	5.76866e-12	1958	2840	341	0.12007	0.174157	GO:0009891	GO:BP	positive regulation of biosynthetic process	23735	4211	c("GO:0009058", "GO:0009889", "GO:0009893")
Cluster_1	TRUE	5.81223e-12	651	2840	144	0.0507042	0.221198	GO:0043408	GO:BP	regulation of MAPK cascade	23735	12298	c("GO:0000165", "GO:1902531")
Cluster_1	TRUE	7.23072e-12	296	2840	82	0.0288732	0.277027	GO:0090130	GO:BP	tissue migration	23735	21149	GO:0032501
Cluster_1	TRUE	7.64941e-12	291	2840	81	0.0285211	0.278351	GO:0090132	GO:BP	epithelium migration	23735	21151	GO:0090130
Cluster_1	TRUE	7.825e-12	1013	2840	201	0.0707746	0.198421	GO:0007417	GO:BP	central nervous system development	23735	3291	c("GO:0007399", "GO:0048731")
Cluster_1	TRUE	8.40943e-12	458	2840	111	0.0390845	0.242358	GO:0016055	GO:BP	Wnt signaling pathway	23735	5655	c("GO:0198738", "GO:1905114")
Cluster_1	TRUE	8.68006e-12	5542	2840	821	0.289085	0.148141	GO:0009058	GO:BP	biosynthetic process	23735	3661	GO:0008152
Cluster_1	TRUE	9.08052e-12	335	2840	89	0.031338	0.265672	GO:0030111	GO:BP	regulation of Wnt signaling pathway	23735	7708	c("GO:0009966", "GO:0016055")
Cluster_1	TRUE	1.12603e-11	460	2840	111	0.0390845	0.241304	GO:0198738	GO:BP	cell-cell signaling by wnt	23735	23351	GO:0007267
Cluster_1	TRUE	1.14003e-11	602	2840	135	0.0475352	0.224252	GO:0120035	GO:BP	regulation of plasma membrane bounded cell projection organization	23735	22776	c("GO:0031344", "GO:0120036")
Cluster_1	TRUE	1.17481e-11	288	2840	80	0.028169	0.277778	GO:0010631	GO:BP	epithelial cell migration	23735	4776	c("GO:0001667", "GO:0090132")
Cluster_1	TRUE	1.2152e-11	519	2840	121	0.0426056	0.233141	GO:0001501	GO:BP	skeletal system development	23735	423	GO:0048731
Cluster_1	TRUE	1.3561e-11	1922	2840	334	0.117606	0.173777	GO:0045935	GO:BP	positive regulation of nucleobase-containing compound metabolic process	23735	13643	c("GO:0006139", "GO:0019219", "GO:0031325", "GO:0051173")
Cluster_1	TRUE	1.41229e-11	1555	2840	281	0.0989437	0.180707	GO:0010941	GO:BP	regulation of cell death	23735	5062	c("GO:0008219", "GO:0050794")
Cluster_1	TRUE	1.68008e-11	434	2840	106	0.0373239	0.24424	GO:0007409	GO:BP	axonogenesis	23735	3284	c("GO:0048667", "GO:0048812", "GO:0061564")
Cluster_1	TRUE	1.82984e-11	618	2840	137	0.0482394	0.221683	GO:0031344	GO:BP	regulation of cell projection organization	23735	8275	c("GO:0030030", "GO:0051128")
Cluster_1	TRUE	1.90616e-11	2346	2840	393	0.13838	0.167519	GO:0008104	GO:BP	protein localization	23735	3529	GO:0033036
Cluster_1	TRUE	2.11258e-11	5463	2840	808	0.284507	0.147904	GO:1901576	GO:BP	organic substance biosynthetic process	23735	24864	c("GO:0009058", "GO:0071704")
Cluster_1	TRUE	2.14282e-11	559	2840	127	0.0447183	0.227191	GO:0051345	GO:BP	positive regulation of hydrolase activity	23735	15785	c("GO:0043085", "GO:0051336")
Cluster_1	TRUE	2.5181e-11	682	2840	147	0.0517606	0.215543	GO:0034330	GO:BP	cell junction organization	23735	9845	GO:0016043
Cluster_1	TRUE	2.62786e-11	5391	2840	798	0.280986	0.148024	GO:0044249	GO:BP	cellular biosynthetic process	23735	12692	c("GO:0009058", "GO:0044237")
Cluster_1	TRUE	2.62786e-11	1820	2840	318	0.111972	0.174725	GO:0010557	GO:BP	positive regulation of macromolecule biosynthetic process	23735	4708	c("GO:0009059", "GO:0009891", "GO:0010556", "GO:0010604")
Cluster_1	TRUE	2.62786e-11	1238	2840	233	0.0820423	0.188207	GO:0018193	GO:BP	peptidyl-amino acid modification	23735	6073	GO:0006464
Cluster_1	TRUE	2.65365e-11	420	2840	103	0.0362676	0.245238	GO:0042060	GO:BP	wound healing	23735	11511	GO:0009611
Cluster_1	TRUE	2.72384e-11	923	2840	185	0.0651408	0.200433	GO:0048534	GO:BP	hematopoietic or lymphoid organ development	23735	14854	c("GO:0002520", "GO:0048513")
Cluster_1	TRUE	3.05738e-11	1002	2840	197	0.0693662	0.196607	GO:0001775	GO:BP	cell activation	23735	552	GO:0009987
Cluster_1	TRUE	3.27596e-11	497	2840	116	0.0408451	0.2334	GO:0008015	GO:BP	blood circulation	23735	3500	GO:0003013
Cluster_1	TRUE	3.39392e-11	1444	2840	263	0.0926056	0.182133	GO:0051247	GO:BP	positive regulation of protein metabolic process	23735	15702	c("GO:0010604", "GO:0019538", "GO:0051173", "GO:0051246")
Cluster_1	TRUE	3.49033e-11	557	2840	126	0.0443662	0.226212	GO:1905114	GO:BP	cell surface receptor signaling pathway involved in cell-cell signaling	23735	28024	c("GO:0007166", "GO:0007267")
Cluster_1	TRUE	3.53282e-11	868	2840	176	0.0619718	0.202765	GO:0045937	GO:BP	positive regulation of phosphate metabolic process	23735	13645	c("GO:0006796", "GO:0010562", "GO:0019220")
Cluster_1	TRUE	3.53282e-11	868	2840	176	0.0619718	0.202765	GO:0010562	GO:BP	positive regulation of phosphorus metabolic process	23735	4713	c("GO:0006793", "GO:0031325", "GO:0051174")
Cluster_1	TRUE	3.74829e-11	1924	2840	332	0.116901	0.172557	GO:0031328	GO:BP	positive regulation of cellular biosynthetic process	23735	8260	c("GO:0009891", "GO:0031325", "GO:0031326", "GO:0044249")
Cluster_1	TRUE	3.7896e-11	1473	2840	267	0.0940141	0.181263	GO:0016192	GO:BP	vesicle-mediated transport	23735	5742	GO:0006810
Cluster_1	TRUE	5.02669e-11	1327	2840	245	0.0862676	0.184627	GO:0002682	GO:BP	regulation of immune system process	23735	1323	c("GO:0002376", "GO:0050789")
Cluster_1	TRUE	7.66988e-11	1339	2840	246	0.0866197	0.183719	GO:0006629	GO:BP	lipid metabolic process	23735	2601	c("GO:0044238", "GO:0071704")
Cluster_1	TRUE	8.24658e-11	235	2840	68	0.0239437	0.289362	GO:0097485	GO:BP	neuron projection guidance	23735	21854	c("GO:0006928", "GO:0006935", "GO:0048812")
Cluster_1	TRUE	9.92449e-11	327	2840	85	0.0299296	0.259939	GO:0045229	GO:BP	external encapsulating structure organization	23735	13199	GO:0016043
Cluster_1	TRUE	1.19893e-10	1017	2840	197	0.0693662	0.193707	GO:0051130	GO:BP	positive regulation of cellular component organization	23735	15600	c("GO:0016043", "GO:0048522", "GO:0051128")
Cluster_1	TRUE	1.53887e-10	324	2840	84	0.0295775	0.259259	GO:0030198	GO:BP	extracellular matrix organization	23735	7738	c("GO:0043062", "GO:0045229")
Cluster_1	TRUE	1.56707e-10	1485	2840	266	0.093662	0.179125	GO:0006811	GO:BP	ion transport	23735	2767	GO:0006810
Cluster_1	TRUE	1.81917e-10	325	2840	84	0.0295775	0.258462	GO:0043062	GO:BP	extracellular structure organization	23735	12119	GO:0016043
Cluster_1	TRUE	1.83937e-10	353	2840	89	0.031338	0.252125	GO:0031589	GO:BP	cell-substrate adhesion	23735	8387	GO:0007155
Cluster_1	TRUE	1.96316e-10	1358	2840	247	0.0869718	0.181885	GO:0032270	GO:BP	positive regulation of cellular protein metabolic process	23735	8642	c("GO:0031325", "GO:0032268", "GO:0044267", "GO:0051247")
Cluster_1	TRUE	1.96506e-10	234	2840	67	0.0235915	0.286325	GO:0007411	GO:BP	axon guidance	23735	3285	c("GO:0007409", "GO:0097485")
Cluster_1	TRUE	2.06266e-10	828	2840	167	0.0588028	0.201691	GO:0045597	GO:BP	positive regulation of cell differentiation	23735	13329	c("GO:0030154", "GO:0045595", "GO:0048522", "GO:0051094")
Cluster_1	TRUE	2.28417e-10	470	2840	109	0.0383803	0.231915	GO:0043410	GO:BP	positive regulation of MAPK cascade	23735	12300	c("GO:0000165", "GO:0043408", "GO:1902533")
Cluster_1	TRUE	2.33945e-10	310	2840	81	0.0285211	0.26129	GO:0040013	GO:BP	negative regulation of locomotion	23735	11460	c("GO:0040011", "GO:0040012", "GO:0048519")
Cluster_1	TRUE	2.35239e-10	791	2840	161	0.0566901	0.20354	GO:0042327	GO:BP	positive regulation of phosphorylation	23735	11670	c("GO:0016310", "GO:0042325", "GO:0045937")
Cluster_1	TRUE	3.46104e-10	662	2840	140	0.0492958	0.21148	GO:1901699	GO:BP	cellular response to nitrogen compound	23735	24965	c("GO:0070887", "GO:1901698")
Cluster_1	TRUE	3.79881e-10	1130	2840	212	0.0746479	0.187611	GO:0006812	GO:BP	cation transport	23735	2768	GO:0006811
Cluster_1	TRUE	4.46741e-10	1417	2840	254	0.0894366	0.179252	GO:0043067	GO:BP	regulation of programmed cell death	23735	12124	c("GO:0010941", "GO:0012501")
Cluster_1	TRUE	4.58437e-10	428	2840	101	0.0355634	0.235981	GO:0007015	GO:BP	actin filament organization	23735	2936	c("GO:0030036", "GO:0097435")
Cluster_1	TRUE	6.79965e-10	612	2840	131	0.0461268	0.214052	GO:0071417	GO:BP	cellular response to organonitrogen compound	23735	19446	c("GO:0010243", "GO:0071310", "GO:0071495", "GO:1901699")
Cluster_1	TRUE	7.1265e-10	1389	2840	249	0.0876761	0.179266	GO:0042981	GO:BP	regulation of apoptotic process	23735	12064	c("GO:0006915", "GO:0043067")
Cluster_1	TRUE	7.98527e-10	966	2840	186	0.065493	0.192547	GO:0031401	GO:BP	positive regulation of protein modification process	23735	8299	c("GO:0006464", "GO:0031399", "GO:0032270")
Cluster_1	TRUE	8.04209e-10	894	2840	175	0.0616197	0.195749	GO:0098609	GO:BP	cell-cell adhesion	23735	22001	GO:0007155
Cluster_1	TRUE	9.97011e-10	603	2840	129	0.0454225	0.21393	GO:0061061	GO:BP	muscle structure development	23735	17803	GO:0048856
Cluster_1	TRUE	1.05558e-09	1156	2840	214	0.0753521	0.185121	GO:0060429	GO:BP	epithelium development	23735	17195	GO:0009888
Cluster_1	TRUE	1.05757e-09	742	2840	151	0.053169	0.203504	GO:0043549	GO:BP	regulation of kinase activity	23735	12396	c("GO:0042325", "GO:0051338")
Cluster_1	TRUE	1.05757e-09	884	2840	173	0.0609155	0.195701	GO:0030097	GO:BP	hemopoiesis	23735	7700	GO:0048534
Cluster_1	TRUE	1.06466e-09	11252	2840	1511	0.532042	0.134287	GO:0071704	GO:BP	organic substance metabolic process	23735	19683	GO:0008152
Cluster_1	TRUE	1.26138e-09	354	2840	87	0.0306338	0.245763	GO:0001655	GO:BP	urogenital system development	23735	480	GO:0048731
Cluster_1	TRUE	1.3165e-09	643	2840	135	0.0475352	0.209953	GO:0045596	GO:BP	negative regulation of cell differentiation	23735	13328	c("GO:0030154", "GO:0045595", "GO:0048523", "GO:0051093")
Cluster_1	TRUE	1.5729e-09	570	2840	123	0.0433099	0.215789	GO:0007423	GO:BP	sensory organ development	23735	3297	GO:0048513
Cluster_1	TRUE	1.59244e-09	1679	2840	289	0.101761	0.172126	GO:0051049	GO:BP	regulation of transport	23735	15540	c("GO:0006810", "GO:0032879")
Cluster_1	TRUE	1.61942e-09	558	2840	121	0.0426056	0.216846	GO:0002521	GO:BP	leukocyte differentiation	23735	1166	c("GO:0030097", "GO:0030154")
Cluster_1	TRUE	1.70427e-09	6911	2840	977	0.344014	0.141369	GO:0019222	GO:BP	regulation of metabolic process	23735	6474	c("GO:0008152", "GO:0050789")
Cluster_1	TRUE	1.81022e-09	193	2840	57	0.0200704	0.295337	GO:0031032	GO:BP	actomyosin structure organization	23735	8108	GO:0030036
Cluster_1	TRUE	1.8218e-09	864	2840	169	0.059507	0.195602	GO:0045321	GO:BP	leukocyte activation	23735	13217	c("GO:0001775", "GO:0002376")
Cluster_1	TRUE	2.14406e-09	73	2840	31	0.0109155	0.424658	GO:0030199	GO:BP	collagen fibril organization	23735	7739	c("GO:0030198", "GO:0097435")
Cluster_1	TRUE	2.2889e-09	159	2840	50	0.0176056	0.314465	GO:1904018	GO:BP	positive regulation of vasculature development	23735	27016	c("GO:0001944", "GO:0051094", "GO:0051240", "GO:1901342")
Cluster_1	TRUE	2.2889e-09	434	2840	100	0.0352113	0.230415	GO:0045785	GO:BP	positive regulation of cell adhesion	23735	13511	c("GO:0007155", "GO:0030155", "GO:0048522")
Cluster_1	TRUE	2.2889e-09	159	2840	50	0.0176056	0.314465	GO:0045766	GO:BP	positive regulation of angiogenesis	23735	13492	c("GO:0001525", "GO:0045765", "GO:1904018")
Cluster_1	TRUE	2.81891e-09	526	2840	115	0.040493	0.218631	GO:0048871	GO:BP	multicellular organismal homeostasis	23735	15160	c("GO:0032501", "GO:0042592")
Cluster_1	TRUE	3.01212e-09	785	2840	156	0.0549296	0.198726	GO:0060322	GO:BP	head development	23735	17097	GO:0048856
Cluster_1	TRUE	3.28305e-09	864	2840	168	0.0591549	0.194444	GO:0030001	GO:BP	metal ion transport	23735	7665	GO:0006812
Cluster_1	TRUE	3.65533e-09	282	2840	73	0.0257042	0.258865	GO:0051271	GO:BP	negative regulation of cellular component movement	23735	15720	c("GO:0006928", "GO:0048523", "GO:0051270")
Cluster_1	TRUE	3.8553e-09	379	2840	90	0.0316901	0.237467	GO:0001654	GO:BP	eye development	23735	479	c("GO:0007423", "GO:0150063")
Cluster_1	TRUE	3.96243e-09	597	2840	126	0.0443662	0.211055	GO:0050801	GO:BP	ion homeostasis	23735	15330	GO:0048878
Cluster_1	TRUE	4.07184e-09	339	2840	83	0.0292254	0.244838	GO:0007265	GO:BP	Ras protein signal transduction	23735	3156	GO:0007264
Cluster_1	TRUE	4.16049e-09	1066	2840	198	0.0697183	0.185741	GO:1901698	GO:BP	response to nitrogen compound	23735	24964	GO:0042221
Cluster_1	TRUE	4.2435e-09	867	2840	168	0.0591549	0.193772	GO:0098655	GO:BP	cation transmembrane transport	23735	22008	c("GO:0006812", "GO:0034220")
Cluster_1	TRUE	4.27193e-09	718	2840	145	0.0510563	0.20195	GO:0061024	GO:BP	membrane organization	23735	17767	GO:0016043
Cluster_1	TRUE	4.49361e-09	1094	2840	202	0.0711268	0.184644	GO:0009628	GO:BP	response to abiotic stimulus	23735	3996	GO:0050896
Cluster_1	TRUE	4.51277e-09	317	2840	79	0.0278169	0.249211	GO:0060070	GO:BP	canonical Wnt signaling pathway	23735	16886	GO:0016055
Cluster_1	TRUE	6.06273e-09	274	2840	71	0.025	0.259124	GO:2000146	GO:BP	negative regulation of cell motility	23735	29370	c("GO:0040013", "GO:0048870", "GO:0051271", "GO:2000145")
Cluster_1	TRUE	6.28328e-09	220	2840	61	0.0214789	0.277273	GO:0010632	GO:BP	regulation of epithelial cell migration	23735	4777	c("GO:0010631", "GO:0030334", "GO:0051239")
Cluster_1	TRUE	6.66725e-09	383	2840	90	0.0316901	0.234987	GO:0150063	GO:BP	visual system development	23735	23254	GO:0048880
Cluster_1	TRUE	6.77103e-09	389	2840	91	0.0320423	0.233933	GO:0048880	GO:BP	sensory system development	23735	15168	GO:0048731
Cluster_1	TRUE	7.34117e-09	628	2840	130	0.0457746	0.207006	GO:0045859	GO:BP	regulation of protein kinase activity	23735	13573	c("GO:0001932", "GO:0043549")
Cluster_1	TRUE	7.73599e-09	1074	2840	198	0.0697183	0.184358	GO:0034220	GO:BP	ion transmembrane transport	23735	9774	c("GO:0006811", "GO:0055085")
Cluster_1	TRUE	8.29238e-09	712	2840	143	0.0503521	0.200843	GO:0001934	GO:BP	positive regulation of protein phosphorylation	23735	664	c("GO:0001932", "GO:0006468", "GO:0031401", "GO:0042327")
Cluster_1	TRUE	9.35782e-09	739	2840	147	0.0517606	0.198917	GO:0007420	GO:BP	brain development	23735	3294	c("GO:0007417", "GO:0048513", "GO:0060322")
Cluster_1	TRUE	9.82021e-09	2423	2840	388	0.13662	0.160132	GO:0031324	GO:BP	negative regulation of cellular metabolic process	23735	8256	c("GO:0009892", "GO:0031323", "GO:0044237", "GO:0048523")
Cluster_1	TRUE	1.08166e-08	2359	2840	379	0.133451	0.160661	GO:0071702	GO:BP	organic substance transport	23735	19681	GO:0006810
Cluster_1	TRUE	1.08792e-08	300	2840	75	0.0264085	0.25	GO:0055074	GO:BP	calcium ion homeostasis	23735	16779	c("GO:0055065", "GO:0072507")
Cluster_1	TRUE	1.09998e-08	223	2840	61	0.0214789	0.273543	GO:0001649	GO:BP	osteoblast differentiation	23735	478	c("GO:0001503", "GO:0030154")
Cluster_1	TRUE	1.15036e-08	985	2840	184	0.0647887	0.186802	GO:0010243	GO:BP	response to organonitrogen compound	23735	4496	c("GO:0010033", "GO:1901698")
Cluster_1	TRUE	1.19915e-08	1627	2840	277	0.0975352	0.170252	GO:0034613	GO:BP	cellular protein localization	23735	9981	c("GO:0008104", "GO:0070727")
Cluster_1	TRUE	1.2636e-08	301	2840	75	0.0264085	0.249169	GO:0022604	GO:BP	regulation of cell morphogenesis	23735	7596	c("GO:0000902", "GO:0022603")
Cluster_1	TRUE	1.26975e-08	583	2840	122	0.0429577	0.209262	GO:0098771	GO:BP	inorganic ion homeostasis	23735	22088	GO:0050801
Cluster_1	TRUE	1.38653e-08	313	2840	77	0.0271127	0.246006	GO:0072001	GO:BP	renal system development	23735	19872	c("GO:0001655", "GO:0048731")
Cluster_1	TRUE	1.38653e-08	142	2840	45	0.0158451	0.316901	GO:0010634	GO:BP	positive regulation of epithelial cell migration	23735	4779	c("GO:0010631", "GO:0010632", "GO:0030335")
Cluster_1	TRUE	1.44839e-08	479	2840	105	0.0369718	0.219207	GO:0016049	GO:BP	cell growth	23735	5649	c("GO:0009987", "GO:0040007")
Cluster_1	TRUE	1.50503e-08	1469	2840	254	0.0894366	0.172907	GO:0055085	GO:BP	transmembrane transport	23735	16788	c("GO:0006810", "GO:0009987")
Cluster_1	TRUE	1.66067e-08	258	2840	67	0.0235915	0.25969	GO:0030336	GO:BP	negative regulation of cell migration	23735	7815	c("GO:0016477", "GO:0030334", "GO:2000146")
Cluster_1	TRUE	1.79647e-08	264	2840	68	0.0239437	0.257576	GO:0060828	GO:BP	regulation of canonical Wnt signaling pathway	23735	17582	c("GO:0030111", "GO:0060070")
Cluster_1	TRUE	1.8405e-08	574	2840	120	0.0422535	0.209059	GO:0055080	GO:BP	cation homeostasis	23735	16784	GO:0050801
Cluster_1	TRUE	2.0183e-08	184	2840	53	0.018662	0.288043	GO:0046578	GO:BP	regulation of Ras protein signal transduction	23735	14211	c("GO:0007265", "GO:0051056")
Cluster_1	TRUE	2.05525e-08	1636	2840	277	0.0975352	0.169315	GO:0070727	GO:BP	cellular macromolecule localization	23735	19028	c("GO:0033036", "GO:0051641")
Cluster_1	TRUE	2.32566e-08	927	2840	174	0.0612676	0.187702	GO:0032101	GO:BP	regulation of response to external stimulus	23735	8539	c("GO:0009605", "GO:0048583")
Cluster_1	TRUE	2.34261e-08	477	2840	104	0.0366197	0.218029	GO:0090066	GO:BP	regulation of anatomical structure size	23735	21090	GO:0065008
Cluster_1	TRUE	2.4324e-08	640	2840	130	0.0457746	0.203125	GO:0055082	GO:BP	cellular chemical homeostasis	23735	16786	c("GO:0019725", "GO:0048878")
Cluster_1	TRUE	2.61165e-08	546	2840	115	0.040493	0.210623	GO:0044057	GO:BP	regulation of system process	23735	12600	c("GO:0003008", "GO:0051239")
Cluster_1	TRUE	2.72703e-08	370	2840	86	0.0302817	0.232432	GO:0018212	GO:BP	peptidyl-tyrosine modification	23735	6092	GO:0018193
Cluster_1	TRUE	3.15219e-08	1086	2840	197	0.0693662	0.1814	GO:0009790	GO:BP	embryo development	23735	4132	GO:0007275
Cluster_1	TRUE	3.58869e-08	2790	2840	434	0.152817	0.155556	GO:0022607	GO:BP	cellular component assembly	23735	7599	c("GO:0016043", "GO:0044085")
Cluster_1	TRUE	3.66731e-08	487	2840	105	0.0369718	0.215606	GO:1902532	GO:BP	negative regulation of intracellular signal transduction	23735	25712	c("GO:0009968", "GO:0035556", "GO:1902531")
Cluster_1	TRUE	3.68543e-08	414	2840	93	0.0327465	0.224638	GO:0003012	GO:BP	muscle system process	23735	1588	GO:0003008
Cluster_1	TRUE	3.93755e-08	500	2840	107	0.0376761	0.214	GO:0055065	GO:BP	metal ion homeostasis	23735	16770	c("GO:0055080", "GO:0098771")
Cluster_1	TRUE	4.47028e-08	822	2840	157	0.0552817	0.190998	GO:0009725	GO:BP	response to hormone	23735	4073	c("GO:0009719", "GO:0010033")
Cluster_1	TRUE	4.69632e-08	304	2840	74	0.0260563	0.243421	GO:0001822	GO:BP	kidney development	23735	591	c("GO:0048513", "GO:0072001")
Cluster_1	TRUE	4.97218e-08	1202	2840	213	0.075	0.177205	GO:0045944	GO:BP	positive regulation of transcription by RNA polymerase II	23735	13651	c("GO:0006357", "GO:0006366", "GO:0045893")
Cluster_1	TRUE	5.20257e-08	210	2840	57	0.0200704	0.271429	GO:0043542	GO:BP	endothelial cell migration	23735	12392	GO:0010631
Cluster_1	TRUE	5.36524e-08	864	2840	163	0.0573944	0.188657	GO:0051338	GO:BP	regulation of transferase activity	23735	15778	GO:0050790
Cluster_1	TRUE	5.36601e-08	254	2840	65	0.0228873	0.255906	GO:0061448	GO:BP	connective tissue development	23735	18176	GO:0009888
Cluster_1	TRUE	5.39678e-08	305	2840	74	0.0260563	0.242623	GO:0060326	GO:BP	cell chemotaxis	23735	17101	c("GO:0006935", "GO:0016477", "GO:0070887")
Cluster_1	TRUE	6.0838e-08	394	2840	89	0.031338	0.225888	GO:0050673	GO:BP	epithelial cell proliferation	23735	15259	GO:0008283
Cluster_1	TRUE	6.76699e-08	365	2840	84	0.0295775	0.230137	GO:0071900	GO:BP	regulation of protein serine/threonine kinase activity	23735	19798	GO:0045859
Cluster_1	TRUE	7.37103e-08	908	2840	169	0.059507	0.186123	GO:0008284	GO:BP	positive regulation of cell population proliferation	23735	3568	c("GO:0008283", "GO:0042127", "GO:0048522")
Cluster_1	TRUE	8.85402e-08	367	2840	84	0.0295775	0.228883	GO:0018108	GO:BP	peptidyl-tyrosine phosphorylation	23735	6001	c("GO:0006468", "GO:0018212")
Cluster_1	TRUE	8.91618e-08	379	2840	86	0.0302817	0.226913	GO:0050900	GO:BP	leukocyte migration	23735	15413	c("GO:0002376", "GO:0016477")
Cluster_1	TRUE	9.76526e-08	527	2840	110	0.0387324	0.208729	GO:0002009	GO:BP	morphogenesis of an epithelium	23735	729	c("GO:0048729", "GO:0060429")
Cluster_1	TRUE	9.91688e-08	219	2840	58	0.0204225	0.26484	GO:0048588	GO:BP	developmental cell growth	23735	14900	c("GO:0016049", "GO:0048468", "GO:0048589")
Cluster_1	TRUE	1.05035e-07	4005	2840	591	0.208099	0.147566	GO:1901362	GO:BP	organic cyclic compound biosynthetic process	23735	24667	c("GO:1901360", "GO:1901576")
Cluster_1	TRUE	1.05733e-07	553	2840	114	0.0401408	0.206148	GO:0034762	GO:BP	regulation of transmembrane transport	23735	10038	c("GO:0050794", "GO:0051049", "GO:0055085")
Cluster_1	TRUE	1.09554e-07	182	2840	51	0.0179577	0.28022	GO:0030178	GO:BP	negative regulation of Wnt signaling pathway	23735	7727	c("GO:0009968", "GO:0016055", "GO:0030111")
Cluster_1	TRUE	1.24976e-07	696	2840	136	0.0478873	0.195402	GO:0008285	GO:BP	negative regulation of cell population proliferation	23735	3569	c("GO:0008283", "GO:0042127", "GO:0048523")
Cluster_1	TRUE	1.30588e-07	664	2840	131	0.0461268	0.197289	GO:0043269	GO:BP	regulation of ion transport	23735	12212	c("GO:0006811", "GO:0051049")
Cluster_1	TRUE	1.33848e-07	568	2840	116	0.0408451	0.204225	GO:0032870	GO:BP	cellular response to hormone stimulus	23735	9072	c("GO:0009725", "GO:0071310", "GO:0071495")
Cluster_1	TRUE	1.35822e-07	437	2840	95	0.0334507	0.217391	GO:1903131	GO:BP	mononuclear cell differentiation	23735	26236	GO:0002521
Cluster_1	TRUE	1.70443e-07	564	2840	115	0.040493	0.203901	GO:0006897	GO:BP	endocytosis	23735	2840	GO:0016192
Cluster_1	TRUE	1.87586e-07	826	2840	155	0.0545775	0.187651	GO:0098660	GO:BP	inorganic ion transmembrane transport	23735	22013	GO:0034220
Cluster_1	TRUE	1.93061e-07	760	2840	145	0.0510563	0.190789	GO:0098662	GO:BP	inorganic cation transmembrane transport	23735	22015	c("GO:0098655", "GO:0098660")
Cluster_1	TRUE	2.18855e-07	472	2840	100	0.0352113	0.211864	GO:0033674	GO:BP	positive regulation of kinase activity	23735	9602	c("GO:0042327", "GO:0043549", "GO:0051347")
Cluster_1	TRUE	2.38195e-07	2297	2840	362	0.127465	0.157597	GO:0051172	GO:BP	negative regulation of nitrogen compound metabolic process	23735	15641	c("GO:0006807", "GO:0009892", "GO:0051171")
Cluster_1	TRUE	2.41793e-07	903	2840	166	0.0584507	0.183832	GO:0034097	GO:BP	response to cytokine	23735	9668	GO:0010033
Cluster_1	TRUE	2.4705e-07	632	2840	125	0.0440141	0.197785	GO:0048729	GO:BP	tissue morphogenesis	23735	15029	c("GO:0009653", "GO:0009888")
Cluster_1	TRUE	2.5943e-07	877	2840	162	0.0570423	0.184721	GO:0019637	GO:BP	organophosphate metabolic process	23735	6862	c("GO:0006793", "GO:0071704")
Cluster_1	TRUE	2.80556e-07	878	2840	162	0.0570423	0.18451	GO:0051050	GO:BP	positive regulation of transport	23735	15541	c("GO:0006810", "GO:0048518", "GO:0051049")
Cluster_1	TRUE	3.20266e-07	237	2840	60	0.0211268	0.253165	GO:0060560	GO:BP	developmental growth involved in morphogenesis	23735	17322	c("GO:0009653", "GO:0048589")
Cluster_1	TRUE	3.20662e-07	564	2840	114	0.0401408	0.202128	GO:0072657	GO:BP	protein localization to membrane	23735	20369	c("GO:0034613", "GO:0051668")
Cluster_1	TRUE	3.23527e-07	1265	2840	218	0.0767606	0.172332	GO:0080134	GO:BP	regulation of response to stress	23735	20874	c("GO:0006950", "GO:0048583")
Cluster_1	TRUE	3.54661e-07	266	2840	65	0.0228873	0.244361	GO:0043547	GO:BP	positive regulation of GTPase activity	23735	12395	c("GO:0043087", "GO:0051345")
Cluster_1	TRUE	3.86282e-07	227	2840	58	0.0204225	0.255507	GO:0007160	GO:BP	cell-matrix adhesion	23735	3060	GO:0031589
Cluster_1	TRUE	3.86282e-07	815	2840	152	0.0535211	0.186503	GO:0071345	GO:BP	cellular response to cytokine stimulus	23735	19374	c("GO:0034097", "GO:0071310")
Cluster_1	TRUE	3.97779e-07	3864	2840	568	0.2	0.146998	GO:0019438	GO:BP	aromatic compound biosynthetic process	23735	6674	c("GO:0006725", "GO:0044249")
Cluster_1	TRUE	4.03968e-07	290	2840	69	0.0242958	0.237931	GO:0060485	GO:BP	mesenchyme development	23735	17250	c("GO:0009888", "GO:0048513")
Cluster_1	TRUE	4.22468e-07	46	2840	21	0.00739437	0.456522	GO:0050919	GO:BP	negative chemotaxis	23735	15432	GO:0006935
Cluster_1	TRUE	4.26705e-07	1689	2840	277	0.0975352	0.164002	GO:0044281	GO:BP	small molecule metabolic process	23735	12712	GO:0008152
Cluster_1	TRUE	4.27411e-07	404	2840	88	0.0309859	0.217822	GO:0045936	GO:BP	negative regulation of phosphate metabolic process	23735	13644	c("GO:0006796", "GO:0010563", "GO:0019220")
Cluster_1	TRUE	4.27411e-07	730	2840	139	0.0489437	0.190411	GO:0019725	GO:BP	cellular homeostasis	23735	6935	c("GO:0009987", "GO:0042592")
Cluster_1	TRUE	4.27411e-07	972	2840	175	0.0616197	0.180041	GO:1901135	GO:BP	carbohydrate derivative metabolic process	23735	24457	GO:0071704
Cluster_1	TRUE	4.27411e-07	3851	2840	566	0.199296	0.146975	GO:0018130	GO:BP	heterocycle biosynthetic process	23735	6014	c("GO:0044249", "GO:0046483")
Cluster_1	TRUE	4.77601e-07	405	2840	88	0.0309859	0.217284	GO:0010563	GO:BP	negative regulation of phosphorus metabolic process	23735	4714	c("GO:0006793", "GO:0031324", "GO:0051174")
Cluster_1	TRUE	4.85465e-07	274	2840	66	0.0232394	0.240876	GO:0072659	GO:BP	protein localization to plasma membrane	23735	20371	c("GO:0072657", "GO:1990778")
Cluster_1	TRUE	5.03893e-07	375	2840	83	0.0292254	0.221333	GO:0030900	GO:BP	forebrain development	23735	8044	c("GO:0007420", "GO:0048856")
Cluster_1	TRUE	5.09748e-07	351	2840	79	0.0278169	0.225071	GO:0042326	GO:BP	negative regulation of phosphorylation	23735	11669	c("GO:0016310", "GO:0042325", "GO:0045936")
Cluster_1	TRUE	5.09748e-07	345	2840	78	0.0274648	0.226087	GO:0072507	GO:BP	divalent inorganic cation homeostasis	23735	20307	c("GO:0055080", "GO:0098771")
Cluster_1	TRUE	5.23529e-07	634	2840	124	0.043662	0.195584	GO:0051668	GO:BP	localization within membrane	23735	16026	GO:0051641
Cluster_1	TRUE	5.23544e-07	493	2840	102	0.0359155	0.206897	GO:0006873	GO:BP	cellular ion homeostasis	23735	2816	c("GO:0050801", "GO:0055082")
Cluster_1	TRUE	5.31886e-07	218	2840	56	0.0197183	0.256881	GO:0007163	GO:BP	establishment or maintenance of cell polarity	23735	3063	GO:0009987
Cluster_1	TRUE	5.69168e-07	328	2840	75	0.0264085	0.228659	GO:0043010	GO:BP	camera-type eye development	23735	12089	GO:0001654
Cluster_1	TRUE	5.75138e-07	258	2840	63	0.0221831	0.244186	GO:0003018	GO:BP	vascular process in circulatory system	23735	1594	GO:0003013
Cluster_1	TRUE	5.98199e-07	293	2840	69	0.0242958	0.235495	GO:0042063	GO:BP	gliogenesis	23735	11513	GO:0022008
Cluster_1	TRUE	6.25327e-07	219	2840	56	0.0197183	0.255708	GO:0050920	GO:BP	regulation of chemotaxis	23735	15433	c("GO:0006935", "GO:0032101", "GO:0040012")
Cluster_1	TRUE	6.30789e-07	377	2840	83	0.0292254	0.220159	GO:0032970	GO:BP	regulation of actin filament-based process	23735	9159	c("GO:0030029", "GO:0050794")
Cluster_1	TRUE	6.31743e-07	208	2840	54	0.0190141	0.259615	GO:0010810	GO:BP	regulation of cell-substrate adhesion	23735	4944	c("GO:0030155", "GO:0031589")
Cluster_1	TRUE	6.44001e-07	822	2840	152	0.0535211	0.184915	GO:0032880	GO:BP	regulation of protein localization	23735	9082	c("GO:0008104", "GO:0032879")
Cluster_1	TRUE	6.44001e-07	1575	2840	260	0.0915493	0.165079	GO:0006955	GO:BP	immune response	23735	2888	c("GO:0002376", "GO:0050896")
Cluster_1	TRUE	6.58521e-07	709	2840	135	0.0475352	0.190409	GO:0046649	GO:BP	lymphocyte activation	23735	14265	GO:0045321
Cluster_1	TRUE	7.6646e-07	3783	2840	555	0.195423	0.146709	GO:0034654	GO:BP	nucleobase-containing compound biosynthetic process	23735	10006	c("GO:0006139", "GO:0018130", "GO:0019438", "GO:0044271", "GO:1901362")
Cluster_1	TRUE	7.8059e-07	4519	2840	650	0.228873	0.143837	GO:0009059	GO:BP	macromolecule biosynthetic process	23735	3662	c("GO:0043170", "GO:1901576")
Cluster_1	TRUE	8.27468e-07	337	2840	76	0.0267606	0.225519	GO:0032956	GO:BP	regulation of actin cytoskeleton organization	23735	9146	c("GO:0030036", "GO:0032970", "GO:0051493")
Cluster_1	TRUE	8.27468e-07	331	2840	75	0.0264085	0.226586	GO:0050678	GO:BP	regulation of epithelial cell proliferation	23735	15264	c("GO:0042127", "GO:0050673")
Cluster_1	TRUE	8.3144e-07	6407	2840	889	0.313028	0.138754	GO:0060255	GO:BP	regulation of macromolecule metabolic process	23735	17032	c("GO:0019222", "GO:0043170")
Cluster_1	TRUE	8.42539e-07	161	2840	45	0.0158451	0.279503	GO:0001764	GO:BP	neuron migration	23735	542	c("GO:0016477", "GO:0048699")
Cluster_1	TRUE	8.42539e-07	177	2840	48	0.0169014	0.271186	GO:0001659	GO:BP	temperature homeostasis	23735	484	GO:0048871
Cluster_1	TRUE	8.70429e-07	290	2840	68	0.0239437	0.234483	GO:0090287	GO:BP	regulation of cellular response to growth factor stimulus	23735	21299	c("GO:0048583", "GO:0050794", "GO:0071363")
Cluster_1	TRUE	9.03743e-07	244	2840	60	0.0211268	0.245902	GO:0071559	GO:BP	response to transforming growth factor beta	23735	19566	c("GO:0009719", "GO:0070848")
Cluster_1	TRUE	9.55137e-07	233	2840	58	0.0204225	0.248927	GO:0016358	GO:BP	dendrite development	23735	5805	c("GO:0031175", "GO:0048856")
Cluster_1	TRUE	1.04013e-06	3592	2840	529	0.186268	0.147272	GO:0051252	GO:BP	regulation of RNA metabolic process	23735	15707	c("GO:0016070", "GO:0019219", "GO:0060255")
Cluster_1	TRUE	1.05057e-06	245	2840	60	0.0211268	0.244898	GO:0021537	GO:BP	telencephalon development	23735	7078	c("GO:0030900", "GO:0048856")
Cluster_1	TRUE	1.17199e-06	973	2840	173	0.0609155	0.177801	GO:0009894	GO:BP	regulation of catabolic process	23735	4214	c("GO:0009056", "GO:0019222")
Cluster_1	TRUE	1.21313e-06	1091	2840	190	0.0669014	0.174152	GO:0010628	GO:BP	positive regulation of gene expression	23735	4773	c("GO:0010467", "GO:0010468", "GO:0010604")
Cluster_1	TRUE	1.31633e-06	913	2840	164	0.0577465	0.179628	GO:0044087	GO:BP	regulation of cellular component biogenesis	23735	12628	c("GO:0044085", "GO:0050794")
Cluster_1	TRUE	1.35236e-06	341	2840	76	0.0267606	0.222874	GO:1901653	GO:BP	cellular response to peptide	23735	24929	c("GO:0071417", "GO:1901652", "GO:1901701")
Cluster_1	TRUE	1.60857e-06	647	2840	124	0.043662	0.191654	GO:0040008	GO:BP	regulation of growth	23735	11455	c("GO:0040007", "GO:0050789")
Cluster_1	TRUE	1.62614e-06	3024	2840	453	0.159507	0.149802	GO:0044085	GO:BP	cellular component biogenesis	23735	12627	GO:0071840
Cluster_1	TRUE	1.69009e-06	231	2840	57	0.0200704	0.246753	GO:0048762	GO:BP	mesenchymal cell differentiation	23735	15058	c("GO:0030154", "GO:0060485")
Cluster_1	TRUE	1.70958e-06	714	2840	134	0.0471831	0.187675	GO:0001816	GO:BP	cytokine production	23735	585	c("GO:0010467", "GO:0032501")
Cluster_1	TRUE	1.77526e-06	149	2840	42	0.0147887	0.281879	GO:0008360	GO:BP	regulation of cell shape	23735	3599	c("GO:0022604", "GO:0065008")
Cluster_1	TRUE	1.84536e-06	836	2840	152	0.0535211	0.181818	GO:0002684	GO:BP	positive regulation of immune system process	23735	1325	c("GO:0002376", "GO:0002682", "GO:0048518")
Cluster_1	TRUE	1.85371e-06	474	2840	97	0.0341549	0.204641	GO:0034765	GO:BP	regulation of ion transmembrane transport	23735	10041	c("GO:0034220", "GO:0034762", "GO:0043269")
Cluster_1	TRUE	1.86635e-06	278	2840	65	0.0228873	0.233813	GO:0006874	GO:BP	cellular calcium ion homeostasis	23735	2817	c("GO:0006875", "GO:0055074", "GO:0072503")
Cluster_1	TRUE	1.97183e-06	326	2840	73	0.0257042	0.223926	GO:1990778	GO:BP	protein localization to cell periphery	23735	29114	GO:0034613
Cluster_1	TRUE	2.13681e-06	533	2840	106	0.0373239	0.198874	GO:0002694	GO:BP	regulation of leukocyte activation	23735	1335	c("GO:0002682", "GO:0045321", "GO:0050865")
Cluster_1	TRUE	2.23912e-06	2467	2840	378	0.133099	0.153223	GO:0009056	GO:BP	catabolic process	23735	3659	GO:0008152
Cluster_1	TRUE	2.43122e-06	867	2840	156	0.0549296	0.179931	GO:0033993	GO:BP	response to lipid	23735	9631	GO:0010033
Cluster_1	TRUE	2.46412e-06	156	2840	43	0.0151408	0.275641	GO:0051017	GO:BP	actin filament bundle assembly	23735	15520	c("GO:0022607", "GO:0061572")
Cluster_1	TRUE	2.50773e-06	414	2840	87	0.0306338	0.210145	GO:0001558	GO:BP	regulation of cell growth	23735	457	c("GO:0016049", "GO:0040008", "GO:0051128")
Cluster_1	TRUE	2.68146e-06	465	2840	95	0.0334507	0.204301	GO:1901652	GO:BP	response to peptide	23735	24928	c("GO:0010243", "GO:1901700")
Cluster_1	TRUE	2.75585e-06	478	2840	97	0.0341549	0.202929	GO:0030003	GO:BP	cellular cation homeostasis	23735	7667	c("GO:0006873", "GO:0055080")
Cluster_1	TRUE	2.77238e-06	162	2840	44	0.015493	0.271605	GO:0010594	GO:BP	regulation of endothelial cell migration	23735	4741	c("GO:0010632", "GO:0043542")
Cluster_1	TRUE	2.8295e-06	1909	2840	302	0.106338	0.158198	GO:0051649	GO:BP	establishment of localization in cell	23735	16008	c("GO:0051234", "GO:0051641")
Cluster_1	TRUE	2.88485e-06	184	2840	48	0.0169014	0.26087	GO:0008217	GO:BP	regulation of blood pressure	23735	3558	c("GO:0008015", "GO:0065008")
Cluster_1	TRUE	2.95211e-06	157	2840	43	0.0151408	0.273885	GO:0061572	GO:BP	actin filament bundle organization	23735	18264	GO:0007015
Cluster_1	TRUE	3.17376e-06	410	2840	86	0.0302817	0.209756	GO:0006816	GO:BP	calcium ion transport	23735	2772	GO:0030001
Cluster_1	TRUE	3.20528e-06	583	2840	113	0.0397887	0.193825	GO:0050865	GO:BP	regulation of cell activation	23735	15384	c("GO:0001775", "GO:0050794")
Cluster_1	TRUE	3.25704e-06	101	2840	32	0.0112676	0.316832	GO:0090288	GO:BP	negative regulation of cellular response to growth factor stimulus	23735	21300	c("GO:0048523", "GO:0048585", "GO:0071363", "GO:0090287")
Cluster_1	TRUE	3.32923e-06	116	2840	35	0.0123239	0.301724	GO:0030278	GO:BP	regulation of ossification	23735	7786	c("GO:0001503", "GO:0051239")
Cluster_1	TRUE	3.40256e-06	392	2840	83	0.0292254	0.211735	GO:0045860	GO:BP	positive regulation of protein kinase activity	23735	13574	c("GO:0001934", "GO:0033674", "GO:0045859")
Cluster_1	TRUE	3.4576e-06	683	2840	128	0.0450704	0.187408	GO:0008610	GO:BP	lipid biosynthetic process	23735	3629	c("GO:0006629", "GO:1901576")
Cluster_1	TRUE	3.5067e-06	271	2840	63	0.0221831	0.232472	GO:0090596	GO:BP	sensory organ morphogenesis	23735	21507	c("GO:0007423", "GO:0009887")
Cluster_1	TRUE	3.56339e-06	500	2840	100	0.0352113	0.2	GO:0009896	GO:BP	positive regulation of catabolic process	23735	4216	c("GO:0009056", "GO:0009893", "GO:0009894")
Cluster_1	TRUE	3.61163e-06	3859	2840	559	0.196831	0.144856	GO:0019219	GO:BP	regulation of nucleobase-containing compound metabolic process	23735	6471	c("GO:0006139", "GO:0031323", "GO:0051171", "GO:0080090")
Cluster_1	TRUE	3.7551e-06	153	2840	42	0.0147887	0.27451	GO:0035265	GO:BP	organ growth	23735	10263	c("GO:0032501", "GO:0048589")
Cluster_1	TRUE	3.91768e-06	658	2840	124	0.043662	0.18845	GO:0051129	GO:BP	negative regulation of cellular component organization	23735	15599	c("GO:0016043", "GO:0048523", "GO:0051128")
Cluster_1	TRUE	4.04296e-06	122	2840	36	0.0126761	0.295082	GO:0045667	GO:BP	regulation of osteoblast differentiation	23735	13399	c("GO:0001649", "GO:0045595")
Cluster_1	TRUE	4.13742e-06	69	2840	25	0.00880282	0.362319	GO:0051057	GO:BP	positive regulation of small GTPase mediated signal transduction	23735	15548	c("GO:0007264", "GO:0051056", "GO:1902533")
Cluster_1	TRUE	4.29363e-06	388	2840	82	0.0288732	0.21134	GO:0030098	GO:BP	lymphocyte differentiation	23735	7701	c("GO:0046649", "GO:1903131")
Cluster_1	TRUE	4.30913e-06	226	2840	55	0.0193662	0.243363	GO:0060348	GO:BP	bone development	23735	17122	c("GO:0001501", "GO:0048513")
Cluster_1	TRUE	4.40441e-06	407	2840	85	0.0299296	0.208845	GO:0006875	GO:BP	cellular metal ion homeostasis	23735	2818	c("GO:0030003", "GO:0055065")
Cluster_1	TRUE	4.45433e-06	767	2840	140	0.0492958	0.182529	GO:0006954	GO:BP	inflammatory response	23735	2887	GO:0006952
Cluster_1	TRUE	4.60251e-06	238	2840	57	0.0200704	0.239496	GO:0071560	GO:BP	cellular response to transforming growth factor beta stimulus	23735	19567	c("GO:0071363", "GO:0071495", "GO:0071559")
Cluster_1	TRUE	4.7102e-06	568	2840	110	0.0387324	0.193662	GO:0010942	GO:BP	positive regulation of cell death	23735	5063	c("GO:0008219", "GO:0010941", "GO:0048522")
Cluster_1	TRUE	4.71271e-06	3305	2840	486	0.171127	0.14705	GO:0006355	GO:BP	regulation of transcription, DNA-templated	23735	2353	c("GO:0006351", "GO:0010468", "GO:1903506")
Cluster_1	TRUE	4.88249e-06	3306	2840	486	0.171127	0.147005	GO:1903506	GO:BP	regulation of nucleic acid-templated transcription	23735	26560	c("GO:0097659", "GO:2001141")
Cluster_1	TRUE	5.01507e-06	708	2840	131	0.0461268	0.185028	GO:0001817	GO:BP	regulation of cytokine production	23735	586	c("GO:0001816", "GO:0010468", "GO:0051239")
Cluster_1	TRUE	5.02549e-06	9831	2840	1302	0.458451	0.132438	GO:0043170	GO:BP	macromolecule metabolic process	23735	12184	GO:0071704
Cluster_1	TRUE	5.09865e-06	3315	2840	487	0.171479	0.146908	GO:2001141	GO:BP	regulation of RNA biosynthetic process	23735	30316	c("GO:0010556", "GO:0031326", "GO:0032774", "GO:0051252")
Cluster_1	TRUE	5.1417e-06	316	2840	70	0.0246479	0.221519	GO:0048638	GO:BP	regulation of developmental growth	23735	14939	c("GO:0040008", "GO:0048589", "GO:0050793")
Cluster_1	TRUE	5.31215e-06	1094	2840	187	0.0658451	0.170932	GO:0033043	GO:BP	regulation of organelle organization	23735	9205	c("GO:0006996", "GO:0051128")
Cluster_1	TRUE	5.44377e-06	347	2840	75	0.0264085	0.216138	GO:0042692	GO:BP	muscle cell differentiation	23735	11884	c("GO:0030154", "GO:0061061")
Cluster_1	TRUE	5.48891e-06	166	2840	44	0.015493	0.26506	GO:0007568	GO:BP	aging	23735	3431	GO:0032502
Cluster_1	TRUE	5.59046e-06	335	2840	73	0.0257042	0.21791	GO:0006936	GO:BP	muscle contraction	23735	2874	GO:0003012
Cluster_1	TRUE	5.7701e-06	435	2840	89	0.031338	0.204598	GO:0022407	GO:BP	regulation of cell-cell adhesion	23735	7582	c("GO:0030155", "GO:0098609")
Cluster_1	TRUE	6.32443e-06	3421	2840	500	0.176056	0.146156	GO:0006351	GO:BP	transcription, DNA-templated	23735	2349	GO:0097659
Cluster_1	TRUE	6.3826e-06	99	2840	31	0.0109155	0.313131	GO:0150115	GO:BP	cell-substrate junction organization	23735	23288	GO:0034330
Cluster_1	TRUE	6.53093e-06	3422	2840	500	0.176056	0.146113	GO:0097659	GO:BP	nucleic acid-templated transcription	23735	21907	c("GO:0010467", "GO:0032774")
Cluster_1	TRUE	6.85517e-06	3972	2840	571	0.201056	0.143756	GO:0009889	GO:BP	regulation of biosynthetic process	23735	4209	c("GO:0009058", "GO:0019222")
Cluster_1	TRUE	6.90295e-06	488	2840	97	0.0341549	0.19877	GO:0060284	GO:BP	regulation of cell development	23735	17061	c("GO:0045595", "GO:0048468")
Cluster_1	TRUE	7.46442e-06	271	2840	62	0.021831	0.228782	GO:0001818	GO:BP	negative regulation of cytokine production	23735	587	c("GO:0001816", "GO:0001817", "GO:0010629", "GO:0051241")
Cluster_1	TRUE	8.03329e-06	509	2840	100	0.0352113	0.196464	GO:0043068	GO:BP	positive regulation of programmed cell death	23735	12125	c("GO:0010942", "GO:0012501", "GO:0043067")
Cluster_1	TRUE	8.48874e-06	225	2840	54	0.0190141	0.24	GO:0048705	GO:BP	skeletal system morphogenesis	23735	15005	c("GO:0001501", "GO:0009887")
Cluster_1	TRUE	8.62027e-06	969	2840	168	0.0591549	0.173375	GO:0044255	GO:BP	cellular lipid metabolic process	23735	12695	c("GO:0006629", "GO:0044237")
Cluster_1	TRUE	8.90707e-06	433	2840	88	0.0309859	0.203233	GO:0048732	GO:BP	gland development	23735	15032	GO:0048513
Cluster_1	TRUE	9.17699e-06	504	2840	99	0.0348592	0.196429	GO:0120031	GO:BP	plasma membrane bounded cell projection assembly	23735	22772	c("GO:0030031", "GO:0120036")
Cluster_1	TRUE	9.29236e-06	358	2840	76	0.0267606	0.212291	GO:1902903	GO:BP	regulation of supramolecular fiber organization	23735	26026	c("GO:0051128", "GO:0097435")
Cluster_1	TRUE	9.29236e-06	3440	2840	501	0.176408	0.14564	GO:0032774	GO:BP	RNA biosynthetic process	23735	9017	c("GO:0009059", "GO:0016070", "GO:0034654")
Cluster_1	TRUE	9.78017e-06	434	2840	88	0.0309859	0.202765	GO:0031331	GO:BP	positive regulation of cellular catabolic process	23735	8263	c("GO:0009896", "GO:0031325", "GO:0031329", "GO:0044248")
Cluster_1	TRUE	9.78017e-06	557	2840	107	0.0376761	0.192101	GO:0051347	GO:BP	positive regulation of transferase activity	23735	15787	c("GO:0043085", "GO:0051338")
Cluster_1	TRUE	1.03606e-05	3915	2840	562	0.197887	0.14355	GO:0031326	GO:BP	regulation of cellular biosynthetic process	23735	8258	c("GO:0009889", "GO:0031323", "GO:0044249")
Cluster_1	TRUE	1.07103e-05	256	2840	59	0.0207746	0.230469	GO:0110053	GO:BP	regulation of actin filament organization	23735	22673	c("GO:0007015", "GO:0032956", "GO:1902903")
Cluster_1	TRUE	1.17499e-05	68	2840	24	0.0084507	0.352941	GO:0150116	GO:BP	regulation of cell-substrate junction organization	23735	23289	c("GO:0051128", "GO:0150115")
Cluster_1	TRUE	1.22477e-05	257	2840	59	0.0207746	0.229572	GO:0051146	GO:BP	striated muscle cell differentiation	23735	15615	GO:0042692
Cluster_1	TRUE	1.26584e-05	560	2840	107	0.0376761	0.191071	GO:0071407	GO:BP	cellular response to organic cyclic compound	23735	19436	c("GO:0014070", "GO:0071310")
Cluster_1	TRUE	1.28088e-05	547	2840	105	0.0369718	0.191956	GO:1901615	GO:BP	organic hydroxy compound metabolic process	23735	24894	GO:0071704
Cluster_1	TRUE	1.31637e-05	1074	2840	182	0.0640845	0.16946	GO:0044092	GO:BP	negative regulation of molecular function	23735	12633	GO:0065009
Cluster_1	TRUE	1.34195e-05	312	2840	68	0.0239437	0.217949	GO:0001933	GO:BP	negative regulation of protein phosphorylation	23735	663	c("GO:0001932", "GO:0006468", "GO:0031400", "GO:0042326")
Cluster_1	TRUE	1.39989e-05	2168	2840	332	0.116901	0.153137	GO:0003008	GO:BP	system process	23735	1584	GO:0032501
Cluster_1	TRUE	1.42669e-05	496	2840	97	0.0341549	0.195565	GO:0042110	GO:BP	T cell activation	23735	11538	GO:0046649
Cluster_1	TRUE	1.42669e-05	496	2840	97	0.0341549	0.195565	GO:0043065	GO:BP	positive regulation of apoptotic process	23735	12122	c("GO:0006915", "GO:0042981", "GO:0043068")
Cluster_1	TRUE	1.45541e-05	887	2840	155	0.0545775	0.174746	GO:0014070	GO:BP	response to organic cyclic compound	23735	5183	GO:0010033
Cluster_1	TRUE	1.50056e-05	172	2840	44	0.015493	0.255814	GO:0055001	GO:BP	muscle cell development	23735	16729	c("GO:0042692", "GO:0048468")
Cluster_1	TRUE	1.56501e-05	108	2840	32	0.0112676	0.296296	GO:0002062	GO:BP	chondrocyte differentiation	23735	771	c("GO:0030154", "GO:0051216")
Cluster_1	TRUE	1.58579e-05	103	2840	31	0.0109155	0.300971	GO:0043149	GO:BP	stress fiber assembly	23735	12169	c("GO:0030038", "GO:0031032")
Cluster_1	TRUE	1.58579e-05	103	2840	31	0.0109155	0.300971	GO:0030038	GO:BP	contractile actin filament bundle assembly	23735	7684	GO:0051017
Cluster_1	TRUE	1.58618e-05	596	2840	112	0.0394366	0.187919	GO:0048598	GO:BP	embryonic morphogenesis	23735	14906	c("GO:0009653", "GO:0009790")
Cluster_1	TRUE	1.58618e-05	60	2840	22	0.00774648	0.366667	GO:0046579	GO:BP	positive regulation of Ras protein signal transduction	23735	14212	c("GO:0007265", "GO:0046578", "GO:0051057")
Cluster_1	TRUE	1.64103e-05	156	2840	41	0.0144366	0.262821	GO:0050770	GO:BP	regulation of axonogenesis	23735	15307	c("GO:0007409", "GO:0010975", "GO:0022603")
Cluster_1	TRUE	1.74363e-05	564	2840	107	0.0376761	0.189716	GO:0071396	GO:BP	cellular response to lipid	23735	19425	c("GO:0033993", "GO:0071310")
Cluster_1	TRUE	1.74994e-05	518	2840	100	0.0352113	0.19305	GO:0030031	GO:BP	cell projection assembly	23735	7677	c("GO:0022607", "GO:0030030")
Cluster_1	TRUE	1.87529e-05	315	2840	68	0.0239437	0.215873	GO:0070588	GO:BP	calcium ion transmembrane transport	23735	18944	c("GO:0006816", "GO:0098662")
Cluster_1	TRUE	1.92164e-05	146	2840	39	0.0137324	0.267123	GO:0106106	GO:BP	cold-induced thermogenesis	23735	22542	c("GO:0001659", "GO:1990845")
Cluster_1	TRUE	1.92164e-05	146	2840	39	0.0137324	0.267123	GO:0120161	GO:BP	regulation of cold-induced thermogenesis	23735	22841	c("GO:0019222", "GO:0051239", "GO:0065008", "GO:0106106")
Cluster_1	TRUE	2.04708e-05	353	2840	74	0.0260563	0.209632	GO:0007178	GO:BP	transmembrane receptor protein serine/threonine kinase signaling pathway	23735	3077	GO:0007167
Cluster_1	TRUE	2.07735e-05	520	2840	100	0.0352113	0.192308	GO:0090407	GO:BP	organophosphate biosynthetic process	23735	21410	c("GO:0019637", "GO:1901576")
Cluster_1	TRUE	2.11331e-05	152	2840	40	0.0140845	0.263158	GO:0090090	GO:BP	negative regulation of canonical Wnt signaling pathway	23735	21113	c("GO:0030178", "GO:0060070", "GO:0060828")
Cluster_1	TRUE	2.23983e-05	3761	2840	539	0.189789	0.143313	GO:0010556	GO:BP	regulation of macromolecule biosynthetic process	23735	4707	c("GO:0009059", "GO:0009889", "GO:0060255")
Cluster_1	TRUE	2.25627e-05	280	2840	62	0.021831	0.221429	GO:0071375	GO:BP	cellular response to peptide hormone stimulus	23735	19404	c("GO:0032870", "GO:0043434", "GO:1901653")
Cluster_1	TRUE	2.26247e-05	250	2840	57	0.0200704	0.228	GO:0003007	GO:BP	heart morphogenesis	23735	1583	c("GO:0007507", "GO:0009887")
Cluster_1	TRUE	2.27438e-05	508	2840	98	0.034507	0.192913	GO:0051493	GO:BP	regulation of cytoskeleton organization	23735	15886	c("GO:0007010", "GO:0033043")
Cluster_1	TRUE	2.38561e-05	386	2840	79	0.0278169	0.204663	GO:0060537	GO:BP	muscle tissue development	23735	17302	GO:0009888
Cluster_1	TRUE	2.47799e-05	100	2840	30	0.0105634	0.3	GO:0010595	GO:BP	positive regulation of endothelial cell migration	23735	4742	c("GO:0010594", "GO:0010634", "GO:0043542")
Cluster_1	TRUE	2.49597e-05	330	2840	70	0.0246479	0.212121	GO:0031346	GO:BP	positive regulation of cell projection organization	23735	8277	c("GO:0030030", "GO:0031344", "GO:0051130")
Cluster_1	TRUE	2.49597e-05	233	2840	54	0.0190141	0.23176	GO:0006909	GO:BP	phagocytosis	23735	2849	GO:0016192
Cluster_1	TRUE	2.70822e-05	159	2840	41	0.0144366	0.257862	GO:1990845	GO:BP	adaptive thermogenesis	23735	29150	GO:0008152
Cluster_1	TRUE	2.71893e-05	800	2840	141	0.0496479	0.17625	GO:0050776	GO:BP	regulation of immune response	23735	15313	c("GO:0002682", "GO:0006955", "GO:0048583")
Cluster_1	TRUE	2.71893e-05	381	2840	78	0.0274648	0.204724	GO:0010959	GO:BP	regulation of metal ion transport	23735	5077	c("GO:0030001", "GO:0043269")
Cluster_1	TRUE	2.7356e-05	583	2840	109	0.0383803	0.186964	GO:0032787	GO:BP	monocarboxylic acid metabolic process	23735	9026	GO:0019752
Cluster_1	TRUE	2.7854e-05	176	2840	44	0.015493	0.25	GO:1905475	GO:BP	regulation of protein localization to membrane	23735	28365	c("GO:0032880", "GO:0060341", "GO:0072657")
Cluster_1	TRUE	2.85843e-05	1010	2840	171	0.0602113	0.169307	GO:0051248	GO:BP	negative regulation of protein metabolic process	23735	15703	c("GO:0010605", "GO:0019538", "GO:0051172", "GO:0051246")
Cluster_1	TRUE	2.88004e-05	111	2840	32	0.0112676	0.288288	GO:0008286	GO:BP	insulin receptor signaling pathway	23735	3570	c("GO:0007169", "GO:0032869")
Cluster_1	TRUE	3.00649e-05	307	2840	66	0.0232394	0.214984	GO:0071496	GO:BP	cellular response to external stimulus	23735	19517	GO:0009605
Cluster_1	TRUE	3.28308e-05	914	2840	157	0.0552817	0.171772	GO:0043436	GO:BP	oxoacid metabolic process	23735	12315	GO:0006082
Cluster_1	TRUE	3.39126e-05	58	2840	21	0.00739437	0.362069	GO:1902893	GO:BP	regulation of miRNA transcription	23735	26016	c("GO:0006355", "GO:0061614")
Cluster_1	TRUE	3.46419e-05	409	2840	82	0.0288732	0.200489	GO:0002764	GO:BP	immune response-regulating signaling pathway	23735	1399	c("GO:0007165", "GO:0050776")
Cluster_1	TRUE	3.47975e-05	144	2840	38	0.0133803	0.263889	GO:0010976	GO:BP	positive regulation of neuron projection development	23735	5093	c("GO:0010975", "GO:0031175", "GO:0031346")
Cluster_1	TRUE	3.4971e-05	72	2840	24	0.0084507	0.333333	GO:0042982	GO:BP	amyloid precursor protein metabolic process	23735	12065	GO:0019538
Cluster_1	TRUE	3.60533e-05	346	2840	72	0.0253521	0.208092	GO:1904062	GO:BP	regulation of cation transmembrane transport	23735	27059	c("GO:0034765", "GO:0098655")
Cluster_1	TRUE	3.67196e-05	315	2840	67	0.0235915	0.212698	GO:0072503	GO:BP	cellular divalent inorganic cation homeostasis	23735	20303	c("GO:0030003", "GO:0072507")
Cluster_1	TRUE	3.67196e-05	958	2840	163	0.0573944	0.170146	GO:0060548	GO:BP	negative regulation of cell death	23735	17313	c("GO:0008219", "GO:0010941", "GO:0048523")
Cluster_1	TRUE	3.76871e-05	102	2840	30	0.0105634	0.294118	GO:0030510	GO:BP	regulation of BMP signaling pathway	23735	7881	c("GO:0030509", "GO:0090092", "GO:0090287")
Cluster_1	TRUE	3.76871e-05	150	2840	39	0.0137324	0.26	GO:0001837	GO:BP	epithelial to mesenchymal transition	23735	606	GO:0048762
Cluster_1	TRUE	4.03691e-05	568	2840	106	0.0373239	0.18662	GO:1901137	GO:BP	carbohydrate derivative biosynthetic process	23735	24459	c("GO:1901135", "GO:1901576")
Cluster_1	TRUE	4.0942e-05	190	2840	46	0.0161972	0.242105	GO:0051216	GO:BP	cartilage development	23735	15678	c("GO:0001501", "GO:0048513", "GO:0061448")
Cluster_1	TRUE	4.14192e-05	946	2840	161	0.0566901	0.17019	GO:0032269	GO:BP	negative regulation of cellular protein metabolic process	23735	8641	c("GO:0031324", "GO:0032268", "GO:0044267", "GO:0051248")
Cluster_1	TRUE	4.31917e-05	405	2840	81	0.0285211	0.2	GO:0009410	GO:BP	response to xenobiotic stimulus	23735	3915	GO:0042221
Cluster_1	TRUE	4.36184e-05	1794	2840	278	0.0978873	0.154961	GO:0033554	GO:BP	cellular response to stress	23735	9518	c("GO:0006950", "GO:0051716")
Cluster_1	TRUE	4.4363e-05	1522	2840	241	0.0848592	0.158344	GO:0031327	GO:BP	negative regulation of cellular biosynthetic process	23735	8259	c("GO:0009890", "GO:0031324", "GO:0031326", "GO:0044249")
Cluster_1	TRUE	4.52174e-05	523	2840	99	0.0348592	0.189293	GO:0010035	GO:BP	response to inorganic substance	23735	4309	GO:0042221
Cluster_1	TRUE	4.52174e-05	59	2840	21	0.00739437	0.355932	GO:0061614	GO:BP	miRNA transcription	23735	18285	GO:0006351
Cluster_1	TRUE	4.52174e-05	214	2840	50	0.0176056	0.233645	GO:0002685	GO:BP	regulation of leukocyte migration	23735	1326	c("GO:0002682", "GO:0030334", "GO:0050900")
Cluster_1	TRUE	4.65365e-05	934	2840	159	0.0559859	0.170236	GO:0006082	GO:BP	organic acid metabolic process	23735	2114	c("GO:0044237", "GO:0044281", "GO:0071704")
Cluster_1	TRUE	4.65403e-05	4490	2840	629	0.221479	0.140089	GO:0044271	GO:BP	cellular nitrogen compound biosynthetic process	23735	12706	c("GO:0034641", "GO:0044249")
Cluster_1	TRUE	4.78262e-05	135	2840	36	0.0126761	0.266667	GO:0035051	GO:BP	cardiocyte differentiation	23735	10103	c("GO:0007507", "GO:0030154")
Cluster_1	TRUE	4.82656e-05	197	2840	47	0.0165493	0.238579	GO:0001763	GO:BP	morphogenesis of a branching structure	23735	541	c("GO:0009653", "GO:0032501")
Cluster_1	TRUE	4.89706e-05	46	2840	18	0.00633803	0.391304	GO:1903053	GO:BP	regulation of extracellular matrix organization	23735	26166	c("GO:0030198", "GO:0051128")
Cluster_1	TRUE	5.02393e-05	180	2840	44	0.015493	0.244444	GO:0043405	GO:BP	regulation of MAP kinase activity	23735	12295	GO:0071900
Cluster_1	TRUE	5.25842e-05	227	2840	52	0.0183099	0.229075	GO:0014706	GO:BP	striated muscle tissue development	23735	5191	GO:0060537
Cluster_1	TRUE	5.26121e-05	55	2840	20	0.00704225	0.363636	GO:0042987	GO:BP	amyloid precursor protein catabolic process	23735	12070	GO:0042982
Cluster_1	TRUE	5.38841e-05	192	2840	46	0.0161972	0.239583	GO:0032869	GO:BP	cellular response to insulin stimulus	23735	9071	c("GO:0032868", "GO:0071375")
Cluster_1	TRUE	5.46359e-05	382	2840	77	0.0271127	0.201571	GO:0032102	GO:BP	negative regulation of response to external stimulus	23735	8540	c("GO:0009605", "GO:0032101", "GO:0048585")
Cluster_1	TRUE	5.50443e-05	1956	2840	299	0.105282	0.152863	GO:0071705	GO:BP	nitrogen compound transport	23735	19684	GO:0006810
Cluster_1	TRUE	5.63262e-05	104	2840	30	0.0105634	0.288462	GO:0003279	GO:BP	cardiac septum development	23735	1850	c("GO:0003205", "GO:0048856")
Cluster_1	TRUE	5.65517e-05	147	2840	38	0.0133803	0.258503	GO:0001935	GO:BP	endothelial cell proliferation	23735	665	GO:0050673
Cluster_1	TRUE	5.76992e-05	1550	2840	244	0.0859155	0.157419	GO:0009890	GO:BP	negative regulation of biosynthetic process	23735	4210	c("GO:0009058", "GO:0009889", "GO:0009892")
Cluster_1	TRUE	5.77667e-05	181	2840	44	0.015493	0.243094	GO:0031099	GO:BP	regeneration	23735	8147	GO:0048856
Cluster_1	TRUE	5.92982e-05	441	2840	86	0.0302817	0.195011	GO:0010876	GO:BP	lipid localization	23735	4997	GO:0033036
Cluster_1	TRUE	6.19362e-05	422	2840	83	0.0292254	0.196682	GO:0050808	GO:BP	synapse organization	23735	15337	GO:0034330
Cluster_1	TRUE	6.32603e-05	390	2840	78	0.0274648	0.2	GO:0030099	GO:BP	myeloid cell differentiation	23735	7702	c("GO:0030097", "GO:0030154")
Cluster_1	TRUE	6.70296e-05	137	2840	36	0.0126761	0.262774	GO:0097746	GO:BP	blood vessel diameter maintenance	23735	21947	c("GO:0003018", "GO:0008015", "GO:0035296")
Cluster_1	TRUE	6.70296e-05	137	2840	36	0.0126761	0.262774	GO:0035296	GO:BP	regulation of tube diameter	23735	10288	GO:0035150
Cluster_1	TRUE	7.10609e-05	194	2840	46	0.0161972	0.237113	GO:0043491	GO:BP	protein kinase B signaling	23735	12366	GO:0035556
Cluster_1	TRUE	7.21038e-05	657	2840	118	0.0415493	0.179604	GO:0030855	GO:BP	epithelial cell differentiation	23735	8026	c("GO:0030154", "GO:0060429")
Cluster_1	TRUE	7.60012e-05	85	2840	26	0.00915493	0.305882	GO:0032370	GO:BP	positive regulation of lipid transport	23735	8716	c("GO:0006869", "GO:0032368", "GO:0051050", "GO:1905954")
Cluster_1	TRUE	7.89186e-05	285	2840	61	0.0214789	0.214035	GO:1902105	GO:BP	regulation of leukocyte differentiation	23735	25355	c("GO:0002521", "GO:0045595", "GO:1903706")
Cluster_1	TRUE	7.95983e-05	138	2840	36	0.0126761	0.26087	GO:0035150	GO:BP	regulation of tube size	23735	10177	GO:0090066
Cluster_1	TRUE	8.29113e-05	52	2840	19	0.00669014	0.365385	GO:0008347	GO:BP	glial cell migration	23735	3592	c("GO:0016477", "GO:0042063")
Cluster_1	TRUE	8.46638e-05	122	2840	33	0.0116197	0.270492	GO:0010811	GO:BP	positive regulation of cell-substrate adhesion	23735	4945	c("GO:0010810", "GO:0031589", "GO:0045785")
Cluster_1	TRUE	8.65839e-05	225	2840	51	0.0179577	0.226667	GO:0046777	GO:BP	protein autophosphorylation	23735	14353	GO:0006468
Cluster_1	TRUE	8.78146e-05	101	2840	29	0.0102113	0.287129	GO:0032231	GO:BP	regulation of actin filament bundle assembly	23735	8605	c("GO:0044087", "GO:0051017", "GO:0110053")
Cluster_1	TRUE	8.80302e-05	439	2840	85	0.0299296	0.193622	GO:0050804	GO:BP	modulation of chemical synaptic transmission	23735	15333	c("GO:0007268", "GO:0099177")
Cluster_1	TRUE	8.82286e-05	426	2840	83	0.0292254	0.194836	GO:0051090	GO:BP	regulation of DNA-binding transcription factor activity	23735	15567	c("GO:0006355", "GO:0065009")
Cluster_1	TRUE	9.02222e-05	117	2840	32	0.0112676	0.273504	GO:0001952	GO:BP	regulation of cell-matrix adhesion	23735	677	c("GO:0007160", "GO:0010810")
Cluster_1	TRUE	9.48963e-05	202	2840	47	0.0165493	0.232673	GO:0060541	GO:BP	respiratory system development	23735	17306	GO:0048731
Cluster_1	TRUE	9.56648e-05	356	2840	72	0.0253521	0.202247	GO:0050767	GO:BP	regulation of neurogenesis	23735	15304	c("GO:0022008", "GO:0051960", "GO:0060284")
Cluster_1	TRUE	9.56648e-05	440	2840	85	0.0299296	0.193182	GO:0099177	GO:BP	regulation of trans-synaptic signaling	23735	22301	c("GO:0010646", "GO:0023051", "GO:0099537")
Cluster_1	TRUE	9.75004e-05	232	2840	52	0.0183099	0.224138	GO:0030595	GO:BP	leukocyte chemotaxis	23735	7918	c("GO:0050900", "GO:0060326")
Cluster_1	TRUE	0.000102089	185	2840	44	0.015493	0.237838	GO:0030308	GO:BP	negative regulation of cell growth	23735	7794	c("GO:0001558", "GO:0016049", "GO:0045926", "GO:0048523")
Cluster_1	TRUE	0.000102648	2122	2840	319	0.112324	0.15033	GO:0044248	GO:BP	cellular catabolic process	23735	12691	c("GO:0009056", "GO:0044237")
Cluster_1	TRUE	0.000106971	44	2840	17	0.00598592	0.386364	GO:1902895	GO:BP	positive regulation of miRNA transcription	23735	26018	c("GO:0045893", "GO:0061614", "GO:1902893")
Cluster_1	TRUE	0.000110422	140	2840	36	0.0126761	0.257143	GO:0050921	GO:BP	positive regulation of chemotaxis	23735	15434	c("GO:0006935", "GO:0032103", "GO:0040017", "GO:0050920")
Cluster_1	TRUE	0.000113107	157	2840	39	0.0137324	0.248408	GO:0048592	GO:BP	eye morphogenesis	23735	14902	c("GO:0001654", "GO:0090596")
Cluster_1	TRUE	0.000113107	345	2840	70	0.0246479	0.202899	GO:0032535	GO:BP	regulation of cellular component size	23735	8826	c("GO:0016043", "GO:0090066")
Cluster_1	TRUE	0.000117659	449	2840	86	0.0302817	0.191537	GO:0048568	GO:BP	embryonic organ development	23735	14880	c("GO:0009790", "GO:0048513")
Cluster_1	TRUE	0.00012343	169	2840	41	0.0144366	0.242604	GO:0071773	GO:BP	cellular response to BMP stimulus	23735	19719	c("GO:0071363", "GO:0071495", "GO:0071772")
Cluster_1	TRUE	0.00012343	169	2840	41	0.0144366	0.242604	GO:0071772	GO:BP	response to BMP	23735	19718	c("GO:0009719", "GO:0070848")
Cluster_1	TRUE	0.00012374	283	2840	60	0.0211268	0.212014	GO:0022409	GO:BP	positive regulation of cell-cell adhesion	23735	7584	c("GO:0022407", "GO:0045785", "GO:0098609")
Cluster_1	TRUE	0.000129445	119	2840	32	0.0112676	0.268908	GO:0003014	GO:BP	renal system process	23735	1590	GO:0003008
Cluster_1	TRUE	0.0001295	141	2840	36	0.0126761	0.255319	GO:0002687	GO:BP	positive regulation of leukocyte migration	23735	1328	c("GO:0002684", "GO:0002685", "GO:0030335", "GO:0050900")
Cluster_1	TRUE	0.000131329	158	2840	39	0.0137324	0.246835	GO:0030509	GO:BP	BMP signaling pathway	23735	7880	c("GO:0007178", "GO:0071773")
Cluster_1	TRUE	0.000133592	1466	2840	230	0.0809859	0.156889	GO:0010558	GO:BP	negative regulation of macromolecule biosynthetic process	23735	4709	c("GO:0009059", "GO:0009890", "GO:0010556", "GO:0010605")
Cluster_1	TRUE	0.000135505	63	2840	21	0.00739437	0.333333	GO:0090109	GO:BP	regulation of cell-substrate junction assembly	23735	21129	c("GO:0007044", "GO:0150116", "GO:1901888")
Cluster_1	TRUE	0.000135505	63	2840	21	0.00739437	0.333333	GO:0051893	GO:BP	regulation of focal adhesion assembly	23735	16166	c("GO:0001952", "GO:0048041", "GO:0090109")
Cluster_1	TRUE	0.000136655	247	2840	54	0.0190141	0.218623	GO:0003015	GO:BP	heart process	23735	1591	GO:0003013
Cluster_1	TRUE	0.000140089	211	2840	48	0.0169014	0.227488	GO:0071902	GO:BP	positive regulation of protein serine/threonine kinase activity	23735	19800	c("GO:0045860", "GO:0071900")
Cluster_1	TRUE	0.000140613	93	2840	27	0.00950704	0.290323	GO:0007044	GO:BP	cell-substrate junction assembly	23735	2961	c("GO:0034329", "GO:0150115")
Cluster_1	TRUE	0.000144619	297	2840	62	0.021831	0.208754	GO:0006650	GO:BP	glycerophospholipid metabolic process	23735	2620	c("GO:0006644", "GO:0046486")
Cluster_1	TRUE	0.000147551	83	2840	25	0.00880282	0.301205	GO:0048041	GO:BP	focal adhesion assembly	23735	14507	c("GO:0007044", "GO:0007160")
Cluster_1	TRUE	0.000154151	131	2840	34	0.0119718	0.259542	GO:0090101	GO:BP	negative regulation of transmembrane receptor protein serine/threonine kinase signaling pathway	23735	21121	c("GO:0007178", "GO:0009968", "GO:0090092")
Cluster_1	TRUE	0.000154151	131	2840	34	0.0119718	0.259542	GO:0007266	GO:BP	Rho protein signal transduction	23735	3157	GO:0007265
Cluster_1	TRUE	0.00015712	446	2840	85	0.0299296	0.190583	GO:0051249	GO:BP	regulation of lymphocyte activation	23735	15704	c("GO:0002694", "GO:0046649")
Cluster_1	TRUE	0.000159694	148	2840	37	0.0130282	0.25	GO:0007009	GO:BP	plasma membrane organization	23735	2932	c("GO:0010256", "GO:0061024")
Cluster_1	TRUE	0.000159694	148	2840	37	0.0130282	0.25	GO:2000027	GO:BP	regulation of animal organ morphogenesis	23735	29252	c("GO:0009887", "GO:0022603")
Cluster_1	TRUE	0.000161586	394	2840	77	0.0271127	0.195431	GO:0006869	GO:BP	lipid transport	23735	2815	c("GO:0010876", "GO:0071702")
Cluster_1	TRUE	0.000163236	1611	2840	249	0.0876761	0.154562	GO:0045184	GO:BP	establishment of protein localization	23735	13161	c("GO:0008104", "GO:0051234")
Cluster_1	TRUE	0.000165184	261	2840	56	0.0197183	0.214559	GO:0051091	GO:BP	positive regulation of DNA-binding transcription factor activity	23735	15568	c("GO:0044093", "GO:0051090")
Cluster_1	TRUE	0.000165928	330	2840	67	0.0235915	0.20303	GO:0060562	GO:BP	epithelial tube morphogenesis	23735	17324	c("GO:0002009", "GO:0035239")
Cluster_1	TRUE	0.000171329	94	2840	27	0.00950704	0.287234	GO:0046330	GO:BP	positive regulation of JNK cascade	23735	14029	c("GO:0007254", "GO:0032874", "GO:0046328")
Cluster_1	TRUE	0.00017432	1260	2840	201	0.0707746	0.159524	GO:0045892	GO:BP	negative regulation of transcription, DNA-templated	23735	13602	c("GO:0006351", "GO:0006355", "GO:1903507")
Cluster_1	TRUE	0.000175122	143	2840	36	0.0126761	0.251748	GO:0030010	GO:BP	establishment of cell polarity	23735	7672	GO:0007163
Cluster_1	TRUE	0.000175122	195	2840	45	0.0158451	0.230769	GO:0071674	GO:BP	mononuclear cell migration	23735	19658	GO:0050900
Cluster_1	TRUE	0.000179238	733	2840	127	0.0447183	0.173261	GO:0043086	GO:BP	negative regulation of catalytic activity	23735	12130	c("GO:0044092", "GO:0050790")
Cluster_1	TRUE	0.000179723	268	2840	57	0.0200704	0.212687	GO:0032409	GO:BP	regulation of transporter activity	23735	8739	GO:0065009
Cluster_1	TRUE	0.000179968	166	2840	40	0.0140845	0.240964	GO:0003205	GO:BP	cardiac chamber development	23735	1776	c("GO:0007507", "GO:0048856")
Cluster_1	TRUE	0.000190888	839	2840	142	0.05	0.169249	GO:0031329	GO:BP	regulation of cellular catabolic process	23735	8261	c("GO:0009894", "GO:0031323", "GO:0044248")
Cluster_1	TRUE	0.000190888	1262	2840	201	0.0707746	0.159271	GO:1903507	GO:BP	negative regulation of nucleic acid-templated transcription	23735	26561	c("GO:0097659", "GO:1902679", "GO:1903506")
Cluster_1	TRUE	0.000192907	522	2840	96	0.0338028	0.183908	GO:0010256	GO:BP	endomembrane system organization	23735	4508	GO:0016043
Cluster_1	TRUE	0.000194354	462	2840	87	0.0306338	0.188312	GO:0001819	GO:BP	positive regulation of cytokine production	23735	588	c("GO:0001816", "GO:0001817", "GO:0010628", "GO:0051240")
Cluster_1	TRUE	0.000199942	332	2840	67	0.0235915	0.201807	GO:0002696	GO:BP	positive regulation of leukocyte activation	23735	1337	c("GO:0002684", "GO:0002694", "GO:0045321", "GO:0050867")
Cluster_1	TRUE	0.000200787	46	2840	17	0.00598592	0.369565	GO:0045668	GO:BP	negative regulation of osteoblast differentiation	23735	13400	c("GO:0001649", "GO:0045596", "GO:0045667")
Cluster_1	TRUE	0.000208508	890	2840	149	0.0524648	0.167416	GO:0019752	GO:BP	carboxylic acid metabolic process	23735	6954	GO:0043436
Cluster_1	TRUE	0.000208735	1264	2840	201	0.0707746	0.159019	GO:1902679	GO:BP	negative regulation of RNA biosynthetic process	23735	25829	c("GO:0010558", "GO:0031327", "GO:0032774", "GO:0051253", "GO:2001141")
Cluster_1	TRUE	0.00021248	173	2840	41	0.0144366	0.236994	GO:1990138	GO:BP	neuron projection extension	23735	28860	c("GO:0048588", "GO:0048812", "GO:0060560")
Cluster_1	TRUE	0.000212802	122	2840	32	0.0112676	0.262295	GO:0002040	GO:BP	sprouting angiogenesis	23735	758	GO:0001525
Cluster_1	TRUE	0.000214783	245	2840	53	0.018662	0.216327	GO:0032868	GO:BP	response to insulin	23735	9070	GO:0043434
Cluster_1	TRUE	0.000218178	517	2840	95	0.0334507	0.183752	GO:0060627	GO:BP	regulation of vesicle-mediated transport	23735	17385	c("GO:0016192", "GO:0050794", "GO:0051049")
Cluster_1	TRUE	0.000222429	191	2840	44	0.015493	0.230366	GO:0050679	GO:BP	positive regulation of epithelial cell proliferation	23735	15265	c("GO:0008284", "GO:0050673", "GO:0050678")
Cluster_1	TRUE	0.000222429	346	2840	69	0.0242958	0.199422	GO:0050867	GO:BP	positive regulation of cell activation	23735	15386	c("GO:0001775", "GO:0048522", "GO:0050865")
Cluster_1	TRUE	0.000223163	139	2840	35	0.0123239	0.251799	GO:0048813	GO:BP	dendrite morphogenesis	23735	15104	c("GO:0016358", "GO:0048667", "GO:0048812")
Cluster_1	TRUE	0.000223391	221	2840	49	0.0172535	0.221719	GO:0090257	GO:BP	regulation of muscle system process	23735	21269	c("GO:0003012", "GO:0044057")
Cluster_1	TRUE	0.000229575	117	2840	31	0.0109155	0.264957	GO:0030282	GO:BP	bone mineralization	23735	7788	c("GO:0001503", "GO:0031214")
Cluster_1	TRUE	0.000232351	283	2840	59	0.0207746	0.208481	GO:0007249	GO:BP	I-kappaB kinase/NF-kappaB signaling	23735	3142	GO:0035556
Cluster_1	TRUE	0.000237535	703	2840	122	0.0429577	0.173542	GO:0098916	GO:BP	anterograde trans-synaptic signaling	23735	22162	GO:0099537
Cluster_1	TRUE	0.000237535	703	2840	122	0.0429577	0.173542	GO:0007268	GO:BP	chemical synaptic transmission	23735	3159	GO:0098916
Cluster_1	TRUE	0.00024605	607	2840	108	0.0380282	0.177924	GO:0007610	GO:BP	behavior	23735	3470	GO:0032501
Cluster_1	TRUE	0.000248819	228	2840	50	0.0176056	0.219298	GO:0031348	GO:BP	negative regulation of defense response	23735	8279	c("GO:0006952", "GO:0031347", "GO:0048585")
Cluster_1	TRUE	0.000249441	96	2840	27	0.00950704	0.28125	GO:0110020	GO:BP	regulation of actomyosin structure organization	23735	22646	c("GO:0031032", "GO:0032956")
Cluster_1	TRUE	0.000253053	56	2840	19	0.00669014	0.339286	GO:0030514	GO:BP	negative regulation of BMP signaling pathway	23735	7885	c("GO:0030509", "GO:0030510", "GO:0090101", "GO:0090288")
Cluster_1	TRUE	0.000253053	711	2840	123	0.0433099	0.172996	GO:0099537	GO:BP	trans-synaptic signaling	23735	22332	GO:0099536
Cluster_1	TRUE	0.000253351	1511	2840	234	0.0823944	0.154864	GO:0015031	GO:BP	protein transport	23735	5347	c("GO:0045184", "GO:0071702", "GO:0071705")
Cluster_1	TRUE	0.000253976	157	2840	38	0.0133803	0.242038	GO:0030177	GO:BP	positive regulation of Wnt signaling pathway	23735	7726	c("GO:0009967", "GO:0016055", "GO:0030111")
Cluster_1	TRUE	0.000254324	259	2840	55	0.0193662	0.212355	GO:0045165	GO:BP	cell fate commitment	23735	13155	c("GO:0030154", "GO:0048869")
Cluster_1	TRUE	0.000260422	335	2840	67	0.0235915	0.2	GO:0050863	GO:BP	regulation of T cell activation	23735	15382	c("GO:0042110", "GO:0051249")
Cluster_1	TRUE	0.000260422	486	2840	90	0.0316901	0.185185	GO:0031400	GO:BP	negative regulation of protein modification process	23735	8298	c("GO:0006464", "GO:0031399", "GO:0032269")
Cluster_1	TRUE	0.000261163	163	2840	39	0.0137324	0.239264	GO:0051896	GO:BP	regulation of protein kinase B signaling	23735	16169	c("GO:0043491", "GO:1902531")
Cluster_1	TRUE	0.00026144	278	2840	58	0.0204225	0.208633	GO:0044262	GO:BP	cellular carbohydrate metabolic process	23735	12700	c("GO:0005975", "GO:0044237")
Cluster_1	TRUE	0.000262298	107	2840	29	0.0102113	0.271028	GO:0006939	GO:BP	smooth muscle contraction	23735	2876	GO:0006936
Cluster_1	TRUE	0.000262298	107	2840	29	0.0102113	0.271028	GO:1905954	GO:BP	positive regulation of lipid localization	23735	28802	c("GO:0010876", "GO:0048518", "GO:1905952")
Cluster_1	TRUE	0.000265018	129	2840	33	0.0116197	0.255814	GO:0001936	GO:BP	regulation of endothelial cell proliferation	23735	666	c("GO:0001935", "GO:0050678")
Cluster_1	TRUE	0.000267284	733	2840	126	0.0443662	0.171896	GO:0099536	GO:BP	synaptic signaling	23735	22331	GO:0007267
Cluster_1	TRUE	0.0002682	26	2840	12	0.00422535	0.461538	GO:0038096	GO:BP	Fc-gamma receptor signaling pathway involved in phagocytosis	23735	11180	c("GO:0002431", "GO:0002433", "GO:0038094")
Cluster_1	TRUE	0.0002682	26	2840	12	0.00422535	0.461538	GO:0002433	GO:BP	immune response-regulating cell surface receptor signaling pathway involved in phagocytosis	23735	1079	c("GO:0002252", "GO:0002768", "GO:0006909")
Cluster_1	TRUE	0.0002682	146	2840	36	0.0126761	0.246575	GO:0050728	GO:BP	negative regulation of inflammatory response	23735	15279	c("GO:0006954", "GO:0031348", "GO:0032102", "GO:0050727")
Cluster_1	TRUE	0.000269814	235	2840	51	0.0179577	0.217021	GO:0051403	GO:BP	stress-activated MAPK cascade	23735	15824	c("GO:0000165", "GO:0031098")
Cluster_1	TRUE	0.000274406	368	2840	72	0.0253521	0.195652	GO:1903706	GO:BP	regulation of hemopoiesis	23735	26755	c("GO:0002682", "GO:0030097", "GO:2000026")
Cluster_1	TRUE	0.000275549	30	2840	13	0.00457746	0.433333	GO:0033687	GO:BP	osteoblast proliferation	23735	9607	GO:0008283
Cluster_1	TRUE	0.000278308	76	2840	23	0.00809859	0.302632	GO:0060419	GO:BP	heart growth	23735	17186	c("GO:0007507", "GO:0035265")
Cluster_1	TRUE	0.000278308	76	2840	23	0.00809859	0.302632	GO:0043502	GO:BP	regulation of muscle adaptation	23735	12371	c("GO:0043500", "GO:0048583", "GO:0090257")
Cluster_1	TRUE	0.000278435	71	2840	22	0.00774648	0.309859	GO:0014909	GO:BP	smooth muscle cell migration	23735	5331	GO:0014812
Cluster_1	TRUE	0.00028401	388	2840	75	0.0264085	0.193299	GO:0043434	GO:BP	response to peptide hormone	23735	12313	c("GO:0009725", "GO:1901652")
Cluster_1	TRUE	0.000289349	1574	2840	242	0.0852113	0.153748	GO:1901566	GO:BP	organonitrogen compound biosynthetic process	23735	24855	c("GO:1901564", "GO:1901576")
Cluster_1	TRUE	0.000289858	665	2840	116	0.0408451	0.174436	GO:0009792	GO:BP	embryo development ending in birth or egg hatching	23735	4134	GO:0009790
Cluster_1	TRUE	0.000294997	242	2840	52	0.0183099	0.214876	GO:0031098	GO:BP	stress-activated protein kinase signaling cascade	23735	8146	c("GO:0033554", "GO:0035556")
Cluster_1	TRUE	0.00030844	147	2840	36	0.0126761	0.244898	GO:0044272	GO:BP	sulfur compound biosynthetic process	23735	12707	c("GO:0006790", "GO:0044249")
Cluster_1	TRUE	0.00031057	92	2840	26	0.00915493	0.282609	GO:0010717	GO:BP	regulation of epithelial to mesenchymal transition	23735	4857	c("GO:0001837", "GO:0045595")
Cluster_1	TRUE	0.000314212	318	2840	64	0.0225352	0.201258	GO:0062197	GO:BP	cellular response to chemical stress	23735	18583	c("GO:0033554", "GO:0070887")
Cluster_1	TRUE	0.000336796	237	2840	51	0.0179577	0.21519	GO:0060047	GO:BP	heart contraction	23735	16864	c("GO:0003015", "GO:0008015")
Cluster_1	TRUE	0.000337905	125	2840	32	0.0112676	0.256	GO:0048675	GO:BP	axon extension	23735	14976	c("GO:0007409", "GO:1990138")
Cluster_1	TRUE	0.000342678	142	2840	35	0.0123239	0.246479	GO:0055123	GO:BP	digestive system development	23735	16815	GO:0048731
Cluster_1	TRUE	0.000346434	225	2840	49	0.0172535	0.217778	GO:0002274	GO:BP	myeloid leukocyte activation	23735	929	GO:0045321
Cluster_1	TRUE	0.000347357	67	2840	21	0.00739437	0.313433	GO:0006081	GO:BP	cellular aldehyde metabolic process	23735	2113	c("GO:0044237", "GO:0071704")
Cluster_1	TRUE	0.000348743	72	2840	22	0.00774648	0.305556	GO:0045913	GO:BP	positive regulation of carbohydrate metabolic process	23735	13621	c("GO:0005975", "GO:0006109", "GO:0009893")
Cluster_1	TRUE	0.000353077	48	2840	17	0.00598592	0.354167	GO:1904645	GO:BP	response to amyloid-beta	23735	27593	GO:1901652
Cluster_1	TRUE	0.000353168	183	2840	42	0.0147887	0.229508	GO:0061138	GO:BP	morphogenesis of a branching epithelium	23735	17877	c("GO:0001763", "GO:0002009")
Cluster_1	TRUE	0.00036387	326	2840	65	0.0228873	0.199387	GO:0007517	GO:BP	muscle organ development	23735	3381	c("GO:0048513", "GO:0061061")
Cluster_1	TRUE	0.000368818	1491	2840	230	0.0809859	0.154259	GO:0046907	GO:BP	intracellular transport	23735	14442	c("GO:0006810", "GO:0051641", "GO:0051649")
Cluster_1	TRUE	0.000368915	269	2840	56	0.0197183	0.208178	GO:0034599	GO:BP	cellular response to oxidative stress	23735	9974	c("GO:0006979", "GO:0062197")
Cluster_1	TRUE	0.0003811	35	2840	14	0.00492958	0.4	GO:0014911	GO:BP	positive regulation of smooth muscle cell migration	23735	5333	c("GO:0014909", "GO:0014910", "GO:0030335")
Cluster_1	TRUE	0.000390032	53	2840	18	0.00633803	0.339623	GO:0048010	GO:BP	vascular endothelial growth factor receptor signaling pathway	23735	14489	GO:0007169
Cluster_1	TRUE	0.000391347	220	2840	48	0.0169014	0.218182	GO:0010001	GO:BP	glial cell differentiation	23735	4285	c("GO:0030154", "GO:0042063")
Cluster_1	TRUE	0.000392393	172	2840	40	0.0140845	0.232558	GO:0007254	GO:BP	JNK cascade	23735	3147	GO:0051403
Cluster_1	TRUE	0.000393493	143	2840	35	0.0123239	0.244755	GO:0072073	GO:BP	kidney epithelium development	23735	19942	c("GO:0001822", "GO:0060429")
Cluster_1	TRUE	0.000393493	88	2840	25	0.00880282	0.284091	GO:0051492	GO:BP	regulation of stress fiber assembly	23735	15885	c("GO:0032231", "GO:0043149", "GO:0110020")
Cluster_1	TRUE	0.000410226	1368	2840	213	0.075	0.155702	GO:0051253	GO:BP	negative regulation of RNA metabolic process	23735	15708	c("GO:0010605", "GO:0016070", "GO:0045934", "GO:0051252")
Cluster_1	TRUE	0.000410533	83	2840	24	0.0084507	0.289157	GO:0035023	GO:BP	regulation of Rho protein signal transduction	23735	10082	c("GO:0007266", "GO:0046578")
Cluster_1	TRUE	0.000423599	99	2840	27	0.00950704	0.272727	GO:0060840	GO:BP	artery development	23735	17594	GO:0001568
Cluster_1	TRUE	0.000434876	68	2840	21	0.00739437	0.308824	GO:2001259	GO:BP	positive regulation of cation channel activity	23735	30423	c("GO:0032414", "GO:1904064", "GO:2001257")
Cluster_1	TRUE	0.000434876	328	2840	65	0.0228873	0.198171	GO:1903037	GO:BP	regulation of leukocyte cell-cell adhesion	23735	26150	c("GO:0007159", "GO:0022407")
Cluster_1	TRUE	0.000439843	644	2840	112	0.0394366	0.173913	GO:0043009	GO:BP	chordate embryonic development	23735	12088	GO:0009792
Cluster_1	TRUE	0.000468257	49	2840	17	0.00598592	0.346939	GO:0043536	GO:BP	positive regulation of blood vessel endothelial cell migration	23735	12389	c("GO:0010595", "GO:0043534", "GO:0043535")
Cluster_1	TRUE	0.000473201	10	2840	7	0.00246479	0.7	GO:0033689	GO:BP	negative regulation of osteoblast proliferation	23735	9609	c("GO:0008285", "GO:0033687", "GO:0033688")
Cluster_1	TRUE	0.000476761	329	2840	65	0.0228873	0.197568	GO:0070482	GO:BP	response to oxygen levels	23735	18886	GO:0009628
Cluster_1	TRUE	0.000480626	13	2840	8	0.0028169	0.615385	GO:0010715	GO:BP	regulation of extracellular matrix disassembly	23735	4855	c("GO:0022617", "GO:1903053")
Cluster_1	TRUE	0.000486932	611	2840	107	0.0376761	0.175123	GO:0031347	GO:BP	regulation of defense response	23735	8278	c("GO:0006952", "GO:0080134")
Cluster_1	TRUE	0.000489336	310	2840	62	0.021831	0.2	GO:0018105	GO:BP	peptidyl-serine phosphorylation	23735	5998	c("GO:0006468", "GO:0018209")
Cluster_1	TRUE	0.00049716	291	2840	59	0.0207746	0.202749	GO:0021700	GO:BP	developmental maturation	23735	7240	GO:0032502
Cluster_1	TRUE	0.000504063	139	2840	34	0.0119718	0.244604	GO:0046328	GO:BP	regulation of JNK cascade	23735	14027	c("GO:0007254", "GO:0032872")
Cluster_1	TRUE	0.000504063	139	2840	34	0.0119718	0.244604	GO:0048659	GO:BP	smooth muscle cell proliferation	23735	14960	GO:0033002
Cluster_1	TRUE	0.000504063	122	2840	31	0.0109155	0.254098	GO:1904375	GO:BP	regulation of protein localization to cell periphery	23735	27350	c("GO:0032880", "GO:0060341", "GO:1990778")
Cluster_1	TRUE	0.000504063	100	2840	27	0.00950704	0.27	GO:0060349	GO:BP	bone morphogenesis	23735	17123	c("GO:0009887", "GO:0048705", "GO:0060348")
Cluster_1	TRUE	0.000504707	174	2840	40	0.0140845	0.229885	GO:0006109	GO:BP	regulation of carbohydrate metabolic process	23735	2137	c("GO:0005975", "GO:0080090")
Cluster_1	TRUE	0.000518898	79	2840	23	0.00809859	0.291139	GO:0021954	GO:BP	central nervous system neuron development	23735	7490	c("GO:0021953", "GO:0048666")
Cluster_1	TRUE	0.000525253	851	2840	141	0.0496479	0.165687	GO:0043066	GO:BP	negative regulation of apoptotic process	23735	12123	c("GO:0006915", "GO:0042981", "GO:0043069")
Cluster_1	TRUE	0.000532412	1478	2840	227	0.0799296	0.153586	GO:0045934	GO:BP	negative regulation of nucleobase-containing compound metabolic process	23735	13642	c("GO:0006139", "GO:0019219", "GO:0031324", "GO:0051172")
Cluster_1	TRUE	0.000560624	134	2840	33	0.0116197	0.246269	GO:0048660	GO:BP	regulation of smooth muscle cell proliferation	23735	14961	c("GO:0042127", "GO:0048659")
Cluster_1	TRUE	0.000566724	331	2840	65	0.0228873	0.196375	GO:0018209	GO:BP	peptidyl-serine modification	23735	6089	GO:0018193
Cluster_1	TRUE	0.000566876	205	2840	45	0.0158451	0.219512	GO:0009612	GO:BP	response to mechanical stimulus	23735	3984	c("GO:0009605", "GO:0009628")
Cluster_1	TRUE	0.000584321	32	2840	13	0.00457746	0.40625	GO:0035025	GO:BP	positive regulation of Rho protein signal transduction	23735	10084	c("GO:0007266", "GO:0035023", "GO:0046579")
Cluster_1	TRUE	0.000584321	32	2840	13	0.00457746	0.40625	GO:0002431	GO:BP	Fc receptor mediated stimulatory signaling pathway	23735	1077	GO:0002429
Cluster_1	TRUE	0.000589786	325	2840	64	0.0225352	0.196923	GO:0051235	GO:BP	maintenance of location	23735	15693	GO:0051179
Cluster_1	TRUE	0.000598475	255	2840	53	0.018662	0.207843	GO:0090092	GO:BP	regulation of transmembrane receptor protein serine/threonine kinase signaling pathway	23735	21115	c("GO:0007178", "GO:0009966")
Cluster_1	TRUE	0.000599501	101	2840	27	0.00950704	0.267327	GO:1903076	GO:BP	regulation of protein localization to plasma membrane	23735	26189	c("GO:0072659", "GO:1904375", "GO:1905475")
Cluster_1	TRUE	0.000606238	868	2840	143	0.0503521	0.164747	GO:0043069	GO:BP	negative regulation of programmed cell death	23735	12126	c("GO:0012501", "GO:0043067", "GO:0060548")
Cluster_1	TRUE	0.000608615	50	2840	17	0.00598592	0.34	GO:0045058	GO:BP	T cell selection	23735	13103	c("GO:0002376", "GO:0030217")
Cluster_1	TRUE	0.000609107	28	2840	12	0.00422535	0.428571	GO:0001958	GO:BP	endochondral ossification	23735	683	c("GO:0036075", "GO:0060350")
Cluster_1	TRUE	0.000609107	28	2840	12	0.00422535	0.428571	GO:0036075	GO:BP	replacement ossification	23735	10853	GO:0001503
Cluster_1	TRUE	0.000611291	249	2840	52	0.0183099	0.208835	GO:1903522	GO:BP	regulation of blood circulation	23735	26576	c("GO:0008015", "GO:0044057")
Cluster_1	TRUE	0.000623163	212	2840	46	0.0161972	0.216981	GO:0002573	GO:BP	myeloid leukocyte differentiation	23735	1217	c("GO:0002521", "GO:0030099")
Cluster_1	TRUE	0.000630668	720	2840	122	0.0429577	0.169444	GO:0060341	GO:BP	regulation of cellular localization	23735	17116	c("GO:0032879", "GO:0050794", "GO:0051641")
Cluster_1	TRUE	0.000645391	55	2840	18	0.00633803	0.327273	GO:0034204	GO:BP	lipid translocation	23735	9763	c("GO:0006869", "GO:0097035")
Cluster_1	TRUE	0.000645391	176	2840	40	0.0140845	0.227273	GO:0048017	GO:BP	inositol lipid-mediated signaling	23735	14496	GO:0035556
Cluster_1	TRUE	0.000652707	75	2840	22	0.00774648	0.293333	GO:0003300	GO:BP	cardiac muscle hypertrophy	23735	1869	GO:0014897
Cluster_1	TRUE	0.000668535	70	2840	21	0.00739437	0.3	GO:0003281	GO:BP	ventricular septum development	23735	1851	c("GO:0003231", "GO:0003279")
Cluster_1	TRUE	0.000684997	219	2840	47	0.0165493	0.214612	GO:0097191	GO:BP	extrinsic apoptotic signaling pathway	23735	21695	c("GO:0007166", "GO:0097190")
Cluster_1	TRUE	0.000686295	366	2840	70	0.0246479	0.191257	GO:0007159	GO:BP	leukocyte cell-cell adhesion	23735	3059	GO:0098609
Cluster_1	TRUE	0.00069588	213	2840	46	0.0161972	0.215962	GO:0048738	GO:BP	cardiac muscle tissue development	23735	15038	c("GO:0007507", "GO:0014706")
Cluster_1	TRUE	0.000697368	327	2840	64	0.0225352	0.195719	GO:0006790	GO:BP	sulfur compound metabolic process	23735	2746	GO:0044237
Cluster_1	TRUE	0.000701199	406	2840	76	0.0267606	0.187192	GO:0006979	GO:BP	response to oxidative stress	23735	2908	GO:0006950
Cluster_1	TRUE	0.000701199	113	2840	29	0.0102113	0.256637	GO:1904019	GO:BP	epithelial cell apoptotic process	23735	27017	GO:0006915
Cluster_1	TRUE	0.000725703	189	2840	42	0.0147887	0.222222	GO:0032872	GO:BP	regulation of stress-activated MAPK cascade	23735	9074	c("GO:0043408", "GO:0051403", "GO:0070302")
Cluster_1	TRUE	0.000725703	86	2840	24	0.0084507	0.27907	GO:0033273	GO:BP	response to vitamin	23735	9331	GO:0007584
Cluster_1	TRUE	0.000737991	420	2840	78	0.0274648	0.185714	GO:0034329	GO:BP	cell junction assembly	23735	9844	c("GO:0022607", "GO:0034330")
Cluster_1	TRUE	0.000744845	251	2840	52	0.0183099	0.207171	GO:0043122	GO:BP	regulation of I-kappaB kinase/NF-kappaB signaling	23735	12154	c("GO:0007249", "GO:1902531")
Cluster_1	TRUE	0.000744845	251	2840	52	0.0183099	0.207171	GO:0022898	GO:BP	regulation of transmembrane transporter activity	23735	7614	c("GO:0032409", "GO:0034762")
Cluster_1	TRUE	0.000749536	302	2840	60	0.0211268	0.198675	GO:0019932	GO:BP	second-messenger-mediated signaling	23735	7017	GO:0035556
Cluster_1	TRUE	0.00076013	97	2840	26	0.00915493	0.268041	GO:0050764	GO:BP	regulation of phagocytosis	23735	15301	c("GO:0006909", "GO:0060627")
Cluster_1	TRUE	0.000782777	148	2840	35	0.0123239	0.236486	GO:0072006	GO:BP	nephron development	23735	19877	c("GO:0001822", "GO:0048856")
Cluster_1	TRUE	0.000786862	239	2840	50	0.0176056	0.209205	GO:0051924	GO:BP	regulation of calcium ion transport	23735	16186	c("GO:0006816", "GO:0010959")
Cluster_1	TRUE	0.000797008	202	2840	44	0.015493	0.217822	GO:0007204	GO:BP	positive regulation of cytosolic calcium ion concentration	23735	3102	GO:0065008
Cluster_1	TRUE	0.000816375	92	2840	25	0.00880282	0.271739	GO:0097306	GO:BP	cellular response to alcohol	23735	21764	c("GO:0071310", "GO:0097305", "GO:1901701")
Cluster_1	TRUE	0.000816375	166	2840	38	0.0133803	0.228916	GO:0048771	GO:BP	tissue remodeling	23735	15065	GO:0032501
Cluster_1	TRUE	0.000818633	172	2840	39	0.0137324	0.226744	GO:0048015	GO:BP	phosphatidylinositol-mediated signaling	23735	14494	GO:0048017
Cluster_1	TRUE	0.000818914	131	2840	32	0.0112676	0.244275	GO:0042476	GO:BP	odontogenesis	23735	11788	GO:0009887
Cluster_1	TRUE	0.000834466	66	2840	20	0.00704225	0.30303	GO:0032835	GO:BP	glomerulus development	23735	9064	c("GO:0048856", "GO:0072006")
Cluster_1	TRUE	0.000834466	61	2840	19	0.00669014	0.311475	GO:0014910	GO:BP	regulation of smooth muscle cell migration	23735	5332	c("GO:0014909", "GO:0030334")
Cluster_1	TRUE	0.00084831	265	2840	54	0.0190141	0.203774	GO:0043270	GO:BP	positive regulation of ion transport	23735	12213	c("GO:0006811", "GO:0043269", "GO:0051050")
Cluster_1	TRUE	0.000869689	87	2840	24	0.0084507	0.275862	GO:1903510	GO:BP	mucopolysaccharide metabolic process	23735	26564	GO:0030203
Cluster_1	TRUE	0.000883314	607	2840	105	0.0369718	0.172982	GO:0051301	GO:BP	cell division	23735	15744	GO:0009987
Cluster_1	TRUE	0.000909366	25	2840	11	0.00387324	0.44	GO:0033688	GO:BP	regulation of osteoblast proliferation	23735	9608	c("GO:0033687", "GO:0042127")
Cluster_1	TRUE	0.000909366	126	2840	31	0.0109155	0.246032	GO:0032874	GO:BP	positive regulation of stress-activated MAPK cascade	23735	9076	c("GO:0032872", "GO:0043410", "GO:0051403", "GO:0070304")
Cluster_1	TRUE	0.000922277	383	2840	72	0.0253521	0.18799	GO:0046486	GO:BP	glycerolipid metabolic process	23735	14163	GO:0044255
Cluster_1	TRUE	0.000937719	311	2840	61	0.0214789	0.196141	GO:0070371	GO:BP	ERK1 and ERK2 cascade	23735	18823	GO:0000165
Cluster_1	TRUE	0.000948174	47	2840	16	0.0056338	0.340426	GO:0032330	GO:BP	regulation of chondrocyte differentiation	23735	8680	c("GO:0002062", "GO:0045595", "GO:0061035")
Cluster_1	TRUE	0.000955235	279	2840	56	0.0197183	0.200717	GO:0007162	GO:BP	negative regulation of cell adhesion	23735	3062	c("GO:0007155", "GO:0030155", "GO:0048523")
Cluster_1	TRUE	0.000960472	241	2840	50	0.0176056	0.207469	GO:0045926	GO:BP	negative regulation of growth	23735	13634	c("GO:0040007", "GO:0040008", "GO:0048519")
Cluster_1	TRUE	0.000966562	77	2840	22	0.00774648	0.285714	GO:0014897	GO:BP	striated muscle hypertrophy	23735	5321	GO:0014896
Cluster_1	TRUE	0.000973961	210	2840	45	0.0158451	0.214286	GO:0046474	GO:BP	glycerophospholipid biosynthetic process	23735	14153	c("GO:0006650", "GO:0008654", "GO:0045017")
Cluster_1	TRUE	0.000985087	714	2840	120	0.0422535	0.168067	GO:0030162	GO:BP	regulation of proteolysis	23735	7719	c("GO:0006508", "GO:0051246")
Cluster_1	TRUE	0.000988908	1614	2840	243	0.0855634	0.150558	GO:0006952	GO:BP	defense response	23735	2885	GO:0006950
Cluster_1	TRUE	0.000993847	254	2840	52	0.0183099	0.204724	GO:0008654	GO:BP	phospholipid biosynthetic process	23735	3652	c("GO:0006644", "GO:0008610", "GO:0044249", "GO:0090407")
Cluster_1	TRUE	0.000993847	144	2840	34	0.0119718	0.236111	GO:0010675	GO:BP	regulation of cellular carbohydrate metabolic process	23735	4819	c("GO:0006109", "GO:0031323", "GO:0044262")
Cluster_1	TRUE	0.00100195	52	2840	17	0.00598592	0.326923	GO:0010611	GO:BP	regulation of cardiac muscle hypertrophy	23735	4757	c("GO:0003300", "GO:0014743", "GO:0043502")
Cluster_1	TRUE	0.00101547	192	2840	42	0.0147887	0.21875	GO:0070302	GO:BP	regulation of stress-activated protein kinase signaling cascade	23735	18782	c("GO:0031098", "GO:0080135", "GO:1902531")
Cluster_1	TRUE	0.00104154	62	2840	19	0.00669014	0.306452	GO:0050918	GO:BP	positive chemotaxis	23735	15431	GO:0006935
Cluster_1	TRUE	0.00104419	110	2840	28	0.00985915	0.254545	GO:0043534	GO:BP	blood vessel endothelial cell migration	23735	12387	GO:0043542
Cluster_1	TRUE	0.00112708	199	2840	43	0.0151408	0.21608	GO:0016051	GO:BP	carbohydrate biosynthetic process	23735	5651	c("GO:0005975", "GO:1901576")
Cluster_1	TRUE	0.00113457	43	2840	15	0.00528169	0.348837	GO:0071526	GO:BP	semaphorin-plexin signaling pathway	23735	19543	GO:0007166
Cluster_1	TRUE	0.00113457	43	2840	15	0.00528169	0.348837	GO:0034205	GO:BP	amyloid-beta formation	23735	9764	c("GO:0042987", "GO:0050435")
Cluster_1	TRUE	0.00113779	34	2840	13	0.00457746	0.382353	GO:0038094	GO:BP	Fc-gamma receptor signaling pathway	23735	11178	GO:0038093
Cluster_1	TRUE	0.00114719	105	2840	27	0.00950704	0.257143	GO:0055007	GO:BP	cardiac muscle cell differentiation	23735	16735	c("GO:0035051", "GO:0048738", "GO:0051146")
Cluster_1	TRUE	0.00114886	224	2840	47	0.0165493	0.209821	GO:0043583	GO:BP	ear development	23735	12424	GO:0007423
Cluster_1	TRUE	0.00115105	187	2840	41	0.0144366	0.219251	GO:0008154	GO:BP	actin polymerization or depolymerization	23735	3533	GO:0007015
Cluster_1	TRUE	0.0011516	294	2840	58	0.0204225	0.197279	GO:0010720	GO:BP	positive regulation of cell development	23735	4860	c("GO:0045597", "GO:0048468", "GO:0060284")
Cluster_1	TRUE	0.00115925	157	2840	36	0.0126761	0.229299	GO:0032680	GO:BP	regulation of tumor necrosis factor production	23735	8925	c("GO:0032640", "GO:1903555")
Cluster_1	TRUE	0.00115925	157	2840	36	0.0126761	0.229299	GO:0046631	GO:BP	alpha-beta T cell activation	23735	14247	GO:0042110
Cluster_1	TRUE	0.00115925	157	2840	36	0.0126761	0.229299	GO:0032640	GO:BP	tumor necrosis factor production	23735	8885	GO:0071706
Cluster_1	TRUE	0.0012033	128	2840	31	0.0109155	0.242188	GO:0070304	GO:BP	positive regulation of stress-activated protein kinase signaling cascade	23735	18784	c("GO:0031098", "GO:0070302", "GO:1902533")
Cluster_1	TRUE	0.00121434	18	2840	9	0.00316901	0.5	GO:0002076	GO:BP	osteoblast development	23735	784	c("GO:0001649", "GO:0048468")
Cluster_1	TRUE	0.0012157	111	2840	28	0.00985915	0.252252	GO:0061387	GO:BP	regulation of extent of cell growth	23735	18115	c("GO:0001558", "GO:0008361")
Cluster_1	TRUE	0.0012196	48	2840	16	0.0056338	0.333333	GO:0008038	GO:BP	neuron recognition	23735	3504	c("GO:0008037", "GO:0048666")
Cluster_1	TRUE	0.00123644	1673	2840	250	0.0880282	0.149432	GO:0007049	GO:BP	cell cycle	23735	2963	GO:0009987
Cluster_1	TRUE	0.00123686	367	2840	69	0.0242958	0.188011	GO:0006644	GO:BP	phospholipid metabolic process	23735	2615	c("GO:0006796", "GO:0019637", "GO:0044255")
Cluster_1	TRUE	0.00124878	321	2840	62	0.021831	0.193146	GO:0032496	GO:BP	response to lipopolysaccharide	23735	8799	c("GO:0002237", "GO:0033993", "GO:1901700")
Cluster_1	TRUE	0.00127345	53	2840	17	0.00598592	0.320755	GO:0010676	GO:BP	positive regulation of cellular carbohydrate metabolic process	23735	4820	c("GO:0010675", "GO:0031325", "GO:0044262", "GO:0045913")
Cluster_1	TRUE	0.00128845	63	2840	19	0.00669014	0.301587	GO:0046847	GO:BP	filopodium assembly	23735	14401	GO:0120031
Cluster_1	TRUE	0.0012935	58	2840	18	0.00633803	0.310345	GO:0035904	GO:BP	aorta development	23735	10725	GO:0060840
Cluster_1	TRUE	0.00130367	289	2840	57	0.0200704	0.197232	GO:0051251	GO:BP	positive regulation of lymphocyte activation	23735	15706	c("GO:0002696", "GO:0046649", "GO:0051249")
Cluster_1	TRUE	0.00131662	84	2840	23	0.00809859	0.27381	GO:0014812	GO:BP	muscle cell migration	23735	5240	GO:0016477
Cluster_1	TRUE	0.00132298	435	2840	79	0.0278169	0.181609	GO:0051960	GO:BP	regulation of nervous system development	23735	16221	c("GO:0007399", "GO:2000026")
Cluster_1	TRUE	0.00132298	26	2840	11	0.00387324	0.423077	GO:1905523	GO:BP	positive regulation of macrophage migration	23735	28411	c("GO:0002687", "GO:1905517", "GO:1905521")
Cluster_1	TRUE	0.00132298	26	2840	11	0.00387324	0.423077	GO:0010875	GO:BP	positive regulation of cholesterol efflux	23735	4996	c("GO:0010874", "GO:0032376", "GO:0033344")
Cluster_1	TRUE	0.00132298	106	2840	27	0.00950704	0.254717	GO:0014066	GO:BP	regulation of phosphatidylinositol 3-kinase signaling	23735	5180	c("GO:0014065", "GO:1902531")
Cluster_1	TRUE	0.00132298	39	2840	14	0.00492958	0.358974	GO:1904646	GO:BP	cellular response to amyloid-beta	23735	27594	c("GO:1901653", "GO:1904645")
Cluster_1	TRUE	0.00132298	26	2840	11	0.00387324	0.423077	GO:0010614	GO:BP	negative regulation of cardiac muscle hypertrophy	23735	4760	c("GO:0003300", "GO:0010611", "GO:0014741")
Cluster_1	TRUE	0.00132298	26	2840	11	0.00387324	0.423077	GO:0097205	GO:BP	renal filtration	23735	21703	GO:0003014
Cluster_1	TRUE	0.00135363	296	2840	58	0.0204225	0.195946	GO:0048562	GO:BP	embryonic organ morphogenesis	23735	14874	c("GO:0009887", "GO:0048568", "GO:0048598")
Cluster_1	TRUE	0.00135363	296	2840	58	0.0204225	0.195946	GO:0009101	GO:BP	glycoprotein biosynthetic process	23735	3703	c("GO:0009100", "GO:0034645", "GO:1901137", "GO:1901566")
Cluster_1	TRUE	0.00137385	201	2840	43	0.0151408	0.21393	GO:0019722	GO:BP	calcium-mediated signaling	23735	6933	GO:0019932
Cluster_1	TRUE	0.0013874	79	2840	22	0.00774648	0.278481	GO:0048145	GO:BP	regulation of fibroblast proliferation	23735	14574	c("GO:0042127", "GO:0048144")
Cluster_1	TRUE	0.0013874	79	2840	22	0.00774648	0.278481	GO:0014896	GO:BP	muscle hypertrophy	23735	5320	GO:0003012
Cluster_1	TRUE	0.00139094	382	2840	71	0.025	0.185864	GO:0006631	GO:BP	fatty acid metabolic process	23735	2603	c("GO:0032787", "GO:0044255")
Cluster_1	TRUE	0.00139516	112	2840	28	0.00985915	0.25	GO:0001738	GO:BP	morphogenesis of a polarized epithelium	23735	525	GO:0002009
Cluster_1	TRUE	0.00141671	189	2840	41	0.0144366	0.216931	GO:0033002	GO:BP	muscle cell proliferation	23735	9178	GO:0008283
Cluster_1	TRUE	0.00144681	90	2840	24	0.0084507	0.266667	GO:0060021	GO:BP	roof of mouth development	23735	16838	GO:0048856
Cluster_1	TRUE	0.00153756	35	2840	13	0.00457746	0.371429	GO:0033280	GO:BP	response to vitamin D	23735	9336	c("GO:0014070", "GO:0033273", "GO:0033993", "GO:1901700")
Cluster_1	TRUE	0.00155504	49	2840	16	0.0056338	0.326531	GO:0035850	GO:BP	epithelial cell differentiation involved in kidney development	23735	10683	c("GO:0030855", "GO:0061005")
Cluster_1	TRUE	0.00155504	49	2840	16	0.0056338	0.326531	GO:1904036	GO:BP	negative regulation of epithelial cell apoptotic process	23735	27034	c("GO:0043066", "GO:1904019", "GO:1904035")
Cluster_1	TRUE	0.00156499	337	2840	64	0.0225352	0.189911	GO:0002237	GO:BP	response to molecule of bacterial origin	23735	893	c("GO:0009617", "GO:0010033", "GO:0043207")
Cluster_1	TRUE	0.00156867	130	2840	31	0.0109155	0.238462	GO:0048565	GO:BP	digestive tract development	23735	14877	c("GO:0035295", "GO:0055123")
Cluster_1	TRUE	0.00157537	357	2840	67	0.0235915	0.187675	GO:0045862	GO:BP	positive regulation of proteolysis	23735	13576	c("GO:0006508", "GO:0030162", "GO:0032270")
Cluster_1	TRUE	0.00157537	96	2840	25	0.00880282	0.260417	GO:0030516	GO:BP	regulation of axon extension	23735	7886	c("GO:0048638", "GO:0048675", "GO:0061387")
Cluster_1	TRUE	0.00157537	96	2840	25	0.00880282	0.260417	GO:1901655	GO:BP	cellular response to ketone	23735	24931	c("GO:1901654", "GO:1901701")
Cluster_1	TRUE	0.00159157	54	2840	17	0.00598592	0.314815	GO:0014743	GO:BP	regulation of muscle hypertrophy	23735	5227	c("GO:0014896", "GO:0090257")
Cluster_1	TRUE	0.00159795	136	2840	32	0.0112676	0.235294	GO:0062013	GO:BP	positive regulation of small molecule metabolic process	23735	18503	c("GO:0009893", "GO:0044281", "GO:0062012")
Cluster_1	TRUE	0.00165282	166	2840	37	0.0130282	0.222892	GO:0043409	GO:BP	negative regulation of MAPK cascade	23735	12299	c("GO:0000165", "GO:0043408", "GO:1902532")
Cluster_1	TRUE	0.00165302	266	2840	53	0.018662	0.199248	GO:0002768	GO:BP	immune response-regulating cell surface receptor signaling pathway	23735	1403	c("GO:0002764", "GO:0007166")
Cluster_1	TRUE	0.00168818	228	2840	47	0.0165493	0.20614	GO:0050817	GO:BP	coagulation	23735	15342	GO:0032501
Cluster_1	TRUE	0.00171361	91	2840	24	0.0084507	0.263736	GO:0001938	GO:BP	positive regulation of endothelial cell proliferation	23735	668	c("GO:0001935", "GO:0001936", "GO:0050679")
Cluster_1	TRUE	0.00172836	31	2840	12	0.00422535	0.387097	GO:0032232	GO:BP	negative regulation of actin filament bundle assembly	23735	8606	c("GO:0032231", "GO:0051017", "GO:0051494", "GO:1902904")
Cluster_1	TRUE	0.00172836	31	2840	12	0.00422535	0.387097	GO:0150117	GO:BP	positive regulation of cell-substrate junction organization	23735	23290	c("GO:0051130", "GO:0150115", "GO:0150116")
Cluster_1	TRUE	0.00172836	31	2840	12	0.00422535	0.387097	GO:0071295	GO:BP	cellular response to vitamin	23735	19326	c("GO:0031670", "GO:0033273")
Cluster_1	TRUE	0.00172836	6	2840	5	0.00176056	0.833333	GO:1905203	GO:BP	regulation of connective tissue replacement	23735	28106	c("GO:0034103", "GO:0097709")
Cluster_1	TRUE	0.00172836	6	2840	5	0.00176056	0.833333	GO:0061643	GO:BP	chemorepulsion of axon	23735	18302	c("GO:0007411", "GO:0050919", "GO:0070887")
Cluster_1	TRUE	0.00172836	31	2840	12	0.00422535	0.387097	GO:1901031	GO:BP	regulation of response to reactive oxygen species	23735	24356	c("GO:0000302", "GO:1902882")
Cluster_1	TRUE	0.00173258	241	2840	49	0.0172535	0.20332	GO:0031668	GO:BP	cellular response to extracellular stimulus	23735	8431	c("GO:0007154", "GO:0009991", "GO:0051716", "GO:0071496")
Cluster_1	TRUE	0.00173293	125	2840	30	0.0105634	0.24	GO:0042471	GO:BP	ear morphogenesis	23735	11783	c("GO:0043583", "GO:0048562", "GO:0090596")
Cluster_1	TRUE	0.00173293	412	2840	75	0.0264085	0.182039	GO:0002683	GO:BP	negative regulation of immune system process	23735	1324	c("GO:0002376", "GO:0002682", "GO:0048519")
Cluster_1	TRUE	0.00177609	108	2840	27	0.00950704	0.25	GO:0032652	GO:BP	regulation of interleukin-1 production	23735	8897	c("GO:0001817", "GO:0032612")
Cluster_1	TRUE	0.00177609	108	2840	27	0.00950704	0.25	GO:0032612	GO:BP	interleukin-1 production	23735	8857	GO:0001816
Cluster_1	TRUE	0.00184076	86	2840	23	0.00809859	0.267442	GO:0043535	GO:BP	regulation of blood vessel endothelial cell migration	23735	12388	c("GO:0010594", "GO:0043534")
Cluster_1	TRUE	0.00184441	167	2840	37	0.0130282	0.221557	GO:0031214	GO:BP	biomineral tissue development	23735	8217	c("GO:0009888", "GO:0048513", "GO:0110148")
Cluster_1	TRUE	0.00185664	386	2840	71	0.025	0.183938	GO:0050878	GO:BP	regulation of body fluid levels	23735	15394	GO:0065008
Cluster_1	TRUE	0.00185836	114	2840	28	0.00985915	0.245614	GO:0043406	GO:BP	positive regulation of MAP kinase activity	23735	12296	c("GO:0043405", "GO:0043410", "GO:0071902")
Cluster_1	TRUE	0.00185836	114	2840	28	0.00985915	0.245614	GO:0071675	GO:BP	regulation of mononuclear cell migration	23735	19659	c("GO:0002685", "GO:0071674")
Cluster_1	TRUE	0.00186112	204	2840	43	0.0151408	0.210784	GO:0002064	GO:BP	epithelial cell development	23735	773	c("GO:0030855", "GO:0048468")
Cluster_1	TRUE	0.00186112	313	2840	60	0.0211268	0.191693	GO:0008202	GO:BP	steroid metabolic process	23735	3543	c("GO:0006629", "GO:1901360")
Cluster_1	TRUE	0.00187028	45	2840	15	0.00528169	0.333333	GO:0030517	GO:BP	negative regulation of axon extension	23735	7887	c("GO:0030308", "GO:0030516", "GO:0048640", "GO:0048675", "GO:0050771")
Cluster_1	TRUE	0.00189323	242	2840	49	0.0172535	0.202479	GO:0032412	GO:BP	regulation of ion transmembrane transporter activity	23735	8742	c("GO:0022898", "GO:0034765")
Cluster_1	TRUE	0.00189382	223	2840	46	0.0161972	0.206278	GO:0007596	GO:BP	blood coagulation	23735	3457	c("GO:0007599", "GO:0042060", "GO:0050817")
Cluster_1	TRUE	0.00189681	19	2840	9	0.00316901	0.473684	GO:0061049	GO:BP	cell growth involved in cardiac muscle cell development	23735	17791	c("GO:0003301", "GO:0048588", "GO:0055013")
Cluster_1	TRUE	0.00189681	19	2840	9	0.00316901	0.473684	GO:0003301	GO:BP	physiological cardiac muscle hypertrophy	23735	1870	c("GO:0003298", "GO:0003300", "GO:0055017")
Cluster_1	TRUE	0.00189681	19	2840	9	0.00316901	0.473684	GO:0003298	GO:BP	physiological muscle hypertrophy	23735	1867	GO:0014896
Cluster_1	TRUE	0.00189681	19	2840	9	0.00316901	0.473684	GO:0055093	GO:BP	response to hyperoxia	23735	16795	c("GO:0006950", "GO:0036296")
Cluster_1	TRUE	0.0019396	50	2840	16	0.0056338	0.32	GO:0045332	GO:BP	phospholipid translocation	23735	13224	c("GO:0015914", "GO:0034204")
Cluster_1	TRUE	0.0019396	50	2840	16	0.0056338	0.32	GO:0010718	GO:BP	positive regulation of epithelial to mesenchymal transition	23735	4858	c("GO:0001837", "GO:0010717", "GO:0045597", "GO:0051240")
Cluster_1	TRUE	0.00194211	60	2840	18	0.00633803	0.3	GO:0035924	GO:BP	cellular response to vascular endothelial growth factor stimulus	23735	10744	GO:0071363
Cluster_1	TRUE	0.00194211	294	2840	57	0.0200704	0.193878	GO:0001666	GO:BP	response to hypoxia	23735	488	c("GO:0006950", "GO:0036293")
Cluster_1	TRUE	0.00194211	236	2840	48	0.0169014	0.20339	GO:0002429	GO:BP	immune response-activating cell surface receptor signaling pathway	23735	1075	c("GO:0002757", "GO:0002768")
Cluster_1	TRUE	0.00194211	236	2840	48	0.0169014	0.20339	GO:0002757	GO:BP	immune response-activating signal transduction	23735	1392	c("GO:0002253", "GO:0002764")
Cluster_1	TRUE	0.00194595	81	2840	22	0.00774648	0.271605	GO:0048144	GO:BP	fibroblast proliferation	23735	14573	GO:0008283
Cluster_1	TRUE	0.00195016	23	2840	10	0.00352113	0.434783	GO:0050650	GO:BP	chondroitin sulfate proteoglycan biosynthetic process	23735	15243	c("GO:0030166", "GO:0050654")
Cluster_1	TRUE	0.00198576	211	2840	44	0.015493	0.208531	GO:0031669	GO:BP	cellular response to nutrient levels	23735	8432	c("GO:0031667", "GO:0031668")
Cluster_1	TRUE	0.00201401	174	2840	38	0.0133803	0.218391	GO:0110148	GO:BP	biomineralization	23735	22747	GO:0008150
Cluster_1	TRUE	0.00201401	36	2840	13	0.00457746	0.361111	GO:0030279	GO:BP	negative regulation of ossification	23735	7787	c("GO:0001503", "GO:0030278", "GO:0051241")
Cluster_1	TRUE	0.00201401	36	2840	13	0.00457746	0.361111	GO:0021955	GO:BP	central nervous system neuron axonogenesis	23735	7491	c("GO:0007409", "GO:0021954")
Cluster_1	TRUE	0.00203313	168	2840	37	0.0130282	0.220238	GO:0021953	GO:BP	central nervous system neuron differentiation	23735	7489	c("GO:0007417", "GO:0030182")
Cluster_1	TRUE	0.00203994	162	2840	36	0.0126761	0.222222	GO:2001257	GO:BP	regulation of cation channel activity	23735	30421	c("GO:0032412", "GO:1904062")
Cluster_1	TRUE	0.00203994	162	2840	36	0.0126761	0.222222	GO:0097553	GO:BP	calcium ion transmembrane import into cytosol	23735	21882	GO:0070588
Cluster_1	TRUE	0.00203994	162	2840	36	0.0126761	0.222222	GO:0071706	GO:BP	tumor necrosis factor superfamily cytokine production	23735	19685	GO:0001816
Cluster_1	TRUE	0.00203994	162	2840	36	0.0126761	0.222222	GO:1903555	GO:BP	regulation of tumor necrosis factor superfamily cytokine production	23735	26608	c("GO:0001817", "GO:0071706")
Cluster_1	TRUE	0.00204574	150	2840	34	0.0119718	0.226667	GO:0060041	GO:BP	retina development in camera-type eye	23735	16858	c("GO:0043010", "GO:0048856")
Cluster_1	TRUE	0.0020528	224	2840	46	0.0161972	0.205357	GO:0097529	GO:BP	myeloid leukocyte migration	23735	21870	GO:0050900
Cluster_1	TRUE	0.00206004	76	2840	21	0.00739437	0.276316	GO:0055006	GO:BP	cardiac cell development	23735	16734	c("GO:0035051", "GO:0048468")
Cluster_1	TRUE	0.00212234	193	2840	41	0.0144366	0.212435	GO:0043393	GO:BP	regulation of protein binding	23735	12288	GO:0051098
Cluster_1	TRUE	0.00212379	630	2840	106	0.0373239	0.168254	GO:0080135	GO:BP	regulation of cellular response to stress	23735	20875	c("GO:0033554", "GO:0050794", "GO:0080134")
Cluster_1	TRUE	0.00216302	187	2840	40	0.0140845	0.213904	GO:0007179	GO:BP	transforming growth factor beta receptor signaling pathway	23735	3078	c("GO:0007178", "GO:0071560")
Cluster_1	TRUE	0.00216302	187	2840	40	0.0140845	0.213904	GO:0045664	GO:BP	regulation of neuron differentiation	23735	13396	c("GO:0030182", "GO:0045595")
Cluster_1	TRUE	0.00216729	121	2840	29	0.0102113	0.239669	GO:0002688	GO:BP	regulation of leukocyte chemotaxis	23735	1329	c("GO:0002685", "GO:0030595", "GO:0050920")
Cluster_1	TRUE	0.002174	212	2840	44	0.015493	0.207547	GO:0034764	GO:BP	positive regulation of transmembrane transport	23735	10040	c("GO:0034762", "GO:0048522", "GO:0051050", "GO:0055085")
Cluster_1	TRUE	0.002174	355	2840	66	0.0232394	0.185915	GO:0051098	GO:BP	regulation of binding	23735	15575	GO:0065009
Cluster_1	TRUE	0.00217447	71	2840	20	0.00704225	0.28169	GO:0055013	GO:BP	cardiac muscle cell development	23735	16741	c("GO:0055001", "GO:0055006", "GO:0055007")
Cluster_1	TRUE	0.0021784	289	2840	56	0.0197183	0.193772	GO:0070372	GO:BP	regulation of ERK1 and ERK2 cascade	23735	18824	c("GO:0043408", "GO:0070371")
Cluster_1	TRUE	0.00218824	9	2840	6	0.00211268	0.666667	GO:1903977	GO:BP	positive regulation of glial cell migration	23735	26983	c("GO:0008347", "GO:0030335", "GO:1903975")
Cluster_1	TRUE	0.00218843	181	2840	39	0.0137324	0.21547	GO:0007369	GO:BP	gastrulation	23735	3248	GO:0048598
Cluster_1	TRUE	0.00220753	41	2840	14	0.00492958	0.341463	GO:2001222	GO:BP	regulation of neuron migration	23735	30387	c("GO:0001764", "GO:0030334")
Cluster_1	TRUE	0.00220753	41	2840	14	0.00492958	0.341463	GO:0035329	GO:BP	hippo signaling	23735	10310	GO:0035556
Cluster_1	TRUE	0.00220835	104	2840	26	0.00915493	0.25	GO:0048640	GO:BP	negative regulation of developmental growth	23735	14941	c("GO:0045926", "GO:0048589", "GO:0048638", "GO:0051093")
Cluster_1	TRUE	0.00225748	296	2840	57	0.0200704	0.192568	GO:0034504	GO:BP	protein localization to nucleus	23735	9959	GO:0033365
Cluster_1	TRUE	0.00228604	93	2840	24	0.0084507	0.258065	GO:0043255	GO:BP	regulation of carbohydrate biosynthetic process	23735	12208	c("GO:0006109", "GO:0009889", "GO:0016051")
Cluster_1	TRUE	0.00235494	61	2840	18	0.00633803	0.295082	GO:0046626	GO:BP	regulation of insulin receptor signaling pathway	23735	14242	c("GO:0008286", "GO:0009966")
Cluster_1	TRUE	0.00235494	61	2840	18	0.00633803	0.295082	GO:0097035	GO:BP	regulation of membrane lipid distribution	23735	21609	c("GO:0061024", "GO:0065008")
Cluster_1	TRUE	0.00249401	4	2840	4	0.00140845	1	GO:1903527	GO:BP	positive regulation of membrane tubulation	23735	26581	c("GO:0051130", "GO:0097320", "GO:1903525")
Cluster_1	TRUE	0.00250551	88	2840	23	0.00809859	0.261364	GO:0060191	GO:BP	regulation of lipase activity	23735	16983	GO:0051336
Cluster_1	TRUE	0.00252362	357	2840	66	0.0232394	0.184874	GO:0006066	GO:BP	alcohol metabolic process	23735	2098	c("GO:0044281", "GO:1901615")
Cluster_1	TRUE	0.00252584	170	2840	37	0.0130282	0.217647	GO:1902905	GO:BP	positive regulation of supramolecular fiber organization	23735	26028	c("GO:0051130", "GO:0097435", "GO:1902903")
Cluster_1	TRUE	0.00253307	201	2840	42	0.0147887	0.208955	GO:0008016	GO:BP	regulation of heart contraction	23735	3501	c("GO:0060047", "GO:1903522")
Cluster_1	TRUE	0.00253307	239	2840	48	0.0169014	0.200837	GO:1903039	GO:BP	positive regulation of leukocyte cell-cell adhesion	23735	26152	c("GO:0007159", "GO:0022409", "GO:1903037")
Cluster_1	TRUE	0.00258384	152	2840	34	0.0119718	0.223684	GO:2001236	GO:BP	regulation of extrinsic apoptotic signaling pathway	23735	30400	c("GO:0097191", "GO:2001233")
Cluster_1	TRUE	0.00258384	265	2840	52	0.0183099	0.196226	GO:0030217	GO:BP	T cell differentiation	23735	7756	c("GO:0030098", "GO:0042110")
Cluster_1	TRUE	0.00258384	152	2840	34	0.0119718	0.223684	GO:0048754	GO:BP	branching morphogenesis of an epithelial tube	23735	15050	c("GO:0035239", "GO:0060562", "GO:0061138")
Cluster_1	TRUE	0.0025969	28	2840	11	0.00387324	0.392857	GO:0043094	GO:BP	cellular metabolic compound salvage	23735	12134	GO:0044237
Cluster_1	TRUE	0.0025969	28	2840	11	0.00387324	0.392857	GO:0014741	GO:BP	negative regulation of muscle hypertrophy	23735	5225	c("GO:0014743", "GO:0014896", "GO:0051241")
Cluster_1	TRUE	0.00260747	72	2840	20	0.00704225	0.277778	GO:0071260	GO:BP	cellular response to mechanical stimulus	23735	19292	c("GO:0009612", "GO:0071214", "GO:0071496")
Cluster_1	TRUE	0.00262944	37	2840	13	0.00457746	0.351351	GO:0043368	GO:BP	positive T cell selection	23735	12267	GO:0045058
Cluster_1	TRUE	0.00262944	16	2840	8	0.0028169	0.5	GO:2001224	GO:BP	positive regulation of neuron migration	23735	30389	c("GO:0001764", "GO:0030335", "GO:2001222")
Cluster_1	TRUE	0.00262944	37	2840	13	0.00457746	0.351351	GO:1902284	GO:BP	neuron projection extension involved in neuron projection guidance	23735	25519	c("GO:0097485", "GO:1990138")
Cluster_1	TRUE	0.00262944	16	2840	8	0.0028169	0.5	GO:1902285	GO:BP	semaphorin-plexin signaling pathway involved in neuron projection guidance	23735	25520	c("GO:0071526", "GO:0097485")
Cluster_1	TRUE	0.00262944	37	2840	13	0.00457746	0.351351	GO:0048846	GO:BP	axon extension involved in axon guidance	23735	15136	c("GO:0007411", "GO:0048675", "GO:1902284")
Cluster_1	TRUE	0.00263668	189	2840	40	0.0140845	0.21164	GO:0043123	GO:BP	positive regulation of I-kappaB kinase/NF-kappaB signaling	23735	12155	c("GO:0007249", "GO:0043122", "GO:1902533")
Cluster_1	TRUE	0.00265368	111	2840	27	0.00950704	0.243243	GO:0021987	GO:BP	cerebral cortex development	23735	7523	c("GO:0021543", "GO:0048856")
Cluster_1	TRUE	0.0026569	94	2840	24	0.0084507	0.255319	GO:0032963	GO:BP	collagen metabolic process	23735	9153	GO:0008152
Cluster_1	TRUE	0.0026914	183	2840	39	0.0137324	0.213115	GO:0008361	GO:BP	regulation of cell size	23735	3600	GO:0032535
Cluster_1	TRUE	0.00273322	67	2840	19	0.00669014	0.283582	GO:0055017	GO:BP	cardiac muscle tissue growth	23735	16745	c("GO:0048589", "GO:0048738", "GO:0060419")
Cluster_1	TRUE	0.00273322	67	2840	19	0.00669014	0.283582	GO:0042246	GO:BP	tissue regeneration	23735	11625	c("GO:0031099", "GO:0048589")
Cluster_1	TRUE	0.00273322	2026	2840	293	0.103169	0.14462	GO:1901575	GO:BP	organic substance catabolic process	23735	24863	c("GO:0009056", "GO:0071704")
Cluster_1	TRUE	0.00278695	221	2840	45	0.0158451	0.20362	GO:0050769	GO:BP	positive regulation of neurogenesis	23735	15306	c("GO:0010720", "GO:0022008", "GO:0050767", "GO:0051962")
Cluster_1	TRUE	0.00279441	24	2840	10	0.00352113	0.416667	GO:0003094	GO:BP	glomerular filtration	23735	1669	GO:0097205
Cluster_1	TRUE	0.00280973	100	2840	25	0.00880282	0.25	GO:0043500	GO:BP	muscle adaptation	23735	12369	c("GO:0003012", "GO:0050896")
Cluster_1	TRUE	0.00283831	42	2840	14	0.00492958	0.333333	GO:0031670	GO:BP	cellular response to nutrient	23735	8433	c("GO:0007584", "GO:0031669", "GO:0070887")
Cluster_1	TRUE	0.00284759	20	2840	9	0.00316901	0.45	GO:0090050	GO:BP	positive regulation of cell migration involved in sprouting angiogenesis	23735	21075	c("GO:0002042", "GO:0043536", "GO:0090049")
Cluster_1	TRUE	0.00289304	78	2840	21	0.00739437	0.269231	GO:0051899	GO:BP	membrane depolarization	23735	16172	GO:0042391
Cluster_1	TRUE	0.00290686	260	2840	51	0.0179577	0.196154	GO:0042113	GO:BP	B cell activation	23735	11539	GO:0046649
Cluster_1	TRUE	0.00294982	306	2840	58	0.0204225	0.189542	GO:0036293	GO:BP	response to decreased oxygen levels	23735	10995	GO:0070482
Cluster_1	TRUE	0.00297983	52	2840	16	0.0056338	0.307692	GO:0050435	GO:BP	amyloid-beta metabolic process	23735	15237	GO:0006518
Cluster_1	TRUE	0.00305075	112	2840	27	0.00950704	0.241071	GO:0046632	GO:BP	alpha-beta T cell differentiation	23735	14248	c("GO:0030217", "GO:0046631")
Cluster_1	TRUE	0.00309532	33	2840	12	0.00422535	0.363636	GO:0034122	GO:BP	negative regulation of toll-like receptor signaling pathway	23735	9690	c("GO:0002224", "GO:0009968", "GO:0034121")
Cluster_1	TRUE	0.00315582	197	2840	41	0.0144366	0.208122	GO:0048839	GO:BP	inner ear development	23735	15129	c("GO:0043583", "GO:0048856")
Cluster_1	TRUE	0.00316473	248	2840	49	0.0172535	0.197581	GO:0045927	GO:BP	positive regulation of growth	23735	13635	c("GO:0040007", "GO:0040008", "GO:0048518")
Cluster_1	TRUE	0.00319702	124	2840	29	0.0102113	0.233871	GO:0003231	GO:BP	cardiac ventricle development	23735	1802	GO:0003205
Cluster_1	TRUE	0.00320348	160	2840	35	0.0123239	0.21875	GO:1905952	GO:BP	regulation of lipid localization	23735	28800	c("GO:0010876", "GO:0032879")
Cluster_1	TRUE	0.00324627	229	2840	46	0.0161972	0.200873	GO:0007599	GO:BP	hemostasis	23735	3460	GO:0050878
Cluster_1	TRUE	0.00326317	101	2840	25	0.00880282	0.247525	GO:0001823	GO:BP	mesonephros development	23735	592	GO:0001822
Cluster_1	TRUE	0.00330524	1037	2840	161	0.0566901	0.155256	GO:0051726	GO:BP	regulation of cell cycle	23735	16066	c("GO:0007049", "GO:0050794")
Cluster_1	TRUE	0.0033852	204	2840	42	0.0147887	0.205882	GO:0048167	GO:BP	regulation of synaptic plasticity	23735	14592	c("GO:0050804", "GO:0065008")
Cluster_1	TRUE	0.00341195	90	2840	23	0.00809859	0.255556	GO:1904035	GO:BP	regulation of epithelial cell apoptotic process	23735	27033	c("GO:0042981", "GO:1904019")
Cluster_1	TRUE	0.00343887	79	2840	21	0.00739437	0.265823	GO:0014068	GO:BP	positive regulation of phosphatidylinositol 3-kinase signaling	23735	5182	c("GO:0014065", "GO:0014066", "GO:1902533")
Cluster_1	TRUE	0.00343887	38	2840	13	0.00457746	0.342105	GO:0032373	GO:BP	positive regulation of sterol transport	23735	8719	c("GO:0015918", "GO:0032370", "GO:0032371")
Cluster_1	TRUE	0.00343887	38	2840	13	0.00457746	0.342105	GO:0032376	GO:BP	positive regulation of cholesterol transport	23735	8722	c("GO:0030301", "GO:0032373", "GO:0032374")
Cluster_1	TRUE	0.00343887	79	2840	21	0.00739437	0.265823	GO:0051153	GO:BP	regulation of striated muscle cell differentiation	23735	15622	c("GO:0051146", "GO:0051147")
Cluster_1	TRUE	0.00347639	198	2840	41	0.0144366	0.207071	GO:0043281	GO:BP	regulation of cysteine-type endopeptidase activity involved in apoptotic process	23735	12221	GO:2000116
Cluster_1	TRUE	0.00351762	492	2840	85	0.0299296	0.172764	GO:0019221	GO:BP	cytokine-mediated signaling pathway	23735	6473	c("GO:0007166", "GO:0071345")
Cluster_1	TRUE	0.00351762	576	2840	97	0.0341549	0.168403	GO:0097190	GO:BP	apoptotic signaling pathway	23735	21694	c("GO:0006915", "GO:0007165")
Cluster_1	TRUE	0.00354065	527	2840	90	0.0316901	0.170778	GO:0061919	GO:BP	process utilizing autophagic mechanism	23735	18439	GO:0009987
Cluster_1	TRUE	0.00354065	527	2840	90	0.0316901	0.170778	GO:0006914	GO:BP	autophagy	23735	2854	c("GO:0044248", "GO:0061919")
Cluster_1	TRUE	0.00355451	13	2840	7	0.00246479	0.538462	GO:0060394	GO:BP	negative regulation of pathway-restricted SMAD protein phosphorylation	23735	17165	c("GO:0001933", "GO:0060389", "GO:0060393", "GO:0090101")
Cluster_1	TRUE	0.00356308	119	2840	28	0.00985915	0.235294	GO:0001704	GO:BP	formation of primary germ layer	23735	507	c("GO:0007369", "GO:0048646")
Cluster_1	TRUE	0.00358444	396	2840	71	0.025	0.179293	GO:0016311	GO:BP	dephosphorylation	23735	5777	GO:0006796
Cluster_1	TRUE	0.00358539	96	2840	24	0.0084507	0.25	GO:0001657	GO:BP	ureteric bud development	23735	482	GO:0072164
Cluster_1	TRUE	0.00359504	58	2840	17	0.00598592	0.293103	GO:0060350	GO:BP	endochondral bone morphogenesis	23735	17124	GO:0060349
Cluster_1	TRUE	0.00360446	125	2840	29	0.0102113	0.232	GO:0050680	GO:BP	negative regulation of epithelial cell proliferation	23735	15266	c("GO:0008285", "GO:0050673", "GO:0050678")
Cluster_1	TRUE	0.00360446	125	2840	29	0.0102113	0.232	GO:0003158	GO:BP	endothelium development	23735	1729	GO:0060429
Cluster_1	TRUE	0.00363743	131	2840	30	0.0105634	0.229008	GO:0030048	GO:BP	actin filament-based movement	23735	7690	c("GO:0006928", "GO:0030029")
Cluster_1	TRUE	0.00369678	48	2840	15	0.00528169	0.3125	GO:0048146	GO:BP	positive regulation of fibroblast proliferation	23735	14575	c("GO:0008284", "GO:0048144", "GO:0048145")
Cluster_1	TRUE	0.00373511	180	2840	38	0.0133803	0.211111	GO:0031345	GO:BP	negative regulation of cell projection organization	23735	8276	c("GO:0030030", "GO:0031344", "GO:0051129")
Cluster_1	TRUE	0.00373511	250	2840	49	0.0172535	0.196	GO:0050730	GO:BP	regulation of peptidyl-tyrosine phosphorylation	23735	15281	c("GO:0001932", "GO:0018108")
Cluster_1	TRUE	0.00373733	102	2840	25	0.00880282	0.245098	GO:0070252	GO:BP	actin-mediated cell contraction	23735	18751	GO:0030048
Cluster_1	TRUE	0.00381708	174	2840	37	0.0130282	0.212644	GO:0048736	GO:BP	appendage development	23735	15036	c("GO:0007275", "GO:0048856")
Cluster_1	TRUE	0.00381708	174	2840	37	0.0130282	0.212644	GO:0060173	GO:BP	limb development	23735	16969	GO:0048736
Cluster_1	TRUE	0.00387198	108	2840	26	0.00915493	0.240741	GO:0090630	GO:BP	activation of GTPase activity	23735	21528	GO:0043547
Cluster_1	TRUE	0.00393022	212	2840	43	0.0151408	0.20283	GO:0071805	GO:BP	potassium ion transmembrane transport	23735	19735	c("GO:0006813", "GO:0098662")
Cluster_1	TRUE	0.00394825	508	2840	87	0.0306338	0.17126	GO:0050778	GO:BP	positive regulation of immune response	23735	15315	c("GO:0002684", "GO:0006955", "GO:0048584", "GO:0050776")
Cluster_1	TRUE	0.00395085	924	2840	145	0.0510563	0.156926	GO:0000122	GO:BP	negative regulation of transcription by RNA polymerase II	23735	64	c("GO:0006357", "GO:0006366", "GO:0045892")
Cluster_1	TRUE	0.00395205	25	2840	10	0.00352113	0.4	GO:0001779	GO:BP	natural killer cell differentiation	23735	556	c("GO:0030098", "GO:0030101")
Cluster_1	TRUE	0.0039872	310	2840	58	0.0204225	0.187097	GO:0009895	GO:BP	negative regulation of catabolic process	23735	4215	c("GO:0009056", "GO:0009892", "GO:0009894")
Cluster_1	TRUE	0.00400121	432	2840	76	0.0267606	0.175926	GO:0052547	GO:BP	regulation of peptidase activity	23735	16659	c("GO:0030162", "GO:0051336")
Cluster_1	TRUE	0.00402224	187	2840	39	0.0137324	0.208556	GO:0000302	GO:BP	response to reactive oxygen species	23735	132	c("GO:0006979", "GO:1901700")
Cluster_1	TRUE	0.00405792	150	2840	33	0.0116197	0.22	GO:0045834	GO:BP	positive regulation of lipid metabolic process	23735	13550	c("GO:0006629", "GO:0009893", "GO:0019216")
Cluster_1	TRUE	0.00406538	126	2840	29	0.0102113	0.230159	GO:0051147	GO:BP	regulation of muscle cell differentiation	23735	15616	c("GO:0042692", "GO:0045595")
Cluster_1	TRUE	0.00406538	364	2840	66	0.0232394	0.181319	GO:0009100	GO:BP	glycoprotein metabolic process	23735	3702	c("GO:0019538", "GO:0044260", "GO:1901135")
Cluster_1	TRUE	0.00406538	126	2840	29	0.0102113	0.230159	GO:0022612	GO:BP	gland morphogenesis	23735	7604	c("GO:0009887", "GO:0048732")
Cluster_1	TRUE	0.00406538	34	2840	12	0.00422535	0.352941	GO:1900077	GO:BP	negative regulation of cellular response to insulin stimulus	23735	23425	c("GO:0032869", "GO:0048523", "GO:0048585", "GO:1900076")
Cluster_1	TRUE	0.00408682	132	2840	30	0.0105634	0.227273	GO:0032368	GO:BP	regulation of lipid transport	23735	8714	c("GO:0006869", "GO:0051049", "GO:1905952")
Cluster_1	TRUE	0.00411301	97	2840	24	0.0084507	0.247423	GO:0072164	GO:BP	mesonephric tubule development	23735	20032	c("GO:0035295", "GO:0072163")
Cluster_1	TRUE	0.00411301	97	2840	24	0.0084507	0.247423	GO:0072163	GO:BP	mesonephric epithelium development	23735	20031	c("GO:0001823", "GO:0072073")
Cluster_1	TRUE	0.00418381	21	2840	9	0.00316901	0.428571	GO:1905562	GO:BP	regulation of vascular endothelial cell proliferation	23735	28447	c("GO:0001936", "GO:0101023")
Cluster_1	TRUE	0.00418381	21	2840	9	0.00316901	0.428571	GO:0071305	GO:BP	cellular response to vitamin D	23735	19336	c("GO:0033280", "GO:0071295", "GO:0071396", "GO:0071407", "GO:1901701")
Cluster_1	TRUE	0.00418381	21	2840	9	0.00316901	0.428571	GO:0101023	GO:BP	vascular endothelial cell proliferation	23735	22477	GO:0001935
Cluster_1	TRUE	0.00433073	75	2840	20	0.00704225	0.266667	GO:0034103	GO:BP	regulation of tissue remodeling	23735	9671	c("GO:0048771", "GO:0051239")
Cluster_1	TRUE	0.00433073	75	2840	20	0.00704225	0.266667	GO:0030500	GO:BP	regulation of bone mineralization	23735	7876	c("GO:0030278", "GO:0030282", "GO:0070167")
Cluster_1	TRUE	0.00434475	59	2840	17	0.00598592	0.288136	GO:0061005	GO:BP	cell differentiation involved in kidney development	23735	17755	c("GO:0001822", "GO:0030154")
Cluster_1	TRUE	0.00437778	163	2840	35	0.0123239	0.214724	GO:0048639	GO:BP	positive regulation of developmental growth	23735	14940	c("GO:0045927", "GO:0048589", "GO:0048638", "GO:0051094")
Cluster_1	TRUE	0.00437778	10	2840	6	0.00211268	0.6	GO:0010887	GO:BP	negative regulation of cholesterol storage	23735	5008	c("GO:0010878", "GO:0010885", "GO:0010888")
Cluster_1	TRUE	0.00437778	10	2840	6	0.00211268	0.6	GO:1903242	GO:BP	regulation of cardiac muscle hypertrophy in response to stress	23735	26321	c("GO:0010611", "GO:0010612", "GO:0014898", "GO:0080134")
Cluster_1	TRUE	0.00437778	163	2840	35	0.0123239	0.214724	GO:0099173	GO:BP	postsynapse organization	23735	22297	c("GO:0016043", "GO:0050808")
Cluster_1	TRUE	0.00437778	10	2840	6	0.00211268	0.6	GO:0010612	GO:BP	regulation of cardiac muscle adaptation	23735	4758	c("GO:0014887", "GO:0043502")
Cluster_1	TRUE	0.00437778	39	2840	13	0.00457746	0.333333	GO:0032733	GO:BP	positive regulation of interleukin-10 production	23735	8978	c("GO:0001819", "GO:0032613", "GO:0032653")
Cluster_1	TRUE	0.00446375	325	2840	60	0.0211268	0.184615	GO:0016042	GO:BP	lipid catabolic process	23735	5644	c("GO:0006629", "GO:1901575")
Cluster_1	TRUE	0.00447507	54	2840	16	0.0056338	0.296296	GO:0048016	GO:BP	inositol phosphate-mediated signaling	23735	14495	GO:0019932
Cluster_1	TRUE	0.00447507	54	2840	16	0.0056338	0.296296	GO:0001954	GO:BP	positive regulation of cell-matrix adhesion	23735	679	c("GO:0001952", "GO:0007160", "GO:0010811")
Cluster_1	TRUE	0.00447722	825	2840	131	0.0461268	0.158788	GO:0140352	GO:BP	export from cell	23735	23070	c("GO:0006810", "GO:0009987")
Cluster_1	TRUE	0.00453187	7	2840	5	0.00176056	0.714286	GO:0010616	GO:BP	negative regulation of cardiac muscle adaptation	23735	4762	c("GO:0010612", "GO:0014745", "GO:0014887")
Cluster_1	TRUE	0.00453187	7	2840	5	0.00176056	0.714286	GO:1903243	GO:BP	negative regulation of cardiac muscle hypertrophy in response to stress	23735	26322	c("GO:0010614", "GO:0010616", "GO:0014898", "GO:1903242")
Cluster_1	TRUE	0.00453187	448	2840	78	0.0274648	0.174107	GO:0031667	GO:BP	response to nutrient levels	23735	8430	GO:0009991
Cluster_1	TRUE	0.00453187	332	2840	61	0.0214789	0.183735	GO:0010506	GO:BP	regulation of autophagy	23735	4672	c("GO:0006914", "GO:0031329")
Cluster_1	TRUE	0.00453187	7	2840	5	0.00176056	0.714286	GO:1904141	GO:BP	positive regulation of microglial cell migration	23735	27131	c("GO:1903977", "GO:1904124", "GO:1904139", "GO:1905523")
Cluster_1	TRUE	0.0046211	70	2840	19	0.00669014	0.271429	GO:1904888	GO:BP	cranial skeletal system development	23735	27817	GO:0048856
Cluster_1	TRUE	0.00465932	81	2840	21	0.00739437	0.259259	GO:0042310	GO:BP	vasoconstriction	23735	11658	GO:0097746
Cluster_1	TRUE	0.0047064	98	2840	24	0.0084507	0.244898	GO:0015914	GO:BP	phospholipid transport	23735	5571	c("GO:0006869", "GO:0015748")
Cluster_1	TRUE	0.0047064	346	2840	63	0.0221831	0.182081	GO:0010038	GO:BP	response to metal ion	23735	4312	GO:0010035
Cluster_1	TRUE	0.0047064	98	2840	24	0.0084507	0.244898	GO:0032760	GO:BP	positive regulation of tumor necrosis factor production	23735	9005	c("GO:0032640", "GO:0032680", "GO:1903557")
Cluster_1	TRUE	0.0047578	435	2840	76	0.0267606	0.174713	GO:0048608	GO:BP	reproductive structure development	23735	14910	c("GO:0003006", "GO:0048856", "GO:0061458")
Cluster_1	TRUE	0.00477271	286	2840	54	0.0190141	0.188811	GO:0048872	GO:BP	homeostasis of number of cells	23735	15161	GO:0042592
Cluster_1	TRUE	0.00492416	313	2840	58	0.0204225	0.185304	GO:0060249	GO:BP	anatomical structure homeostasis	23735	17026	GO:0042592
Cluster_1	TRUE	0.0049256	65	2840	18	0.00633803	0.276923	GO:0003170	GO:BP	heart valve development	23735	1741	c("GO:0007507", "GO:0048856")
Cluster_1	TRUE	0.0049256	65	2840	18	0.00633803	0.276923	GO:0034394	GO:BP	protein localization to cell surface	23735	9889	GO:0034613
Cluster_1	TRUE	0.0049256	65	2840	18	0.00633803	0.276923	GO:0050771	GO:BP	negative regulation of axonogenesis	23735	15308	c("GO:0007409", "GO:0010977", "GO:0050768", "GO:0050770")
Cluster_1	TRUE	0.00493424	247	2840	48	0.0169014	0.194332	GO:0045017	GO:BP	glycerolipid biosynthetic process	23735	13072	c("GO:0008610", "GO:0044249", "GO:0046486")
Cluster_1	TRUE	0.00499704	152	2840	33	0.0116197	0.217105	GO:1904064	GO:BP	positive regulation of cation transmembrane transport	23735	27061	c("GO:0034767", "GO:0098655", "GO:1904062")
Cluster_1	TRUE	0.00503091	576	2840	96	0.0338028	0.166667	GO:0002252	GO:BP	immune effector process	23735	907	GO:0002376
Cluster_1	TRUE	0.00503488	347	2840	63	0.0221831	0.181556	GO:0050727	GO:BP	regulation of inflammatory response	23735	15278	c("GO:0006954", "GO:0031347", "GO:0032101")
Cluster_1	TRUE	0.0050635	901	2840	141	0.0496479	0.156493	GO:0046903	GO:BP	secretion	23735	14441	GO:0006810
Cluster_1	TRUE	0.00515074	196	2840	40	0.0140845	0.204082	GO:0045216	GO:BP	cell-cell junction organization	23735	13186	GO:0034330
Cluster_1	TRUE	0.00526613	35	2840	12	0.00422535	0.342857	GO:0021799	GO:BP	cerebral cortex radially oriented cell migration	23735	7336	GO:0021795
Cluster_1	TRUE	0.00526613	35	2840	12	0.00422535	0.342857	GO:1902003	GO:BP	regulation of amyloid-beta formation	23735	25261	c("GO:0034205", "GO:0034248", "GO:1902991")
Cluster_1	TRUE	0.0053237	190	2840	39	0.0137324	0.205263	GO:1903828	GO:BP	negative regulation of protein localization	23735	26851	c("GO:0008104", "GO:0032880", "GO:0048519")
Cluster_1	TRUE	0.00537102	248	2840	48	0.0169014	0.193548	GO:0006814	GO:BP	sodium ion transport	23735	2770	GO:0030001
Cluster_1	TRUE	0.0053778	235	2840	46	0.0161972	0.195745	GO:1901617	GO:BP	organic hydroxy compound biosynthetic process	23735	24896	c("GO:1901576", "GO:1901615")
Cluster_1	TRUE	0.0054106	26	2840	10	0.00352113	0.384615	GO:0002726	GO:BP	positive regulation of T cell cytokine production	23735	1367	c("GO:0002369", "GO:0002711", "GO:0002720", "GO:0002724")
Cluster_1	TRUE	0.0054106	99	2840	24	0.0084507	0.242424	GO:0050773	GO:BP	regulation of dendrite development	23735	15310	c("GO:0010975", "GO:0016358", "GO:0050793")
Cluster_1	TRUE	0.00541616	535	2840	90	0.0316901	0.168224	GO:0044283	GO:BP	small molecule biosynthetic process	23735	12714	c("GO:0009058", "GO:0044281")
Cluster_1	TRUE	0.00542298	55	2840	16	0.0056338	0.290909	GO:0003179	GO:BP	heart valve morphogenesis	23735	1750	c("GO:0003170", "GO:0009653")
Cluster_1	TRUE	0.00542298	55	2840	16	0.0056338	0.290909	GO:1905517	GO:BP	macrophage migration	23735	28405	GO:0097529
Cluster_1	TRUE	0.00542298	55	2840	16	0.0056338	0.290909	GO:0071320	GO:BP	cellular response to cAMP	23735	19351	c("GO:0051591", "GO:0071407", "GO:0071417", "GO:1901701")
Cluster_1	TRUE	0.00543864	479	2840	82	0.0288732	0.17119	GO:0009991	GO:BP	response to extracellular stimulus	23735	4277	GO:0009605
Cluster_1	TRUE	0.00544158	159	2840	34	0.0119718	0.213836	GO:0002262	GO:BP	myeloid cell homeostasis	23735	917	c("GO:0002376", "GO:0048872")
Cluster_1	TRUE	0.0055348	40	2840	13	0.00457746	0.325	GO:0038084	GO:BP	vascular endothelial growth factor signaling pathway	23735	11169	c("GO:0007169", "GO:0035924")
Cluster_1	TRUE	0.00554055	105	2840	25	0.00880282	0.238095	GO:0042472	GO:BP	inner ear morphogenesis	23735	11784	c("GO:0042471", "GO:0048598", "GO:0048839")
Cluster_1	TRUE	0.00556977	335	2840	61	0.0214789	0.18209	GO:0062012	GO:BP	regulation of small molecule metabolic process	23735	18502	c("GO:0019222", "GO:0044281")
Cluster_1	TRUE	0.00557045	50	2840	15	0.00528169	0.3	GO:2001238	GO:BP	positive regulation of extrinsic apoptotic signaling pathway	23735	30402	c("GO:0097191", "GO:2001235", "GO:2001236")
Cluster_1	TRUE	0.00562306	45	2840	14	0.00492958	0.311111	GO:0048701	GO:BP	embryonic cranial skeleton morphogenesis	23735	15001	c("GO:0048704", "GO:1904888")
Cluster_1	TRUE	0.00564277	111	2840	26	0.00915493	0.234234	GO:0032411	GO:BP	positive regulation of transporter activity	23735	8741	c("GO:0032409", "GO:0044093", "GO:0051050")
Cluster_1	TRUE	0.00566978	438	2840	76	0.0267606	0.173516	GO:0061458	GO:BP	reproductive system development	23735	18185	GO:0048731
Cluster_1	TRUE	0.00567952	141	2840	31	0.0109155	0.219858	GO:0014065	GO:BP	phosphatidylinositol 3-kinase signaling	23735	5179	GO:0048015
Cluster_1	TRUE	0.00572616	135	2840	30	0.0105634	0.222222	GO:0006997	GO:BP	nucleus organization	23735	2921	GO:0006996
Cluster_1	TRUE	0.00573481	123	2840	28	0.00985915	0.227642	GO:0090263	GO:BP	positive regulation of canonical Wnt signaling pathway	23735	21275	c("GO:0030177", "GO:0060070", "GO:0060828")
Cluster_1	TRUE	0.00573481	123	2840	28	0.00985915	0.227642	GO:0048593	GO:BP	camera-type eye morphogenesis	23735	14903	c("GO:0043010", "GO:0048592")
Cluster_1	TRUE	0.00573814	172	2840	36	0.0126761	0.209302	GO:0010721	GO:BP	negative regulation of cell development	23735	4861	c("GO:0045596", "GO:0048468", "GO:0060284")
Cluster_1	TRUE	0.0057674	14	2840	7	0.00246479	0.5	GO:0032352	GO:BP	positive regulation of hormone metabolic process	23735	8702	c("GO:0009893", "GO:0032350", "GO:0042445")
Cluster_1	TRUE	0.0057674	14	2840	7	0.00246479	0.5	GO:1904406	GO:BP	negative regulation of nitric oxide metabolic process	23735	27380	c("GO:0046209", "GO:0051172", "GO:0080164")
Cluster_1	TRUE	0.0057674	14	2840	7	0.00246479	0.5	GO:0045019	GO:BP	negative regulation of nitric oxide biosynthetic process	23735	13074	c("GO:0006809", "GO:0031327", "GO:0045428", "GO:1904406")
Cluster_1	TRUE	0.00580769	66	2840	18	0.00633803	0.272727	GO:2000379	GO:BP	positive regulation of reactive oxygen species metabolic process	23735	29598	c("GO:0031325", "GO:0072593", "GO:2000377")
Cluster_1	TRUE	0.00580769	66	2840	18	0.00633803	0.272727	GO:1904377	GO:BP	positive regulation of protein localization to cell periphery	23735	27352	c("GO:0048522", "GO:1903829", "GO:1904375", "GO:1990778")
Cluster_1	TRUE	0.00587365	77	2840	20	0.00704225	0.25974	GO:0034637	GO:BP	cellular carbohydrate biosynthetic process	23735	9994	c("GO:0016051", "GO:0044249", "GO:0044262")
Cluster_1	TRUE	0.00615155	154	2840	33	0.0116197	0.214286	GO:0007584	GO:BP	response to nutrient	23735	3446	c("GO:0031667", "GO:0042221")
Cluster_1	TRUE	0.00615827	18	2840	8	0.0028169	0.444444	GO:0097320	GO:BP	plasma membrane tubulation	23735	21774	GO:0007009
Cluster_1	TRUE	0.00615827	18	2840	8	0.0028169	0.444444	GO:0042574	GO:BP	retinal metabolic process	23735	11830	c("GO:0001523", "GO:0006081", "GO:0120254")
Cluster_1	TRUE	0.00615827	100	2840	24	0.0084507	0.24	GO:0032414	GO:BP	positive regulation of ion transmembrane transporter activity	23735	8744	c("GO:0032411", "GO:0032412", "GO:0034767")
Cluster_1	TRUE	0.00615827	18	2840	8	0.0028169	0.444444	GO:0090136	GO:BP	epithelial cell-cell adhesion	23735	21155	GO:0098609
Cluster_1	TRUE	0.00615827	18	2840	8	0.0028169	0.444444	GO:0061298	GO:BP	retina vasculature development in camera-type eye	23735	18026	c("GO:0001944", "GO:0060041")
Cluster_1	TRUE	0.00615839	263	2840	50	0.0176056	0.190114	GO:0051258	GO:BP	protein polymerization	23735	15713	GO:0065003
Cluster_1	TRUE	0.00618654	61	2840	17	0.00598592	0.278689	GO:0050922	GO:BP	negative regulation of chemotaxis	23735	15435	c("GO:0006935", "GO:0032102", "GO:0040013", "GO:0050920")
Cluster_1	TRUE	0.00619858	31	2840	11	0.00387324	0.354839	GO:0051642	GO:BP	centrosome localization	23735	16001	GO:0061842
Cluster_1	TRUE	0.00625679	83	2840	21	0.00739437	0.253012	GO:0060395	GO:BP	SMAD protein signal transduction	23735	17166	c("GO:0007165", "GO:0007178")
Cluster_1	TRUE	0.00627215	224	2840	44	0.015493	0.196429	GO:2000116	GO:BP	regulation of cysteine-type endopeptidase activity	23735	29340	GO:0052548
Cluster_1	TRUE	0.00634451	270	2840	51	0.0179577	0.188889	GO:0001894	GO:BP	tissue homeostasis	23735	632	c("GO:0048871", "GO:0060249")
Cluster_1	TRUE	0.00637597	454	2840	78	0.0274648	0.171806	GO:0007389	GO:BP	pattern specification process	23735	3266	c("GO:0007275", "GO:0032501")
Cluster_1	TRUE	0.00646401	317	2840	58	0.0204225	0.182965	GO:0002253	GO:BP	activation of immune response	23735	908	c("GO:0002376", "GO:0050778")
Cluster_1	TRUE	0.00646641	205	2840	41	0.0144366	0.2	GO:0006643	GO:BP	membrane lipid metabolic process	23735	2614	GO:0044255
Cluster_1	TRUE	0.00651304	56	2840	16	0.0056338	0.285714	GO:0051058	GO:BP	negative regulation of small GTPase mediated signal transduction	23735	15549	c("GO:0007264", "GO:0051056", "GO:1902532")
Cluster_1	TRUE	0.00651304	56	2840	16	0.0056338	0.285714	GO:0072577	GO:BP	endothelial cell apoptotic process	23735	20340	GO:1904019
Cluster_1	TRUE	0.00664852	161	2840	34	0.0119718	0.21118	GO:1903169	GO:BP	regulation of calcium ion transmembrane transport	23735	26252	c("GO:0051924", "GO:0070588", "GO:1904062")
Cluster_1	TRUE	0.00671478	36	2840	12	0.00422535	0.333333	GO:0010874	GO:BP	regulation of cholesterol efflux	23735	4995	c("GO:0032374", "GO:0033344")
Cluster_1	TRUE	0.00679419	51	2840	15	0.00528169	0.294118	GO:0021872	GO:BP	forebrain generation of neurons	23735	7408	c("GO:0030900", "GO:0048699")
Cluster_1	TRUE	0.00694241	46	2840	14	0.00492958	0.304348	GO:0021795	GO:BP	cerebral cortex cell migration	23735	7332	c("GO:0021987", "GO:0022029")
Cluster_1	TRUE	0.00694241	41	2840	13	0.00457746	0.317073	GO:1905314	GO:BP	semi-lunar valve development	23735	28216	GO:0003170
Cluster_1	TRUE	0.00694241	46	2840	14	0.00492958	0.304348	GO:0120163	GO:BP	negative regulation of cold-induced thermogenesis	23735	22843	c("GO:0009892", "GO:0051241", "GO:0106106", "GO:0120161")
Cluster_1	TRUE	0.00694241	41	2840	13	0.00457746	0.317073	GO:1902991	GO:BP	regulation of amyloid precursor protein catabolic process	23735	26106	c("GO:0042987", "GO:0051246")
Cluster_1	TRUE	0.00715565	137	2840	30	0.0105634	0.218978	GO:0050768	GO:BP	negative regulation of neurogenesis	23735	15305	c("GO:0010721", "GO:0022008", "GO:0050767", "GO:0051961")
Cluster_1	TRUE	0.00715565	137	2840	30	0.0105634	0.218978	GO:0034614	GO:BP	cellular response to reactive oxygen species	23735	9982	c("GO:0000302", "GO:0034599", "GO:1901701")
Cluster_1	TRUE	0.0071573	491	2840	83	0.0292254	0.169043	GO:0010638	GO:BP	positive regulation of organelle organization	23735	4783	c("GO:0006996", "GO:0033043", "GO:0051130")
Cluster_1	TRUE	0.007258	27	2840	10	0.00352113	0.37037	GO:0048843	GO:BP	negative regulation of axon extension involved in axon guidance	23735	15133	c("GO:0030517", "GO:0048841", "GO:0048846", "GO:0050922")
Cluster_1	TRUE	0.007258	27	2840	10	0.00352113	0.37037	GO:0021952	GO:BP	central nervous system projection neuron axonogenesis	23735	7488	GO:0021955
Cluster_1	TRUE	0.007258	119	2840	27	0.00950704	0.226891	GO:0042542	GO:BP	response to hydrogen peroxide	23735	11813	c("GO:0000302", "GO:0010035")
Cluster_1	TRUE	0.007258	27	2840	10	0.00352113	0.37037	GO:1903579	GO:BP	negative regulation of ATP metabolic process	23735	26631	c("GO:0009892", "GO:0046034", "GO:1903578")
Cluster_1	TRUE	0.007258	125	2840	28	0.00985915	0.224	GO:0048706	GO:BP	embryonic skeletal system development	23735	15006	c("GO:0001501", "GO:0043009")
Cluster_1	TRUE	0.00730343	1133	2840	171	0.0602113	0.150927	GO:0022402	GO:BP	cell cycle process	23735	7577	c("GO:0007049", "GO:0009987")
Cluster_1	TRUE	0.00739149	239	2840	46	0.0161972	0.192469	GO:0071695	GO:BP	anatomical structure maturation	23735	19674	c("GO:0021700", "GO:0048856")
Cluster_1	TRUE	0.0074347	181	2840	37	0.0130282	0.20442	GO:0030323	GO:BP	respiratory tube development	23735	7805	c("GO:0035295", "GO:0048513")
Cluster_1	TRUE	0.00787018	11	2840	6	0.00211268	0.545455	GO:0048340	GO:BP	paraxial mesoderm morphogenesis	23735	14713	c("GO:0048332", "GO:0048339", "GO:0072132")
Cluster_1	TRUE	0.00787018	11	2840	6	0.00211268	0.545455	GO:0071389	GO:BP	cellular response to mineralocorticoid stimulus	23735	19418	c("GO:0051385", "GO:0071384")
Cluster_1	TRUE	0.00787781	144	2840	31	0.0109155	0.215278	GO:0061351	GO:BP	neural precursor cell proliferation	23735	18079	GO:0008283
Cluster_1	TRUE	0.00789098	57	2840	16	0.0056338	0.280702	GO:0030166	GO:BP	proteoglycan biosynthetic process	23735	7722	c("GO:0006029", "GO:0009101")
Cluster_1	TRUE	0.00800551	138	2840	30	0.0105634	0.217391	GO:0010508	GO:BP	positive regulation of autophagy	23735	4674	c("GO:0006914", "GO:0010506", "GO:0031331")
Cluster_1	TRUE	0.00802465	79	2840	20	0.00704225	0.253165	GO:0008589	GO:BP	regulation of smoothened signaling pathway	23735	3622	c("GO:0007224", "GO:0009966")
Cluster_1	TRUE	0.00802465	102	2840	24	0.0084507	0.235294	GO:1903557	GO:BP	positive regulation of tumor necrosis factor superfamily cytokine production	23735	26610	c("GO:0001819", "GO:0071706", "GO:1903555")
Cluster_1	TRUE	0.0080492	201	2840	40	0.0140845	0.199005	GO:0030100	GO:BP	regulation of endocytosis	23735	7703	c("GO:0006897", "GO:0051128", "GO:0060627")
Cluster_1	TRUE	0.00808799	132	2840	29	0.0102113	0.219697	GO:0010977	GO:BP	negative regulation of neuron projection development	23735	5094	c("GO:0010975", "GO:0031175", "GO:0031345")
Cluster_1	TRUE	0.00812686	32	2840	11	0.00387324	0.34375	GO:0061842	GO:BP	microtubule organizing center localization	23735	18392	c("GO:0009987", "GO:0051179")
Cluster_1	TRUE	0.00812686	32	2840	11	0.00387324	0.34375	GO:0046627	GO:BP	negative regulation of insulin receptor signaling pathway	23735	14243	c("GO:0008286", "GO:0009968", "GO:0046626", "GO:1900077")
Cluster_1	TRUE	0.00812686	32	2840	11	0.00387324	0.34375	GO:0003180	GO:BP	aortic valve morphogenesis	23735	1751	c("GO:0003176", "GO:0003179")
Cluster_1	TRUE	0.00814864	68	2840	18	0.00633803	0.264706	GO:0060411	GO:BP	cardiac septum morphogenesis	23735	17180	c("GO:0003206", "GO:0003279", "GO:0009653")
Cluster_1	TRUE	0.00815483	114	2840	26	0.00915493	0.22807	GO:0021782	GO:BP	glial cell development	23735	7319	c("GO:0010001", "GO:0048468")
Cluster_1	TRUE	0.00815704	120	2840	27	0.00950704	0.225	GO:0017015	GO:BP	regulation of transforming growth factor beta receptor signaling pathway	23735	5879	c("GO:0007179", "GO:0090092", "GO:1903844")
Cluster_1	TRUE	0.00826858	23	2840	9	0.00316901	0.391304	GO:0031579	GO:BP	membrane raft organization	23735	8378	GO:0061024
Cluster_1	TRUE	0.00841264	767	2840	121	0.0426056	0.157757	GO:0032940	GO:BP	secretion by cell	23735	9132	c("GO:0046903", "GO:0140352")
Cluster_1	TRUE	0.00853025	1729	2840	249	0.0876761	0.144014	GO:0006508	GO:BP	proteolysis	23735	2483	GO:0019538
Cluster_1	TRUE	0.00855583	47	2840	14	0.00492958	0.297872	GO:0010761	GO:BP	fibroblast migration	23735	4898	GO:0001667
Cluster_1	TRUE	0.00855583	37	2840	12	0.00422535	0.324324	GO:0003176	GO:BP	aortic valve development	23735	1747	GO:1905314
Cluster_1	TRUE	0.00855583	362	2840	64	0.0225352	0.176796	GO:0019693	GO:BP	ribose phosphate metabolic process	23735	6913	c("GO:0006796", "GO:0019637", "GO:1901135")
Cluster_1	TRUE	0.00871154	91	2840	22	0.00774648	0.241758	GO:0032611	GO:BP	interleukin-1 beta production	23735	8856	GO:0032612
Cluster_1	TRUE	0.00871154	91	2840	22	0.00774648	0.241758	GO:0032651	GO:BP	regulation of interleukin-1 beta production	23735	8896	c("GO:0032611", "GO:0032652")
Cluster_1	TRUE	0.00877758	74	2840	19	0.00669014	0.256757	GO:0090175	GO:BP	regulation of establishment of planar polarity	23735	21192	c("GO:0001736", "GO:2000027")
Cluster_1	TRUE	0.00877949	281	2840	52	0.0183099	0.185053	GO:0002263	GO:BP	cell activation involved in immune response	23735	918	c("GO:0001775", "GO:0002252", "GO:0006955")
Cluster_1	TRUE	0.00896486	19	2840	8	0.0028169	0.421053	GO:0032011	GO:BP	ARF protein signal transduction	23735	8483	GO:0007265
Cluster_1	TRUE	0.00896486	5	2840	4	0.00140845	0.8	GO:0030035	GO:BP	microspike assembly	23735	7681	GO:0120031
Cluster_1	TRUE	0.00896486	5	2840	4	0.00140845	0.8	GO:0072223	GO:BP	metanephric glomerular mesangium development	23735	20091	c("GO:0072109", "GO:0072239")
Cluster_1	TRUE	0.00896486	183	2840	37	0.0130282	0.202186	GO:0045619	GO:BP	regulation of lymphocyte differentiation	23735	13351	c("GO:0030098", "GO:0051249", "GO:1902105")
Cluster_1	TRUE	0.00896486	19	2840	8	0.0028169	0.421053	GO:0032012	GO:BP	regulation of ARF protein signal transduction	23735	8484	c("GO:0032011", "GO:0046578")
Cluster_1	TRUE	0.00896486	19	2840	8	0.0028169	0.421053	GO:0035743	GO:BP	CD4-positive, alpha-beta T cell cytokine production	23735	10598	GO:0002369
Cluster_1	TRUE	0.00896486	5	2840	4	0.00140845	0.8	GO:0090031	GO:BP	positive regulation of steroid hormone biosynthetic process	23735	21059	c("GO:0010893", "GO:0046886", "GO:0090030")
Cluster_1	TRUE	0.00896486	19	2840	8	0.0028169	0.421053	GO:0032332	GO:BP	positive regulation of chondrocyte differentiation	23735	8682	c("GO:0002062", "GO:0032330", "GO:0045597", "GO:0061036")
Cluster_1	TRUE	0.00896486	5	2840	4	0.00140845	0.8	GO:0090119	GO:BP	vesicle-mediated cholesterol transport	23735	21139	c("GO:0016192", "GO:0016482", "GO:0032367")
Cluster_1	TRUE	0.00901854	15	2840	7	0.00246479	0.466667	GO:0046321	GO:BP	positive regulation of fatty acid oxidation	23735	14020	c("GO:0019395", "GO:0045923", "GO:0046320")
Cluster_1	TRUE	0.00901854	15	2840	7	0.00246479	0.466667	GO:2000052	GO:BP	positive regulation of non-canonical Wnt signaling pathway	23735	29277	c("GO:0030177", "GO:0035567", "GO:2000050")
Cluster_1	TRUE	0.00901854	103	2840	24	0.0084507	0.23301	GO:0035282	GO:BP	segmentation	23735	10274	GO:0003002
Cluster_1	TRUE	0.00901854	15	2840	7	0.00246479	0.466667	GO:0035791	GO:BP	platelet-derived growth factor receptor-beta signaling pathway	23735	10639	GO:0048008
Cluster_1	TRUE	0.00910795	109	2840	25	0.00880282	0.229358	GO:0031532	GO:BP	actin cytoskeleton reorganization	23735	8345	GO:0030036
Cluster_1	TRUE	0.00913531	524	2840	87	0.0306338	0.166031	GO:0051640	GO:BP	organelle localization	23735	15999	GO:0051641
Cluster_1	TRUE	0.00919328	177	2840	36	0.0126761	0.20339	GO:0050954	GO:BP	sensory perception of mechanical stimulus	23735	15467	GO:0007600
Cluster_1	TRUE	0.00919328	177	2840	36	0.0126761	0.20339	GO:0030324	GO:BP	lung development	23735	7806	c("GO:0030323", "GO:0048513", "GO:0060541")
Cluster_1	TRUE	0.00919665	80	2840	20	0.00704225	0.25	GO:0048661	GO:BP	positive regulation of smooth muscle cell proliferation	23735	14962	c("GO:0008284", "GO:0048659", "GO:0048660")
Cluster_1	TRUE	0.0093345	58	2840	16	0.0056338	0.275862	GO:0071384	GO:BP	cellular response to corticosteroid stimulus	23735	19413	c("GO:0031960", "GO:0071383")
Cluster_1	TRUE	0.0093345	2492	2840	347	0.122183	0.139246	GO:0006357	GO:BP	regulation of transcription by RNA polymerase II	23735	2355	c("GO:0006355", "GO:0006366")
Cluster_1	TRUE	0.00942472	229	2840	44	0.015493	0.19214	GO:0045444	GO:BP	fat cell differentiation	23735	13243	GO:0030154
Cluster_1	TRUE	0.00948383	216	2840	42	0.0147887	0.194444	GO:0051651	GO:BP	maintenance of location in cell	23735	16010	c("GO:0009987", "GO:0051235", "GO:0051641")
Cluster_1	TRUE	0.0094892	3406	2840	463	0.163028	0.135937	GO:0009892	GO:BP	negative regulation of metabolic process	23735	4212	c("GO:0008152", "GO:0019222", "GO:0048519")
Cluster_1	TRUE	0.00950995	8	2840	5	0.00176056	0.625	GO:1905288	GO:BP	vascular associated smooth muscle cell apoptotic process	23735	28190	GO:0034390
Cluster_1	TRUE	0.00950995	8	2840	5	0.00176056	0.625	GO:1905459	GO:BP	regulation of vascular associated smooth muscle cell apoptotic process	23735	28349	c("GO:0034391", "GO:1905288")
Cluster_1	TRUE	0.00950995	8	2840	5	0.00176056	0.625	GO:1904383	GO:BP	response to sodium phosphate	23735	27358	c("GO:0010035", "GO:1902074")
Cluster_1	TRUE	0.00950995	8	2840	5	0.00176056	0.625	GO:1904139	GO:BP	regulation of microglial cell migration	23735	27129	c("GO:1903975", "GO:1904124", "GO:1905521")
Cluster_1	TRUE	0.00950995	8	2840	5	0.00176056	0.625	GO:1904124	GO:BP	microglial cell migration	23735	27114	c("GO:0008347", "GO:1905517")
Cluster_1	TRUE	0.00950995	8	2840	5	0.00176056	0.625	GO:2000271	GO:BP	positive regulation of fibroblast apoptotic process	23735	29493	c("GO:0043065", "GO:0044346", "GO:2000269")
Cluster_1	TRUE	0.00952627	86	2840	21	0.00739437	0.244186	GO:0006024	GO:BP	glycosaminoglycan biosynthetic process	23735	2056	c("GO:0006023", "GO:0030203")
Cluster_1	TRUE	0.00952627	28	2840	10	0.00352113	0.357143	GO:0003416	GO:BP	endochondral bone growth	23735	1985	GO:0098868
Cluster_1	TRUE	0.00952627	86	2840	21	0.00739437	0.244186	GO:1902882	GO:BP	regulation of response to oxidative stress	23735	26005	c("GO:0006979", "GO:0080134")
Cluster_1	TRUE	0.00952627	28	2840	10	0.00352113	0.357143	GO:0051497	GO:BP	negative regulation of stress fiber assembly	23735	15890	c("GO:0032232", "GO:0043149", "GO:0051492")
Cluster_1	TRUE	0.00965974	296	2840	54	0.0190141	0.182432	GO:0048511	GO:BP	rhythmic process	23735	14833	GO:0008150
Cluster_1	TRUE	0.00968289	140	2840	30	0.0105634	0.214286	GO:0035108	GO:BP	limb morphogenesis	23735	10138	c("GO:0035107", "GO:0060173")
Cluster_1	TRUE	0.00968289	140	2840	30	0.0105634	0.214286	GO:0032635	GO:BP	interleukin-6 production	23735	8880	GO:0001816
Cluster_1	TRUE	0.00968289	165	2840	34	0.0119718	0.206061	GO:0021543	GO:BP	pallium development	23735	7084	c("GO:0021537", "GO:0048856")
Cluster_1	TRUE	0.00968289	140	2840	30	0.0105634	0.214286	GO:0035107	GO:BP	appendage morphogenesis	23735	10137	c("GO:0009653", "GO:0048736")
Cluster_1	TRUE	0.00968289	165	2840	34	0.0119718	0.206061	GO:0034767	GO:BP	positive regulation of ion transmembrane transport	23735	10043	c("GO:0034220", "GO:0034764", "GO:0034765", "GO:0043270")
Cluster_1	TRUE	0.00968289	140	2840	30	0.0105634	0.214286	GO:0032675	GO:BP	regulation of interleukin-6 production	23735	8920	c("GO:0001817", "GO:0032635")
Cluster_1	TRUE	0.0098112	5136	2840	679	0.239085	0.132204	GO:0010468	GO:BP	regulation of gene expression	23735	4649	c("GO:0010467", "GO:0060255")
Cluster_1	TRUE	0.00985183	448	2840	76	0.0267606	0.169643	GO:1903829	GO:BP	positive regulation of protein localization	23735	26852	c("GO:0008104", "GO:0032880", "GO:0048518")
Cluster_1	TRUE	0.00999212	98	2840	23	0.00809859	0.234694	GO:0120162	GO:BP	positive regulation of cold-induced thermogenesis	23735	22842	c("GO:0009893", "GO:0051240", "GO:0106106", "GO:0120161")
Cluster_1	TRUE	0.0101119	122	2840	27	0.00950704	0.221311	GO:0051283	GO:BP	negative regulation of sequestering of calcium ion	23735	15731	c("GO:0048523", "GO:0051208", "GO:0051282")
Cluster_1	TRUE	0.0101763	110	2840	25	0.00880282	0.227273	GO:0018107	GO:BP	peptidyl-threonine phosphorylation	23735	6000	c("GO:0006468", "GO:0018210")
Cluster_1	TRUE	0.0102651	48	2840	14	0.00492958	0.291667	GO:0048546	GO:BP	digestive tract morphogenesis	23735	14866	c("GO:0035239", "GO:0048565")
Cluster_1	TRUE	0.0102951	33	2840	11	0.00387324	0.333333	GO:0048841	GO:BP	regulation of axon extension involved in axon guidance	23735	15131	c("GO:0030516", "GO:0048846")
Cluster_1	TRUE	0.0105762	185	2840	37	0.0130282	0.2	GO:0010952	GO:BP	positive regulation of peptidase activity	23735	5071	c("GO:0045862", "GO:0051345", "GO:0052547")
Cluster_1	TRUE	0.0106643	352	2840	62	0.021831	0.176136	GO:0009259	GO:BP	ribonucleotide metabolic process	23735	3856	c("GO:0009117", "GO:0019693")
Cluster_1	TRUE	0.0106643	352	2840	62	0.021831	0.176136	GO:0003002	GO:BP	regionalization	23735	1578	GO:0007389
Cluster_1	TRUE	0.0106643	198	2840	39	0.0137324	0.19697	GO:1901888	GO:BP	regulation of cell junction assembly	23735	25152	c("GO:0034329", "GO:0044087", "GO:0051128")
Cluster_1	TRUE	0.0107934	141	2840	30	0.0105634	0.212766	GO:0051961	GO:BP	negative regulation of nervous system development	23735	16222	c("GO:0007399", "GO:0051093", "GO:0051241", "GO:0051960")
Cluster_1	TRUE	0.0107991	318	2840	57	0.0200704	0.179245	GO:0104004	GO:BP	cellular response to environmental stimulus	23735	22485	GO:0051716
Cluster_1	TRUE	0.0107991	318	2840	57	0.0200704	0.179245	GO:0071214	GO:BP	cellular response to abiotic stimulus	23735	19249	c("GO:0009628", "GO:0104004")
Cluster_1	TRUE	0.0109132	87	2840	21	0.00739437	0.241379	GO:0010232	GO:BP	vascular transport	23735	4488	c("GO:0003018", "GO:0006810")
Cluster_1	TRUE	0.0109132	87	2840	21	0.00739437	0.241379	GO:0097581	GO:BP	lamellipodium organization	23735	21888	GO:0120036
Cluster_1	TRUE	0.0109132	87	2840	21	0.00739437	0.241379	GO:0150104	GO:BP	transport across blood-brain barrier	23735	23282	GO:0010232
Cluster_1	TRUE	0.0109881	70	2840	18	0.00633803	0.257143	GO:0050766	GO:BP	positive regulation of phagocytosis	23735	15303	c("GO:0006909", "GO:0050764", "GO:0051050")
Cluster_1	TRUE	0.0109881	59	2840	16	0.0056338	0.271186	GO:1903078	GO:BP	positive regulation of protein localization to plasma membrane	23735	26191	c("GO:0072659", "GO:1903076", "GO:1904377", "GO:1905477")
Cluster_1	TRUE	0.0109881	59	2840	16	0.0056338	0.271186	GO:1900076	GO:BP	regulation of cellular response to insulin stimulus	23735	23424	c("GO:0032869", "GO:0048583", "GO:0050794")
Cluster_1	TRUE	0.0109881	70	2840	18	0.00633803	0.257143	GO:0086003	GO:BP	cardiac muscle cell contraction	23735	20960	c("GO:0060048", "GO:0070252")
Cluster_1	TRUE	0.0110407	218	2840	42	0.0147887	0.192661	GO:0050870	GO:BP	positive regulation of T cell activation	23735	15389	c("GO:0042110", "GO:0050863", "GO:0051251", "GO:1903039")
Cluster_1	TRUE	0.0110668	24	2840	9	0.00316901	0.375	GO:0034104	GO:BP	negative regulation of tissue remodeling	23735	9672	c("GO:0034103", "GO:0048771", "GO:0051241")
Cluster_1	TRUE	0.0110668	24	2840	9	0.00316901	0.375	GO:0010259	GO:BP	multicellular organism aging	23735	4511	c("GO:0007275", "GO:0007568")
Cluster_1	TRUE	0.0110696	205	2840	40	0.0140845	0.195122	GO:0071222	GO:BP	cellular response to lipopolysaccharide	23735	19257	c("GO:0032496", "GO:0071219", "GO:0071396", "GO:1901701")
Cluster_1	TRUE	0.011133	93	2840	22	0.00774648	0.236559	GO:0002690	GO:BP	positive regulation of leukocyte chemotaxis	23735	1331	c("GO:0002687", "GO:0002688", "GO:0030595", "GO:0050921")
Cluster_1	TRUE	0.0112404	123	2840	27	0.00950704	0.219512	GO:1903844	GO:BP	regulation of cellular response to transforming growth factor beta stimulus	23735	26864	c("GO:0071560", "GO:0090287")
Cluster_1	TRUE	0.0112404	123	2840	27	0.00950704	0.219512	GO:0043280	GO:BP	positive regulation of cysteine-type endopeptidase activity involved in apoptotic process	23735	12220	c("GO:0043281", "GO:2001056")
Cluster_1	TRUE	0.0112404	123	2840	27	0.00950704	0.219512	GO:0051282	GO:BP	regulation of sequestering of calcium ion	23735	15730	c("GO:0032879", "GO:0050794", "GO:0051208")
Cluster_1	TRUE	0.0112404	123	2840	27	0.00950704	0.219512	GO:0003206	GO:BP	cardiac chamber morphogenesis	23735	1777	c("GO:0003007", "GO:0003205", "GO:0009653")
Cluster_1	TRUE	0.0115932	76	2840	19	0.00669014	0.25	GO:0032729	GO:BP	positive regulation of interferon-gamma production	23735	8974	c("GO:0001819", "GO:0032609", "GO:0032649")
Cluster_1	TRUE	0.0115932	148	2840	31	0.0109155	0.209459	GO:0001890	GO:BP	placenta development	23735	629	c("GO:0048513", "GO:0048608")
Cluster_1	TRUE	0.0115932	76	2840	19	0.00669014	0.25	GO:0030512	GO:BP	negative regulation of transforming growth factor beta receptor signaling pathway	23735	7883	c("GO:0007179", "GO:0017015", "GO:0090101")
Cluster_1	TRUE	0.0117145	54	2840	15	0.00528169	0.277778	GO:0072132	GO:BP	mesenchyme morphogenesis	23735	20000	c("GO:0009887", "GO:0048729", "GO:0060485")
Cluster_1	TRUE	0.0117145	54	2840	15	0.00528169	0.277778	GO:1904705	GO:BP	regulation of vascular associated smooth muscle cell proliferation	23735	27650	c("GO:0048660", "GO:1990874")
Cluster_1	TRUE	0.012275	573	2840	93	0.0327465	0.162304	GO:0005975	GO:BP	carbohydrate metabolic process	23735	2009	c("GO:0044238", "GO:0071704")
Cluster_1	TRUE	0.0124168	130	2840	28	0.00985915	0.215385	GO:0046683	GO:BP	response to organophosphorus	23735	14293	GO:0010033
Cluster_1	TRUE	0.0124168	130	2840	28	0.00985915	0.215385	GO:0030203	GO:BP	glycosaminoglycan metabolic process	23735	7743	GO:0006022
Cluster_1	TRUE	0.0124168	49	2840	14	0.00492958	0.285714	GO:0046580	GO:BP	negative regulation of Ras protein signal transduction	23735	14213	c("GO:0007265", "GO:0046578", "GO:0051058")
Cluster_1	TRUE	0.0124168	174	2840	35	0.0123239	0.201149	GO:0035725	GO:BP	sodium ion transmembrane transport	23735	10584	c("GO:0006814", "GO:0098662")
Cluster_1	TRUE	0.0124168	174	2840	35	0.0123239	0.201149	GO:0007219	GO:BP	Notch signaling pathway	23735	3117	GO:0007166
Cluster_1	TRUE	0.0124661	155	2840	32	0.0112676	0.206452	GO:0031960	GO:BP	response to corticosteroid	23735	8471	GO:0048545
Cluster_1	TRUE	0.0125102	213	2840	41	0.0144366	0.192488	GO:0072593	GO:BP	reactive oxygen species metabolic process	23735	20348	GO:0044237
Cluster_1	TRUE	0.0125102	20	2840	8	0.0028169	0.4	GO:0045980	GO:BP	negative regulation of nucleotide metabolic process	23735	13686	c("GO:0006140", "GO:0009117", "GO:0045934", "GO:0045936", "GO:0062014")
Cluster_1	TRUE	0.0127658	118	2840	26	0.00915493	0.220339	GO:0002761	GO:BP	regulation of myeloid leukocyte differentiation	23735	1396	c("GO:0002573", "GO:0045637", "GO:1902105")
Cluster_1	TRUE	0.0127658	71	2840	18	0.00633803	0.253521	GO:0070373	GO:BP	negative regulation of ERK1 and ERK2 cascade	23735	18825	c("GO:0043409", "GO:0070371", "GO:0070372")
Cluster_1	TRUE	0.0127658	12	2840	6	0.00211268	0.5	GO:0034393	GO:BP	positive regulation of smooth muscle cell apoptotic process	23735	9888	c("GO:0010661", "GO:0034390", "GO:0034391")
Cluster_1	TRUE	0.0127658	12	2840	6	0.00211268	0.5	GO:0051549	GO:BP	positive regulation of keratinocyte migration	23735	15918	c("GO:0010634", "GO:0051546", "GO:0051547")
Cluster_1	TRUE	0.0127658	71	2840	18	0.00633803	0.253521	GO:0061180	GO:BP	mammary gland epithelium development	23735	17911	c("GO:0030879", "GO:0060429")
Cluster_1	TRUE	0.0127658	71	2840	18	0.00633803	0.253521	GO:0060071	GO:BP	Wnt signaling pathway, planar cell polarity pathway	23735	16887	c("GO:0035567", "GO:0090175")
Cluster_1	TRUE	0.012783	149	2840	31	0.0109155	0.208054	GO:0016125	GO:BP	sterol metabolic process	23735	5714	c("GO:0008202", "GO:1901615")
Cluster_1	TRUE	0.012783	100	2840	23	0.00809859	0.23	GO:0042116	GO:BP	macrophage activation	23735	11540	GO:0002274
Cluster_1	TRUE	0.0127886	112	2840	25	0.00880282	0.223214	GO:0051897	GO:BP	positive regulation of protein kinase B signaling	23735	16170	c("GO:0043491", "GO:0051896", "GO:1902533")
Cluster_1	TRUE	0.0129625	60	2840	16	0.0056338	0.266667	GO:0022029	GO:BP	telencephalon cell migration	23735	7565	c("GO:0021537", "GO:0021885")
Cluster_1	TRUE	0.012999	404	2840	69	0.0242958	0.170792	GO:0052548	GO:BP	regulation of endopeptidase activity	23735	16660	GO:0052547
Cluster_1	TRUE	0.0130151	34	2840	11	0.00387324	0.323529	GO:0003382	GO:BP	epithelial cell morphogenesis	23735	1951	c("GO:0000904", "GO:0002064")
Cluster_1	TRUE	0.0131163	39	2840	12	0.00422535	0.307692	GO:0051898	GO:BP	negative regulation of protein kinase B signaling	23735	16171	c("GO:0043491", "GO:0051896", "GO:1902532")
Cluster_1	TRUE	0.0131163	39	2840	12	0.00422535	0.307692	GO:0010907	GO:BP	positive regulation of glucose metabolic process	23735	5028	c("GO:0006006", "GO:0010676", "GO:0010906", "GO:0062013")
Cluster_1	TRUE	0.0133077	16	2840	7	0.00246479	0.4375	GO:0097284	GO:BP	hepatocyte apoptotic process	23735	21744	GO:1904019
Cluster_1	TRUE	0.013374	77	2840	19	0.00669014	0.246753	GO:0003151	GO:BP	outflow tract morphogenesis	23735	1722	c("GO:0003007", "GO:0009653")
Cluster_1	TRUE	0.0136554	156	2840	32	0.0112676	0.205128	GO:0051494	GO:BP	negative regulation of cytoskeleton organization	23735	15887	c("GO:0007010", "GO:0010639", "GO:0051493")
Cluster_1	TRUE	0.0136554	156	2840	32	0.0112676	0.205128	GO:0007605	GO:BP	sensory perception of sound	23735	3466	GO:0050954
Cluster_1	TRUE	0.0136554	518	2840	85	0.0299296	0.164093	GO:0055086	GO:BP	nucleobase-containing small molecule metabolic process	23735	16789	c("GO:0006139", "GO:0044281")
Cluster_1	TRUE	0.0136554	156	2840	32	0.0112676	0.205128	GO:1903034	GO:BP	regulation of response to wounding	23735	26147	c("GO:0009611", "GO:0080134")
Cluster_1	TRUE	0.0137279	131	2840	28	0.00985915	0.21374	GO:0030168	GO:BP	platelet activation	23735	7724	c("GO:0001775", "GO:0007596")
Cluster_1	TRUE	0.0138386	83	2840	20	0.00704225	0.240964	GO:0043367	GO:BP	CD4-positive, alpha-beta T cell differentiation	23735	12266	c("GO:0035710", "GO:0046632")
Cluster_1	TRUE	0.0139938	66	2840	17	0.00598592	0.257576	GO:0061035	GO:BP	regulation of cartilage development	23735	17778	c("GO:0051216", "GO:2000026")
Cluster_1	TRUE	0.0140014	261	2840	48	0.0169014	0.183908	GO:0007611	GO:BP	learning or memory	23735	3471	c("GO:0007610", "GO:0050890")
Cluster_1	TRUE	0.0142134	119	2840	26	0.00915493	0.218487	GO:0018210	GO:BP	peptidyl-threonine modification	23735	6090	GO:0018193
Cluster_1	TRUE	0.0144772	107	2840	24	0.0084507	0.224299	GO:1905477	GO:BP	positive regulation of protein localization to membrane	23735	28367	c("GO:0048522", "GO:0072657", "GO:1903829", "GO:1905475")
Cluster_1	TRUE	0.0148007	25	2840	9	0.00316901	0.36	GO:0070293	GO:BP	renal absorption	23735	18774	GO:0003014
Cluster_1	TRUE	0.0148007	25	2840	9	0.00316901	0.36	GO:0032469	GO:BP	endoplasmic reticulum calcium ion homeostasis	23735	8776	GO:0006874
Cluster_1	TRUE	0.0148007	25	2840	9	0.00316901	0.36	GO:1903055	GO:BP	positive regulation of extracellular matrix organization	23735	26168	c("GO:0030198", "GO:0051130", "GO:1903053")
Cluster_1	TRUE	0.0148007	25	2840	9	0.00316901	0.36	GO:0010842	GO:BP	retina layer formation	23735	4976	c("GO:0003407", "GO:0048646", "GO:0060042")
Cluster_1	TRUE	0.0148007	25	2840	9	0.00316901	0.36	GO:0014829	GO:BP	vascular associated smooth muscle contraction	23735	5257	c("GO:0006939", "GO:0042310")
Cluster_1	TRUE	0.014801	72	2840	18	0.00633803	0.25	GO:0046209	GO:BP	nitric oxide metabolic process	23735	13909	GO:2001057
Cluster_1	TRUE	0.014801	235	2840	44	0.015493	0.187234	GO:0097305	GO:BP	response to alcohol	23735	21763	c("GO:0010033", "GO:1901700")
Cluster_1	TRUE	0.0148528	50	2840	14	0.00492958	0.28	GO:0050885	GO:BP	neuromuscular process controlling balance	23735	15400	GO:0050905
Cluster_1	TRUE	0.0148528	50	2840	14	0.00492958	0.28	GO:0034332	GO:BP	adherens junction organization	23735	9847	GO:0045216
Cluster_1	TRUE	0.0148528	50	2840	14	0.00492958	0.28	GO:0031103	GO:BP	axon regeneration	23735	8151	c("GO:0031102", "GO:0048678", "GO:0061564")
Cluster_1	TRUE	0.0148528	50	2840	14	0.00492958	0.28	GO:0060324	GO:BP	face development	23735	17099	c("GO:0048856", "GO:0060322")
Cluster_1	TRUE	0.0148845	3	2840	3	0.00105634	1	GO:0030950	GO:BP	establishment or maintenance of actin cytoskeleton polarity	23735	8069	c("GO:0030036", "GO:0030952")
Cluster_1	TRUE	0.0148845	3	2840	3	0.00105634	1	GO:0021775	GO:BP	smoothened signaling pathway involved in ventral spinal cord interneuron specification	23735	7312	c("GO:0021521", "GO:0021910")
Cluster_1	TRUE	0.0148845	3	2840	3	0.00105634	1	GO:2000857	GO:BP	positive regulation of mineralocorticoid secretion	23735	30057	c("GO:0035931", "GO:2000848", "GO:2000855")
Cluster_1	TRUE	0.0148845	3	2840	3	0.00105634	1	GO:0021776	GO:BP	smoothened signaling pathway involved in spinal cord motor neuron cell fate specification	23735	7313	c("GO:0021520", "GO:0021910")
Cluster_1	TRUE	0.0148845	3	2840	3	0.00105634	1	GO:1903225	GO:BP	negative regulation of endodermal cell differentiation	23735	26306	c("GO:0035987", "GO:0045596", "GO:1903224")
Cluster_1	TRUE	0.0148845	3	2840	3	0.00105634	1	GO:0010716	GO:BP	negative regulation of extracellular matrix disassembly	23735	4856	c("GO:0010715", "GO:0022617", "GO:1903054")
Cluster_1	TRUE	0.0148845	3	2840	3	0.00105634	1	GO:0140650	GO:BP	radial glia-guided pyramidal neuron migration	23735	23180	GO:0001764
Cluster_1	TRUE	0.0148845	3	2840	3	0.00105634	1	GO:2000860	GO:BP	positive regulation of aldosterone secretion	23735	30060	c("GO:0035932", "GO:2000857", "GO:2000858")
Cluster_1	TRUE	0.0148845	3	2840	3	0.00105634	1	GO:0021852	GO:BP	pyramidal neuron migration to cerebral cortex	23735	7389	c("GO:0021801", "GO:0021860", "GO:0140650")
Cluster_1	TRUE	0.0154277	151	2840	31	0.0109155	0.205298	GO:0007034	GO:BP	vacuolar transport	23735	2952	GO:0046907
Cluster_1	TRUE	0.0154277	249	2840	46	0.0161972	0.184739	GO:0070663	GO:BP	regulation of leukocyte proliferation	23735	18996	c("GO:0042127", "GO:0070661")
Cluster_1	TRUE	0.0155772	45	2840	13	0.00457746	0.288889	GO:1900271	GO:BP	regulation of long-term synaptic potentiation	23735	23609	c("GO:0048167", "GO:0060291")
Cluster_1	TRUE	0.0155772	45	2840	13	0.00457746	0.288889	GO:0007528	GO:BP	neuromuscular junction development	23735	3392	GO:0050808
Cluster_1	TRUE	0.0155772	45	2840	13	0.00457746	0.288889	GO:0042551	GO:BP	neuron maturation	23735	11822	c("GO:0048469", "GO:0048666")
Cluster_1	TRUE	0.0157412	84	2840	20	0.00704225	0.238095	GO:0033627	GO:BP	cell adhesion mediated by integrin	23735	9569	GO:0007155
Cluster_1	TRUE	0.0157412	120	2840	26	0.00915493	0.216667	GO:0030218	GO:BP	erythrocyte differentiation	23735	7757	c("GO:0030099", "GO:0034101")
Cluster_1	TRUE	0.0158719	30	2840	10	0.00352113	0.333333	GO:0017145	GO:BP	stem cell division	23735	5890	GO:0051301
Cluster_1	TRUE	0.0158719	145	2840	30	0.0105634	0.206897	GO:0046467	GO:BP	membrane lipid biosynthetic process	23735	14147	c("GO:0006643", "GO:0008610", "GO:0044249")
Cluster_1	TRUE	0.0158719	30	2840	10	0.00352113	0.333333	GO:0001773	GO:BP	myeloid dendritic cell activation	23735	550	GO:0002274
Cluster_1	TRUE	0.0159269	114	2840	25	0.00880282	0.219298	GO:0072009	GO:BP	nephron epithelium development	23735	19880	c("GO:0072006", "GO:0072073")
Cluster_1	TRUE	0.0159269	114	2840	25	0.00880282	0.219298	GO:0010906	GO:BP	regulation of glucose metabolic process	23735	5027	c("GO:0006006", "GO:0010675", "GO:0062012")
Cluster_1	TRUE	0.0159475	90	2840	21	0.00739437	0.233333	GO:0006023	GO:BP	aminoglycan biosynthetic process	23735	2055	c("GO:0006022", "GO:0009059", "GO:1901137", "GO:1901566")
Cluster_1	TRUE	0.0159475	90	2840	21	0.00739437	0.233333	GO:0007164	GO:BP	establishment of tissue polarity	23735	3064	GO:0009653
Cluster_1	TRUE	0.0159475	90	2840	21	0.00739437	0.233333	GO:0001736	GO:BP	establishment of planar polarity	23735	523	c("GO:0001738", "GO:0007164")
Cluster_1	TRUE	0.0159623	190	2840	37	0.0130282	0.194737	GO:0099504	GO:BP	synaptic vesicle cycle	23735	22316	c("GO:0051649", "GO:0099003")
Cluster_1	TRUE	0.0160318	40	2840	12	0.00422535	0.3	GO:0072538	GO:BP	T-helper 17 type immune response	23735	20326	GO:0002460
Cluster_1	TRUE	0.0160318	108	2840	24	0.0084507	0.222222	GO:0045446	GO:BP	endothelial cell differentiation	23735	13245	c("GO:0003158", "GO:0030855")
Cluster_1	TRUE	0.0160491	67	2840	17	0.00598592	0.253731	GO:0001756	GO:BP	somitogenesis	23735	537	c("GO:0009952", "GO:0035282", "GO:0043009", "GO:0048646", "GO:0061053")
Cluster_1	TRUE	0.0160491	67	2840	17	0.00598592	0.253731	GO:0046323	GO:BP	glucose import	23735	14022	GO:1904659
Cluster_1	TRUE	0.0160491	67	2840	17	0.00598592	0.253731	GO:0034121	GO:BP	regulation of toll-like receptor signaling pathway	23735	9689	c("GO:0002224", "GO:0062207")
Cluster_1	TRUE	0.0160491	67	2840	17	0.00598592	0.253731	GO:0060193	GO:BP	positive regulation of lipase activity	23735	16985	c("GO:0051345", "GO:0060191")
Cluster_1	TRUE	0.0160491	102	2840	23	0.00809859	0.22549	GO:0005976	GO:BP	polysaccharide metabolic process	23735	2010	c("GO:0005975", "GO:0043170")
Cluster_1	TRUE	0.0160491	67	2840	17	0.00598592	0.253731	GO:0006809	GO:BP	nitric oxide biosynthetic process	23735	2765	c("GO:0044271", "GO:0046209")
Cluster_1	TRUE	0.0161165	35	2840	11	0.00387324	0.314286	GO:0032692	GO:BP	negative regulation of interleukin-1 production	23735	8937	c("GO:0001818", "GO:0032612", "GO:0032652")
Cluster_1	TRUE	0.0161165	35	2840	11	0.00387324	0.314286	GO:0050654	GO:BP	chondroitin sulfate proteoglycan metabolic process	23735	15247	GO:0006029
Cluster_1	TRUE	0.0161205	270	2840	49	0.0172535	0.181481	GO:0051962	GO:BP	positive regulation of nervous system development	23735	16223	c("GO:0007399", "GO:0051094", "GO:0051240", "GO:0051960")
Cluster_1	TRUE	0.0162767	56	2840	15	0.00528169	0.267857	GO:0048008	GO:BP	platelet-derived growth factor receptor signaling pathway	23735	14487	GO:0007169
Cluster_1	TRUE	0.0163044	2565	2840	353	0.124296	0.137622	GO:0006366	GO:BP	transcription by RNA polymerase II	23735	2362	GO:0006351
Cluster_1	TRUE	0.0167433	257	2840	47	0.0165493	0.182879	GO:0030522	GO:BP	intracellular receptor signaling pathway	23735	7891	GO:0007165
Cluster_1	TRUE	0.0167948	152	2840	31	0.0109155	0.203947	GO:0045580	GO:BP	regulation of T cell differentiation	23735	13312	c("GO:0030217", "GO:0045619", "GO:0050863")
Cluster_1	TRUE	0.0168275	73	2840	18	0.00633803	0.246575	GO:2001057	GO:BP	reactive nitrogen species metabolic process	23735	30253	GO:0006807
Cluster_1	TRUE	0.0168275	73	2840	18	0.00633803	0.246575	GO:0003407	GO:BP	neural retina development	23735	1976	c("GO:0048856", "GO:0060041")
Cluster_1	TRUE	0.016849	21	2840	8	0.0028169	0.380952	GO:1902992	GO:BP	negative regulation of amyloid precursor protein catabolic process	23735	26107	c("GO:0042987", "GO:0051248", "GO:1902991")
Cluster_1	TRUE	0.016849	21	2840	8	0.0028169	0.380952	GO:0034391	GO:BP	regulation of smooth muscle cell apoptotic process	23735	9886	c("GO:0010660", "GO:0034390")
Cluster_1	TRUE	0.016849	21	2840	8	0.0028169	0.380952	GO:0097503	GO:BP	sialylation	23735	21866	GO:0043412
Cluster_1	TRUE	0.016849	21	2840	8	0.0028169	0.380952	GO:0034390	GO:BP	smooth muscle cell apoptotic process	23735	9885	GO:0010657
Cluster_1	TRUE	0.016849	21	2840	8	0.0028169	0.380952	GO:0010888	GO:BP	negative regulation of lipid storage	23735	5009	c("GO:0010883", "GO:0019915", "GO:1905953")
Cluster_1	TRUE	0.016849	21	2840	8	0.0028169	0.380952	GO:0150105	GO:BP	protein localization to cell-cell junction	23735	23283	GO:1902414
Cluster_1	TRUE	0.0169334	127	2840	27	0.00950704	0.212598	GO:0051208	GO:BP	sequestering of calcium ion	23735	15672	c("GO:0006874", "GO:0051651")
Cluster_1	TRUE	0.0170488	9	2840	5	0.00176056	0.555556	GO:0046886	GO:BP	positive regulation of hormone biosynthetic process	23735	14425	c("GO:0031328", "GO:0032352", "GO:0042446", "GO:0046885")
Cluster_1	TRUE	0.0170488	9	2840	5	0.00176056	0.555556	GO:1903010	GO:BP	regulation of bone development	23735	26125	c("GO:0060348", "GO:2000026")
Cluster_1	TRUE	0.0172605	146	2840	30	0.0105634	0.205479	GO:0030183	GO:BP	B cell differentiation	23735	7731	c("GO:0030098", "GO:0042113")
Cluster_1	TRUE	0.017277	121	2840	26	0.00915493	0.214876	GO:0051209	GO:BP	release of sequestered calcium ion into cytosol	23735	15673	c("GO:0051283", "GO:0097553")
Cluster_1	TRUE	0.0173108	79	2840	19	0.00669014	0.240506	GO:0050772	GO:BP	positive regulation of axonogenesis	23735	15309	c("GO:0007409", "GO:0031346", "GO:0050769", "GO:0050770")
Cluster_1	TRUE	0.0174262	51	2840	14	0.00492958	0.27451	GO:0061647	GO:BP	histone H3-K9 modification	23735	18305	GO:0016570
Cluster_1	TRUE	0.0174262	51	2840	14	0.00492958	0.27451	GO:2000351	GO:BP	regulation of endothelial cell apoptotic process	23735	29573	c("GO:0072577", "GO:1904035")
Cluster_1	TRUE	0.0174595	326	2840	57	0.0200704	0.174847	GO:0070661	GO:BP	leukocyte proliferation	23735	18994	GO:0008283
Cluster_1	TRUE	0.0174595	326	2840	57	0.0200704	0.174847	GO:0048545	GO:BP	response to steroid hormone	23735	14865	c("GO:0009725", "GO:0014070", "GO:0033993")
Cluster_1	TRUE	0.0175569	333	2840	58	0.0204225	0.174174	GO:0009150	GO:BP	purine ribonucleotide metabolic process	23735	3749	c("GO:0006163", "GO:0009259")
Cluster_1	TRUE	0.0176576	85	2840	20	0.00704225	0.235294	GO:0035567	GO:BP	non-canonical Wnt signaling pathway	23735	10473	GO:0016055
Cluster_1	TRUE	0.0177441	140	2840	29	0.0102113	0.207143	GO:0001508	GO:BP	action potential	23735	430	GO:0042391
Cluster_1	TRUE	0.0178286	389	2840	66	0.0232394	0.169666	GO:0001701	GO:BP	in utero embryonic development	23735	504	GO:0043009
Cluster_1	TRUE	0.0178933	103	2840	23	0.00809859	0.223301	GO:0044344	GO:BP	cellular response to fibroblast growth factor stimulus	23735	12738	c("GO:0071363", "GO:0071495", "GO:0071774")
Cluster_1	TRUE	0.0182841	134	2840	28	0.00985915	0.208955	GO:0007224	GO:BP	smoothened signaling pathway	23735	3121	GO:0007166
Cluster_1	TRUE	0.0184245	205	2840	39	0.0137324	0.190244	GO:0045637	GO:BP	regulation of myeloid cell differentiation	23735	13369	c("GO:0030099", "GO:0045595", "GO:1903706")
Cluster_1	TRUE	0.0184805	439	2840	73	0.0257042	0.166287	GO:0032103	GO:BP	positive regulation of response to external stimulus	23735	8541	c("GO:0009605", "GO:0032101", "GO:0048584")
Cluster_1	TRUE	0.0185476	46	2840	13	0.00457746	0.282609	GO:0085029	GO:BP	extracellular matrix assembly	23735	20952	c("GO:0022607", "GO:0030198")
Cluster_1	TRUE	0.0188386	17	2840	7	0.00246479	0.411765	GO:0060033	GO:BP	anatomical structure regression	23735	16850	c("GO:0009653", "GO:0032502")
Cluster_1	TRUE	0.0189317	376	2840	64	0.0225352	0.170213	GO:0044282	GO:BP	small molecule catabolic process	23735	12713	c("GO:0009056", "GO:0044281")
Cluster_1	TRUE	0.0189367	26	2840	9	0.00316901	0.346154	GO:0036296	GO:BP	response to increased oxygen levels	23735	10998	GO:0070482
Cluster_1	TRUE	0.0189367	26	2840	9	0.00316901	0.346154	GO:0071880	GO:BP	adenylate cyclase-activating adrenergic receptor signaling pathway	23735	19783	c("GO:0007189", "GO:0071875")
Cluster_1	TRUE	0.0189367	26	2840	9	0.00316901	0.346154	GO:0036037	GO:BP	CD8-positive, alpha-beta T cell activation	23735	10827	GO:0046631
Cluster_1	TRUE	0.0189367	26	2840	9	0.00316901	0.346154	GO:0015012	GO:BP	heparan sulfate proteoglycan biosynthetic process	23735	5343	c("GO:0030166", "GO:0030201")
Cluster_1	TRUE	0.0189367	26	2840	9	0.00316901	0.346154	GO:0051894	GO:BP	positive regulation of focal adhesion assembly	23735	16167	c("GO:0001954", "GO:0048041", "GO:0051893", "GO:0150117", "GO:1901890")
Cluster_1	TRUE	0.0189367	26	2840	9	0.00316901	0.346154	GO:2000050	GO:BP	regulation of non-canonical Wnt signaling pathway	23735	29275	c("GO:0030111", "GO:0035567")
Cluster_1	TRUE	0.0189367	26	2840	9	0.00316901	0.346154	GO:0072010	GO:BP	glomerular epithelium development	23735	19881	c("GO:0032835", "GO:0072009")
Cluster_1	TRUE	0.0190447	57	2840	15	0.00528169	0.263158	GO:1990874	GO:BP	vascular associated smooth muscle cell proliferation	23735	29168	GO:0048659
Cluster_1	TRUE	0.0190447	57	2840	15	0.00528169	0.263158	GO:0031102	GO:BP	neuron projection regeneration	23735	8150	c("GO:0031099", "GO:0031175", "GO:0033554")
Cluster_1	TRUE	0.0191729	300	2840	53	0.018662	0.176667	GO:0050890	GO:BP	cognition	23735	15405	GO:0050877
Cluster_1	TRUE	0.0191934	848	2840	129	0.0454225	0.152123	GO:0006886	GO:BP	intracellular protein transport	23735	2829	c("GO:0015031", "GO:0034613", "GO:0046907")
Cluster_1	TRUE	0.0191934	74	2840	18	0.00633803	0.243243	GO:0071230	GO:BP	cellular response to amino acid stimulus	23735	19265	c("GO:0043200", "GO:0071229", "GO:0071417", "GO:1901701")
Cluster_1	TRUE	0.0192534	447	2840	74	0.0260563	0.165548	GO:0009117	GO:BP	nucleotide metabolic process	23735	3718	GO:0006753
Cluster_1	TRUE	0.0193219	13	2840	6	0.00211268	0.461538	GO:1903909	GO:BP	regulation of receptor clustering	23735	26920	c("GO:0043113", "GO:1905475")
Cluster_1	TRUE	0.0193219	13	2840	6	0.00211268	0.461538	GO:1902548	GO:BP	negative regulation of cellular response to vascular endothelial growth factor stimulus	23735	25724	c("GO:0035924", "GO:0090288", "GO:1902547")
Cluster_1	TRUE	0.0193219	13	2840	6	0.00211268	0.461538	GO:0043518	GO:BP	negative regulation of DNA damage response, signal transduction by p53 class mediator	23735	12379	c("GO:0030330", "GO:0043516", "GO:1901797", "GO:2001021")
Cluster_1	TRUE	0.0193219	13	2840	6	0.00211268	0.461538	GO:0045820	GO:BP	negative regulation of glycolytic process	23735	13536	c("GO:0006096", "GO:0006110", "GO:0009895", "GO:0010677", "GO:0042326", "GO:1900543", "GO:1903579")
Cluster_1	TRUE	0.0193219	41	2840	12	0.00422535	0.292683	GO:1905521	GO:BP	regulation of macrophage migration	23735	28409	c("GO:0002685", "GO:1905517")
Cluster_1	TRUE	0.0193291	219	2840	41	0.0144366	0.187215	GO:0033673	GO:BP	negative regulation of kinase activity	23735	9601	c("GO:0042326", "GO:0043549", "GO:0051348")
Cluster_1	TRUE	0.0193685	116	2840	25	0.00880282	0.215517	GO:0015918	GO:BP	sterol transport	23735	5575	c("GO:0006869", "GO:0015850")
Cluster_1	TRUE	0.0193685	141	2840	29	0.0102113	0.205674	GO:0007272	GO:BP	ensheathment of neurons	23735	3163	c("GO:0007399", "GO:0009987")
Cluster_1	TRUE	0.0193685	141	2840	29	0.0102113	0.205674	GO:0008366	GO:BP	axon ensheathment	23735	3605	GO:0007272
Cluster_1	TRUE	0.0195992	80	2840	19	0.00669014	0.2375	GO:0090398	GO:BP	cellular senescence	23735	21404	c("GO:0033554", "GO:0044237")
Cluster_1	TRUE	0.0196849	31	2840	10	0.00352113	0.322581	GO:0098868	GO:BP	bone growth	23735	22132	c("GO:0035265", "GO:0060348")
Cluster_1	TRUE	0.0196849	31	2840	10	0.00352113	0.322581	GO:0046320	GO:BP	regulation of fatty acid oxidation	23735	14019	c("GO:0019217", "GO:0019395")
Cluster_1	TRUE	0.0196849	31	2840	10	0.00352113	0.322581	GO:0071875	GO:BP	adrenergic receptor signaling pathway	23735	19778	GO:0007186
Cluster_1	TRUE	0.0196849	206	2840	39	0.0137324	0.18932	GO:0099003	GO:BP	vesicle-mediated transport in synapse	23735	22212	GO:0016192
Cluster_1	TRUE	0.0198485	86	2840	20	0.00704225	0.232558	GO:0046620	GO:BP	regulation of organ growth	23735	14239	c("GO:0035265", "GO:0048638", "GO:0051239")
Cluster_1	TRUE	0.0198485	104	2840	23	0.00809859	0.221154	GO:0034308	GO:BP	primary alcohol metabolic process	23735	9835	GO:0006066
Cluster_1	TRUE	0.0198485	104	2840	23	0.00809859	0.221154	GO:1903707	GO:BP	negative regulation of hemopoiesis	23735	26756	c("GO:0002683", "GO:0030097", "GO:0051093", "GO:0051241", "GO:1903706")
Cluster_1	TRUE	0.0199641	455	2840	75	0.0264085	0.164835	GO:0006753	GO:BP	nucleoside phosphate metabolic process	23735	2716	c("GO:0006796", "GO:0019637", "GO:0055086")
Cluster_1	TRUE	0.0199641	92	2840	21	0.00739437	0.228261	GO:0044264	GO:BP	cellular polysaccharide metabolic process	23735	12701	c("GO:0005976", "GO:0044260", "GO:0044262")
Cluster_1	TRUE	0.0199641	98	2840	22	0.00774648	0.22449	GO:0045807	GO:BP	positive regulation of endocytosis	23735	13527	c("GO:0006897", "GO:0030100", "GO:0051050", "GO:0051130")
Cluster_1	TRUE	0.0200386	167	2840	33	0.0116197	0.197605	GO:0010950	GO:BP	positive regulation of endopeptidase activity	23735	5069	c("GO:0010952", "GO:0052548")
Cluster_1	TRUE	0.0200519	180	2840	35	0.0123239	0.194444	GO:0051302	GO:BP	regulation of cell division	23735	15745	c("GO:0050794", "GO:0051301")
Cluster_1	TRUE	0.0200544	6	2840	4	0.00140845	0.666667	GO:0060526	GO:BP	prostate glandular acinus morphogenesis	23735	17291	c("GO:0060525", "GO:0060740")
Cluster_1	TRUE	0.0200544	6	2840	4	0.00140845	0.666667	GO:1900449	GO:BP	regulation of glutamate receptor signaling pathway	23735	23784	c("GO:0007215", "GO:0009966")
Cluster_1	TRUE	0.0200544	6	2840	4	0.00140845	0.666667	GO:1900244	GO:BP	positive regulation of synaptic vesicle endocytosis	23735	23588	c("GO:0045807", "GO:0048488", "GO:1900242", "GO:1903423")
Cluster_1	TRUE	0.0200544	6	2840	4	0.00140845	0.666667	GO:0038001	GO:BP	paracrine signaling	23735	11130	GO:0007267
Cluster_1	TRUE	0.0200544	6	2840	4	0.00140845	0.666667	GO:1903525	GO:BP	regulation of membrane tubulation	23735	26579	c("GO:0097320", "GO:1903729")
Cluster_1	TRUE	0.0200544	6	2840	4	0.00140845	0.666667	GO:0060527	GO:BP	prostate epithelial cord arborization involved in prostate glandular acinus morphogenesis	23735	17292	c("GO:0060442", "GO:0060526")
Cluster_1	TRUE	0.0200544	6	2840	4	0.00140845	0.666667	GO:0021910	GO:BP	smoothened signaling pathway involved in ventral spinal cord patterning	23735	7446	c("GO:0007224", "GO:0021513")
Cluster_1	TRUE	0.0200544	6	2840	4	0.00140845	0.666667	GO:1905461	GO:BP	positive regulation of vascular associated smooth muscle cell apoptotic process	23735	28351	c("GO:0034393", "GO:1905288", "GO:1905459")
Cluster_1	TRUE	0.0200544	63	2840	16	0.0056338	0.253968	GO:0021885	GO:BP	forebrain cell migration	23735	7421	c("GO:0016477", "GO:0030900")
Cluster_1	TRUE	0.0200544	6	2840	4	0.00140845	0.666667	GO:0071455	GO:BP	cellular response to hyperoxia	23735	19477	c("GO:0036295", "GO:0055093", "GO:0062197")
Cluster_1	TRUE	0.0200544	6	2840	4	0.00140845	0.666667	GO:0007182	GO:BP	common-partner SMAD protein phosphorylation	23735	3081	c("GO:0006468", "GO:0007178")
Cluster_1	TRUE	0.0202165	835	2840	127	0.0447183	0.152096	GO:0070925	GO:BP	organelle assembly	23735	19137	c("GO:0006996", "GO:0022607")
Cluster_1	TRUE	0.0202477	52	2840	14	0.00492958	0.269231	GO:0010596	GO:BP	negative regulation of endothelial cell migration	23735	4743	c("GO:0010594", "GO:0010633", "GO:0043542")
Cluster_1	TRUE	0.0202477	52	2840	14	0.00492958	0.269231	GO:0045599	GO:BP	negative regulation of fat cell differentiation	23735	13331	c("GO:0045444", "GO:0045596", "GO:0045598")
Cluster_1	TRUE	0.0202615	129	2840	27	0.00950704	0.209302	GO:0034101	GO:BP	erythrocyte homeostasis	23735	9669	GO:0002262
Cluster_1	TRUE	0.020374	240	2840	44	0.015493	0.183333	GO:0071216	GO:BP	cellular response to biotic stimulus	23735	19251	c("GO:0009607", "GO:0051716")
Cluster_1	TRUE	0.0205918	392	2840	66	0.0232394	0.168367	GO:0042176	GO:BP	regulation of protein catabolic process	23735	11576	c("GO:0009894", "GO:0030163", "GO:0051246")
Cluster_1	TRUE	0.020977	69	2840	17	0.00598592	0.246377	GO:0032732	GO:BP	positive regulation of interleukin-1 production	23735	8977	c("GO:0001819", "GO:0032612", "GO:0032652")
Cluster_1	TRUE	0.0210835	142	2840	29	0.0102113	0.204225	GO:2001056	GO:BP	positive regulation of cysteine-type endopeptidase activity	23735	30252	c("GO:0010950", "GO:2000116")
Cluster_1	TRUE	0.0211938	586	2840	93	0.0327465	0.158703	GO:0000226	GO:BP	microtubule cytoskeleton organization	23735	103	c("GO:0007010", "GO:0007017")
Cluster_1	TRUE	0.0212873	117	2840	25	0.00880282	0.213675	GO:0051928	GO:BP	positive regulation of calcium ion transport	23735	16190	c("GO:0006816", "GO:0043270", "GO:0051924")
Cluster_1	TRUE	0.0212873	117	2840	25	0.00880282	0.213675	GO:0032649	GO:BP	regulation of interferon-gamma production	23735	8894	c("GO:0001817", "GO:0032609")
Cluster_1	TRUE	0.0216461	214	2840	40	0.0140845	0.186916	GO:0071219	GO:BP	cellular response to molecule of bacterial origin	23735	19254	c("GO:0002237", "GO:0071216")
Cluster_1	TRUE	0.021704	111	2840	24	0.0084507	0.216216	GO:0018958	GO:BP	phenol-containing compound metabolic process	23735	6370	c("GO:0006725", "GO:1901360", "GO:1901615")
Cluster_1	TRUE	0.021704	111	2840	24	0.0084507	0.216216	GO:0010927	GO:BP	cellular component assembly involved in morphogenesis	23735	5048	c("GO:0022607", "GO:0032989", "GO:0048646")
Cluster_1	TRUE	0.0217259	47	2840	13	0.00457746	0.276596	GO:0061383	GO:BP	trabecula morphogenesis	23735	18111	GO:0009653
Cluster_1	TRUE	0.0217259	136	2840	28	0.00985915	0.205882	GO:2000377	GO:BP	regulation of reactive oxygen species metabolic process	23735	29596	c("GO:0031323", "GO:0072593")
Cluster_1	TRUE	0.0217259	47	2840	13	0.00457746	0.276596	GO:0060976	GO:BP	coronary vasculature development	23735	17727	c("GO:0001568", "GO:0007507")
Cluster_1	TRUE	0.0217259	47	2840	13	0.00457746	0.276596	GO:0033628	GO:BP	regulation of cell adhesion mediated by integrin	23735	9570	c("GO:0030155", "GO:0033627")
Cluster_1	TRUE	0.0218164	594	2840	94	0.0330986	0.158249	GO:0051046	GO:BP	regulation of secretion	23735	15537	c("GO:0046903", "GO:0051049")
Cluster_1	TRUE	0.0218538	351	2840	60	0.0211268	0.17094	GO:2001233	GO:BP	regulation of apoptotic signaling pathway	23735	30397	c("GO:0009966", "GO:0042981", "GO:0097190")
Cluster_1	TRUE	0.0218867	58	2840	15	0.00528169	0.258621	GO:0022617	GO:BP	extracellular matrix disassembly	23735	7609	c("GO:0022411", "GO:0030198")
Cluster_1	TRUE	0.0219925	81	2840	19	0.00669014	0.234568	GO:0006112	GO:BP	energy reserve metabolic process	23735	2140	GO:0015980
Cluster_1	TRUE	0.0219925	81	2840	19	0.00669014	0.234568	GO:0010507	GO:BP	negative regulation of autophagy	23735	4673	c("GO:0006914", "GO:0010506", "GO:0031330")
Cluster_1	TRUE	0.0220248	22	2840	8	0.0028169	0.363636	GO:0061318	GO:BP	renal filtration cell differentiation	23735	18046	c("GO:0030154", "GO:0072001")
Cluster_1	TRUE	0.0220248	22	2840	8	0.0028169	0.363636	GO:1902547	GO:BP	regulation of cellular response to vascular endothelial growth factor stimulus	23735	25723	c("GO:0035924", "GO:0090287")
Cluster_1	TRUE	0.0220248	22	2840	8	0.0028169	0.363636	GO:0072112	GO:BP	podocyte differentiation	23735	19980	c("GO:0061318", "GO:0072311")
Cluster_1	TRUE	0.0220248	22	2840	8	0.0028169	0.363636	GO:0045061	GO:BP	thymic T cell selection	23735	13106	c("GO:0033077", "GO:0045058")
Cluster_1	TRUE	0.0220248	22	2840	8	0.0028169	0.363636	GO:0002363	GO:BP	alpha-beta T cell lineage commitment	23735	1018	c("GO:0002360", "GO:0046632")
Cluster_1	TRUE	0.0220833	99	2840	22	0.00774648	0.222222	GO:0030316	GO:BP	osteoclast differentiation	23735	7798	GO:0002573
Cluster_1	TRUE	0.0221307	87	2840	20	0.00704225	0.229885	GO:0051781	GO:BP	positive regulation of cell division	23735	16088	c("GO:0048522", "GO:0051301", "GO:0051302")
Cluster_1	TRUE	0.0221663	93	2840	21	0.00739437	0.225806	GO:0060996	GO:BP	dendritic spine development	23735	17746	c("GO:0016358", "GO:0048856")
Cluster_1	TRUE	0.0229516	42	2840	12	0.00422535	0.285714	GO:0033173	GO:BP	calcineurin-NFAT signaling cascade	23735	9286	c("GO:0048016", "GO:0097720")
Cluster_1	TRUE	0.0229516	42	2840	12	0.00422535	0.285714	GO:0021879	GO:BP	forebrain neuron differentiation	23735	7415	c("GO:0021872", "GO:0021953")
Cluster_1	TRUE	0.0229516	42	2840	12	0.00422535	0.285714	GO:0045747	GO:BP	positive regulation of Notch signaling pathway	23735	13473	c("GO:0007219", "GO:0008593", "GO:0009967")
Cluster_1	TRUE	0.0229516	42	2840	12	0.00422535	0.285714	GO:1900274	GO:BP	regulation of phospholipase C activity	23735	23612	GO:0010517
Cluster_1	TRUE	0.0234242	156	2840	31	0.0109155	0.198718	GO:0008037	GO:BP	cell recognition	23735	3503	GO:0009987
Cluster_1	TRUE	0.0235348	118	2840	25	0.00880282	0.211864	GO:0032609	GO:BP	interferon-gamma production	23735	8854	GO:0001816
Cluster_1	TRUE	0.0238517	862	2840	130	0.0457746	0.150812	GO:0033365	GO:BP	protein localization to organelle	23735	9400	GO:0034613
Cluster_1	TRUE	0.0238574	137	2840	28	0.00985915	0.20438	GO:0035270	GO:BP	endocrine system development	23735	10267	GO:0048731
Cluster_1	TRUE	0.0238685	27	2840	9	0.00316901	0.333333	GO:0018126	GO:BP	protein hydroxylation	23735	6013	GO:0006464
Cluster_1	TRUE	0.0238685	27	2840	9	0.00316901	0.333333	GO:0060074	GO:BP	synapse maturation	23735	16889	c("GO:0007399", "GO:0021700", "GO:0050808")
Cluster_1	TRUE	0.0238685	27	2840	9	0.00316901	0.333333	GO:0030325	GO:BP	adrenal gland development	23735	7807	c("GO:0035270", "GO:0048732")
Cluster_1	TRUE	0.0238685	27	2840	9	0.00316901	0.333333	GO:0060740	GO:BP	prostate gland epithelium morphogenesis	23735	17494	c("GO:0002009", "GO:0003006", "GO:0060512")
Cluster_1	TRUE	0.0239205	37	2840	11	0.00387324	0.297297	GO:0009595	GO:BP	detection of biotic stimulus	23735	3970	c("GO:0009607", "GO:0051606")
Cluster_1	TRUE	0.023968	112	2840	24	0.0084507	0.214286	GO:0071901	GO:BP	negative regulation of protein serine/threonine kinase activity	23735	19799	c("GO:0006469", "GO:0071900")
Cluster_1	TRUE	0.023968	70	2840	17	0.00598592	0.242857	GO:0048844	GO:BP	artery morphogenesis	23735	15134	c("GO:0048514", "GO:0060840")
Cluster_1	TRUE	0.0242373	32	2840	10	0.00352113	0.3125	GO:0030201	GO:BP	heparan sulfate proteoglycan metabolic process	23735	7741	GO:0006029
Cluster_1	TRUE	0.0242373	32	2840	10	0.00352113	0.3125	GO:0032633	GO:BP	interleukin-4 production	23735	8878	GO:0001816
Cluster_1	TRUE	0.0242373	32	2840	10	0.00352113	0.3125	GO:2000191	GO:BP	regulation of fatty acid transport	23735	29413	c("GO:0015908", "GO:0032368", "GO:0032890")
Cluster_1	TRUE	0.0242373	32	2840	10	0.00352113	0.3125	GO:0060603	GO:BP	mammary gland duct morphogenesis	23735	17362	c("GO:0060443", "GO:0060562", "GO:0061180")
Cluster_1	TRUE	0.0242373	32	2840	10	0.00352113	0.3125	GO:0045879	GO:BP	negative regulation of smoothened signaling pathway	23735	13589	c("GO:0007224", "GO:0008589", "GO:0009968")
Cluster_1	TRUE	0.0242373	32	2840	10	0.00352113	0.3125	GO:0032673	GO:BP	regulation of interleukin-4 production	23735	8918	c("GO:0001817", "GO:0032633")
Cluster_1	TRUE	0.0242373	32	2840	10	0.00352113	0.3125	GO:0060402	GO:BP	calcium ion transport into cytosol	23735	17172	c("GO:0007204", "GO:0097553")
Cluster_1	TRUE	0.0243248	106	2840	23	0.00809859	0.216981	GO:0019395	GO:BP	fatty acid oxidation	23735	6634	c("GO:0006631", "GO:0034440")
Cluster_1	TRUE	0.024362	163	2840	32	0.0112676	0.196319	GO:0002221	GO:BP	pattern recognition receptor signaling pathway	23735	878	GO:0002764
Cluster_1	TRUE	0.0244908	236	2840	43	0.0151408	0.182203	GO:0006813	GO:BP	potassium ion transport	23735	2769	GO:0030001
Cluster_1	TRUE	0.0249551	88	2840	20	0.00704225	0.227273	GO:0009791	GO:BP	post-embryonic development	23735	4133	c("GO:0007275", "GO:0032501")
Cluster_1	TRUE	0.0249551	88	2840	20	0.00704225	0.227273	GO:0001892	GO:BP	embryonic placenta development	23735	630	c("GO:0001701", "GO:0001890", "GO:0003006", "GO:0048568")
Cluster_1	TRUE	0.025136	144	2840	29	0.0102113	0.201389	GO:0014074	GO:BP	response to purine-containing compound	23735	5187	c("GO:0010243", "GO:0014070")
Cluster_1	TRUE	0.0252236	125	2840	26	0.00915493	0.208	GO:0061041	GO:BP	regulation of wound healing	23735	17783	c("GO:0042060", "GO:1903034")
Cluster_1	TRUE	0.0253325	59	2840	15	0.00528169	0.254237	GO:0007405	GO:BP	neuroblast proliferation	23735	3281	c("GO:0048699", "GO:0061351")
Cluster_1	TRUE	0.0253325	59	2840	15	0.00528169	0.254237	GO:0019748	GO:BP	secondary metabolic process	23735	6950	GO:0008152
Cluster_1	TRUE	0.0253325	453	2840	74	0.0260563	0.163355	GO:0023061	GO:BP	signal release	23735	7657	c("GO:0007267", "GO:0032940")
Cluster_1	TRUE	0.0253325	59	2840	15	0.00528169	0.254237	GO:0060420	GO:BP	regulation of heart growth	23735	17187	c("GO:0046620", "GO:0060419", "GO:2000026")
Cluster_1	TRUE	0.0253375	18	2840	7	0.00246479	0.388889	GO:0030206	GO:BP	chondroitin sulfate biosynthetic process	23735	7746	c("GO:0006024", "GO:0030204", "GO:0044272", "GO:0050650")
Cluster_1	TRUE	0.0253375	157	2840	31	0.0109155	0.197452	GO:0030041	GO:BP	actin filament polymerization	23735	7685	c("GO:0008154", "GO:0051258")
Cluster_1	TRUE	0.0253375	157	2840	31	0.0109155	0.197452	GO:0030307	GO:BP	positive regulation of cell growth	23735	7793	c("GO:0001558", "GO:0016049", "GO:0045927", "GO:0048522")
Cluster_1	TRUE	0.0253375	18	2840	7	0.00246479	0.388889	GO:2000479	GO:BP	regulation of cAMP-dependent protein kinase activity	23735	29698	GO:0071900
Cluster_1	TRUE	0.0253644	382	2840	64	0.0225352	0.167539	GO:0043254	GO:BP	regulation of protein-containing complex assembly	23735	12207	c("GO:0044087", "GO:0051128", "GO:0065003")
Cluster_1	TRUE	0.0256133	723	2840	111	0.0390845	0.153527	GO:1903047	GO:BP	mitotic cell cycle process	23735	26160	c("GO:0000278", "GO:0022402")
Cluster_1	TRUE	0.0261085	271	2840	48	0.0169014	0.177122	GO:0098742	GO:BP	cell-cell adhesion via plasma-membrane adhesion molecules	23735	22067	GO:0098609
Cluster_1	TRUE	0.0263504	278	2840	49	0.0172535	0.176259	GO:0002366	GO:BP	leukocyte activation involved in immune response	23735	1021	c("GO:0002263", "GO:0045321")
Cluster_1	TRUE	0.0265522	65	2840	16	0.0056338	0.246154	GO:0033692	GO:BP	cellular polysaccharide biosynthetic process	23735	9611	c("GO:0000271", "GO:0034637", "GO:0034645", "GO:0044264")
Cluster_1	TRUE	0.0266418	217	2840	40	0.0140845	0.184332	GO:0044242	GO:BP	cellular lipid catabolic process	23735	12688	c("GO:0016042", "GO:0044248", "GO:0044255")
Cluster_1	TRUE	0.0266418	217	2840	40	0.0140845	0.184332	GO:0071241	GO:BP	cellular response to inorganic substance	23735	19276	c("GO:0010035", "GO:0070887")
Cluster_1	TRUE	0.0269025	132	2840	27	0.00950704	0.204545	GO:0060048	GO:BP	cardiac muscle contraction	23735	16865	c("GO:0006941", "GO:0060047")
Cluster_1	TRUE	0.0271736	71	2840	17	0.00598592	0.239437	GO:0042698	GO:BP	ovulation cycle	23735	11890	c("GO:0048511", "GO:0048609")
Cluster_1	TRUE	0.0271736	71	2840	17	0.00598592	0.239437	GO:0000271	GO:BP	polysaccharide biosynthetic process	23735	116	c("GO:0005976", "GO:0009059", "GO:0016051")
Cluster_1	TRUE	0.0271736	10	2840	5	0.00176056	0.5	GO:0061299	GO:BP	retina vasculature morphogenesis in camera-type eye	23735	18027	c("GO:0009653", "GO:0061298")
Cluster_1	TRUE	0.0271736	10	2840	5	0.00176056	0.5	GO:0014745	GO:BP	negative regulation of muscle adaptation	23735	5229	c("GO:0043500", "GO:0043502", "GO:0048585", "GO:0051241")
Cluster_1	TRUE	0.0271736	43	2840	12	0.00422535	0.27907	GO:0006110	GO:BP	regulation of glycolytic process	23735	2138	c("GO:0006096", "GO:0042325", "GO:0043467", "GO:0043470", "GO:1900542", "GO:1903578")
Cluster_1	TRUE	0.0271736	10	2840	5	0.00176056	0.5	GO:0032000	GO:BP	positive regulation of fatty acid beta-oxidation	23735	8478	c("GO:0006635", "GO:0031331", "GO:0031998", "GO:0046321", "GO:0050996")
Cluster_1	TRUE	0.0271736	10	2840	5	0.00176056	0.5	GO:0035581	GO:BP	sequestering of extracellular ligand from receptor	23735	10482	GO:1900116
Cluster_1	TRUE	0.0271736	10	2840	5	0.00176056	0.5	GO:0003183	GO:BP	mitral valve morphogenesis	23735	1754	c("GO:0003174", "GO:0003181")
Cluster_1	TRUE	0.0271736	10	2840	5	0.00176056	0.5	GO:0008611	GO:BP	ether lipid biosynthetic process	23735	3630	c("GO:0046485", "GO:0046504", "GO:0097384")
Cluster_1	TRUE	0.0271736	10	2840	5	0.00176056	0.5	GO:0018401	GO:BP	peptidyl-proline hydroxylation to 4-hydroxy-L-proline	23735	6251	GO:0019511
Cluster_1	TRUE	0.0271736	10	2840	5	0.00176056	0.5	GO:0046504	GO:BP	glycerol ether biosynthetic process	23735	14180	c("GO:0006662", "GO:0044249", "GO:1901503")
Cluster_1	TRUE	0.0271736	184	2840	35	0.0123239	0.190217	GO:0050851	GO:BP	antigen receptor-mediated signaling pathway	23735	15370	GO:0002429
Cluster_1	TRUE	0.0271736	10	2840	5	0.00176056	0.5	GO:0097384	GO:BP	cellular lipid biosynthetic process	23735	21814	c("GO:0008610", "GO:0044255")
Cluster_1	TRUE	0.0271736	43	2840	12	0.00422535	0.27907	GO:0016266	GO:BP	O-glycan processing	23735	5770	GO:0006493
Cluster_1	TRUE	0.0271736	10	2840	5	0.00176056	0.5	GO:0070294	GO:BP	renal sodium ion absorption	23735	18775	c("GO:0003096", "GO:0070293")
Cluster_1	TRUE	0.0271736	184	2840	35	0.0123239	0.190217	GO:0006575	GO:BP	cellular modified amino acid metabolic process	23735	2548	c("GO:0044237", "GO:1901564")
Cluster_1	TRUE	0.0271736	10	2840	5	0.00176056	0.5	GO:0086100	GO:BP	endothelin receptor signaling pathway	23735	21019	GO:0007186
Cluster_1	TRUE	0.0271736	10	2840	5	0.00176056	0.5	GO:0060536	GO:BP	cartilage morphogenesis	23735	17301	c("GO:0009887", "GO:0048729", "GO:0051216")
Cluster_1	TRUE	0.0271736	204	2840	38	0.0133803	0.186275	GO:0070374	GO:BP	positive regulation of ERK1 and ERK2 cascade	23735	18826	c("GO:0043410", "GO:0070371", "GO:0070372")
Cluster_1	TRUE	0.0271736	10	2840	5	0.00176056	0.5	GO:0060346	GO:BP	bone trabecula formation	23735	17120	c("GO:0048705", "GO:0060343", "GO:0061430")
Cluster_1	TRUE	0.0271736	10	2840	5	0.00176056	0.5	GO:1903054	GO:BP	negative regulation of extracellular matrix organization	23735	26167	c("GO:0030198", "GO:0051129", "GO:1903053")
Cluster_1	TRUE	0.0271736	43	2840	12	0.00422535	0.27907	GO:0038202	GO:BP	TORC1 signaling	23735	11253	GO:0031929
Cluster_1	TRUE	0.0274468	14	2840	6	0.00211268	0.428571	GO:0051547	GO:BP	regulation of keratinocyte migration	23735	15916	c("GO:0010632", "GO:0051546")
Cluster_1	TRUE	0.0274468	14	2840	6	0.00211268	0.428571	GO:1902287	GO:BP	semaphorin-plexin signaling pathway involved in axon guidance	23735	25522	c("GO:0007411", "GO:1902285")
Cluster_1	TRUE	0.0274468	14	2840	6	0.00211268	0.428571	GO:0018158	GO:BP	protein oxidation	23735	6040	GO:0006464
Cluster_1	TRUE	0.0274468	14	2840	6	0.00211268	0.428571	GO:1903975	GO:BP	regulation of glial cell migration	23735	26981	c("GO:0008347", "GO:0030334")
Cluster_1	TRUE	0.0274468	14	2840	6	0.00211268	0.428571	GO:0061050	GO:BP	regulation of cell growth involved in cardiac muscle cell development	23735	17792	c("GO:0001558", "GO:0055021", "GO:0061049")
Cluster_1	TRUE	0.0274468	95	2840	21	0.00739437	0.221053	GO:0070167	GO:BP	regulation of biomineral tissue development	23735	18689	c("GO:0031214", "GO:0110149", "GO:2000026")
Cluster_1	TRUE	0.0274468	54	2840	14	0.00492958	0.259259	GO:0043551	GO:BP	regulation of phosphatidylinositol 3-kinase activity	23735	12398	GO:0043550
Cluster_1	TRUE	0.0274468	14	2840	6	0.00211268	0.428571	GO:1902043	GO:BP	positive regulation of extrinsic apoptotic signaling pathway via death domain receptors	23735	25300	c("GO:0008625", "GO:1902041", "GO:2001238")
Cluster_1	TRUE	0.0274468	95	2840	21	0.00739437	0.221053	GO:0062207	GO:BP	regulation of pattern recognition receptor signaling pathway	23735	18585	c("GO:0002221", "GO:0009966", "GO:0050776")
Cluster_1	TRUE	0.0274468	54	2840	14	0.00492958	0.259259	GO:0030858	GO:BP	positive regulation of epithelial cell differentiation	23735	8029	c("GO:0030855", "GO:0030856", "GO:0045597")
Cluster_1	TRUE	0.0274468	95	2840	21	0.00739437	0.221053	GO:0010769	GO:BP	regulation of cell morphogenesis involved in differentiation	23735	4906	c("GO:0000904", "GO:0022604")
Cluster_1	TRUE	0.0275296	191	2840	36	0.0126761	0.188482	GO:1901654	GO:BP	response to ketone	23735	24930	c("GO:0010033", "GO:1901700")
Cluster_1	TRUE	0.0275296	211	2840	39	0.0137324	0.184834	GO:0006836	GO:BP	neurotransmitter transport	23735	2785	GO:0006810
Cluster_1	TRUE	0.0275296	83	2840	19	0.00669014	0.228916	GO:0021675	GO:BP	nerve development	23735	7215	c("GO:0007399", "GO:0048856")
Cluster_1	TRUE	0.0275296	191	2840	36	0.0126761	0.188482	GO:0071248	GO:BP	cellular response to metal ion	23735	19283	c("GO:0010038", "GO:0071241")
Cluster_1	TRUE	0.0280011	139	2840	28	0.00985915	0.201439	GO:0042552	GO:BP	myelination	23735	11823	GO:0008366
Cluster_1	TRUE	0.0281035	218	2840	40	0.0140845	0.183486	GO:0043413	GO:BP	macromolecule glycosylation	23735	12302	c("GO:0043412", "GO:0070085")
Cluster_1	TRUE	0.0281035	218	2840	40	0.0140845	0.183486	GO:0006486	GO:BP	protein glycosylation	23735	2462	c("GO:0006464", "GO:0009101", "GO:0043413")
Cluster_1	TRUE	0.0281449	23	2840	8	0.0028169	0.347826	GO:0018231	GO:BP	peptidyl-S-diacylglycerol-L-cysteine biosynthetic process from peptidyl-cysteine	23735	6108	GO:0018198
Cluster_1	TRUE	0.0281449	23	2840	8	0.0028169	0.347826	GO:0018230	GO:BP	peptidyl-L-cysteine S-palmitoylation	23735	6107	c("GO:0018231", "GO:0018345")
Cluster_1	TRUE	0.0281449	23	2840	8	0.0028169	0.347826	GO:1903205	GO:BP	regulation of hydrogen peroxide-induced cell death	23735	26287	c("GO:0036474", "GO:1901031", "GO:1903201")
Cluster_1	TRUE	0.0281449	23	2840	8	0.0028169	0.347826	GO:1900273	GO:BP	positive regulation of long-term synaptic potentiation	23735	23611	c("GO:0050806", "GO:0060291", "GO:1900271")
Cluster_1	TRUE	0.0281449	23	2840	8	0.0028169	0.347826	GO:0043369	GO:BP	CD4-positive or CD8-positive, alpha-beta T cell lineage commitment	23735	12268	c("GO:0002360", "GO:0043368")
Cluster_1	TRUE	0.0281449	23	2840	8	0.0028169	0.347826	GO:0014887	GO:BP	cardiac muscle adaptation	23735	5312	GO:0014888
Cluster_1	TRUE	0.0281449	342	2840	58	0.0204225	0.169591	GO:0071692	GO:BP	protein localization to extracellular region	23735	19671	GO:0008104
Cluster_1	TRUE	0.0281449	23	2840	8	0.0028169	0.347826	GO:0003299	GO:BP	muscle hypertrophy in response to stress	23735	1868	c("GO:0006950", "GO:0014896", "GO:0043500")
Cluster_1	TRUE	0.0281449	23	2840	8	0.0028169	0.347826	GO:0072311	GO:BP	glomerular epithelial cell differentiation	23735	20179	c("GO:0035850", "GO:0072010")
Cluster_1	TRUE	0.0281449	198	2840	37	0.0130282	0.186869	GO:0006469	GO:BP	negative regulation of protein kinase activity	23735	2447	c("GO:0001933", "GO:0033673", "GO:0045859")
Cluster_1	TRUE	0.0281449	23	2840	8	0.0028169	0.347826	GO:0014898	GO:BP	cardiac muscle hypertrophy in response to stress	23735	5322	c("GO:0003299", "GO:0003300", "GO:0014887")
Cluster_1	TRUE	0.0281449	321	2840	55	0.0193662	0.17134	GO:0019216	GO:BP	regulation of lipid metabolic process	23735	6468	c("GO:0006629", "GO:0080090")
Cluster_1	TRUE	0.0282295	38	2840	11	0.00387324	0.289474	GO:0046473	GO:BP	phosphatidic acid metabolic process	23735	14152	GO:0006650
Cluster_1	TRUE	0.0282295	38	2840	11	0.00387324	0.289474	GO:0002724	GO:BP	regulation of T cell cytokine production	23735	1365	c("GO:0002369", "GO:0002709", "GO:0002718")
Cluster_1	TRUE	0.0282295	38	2840	11	0.00387324	0.289474	GO:0051567	GO:BP	histone H3-K9 methylation	23735	15935	c("GO:0034968", "GO:0061647")
Cluster_1	TRUE	0.0282295	38	2840	11	0.00387324	0.289474	GO:0002369	GO:BP	T cell cytokine production	23735	1024	c("GO:0002367", "GO:0002456")
Cluster_1	TRUE	0.0282303	6215	2840	803	0.282746	0.129204	GO:1901360	GO:BP	organic cyclic compound metabolic process	23735	24665	GO:0071704
Cluster_1	TRUE	0.0285861	114	2840	24	0.0084507	0.210526	GO:0002224	GO:BP	toll-like receptor signaling pathway	23735	881	GO:0002221
Cluster_1	TRUE	0.0286486	185	2840	35	0.0123239	0.189189	GO:0050731	GO:BP	positive regulation of peptidyl-tyrosine phosphorylation	23735	15282	c("GO:0001934", "GO:0018108", "GO:0050730")
Cluster_1	TRUE	0.0289151	1470	2840	209	0.0735915	0.142177	GO:0000003	GO:BP	reproduction	23735	3	GO:0008150
Cluster_1	TRUE	0.0293225	108	2840	23	0.00809859	0.212963	GO:0034446	GO:BP	substrate adhesion-dependent cell spreading	23735	9927	c("GO:0000904", "GO:0031589")
Cluster_1	TRUE	0.0293232	28	2840	9	0.00316901	0.321429	GO:0015740	GO:BP	C4-dicarboxylate transport	23735	5412	GO:0006835
Cluster_1	TRUE	0.0293232	159	2840	31	0.0109155	0.194969	GO:0046488	GO:BP	phosphatidylinositol metabolic process	23735	14165	GO:0006650
Cluster_1	TRUE	0.0293232	212	2840	39	0.0137324	0.183962	GO:0016197	GO:BP	endosomal transport	23735	5743	c("GO:0016192", "GO:0046907")
Cluster_1	TRUE	0.0293232	28	2840	9	0.00316901	0.321429	GO:0072539	GO:BP	T-helper 17 cell differentiation	23735	20327	c("GO:0042093", "GO:0072538")
Cluster_1	TRUE	0.0293232	212	2840	39	0.0137324	0.183962	GO:0007601	GO:BP	visual perception	23735	3462	GO:0050953
Cluster_1	TRUE	0.0294009	1463	2840	208	0.0732394	0.142174	GO:0022414	GO:BP	reproductive process	23735	7589	c("GO:0000003", "GO:0008150")
Cluster_1	TRUE	0.0294678	49	2840	13	0.00457746	0.265306	GO:0045776	GO:BP	negative regulation of blood pressure	23735	13502	GO:0008217
Cluster_1	TRUE	0.0296095	66	2840	16	0.0056338	0.242424	GO:0001885	GO:BP	endothelial cell development	23735	625	c("GO:0002064", "GO:0045446")
Cluster_1	TRUE	0.0296095	66	2840	16	0.0056338	0.242424	GO:0010517	GO:BP	regulation of phospholipase activity	23735	4683	GO:0060191
Cluster_1	TRUE	0.0296095	66	2840	16	0.0056338	0.242424	GO:0043550	GO:BP	regulation of lipid kinase activity	23735	12397	GO:0043549
Cluster_1	TRUE	0.0296095	66	2840	16	0.0056338	0.242424	GO:0055002	GO:BP	striated muscle cell development	23735	16730	c("GO:0051146", "GO:0055001")
Cluster_1	TRUE	0.0297253	102	2840	22	0.00774648	0.215686	GO:0046634	GO:BP	regulation of alpha-beta T cell activation	23735	14250	c("GO:0046631", "GO:0050863")
Cluster_1	TRUE	0.0297253	102	2840	22	0.00774648	0.215686	GO:1902106	GO:BP	negative regulation of leukocyte differentiation	23735	25356	c("GO:0002521", "GO:0045596", "GO:1902105", "GO:1903707")
Cluster_1	TRUE	0.0297253	102	2840	22	0.00774648	0.215686	GO:0030301	GO:BP	cholesterol transport	23735	7791	GO:0015918
Cluster_1	TRUE	0.0302374	96	2840	21	0.00739437	0.21875	GO:0002718	GO:BP	regulation of cytokine production involved in immune response	23735	1359	c("GO:0001817", "GO:0002367", "GO:0002700")
Cluster_1	TRUE	0.0302374	96	2840	21	0.00739437	0.21875	GO:0002367	GO:BP	cytokine production involved in immune response	23735	1022	c("GO:0001816", "GO:0002440", "GO:0006955")
Cluster_1	TRUE	0.0302777	72	2840	17	0.00598592	0.236111	GO:0010324	GO:BP	membrane invagination	23735	4541	GO:0061024
Cluster_1	TRUE	0.0303762	508	2840	81	0.0285211	0.159449	GO:0006820	GO:BP	anion transport	23735	2774	GO:0006811
Cluster_1	TRUE	0.0303925	153	2840	30	0.0105634	0.196078	GO:0055088	GO:BP	lipid homeostasis	23735	16790	GO:0048878
Cluster_1	TRUE	0.0303925	153	2840	30	0.0105634	0.196078	GO:0035148	GO:BP	tube formation	23735	10175	c("GO:0035239", "GO:0048646")
Cluster_1	TRUE	0.0303925	153	2840	30	0.0105634	0.196078	GO:0051092	GO:BP	positive regulation of NF-kappaB transcription factor activity	23735	15569	GO:0051091
Cluster_1	TRUE	0.0304954	90	2840	20	0.00704225	0.222222	GO:0046849	GO:BP	bone remodeling	23735	14402	GO:0048771
Cluster_1	TRUE	0.0305164	78	2840	18	0.00633803	0.230769	GO:0007422	GO:BP	peripheral nervous system development	23735	3296	c("GO:0007399", "GO:0048731")
Cluster_1	TRUE	0.0305164	78	2840	18	0.00633803	0.230769	GO:0008543	GO:BP	fibroblast growth factor receptor signaling pathway	23735	3613	c("GO:0007169", "GO:0044344")
Cluster_1	TRUE	0.0305164	78	2840	18	0.00633803	0.230769	GO:1903578	GO:BP	regulation of ATP metabolic process	23735	26630	c("GO:0019222", "GO:0046034")
Cluster_1	TRUE	0.0313922	115	2840	24	0.0084507	0.208696	GO:0031929	GO:BP	TOR signaling	23735	8449	GO:0035556
Cluster_1	TRUE	0.0313922	55	2840	14	0.00492958	0.254545	GO:0045428	GO:BP	regulation of nitric oxide biosynthetic process	23735	13238	c("GO:0006809", "GO:0031326", "GO:0080164")
Cluster_1	TRUE	0.0313922	55	2840	14	0.00492958	0.254545	GO:0010518	GO:BP	positive regulation of phospholipase activity	23735	4684	c("GO:0010517", "GO:0060193")
Cluster_1	TRUE	0.0313922	55	2840	14	0.00492958	0.254545	GO:0032653	GO:BP	regulation of interleukin-10 production	23735	8898	c("GO:0001817", "GO:0032613")
Cluster_1	TRUE	0.0313922	55	2840	14	0.00492958	0.254545	GO:0032613	GO:BP	interleukin-10 production	23735	8858	GO:0001816
Cluster_1	TRUE	0.0316408	160	2840	31	0.0109155	0.19375	GO:0006665	GO:BP	sphingolipid metabolic process	23735	2634	c("GO:0006643", "GO:1901564")
Cluster_1	TRUE	0.032143	641	2840	99	0.0348592	0.154446	GO:0009617	GO:BP	response to bacterium	23735	3988	GO:0051707
Cluster_1	TRUE	0.0323044	109	2840	23	0.00809859	0.211009	GO:0071774	GO:BP	response to fibroblast growth factor	23735	19720	c("GO:0009719", "GO:0070848")
Cluster_1	TRUE	0.0330021	61	2840	15	0.00528169	0.245902	GO:0032233	GO:BP	positive regulation of actin filament bundle assembly	23735	8607	c("GO:0032231", "GO:0044089", "GO:0051017", "GO:0051495", "GO:1902905")
Cluster_1	TRUE	0.0330947	103	2840	22	0.00774648	0.213592	GO:1903509	GO:BP	liposaccharide metabolic process	23735	26563	c("GO:0006629", "GO:1901135")
Cluster_1	TRUE	0.0330947	103	2840	22	0.00774648	0.213592	GO:0007200	GO:BP	phospholipase C-activating G protein-coupled receptor signaling pathway	23735	3098	GO:0007186
Cluster_1	TRUE	0.0330947	141	2840	28	0.00985915	0.198582	GO:0006022	GO:BP	aminoglycan metabolic process	23735	2054	c("GO:0043170", "GO:1901135", "GO:1901564")
Cluster_1	TRUE	0.0333538	19	2840	7	0.00246479	0.368421	GO:0036120	GO:BP	cellular response to platelet-derived growth factor stimulus	23735	10888	c("GO:0036119", "GO:0071363", "GO:0071495")
Cluster_1	TRUE	0.0333538	19	2840	7	0.00246479	0.368421	GO:0046931	GO:BP	pore complex assembly	23735	14453	GO:0065003
Cluster_1	TRUE	0.0333538	19	2840	7	0.00246479	0.368421	GO:1900543	GO:BP	negative regulation of purine nucleotide metabolic process	23735	23874	c("GO:0006163", "GO:0045980", "GO:1900542")
Cluster_1	TRUE	0.0336801	214	2840	39	0.0137324	0.182243	GO:0050953	GO:BP	sensory perception of light stimulus	23735	15466	GO:0007600
Cluster_1	TRUE	0.0337076	97	2840	21	0.00739437	0.216495	GO:0110149	GO:BP	regulation of biomineralization	23735	22748	c("GO:0050789", "GO:0110148")
Cluster_1	TRUE	0.0337076	97	2840	21	0.00739437	0.216495	GO:0045639	GO:BP	positive regulation of myeloid cell differentiation	23735	13371	c("GO:0030099", "GO:0045597", "GO:0045637")
Cluster_1	TRUE	0.0339524	39	2840	11	0.00387324	0.282051	GO:0014904	GO:BP	myotube cell development	23735	5327	c("GO:0014902", "GO:0055001")
Cluster_1	TRUE	0.0339524	39	2840	11	0.00387324	0.282051	GO:0048246	GO:BP	macrophage chemotaxis	23735	14637	c("GO:0030595", "GO:1905517")
Cluster_1	TRUE	0.0341507	91	2840	20	0.00704225	0.21978	GO:0032602	GO:BP	chemokine production	23735	8847	GO:0001816
Cluster_1	TRUE	0.0341507	91	2840	20	0.00704225	0.21978	GO:0032642	GO:BP	regulation of chemokine production	23735	8887	c("GO:0001817", "GO:0032602")
Cluster_1	TRUE	0.0341507	91	2840	20	0.00704225	0.21978	GO:0001656	GO:BP	metanephros development	23735	481	GO:0001822
Cluster_1	TRUE	0.0341507	91	2840	20	0.00704225	0.21978	GO:0051591	GO:BP	response to cAMP	23735	15954	c("GO:0014074", "GO:0046683", "GO:1901700")
Cluster_1	TRUE	0.0343527	161	2840	31	0.0109155	0.192547	GO:0006606	GO:BP	protein import into nucleus	23735	2578	c("GO:0006886", "GO:0034504", "GO:0051170", "GO:0072594")
Cluster_1	TRUE	0.0344643	50	2840	13	0.00457746	0.26	GO:0086002	GO:BP	cardiac muscle cell action potential involved in contraction	23735	20959	c("GO:0086001", "GO:0086003")
Cluster_1	TRUE	0.0344643	85	2840	19	0.00669014	0.223529	GO:0070301	GO:BP	cellular response to hydrogen peroxide	23735	18781	c("GO:0034614", "GO:0042542")
Cluster_1	TRUE	0.0345313	79	2840	18	0.00633803	0.227848	GO:0097061	GO:BP	dendritic spine organization	23735	21628	c("GO:0099173", "GO:0106027")
Cluster_1	TRUE	0.0345771	116	2840	24	0.0084507	0.206897	GO:0007041	GO:BP	lysosomal transport	23735	2958	GO:0007034
Cluster_1	TRUE	0.0345771	116	2840	24	0.0084507	0.206897	GO:0034763	GO:BP	negative regulation of transmembrane transport	23735	10039	c("GO:0034762", "GO:0048523", "GO:0051051", "GO:0055085")
Cluster_1	TRUE	0.0345771	410	2840	67	0.0235915	0.163415	GO:0016032	GO:BP	viral process	23735	5639	GO:0008150
Cluster_1	TRUE	0.0346387	201	2840	37	0.0130282	0.18408	GO:0071383	GO:BP	cellular response to steroid hormone stimulus	23735	19412	c("GO:0032870", "GO:0048545", "GO:0071396", "GO:0071407")
Cluster_1	TRUE	0.0356128	34	2840	10	0.00352113	0.294118	GO:0071354	GO:BP	cellular response to interleukin-6	23735	19383	c("GO:0070741", "GO:0071345")
Cluster_1	TRUE	0.0356128	34	2840	10	0.00352113	0.294118	GO:0034405	GO:BP	response to fluid shear stress	23735	9898	GO:0006950
Cluster_1	TRUE	0.0356128	34	2840	10	0.00352113	0.294118	GO:0021988	GO:BP	olfactory lobe development	23735	7524	c("GO:0021537", "GO:0048856")
Cluster_1	TRUE	0.0357431	1409	2840	200	0.0704225	0.141945	GO:0009607	GO:BP	response to biotic stimulus	23735	3979	GO:0050896
Cluster_1	TRUE	0.03598	24	2840	8	0.0028169	0.333333	GO:1901380	GO:BP	negative regulation of potassium ion transmembrane transport	23735	24682	c("GO:0043267", "GO:0071805", "GO:1901379", "GO:1904063")
Cluster_1	TRUE	0.03598	24	2840	8	0.0028169	0.333333	GO:0003091	GO:BP	renal water homeostasis	23735	1666	c("GO:0003014", "GO:0050891")
Cluster_1	TRUE	0.03598	24	2840	8	0.0028169	0.333333	GO:0003181	GO:BP	atrioventricular valve morphogenesis	23735	1752	c("GO:0003171", "GO:0003179")
Cluster_1	TRUE	0.03598	24	2840	8	0.0028169	0.333333	GO:2000193	GO:BP	positive regulation of fatty acid transport	23735	29415	c("GO:0015908", "GO:0032370", "GO:0032892", "GO:2000191")
Cluster_1	TRUE	0.0361884	56	2840	14	0.00492958	0.25	GO:0051148	GO:BP	negative regulation of muscle cell differentiation	23735	15617	c("GO:0042692", "GO:0045596", "GO:0051147")
Cluster_1	TRUE	0.0361884	195	2840	36	0.0126761	0.184615	GO:0042594	GO:BP	response to starvation	23735	11834	c("GO:0006950", "GO:0031667")
Cluster_1	TRUE	0.0361884	7	2840	4	0.00140845	0.571429	GO:0046836	GO:BP	glycolipid transport	23735	14393	c("GO:0006869", "GO:1901264")
Cluster_1	TRUE	0.0361884	29	2840	9	0.00316901	0.310345	GO:0042634	GO:BP	regulation of hair cycle	23735	11848	c("GO:0042633", "GO:0051239")
Cluster_1	TRUE	0.0361884	56	2840	14	0.00492958	0.25	GO:0043030	GO:BP	regulation of macrophage activation	23735	12094	c("GO:0002694", "GO:0042116")
Cluster_1	TRUE	0.0361884	7	2840	4	0.00140845	0.571429	GO:0036500	GO:BP	ATF6-mediated unfolded protein response	23735	11103	c("GO:0006984", "GO:0030968")
Cluster_1	TRUE	0.0361884	7	2840	4	0.00140845	0.571429	GO:0030952	GO:BP	establishment or maintenance of cytoskeleton polarity	23735	8071	c("GO:0007010", "GO:0007163")
Cluster_1	TRUE	0.0361884	29	2840	9	0.00316901	0.310345	GO:0060512	GO:BP	prostate gland morphogenesis	23735	17277	c("GO:0003006", "GO:0022612", "GO:0030850")
Cluster_1	TRUE	0.0361884	7	2840	4	0.00140845	0.571429	GO:0048050	GO:BP	post-embryonic eye morphogenesis	23735	14510	c("GO:0048563", "GO:0048592")
Cluster_1	TRUE	0.0361884	29	2840	9	0.00316901	0.310345	GO:0015813	GO:BP	L-glutamate transmembrane transport	23735	5479	c("GO:0051938", "GO:0098656", "GO:1902475")
Cluster_1	TRUE	0.0361884	29	2840	9	0.00316901	0.310345	GO:0051938	GO:BP	L-glutamate import	23735	16200	c("GO:0006835", "GO:0015800", "GO:0015807")
Cluster_1	TRUE	0.0361884	7	2840	4	0.00140845	0.571429	GO:0044691	GO:BP	tooth eruption	23735	12941	c("GO:0042476", "GO:0048856")
Cluster_1	TRUE	0.0361884	7	2840	4	0.00140845	0.571429	GO:0016198	GO:BP	axon choice point recognition	23735	5744	c("GO:0007411", "GO:0008038")
Cluster_1	TRUE	0.0361884	7	2840	4	0.00140845	0.571429	GO:0001878	GO:BP	response to yeast	23735	621	GO:0009620
Cluster_1	TRUE	0.0361884	29	2840	9	0.00316901	0.310345	GO:0002360	GO:BP	T cell lineage commitment	23735	1015	c("GO:0030217", "GO:0045165")
Cluster_1	TRUE	0.0361884	7	2840	4	0.00140845	0.571429	GO:0090091	GO:BP	positive regulation of extracellular matrix disassembly	23735	21114	c("GO:0010715", "GO:0022617", "GO:1903055")
Cluster_1	TRUE	0.0361884	29	2840	9	0.00316901	0.310345	GO:0001945	GO:BP	lymph vessel development	23735	672	c("GO:0001944", "GO:0048856")
Cluster_1	TRUE	0.0361884	7	2840	4	0.00140845	0.571429	GO:0032713	GO:BP	negative regulation of interleukin-4 production	23735	8958	c("GO:0001818", "GO:0032633", "GO:0032673")
Cluster_1	TRUE	0.0361884	7	2840	4	0.00140845	0.571429	GO:0060638	GO:BP	mesenchymal-epithelial cell signaling	23735	17396	GO:0007267
Cluster_1	TRUE	0.0364792	123	2840	25	0.00880282	0.203252	GO:0043467	GO:BP	regulation of generation of precursor metabolites and energy	23735	12343	c("GO:0006091", "GO:0031323")
Cluster_1	TRUE	0.036583	229	2840	41	0.0144366	0.179039	GO:0045732	GO:BP	positive regulation of protein catabolic process	23735	13459	c("GO:0009896", "GO:0030163", "GO:0042176", "GO:0051247")
Cluster_1	TRUE	0.0370667	98	2840	21	0.00739437	0.214286	GO:0042158	GO:BP	lipoprotein biosynthetic process	23735	11568	c("GO:0034645", "GO:0042157", "GO:1901566")
Cluster_1	TRUE	0.0370718	136	2840	27	0.00950704	0.198529	GO:0030879	GO:BP	mammary gland development	23735	8037	GO:0048732
Cluster_1	TRUE	0.0371285	45	2840	12	0.00422535	0.266667	GO:2001239	GO:BP	regulation of extrinsic apoptotic signaling pathway in absence of ligand	23735	30403	c("GO:0097192", "GO:2001236")
Cluster_1	TRUE	0.0371285	45	2840	12	0.00422535	0.266667	GO:0097720	GO:BP	calcineurin-mediated signaling	23735	21934	GO:0019722
Cluster_1	TRUE	0.0371285	45	2840	12	0.00422535	0.266667	GO:0032715	GO:BP	negative regulation of interleukin-6 production	23735	8960	c("GO:0001818", "GO:0032635", "GO:0032675")
Cluster_1	TRUE	0.0373169	62	2840	15	0.00528169	0.241935	GO:0032663	GO:BP	regulation of interleukin-2 production	23735	8908	c("GO:0001817", "GO:0032623")
Cluster_1	TRUE	0.0373169	62	2840	15	0.00528169	0.241935	GO:0032623	GO:BP	interleukin-2 production	23735	8868	GO:0001816
Cluster_1	TRUE	0.0376706	15	2840	6	0.00211268	0.4	GO:2001028	GO:BP	positive regulation of endothelial cell chemotaxis	23735	30228	c("GO:0010595", "GO:0035767", "GO:0050921", "GO:2001026")
Cluster_1	TRUE	0.0376706	412	2840	67	0.0235915	0.162621	GO:0051051	GO:BP	negative regulation of transport	23735	15542	c("GO:0006810", "GO:0048519", "GO:0051049")
Cluster_1	TRUE	0.0376706	15	2840	6	0.00211268	0.4	GO:0032488	GO:BP	Cdc42 protein signal transduction	23735	8791	GO:0007266
Cluster_1	TRUE	0.0376706	15	2840	6	0.00211268	0.4	GO:1900153	GO:BP	positive regulation of nuclear-transcribed mRNA catabolic process, deadenylation-dependent decay	23735	23501	c("GO:0000288", "GO:0061014", "GO:1900151")
Cluster_1	TRUE	0.0376706	15	2840	6	0.00211268	0.4	GO:0019511	GO:BP	peptidyl-proline hydroxylation	23735	6745	c("GO:0018126", "GO:0018208")
Cluster_1	TRUE	0.0376706	15	2840	6	0.00211268	0.4	GO:0022038	GO:BP	corpus callosum development	23735	7574	c("GO:0021537", "GO:0048856")
Cluster_1	TRUE	0.0376706	15	2840	6	0.00211268	0.4	GO:0030202	GO:BP	heparin metabolic process	23735	7742	c("GO:0006790", "GO:1903510")
Cluster_1	TRUE	0.0376706	15	2840	6	0.00211268	0.4	GO:0072109	GO:BP	glomerular mesangium development	23735	19977	c("GO:0061448", "GO:0072012")
Cluster_1	TRUE	0.0376706	15	2840	6	0.00211268	0.4	GO:0034112	GO:BP	positive regulation of homotypic cell-cell adhesion	23735	9680	c("GO:0022409", "GO:0034109", "GO:0034110")
Cluster_1	TRUE	0.0380616	86	2840	19	0.00669014	0.22093	GO:2000177	GO:BP	regulation of neural precursor cell proliferation	23735	29401	c("GO:0042127", "GO:0061351")
Cluster_1	TRUE	0.038157	870	2840	129	0.0454225	0.148276	GO:0000278	GO:BP	mitotic cell cycle	23735	118	GO:0007049
Cluster_1	TRUE	0.0382906	80	2840	18	0.00633803	0.225	GO:0006029	GO:BP	proteoglycan metabolic process	23735	2061	GO:0009100
Cluster_1	TRUE	0.0382906	80	2840	18	0.00633803	0.225	GO:0007492	GO:BP	endoderm development	23735	3359	GO:0009888
Cluster_1	TRUE	0.0382906	80	2840	18	0.00633803	0.225	GO:0006140	GO:BP	regulation of nucleotide metabolic process	23735	2165	c("GO:0009117", "GO:0019219", "GO:0019220", "GO:0062012")
Cluster_1	TRUE	0.03831	156	2840	30	0.0105634	0.192308	GO:0070665	GO:BP	positive regulation of leukocyte proliferation	23735	18998	c("GO:0008284", "GO:0070661", "GO:0070663")
Cluster_1	TRUE	0.0387395	111	2840	23	0.00809859	0.207207	GO:0034440	GO:BP	lipid oxidation	23735	9921	GO:0030258
Cluster_1	TRUE	0.0394918	478	2840	76	0.0267606	0.158996	GO:0044089	GO:BP	positive regulation of cellular component biogenesis	23735	12630	c("GO:0044085", "GO:0044087", "GO:0048522")
Cluster_1	TRUE	0.039634	51	2840	13	0.00457746	0.254902	GO:0009409	GO:BP	response to cold	23735	3914	c("GO:0006950", "GO:0009266")
Cluster_1	TRUE	0.039634	51	2840	13	0.00457746	0.254902	GO:0050732	GO:BP	negative regulation of peptidyl-tyrosine phosphorylation	23735	15283	c("GO:0001933", "GO:0018108", "GO:0050730")
Cluster_1	TRUE	0.039634	51	2840	13	0.00457746	0.254902	GO:0048013	GO:BP	ephrin receptor signaling pathway	23735	14492	GO:0007169
Cluster_1	TRUE	0.039634	51	2840	13	0.00457746	0.254902	GO:0046850	GO:BP	regulation of bone remodeling	23735	14403	c("GO:0034103", "GO:0046849")
Cluster_1	TRUE	0.0398648	349	2840	58	0.0204225	0.166189	GO:0070997	GO:BP	neuron death	23735	19190	GO:0008219
Cluster_1	TRUE	0.0398648	40	2840	11	0.00387324	0.275	GO:0030574	GO:BP	collagen catabolic process	23735	7902	c("GO:0009056", "GO:0032963")
Cluster_1	TRUE	0.0398648	40	2840	11	0.00387324	0.275	GO:0001937	GO:BP	negative regulation of endothelial cell proliferation	23735	667	c("GO:0001935", "GO:0001936", "GO:0050680")
Cluster_1	TRUE	0.0398648	105	2840	22	0.00774648	0.209524	GO:0002456	GO:BP	T cell mediated immunity	23735	1102	c("GO:0002449", "GO:0002460")
Cluster_1	TRUE	0.0398648	40	2840	11	0.00387324	0.275	GO:0010863	GO:BP	positive regulation of phospholipase C activity	23735	4984	c("GO:0010518", "GO:1900274")
Cluster_1	TRUE	0.0400035	11	2840	5	0.00176056	0.454545	GO:0097709	GO:BP	connective tissue replacement	23735	21926	GO:0048771
Cluster_1	TRUE	0.0400035	11	2840	5	0.00176056	0.454545	GO:0014831	GO:BP	gastro-intestinal system smooth muscle contraction	23735	5259	GO:0006939
Cluster_1	TRUE	0.0400035	11	2840	5	0.00176056	0.454545	GO:0010713	GO:BP	negative regulation of collagen metabolic process	23735	4853	c("GO:0009892", "GO:0010712", "GO:0032963")
Cluster_1	TRUE	0.0400035	11	2840	5	0.00176056	0.454545	GO:0070561	GO:BP	vitamin D receptor signaling pathway	23735	18927	c("GO:0030522", "GO:0071305")
Cluster_1	TRUE	0.0400035	11	2840	5	0.00176056	0.454545	GO:1901503	GO:BP	ether biosynthetic process	23735	24798	c("GO:0018904", "GO:1901576")
Cluster_1	TRUE	0.0400035	11	2840	5	0.00176056	0.454545	GO:0048563	GO:BP	post-embryonic animal organ morphogenesis	23735	14875	c("GO:0009886", "GO:0009887", "GO:0048569")
Cluster_1	TRUE	0.0400035	150	2840	29	0.0102113	0.193333	GO:0008064	GO:BP	regulation of actin polymerization or depolymerization	23735	3518	c("GO:0008154", "GO:0030832", "GO:0110053")
Cluster_1	TRUE	0.0400035	150	2840	29	0.0102113	0.193333	GO:0050905	GO:BP	neuromuscular process	23735	15418	GO:0050877
Cluster_1	TRUE	0.0400035	11	2840	5	0.00176056	0.454545	GO:0003174	GO:BP	mitral valve development	23735	1745	GO:0003171
Cluster_1	TRUE	0.0400035	258	2840	45	0.0158451	0.174419	GO:0051348	GO:BP	negative regulation of transferase activity	23735	15788	c("GO:0043086", "GO:0051338")
Cluster_1	TRUE	0.0400035	11	2840	5	0.00176056	0.454545	GO:0061517	GO:BP	macrophage proliferation	23735	18213	GO:0070661
Cluster_1	TRUE	0.0400035	137	2840	27	0.00950704	0.19708	GO:0051384	GO:BP	response to glucocorticoid	23735	15812	GO:0031960
Cluster_1	TRUE	0.0400035	11	2840	5	0.00176056	0.454545	GO:0060159	GO:BP	regulation of dopamine receptor signaling pathway	23735	16957	c("GO:0007212", "GO:0009966")
Cluster_1	TRUE	0.0400035	11	2840	5	0.00176056	0.454545	GO:0052646	GO:BP	alditol phosphate metabolic process	23735	16680	c("GO:0006796", "GO:0019637", "GO:1901135")
Cluster_1	TRUE	0.0405164	170	2840	32	0.0112676	0.188235	GO:0006941	GO:BP	striated muscle contraction	23735	2878	GO:0006936
Cluster_1	TRUE	0.0406752	4	2840	3	0.00105634	0.75	GO:0072011	GO:BP	glomerular endothelium development	23735	19882	c("GO:0003158", "GO:0072010", "GO:0072012")
Cluster_1	TRUE	0.0406752	4	2840	3	0.00105634	0.75	GO:0007296	GO:BP	vitellogenesis	23735	3187	c("GO:0007028", "GO:0007292", "GO:0022412")
Cluster_1	TRUE	0.0406752	4	2840	3	0.00105634	0.75	GO:1905451	GO:BP	positive regulation of Fc-gamma receptor signaling pathway involved in phagocytosis	23735	28341	c("GO:0002699", "GO:0038096", "GO:0050766", "GO:0060369", "GO:1905449")
Cluster_1	TRUE	0.0406752	4	2840	3	0.00105634	0.75	GO:0036337	GO:BP	Fas signaling pathway	23735	11023	GO:0007166
Cluster_1	TRUE	0.0406752	4	2840	3	0.00105634	0.75	GO:1905550	GO:BP	regulation of protein localization to endoplasmic reticulum	23735	28435	c("GO:0032880", "GO:0060341", "GO:0070972")
Cluster_1	TRUE	0.0406752	4	2840	3	0.00105634	0.75	GO:0071395	GO:BP	cellular response to jasmonic acid stimulus	23735	19424	c("GO:0009753", "GO:0032870", "GO:0071398")
Cluster_1	TRUE	0.0406752	4	2840	3	0.00105634	0.75	GO:0009753	GO:BP	response to jasmonic acid	23735	4101	c("GO:0009725", "GO:0070542")
Cluster_1	TRUE	0.0406752	4	2840	3	0.00105634	0.75	GO:0060800	GO:BP	regulation of cell differentiation involved in embryonic placenta development	23735	17554	c("GO:0045595", "GO:0060706", "GO:2000241")
Cluster_1	TRUE	0.0406752	4	2840	3	0.00105634	0.75	GO:0035583	GO:BP	sequestering of TGFbeta in extracellular matrix	23735	10484	c("GO:0030512", "GO:0035581", "GO:0071694")
Cluster_1	TRUE	0.0406752	4	2840	3	0.00105634	0.75	GO:0046351	GO:BP	disaccharide biosynthetic process	23735	14049	c("GO:0005984", "GO:0009312", "GO:0034637")
Cluster_1	TRUE	0.0406752	57	2840	14	0.00492958	0.245614	GO:1900024	GO:BP	regulation of substrate adhesion-dependent cell spreading	23735	23375	c("GO:0010769", "GO:0010810", "GO:0034446")
Cluster_1	TRUE	0.0406752	4	2840	3	0.00105634	0.75	GO:1903891	GO:BP	regulation of ATF6-mediated unfolded protein response	23735	26902	c("GO:0036500", "GO:1900101")
Cluster_1	TRUE	0.0406752	4	2840	3	0.00105634	0.75	GO:0080184	GO:BP	response to phenylpropanoid	23735	20916	GO:0014070
Cluster_1	TRUE	0.0406752	4	2840	3	0.00105634	0.75	GO:0097491	GO:BP	sympathetic neuron projection guidance	23735	21856	GO:0097485
Cluster_1	TRUE	0.0406752	4	2840	3	0.00105634	0.75	GO:0097240	GO:BP	chromosome attachment to the nuclear envelope	23735	21720	c("GO:0022402", "GO:0050000")
Cluster_1	TRUE	0.0406752	4	2840	3	0.00105634	0.75	GO:0006663	GO:BP	platelet activating factor biosynthetic process	23735	2632	c("GO:0008611", "GO:0046469", "GO:0046474", "GO:1901566")
Cluster_1	TRUE	0.0406752	57	2840	14	0.00492958	0.245614	GO:0051289	GO:BP	protein homotetramerization	23735	15733	c("GO:0051260", "GO:0051262")
Cluster_1	TRUE	0.0406752	4	2840	3	0.00105634	0.75	GO:0070428	GO:BP	regulation of nucleotide-binding oligomerization domain containing 1 signaling pathway	23735	18856	c("GO:0070424", "GO:0070427")
Cluster_1	TRUE	0.0406752	4	2840	3	0.00105634	0.75	GO:1903224	GO:BP	regulation of endodermal cell differentiation	23735	26305	c("GO:0035987", "GO:0045595")
Cluster_1	TRUE	0.0406752	4	2840	3	0.00105634	0.75	GO:0097490	GO:BP	sympathetic neuron projection extension	23735	21855	GO:1990138
Cluster_1	TRUE	0.0406752	57	2840	14	0.00492958	0.245614	GO:0080164	GO:BP	regulation of nitric oxide metabolic process	23735	20898	c("GO:0046209", "GO:0051171")
Cluster_1	TRUE	0.0410753	93	2840	20	0.00704225	0.215054	GO:0006497	GO:BP	protein lipidation	23735	2472	c("GO:0006464", "GO:0042158")
Cluster_1	TRUE	0.0411511	177	2840	33	0.0116197	0.186441	GO:0071453	GO:BP	cellular response to oxygen levels	23735	19475	c("GO:0070482", "GO:0070887")
Cluster_1	TRUE	0.0415191	843	2840	125	0.0440141	0.14828	GO:0007017	GO:BP	microtubule-based process	23735	2938	GO:0009987
Cluster_1	TRUE	0.0415313	538	2840	84	0.0295775	0.156134	GO:1903530	GO:BP	regulation of secretion by cell	23735	26584	c("GO:0032940", "GO:0050794", "GO:0051046")
Cluster_1	TRUE	0.0416304	35	2840	10	0.00352113	0.285714	GO:0032885	GO:BP	regulation of polysaccharide biosynthetic process	23735	9087	c("GO:0000271", "GO:0010556", "GO:0032881", "GO:0043255")
Cluster_1	TRUE	0.0416304	35	2840	10	0.00352113	0.285714	GO:0006654	GO:BP	phosphatidic acid biosynthetic process	23735	2623	c("GO:0046473", "GO:0046474")
Cluster_1	TRUE	0.0416304	63	2840	15	0.00528169	0.238095	GO:0032374	GO:BP	regulation of cholesterol transport	23735	8720	c("GO:0030301", "GO:0032371")
Cluster_1	TRUE	0.0416304	35	2840	10	0.00352113	0.285714	GO:0086010	GO:BP	membrane depolarization during action potential	23735	20964	c("GO:0001508", "GO:0051899")
Cluster_1	TRUE	0.0416304	1370	2840	194	0.0683099	0.141606	GO:0043207	GO:BP	response to external biotic stimulus	23735	12195	c("GO:0009605", "GO:0009607")
Cluster_1	TRUE	0.0416304	63	2840	15	0.00528169	0.238095	GO:0032371	GO:BP	regulation of sterol transport	23735	8717	c("GO:0015918", "GO:0032368")
Cluster_1	TRUE	0.0416304	35	2840	10	0.00352113	0.285714	GO:0048048	GO:BP	embryonic eye morphogenesis	23735	14509	c("GO:0048562", "GO:0048592")
Cluster_1	TRUE	0.0416304	63	2840	15	0.00528169	0.238095	GO:0015800	GO:BP	acidic amino acid transport	23735	5467	GO:0006865
Cluster_1	TRUE	0.0416304	35	2840	10	0.00352113	0.285714	GO:0010573	GO:BP	vascular endothelial growth factor production	23735	4724	GO:0001816
Cluster_1	TRUE	0.0420994	81	2840	18	0.00633803	0.222222	GO:0046785	GO:BP	microtubule polymerization	23735	14360	c("GO:0031109", "GO:0051258", "GO:0097435")
Cluster_1	TRUE	0.0420994	81	2840	18	0.00633803	0.222222	GO:0006919	GO:BP	activation of cysteine-type endopeptidase activity involved in apoptotic process	23735	2857	GO:0043280
Cluster_1	TRUE	0.0420994	301	2840	51	0.0179577	0.169435	GO:0051047	GO:BP	positive regulation of secretion	23735	15538	c("GO:0046903", "GO:0051046", "GO:0051050")
Cluster_1	TRUE	0.0421074	379	2840	62	0.021831	0.163588	GO:0072521	GO:BP	purine-containing compound metabolic process	23735	20313	c("GO:0006725", "GO:0034641", "GO:0046483", "GO:1901360", "GO:1901564")
Cluster_1	TRUE	0.042162	20	2840	7	0.00246479	0.35	GO:0071371	GO:BP	cellular response to gonadotropin stimulus	23735	19400	c("GO:0032870", "GO:0034698")
Cluster_1	TRUE	0.042162	20	2840	7	0.00246479	0.35	GO:0043373	GO:BP	CD4-positive, alpha-beta T cell lineage commitment	23735	12272	c("GO:0002363", "GO:0043367", "GO:0043369")
Cluster_1	TRUE	0.042162	20	2840	7	0.00246479	0.35	GO:1902883	GO:BP	negative regulation of response to oxidative stress	23735	26006	c("GO:0006979", "GO:0048585", "GO:1902882")
Cluster_1	TRUE	0.042162	20	2840	7	0.00246479	0.35	GO:0007252	GO:BP	I-kappaB phosphorylation	23735	3145	c("GO:0006468", "GO:0007249")
Cluster_1	TRUE	0.042162	20	2840	7	0.00246479	0.35	GO:1902259	GO:BP	regulation of delayed rectifier potassium channel activity	23735	25497	c("GO:1901016", "GO:2001257")
Cluster_1	TRUE	0.0421734	75	2840	17	0.00598592	0.226667	GO:0002292	GO:BP	T cell differentiation involved in immune response	23735	947	c("GO:0002286", "GO:0030217")
Cluster_1	TRUE	0.0422538	218	2840	39	0.0137324	0.178899	GO:0009952	GO:BP	anterior/posterior pattern specification	23735	4252	GO:0003002
Cluster_1	TRUE	0.0422913	1456	2840	205	0.0721831	0.140797	GO:0065003	GO:BP	protein-containing complex assembly	23735	18609	c("GO:0022607", "GO:0043933")
Cluster_1	TRUE	0.0422913	46	2840	12	0.00422535	0.26087	GO:0051489	GO:BP	regulation of filopodium assembly	23735	15882	c("GO:0046847", "GO:0120032")
Cluster_1	TRUE	0.0422913	1518	2840	213	0.075	0.140316	GO:0044419	GO:BP	biological process involved in interspecies interaction between organisms	23735	12783	GO:0008150
Cluster_1	TRUE	0.0422913	46	2840	12	0.00422535	0.26087	GO:0045840	GO:BP	positive regulation of mitotic nuclear division	23735	13556	c("GO:0007088", "GO:0051785", "GO:0090068", "GO:0140014")
Cluster_1	TRUE	0.0422913	46	2840	12	0.00422535	0.26087	GO:0046189	GO:BP	phenol-containing compound biosynthetic process	23735	13889	c("GO:0018958", "GO:0019438", "GO:1901362", "GO:1901617")
Cluster_1	TRUE	0.0422975	151	2840	29	0.0102113	0.192053	GO:0030832	GO:BP	regulation of actin filament length	23735	8005	c("GO:0032535", "GO:0032956")
Cluster_1	TRUE	0.0428047	106	2840	22	0.00774648	0.207547	GO:0008645	GO:BP	hexose transmembrane transport	23735	3649	GO:0015749
Cluster_1	TRUE	0.0428047	106	2840	22	0.00774648	0.207547	GO:0007229	GO:BP	integrin-mediated signaling pathway	23735	3125	GO:0007166
Cluster_1	TRUE	0.0429937	232	2840	41	0.0144366	0.176724	GO:0042593	GO:BP	glucose homeostasis	23735	11833	GO:0033500
Cluster_1	TRUE	0.0429937	232	2840	41	0.0144366	0.176724	GO:0033500	GO:BP	carbohydrate homeostasis	23735	9469	GO:0048878
Cluster_1	TRUE	0.0437442	25	2840	8	0.0028169	0.32	GO:1902932	GO:BP	positive regulation of alcohol biosynthetic process	23735	26052	c("GO:0009891", "GO:0046165", "GO:0062013", "GO:1902930")
Cluster_1	TRUE	0.0437442	158	2840	30	0.0105634	0.189873	GO:0060759	GO:BP	regulation of response to cytokine stimulus	23735	17513	c("GO:0034097", "GO:0048583")
Cluster_1	TRUE	0.0437442	25	2840	8	0.0028169	0.32	GO:0002719	GO:BP	negative regulation of cytokine production involved in immune response	23735	1360	c("GO:0001818", "GO:0002367", "GO:0002701", "GO:0002718")
Cluster_1	TRUE	0.0448308	52	2840	13	0.00457746	0.25	GO:0055021	GO:BP	regulation of cardiac muscle tissue growth	23735	16749	c("GO:0055017", "GO:0060420")
Cluster_1	TRUE	0.0448308	52	2840	13	0.00457746	0.25	GO:0043470	GO:BP	regulation of carbohydrate catabolic process	23735	12346	c("GO:0006109", "GO:0009894", "GO:0016052")
Cluster_1	TRUE	0.0448308	52	2840	13	0.00457746	0.25	GO:0046324	GO:BP	regulation of glucose import	23735	14023	c("GO:0010827", "GO:0046323")
Cluster_1	TRUE	0.0450913	1645	2840	229	0.0806338	0.13921	GO:0043933	GO:BP	protein-containing complex organization	23735	12512	GO:0016043
Cluster_1	TRUE	0.0450913	165	2840	31	0.0109155	0.187879	GO:0051170	GO:BP	import into nucleus	23735	15639	GO:0006913
Cluster_1	TRUE	0.0457809	192	2840	35	0.0123239	0.182292	GO:0032271	GO:BP	regulation of protein polymerization	23735	8643	c("GO:0043254", "GO:0051258")
Cluster_1	TRUE	0.0459448	338	2840	56	0.0197183	0.16568	GO:0010639	GO:BP	negative regulation of organelle organization	23735	4784	c("GO:0006996", "GO:0033043", "GO:0051129")
Cluster_1	TRUE	0.0462586	88	2840	19	0.00669014	0.215909	GO:0048864	GO:BP	stem cell development	23735	15153	c("GO:0048468", "GO:0048863")
Cluster_1	TRUE	0.0462586	88	2840	19	0.00669014	0.215909	GO:0106027	GO:BP	neuron projection organization	23735	22502	GO:0120036
Cluster_1	TRUE	0.0462586	88	2840	19	0.00669014	0.215909	GO:0036473	GO:BP	cell death in response to oxidative stress	23735	11081	c("GO:0008219", "GO:0034599")
Cluster_1	TRUE	0.0463815	58	2840	14	0.00492958	0.241379	GO:0032731	GO:BP	positive regulation of interleukin-1 beta production	23735	8976	c("GO:0032611", "GO:0032651", "GO:0032732")
Cluster_1	TRUE	0.0463815	58	2840	14	0.00492958	0.241379	GO:0032720	GO:BP	negative regulation of tumor necrosis factor production	23735	8965	c("GO:0032640", "GO:0032680", "GO:1903556")
Cluster_1	TRUE	0.0463815	58	2840	14	0.00492958	0.241379	GO:0006998	GO:BP	nuclear envelope organization	23735	2922	c("GO:0006997", "GO:0010256", "GO:0061024")
Cluster_1	TRUE	0.046993	82	2840	18	0.00633803	0.219512	GO:0071229	GO:BP	cellular response to acid chemical	23735	19264	c("GO:0001101", "GO:0070887")
Cluster_1	TRUE	0.046993	289	2840	49	0.0172535	0.16955	GO:0016050	GO:BP	vesicle organization	23735	5650	GO:0006996
Cluster_1	TRUE	0.0473119	64	2840	15	0.00528169	0.234375	GO:0042093	GO:BP	T-helper cell differentiation	23735	11532	GO:0002294
Cluster_1	TRUE	0.0473447	159	2840	30	0.0105634	0.188679	GO:1902107	GO:BP	positive regulation of leukocyte differentiation	23735	25357	c("GO:0002521", "GO:0045597", "GO:1902105", "GO:1903708")
Cluster_1	TRUE	0.0473447	360	2840	59	0.0207746	0.163889	GO:0006163	GO:BP	purine nucleotide metabolic process	23735	2183	c("GO:0009117", "GO:0072521")
Cluster_1	TRUE	0.0473447	159	2840	30	0.0105634	0.188679	GO:1903708	GO:BP	positive regulation of hemopoiesis	23735	26757	c("GO:0002684", "GO:0030097", "GO:0051094", "GO:0051240", "GO:1903706")
Cluster_1	TRUE	0.0474084	76	2840	17	0.00598592	0.223684	GO:0038093	GO:BP	Fc receptor signaling pathway	23735	11177	GO:0002768
Cluster_1	TRUE	0.0474167	70	2840	16	0.0056338	0.228571	GO:0001707	GO:BP	mesoderm formation	23735	510	c("GO:0001704", "GO:0048332")
Cluster_1	TRUE	0.0474167	70	2840	16	0.0056338	0.228571	GO:0030032	GO:BP	lamellipodium assembly	23735	7678	c("GO:0097581", "GO:0120031")
Cluster_1	TRUE	0.0474167	70	2840	16	0.0056338	0.228571	GO:0009247	GO:BP	glycolipid biosynthetic process	23735	3844	c("GO:0006664", "GO:0046467", "GO:1901137")
Cluster_1	TRUE	0.0474167	70	2840	16	0.0056338	0.228571	GO:0010827	GO:BP	regulation of glucose transmembrane transport	23735	4961	c("GO:0034762", "GO:1904659")
Cluster_1	TRUE	0.0474167	70	2840	16	0.0056338	0.228571	GO:0009880	GO:BP	embryonic pattern specification	23735	4205	c("GO:0007389", "GO:0009790")
Cluster_1	TRUE	0.047519	396	2840	64	0.0225352	0.161616	GO:0051656	GO:BP	establishment of organelle localization	23735	16015	c("GO:0051234", "GO:0051640")
Cluster_1	TRUE	0.0476696	1368	2840	193	0.0679577	0.141082	GO:0051707	GO:BP	response to other organism	23735	16056	c("GO:0043207", "GO:0044419")
Cluster_1	TRUE	0.0480115	186	2840	34	0.0119718	0.182796	GO:0051648	GO:BP	vesicle localization	23735	16007	GO:0051640
Cluster_1	TRUE	0.0480115	146	2840	28	0.00985915	0.191781	GO:0008643	GO:BP	carbohydrate transport	23735	3648	GO:0071702
Cluster_1	TRUE	0.0494834	47	2840	12	0.00422535	0.255319	GO:0009066	GO:BP	aspartate family amino acid metabolic process	23735	3669	GO:1901605
Cluster_1	TRUE	0.0494834	47	2840	12	0.00422535	0.255319	GO:0035094	GO:BP	response to nicotine	23735	10130	GO:0042221
Cluster_1	TRUE	0.0494834	297	2840	50	0.0176056	0.16835	GO:0046394	GO:BP	carboxylic acid biosynthetic process	23735	14089	c("GO:0016053", "GO:0019752")
Cluster_1	TRUE	0.0494834	47	2840	12	0.00422535	0.255319	GO:0048538	GO:BP	thymus development	23735	14858	c("GO:0048534", "GO:0048732")
Cluster_1	TRUE	0.0497393	36	2840	10	0.00352113	0.277778	GO:0060333	GO:BP	interferon-gamma-mediated signaling pathway	23735	17108	c("GO:0019221", "GO:0071346")
Cluster_1	TRUE	0.0499489	95	2840	20	0.00704225	0.210526	GO:0014033	GO:BP	neural crest cell differentiation	23735	5147	c("GO:0048762", "GO:0048863")
Cluster_1	TRUE	0.0499489	16	2840	6	0.00211268	0.375	GO:0033151	GO:BP	V(D)J recombination	23735	9276	GO:0002562
Cluster_1	TRUE	0.0499489	16	2840	6	0.00211268	0.375	GO:0031649	GO:BP	heat generation	23735	8413	GO:0001659
Cluster_1	TRUE	0.0499489	16	2840	6	0.00211268	0.375	GO:1901032	GO:BP	negative regulation of response to reactive oxygen species	23735	24357	c("GO:0000302", "GO:1901031", "GO:1902883")
Cluster_1	TRUE	0.0499489	16	2840	6	0.00211268	0.375	GO:1903206	GO:BP	negative regulation of hydrogen peroxide-induced cell death	23735	26288	c("GO:0036474", "GO:1901032", "GO:1903202", "GO:1903205")
Cluster_1	TRUE	0.0499489	16	2840	6	0.00211268	0.375	GO:0006349	GO:BP	regulation of gene expression by genomic imprinting	23735	2348	GO:0040029
Cluster_1	TRUE	0.0499489	16	2840	6	0.00211268	0.375	GO:0010224	GO:BP	response to UV-B	23735	4480	GO:0009411
Cluster_1	TRUE	0.0499489	16	2840	6	0.00211268	0.375	GO:1905564	GO:BP	positive regulation of vascular endothelial cell proliferation	23735	28449	c("GO:0001938", "GO:0101023", "GO:1905562")
Cluster_1	TRUE	3.09494e-93	17845	2840	2550	0.897887	0.142897	GO:0005575	GO:CC	cellular_component	23735	239	character(0)
Cluster_1	TRUE	1.18601e-92	17719	2840	2537	0.89331	0.14318	GO:0110165	GO:CC	cellular anatomical entity	23735	3854	GO:0005575
Cluster_1	TRUE	1.64044e-80	11392	2840	1843	0.648944	0.16178	GO:0005737	GO:CC	cytoplasm	23735	384	c("GO:0005622", "GO:0110165")
Cluster_1	TRUE	3.40344e-60	14526	2840	2134	0.751408	0.146909	GO:0005622	GO:CC	intracellular anatomical structure	23735	283	GO:0110165
Cluster_1	TRUE	2.50865e-53	5750	2840	1038	0.365493	0.180522	GO:0071944	GO:CC	cell periphery	23735	3128	GO:0110165
Cluster_1	TRUE	3.31182e-47	13710	2840	1999	0.703873	0.145806	GO:0043226	GO:CC	organelle	23735	2123	GO:0110165
Cluster_1	TRUE	8.06305e-43	8997	2840	1422	0.500704	0.158053	GO:0016020	GO:CC	membrane	23735	849	GO:0110165
Cluster_1	TRUE	8.83171e-40	12966	2840	1885	0.663732	0.14538	GO:0043229	GO:CC	intracellular organelle	23735	2126	c("GO:0005622", "GO:0043226")
Cluster_1	TRUE	4.49414e-39	5289	2840	923	0.325	0.174513	GO:0005886	GO:CC	plasma membrane	23735	514	c("GO:0016020", "GO:0071944")
Cluster_1	TRUE	6.54405e-36	12929	2840	1864	0.656338	0.144172	GO:0043227	GO:CC	membrane-bounded organelle	23735	2124	GO:0043226
Cluster_1	TRUE	1.54342e-35	5246	2840	903	0.317958	0.172131	GO:0005829	GO:CC	cytosol	23735	469	c("GO:0005737", "GO:0110165")
Cluster_1	TRUE	1.3794e-34	4518	2840	799	0.281338	0.176848	GO:0012505	GO:CC	endomembrane system	23735	816	GO:0110165
Cluster_1	TRUE	1.94457e-28	11963	2840	1716	0.604225	0.143442	GO:0043231	GO:CC	intracellular membrane-bounded organelle	23735	2128	c("GO:0043227", "GO:0043229")
Cluster_1	TRUE	2.78049e-24	2030	2840	401	0.141197	0.197537	GO:0030054	GO:CC	cell junction	23735	1025	GO:0110165
Cluster_1	TRUE	2.23758e-20	3777	2840	636	0.223944	0.168388	GO:0031982	GO:CC	vesicle	23735	1451	GO:0043227
Cluster_1	TRUE	7.97232e-20	2228	2840	414	0.145775	0.185817	GO:0042995	GO:CC	cell projection	23735	2089	GO:0110165
Cluster_1	TRUE	2.79828e-19	1568	2840	313	0.110211	0.199617	GO:0005794	GO:CC	Golgi apparatus	23735	437	c("GO:0005737", "GO:0012505", "GO:0043231")
Cluster_1	TRUE	3.22974e-19	2123	2840	396	0.139437	0.186528	GO:0120025	GO:CC	plasma membrane bounded cell projection	23735	3858	GO:0042995
Cluster_1	TRUE	4.79489e-16	2033	2840	370	0.130282	0.181997	GO:0098588	GO:CC	bounding membrane of organelle	23735	3578	GO:0031090
Cluster_1	TRUE	2.99689e-15	5499	2840	838	0.29507	0.152391	GO:0031224	GO:CC	intrinsic component of membrane	23735	1235	c("GO:0016020", "GO:0110165")
Cluster_1	TRUE	1.27012e-14	2377	2840	413	0.145423	0.173748	GO:0031410	GO:CC	cytoplasmic vesicle	23735	1320	c("GO:0005737", "GO:0097708")
Cluster_1	TRUE	1.27012e-14	2237	2840	393	0.13838	0.175682	GO:0005856	GO:CC	cytoskeleton	23735	491	GO:0043232
Cluster_1	TRUE	1.35031e-14	2379	2840	413	0.145423	0.173602	GO:0097708	GO:CC	intracellular vesicle	23735	3493	c("GO:0031982", "GO:0043231")
Cluster_1	TRUE	2.87295e-14	5349	2840	812	0.285915	0.151804	GO:0016021	GO:CC	integral component of membrane	23735	850	GO:0031224
Cluster_1	TRUE	4.73288e-14	552	2840	133	0.046831	0.240942	GO:0031012	GO:CC	extracellular matrix	23735	1197	GO:0030312
Cluster_1	TRUE	5.30119e-14	553	2840	133	0.046831	0.240506	GO:0030312	GO:CC	external encapsulating structure	23735	1093	c("GO:0071944", "GO:0110165")
Cluster_1	TRUE	8.06696e-14	3464	2840	559	0.196831	0.161374	GO:0031090	GO:CC	organelle membrane	23735	1215	c("GO:0016020", "GO:0043227")
Cluster_1	TRUE	8.82592e-14	3986	2840	629	0.221479	0.157802	GO:0005576	GO:CC	extracellular region	23735	240	GO:0110165
Cluster_1	TRUE	1.36097e-13	485	2840	120	0.0422535	0.247423	GO:0015629	GO:CC	actin cytoskeleton	23735	836	GO:0005856
Cluster_1	TRUE	2.01569e-13	1689	2840	308	0.108451	0.182356	GO:0031226	GO:CC	intrinsic component of plasma membrane	23735	1237	c("GO:0005886", "GO:0031224")
Cluster_1	TRUE	1.12275e-12	419	2840	106	0.0373239	0.252983	GO:0062023	GO:CC	collagen-containing extracellular matrix	23735	2675	GO:0031012
Cluster_1	TRUE	1.14936e-12	3087	2840	501	0.176408	0.162293	GO:0005615	GO:CC	extracellular space	23735	277	c("GO:0005576", "GO:0110165")
Cluster_1	TRUE	3.01348e-12	1608	2840	291	0.102465	0.18097	GO:0005887	GO:CC	integral component of plasma membrane	23735	515	c("GO:0016021", "GO:0031226")
Cluster_1	TRUE	4.55637e-12	1275	2840	241	0.0848592	0.18902	GO:0045202	GO:CC	synapse	23735	2443	GO:0030054
Cluster_1	TRUE	8.47456e-12	1316	2840	246	0.0866197	0.18693	GO:0043005	GO:CC	neuron projection	23735	2090	GO:0120025
Cluster_1	TRUE	1.76802e-11	1939	2840	335	0.117958	0.172769	GO:0005783	GO:CC	endoplasmic reticulum	23735	426	c("GO:0005737", "GO:0012505", "GO:0043231")
Cluster_1	TRUE	5.16798e-11	824	2840	168	0.0591549	0.203883	GO:0070161	GO:CC	anchoring junction	23735	2761	GO:0030054
Cluster_1	TRUE	2.01819e-10	413	2840	99	0.0348592	0.239709	GO:0031252	GO:CC	cell leading edge	23735	1259	GO:0110165
Cluster_1	TRUE	2.01819e-10	1207	2840	224	0.0788732	0.185584	GO:0098590	GO:CC	plasma membrane region	23735	3579	c("GO:0005886", "GO:0016020")
Cluster_1	TRUE	2.21105e-10	624	2840	134	0.0471831	0.214744	GO:0000139	GO:CC	Golgi membrane	23735	19	c("GO:0005794", "GO:0098588")
Cluster_1	TRUE	2.89689e-10	5181	2840	762	0.26831	0.147076	GO:0032991	GO:CC	protein-containing complex	23735	1568	GO:0005575
Cluster_1	TRUE	2.9914e-10	2034	2840	342	0.120423	0.168142	GO:1903561	GO:CC	extracellular vesicle	23735	4067	c("GO:0031982", "GO:0065010")
Cluster_1	TRUE	3.04054e-10	2035	2840	342	0.120423	0.168059	GO:0043230	GO:CC	extracellular organelle	23735	2127	c("GO:0005576", "GO:0043226")
Cluster_1	TRUE	3.04054e-10	2035	2840	342	0.120423	0.168059	GO:0065010	GO:CC	extracellular membrane-bounded organelle	23735	2715	c("GO:0043227", "GO:0043230")
Cluster_1	TRUE	1.10725e-09	1135	2840	210	0.0739437	0.185022	GO:0030659	GO:CC	cytoplasmic vesicle membrane	23735	1117	c("GO:0012506", "GO:0031410")
Cluster_1	TRUE	1.56326e-09	1153	2840	212	0.0746479	0.183868	GO:0012506	GO:CC	vesicle membrane	23735	817	c("GO:0031090", "GO:0031982")
Cluster_1	TRUE	2.33343e-09	2012	2840	334	0.117606	0.166004	GO:0070062	GO:CC	extracellular exosome	23735	2739	c("GO:0005615", "GO:1903561")
Cluster_1	TRUE	2.74286e-09	821	2840	161	0.0566901	0.196102	GO:0036477	GO:CC	somatodendritic compartment	23735	1960	GO:0110165
Cluster_1	TRUE	8.29725e-09	3995	2840	597	0.210211	0.149437	GO:0005654	GO:CC	nucleoplasm	23735	311	c("GO:0031981", "GO:0110165")
Cluster_1	TRUE	1.19798e-08	1304	2840	230	0.0809859	0.17638	GO:0099080	GO:CC	supramolecular complex	23735	3746	GO:0110165
Cluster_1	TRUE	2.03881e-08	485	2840	105	0.0369718	0.216495	GO:0005911	GO:CC	cell-cell junction	23735	536	GO:0070161
Cluster_1	TRUE	3.90527e-08	851	2840	161	0.0566901	0.189189	GO:0009986	GO:CC	cell surface	23735	790	GO:0110165
Cluster_1	TRUE	4.12217e-08	5356	2840	767	0.27007	0.143204	GO:0043232	GO:CC	intracellular non-membrane-bounded organelle	23735	2129	c("GO:0043228", "GO:0043229")
Cluster_1	TRUE	4.19284e-08	5357	2840	767	0.27007	0.143177	GO:0043228	GO:CC	non-membrane-bounded organelle	23735	2125	GO:0043226
Cluster_1	TRUE	4.26393e-08	980	2840	180	0.0633803	0.183673	GO:0099081	GO:CC	supramolecular polymer	23735	3747	GO:0099080
Cluster_1	TRUE	6.34653e-08	483	2840	103	0.0362676	0.213251	GO:0043025	GO:CC	neuronal cell body	23735	2092	c("GO:0036477", "GO:0044297")
Cluster_1	TRUE	7.08032e-08	953	2840	175	0.0616197	0.183631	GO:0005768	GO:CC	endosome	23735	412	c("GO:0012505", "GO:0031410")
Cluster_1	TRUE	8.94508e-08	549	2840	113	0.0397887	0.205829	GO:0044297	GO:CC	cell body	23735	2302	GO:0110165
Cluster_1	TRUE	9.0618e-08	210	2840	56	0.0197183	0.266667	GO:0070382	GO:CC	exocytic vesicle	23735	2793	c("GO:0030133", "GO:0099503")
Cluster_1	TRUE	9.36016e-08	306	2840	73	0.0257042	0.238562	GO:0005788	GO:CC	endoplasmic reticulum lumen	23735	431	c("GO:0005783", "GO:0070013")
Cluster_1	TRUE	9.36649e-08	971	2840	177	0.0623239	0.182286	GO:0099512	GO:CC	supramolecular fiber	23735	3777	GO:0099081
Cluster_1	TRUE	9.36649e-08	601	2840	121	0.0426056	0.201331	GO:0097447	GO:CC	dendritic tree	23735	3353	c("GO:0036477", "GO:0043005")
Cluster_1	TRUE	1.44075e-07	599	2840	120	0.0422535	0.200334	GO:0030425	GO:CC	dendrite	23735	1099	c("GO:0043005", "GO:0097447")
Cluster_1	TRUE	2.14322e-07	318	2840	74	0.0260563	0.232704	GO:0045121	GO:CC	membrane raft	23735	2433	GO:0098857
Cluster_1	TRUE	2.14322e-07	396	2840	87	0.0306338	0.219697	GO:0030133	GO:CC	transport vesicle	23735	1072	c("GO:0012505", "GO:0031410")
Cluster_1	TRUE	2.40007e-07	319	2840	74	0.0260563	0.231975	GO:0098857	GO:CC	membrane microdomain	23735	3654	GO:0016020
Cluster_1	TRUE	2.74371e-07	132	2840	40	0.0140845	0.30303	GO:0042383	GO:CC	sarcolemma	23735	2021	GO:0005886
Cluster_1	TRUE	3.27077e-07	5859	2840	822	0.289437	0.140297	GO:0031974	GO:CC	membrane-enclosed lumen	23735	1444	GO:0110165
Cluster_1	TRUE	3.27077e-07	5859	2840	822	0.289437	0.140297	GO:0070013	GO:CC	intracellular organelle lumen	23735	2716	c("GO:0043229", "GO:0043233")
Cluster_1	TRUE	3.27077e-07	5859	2840	822	0.289437	0.140297	GO:0043233	GO:CC	organelle lumen	23735	2130	c("GO:0031974", "GO:0043226")
Cluster_1	TRUE	3.46272e-07	191	2840	51	0.0179577	0.267016	GO:0008021	GO:CC	synaptic vesicle	23735	596	c("GO:0070382", "GO:0098793")
Cluster_1	TRUE	3.72036e-07	623	2840	122	0.0429577	0.195827	GO:0030424	GO:CC	axon	23735	1098	GO:0043005
Cluster_1	TRUE	4.13877e-07	300	2840	70	0.0246479	0.233333	GO:0005938	GO:CC	cell cortex	23735	560	c("GO:0005737", "GO:0071944")
Cluster_1	TRUE	1.28494e-06	238	2840	58	0.0204225	0.243697	GO:0043292	GO:CC	contractile fiber	23735	2146	c("GO:0005737", "GO:0043232", "GO:0099512")
Cluster_1	TRUE	1.58938e-06	228	2840	56	0.0197183	0.245614	GO:0030016	GO:CC	myofibril	23735	1021	GO:0043292
Cluster_1	TRUE	2.48478e-06	92	2840	30	0.0105634	0.326087	GO:0005581	GO:CC	collagen trimer	23735	244	GO:0032991
Cluster_1	TRUE	2.55957e-06	482	2840	97	0.0341549	0.201245	GO:0005667	GO:CC	transcription regulator complex	23735	322	GO:0032991
Cluster_1	TRUE	2.63983e-06	1416	2840	233	0.0820423	0.164548	GO:0031984	GO:CC	organelle subcompartment	23735	1453	c("GO:0043227", "GO:0043229", "GO:0110165")
Cluster_1	TRUE	3.57605e-06	422	2840	87	0.0306338	0.206161	GO:0045177	GO:CC	apical part of cell	23735	2439	GO:0110165
Cluster_1	TRUE	3.57605e-06	177	2840	46	0.0161972	0.259887	GO:0001726	GO:CC	ruffle	23735	184	c("GO:0031252", "GO:0120025")
Cluster_1	TRUE	6.60846e-06	334	2840	72	0.0253521	0.215569	GO:0031253	GO:CC	cell projection membrane	23735	1260	c("GO:0098590", "GO:0120025")
Cluster_1	TRUE	7.84419e-06	599	2840	113	0.0397887	0.188648	GO:0098794	GO:CC	postsynapse	23735	3622	c("GO:0045202", "GO:0110165")
Cluster_1	TRUE	8.72266e-06	1004	2840	172	0.0605634	0.171315	GO:0099503	GO:CC	secretory vesicle	23735	3776	GO:0031410
Cluster_1	TRUE	1.07921e-05	167	2840	43	0.0151408	0.257485	GO:0019897	GO:CC	extrinsic component of plasma membrane	23735	982	c("GO:0005886", "GO:0019898")
Cluster_1	TRUE	1.4026e-05	573	2840	108	0.0380282	0.188482	GO:0098552	GO:CC	side of membrane	23735	3547	c("GO:0016020", "GO:0110165")
Cluster_1	TRUE	2.08943e-05	171	2840	43	0.0151408	0.251462	GO:0031256	GO:CC	leading edge membrane	23735	1263	c("GO:0005886", "GO:0031252", "GO:0110165")
Cluster_1	TRUE	2.39476e-05	487	2840	94	0.0330986	0.193018	GO:0098793	GO:CC	presynapse	23735	3621	c("GO:0045202", "GO:0110165")
Cluster_1	TRUE	2.47424e-05	1264	2840	206	0.0725352	0.162975	GO:0015630	GO:CC	microtubule cytoskeleton	23735	837	GO:0005856
Cluster_1	TRUE	2.67821e-05	417	2840	83	0.0292254	0.199041	GO:0005925	GO:CC	focal adhesion	23735	549	GO:0030055
Cluster_1	TRUE	2.91307e-05	7746	2840	1036	0.364789	0.133746	GO:0005634	GO:CC	nucleus	23735	294	GO:0043231
Cluster_1	TRUE	2.94705e-05	208	2840	49	0.0172535	0.235577	GO:0030017	GO:CC	sarcomere	23735	1022	c("GO:0030016", "GO:0110165")
Cluster_1	TRUE	4.68271e-05	165	2840	41	0.0144366	0.248485	GO:0009898	GO:CC	cytoplasmic side of plasma membrane	23735	784	c("GO:0005886", "GO:0098562")
Cluster_1	TRUE	5.38086e-05	127	2840	34	0.0119718	0.267717	GO:0030018	GO:CC	Z disc	23735	1023	c("GO:0031674", "GO:0110165")
Cluster_1	TRUE	5.49903e-05	425	2840	83	0.0292254	0.195294	GO:0030055	GO:CC	cell-substrate junction	23735	1026	GO:0070161
Cluster_1	TRUE	7.39473e-05	822	2840	141	0.0496479	0.171533	GO:0016604	GO:CC	nuclear body	23735	898	c("GO:0005654", "GO:0110165")
Cluster_1	TRUE	7.52614e-05	140	2840	36	0.0126761	0.257143	GO:0031674	GO:CC	I band	23735	1410	c("GO:0030017", "GO:0110165")
Cluster_1	TRUE	7.52614e-05	97	2840	28	0.00985915	0.28866	GO:0005604	GO:CC	basement membrane	23735	267	GO:0062023
Cluster_1	TRUE	9.42899e-05	199	2840	46	0.0161972	0.231156	GO:0030027	GO:CC	lamellipodium	23735	1024	c("GO:0031252", "GO:0120025")
Cluster_1	TRUE	9.55084e-05	373	2840	74	0.0260563	0.198391	GO:0005769	GO:CC	early endosome	23735	413	GO:0005768
Cluster_1	TRUE	0.000131213	306	2840	63	0.0221831	0.205882	GO:0019898	GO:CC	extrinsic component of membrane	23735	983	c("GO:0016020", "GO:0110165")
Cluster_1	TRUE	0.000145669	111	2840	30	0.0105634	0.27027	GO:0005884	GO:CC	actin filament	23735	512	c("GO:0015629", "GO:0099513")
Cluster_1	TRUE	0.000145746	60	2840	20	0.00704225	0.333333	GO:0044304	GO:CC	main axon	23735	2309	c("GO:0030424", "GO:0110165")
Cluster_1	TRUE	0.000155364	504	2840	93	0.0327465	0.184524	GO:0010008	GO:CC	endosome membrane	23735	794	c("GO:0005768", "GO:0030659", "GO:0098588")
Cluster_1	TRUE	0.000187068	1117	2840	180	0.0633803	0.161146	GO:0042175	GO:CC	nuclear outer membrane-endoplasmic reticulum membrane network	23735	2018	c("GO:0012505", "GO:0016020")
Cluster_1	TRUE	0.000192104	1096	2840	177	0.0623239	0.161496	GO:0005789	GO:CC	endoplasmic reticulum membrane	23735	432	c("GO:0031090", "GO:0042175", "GO:0098827")
Cluster_1	TRUE	0.000207027	52	2840	18	0.00633803	0.346154	GO:0030315	GO:CC	T-tubule	23735	1096	c("GO:0042383", "GO:0110165")
Cluster_1	TRUE	0.000207027	576	2840	103	0.0362676	0.178819	GO:0098797	GO:CC	plasma membrane protein complex	23735	3624	c("GO:0005886", "GO:0098796")
Cluster_1	TRUE	0.000207027	700	2840	121	0.0426056	0.172857	GO:0048471	GO:CC	perinuclear region of cytoplasm	23735	2538	c("GO:0005737", "GO:0110165")
Cluster_1	TRUE	0.000217815	188	2840	43	0.0151408	0.228723	GO:0098562	GO:CC	cytoplasmic side of membrane	23735	3557	GO:0098552
Cluster_1	TRUE	0.000238753	1101	2840	177	0.0623239	0.160763	GO:0098827	GO:CC	endoplasmic reticulum subcompartment	23735	3634	c("GO:0005783", "GO:0031984")
Cluster_1	TRUE	0.000304219	161	2840	38	0.0133803	0.236025	GO:0030426	GO:CC	growth cone	23735	1100	c("GO:0030427", "GO:0150034")
Cluster_1	TRUE	0.000479005	107	2840	28	0.00985915	0.261682	GO:0044853	GO:CC	plasma membrane raft	23735	2419	c("GO:0045121", "GO:0098590")
Cluster_1	TRUE	0.000564787	97	2840	26	0.00915493	0.268041	GO:0031234	GO:CC	extrinsic component of cytoplasmic side of plasma membrane	23735	1245	c("GO:0009898", "GO:0019897")
Cluster_1	TRUE	0.000583727	76	2840	22	0.00774648	0.289474	GO:0005901	GO:CC	caveola	23735	529	GO:0044853
Cluster_1	TRUE	0.000583727	76	2840	22	0.00774648	0.289474	GO:0042641	GO:CC	actomyosin	23735	2057	c("GO:0015629", "GO:0110165")
Cluster_1	TRUE	0.000597792	271	2840	55	0.0193662	0.202952	GO:0150034	GO:CC	distal axon	23735	3996	c("GO:0030424", "GO:0110165")
Cluster_1	TRUE	0.000597792	103	2840	27	0.00950704	0.262136	GO:0030672	GO:CC	synaptic vesicle membrane	23735	1129	c("GO:0008021", "GO:0099501")
Cluster_1	TRUE	0.000597792	103	2840	27	0.00950704	0.262136	GO:0099501	GO:CC	exocytic vesicle membrane	23735	3775	c("GO:0030658", "GO:0070382")
Cluster_1	TRUE	0.000664803	167	2840	38	0.0133803	0.227545	GO:0030427	GO:CC	site of polarized growth	23735	1101	GO:0110165
Cluster_1	TRUE	0.00092779	4776	2840	648	0.228169	0.135678	GO:0031981	GO:CC	nuclear lumen	23735	1450	c("GO:0005634", "GO:0070013")
Cluster_1	TRUE	0.000978804	164	2840	37	0.0130282	0.22561	GO:0005912	GO:CC	adherens junction	23735	537	GO:0005911
Cluster_1	TRUE	0.000988477	22	2840	10	0.00352113	0.454545	GO:0098644	GO:CC	complex of collagen trimers	23735	3590	c("GO:0062023", "GO:0099080")
Cluster_1	TRUE	0.00120764	431	2840	78	0.0274648	0.180974	GO:0005874	GO:CC	microtubule	23735	504	c("GO:0015630", "GO:0099513")
Cluster_1	TRUE	0.00122309	15	2840	8	0.0028169	0.533333	GO:0033268	GO:CC	node of Ranvier	23735	1639	c("GO:0044304", "GO:0110165")
Cluster_1	TRUE	0.00156453	12	2840	7	0.00246479	0.583333	GO:0098643	GO:CC	banded collagen fibril	23735	3589	c("GO:0098644", "GO:0099512")
Cluster_1	TRUE	0.00156453	12	2840	7	0.00246479	0.583333	GO:0005583	GO:CC	fibrillar collagen trimer	23735	246	c("GO:0005581", "GO:0098643")
Cluster_1	TRUE	0.00161554	341	2840	64	0.0225352	0.187683	GO:0098984	GO:CC	neuron to neuron synapse	23735	3700	GO:0045202
Cluster_1	TRUE	0.00178652	200	2840	42	0.0147887	0.21	GO:0030658	GO:CC	transport vesicle membrane	23735	1116	c("GO:0030133", "GO:0030659", "GO:0098588")
Cluster_1	TRUE	0.00178652	781	2840	127	0.0447183	0.162612	GO:0005815	GO:CC	microtubule organizing center	23735	456	c("GO:0015630", "GO:0110165")
Cluster_1	TRUE	0.00265197	294	2840	56	0.0197183	0.190476	GO:0034702	GO:CC	ion channel complex	23735	1768	GO:1902495
Cluster_1	TRUE	0.00268101	68	2840	19	0.00669014	0.279412	GO:0031228	GO:CC	intrinsic component of Golgi membrane	23735	1239	c("GO:0000139", "GO:0031300")
Cluster_1	TRUE	0.00296536	369	2840	67	0.0235915	0.181572	GO:0098791	GO:CC	Golgi apparatus subcompartment	23735	3620	c("GO:0005794", "GO:0031984")
Cluster_1	TRUE	0.00310064	1159	2840	177	0.0623239	0.152718	GO:0098796	GO:CC	membrane protein complex	23735	3623	c("GO:0016020", "GO:0032991")
Cluster_1	TRUE	0.00311291	174	2840	37	0.0130282	0.212644	GO:0044309	GO:CC	neuron spine	23735	2314	GO:0043005
Cluster_1	TRUE	0.00313773	108	2840	26	0.00915493	0.240741	GO:0030863	GO:CC	cortical cytoskeleton	23735	1148	c("GO:0005856", "GO:0005938")
Cluster_1	TRUE	0.00319294	25	2840	10	0.00352113	0.4	GO:0035371	GO:CC	microtubule plus-end	23735	1847	GO:1990752
Cluster_1	TRUE	0.00328413	34	2840	12	0.00422535	0.352941	GO:1990752	GO:CC	microtubule end	23735	4412	c("GO:0005874", "GO:0110165")
Cluster_1	TRUE	0.00329713	405	2840	72	0.0253521	0.177778	GO:0043235	GO:CC	receptor complex	23735	2131	GO:0032991
Cluster_1	TRUE	0.00388384	30	2840	11	0.00387324	0.366667	GO:0030285	GO:CC	integral component of synaptic vesicle membrane	23735	1088	c("GO:0031301", "GO:0098563")
Cluster_1	TRUE	0.0040446	367	2840	66	0.0232394	0.179837	GO:0097060	GO:CC	synaptic membrane	23735	3243	c("GO:0045202", "GO:0098590")
Cluster_1	TRUE	0.00430761	171	2840	36	0.0126761	0.210526	GO:0043197	GO:CC	dendritic spine	23735	2112	c("GO:0030425", "GO:0044309", "GO:0098794")
Cluster_1	TRUE	0.00437959	222	2840	44	0.015493	0.198198	GO:0034703	GO:CC	cation channel complex	23735	1769	GO:0034702
Cluster_1	TRUE	0.00472747	459	2840	79	0.0278169	0.172113	GO:0005635	GO:CC	nuclear envelope	23735	295	c("GO:0005634", "GO:0012505", "GO:0031967")
Cluster_1	TRUE	0.00472747	129	2840	29	0.0102113	0.224806	GO:0034399	GO:CC	nuclear periphery	23735	1708	c("GO:0031981", "GO:0110165")
Cluster_1	TRUE	0.00473617	14	2840	7	0.00246479	0.5	GO:0038201	GO:CC	TOR complex	23735	1978	GO:0140535
Cluster_1	TRUE	0.00483777	22	2840	9	0.00316901	0.409091	GO:0031258	GO:CC	lamellipodium membrane	23735	1265	c("GO:0030027", "GO:0031253", "GO:0031256")
Cluster_1	TRUE	0.00484043	1187	2840	179	0.0630282	0.1508	GO:0000785	GO:CC	chromatin	23735	106	c("GO:0005694", "GO:0110165")
Cluster_1	TRUE	0.00537263	231	2840	45	0.0158451	0.194805	GO:0090575	GO:CC	RNA polymerase II transcription regulator complex	23735	3195	c("GO:0005667", "GO:0140513")
Cluster_1	TRUE	0.00600386	27	2840	10	0.00352113	0.37037	GO:0032809	GO:CC	neuronal cell body membrane	23735	1558	c("GO:0043025", "GO:0044298")
Cluster_1	TRUE	0.00649819	11	2840	6	0.00211268	0.545455	GO:0045179	GO:CC	apical cortex	23735	2441	c("GO:0045177", "GO:0099738")
Cluster_1	TRUE	0.00671258	108	2840	25	0.00880282	0.231481	GO:0016363	GO:CC	nuclear matrix	23735	867	c("GO:0034399", "GO:0110165")
Cluster_1	TRUE	0.00732312	397	2840	69	0.0242958	0.173804	GO:0031300	GO:CC	intrinsic component of organelle membrane	23735	1274	c("GO:0031090", "GO:0031224")
Cluster_1	TRUE	0.00732312	63	2840	17	0.00598592	0.269841	GO:0030173	GO:CC	integral component of Golgi membrane	23735	1082	c("GO:0031228", "GO:0031301")
Cluster_1	TRUE	0.00743225	19	2840	8	0.0028169	0.421053	GO:0043194	GO:CC	axon initial segment	23735	2109	c("GO:0044304", "GO:0110165")
Cluster_1	TRUE	0.00792869	357	2840	63	0.0221831	0.176471	GO:0016324	GO:CC	apical plasma membrane	23735	862	c("GO:0045177", "GO:0098590")
Cluster_1	TRUE	0.00792869	8	2840	5	0.00176056	0.625	GO:0005915	GO:CC	zonula adherens	23735	539	c("GO:0005912", "GO:0043296")
Cluster_1	TRUE	0.00891436	185	2840	37	0.0130282	0.2	GO:0055037	GO:CC	recycling endosome	23735	2561	GO:0005768
Cluster_1	TRUE	0.00921895	325	2840	58	0.0204225	0.178462	GO:0098978	GO:CC	glutamatergic synapse	23735	3694	GO:0045202
Cluster_1	TRUE	0.00966947	105	2840	24	0.0084507	0.228571	GO:0005903	GO:CC	brush border	23735	531	GO:0098862
Cluster_1	TRUE	0.00968541	319	2840	57	0.0200704	0.178683	GO:0032279	GO:CC	asymmetric synapse	23735	1507	GO:0098984
Cluster_1	TRUE	0.0102395	313	2840	56	0.0197183	0.178914	GO:0014069	GO:CC	postsynaptic density	23735	823	c("GO:0032279", "GO:0099572")
Cluster_1	TRUE	0.0107255	94	2840	22	0.00774648	0.234043	GO:0032587	GO:CC	ruffle membrane	23735	1544	c("GO:0001726", "GO:0031253", "GO:0031256")
Cluster_1	TRUE	0.011325	742	2840	116	0.0408451	0.156334	GO:0099513	GO:CC	polymeric cytoskeletal fiber	23735	3778	c("GO:0005856", "GO:0099512")
Cluster_1	TRUE	0.0116651	398	2840	68	0.0239437	0.170854	GO:0016607	GO:CC	nuclear speck	23735	901	GO:0016604
Cluster_1	TRUE	0.0127436	789	2840	122	0.0429577	0.154626	GO:0005773	GO:CC	vacuole	23735	416	c("GO:0005737", "GO:0043231")
Cluster_1	TRUE	0.0127436	3	2840	3	0.00105634	1	GO:0055028	GO:CC	cortical microtubule	23735	2557	c("GO:0005881", "GO:0030981")
Cluster_1	TRUE	0.0128127	242	2840	45	0.0158451	0.18595	GO:0005802	GO:CC	trans-Golgi network	23735	445	GO:0098791
Cluster_1	TRUE	0.0134599	30	2840	10	0.00352113	0.333333	GO:0031941	GO:CC	filamentous actin	23735	1434	c("GO:0005884", "GO:0032991")
Cluster_1	TRUE	0.0134599	30	2840	10	0.00352113	0.333333	GO:0044298	GO:CC	cell body membrane	23735	2303	c("GO:0005886", "GO:0044297", "GO:0110165")
Cluster_1	TRUE	0.013854	158	2840	32	0.0112676	0.202532	GO:0098862	GO:CC	cluster of actin-based cell projections	23735	3659	GO:0110165
Cluster_1	TRUE	0.0151427	603	2840	96	0.0338028	0.159204	GO:0005813	GO:CC	centrosome	23735	454	GO:0005815
Cluster_1	TRUE	0.0153803	368	2840	63	0.0221831	0.171196	GO:0031301	GO:CC	integral component of organelle membrane	23735	1275	c("GO:0016021", "GO:0031300")
Cluster_1	TRUE	0.0156023	1720	2840	244	0.0859155	0.14186	GO:0005694	GO:CC	chromosome	23735	347	GO:0043232
Cluster_1	TRUE	0.0156969	68	2840	17	0.00598592	0.25	GO:0001725	GO:CC	stress fiber	23735	183	c("GO:0042641", "GO:0097517")
Cluster_1	TRUE	0.0156969	68	2840	17	0.00598592	0.25	GO:0097517	GO:CC	contractile actin filament bundle	23735	3387	GO:0032432
Cluster_1	TRUE	0.0156969	68	2840	17	0.00598592	0.25	GO:0044291	GO:CC	cell-cell contact zone	23735	2296	GO:0005911
Cluster_1	TRUE	0.016344	848	2840	129	0.0454225	0.152123	GO:0030141	GO:CC	secretory granule	23735	1079	c("GO:0012505", "GO:0099503")
Cluster_1	TRUE	0.0164388	13	2840	6	0.00211268	0.461538	GO:1990531	GO:CC	phospholipid-translocating ATPase complex	23735	4328	GO:1990351
Cluster_1	TRUE	0.0169832	287	2840	51	0.0179577	0.1777	GO:0031965	GO:CC	nuclear membrane	23735	1436	c("GO:0005635", "GO:0031090")
Cluster_1	TRUE	0.017245	6	2840	4	0.00140845	0.666667	GO:0044302	GO:CC	dentate gyrus mossy fiber	23735	2307	GO:0030424
Cluster_1	TRUE	0.0181411	142	2840	29	0.0102113	0.204225	GO:0043296	GO:CC	apical junction complex	23735	2149	GO:0005911
Cluster_1	TRUE	0.0186068	75	2840	18	0.00633803	0.24	GO:0017053	GO:CC	transcription repressor complex	23735	913	GO:0005667
Cluster_1	TRUE	0.0194463	162	2840	32	0.0112676	0.197531	GO:0070820	GO:CC	tertiary granule	23735	2891	GO:0030141
Cluster_1	TRUE	0.0194701	303	2840	53	0.018662	0.174917	GO:0030667	GO:CC	secretory granule membrane	23735	1124	c("GO:0030141", "GO:0030659", "GO:0098588")
Cluster_1	TRUE	0.0195762	143	2840	29	0.0102113	0.202797	GO:0042734	GO:CC	presynaptic membrane	23735	2078	c("GO:0097060", "GO:0098793")
Cluster_1	TRUE	0.0195762	42	2840	12	0.00422535	0.285714	GO:0098563	GO:CC	intrinsic component of synaptic vesicle membrane	23735	3558	c("GO:0030672", "GO:0031300")
Cluster_1	TRUE	0.0195762	338	2840	58	0.0204225	0.171598	GO:0030139	GO:CC	endocytic vesicle	23735	1077	GO:0031410
Cluster_1	TRUE	0.0205134	395	2840	66	0.0232394	0.167089	GO:1990351	GO:CC	transporter complex	23735	4267	GO:0032991
Cluster_1	TRUE	0.0209024	76	2840	18	0.00633803	0.236842	GO:0016528	GO:CC	sarcoplasm	23735	883	GO:0005737
Cluster_1	TRUE	0.0233217	369	2840	62	0.021831	0.168022	GO:0009897	GO:CC	external side of plasma membrane	23735	783	c("GO:0005886", "GO:0009986", "GO:0098552")
Cluster_1	TRUE	0.0236538	265	2840	47	0.0165493	0.177358	GO:0045178	GO:CC	basal part of cell	23735	2440	GO:0110165
Cluster_1	TRUE	0.0236538	10	2840	5	0.00176056	0.5	GO:0097197	GO:CC	tetraspanin-enriched microdomain	23735	3290	c("GO:0005886", "GO:0110165")
Cluster_1	TRUE	0.0239984	89	2840	20	0.00704225	0.224719	GO:0031091	GO:CC	platelet alpha granule	23735	1216	GO:0030141
Cluster_1	TRUE	0.0248171	38	2840	11	0.00387324	0.289474	GO:0099738	GO:CC	cell cortex region	23735	3795	c("GO:0005938", "GO:0099568")
Cluster_1	TRUE	0.0257182	239	2840	43	0.0151408	0.179916	GO:0036464	GO:CC	cytoplasmic ribonucleoprotein granule	23735	1959	c("GO:0005737", "GO:0035770")
Cluster_1	TRUE	0.0259455	336	2840	57	0.0200704	0.169643	GO:0099572	GO:CC	postsynaptic specialization	23735	3787	c("GO:0043226", "GO:0098794")
Cluster_1	TRUE	0.0301626	97	2840	21	0.00739437	0.216495	GO:0034705	GO:CC	potassium channel complex	23735	1771	GO:0034703
Cluster_1	TRUE	0.0318285	208	2840	38	0.0133803	0.182692	GO:0098858	GO:CC	actin-based cell projection	23735	3655	GO:0120025
Cluster_1	TRUE	0.0329475	7	2840	4	0.00140845	0.571429	GO:0044300	GO:CC	cerebellar mossy fiber	23735	2305	GO:0030424
Cluster_1	TRUE	0.0334897	697	2840	106	0.0373239	0.15208	GO:0000323	GO:CC	lytic vacuole	23735	66	GO:0005773
Cluster_1	TRUE	0.0334897	45	2840	12	0.00422535	0.266667	GO:0097542	GO:CC	ciliary tip	23735	3401	c("GO:0005929", "GO:0110165")
Cluster_1	TRUE	0.0334897	697	2840	106	0.0373239	0.15208	GO:0005764	GO:CC	lysosome	23735	408	GO:0000323
Cluster_1	TRUE	0.0346931	74	2840	17	0.00598592	0.22973	GO:0032432	GO:CC	actin filament bundle	23735	1526	c("GO:0015629", "GO:0110165")
Cluster_1	TRUE	0.0364969	11	2840	5	0.00176056	0.454545	GO:0031932	GO:CC	TORC2 complex	23735	1431	GO:0038201
Cluster_1	TRUE	0.0364969	11	2840	5	0.00176056	0.454545	GO:0002116	GO:CC	semaphorin receptor complex	23735	203	GO:0043235
Cluster_1	TRUE	0.0369109	4	2840	3	0.00105634	0.75	GO:0005588	GO:CC	collagen type V trimer	23735	251	GO:0005583
Cluster_1	TRUE	0.0369109	4	2840	3	0.00105634	0.75	GO:0016035	GO:CC	zeta DNA polymerase complex	23735	854	GO:0042575
Cluster_1	TRUE	0.0369109	57	2840	14	0.00492958	0.245614	GO:0032589	GO:CC	neuron projection membrane	23735	1546	c("GO:0031253", "GO:0031256", "GO:0043005")
Cluster_1	TRUE	0.0369109	4	2840	3	0.00105634	0.75	GO:0098871	GO:CC	postsynaptic actin cytoskeleton	23735	3660	c("GO:0015629", "GO:0099571")
Cluster_1	TRUE	0.037876	87	2840	19	0.00669014	0.218391	GO:0008076	GO:CC	voltage-gated potassium channel complex	23735	602	c("GO:0005887", "GO:0034705", "GO:0098797")
Cluster_1	TRUE	0.039645	30	2840	9	0.00316901	0.3	GO:0002102	GO:CC	podosome	23735	201	c("GO:0015629", "GO:0043232")
Cluster_1	TRUE	0.039645	239	2840	42	0.0147887	0.175732	GO:0099568	GO:CC	cytoplasmic region	23735	3784	GO:0005737
Cluster_1	TRUE	0.0423866	41	2840	11	0.00387324	0.268293	GO:0032590	GO:CC	dendrite membrane	23735	1547	c("GO:0030425", "GO:0032589")
Cluster_1	TRUE	0.0425019	247	2840	43	0.0151408	0.174089	GO:0009925	GO:CC	basal plasma membrane	23735	787	c("GO:0045178", "GO:0098590")
Cluster_1	TRUE	0.0431428	107	2840	22	0.00774648	0.205607	GO:0005776	GO:CC	autophagosome	23735	419	GO:0005773
Cluster_1	TRUE	0.045546	269	2840	46	0.0161972	0.171004	GO:0005770	GO:CC	late endosome	23735	414	GO:0005768
Cluster_1	TRUE	0.0460994	140	2840	27	0.00950704	0.192857	GO:0001650	GO:CC	fibrillar center	23735	165	c("GO:0005730", "GO:0110165")
Cluster_1	TRUE	0.0473666	640	2840	97	0.0341549	0.151562	GO:0005929	GO:CC	cilium	23735	552	c("GO:0043227", "GO:0120025")
Cluster_1	TRUE	0.0482229	31	2840	9	0.00316901	0.290323	GO:0016342	GO:CC	catenin complex	23735	866	c("GO:0019897", "GO:0098797")
Cluster_1	TRUE	1.66225e-124	17309	2840	2561	0.901761	0.147958	GO:0003674	GO:MF	molecular_function	23735	400	character(0)
Cluster_1	TRUE	2.31207e-112	15893	2840	2408	0.847887	0.151513	GO:0005488	GO:MF	binding	23735	1862	GO:0003674
Cluster_1	TRUE	2.87787e-99	14055	2840	2192	0.771831	0.155959	GO:0005515	GO:MF	protein binding	23735	1879	GO:0005488
Cluster_1	TRUE	2.03585e-33	5814	2840	974	0.342958	0.167527	GO:0043167	GO:MF	ion binding	23735	6764	GO:0005488
Cluster_1	TRUE	2.19046e-24	5383	2840	876	0.308451	0.162735	GO:0003824	GO:MF	catalytic activity	23735	514	GO:0003674
Cluster_1	TRUE	3.65665e-21	4193	2840	700	0.246479	0.166945	GO:0043169	GO:MF	cation binding	23735	6766	GO:0043167
Cluster_1	TRUE	4.05164e-21	4109	2840	688	0.242254	0.167437	GO:0046872	GO:MF	metal ion binding	23735	7318	GO:0043169
Cluster_1	TRUE	1.12143e-18	2311	2840	424	0.149296	0.18347	GO:0043168	GO:MF	anion binding	23735	6765	GO:0043167
Cluster_1	TRUE	2.86893e-17	477	2840	129	0.0454225	0.27044	GO:0030695	GO:MF	GTPase regulator activity	23735	4929	GO:0060589
Cluster_1	TRUE	2.86893e-17	477	2840	129	0.0454225	0.27044	GO:0060589	GO:MF	nucleoside-triphosphatase regulator activity	23735	9580	GO:0030234
Cluster_1	TRUE	2.23963e-16	1195	2840	247	0.0869718	0.206695	GO:0030234	GO:MF	enzyme regulator activity	23735	4767	GO:0098772
Cluster_1	TRUE	1.58104e-15	2192	2840	393	0.13838	0.179288	GO:0097367	GO:MF	carbohydrate derivative binding	23735	10311	GO:0005488
Cluster_1	TRUE	2.10877e-15	2406	2840	423	0.148944	0.17581	GO:0036094	GO:MF	small molecule binding	23735	6382	GO:0005488
Cluster_1	TRUE	2.33029e-15	2199	2840	393	0.13838	0.178718	GO:0016740	GO:MF	transferase activity	23735	3712	GO:0003824
Cluster_1	TRUE	1.07307e-14	1511	2840	289	0.101761	0.191264	GO:0030554	GO:MF	adenyl nucleotide binding	23735	4877	GO:0017076
Cluster_1	TRUE	1.07307e-14	1438	2840	278	0.0978873	0.193324	GO:0005524	GO:MF	ATP binding	23735	1888	c("GO:0032559", "GO:0035639")
Cluster_1	TRUE	1.24688e-14	1500	2840	287	0.101056	0.191333	GO:0032559	GO:MF	adenyl ribonucleotide binding	23735	5405	c("GO:0030554", "GO:0032555")
Cluster_1	TRUE	1.47981e-14	672	2840	156	0.0549296	0.232143	GO:0016773	GO:MF	phosphotransferase activity, alcohol group as acceptor	23735	3742	GO:0016772
Cluster_1	TRUE	1.47981e-14	567	2840	138	0.0485915	0.243386	GO:0004672	GO:MF	protein kinase activity	23735	1251	c("GO:0016301", "GO:0016773", "GO:0140096")
Cluster_1	TRUE	3.9799e-14	770	2840	171	0.0602113	0.222078	GO:0016301	GO:MF	kinase activity	23735	3487	GO:0016772
Cluster_1	TRUE	4.55875e-14	1890	2840	342	0.120423	0.180952	GO:0098772	GO:MF	molecular function regulator activity	23735	10399	GO:0003674
Cluster_1	TRUE	6.58749e-14	1985	2840	355	0.125	0.178841	GO:0019899	GO:MF	enzyme binding	23735	4612	GO:0005515
Cluster_1	TRUE	7.34966e-14	2217	2840	388	0.13662	0.175011	GO:0140096	GO:MF	catalytic activity, acting on a protein	23735	11753	GO:0003824
Cluster_1	TRUE	1.18986e-13	904	2840	191	0.0672535	0.211283	GO:0016772	GO:MF	transferase activity, transferring phosphorus-containing groups	23735	3741	GO:0016740
Cluster_1	TRUE	1.86072e-13	2077	2840	366	0.128873	0.176216	GO:0000166	GO:MF	nucleotide binding	23735	35	c("GO:0036094", "GO:1901265")
Cluster_1	TRUE	1.92538e-13	2078	2840	366	0.128873	0.176131	GO:1901265	GO:MF	nucleoside phosphate binding	23735	11989	c("GO:0097159", "GO:1901363")
Cluster_1	TRUE	2.45517e-13	2033	2840	359	0.126408	0.176586	GO:0042802	GO:MF	identical protein binding	23735	6679	GO:0005515
Cluster_1	TRUE	2.48448e-13	439	2840	112	0.0394366	0.255125	GO:0004712	GO:MF	protein serine/threonine/tyrosine kinase activity	23735	1282	GO:0004672
Cluster_1	TRUE	2.73062e-13	776	2840	169	0.059507	0.217784	GO:0008289	GO:MF	lipid binding	23735	2080	GO:0005488
Cluster_1	TRUE	1.71856e-12	451	2840	112	0.0394366	0.248337	GO:0005543	GO:MF	phospholipid binding	23735	1903	GO:0008289
Cluster_1	TRUE	6.15561e-12	968	2840	195	0.068662	0.201446	GO:0008092	GO:MF	cytoskeletal protein binding	23735	1959	GO:0005515
Cluster_1	TRUE	6.53074e-12	1760	2840	313	0.110211	0.177841	GO:0035639	GO:MF	purine ribonucleoside triphosphate binding	23735	6335	c("GO:0043168", "GO:1901265")
Cluster_1	TRUE	7.1723e-12	1845	2840	325	0.114437	0.176152	GO:0032553	GO:MF	ribonucleotide binding	23735	5399	c("GO:0000166", "GO:0097367")
Cluster_1	TRUE	8.63267e-12	1841	2840	324	0.114085	0.175991	GO:0017076	GO:MF	purine nucleotide binding	23735	3955	GO:0000166
Cluster_1	TRUE	8.96873e-12	1828	2840	322	0.11338	0.176149	GO:0032555	GO:MF	purine ribonucleotide binding	23735	5401	c("GO:0017076", "GO:0032553")
Cluster_1	TRUE	3.07345e-11	436	2840	106	0.0373239	0.243119	GO:0003779	GO:MF	actin binding	23735	470	GO:0008092
Cluster_1	TRUE	3.27978e-10	219	2840	64	0.0225352	0.292237	GO:0005085	GO:MF	guanyl-nucleotide exchange factor activity	23735	1599	GO:0030695
[truncated: 45,393 more rows]
