# Supplementary material for: Transient naive reprogramming corrects hiPS cells functionally and epigenetically
Source: Nature. 2023 Aug 16;620(7975):863–72. doi: 10.1038/s41586-023-06424-7 (PMC10447250; doi:10.1038/s41586-023-06424-7)
Supplement: Supplementary file 6 — Data for CG-DMRs detected between primary primed-hiPS cell and hES cell lines. Relates to Fig. 2. [file 41586_2023_6424_MOESM6_ESM.xlsx]

## Sheet: all_dmrs_reults
seqnames	start	end	area	beta	stat	pval	index.start	index.end	index.width	mCG_delta	CpG_count	hiPSC_mean	hiPSC_sd	hESC_mean	hESC_sd	Primed_hiPSC_P3 (32F)	Primed_hiPSC_P10 (32F)	Primed_hiPSC_P20 (38F)	Primed_hiPSC_P26 (32F)	H9_hESC (SRS114877)	H9_hESC	H1_hESC (GSM429321)	HESO7_hESC (SRS606777)	HESO8_hESC (SRS606778)	class	direction	loci
chr12	130642603	130650204	164.446	1.22618	47.0742	7.22089e-06	5605782	5606109	328	0.47	431	0.535	0.052	0.065	0.029	0.593	0.567	0.491	0.492	0.041	0.085	0.107	0.048	0.045	Memory_hypermethylation	Hyper	chr12:130642603-130650204
chr16	53406798	53407808	43.937	-2.04274	-31.2016	7.22089e-06	8476869	8476924	56	-0.785	65	0.088	0.067	0.873	0.102	0.053	0.06	0.051	0.188	0.945	0.899	0.901	0.693	0.928	Memory_hypomethylation	Hypo	chr16:53406798-53407808
chr4	8857680	8879787	319.266	0.94913	29.7475	1.44418e-05	16710820	16711709	890	0.374	1175	0.504	0.272	0.13	0.021	0.289	0.463	0.365	0.898	0.142	0.109	0.16	0.123	0.117	Aberrant_hypermethylation	Hyper	chr4:8857680-8879787
chr18	14178773	14179709	37.1524	-1.8338	-29.0769	1.44418e-05	10100465	10100519	55	-0.717	69	0.085	0.042	0.802	0.1	0.126	0.086	0.1	0.027	0.882	0.843	0.861	0.789	0.633	Aberrant_hypomethylation	Hypo	chr18:14178773-14179709
chr19	12758274	12759250	44.8087	-1.82558	-28.2349	1.44418e-05	10873407	10873465	59	-0.73	62	0.102	0.046	0.831	0.095	0.082	0.104	0.165	0.056	0.947	0.74	0.86	0.882	0.727	Memory_hypomethylation	Hypo	chr19:12758274-12759250
chr12	130386982	130389235	85.0536	1.75017	26.7351	2.16627e-05	5601754	5601894	141	0.619	186	0.63	0.225	0.012	0.009	0.564	0.489	0.504	0.965	0.005	0.009	0.027	0.008	0.009	Aberrant_hypermethylation	Hyper	chr12:130386982-130389235
chr7	157475692	157485380	177.508	1.15024	24.9084	2.16627e-05	22040202	22040631	430	0.439	637	0.488	0.292	0.048	0.019	0.264	0.278	0.521	0.888	0.036	0.046	0.081	0.04	0.04	Aberrant_hypermethylation	Hyper	chr7:157475692-157485380
chr12	130356474	130357606	11.4972	1.35636	24.588	2.16627e-05	5601438	5601460	23	0.534	23	0.685	0.063	0.151	0.045	0.694	0.65	0.627	0.77	0.106	0.152	0.22	0.116	0.16	Memory_hypermethylation	Hyper	chr12:130356474-130357606
chr1	229567103	229569200	93.7565	-1.64032	-24.256	2.16627e-05	13409451	13409587	137	-0.687	175	0.119	0.085	0.806	0.16	0.105	0.093	0.238	0.038	0.919	0.883	0.747	0.552	0.928	Memory_hypomethylation	Hypo	chr1:229567103-229569200
chr6	10883541	10885472	33.7878	-1.08272	-22.3926	2.16627e-05	19413170	19413248	79	-0.406	78	0.087	0.022	0.493	0.102	0.087	0.075	0.117	0.068	0.54	0.419	0.507	0.369	0.63	Memory_hypomethylation	Hypo	chr6:10883541-10885472
chr12	128750838	128753834	80.4143	1.4091	21.5775	5.05463e-05	5582128	5582272	145	0.551	232	0.593	0.224	0.042	0.008	0.55	0.345	0.59	0.887	0.044	0.043	0.055	0.034	0.035	Aberrant_hypermethylation	Hyper	chr12:128750838-128753834
chr10	133110331	133111109	22.3078	1.68537	20.8111	5.05463e-05	1179902	1179938	37	0.685	74	0.71	0.243	0.024	0.013	0.653	0.395	0.843	0.947	0.023	0.016	0.047	0.016	0.018	Aberrant_hypermethylation	Hyper	chr10:133110331-133111109
chr10	133108952	133109730	45.8553	1.73439	20.2521	5.05463e-05	1179836	1179901	66	0.702	85	0.756	0.215	0.054	0.041	0.709	0.47	0.937	0.905	0.035	0.028	0.126	0.047	0.032	Aberrant_hypermethylation	Hyper	chr10:133108952-133109730
chr3	12595380	12595852	15.4995	-1.32985	-20.1616	5.05463e-05	13629584	13629611	28	-0.559	27	0.226	0.151	0.785	0.032	0.238	0.113	0.436	0.119	0.833	0.785	0.792	0.746	0.769	Memory_hypomethylation	Hypo	chr3:12595380-12595852
chr18	14640832	14641588	11.237	-1.53328	-19.5793	5.05463e-05	10103355	10103373	19	-0.621	21	0.178	0.037	0.799	0.043	0.179	0.15	0.231	0.154	0.808	0.761	0.865	0.801	0.761	Aberrant_hypomethylation	Hypo	chr18:14640832-14641588
chr1	207818036	207819316	62.0257	-1.81711	-19.1122	5.05463e-05	13221513	13221596	84	-0.738	84	0.06	0.012	0.798	0.243	0.077	0.058	0.053	0.051	0.956	0.911	0.93	0.822	0.374	Memory_hypomethylation	Hypo	chr1:207818036-207819316
chr7	42896262	42897134	18.445	-0.969344	-18.4162	7.22089e-05	21080284	21080332	49	-0.371	48	0.538	0.111	0.909	0.03	0.409	0.512	0.677	0.554	0.941	0.921	0.917	0.861	0.906	Memory_hypomethylation	Hypo	chr7:42896262-42897134
chr6	117583566	117585207	20.5724	-1.10469	-17.9774	7.94298e-05	20212988	20213026	39	-0.476	45	0.379	0.076	0.855	0.084	0.407	0.339	0.471	0.299	0.925	0.79	0.744	0.885	0.932	Memory_hypomethylation	Hypo	chr6:117583566-117585207
chr5	68628355	68628738	19.5521	-1.52151	-17.9303	7.94298e-05	18422802	18422837	36	-0.593	35	0.086	0.049	0.679	0.214	0.067	0.073	0.157	0.046	0.966	0.667	0.806	0.524	0.433	Memory_hypomethylation	Hypo	chr5:68628355-68628738
chr12	130255810	130256906	4.14753	1.15166	17.9175	7.94298e-05	5600157	5600166	10	0.471	9	0.594	0.111	0.124	0.016	0.613	0.512	0.509	0.744	0.109	0.114	0.139	0.113	0.143	Aberrant_hypermethylation	Hyper	chr12:130255810-130256906
chr16	28379408	28379554	8.91414	-1.80886	-17.8902	7.94298e-05	8335214	8335226	13	-0.701	15	0.12	0.042	0.821	0.1	0.158	0.15	0.103	0.068	0.933	0.719	0.776	0.921	0.753	Memory_hypomethylation	Hypo	chr16:28379408-28379554
chr15	101389318	101390385	40.013	-1.49424	-17.685	7.94298e-05	7950242	7950303	62	-0.592	66	0.266	0.16	0.857	0.102	0.193	0.09	0.458	0.323	0.955	0.939	0.891	0.781	0.721	Partial_hypomethylation_memory	Hypo	chr15:101389318-101390385
chr3	138152219	138153127	14.6583	-1.0418	-17.6313	7.94298e-05	14577697	14577727	31	-0.468	30	0.342	0.108	0.81	0.121	0.339	0.24	0.493	0.298	0.69	0.667	0.89	0.921	0.884	Memory_hypomethylation	Hypo	chr3:138152219-138153127
chr13	24902124	24902740	29.863	-1.70417	-17.5575	7.94298e-05	5726736	5726778	43	-0.665	51	0.24	0.086	0.905	0.093	0.243	0.122	0.272	0.324	0.948	0.948	0.939	0.739	0.951	Memory_hypomethylation	Hypo	chr13:24902124-24902740
chr18	14458089	14458699	17.5923	-1.67804	-17.2648	0.000101093	10102255	10102280	26	-0.681	43	0.157	0.115	0.838	0.074	0.257	0.25	0.027	0.094	0.905	0.759	0.899	0.869	0.758	Aberrant_hypomethylation	Hypo	chr18:14458089-14458699
chr3	183734758	183735165	9.16408	-0.929702	-17.2156	0.000101093	14888773	14888798	26	-0.358	25	0.204	0.086	0.562	0.059	0.164	0.108	0.241	0.304	0.549	0.605	0.635	0.484	0.536	Memory_hypomethylation	Hypo	chr3:183734758-183735165
chr8	139508581	139509909	34.4216	0.925995	16.8459	0.000122755	23145991	23146099	109	0.372	132	0.446	0.204	0.074	0.023	0.319	0.23	0.585	0.652	0.062	0.057	0.109	0.087	0.056	Aberrant_hypermethylation	Hyper	chr8:139508581-139509909
chr8	139926188	139926744	14.7656	1.01225	16.4305	0.000144418	23150224	23150259	36	0.375	35	0.396	0.109	0.021	0.009	0.318	0.476	0.288	0.503	0.008	0.024	0.023	0.032	0.019	Aberrant_hypermethylation	Hyper	chr8:139926188-139926744
chr9	1041926	1054702	181.271	-1.04072	-16.2901	0.000151639	23271389	23271843	455	-0.437	563	0.211	0.201	0.648	0.284	0.112	0.512	0.117	0.101	0.859	0.838	0.587	0.778	0.177	Aberrant_hypomethylation	Hypo	chr9:1041926-1054702
chr5	3596537	3603154	140.244	1.05292	16.238	0.000151639	17982066	17982437	372	0.405	410	0.444	0.334	0.039	0.008	0.15	0.386	0.318	0.923	0.029	0.046	0.048	0.034	0.037	Aberrant_hypermethylation	Hyper	chr5:3596537-3603154
chr6	62995372	62996516	26.7934	1.158	16.2023	0.000151639	19868612	19868673	62	0.429	76	0.442	0.137	0.013	0.006	0.4	0.272	0.509	0.587	0.007	0.014	0.021	0.009	0.015	Aberrant_hypermethylation	Hyper	chr6:62995372-62996516
chr12	130041313	130049623	13.4465	-0.639855	-16.1452	0.00015886	5597873	5597939	67	-0.237	68	0.661	0.102	0.898	0.025	0.706	0.513	0.74	0.687	0.915	0.881	0.865	0.9	0.927	Memory_hypomethylation	Hypo	chr12:130041313-130049623
chr16	66981624	66983072	30.6404	-1.17065	-16.0911	0.00015886	8594095	8594161	67	-0.476	87	0.136	0.041	0.612	0.169	0.157	0.113	0.182	0.091	0.903	0.52	0.545	0.61	0.48	Memory_hypomethylation	Hypo	chr16:66981624-66983072
chr2	3652816	3653413	12.2382	-1.52435	-16.0055	0.000166081	15093082	15093100	19	-0.58	37	0.244	0.186	0.823	0.067	0.154	0.487	0.278	0.055	0.864	0.706	0.835	0.861	0.85	Aberrant_hypomethylation	Hypo	chr2:3652816-3653413
chr12	130135091	130138721	7.81878	-0.658996	-15.9597	0.000166081	5598848	5598886	39	-0.238	38	0.687	0.089	0.925	0.018	0.722	0.568	0.777	0.68	0.94	0.904	0.909	0.944	0.926	Memory_hypomethylation	Hypo	chr12:130135091-130138721
chr21	33765597	33766056	15.1805	-1.59198	-15.959	0.000166081	14333102	14333127	26	-0.644	25	0.126	0.028	0.77	0.158	0.122	0.09	0.155	0.138	0.954	0.816	0.859	0.556	0.668	Memory_hypomethylation	Hypo	chr21:33765597-33766056
chr12	129600828	129605504	7.167	-0.609429	-15.6664	0.000194964	5593465	5593502	38	-0.24	37	0.659	0.082	0.899	0.027	0.71	0.546	0.726	0.653	0.919	0.884	0.859	0.906	0.926	Memory_hypomethylation	Hypo	chr12:129600828-129605504
chr11	101918298	101918794	11.0044	-0.929695	-15.3965	0.000216627	4169009	4169041	33	-0.332	32	0.187	0.084	0.519	0.156	0.119	0.116	0.288	0.225	0.78	0.505	0.507	0.437	0.367	Memory_hypomethylation	Hypo	chr11:101918298-101918794
chr10	132437432	132442047	9.62304	-0.635598	-15.3937	0.000216627	1170173	1170211	39	-0.24	38	0.659	0.072	0.899	0.035	0.698	0.552	0.709	0.676	0.898	0.851	0.889	0.907	0.948	Memory_hypomethylation	Hypo	chr10:132437432-132442047
chr2	133104820	133105325	6.78212	-0.848302	-15.3561	0.000216627	16165795	16165820	26	-0.241	25	0.164	0.065	0.405	0.065	0.078	0.15	0.221	0.206	0.45	0.429	0.304	0.465	0.378	Memory_hypomethylation	Hypo	chr2:133104820-133105325
chr18	14450104	14451003	28.7084	-1.78666	-15.337	0.000216627	10102192	10102232	41	-0.664	105	0.094	0.049	0.758	0.194	0.06	0.11	0.05	0.156	0.907	0.93	0.82	0.669	0.464	Memory_hypomethylation	Hypo	chr18:14450104-14451003
chr6	29893926	29895260	63.1933	-1.44638	-15.2407	0.000216627	19595456	19595559	104	-0.601	108	0.119	0.046	0.72	0.24	0.09	0.179	0.13	0.077	0.95	0.873	0.835	0.563	0.38	Memory_hypomethylation	Hypo	chr6:29893926-29895260
chr12	130498609	130499233	8.4483	0.790235	15.1309	0.000223848	5603142	5603170	29	0.264	33	0.405	0.097	0.141	0.048	0.538	0.339	0.328	0.415	0.113	0.096	0.221	0.138	0.138	Aberrant_hypermethylation	Hyper	chr12:130498609-130499233
chr19	39341751	39342352	18.8596	-1.23191	-15.0966	0.00023829	11205498	11205538	41	-0.486	40	0.074	0.027	0.56	0.146	0.083	0.053	0.053	0.108	0.734	0.395	0.457	0.529	0.687	Memory_hypomethylation	Hypo	chr19:39341751-39342352
chr17	4688444	4690632	69.4802	-1.30696	-15.0668	0.00023829	9016694	9016806	113	-0.559	120	0.276	0.245	0.835	0.093	0.176	0.203	0.636	0.089	0.894	0.783	0.908	0.694	0.894	Memory_hypomethylation	Hypo	chr17:4688444-4690632
chr4	6106972	6107527	16.2501	-0.956439	-15.0362	0.00024551	16661979	16662023	45	-0.387	52	0.491	0.073	0.877	0.056	0.396	0.477	0.525	0.565	0.911	0.948	0.851	0.877	0.801	Memory_hypomethylation	Hypo	chr4:6106972-6107527
chr12	129454043	129454955	13.7537	1.31395	15.035	0.00024551	5591579	5591607	29	0.526	30	0.663	0.181	0.137	0.072	0.599	0.459	0.708	0.888	0.057	0.206	0.221	0.107	0.095	Aberrant_hypermethylation	Hyper	chr12:129454043-129454955
chr20	623116	623458	24.0388	-1.35751	-15.0137	0.00024551	2069315	2069351	37	-0.577	44	0.191	0.141	0.767	0.096	0.183	0.169	0.376	0.034	0.709	0.697	0.832	0.905	0.693	Memory_hypomethylation	Hypo	chr20:623116-623458
chr4	1522095	1522365	13.5351	-1.46184	-14.9839	0.000252731	16588075	16588096	22	-0.625	21	0.255	0.095	0.88	0.084	0.322	0.349	0.195	0.155	0.952	0.804	0.776	0.917	0.95	Aberrant_hypomethylation	Hypo	chr4:1522095-1522365
chr10	132200850	132206793	8.86597	-0.596556	-14.8423	0.000259952	1167189	1167235	47	-0.217	46	0.691	0.085	0.909	0.024	0.737	0.565	0.717	0.747	0.918	0.891	0.876	0.922	0.936	Memory_hypomethylation	Hypo	chr10:132200850-132206793
chr4	87825251	87825712	13.9839	-1.41953	-14.7507	0.000267173	17223618	17223645	28	-0.572	45	0.145	0.059	0.717	0.184	0.164	0.17	0.19	0.059	0.965	0.606	0.86	0.607	0.547	Memory_hypomethylation	Hypo	chr4:87825251-87825712
chr18	14430639	14431566	36.1466	-1.7147	-14.4288	0.00032494	10101975	10102024	50	-0.65	82	0.193	0.193	0.843	0.105	0.056	0.093	0.476	0.146	0.927	0.859	0.926	0.832	0.671	Memory_hypomethylation	Hypo	chr18:14430639-14431566
chr9	44118138	44118828	21.4026	-1.56948	-14.4136	0.00032494	23559244	23559278	35	-0.642	59	0.112	0.12	0.754	0.135	0.279	0.119	0.034	0.016	0.905	0.667	0.824	0.807	0.569	Memory_hypomethylation	Hypo	chr9:44118138-44118828
chr21	30390891	30391881	26.5486	-1.19098	-14.4135	0.00032494	14302053	14302111	59	-0.421	58	0.104	0.078	0.526	0.152	0.06	0.032	0.116	0.209	0.471	0.544	0.771	0.364	0.478	Memory_hypomethylation	Hypo	chr21:30390891-30391881
chr15	99408496	99409649	27.7674	-1.06503	-14.4079	0.00032494	7927554	7927608	55	-0.481	54	0.295	0.121	0.776	0.082	0.22	0.415	0.379	0.165	0.865	0.663	0.832	0.725	0.796	Aberrant_hypomethylation	Hypo	chr15:99408496-99409649
chr19	54514514	54515475	8.03841	-0.633462	-14.3938	0.00032494	11461270	11461307	38	-0.265	44	0.242	0.055	0.507	0.072	0.287	0.287	0.177	0.216	0.558	0.429	0.446	0.507	0.598	Memory_hypomethylation	Hypo	chr19:54514514-54515475
chr19	37701210	37701863	11.2946	-0.983182	-14.3702	0.00032494	11177925	11177954	30	-0.373	29	0.092	0.036	0.465	0.081	0.044	0.084	0.123	0.118	0.601	0.44	0.47	0.389	0.426	Memory_hypomethylation	Hypo	chr19:37701210-37701863
chr1	229479399	229479831	7.9212	-0.976454	-14.3021	0.000332161	13408317	13408336	20	-0.389	19	0.269	0.067	0.658	0.081	0.368	0.239	0.245	0.223	0.664	0.571	0.602	0.669	0.782	Memory_hypomethylation	Hypo	chr1:229479399-229479831
chr4	8893040	8896308	94.6298	1.05227	14.2658	0.000332161	16711982	16712219	238	0.398	280	0.457	0.318	0.059	0.018	0.267	0.474	0.189	0.898	0.075	0.03	0.073	0.057	0.06	Memory_hypermethylation	Hyper	chr4:8893040-8896308
chr2	91634539	91635765	51.6487	-1.1745	-14.2603	0.000332161	15826269	15826380	112	-0.451	141	0.247	0.131	0.698	0.212	0.146	0.137	0.409	0.296	0.901	0.915	0.507	0.706	0.463	Memory_hypomethylation	Hypo	chr2:91634539-91635765
chr12	130401846	130405333	5.4069	-0.674147	-14.2518	0.000332161	5602080	5602104	25	-0.263	24	0.628	0.104	0.891	0.026	0.703	0.478	0.692	0.64	0.917	0.872	0.876	0.868	0.921	Memory_hypomethylation	Hypo	chr12:130401846-130405333
chr12	129881880	129887016	10.0501	-0.686045	-14.1964	0.000339382	5596243	5596286	44	-0.271	43	0.623	0.088	0.894	0.018	0.65	0.498	0.706	0.64	0.922	0.875	0.882	0.894	0.897	Memory_hypomethylation	Hypo	chr12:129881880-129887016
chr6	24357755	24358355	35.8459	-1.72538	-14.196	0.000339382	19536431	19536486	56	-0.676	55	0.111	0.028	0.786	0.232	0.112	0.136	0.123	0.072	0.972	0.94	0.905	0.418	0.699	Memory_hypomethylation	Hypo	chr6:24357755-24358355
chr10	65632066	65632598	2.92737	1.54351	14.1946	0.000339382	543645	543650	6	0.64	5	0.885	0.034	0.246	0.074	0.881	0.84	0.918	0.903	0.226	0.137	0.338	0.245	0.281	Aberrant_hypermethylation	Hyper	chr10:65632066-65632598
chr6	29817828	29818380	15.8239	-1.13616	-14.1776	0.000339382	19594829	19594860	32	-0.462	40	0.285	0.146	0.747	0.15	0.243	0.173	0.5	0.223	0.887	0.82	0.732	0.8	0.497	Memory_hypomethylation	Hypo	chr6:29817828-29818380
chr19	49636225	49637343	32.1529	-1.05042	-14.1287	0.000339382	11378066	11378140	75	-0.427	74	0.226	0.147	0.654	0.058	0.153	0.214	0.103	0.437	0.642	0.729	0.671	0.656	0.569	Memory_hypomethylation	Hypo	chr19:49636225-49637343
chr10	133319388	133321743	6.05942	-0.744692	-14.102	0.000339382	1182935	1182956	22	-0.296	21	0.574	0.029	0.87	0.03	0.553	0.56	0.616	0.565	0.901	0.854	0.869	0.828	0.895	Memory_hypomethylation	Hypo	chr10:133319388-133321743
chr6	27529062	27530216	21.3348	-1.22216	-14.0526	0.000339382	19569080	19569120	41	-0.501	40	0.138	0.053	0.639	0.132	0.15	0.097	0.207	0.097	0.86	0.553	0.635	0.527	0.62	Memory_hypomethylation	Hypo	chr6:27529062-27530216
chr12	130481721	130482424	3.80458	1.12265	14.0417	0.000346603	5602865	5602874	10	0.462	9	0.715	0.072	0.253	0.053	0.667	0.647	0.742	0.804	0.276	0.189	0.33	0.244	0.227	Memory_hypermethylation	Hyper	chr12:130481721-130482424
chr8	58054993	58056175	63.2303	-1.56101	-14.019	0.000346603	22586300	22586389	90	-0.622	94	0.304	0.329	0.926	0.043	0.238	0.088	0.787	0.102	0.974	0.943	0.893	0.951	0.87	Memory_hypomethylation	Hypo	chr8:58054993-58056175
chr12	128850294	128850754	10.5699	1.225	14.0103	0.000353824	5583278	5583300	23	0.49	23	0.696	0.162	0.206	0.131	0.712	0.614	0.542	0.915	0.161	0.059	0.396	0.141	0.274	Aberrant_hypermethylation	Hyper	chr12:128850294-128850754
chr20	5484699	5485378	20.4069	-1.35799	-13.9555	0.000361045	2125836	2125870	35	-0.573	35	0.319	0.176	0.892	0.038	0.222	0.155	0.556	0.341	0.897	0.859	0.861	0.89	0.952	Partial_hypomethylation_memory	Hypo	chr20:5484699-5485378
chr16	90148683	90149220	17.7961	-1.40933	-13.9503	0.000361045	8926383	8926414	32	-0.583	37	0.205	0.173	0.788	0.055	0.231	0.082	0.068	0.44	0.713	0.767	0.802	0.864	0.797	Memory_hypomethylation	Hypo	chr16:90148683-90149220
chr20	29524177	29525474	24.7848	-1.47313	-13.9469	0.000361045	2294919	2294961	43	-0.563	57	0.15	0.079	0.713	0.193	0.21	0.098	0.225	0.067	0.898	0.815	0.455	0.833	0.562	Aberrant_hypomethylation	Hypo	chr20:29524177-29525474
chr8	139484075	139486541	9.15126	-0.875653	-13.9396	0.000361045	23145787	23145814	28	-0.355	27	0.54	0.123	0.896	0.033	0.654	0.367	0.556	0.584	0.927	0.882	0.845	0.907	0.918	Memory_hypomethylation	Hypo	chr8:139484075-139486541
chr8	139263507	139269826	9.62445	-0.645693	-13.8829	0.000375487	23144180	23144223	44	-0.244	43	0.613	0.108	0.857	0.032	0.702	0.458	0.667	0.626	0.832	0.827	0.845	0.896	0.886	Memory_hypomethylation	Hypo	chr8:139263507-139269826
chr1	105500398	105500779	1.65373	-1.43719	-13.6499	0.000382707	12594033	12594038	6	-0.533	5	0.171	0.056	0.704	0.108	0.232	0.179	0.179	0.095	0.725	0.787	0.776	0.713	0.519	Memory_hypomethylation	Hypo	chr1:105500398-105500779
chr10	132241317	132247240	8.60279	-0.555965	-13.649	0.000382707	1167686	1167731	46	-0.207	46	0.664	0.078	0.871	0.033	0.704	0.552	0.67	0.728	0.89	0.878	0.817	0.87	0.901	Memory_hypomethylation	Hypo	chr10:132241317-132247240
chr6	17580424	17581214	38.9935	-1.44225	-13.6427	0.000382707	19481013	19481076	64	-0.593	65	0.136	0.101	0.729	0.204	0.101	0.048	0.114	0.281	0.96	0.407	0.808	0.778	0.691	Memory_hypomethylation	Hypo	chr6:17580424-17581214
chr8	139187063	139191967	9.06415	-0.685552	-13.6328	0.000382707	23143543	23143581	39	-0.269	39	0.627	0.109	0.896	0.019	0.688	0.466	0.7	0.652	0.919	0.91	0.879	0.876	0.895	Memory_hypomethylation	Hypo	chr8:139187063-139191967
chr2	106886119	106886859	29.622	-1.64259	-13.5741	0.000382707	15943634	15943679	46	-0.66	46	0.206	0.209	0.866	0.076	0.087	0.52	0.114	0.104	0.96	0.905	0.856	0.857	0.753	Memory_hypomethylation	Hypo	chr2:106886119-106886859
chr8	139523765	139527425	5.38861	-0.612296	-13.5736	0.000382707	23146209	23146239	31	-0.212	30	0.706	0.089	0.918	0.026	0.771	0.577	0.758	0.716	0.909	0.914	0.894	0.911	0.961	Memory_hypomethylation	Hypo	chr8:139523765-139527425
chr10	132651090	132652504	3.68705	-1.02981	-13.5692	0.000382707	1172919	1172929	11	-0.463	10	0.359	0.094	0.822	0.064	0.457	0.232	0.357	0.391	0.815	0.721	0.82	0.868	0.887	Memory_hypomethylation	Hypo	chr10:132651090-132652504
chr10	132260084	132264190	11.7375	-0.579751	-13.5131	0.000389928	1167893	1167942	50	-0.226	50	0.652	0.092	0.878	0.017	0.711	0.516	0.679	0.703	0.898	0.859	0.874	0.867	0.893	Memory_hypomethylation	Hypo	chr10:132260084-132264190
chr19	1295291	1295929	16.5865	-1.11854	-13.4924	0.000389928	10627180	10627218	39	-0.468	68	0.169	0.032	0.637	0.157	0.151	0.195	0.132	0.197	0.862	0.616	0.663	0.625	0.42	Memory_hypomethylation	Hypo	chr19:1295291-1295929
chr11	18727273	18728342	43.0235	-1.59479	-13.4698	0.000397149	3489101	3489162	62	-0.643	70	0.213	0.255	0.856	0.072	0.083	0.061	0.594	0.115	0.945	0.84	0.854	0.891	0.75	Memory_hypomethylation	Hypo	chr11:18727273-18728342
chr8	138993304	138996469	5.0707	-0.675289	-13.4535	0.000397149	23142009	23142033	25	-0.237	24	0.668	0.127	0.905	0.025	0.743	0.478	0.722	0.728	0.911	0.888	0.875	0.91	0.94	Memory_hypomethylation	Hypo	chr8:138993304-138996469
chr19	24097450	24098157	22.9494	-1.4986	-13.4457	0.000397149	11050309	11050345	37	-0.62	38	0.11	0.118	0.729	0.162	0.06	0.033	0.286	0.06	0.869	0.84	0.816	0.628	0.494	Memory_hypomethylation	Hypo	chr19:24097450-24098157
chr12	54088710	54089109	6.42639	-0.856319	-13.4086	0.00040437	4931880	4931900	21	-0.32	20	0.065	0.023	0.386	0.155	0.071	0.041	0.095	0.053	0.366	0.255	0.347	0.652	0.309	Aberrant_hypomethylation	Hypo	chr12:54088710-54089109
chr5	3606489	3607033	14.1079	1.42952	13.3429	0.000411591	17982519	17982547	29	0.571	46	0.615	0.322	0.045	0.027	0.229	0.471	0.859	0.902	0.025	0.054	0.088	0.027	0.029	Aberrant_hypermethylation	Hyper	chr5:3606489-3607033
chr13	112996624	112997367	8.71127	-0.643555	-13.3252	0.000411591	6372109	6372146	38	-0.244	37	0.64	0.088	0.884	0.041	0.652	0.743	0.636	0.529	0.919	0.815	0.876	0.909	0.898	Memory_hypomethylation	Hypo	chr13:112996624-112997367
chr10	132751678	132754683	9.19693	-0.653833	-13.3054	0.000411591	1174136	1174174	39	-0.243	38	0.641	0.098	0.884	0.017	0.703	0.496	0.692	0.673	0.874	0.88	0.885	0.869	0.913	Memory_hypomethylation	Hypo	chr10:132751678-132754683
chr22	46646681	46647392	13.4286	-0.863954	-13.2077	0.000426033	14954609	14954645	37	-0.355	37	0.354	0.116	0.708	0.125	0.383	0.255	0.271	0.506	0.51	0.689	0.711	0.823	0.807	Partial_hypomethylation_memory	Hypo	chr22:46646681-46647392
chr20	29611521	29612098	11.042	-1.42381	-13.202	0.000426033	2295688	2295709	22	-0.625	49	0.091	0.071	0.716	0.196	0.118	0.169	0	0.079	0.904	0.923	0.596	0.688	0.47	Memory_hypomethylation	Hypo	chr20:29611521-29612098
chr14	106880610	106883069	6.03212	-1.23084	-13.1903	0.000433254	7197683	7197698	16	-0.446	19	0.29	0.061	0.736	0.096	0.364	0.308	0.221	0.266	0.882	0.774	0.686	0.636	0.701	Memory_hypomethylation	Hypo	chr14:106880610-106883069
chr16	2041051	2041742	10.7492	-0.812433	-13.0991	0.000440475	8022501	8022533	33	-0.326	32	0.181	0.062	0.507	0.132	0.176	0.154	0.268	0.124	0.276	0.599	0.578	0.562	0.519	Memory_hypomethylation	Hypo	chr16:2041051-2041742
chr9	139738616	139740459	69.2105	-1.03437	-13.0821	0.000440475	24274816	24274968	153	-0.394	234	0.469	0.26	0.863	0.05	0.286	0.211	0.639	0.74	0.931	0.88	0.878	0.822	0.806	Partial_hypomethylation_memory	Hypo	chr9:139738616-139740459
chr7	157808231	157809984	23.1561	1.22709	13.0641	0.000440475	22047511	22047567	57	0.483	56	0.608	0.197	0.125	0.096	0.685	0.452	0.445	0.852	0.068	0.09	0.29	0.056	0.121	Aberrant_hypermethylation	Hyper	chr7:157808231-157809984
chr19	51019960	51020595	14.3739	-1.04895	-12.993	0.000440475	11407761	11407793	33	-0.466	37	0.314	0.156	0.78	0.093	0.327	0.231	0.527	0.17	0.912	0.66	0.735	0.807	0.787	Aberrant_hypomethylation	Hypo	chr19:51019960-51020595
chr10	132321741	132323856	6.25017	-0.606515	-12.9843	0.000440475	1168794	1168824	31	-0.224	31	0.693	0.078	0.916	0.027	0.74	0.582	0.694	0.755	0.929	0.926	0.874	0.909	0.943	Memory_hypomethylation	Hypo	chr10:132321741-132323856
chr10	132171223	132176899	13.0331	-0.510317	-12.9598	0.000440475	1166866	1166936	71	-0.201	70	0.698	0.055	0.898	0.02	0.744	0.617	0.713	0.716	0.877	0.887	0.898	0.898	0.931	Memory_hypomethylation	Hypo	chr10:132171223-132176899
chr18	15197800	15198729	18.4624	-1.09126	-12.901	0.000447695	10106927	10106974	48	-0.435	68	0.423	0.196	0.858	0.099	0.322	0.208	0.512	0.65	0.935	0.948	0.856	0.853	0.7	Memory_hypomethylation	Hypo	chr18:15197800-15198729
chr15	100469180	100470604	7.2204	0.662554	12.8981	0.000447695	7939327	7939351	25	0.334	25	0.624	0.095	0.289	0.066	0.512	0.577	0.702	0.703	0.292	0.354	0.202	0.351	0.247	Partial_hypermethyation_memory	Hyper	chr15:100469180-100470604
chr7	154001859	154002566	20.5538	1.33767	12.8768	0.000447695	21987382	21987418	37	0.577	49	0.643	0.234	0.066	0.042	0.396	0.492	0.81	0.874	0.119	0.037	0.106	0.03	0.039	Aberrant_hypermethylation	Hyper	chr7:154001859-154002566
chr3	93560281	93560646	6.39422	-0.978967	-12.865	0.000447695	14254124	14254145	22	-0.393	21	0.156	0.04	0.549	0.117	0.187	0.114	0.129	0.194	0.695	0.556	0.609	0.503	0.382	Memory_hypomethylation	Hypo	chr3:93560281-93560646
chr12	130705081	130706026	6.69097	0.875706	12.8647	0.000447695	5606936	5606955	20	0.363	19	0.518	0.1	0.155	0.102	0.625	0.578	0.413	0.455	0.111	0.174	0.325	0.096	0.07	Memory_hypermethylation	Hyper	chr12:130705081-130706026
chr4	674346	675969	30.5805	-0.832233	-12.8427	0.000454916	16567700	16567788	89	-0.316	136	0.184	0.047	0.5	0.119	0.188	0.17	0.246	0.133	0.392	0.361	0.626	0.593	0.528	Memory_hypomethylation	Hypo	chr4:674346-675969
chr12	130526742	130527319	15.4038	1.12445	12.8337	0.000462137	5603644	5603674	31	0.493	42	0.634	0.074	0.141	0.076	0.69	0.677	0.527	0.642	0.089	0.12	0.274	0.093	0.131	Aberrant_hypermethylation	Hyper	chr12:130526742-130527319
chr6	17016144	17016767	25.796	-1.55831	-12.831	0.000462137	19474893	19474932	40	-0.658	47	0.174	0.088	0.832	0.156	0.184	0.291	0.138	0.083	0.954	0.935	0.949	0.674	0.649	Memory_hypomethylation	Hypo	chr6:17016144-17016767
chr2	133110002	133111176	24.3321	-0.807663	-12.8303	0.000462137	16165867	16165952	86	-0.3	89	0.089	0.025	0.389	0.094	0.123	0.092	0.076	0.065	0.394	0.491	0.399	0.425	0.237	Memory_hypomethylation	Hypo	chr2:133110002-133111176
chr11	17757872	17758226	21.2978	-1.13014	-12.7897	0.000469358	3479591	3479636	46	-0.483	47	0.255	0.113	0.737	0.134	0.224	0.213	0.42	0.162	0.815	0.828	0.792	0.748	0.503	Memory_hypomethylation	Hypo	chr11:17757872-17758226
chr6	29910851	29911106	8.16536	1.27331	12.788	0.000469358	19595735	19595759	25	0.492	25	0.641	0.225	0.148	0.056	0.418	0.476	0.84	0.829	0.096	0.16	0.148	0.234	0.103	Aberrant_hypermethylation	Hyper	chr6:29910851-29911106
chr1	244515272	244517390	7.453	0.638059	12.7773	0.000469358	13552743	13552771	29	0.264	28	0.742	0.013	0.478	0.05	0.757	0.734	0.728	0.748	0.473	0.558	0.478	0.42	0.458	Memory_hypermethylation	Hyper	chr1:244515272-244517390
chr8	66472509	66473061	7.95209	-0.72575	-12.7765	0.000469358	22642375	22642408	34	-0.275	33	0.16	0.073	0.435	0.109	0.105	0.139	0.267	0.13	0.54	0.417	0.528	0.421	0.27	Aberrant_hypomethylation	Hypo	chr8:66472509-66473061
chr12	130453418	130457275	4.70376	-0.535564	-12.7648	0.000469358	5602686	5602713	28	-0.203	28	0.702	0.086	0.905	0.03	0.754	0.579	0.766	0.707	0.904	0.873	0.883	0.914	0.95	Memory_hypomethylation	Hypo	chr12:130453418-130457275
chr19	10404093	10405374	28.3866	-0.776582	-12.764	0.000469358	10827967	10828042	76	-0.313	89	0.289	0.102	0.601	0.063	0.256	0.197	0.434	0.267	0.623	0.601	0.681	0.595	0.506	Memory_hypomethylation	Hypo	chr19:10404093-10405374
chr22	50063748	50065058	16.1075	1.00728	12.7232	0.000469358	15015830	15015874	45	0.406	106	0.452	0.213	0.046	0.031	0.385	0.272	0.391	0.761	0.023	0.025	0.1	0.044	0.04	Aberrant_hypermethylation	Hyper	chr22:50063748-50065058
chr10	104192725	104193123	5.61559	-0.743768	-12.6723	0.0004838	889983	890002	20	-0.289	19	0.344	0.057	0.633	0.05	0.311	0.314	0.322	0.428	0.648	0.638	0.672	0.66	0.546	Memory_hypomethylation	Hypo	chr10:104192725-104193123
chr12	3507025	3507399	9.68252	-0.885639	-12.6417	0.000498242	4524533	4524557	25	-0.404	24	0.173	0.091	0.576	0.079	0.213	0.126	0.073	0.278	0.573	0.452	0.603	0.582	0.67	Aberrant_hypomethylation	Hypo	chr12:3507025-3507399
chr7	153749180	153750301	37.4021	1.79724	12.6368	0.000498242	21984958	21985015	58	0.614	111	0.633	0.344	0.019	0.017	0.373	0.299	0.922	0.939	0.047	0.01	0.027	0.008	0.006	Aberrant_hypermethylation	Hyper	chr7:153749180-153750301
chr19	19650893	19652066	49.0277	-1.17337	-12.6157	0.000498242	11009039	11009137	99	-0.487	107	0.163	0.108	0.649	0.178	0.099	0.044	0.25	0.257	0.855	0.427	0.725	0.737	0.502	Memory_hypomethylation	Hypo	chr19:19650893-19652066
chr8	139588522	139590539	7.52037	-0.779848	-12.6066	0.000498242	23146626	23146651	26	-0.303	25	0.584	0.116	0.886	0.007	0.645	0.41	0.649	0.632	0.886	0.876	0.892	0.884	0.895	Memory_hypomethylation	Hypo	chr8:139588522-139590539
chr10	729189	730309	10.6958	-0.637354	-12.6037	0.000498242	10878	10913	36	-0.279	35	0.567	0.041	0.846	0.034	0.538	0.615	0.528	0.587	0.896	0.82	0.812	0.845	0.858	Partial_hypomethylation_memory	Hypo	chr10:729189-730309
chr2	234847480	234848034	17.399	-1.31765	-12.5213	0.000534346	16899298	16899331	34	-0.547	33	0.322	0.159	0.869	0.109	0.241	0.549	0.308	0.189	0.951	0.924	0.924	0.864	0.684	Memory_hypomethylation	Hypo	chr2:234847480-234848034
chr9	115141088	115141462	12.2239	-1.43192	-12.4915	0.000534346	23944403	23944424	22	-0.543	21	0.131	0.169	0.674	0.191	0.064	0.045	0.031	0.384	0.853	0.734	0.451	0.492	0.837	Memory_hypomethylation	Hypo	chr9:115141088-115141462
chr8	139451564	139454754	4.17978	-0.746275	-12.479	0.000548788	23145572	23145587	16	-0.238	16	0.647	0.106	0.885	0.02	0.695	0.497	0.741	0.656	0.877	0.855	0.905	0.894	0.895	Partial_hypomethylation_memory	Hypo	chr8:139451564-139454754
chr8	139557923	139560676	5.14797	-0.617771	-12.4683	0.000548788	23146443	23146468	26	-0.235	25	0.651	0.079	0.885	0.026	0.704	0.537	0.661	0.701	0.905	0.84	0.892	0.889	0.9	Memory_hypomethylation	Hypo	chr8:139557923-139560676
chr10	132776121	132777710	3.77236	-0.840323	-12.4662	0.000548788	1174471	1174486	16	-0.305	15	0.519	0.065	0.824	0.066	0.541	0.422	0.556	0.555	0.856	0.782	0.729	0.887	0.865	Memory_hypomethylation	Hypo	chr10:132776121-132777710
chr6	28802203	28803331	7.76512	-0.801403	-12.4257	0.000548788	19584927	19584953	27	-0.302	26	0.589	0.107	0.891	0.039	0.439	0.644	0.589	0.683	0.89	0.861	0.857	0.894	0.954	Partial_hypomethylation_memory	Hypo	chr6:28802203-28803331
chr13	76593755	76594190	6.02315	-0.837242	-12.4204	0.000548788	6096618	6096635	18	-0.338	17	0.335	0.088	0.673	0.042	0.264	0.256	0.423	0.398	0.652	0.689	0.622	0.733	0.671	Aberrant_hypomethylation	Hypo	chr13:76593755-76594190
chr6	10886019	10886669	4.00322	-0.85945	-12.3804	0.000570451	19413249	19413258	10	-0.386	9	0.338	0.118	0.725	0.12	0.508	0.328	0.271	0.247	0.663	0.548	0.762	0.804	0.846	Memory_hypomethylation	Hypo	chr6:10886019-10886669
chr10	132303286	132306590	7.41484	-0.631462	-12.3747	0.000570451	1168552	1168583	32	-0.231	31	0.658	0.107	0.889	0.021	0.694	0.5	0.701	0.735	0.894	0.873	0.871	0.884	0.923	Memory_hypomethylation	Hypo	chr10:132303286-132306590
chr12	129862790	129866436	7.58413	-0.691392	-12.3193	0.000577672	5596032	5596069	38	-0.265	37	0.578	0.069	0.843	0.038	0.635	0.481	0.621	0.575	0.905	0.839	0.812	0.814	0.843	Memory_hypomethylation	Hypo	chr12:129862790-129866436
chr5	156570374	156570823	14.1031	-1.30635	-12.2948	0.000584892	19045567	19045590	24	-0.584	23	0.244	0.129	0.828	0.059	0.367	0.063	0.289	0.256	0.92	0.779	0.852	0.782	0.807	Memory_hypomethylation	Hypo	chr5:156570374-156570823
chr10	132383198	132384818	3.08542	-0.591543	-12.2885	0.000592113	1169613	1169629	17	-0.212	16	0.721	0.116	0.934	0.014	0.773	0.548	0.786	0.779	0.954	0.927	0.92	0.925	0.943	Memory_hypomethylation	Hypo	chr10:132383198-132384818
chr10	132210699	132212382	4.38382	-0.712104	-12.2556	0.000606555	1167318	1167334	17	-0.274	18	0.617	0.054	0.891	0.035	0.588	0.556	0.666	0.658	0.89	0.873	0.843	0.924	0.926	Memory_hypomethylation	Hypo	chr10:132210699-132212382
chr19	45975744	45976598	12.8257	-0.851218	-12.2554	0.000606555	11304658	11304700	43	-0.35	42	0.185	0.025	0.535	0.116	0.215	0.182	0.154	0.189	0.735	0.459	0.534	0.495	0.453	Aberrant_hypomethylation	Hypo	chr19:45975744-45976598
chr12	129846433	129850024	6.67077	-0.60903	-12.2269	0.000613776	5595869	5595903	35	-0.236	34	0.67	0.123	0.906	0.038	0.716	0.489	0.761	0.712	0.911	0.871	0.864	0.933	0.951	Memory_hypomethylation	Hypo	chr12:129846433-129850024
chr12	130076250	130083302	10.6011	-0.549259	-12.2206	0.000613776	5598258	5598310	53	-0.221	55	0.644	0.111	0.865	0.024	0.677	0.481	0.72	0.699	0.897	0.835	0.847	0.876	0.872	Partial_hypomethylation_memory	Hypo	chr12:130076250-130083302
chr11	20625538	20627599	43.4205	-1.28175	-12.2134	0.000613776	3505331	3505410	80	-0.519	84	0.337	0.278	0.855	0.092	0.147	0.538	0.609	0.052	0.901	0.885	0.87	0.696	0.926	Partial_hypomethylation_memory	Hypo	chr11:20625538-20627599
chr9	980049	982329	8.25761	-0.607541	-12.2078	0.000613776	23270692	23270725	34	-0.227	38	0.351	0.091	0.579	0.055	0.262	0.465	0.382	0.296	0.635	0.571	0.546	0.632	0.509	Aberrant_hypomethylation	Hypo	chr9:980049-982329
chr10	38382893	38383885	20.5552	-0.943505	-12.187	0.000613776	385248	385303	56	-0.367	71	0.104	0.06	0.47	0.081	0.116	0.032	0.092	0.176	0.345	0.458	0.55	0.468	0.532	Memory_hypomethylation	Hypo	chr10:38382893-38383885
chr6	31734059	31734471	11.4381	-0.939846	-12.1478	0.000628218	19620105	19620129	25	-0.483	24	0.241	0.069	0.723	0.099	0.213	0.336	0.24	0.173	0.772	0.641	0.803	0.806	0.595	Memory_hypomethylation	Hypo	chr6:31734059-31734471
chr6	166471412	166472143	3.05797	-0.654685	-12.1394	0.000635439	20601523	20601536	14	-0.283	13	0.461	0.097	0.744	0.058	0.484	0.558	0.327	0.475	0.741	0.827	0.725	0.667	0.761	Partial_hypomethylation_memory	Hypo	chr6:166471412-166472143
chr19	7619801	7620413	24.6577	-1.37247	-12.1288	0.000635439	10781466	10781513	48	-0.52	49	0.153	0.099	0.673	0.154	0.181	0.28	0.059	0.094	0.895	0.48	0.614	0.735	0.642	Aberrant_hypomethylation	Hypo	chr19:7619801-7620413
chr10	132408282	132410901	3.77117	-0.649672	-12.1122	0.000635439	1169885	1169904	20	-0.253	19	0.655	0.053	0.908	0.016	0.701	0.579	0.676	0.664	0.924	0.896	0.898	0.896	0.928	Memory_hypomethylation	Hypo	chr10:132408282-132410901
chr12	129626710	129628148	4.25588	-0.659858	-12.1002	0.00064266	5593683	5593698	16	-0.253	15	0.656	0.053	0.91	0.025	0.666	0.583	0.71	0.667	0.918	0.923	0.87	0.902	0.935	Memory_hypomethylation	Hypo	chr12:129626710-129628148
chr9	131181375	131182252	7.03115	-0.649768	-12.0622	0.000678764	24107564	24107595	32	-0.229	33	0.293	0.068	0.523	0.029	0.325	0.269	0.368	0.212	0.531	0.519	0.567	0.503	0.494	Partial_hypomethylation_memory	Hypo	chr9:131181375-131182252
chr8	139320938	139324378	6.7964	-0.599674	-12.0562	0.000678764	23144653	23144681	29	-0.229	28	0.623	0.083	0.852	0.017	0.649	0.506	0.7	0.638	0.836	0.853	0.87	0.833	0.868	Memory_hypomethylation	Hypo	chr8:139320938-139324378
chr22	48885535	48887482	72.7402	1.35971	12.0508	0.000685985	14992381	14992502	122	0.511	155	0.538	0.386	0.026	0.012	0.64	0.529	0.026	0.956	0.015	0.017	0.046	0.024	0.029	Aberrant_hypermethylation	Hyper	chr22:48885535-48887482
chr8	139119975	139122992	5.88576	-0.641314	-12.0015	0.000714869	23142922	23142950	29	-0.239	28	0.679	0.092	0.917	0.018	0.716	0.541	0.733	0.725	0.934	0.902	0.905	0.906	0.94	Memory_hypomethylation	Hypo	chr8:139119975-139122992
chr8	139354727	139355793	3.34355	-1.08292	-11.9963	0.000714869	23144909	23144916	8	-0.447	7	0.462	0.107	0.909	0.028	0.573	0.353	0.532	0.39	0.902	0.917	0.864	0.934	0.929	Memory_hypomethylation	Hypo	chr8:139354727-139355793
chr6	150346234	150347252	31.0082	-1.38541	-11.9918	0.000714869	20441271	20441323	53	-0.591	52	0.232	0.252	0.823	0.056	0.124	0.137	0.607	0.061	0.916	0.81	0.804	0.819	0.764	Memory_hypomethylation	Hypo	chr6:150346234-150347252
chr9	141044328	141045291	31.7884	-1.11707	-11.9872	0.000714869	24306894	24306952	59	-0.433	82	0.095	0.037	0.528	0.206	0.096	0.046	0.137	0.102	0.36	0.332	0.796	0.46	0.692	Memory_hypomethylation	Hypo	chr9:141044328-141045291
chr10	132572736	132575464	8.2596	-0.619048	-11.9854	0.000714869	1171834	1171877	44	-0.223	43	0.69	0.062	0.913	0.022	0.686	0.604	0.744	0.724	0.904	0.899	0.89	0.925	0.946	Memory_hypomethylation	Hypo	chr10:132572736-132575464
chr12	49726108	49729804	46.7237	-0.803332	-11.9634	0.000714869	4874785	4874936	152	-0.321	153	0.436	0.182	0.757	0.122	0.37	0.662	0.482	0.232	0.897	0.843	0.738	0.728	0.581	Memory_hypomethylation	Hypo	chr12:49726108-49729804
chr12	130032663	130035078	6.33817	-0.77599	-11.9121	0.00072931	5597782	5597803	22	-0.319	21	0.577	0.11	0.895	0.028	0.613	0.421	0.68	0.592	0.918	0.868	0.862	0.917	0.912	Memory_hypomethylation	Hypo	chr12:130032663-130035078
chr10	132405314	132407304	6.5113	-0.568689	-11.8862	0.000736531	1169843	1169876	34	-0.217	34	0.714	0.082	0.931	0.011	0.755	0.59	0.762	0.748	0.936	0.936	0.928	0.913	0.939	Memory_hypomethylation	Hypo	chr10:132405314-132407304
chr8	139000217	139002346	5.3607	-0.602454	-11.8806	0.000743752	23142070	23142098	29	-0.217	28	0.683	0.104	0.899	0.046	0.736	0.532	0.766	0.696	0.911	0.836	0.873	0.927	0.951	Partial_hypomethylation_memory	Hypo	chr8:139000217-139002346
chr12	128646720	128649748	4.79429	-0.77711	-11.8553	0.000750973	5581179	5581199	21	-0.301	20	0.582	0.117	0.883	0.029	0.648	0.42	0.684	0.577	0.888	0.871	0.858	0.869	0.931	Partial_hypomethylation_memory	Hypo	chr12:128646720-128649748
chr13	111039898	111040748	9.93925	-0.764963	-11.8478	0.000758194	6342855	6342888	34	-0.303	33	0.412	0.167	0.716	0.047	0.454	0.411	0.593	0.19	0.718	0.682	0.795	0.679	0.705	Memory_hypomethylation	Hypo	chr13:111039898-111040748
chr9	26975567	26976534	8.24015	1.00889	11.8468	0.000758194	23450153	23450175	23	0.407	22	0.902	0.045	0.495	0.236	0.909	0.842	0.904	0.952	0.295	0.276	0.409	0.724	0.77	Memory_hypermethylation	Hyper	chr9:26975567-26976534
chr19	12767750	12768334	20.0673	-1.15117	-11.8343	0.000772636	10873641	10873687	47	-0.479	46	0.281	0.089	0.759	0.151	0.252	0.398	0.184	0.289	0.945	0.61	0.606	0.864	0.772	Aberrant_hypomethylation	Hypo	chr19:12767750-12768334
chr14	36741173	36742501	24.3136	-1.38176	-11.816	0.000772636	6551209	6551248	40	-0.583	39	0.115	0.126	0.697	0.164	0.073	0.303	0.044	0.039	0.819	0.42	0.707	0.822	0.718	Memory_hypomethylation	Hypo	chr14:36741173-36742501
chr16	6910970	6911784	4.57219	0.97435	11.8032	0.000779857	8108218	8108230	13	0.399	12	0.531	0.197	0.131	0.05	0.675	0.597	0.239	0.611	0.114	0.13	0.202	0.066	0.144	Aberrant_hypermethylation	Hyper	chr16:6910970-6911784
chr20	17308047	17308347	7.58079	-0.974908	-11.7823	0.000779857	2206755	2206773	19	-0.384	18	0.495	0.139	0.879	0.025	0.495	0.371	0.689	0.424	0.917	0.885	0.872	0.869	0.851	Memory_hypomethylation	Hypo	chr20:17308047-17308347
chr4	13524404	13531423	95.7234	-0.976478	-11.7251	0.00080874	16747091	16747357	267	-0.375	275	0.101	0.042	0.476	0.325	0.072	0.121	0.151	0.06	0.943	0.585	0.128	0.51	0.212	Memory_hypomethylation	Hypo	chr4:13524404-13531423
chr17	33775860	33778240	27.7984	-0.84916	-11.7087	0.000815961	9331347	9331429	83	-0.293	84	0.236	0.058	0.529	0.136	0.195	0.316	0.19	0.242	0.578	0.587	0.293	0.638	0.547	Memory_hypomethylation	Hypo	chr17:33775860-33778240
chr12	129909380	129911804	8.10044	-0.677272	-11.7038	0.000815961	5596523	5596555	33	-0.263	32	0.618	0.113	0.881	0.016	0.673	0.461	0.721	0.618	0.894	0.854	0.879	0.892	0.889	Memory_hypomethylation	Hypo	chr12:129909380-129911804
chr19	33167878	33168214	4.50337	-0.618613	-11.626	0.000859286	11110021	11110040	20	-0.22	21	0.268	0.087	0.489	0.058	0.283	0.31	0.338	0.143	0.474	0.427	0.574	0.515	0.453	Aberrant_hypomethylation	Hypo	chr19:33167878-33168214
chr10	132346339	132349228	7.72967	-0.529229	-11.6242	0.000859286	1169035	1169072	38	-0.229	37	0.668	0.057	0.897	0.022	0.711	0.586	0.702	0.673	0.902	0.877	0.871	0.911	0.924	Memory_hypomethylation	Hypo	chr10:132346339-132349228
chr12	129704675	129705828	4.24686	-0.880468	-11.621	0.000859286	5594441	5594453	13	-0.328	12	0.601	0.102	0.929	0.029	0.664	0.457	0.681	0.603	0.948	0.891	0.912	0.928	0.966	Memory_hypomethylation	Hypo	chr12:129704675-129705828
chr12	130084563	130089390	6.71178	-0.629888	-11.6175	0.000859286	5598312	5598345	34	-0.228	33	0.683	0.12	0.911	0.023	0.726	0.508	0.783	0.714	0.934	0.903	0.887	0.893	0.938	Memory_hypomethylation	Hypo	chr12:130084563-130089390
chr10	132311165	132312643	5.1336	-0.978266	-11.6169	0.000859286	1168675	1168689	15	-0.35	20	0.567	0.103	0.916	0.032	0.683	0.484	0.623	0.477	0.932	0.908	0.866	0.924	0.952	Memory_hypomethylation	Hypo	chr10:132311165-132312643
chr8	139439853	139440612	2.53918	-0.879796	-11.6146	0.000859286	23145495	23145502	8	-0.344	7	0.565	0.143	0.908	0.032	0.675	0.355	0.616	0.613	0.922	0.897	0.882	0.882	0.958	Memory_hypomethylation	Hypo	chr8:139439853-139440612
chr10	132140878	132141940	3.45933	-0.73349	-11.6017	0.000859286	1166399	1166411	13	-0.275	12	0.615	0.108	0.89	0.016	0.731	0.47	0.622	0.636	0.89	0.89	0.874	0.882	0.915	Memory_hypomethylation	Hypo	chr10:132140878-132141940
chr10	132930925	132933298	8.22117	-0.636031	-11.5981	0.000859286	1176831	1176867	37	-0.237	37	0.656	0.064	0.893	0.049	0.687	0.564	0.663	0.708	0.912	0.884	0.811	0.925	0.932	Memory_hypomethylation	Hypo	chr10:132930925-132933298
chr8	139571076	139572305	2.57823	-0.891097	-11.5918	0.000866507	23146519	23146527	9	-0.364	8	0.508	0.094	0.872	0.036	0.569	0.371	0.571	0.521	0.925	0.831	0.85	0.874	0.882	Memory_hypomethylation	Hypo	chr8:139571076-139572305
chr8	53012452	53013283	18.405	-1.33096	-11.5857	0.000866507	22543842	22543875	34	-0.544	34	0.272	0.265	0.816	0.074	0.192	0.19	0.656	0.049	0.93	0.745	0.806	0.841	0.759	Memory_hypomethylation	Hypo	chr8:53012452-53013283
chr1	17018824	17019612	22.6275	-0.718268	-11.5557	0.000880949	11807071	11807145	75	-0.293	85	0.437	0.131	0.73	0.11	0.395	0.358	0.632	0.364	0.848	0.76	0.812	0.613	0.617	Partial_hypomethylation_memory	Hypo	chr1:17018824-17019612
chr10	133092848	133095517	3.84729	-0.611189	-11.5182	0.000880949	1179713	1179737	25	-0.209	24	0.69	0.083	0.899	0.02	0.732	0.565	0.725	0.738	0.921	0.887	0.871	0.901	0.914	Memory_hypomethylation	Hypo	chr10:133092848-133095517
chr19	11734246	11734825	9.42035	-1.03199	-11.4772	0.000909833	10858632	10858652	21	-0.431	26	0.302	0.17	0.732	0.18	0.243	0.553	0.184	0.226	0.85	0.452	0.65	0.857	0.853	Aberrant_hypomethylation	Hypo	chr19:11734246-11734825
chr2	176981935	176983297	14.6408	-0.558906	-11.4673	0.000909833	16460857	16460910	54	-0.215	53	0.372	0.102	0.587	0.078	0.305	0.266	0.478	0.438	0.477	0.541	0.637	0.607	0.672	Memory_hypomethylation	Hypo	chr2:176981935-176983297
chr12	129029334	129030398	2.88254	-0.738528	-11.4619	0.000909833	5585466	5585477	12	-0.28	11	0.613	0.109	0.892	0.033	0.659	0.468	0.723	0.601	0.915	0.845	0.871	0.904	0.926	Memory_hypomethylation	Hypo	chr12:129029334-129030398
chr10	132642785	132645160	6.81014	-0.894094	-11.4437	0.000924274	1172842	1172860	19	-0.329	19	0.576	0.092	0.905	0.043	0.608	0.442	0.605	0.65	0.913	0.84	0.898	0.916	0.958	Memory_hypomethylation	Hypo	chr10:132642785-132645160
chr3	146187073	146188036	18.8253	-0.908241	-11.4382	0.000924274	14635341	14635390	50	-0.298	53	0.162	0.042	0.46	0.106	0.123	0.14	0.219	0.168	0.477	0.363	0.631	0.45	0.38	Memory_hypomethylation	Hypo	chr3:146187073-146188036
chr8	139241537	139244305	5.52477	-0.851373	-11.4381	0.000924274	23144034	23144052	19	-0.328	18	0.526	0.085	0.854	0.067	0.591	0.413	0.591	0.512	0.856	0.739	0.884	0.889	0.904	Memory_hypomethylation	Hypo	chr8:139241537-139244305
chr10	132482869	132484351	2.91953	-0.809678	-11.4205	0.000931495	1170676	1170685	10	-0.329	9	0.578	0.097	0.907	0.037	0.641	0.435	0.601	0.633	0.892	0.903	0.855	0.943	0.943	Partial_hypomethylation_memory	Hypo	chr10:132482869-132484351
chr14	67878555	67879166	30.7328	-1.40828	-11.3982	0.000931495	6777098	6777160	63	-0.526	64	0.12	0.026	0.646	0.292	0.09	0.138	0.145	0.108	0.97	0.934	0.579	0.384	0.362	Memory_hypomethylation	Hypo	chr14:67878555-67879166
chr12	128904139	128906313	3.367	-0.569165	-11.3942	0.000938716	5584008	5584031	24	-0.23	23	0.675	0.113	0.905	0.034	0.78	0.541	0.756	0.622	0.932	0.852	0.895	0.914	0.933	Memory_hypomethylation	Hypo	chr12:128904139-128906313
chr12	129890067	129890891	1.73004	-0.83387	-11.3929	0.000938716	5596322	5596329	8	-0.333	7	0.576	0.097	0.909	0.025	0.628	0.477	0.686	0.514	0.938	0.901	0.872	0.904	0.928	Memory_hypomethylation	Hypo	chr12:129890067-129890891
chr21	39861032	39862529	5.35816	-0.929059	-11.3599	0.000960379	14402326	14402342	17	-0.383	16	0.378	0.204	0.761	0.089	0.559	0.514	0.109	0.331	0.903	0.724	0.732	0.668	0.778	Aberrant_hypomethylation	Hypo	chr21:39861032-39862529
chr12	130376006	130380291	7.81461	-0.522609	-11.3586	0.000960379	5601650	5601698	49	-0.213	48	0.712	0.085	0.925	0.018	0.758	0.598	0.792	0.702	0.932	0.906	0.905	0.936	0.946	Memory_hypomethylation	Hypo	chr12:130376006-130380291
chr19	49521924	49523306	24.3189	-0.853711	-11.3523	0.000960379	11375131	11375197	67	-0.291	81	0.319	0.139	0.61	0.116	0.276	0.14	0.43	0.429	0.6	0.421	0.668	0.727	0.634	Memory_hypomethylation	Hypo	chr19:49521924-49523306
chr19	4329027	4329650	13.0231	-0.85574	-11.3455	0.000960379	10713787	10713821	35	-0.364	34	0.343	0.075	0.707	0.148	0.33	0.334	0.264	0.444	0.689	0.541	0.59	0.836	0.879	Memory_hypomethylation	Hypo	chr19:4329027-4329650
chr10	132444423	132445701	4.11765	-0.716617	-11.3187	0.000960379	1170230	1170243	14	-0.256	13	0.663	0.096	0.919	0.013	0.685	0.522	0.725	0.721	0.918	0.91	0.906	0.938	0.924	Memory_hypomethylation	Hypo	chr10:132444423-132445701
chr20	13338577	13343330	25.5173	-0.896419	-11.3081	0.000960379	2179661	2179730	70	-0.321	93	0.504	0.247	0.825	0.049	0.465	0.17	0.67	0.71	0.82	0.885	0.749	0.836	0.836	Aberrant_hypomethylation	Hypo	chr20:13338577-13343330
chr15	32267516	32267829	6.69124	-1.06107	-11.2984	0.0009676	7299946	7299960	15	-0.465	21	0.179	0.12	0.644	0.093	0.154	0.146	0.35	0.068	0.761	0.53	0.615	0.715	0.6	Memory_hypomethylation	Hypo	chr15:32267516-32267829
chr16	6068961	6070588	26.9599	0.763765	11.2949	0.0009676	8099750	8099843	94	0.279	137	0.31	0.19	0.031	0.006	0.355	0.421	0.029	0.435	0.03	0.021	0.036	0.029	0.036	Aberrant_hypermethylation	Hyper	chr16:6068961-6070588
chr16	75549120	75550175	5.92156	-0.59126	-11.2943	0.0009676	8705827	8705851	25	-0.243	25	0.57	0.058	0.813	0.031	0.655	0.537	0.529	0.558	0.843	0.765	0.819	0.803	0.836	Aberrant_hypomethylation	Hypo	chr16:75549120-75550175
chr12	130331072	130331567	1.55282	-0.957948	-11.2899	0.0009676	5601158	5601162	5	-0.379	4	0.542	0.102	0.921	0.015	0.596	0.396	0.622	0.555	0.927	0.915	0.923	0.94	0.901	Memory_hypomethylation	Hypo	chr12:130331072-130331567
chr19	5477624	5478651	8.50509	-0.507654	-11.2832	0.0009676	10741467	10741504	38	-0.229	40	0.435	0.014	0.664	0.052	0.437	0.417	0.45	0.438	0.706	0.604	0.73	0.633	0.647	Partial_hypomethylation_memory	Hypo	chr19:5477624-5478651
chr10	132338258	132341090	4.03972	-0.888331	-11.2724	0.0009676	1168939	1168951	13	-0.349	12	0.478	0.045	0.826	0.043	0.518	0.418	0.508	0.467	0.821	0.777	0.838	0.802	0.893	Memory_hypomethylation	Hypo	chr10:132338258-132341090
chr7	76026648	76027138	12.0348	-0.941362	-11.2528	0.000974821	21364420	21364449	30	-0.366	35	0.344	0.064	0.71	0.194	0.332	0.283	0.433	0.327	0.861	0.381	0.697	0.835	0.774	Partial_hypomethylation_memory	Hypo	chr7:76026648-76027138
chr3	74662405	74663259	5.11954	-0.601713	-11.2379	0.000974821	14158441	14158462	22	-0.264	21	0.398	0.078	0.662	0.039	0.451	0.405	0.451	0.286	0.7	0.597	0.668	0.668	0.676	Partial_hypomethylation_memory	Hypo	chr3:74662405-74663259
chr8	138463781	138465798	2.29255	-0.881325	-11.2325	0.000974821	23138568	23138576	9	-0.327	8	0.591	0.167	0.918	0.033	0.703	0.346	0.691	0.623	0.908	0.948	0.865	0.927	0.942	Partial_hypomethylation_memory	Hypo	chr8:138463781-138465798
chr12	128710521	128717149	9.56071	-0.477346	-11.2279	0.000982042	5581733	5581791	59	-0.203	58	0.661	0.106	0.863	0.033	0.715	0.508	0.743	0.677	0.872	0.827	0.837	0.871	0.91	Memory_hypomethylation	Hypo	chr12:128710521-128717149
chr8	139305833	139306815	1.76786	-0.911234	-11.2128	0.00101093	23144512	23144517	6	-0.356	5	0.573	0.142	0.929	0.043	0.674	0.363	0.632	0.625	1	0.932	0.885	0.915	0.916	Memory_hypomethylation	Hypo	chr8:139305833-139306815
chr12	130225895	130230141	6.98411	-0.664323	-11.2052	0.00101093	5599836	5599862	27	-0.27	26	0.579	0.14	0.849	0.011	0.626	0.375	0.695	0.62	0.853	0.849	0.842	0.834	0.865	Partial_hypomethylation_memory	Hypo	chr12:130225895-130230141
chr12	129791776	129793543	2.54667	-0.727305	-11.1948	0.00101815	5595339	5595350	12	-0.261	11	0.615	0.083	0.876	0.024	0.645	0.494	0.681	0.64	0.87	0.89	0.842	0.873	0.904	Partial_hypomethylation_memory	Hypo	chr12:129791776-129793543
chr6	100894511	100898211	89.3327	0.986819	11.1832	0.00101815	20094536	20094701	166	0.455	165	0.774	0.185	0.318	0.222	0.754	0.901	0.919	0.52	0.534	0.54	0.113	0.075	0.329	Memory_hypermethylation	Hyper	chr6:100894511-100898211
chr12	128773946	128777012	5.91876	-0.514163	-11.1828	0.00101815	5582435	5582470	36	-0.211	35	0.638	0.106	0.848	0.015	0.714	0.482	0.698	0.657	0.873	0.842	0.837	0.854	0.837	Memory_hypomethylation	Hypo	chr12:128773946-128777012
chr10	132344491	132345552	4.1869	-0.772714	-11.1754	0.00101815	1169004	1169023	20	-0.264	19	0.665	0.088	0.929	0.024	0.765	0.551	0.685	0.659	0.935	0.909	0.906	0.928	0.966	Memory_hypomethylation	Hypo	chr10:132344491-132345552
chr8	139379244	139381039	3.64706	-0.653461	-11.167	0.00102537	23145080	23145099	20	-0.231	19	0.692	0.082	0.924	0.025	0.707	0.574	0.758	0.731	0.916	0.888	0.92	0.941	0.953	Memory_hypomethylation	Hypo	chr8:139379244-139381039
chr5	151304701	151305356	9.71517	-0.829725	-11.1654	0.00102537	19009646	19009675	30	-0.349	29	0.31	0.095	0.659	0.137	0.364	0.196	0.409	0.273	0.784	0.729	0.758	0.481	0.543	Partial_hypomethylation_memory	Hypo	chr5:151304701-151305356
chr16	7222973	7225722	5.92521	-0.597763	-11.1521	0.00103981	8111329	8111362	34	-0.231	33	0.677	0.143	0.908	0.017	0.698	0.484	0.832	0.693	0.899	0.893	0.895	0.918	0.933	Memory_hypomethylation	Hypo	chr16:7222973-7225722
chr8	138791642	138793272	3.15692	-0.91049	-11.1179	0.00104703	23140628	23140637	10	-0.343	9	0.558	0.141	0.901	0.037	0.682	0.41	0.675	0.464	0.869	0.862	0.924	0.897	0.952	Memory_hypomethylation	Hypo	chr8:138791642-138793272
chr12	128985235	128987011	3.57694	-0.813406	-11.1024	0.00104703	5584926	5584938	13	-0.324	12	0.56	0.141	0.884	0.033	0.592	0.374	0.715	0.558	0.925	0.862	0.848	0.874	0.911	Memory_hypomethylation	Hypo	chr12:128985235-128987011
chr5	2751169	2758664	111.349	0.728758	11.0737	0.00106869	17971107	17971511	405	0.291	516	0.323	0.371	0.031	0.008	0.049	0.256	0.121	0.865	0.022	0.028	0.044	0.035	0.029	Memory_hypermethylation	Hyper	chr5:2751169-2758664
chr10	93414827	93415416	2.43353	-0.941281	-11.0698	0.00106869	778888	778897	10	-0.417	15	0.306	0.043	0.723	0.029	0.317	0.339	0.324	0.244	0.724	0.696	0.7	0.725	0.769	Memory_hypomethylation	Hypo	chr10:93414827-93415416
chr18	14999286	15000541	35.7943	-1.33488	-11.0644	0.00106869	10105865	10105924	60	-0.56	133	0.333	0.287	0.893	0.06	0.323	0.149	0.742	0.116	0.951	0.921	0.888	0.91	0.794	Memory_hypomethylation	Hypo	chr18:14999286-15000541
chr12	129690274	129693415	7.32872	-0.584974	-11.0548	0.00107591	5594279	5594316	38	-0.21	37	0.696	0.068	0.905	0.039	0.716	0.598	0.758	0.711	0.901	0.892	0.85	0.934	0.95	Memory_hypomethylation	Hypo	chr12:129690274-129693415
chr10	132780937	132782039	3.68391	-1.12532	-11.0521	0.00107591	1174497	1174505	9	-0.425	8	0.434	0.052	0.859	0.054	0.455	0.356	0.461	0.463	0.921	0.827	0.786	0.866	0.895	Memory_hypomethylation	Hypo	chr10:132780937-132782039
chr9	130955064	130955536	31.7313	-1.53355	-11.0315	0.00109036	24102942	24102984	43	-0.62	43	0.296	0.3	0.916	0.052	0.088	0.063	0.324	0.709	0.958	0.961	0.835	0.927	0.9	Partial_hypomethylation_memory	Hypo	chr9:130955064-130955536
chr12	129942231	129944425	3.86391	-0.608396	-11.0035	0.00111202	5596846	5596870	25	-0.208	24	0.713	0.058	0.921	0.024	0.742	0.626	0.745	0.739	0.925	0.889	0.904	0.944	0.942	Memory_hypomethylation	Hypo	chr12:129942231-129944425
chr14	93616835	93617252	2.32022	-0.982271	-10.9825	0.00111924	7011454	7011463	10	-0.414	9	0.349	0.097	0.762	0.114	0.428	0.389	0.37	0.208	0.856	0.779	0.831	0.568	0.777	Memory_hypomethylation	Hypo	chr14:93616835-93617252
chr12	108238924	108239803	17.2335	-0.933278	-10.9274	0.00112646	5319102	5319138	37	-0.414	55	0.355	0.247	0.769	0.064	0.258	0.29	0.715	0.157	0.807	0.756	0.681	0.851	0.748	Memory_hypomethylation	Hypo	chr12:108238924-108239803
chr2	91936670	91937379	13.8638	-0.966178	-10.9256	0.00113368	15829001	15829034	34	-0.405	68	0.3	0.092	0.705	0.205	0.246	0.396	0.357	0.2	0.826	0.869	0.866	0.495	0.468	Aberrant_hypomethylation	Hypo	chr2:91936670-91937379
chr12	129934290	129935923	3.86477	-0.748952	-10.9156	0.00113368	5596786	5596800	15	-0.247	19	0.636	0.093	0.883	0.067	0.658	0.561	0.758	0.566	0.848	0.79	0.897	0.916	0.965	Memory_hypomethylation	Hypo	chr12:129934290-129935923
chr12	130463995	130466598	4.88683	-0.654225	-10.8576	0.00115534	5602753	5602773	21	-0.223	20	0.69	0.109	0.913	0.028	0.721	0.53	0.778	0.731	0.9	0.898	0.883	0.938	0.948	Partial_hypomethylation_memory	Hypo	chr12:130463995-130466598
chr19	51829861	51830866	33.6197	-1.34351	-10.8457	0.00115534	11421260	11421324	65	-0.533	69	0.278	0.272	0.811	0.097	0.125	0.685	0.169	0.134	0.908	0.789	0.787	0.899	0.672	Memory_hypomethylation	Hypo	chr19:51829861-51830866
chr10	132516330	132518062	4.02024	-0.74791	-10.8416	0.00115534	1171087	1171105	19	-0.252	19	0.652	0.085	0.904	0.036	0.737	0.542	0.696	0.634	0.908	0.855	0.884	0.947	0.928	Memory_hypomethylation	Hypo	chr10:132516330-132518062
chr10	52752520	52754367	5.66239	-0.548028	-10.8402	0.00115534	464211	464244	34	-0.216	33	0.549	0.123	0.765	0.077	0.629	0.404	0.67	0.494	0.727	0.697	0.706	0.83	0.864	Memory_hypomethylation	Hypo	chr10:52752520-52754367
chr10	133104339	133107015	4.45652	-0.590162	-10.8276	0.00116256	1179799	1179818	20	-0.222	19	0.693	0.076	0.915	0.017	0.686	0.597	0.707	0.781	0.928	0.898	0.897	0.934	0.919	Memory_hypomethylation	Hypo	chr10:133104339-133107015
chr1	156616401	156616945	21.4939	-1.18481	-10.8234	0.00116256	12837750	12837793	44	-0.459	55	0.285	0.057	0.744	0.174	0.21	0.332	0.271	0.327	0.941	0.502	0.766	0.861	0.651	Memory_hypomethylation	Hypo	chr1:156616401-156616945
chr14	70038236	70039680	52.4159	-0.949784	-10.8174	0.00116256	6798233	6798362	130	-0.38	183	0.266	0.111	0.646	0.169	0.205	0.147	0.323	0.391	0.742	0.632	0.837	0.636	0.384	Memory_hypomethylation	Hypo	chr14:70038236-70039680
chr2	190983842	190984844	5.08668	-0.578178	-10.8161	0.00116978	16544527	16544549	23	-0.216	22	0.24	0.055	0.457	0.095	0.221	0.19	0.23	0.319	0.461	0.338	0.389	0.569	0.526	Aberrant_hypomethylation	Hypo	chr2:190983842-190984844
chr12	130431651	130433595	2.81437	-0.697407	-10.7996	0.00116978	5602460	5602474	15	-0.296	14	0.588	0.123	0.883	0.013	0.678	0.468	0.708	0.497	0.876	0.889	0.897	0.864	0.891	Memory_hypomethylation	Hypo	chr12:130431651-130433595
chr8	24591653	24592085	1.46778	-1.61045	-10.7927	0.00116978	22320981	22320985	5	-0.563	4	0.157	0.016	0.721	0.153	0.154	0.154	0.18	0.141	0.753	0.667	0.688	0.539	0.956	Memory_hypomethylation	Hypo	chr8:24591653-24592085
chr12	128822054	128824151	7.98346	0.86279	10.7885	0.00117701	5582969	5582997	29	0.37	28	0.621	0.167	0.25	0.094	0.671	0.512	0.467	0.834	0.183	0.16	0.384	0.215	0.31	Aberrant_hypermethylation	Hyper	chr12:128822054-128824151
chr3	2139513	2142079	35.7191	0.881269	10.7782	0.00117701	13536003	13536135	133	0.333	209	0.389	0.302	0.055	0.023	0.407	0.318	0.781	0.049	0.036	0.051	0.096	0.045	0.05	Aberrant_hypermethylation	Hyper	chr3:2139513-2142079
chr10	132025811	132026983	2.06329	-0.805807	-10.7466	0.00118423	1165118	1165124	7	-0.355	6	0.525	0.093	0.88	0.019	0.649	0.54	0.433	0.479	0.896	0.859	0.863	0.9	0.881	Memory_hypomethylation	Hypo	chr10:132025811-132026983
chr8	138920538	138922576	4.29355	-0.709693	-10.7395	0.00119145	23141535	23141557	23	-0.234	22	0.671	0.086	0.906	0.029	0.705	0.545	0.735	0.7	0.933	0.888	0.875	0.893	0.938	Memory_hypomethylation	Hypo	chr8:138920538-138922576
chr16	7086990	7089298	4.82087	-0.664058	-10.7378	0.00119145	8110106	8110126	21	-0.249	21	0.624	0.151	0.874	0.021	0.677	0.418	0.775	0.628	0.905	0.867	0.859	0.853	0.884	Memory_hypomethylation	Hypo	chr16:7086990-7089298
chr12	130232893	130233882	3.84725	-0.751879	-10.7253	0.00119867	5599902	5599913	12	-0.328	11	0.506	0.075	0.834	0.046	0.598	0.43	0.533	0.463	0.852	0.761	0.858	0.822	0.879	Memory_hypomethylation	Hypo	chr12:130232893-130233882
chr8	138850812	138853435	3.51412	-0.583361	-10.7223	0.00119867	23141023	23141043	21	-0.217	20	0.695	0.127	0.912	0.028	0.772	0.511	0.787	0.711	0.931	0.881	0.897	0.901	0.951	Memory_hypomethylation	Hypo	chr8:138850812-138853435
chr14	73736776	73737177	14.4699	-1.08221	-10.718	0.00119867	6833223	6833251	29	-0.529	41	0.184	0.038	0.713	0.148	0.172	0.16	0.164	0.24	0.953	0.672	0.692	0.703	0.545	Memory_hypomethylation	Hypo	chr14:73736776-73737177
chr12	130329065	130330536	3.53733	-0.677761	-10.6999	0.00120589	5601143	5601157	15	-0.234	14	0.68	0.105	0.914	0.022	0.724	0.531	0.773	0.692	0.896	0.935	0.9	0.942	0.899	Memory_hypomethylation	Hypo	chr12:130329065-130330536
chr7	103084840	103085858	6.40116	-0.707172	-10.6986	0.00120589	21579597	21579620	24	-0.301	23	0.336	0.043	0.636	0.03	0.374	0.277	0.359	0.332	0.68	0.615	0.603	0.646	0.637	Memory_hypomethylation	Hypo	chr7:103084840-103085858
chr10	132255029	132257985	6.78838	-0.562151	-10.6872	0.00120589	1167830	1167863	34	-0.205	34	0.69	0.12	0.894	0.024	0.751	0.51	0.738	0.76	0.925	0.873	0.875	0.884	0.914	Memory_hypomethylation	Hypo	chr10:132255029-132257985
chr3	110607680	110608000	10.3762	-0.983678	-10.6869	0.00120589	14354559	14354581	23	-0.413	22	0.382	0.19	0.795	0.094	0.533	0.18	0.26	0.556	0.811	0.724	0.679	0.854	0.909	Aberrant_hypomethylation	Hypo	chr3:110607680-110608000
chr12	50015762	50016307	8.78327	-0.839238	-10.6864	0.00120589	4878950	4878972	23	-0.382	30	0.329	0.145	0.712	0.125	0.256	0.162	0.464	0.436	0.828	0.651	0.765	0.794	0.521	Partial_hypomethylation_memory	Hypo	chr12:50015762-50016307
chr2	131450110	131450726	11.7364	-1.55221	-10.6717	0.00120589	16148212	16148228	17	-0.663	43	0.104	0.091	0.767	0.181	0.068	0.062	0.24	0.046	0.877	0.975	0.828	0.588	0.568	Memory_hypomethylation	Hypo	chr2:131450110-131450726
chr7	99775409	99775654	7.46997	-1.0828	-10.6555	0.00122755	21530786	21530809	24	-0.422	23	0.329	0.227	0.75	0.119	0.175	0.142	0.36	0.638	0.906	0.59	0.812	0.739	0.705	Partial_hypomethylation_memory	Hypo	chr7:99775409-99775654
chr20	61493609	61494027	6.16168	-0.724367	-10.6097	0.00125644	2688140	2688162	23	-0.286	22	0.487	0.084	0.773	0.102	0.566	0.379	0.462	0.541	0.785	0.595	0.834	0.843	0.808	Memory_hypomethylation	Hypo	chr20:61493609-61494027
chr11	18129153	18129571	4.14401	-0.678071	-10.6091	0.00125644	3482805	3482822	18	-0.256	17	0.488	0.088	0.743	0.116	0.55	0.366	0.555	0.479	0.729	0.552	0.797	0.785	0.854	Memory_hypomethylation	Hypo	chr11:18129153-18129571
chr22	48765157	48766376	9.05786	1.03921	10.5919	0.00126366	14990337	14990362	26	0.391	25	0.572	0.214	0.181	0.142	0.645	0.573	0.28	0.789	0.039	0.067	0.137	0.348	0.312	Memory_hypermethylation	Hyper	chr22:48765157-48766376
chr14	89444606	89445660	5.41841	-0.732703	-10.5685	0.00127088	6960556	6960573	18	-0.327	38	0.24	0.114	0.567	0.065	0.202	0.105	0.279	0.373	0.645	0.628	0.51	0.516	0.534	Memory_hypomethylation	Hypo	chr14:89444606-89445660
chr20	25967716	25968244	20.5307	-1.3826	-10.5614	0.00127088	2291630	2291660	31	-0.657	37	0.196	0.141	0.853	0.064	0.159	0.094	0.404	0.127	0.892	0.869	0.906	0.852	0.744	Memory_hypomethylation	Hypo	chr20:25967716-25968244
chr2	208976737	208977564	9.76743	-0.73757	-10.559	0.00127088	16680696	16680725	30	-0.306	47	0.169	0.021	0.475	0.077	0.14	0.166	0.182	0.188	0.514	0.517	0.558	0.392	0.392	Memory_hypomethylation	Hypo	chr2:208976737-208977564
chr19	1851559	1852500	20.2372	-1.15916	-10.558	0.00127088	10644888	10644923	36	-0.548	69	0.25	0.211	0.797	0.147	0.116	0.188	0.562	0.133	0.962	0.836	0.707	0.889	0.594	Memory_hypomethylation	Hypo	chr19:1851559-1852500
chr2	241496549	241496817	9.73142	-1.02917	-10.5354	0.0012781	16994983	16995002	20	-0.427	19	0.375	0.103	0.802	0.084	0.382	0.229	0.424	0.465	0.925	0.759	0.8	0.828	0.699	Memory_hypomethylation	Hypo	chr2:241496549-241496817
chr10	132427970	132428448	2.14112	-1.16555	-10.5114	0.00128532	1170082	1170088	7	-0.477	6	0.412	0.078	0.889	0.04	0.424	0.301	0.48	0.443	0.891	0.859	0.839	0.928	0.928	Memory_hypomethylation	Hypo	chr10:132427970-132428448
chr2	75135726	75136413	13.5468	-1.12614	-10.4811	0.00129976	15723303	15723326	24	-0.503	23	0.204	0.032	0.707	0.2	0.174	0.248	0.204	0.191	0.856	0.373	0.678	0.785	0.844	Memory_hypomethylation	Hypo	chr2:75135726-75136413
chr18	77720794	77722073	11.916	-0.602507	-10.4619	0.00132142	10587608	10587651	44	-0.268	43	0.5	0.109	0.768	0.031	0.516	0.394	0.645	0.444	0.783	0.734	0.735	0.802	0.787	Memory_hypomethylation	Hypo	chr18:77720794-77722073
chr10	132806948	132807405	2.48818	-1.03386	-10.4612	0.00132142	1174824	1174829	6	-0.407	5	0.46	0.051	0.867	0.075	0.424	0.419	0.529	0.469	0.82	0.824	0.81	0.897	0.986	Memory_hypomethylation	Hypo	chr10:132806948-132807405
chr17	33814030	33818579	39.8772	-0.757225	-10.4517	0.00133587	9331719	9331878	160	-0.277	163	0.125	0.12	0.403	0.194	0.077	0.304	0.064	0.056	0.548	0.523	0.154	0.556	0.232	Memory_hypomethylation	Hypo	chr17:33814030-33818579
chr12	129738031	129740194	6.1362	-0.633207	-10.4388	0.00135753	5594789	5594815	27	-0.251	26	0.654	0.121	0.905	0.021	0.679	0.478	0.747	0.713	0.919	0.901	0.875	0.9	0.929	Memory_hypomethylation	Hypo	chr12:129738031-129740194
chr11	14926713	14927849	31.0429	-1.17456	-10.4387	0.00135753	3457903	3457969	67	-0.447	76	0.221	0.116	0.668	0.189	0.052	0.314	0.269	0.249	0.948	0.555	0.755	0.621	0.462	Memory_hypomethylation	Hypo	chr11:14926713-14927849
chr18	14747562	14748681	25.1632	-1.4691	-10.4289	0.00136475	10103980	10104019	40	-0.67	81	0.196	0.174	0.866	0.091	0.227	0.107	0.425	0.024	0.949	0.91	0.896	0.864	0.713	Memory_hypomethylation	Hypo	chr18:14747562-14748681
chr11	94840390	94841210	8.05345	-0.691977	-10.42	0.00136475	4127383	4127416	34	-0.256	33	0.54	0.166	0.796	0.066	0.586	0.314	0.547	0.712	0.786	0.718	0.753	0.877	0.846	Aberrant_hypomethylation	Hypo	chr11:94840390-94841210
chr3	49314217	49314814	16.1681	-1.1148	-10.411	0.00137197	13933235	13933270	36	-0.453	42	0.191	0.091	0.644	0.237	0.191	0.1	0.315	0.156	0.934	0.56	0.817	0.577	0.33	Memory_hypomethylation	Hypo	chr3:49314217-49314814
chr7	157750907	157752517	2.26485	-0.781323	-10.4084	0.00137197	22046473	22046481	9	-0.324	8	0.576	0.07	0.899	0.019	0.597	0.569	0.653	0.484	0.905	0.879	0.882	0.909	0.923	Memory_hypomethylation	Hypo	chr7:157750907-157752517
chr20	62104809	62105771	5.6287	-0.594909	-10.4007	0.00137919	2704570	2704598	29	-0.216	29	0.584	0.034	0.8	0.045	0.596	0.614	0.591	0.536	0.756	0.835	0.851	0.807	0.751	Memory_hypomethylation	Hypo	chr20:62104809-62105771
chr16	7187279	7188348	3.6764	-0.720958	-10.4002	0.00137919	8111024	8111039	16	-0.281	15	0.584	0.202	0.865	0.027	0.662	0.298	0.767	0.609	0.874	0.87	0.83	0.849	0.901	Memory_hypomethylation	Hypo	chr16:7187279-7188348
chr12	128852982	128858243	6.65287	-0.500585	-10.4001	0.00137919	5583326	5583367	42	-0.205	41	0.661	0.099	0.866	0.023	0.699	0.519	0.746	0.681	0.884	0.886	0.829	0.863	0.87	Memory_hypomethylation	Hypo	chr12:128852982-128858243
chr5	63255883	63257499	50.1535	-1.15229	-10.3508	0.0014153	18385094	18385193	100	-0.476	99	0.178	0.191	0.654	0.18	0.067	0.17	0.45	0.024	0.82	0.682	0.822	0.411	0.533	Memory_hypomethylation	Hypo	chr5:63255883-63257499
chr12	54090754	54091268	10.6384	-1.05929	-10.3438	0.00142252	4931965	4931988	24	-0.48	23	0.269	0.156	0.748	0.106	0.18	0.335	0.454	0.106	0.859	0.614	0.754	0.842	0.673	Memory_hypomethylation	Hypo	chr12:54090754-54091268
chr7	153953539	153956420	3.59552	-0.533599	-10.3425	0.00142252	21986879	21986907	29	-0.205	28	0.678	0.063	0.883	0.023	0.771	0.658	0.643	0.637	0.902	0.848	0.874	0.884	0.907	Partial_hypomethylation_memory	Hypo	chr7:153953539-153956420
chr16	5834490	5836358	6.02588	-0.880045	-10.3375	0.00143696	8097272	8097290	19	-0.325	18	0.554	0.076	0.879	0.078	0.533	0.457	0.63	0.596	0.833	0.767	0.908	0.933	0.954	Memory_hypomethylation	Hypo	chr16:5834490-5836358
chr12	130366813	130368579	2.40229	-0.727569	-10.328	0.00144418	5601575	5601586	12	-0.264	11	0.643	0.116	0.908	0.02	0.73	0.477	0.714	0.652	0.927	0.883	0.892	0.91	0.926	Memory_hypomethylation	Hypo	chr12:130366813-130368579
chr11	133657449	133658113	15.2858	-0.806035	-10.3252	0.00144418	4459356	4459401	46	-0.321	46	0.195	0.045	0.516	0.159	0.17	0.244	0.221	0.147	0.74	0.297	0.484	0.561	0.5	Aberrant_hypomethylation	Hypo	chr11:133657449-133658113
chr14	65017076	65017452	2.3191	-0.635046	-10.3249	0.00144418	6753477	6753485	9	-0.251	8	0.19	0.051	0.441	0.05	0.255	0.131	0.188	0.186	0.488	0.5	0.422	0.387	0.408	Memory_hypomethylation	Hypo	chr14:65017076-65017452
chr12	128953651	128957281	5.29286	-0.483552	-10.3226	0.0014514	5584573	5584606	34	-0.201	33	0.695	0.09	0.895	0.024	0.723	0.564	0.771	0.721	0.894	0.874	0.876	0.897	0.935	Memory_hypomethylation	Hypo	chr12:128953651-128957281
chr1	202054369	202056242	4.64357	-0.645465	-10.3117	0.00145862	13163126	13163144	19	-0.266	18	0.188	0.066	0.454	0.058	0.187	0.216	0.25	0.097	0.523	0.367	0.454	0.441	0.483	Aberrant_hypomethylation	Hypo	chr1:202054369-202056242
chr2	11125	11664	19.3362	1.11244	10.3105	0.00145862	15042532	15042576	45	0.477	65	0.881	0.052	0.404	0.175	0.825	0.849	0.93	0.92	0.208	0.249	0.634	0.466	0.464	Memory_hypermethylation	Hyper	chr2:11125-11664
chr7	3018167	3019260	8.60875	-0.588016	-10.3073	0.00146584	20742456	20742494	39	-0.253	38	0.437	0.154	0.69	0.132	0.465	0.624	0.408	0.252	0.901	0.579	0.734	0.601	0.634	Memory_hypomethylation	Hypo	chr7:3018167-3019260
chr19	47960293	47962280	34.7935	-0.704453	-10.3048	0.00146584	11343279	11343377	99	-0.261	98	0.447	0.139	0.708	0.132	0.531	0.342	0.599	0.317	0.822	0.534	0.733	0.838	0.615	Partial_hypomethylation_memory	Hypo	chr19:47960293-47962280
chr4	170695751	170696578	28.0115	-1.3466	-10.3046	0.00146584	17744794	17744846	53	-0.538	53	0.194	0.103	0.732	0.222	0.161	0.157	0.344	0.113	0.919	0.868	0.875	0.587	0.412	Memory_hypomethylation	Hypo	chr4:170695751-170696578
chr8	139442929	139445117	2.68735	-0.701455	-10.2977	0.00146584	23145520	23145530	11	-0.276	10	0.602	0.074	0.877	0.037	0.637	0.493	0.658	0.618	0.873	0.827	0.895	0.863	0.928	Memory_hypomethylation	Hypo	chr8:139442929-139445117
chr1	1713614	1714560	24.2819	-1.24805	-10.2922	0.00146584	11567414	11567458	45	-0.503	55	0.09	0.03	0.594	0.188	0.054	0.121	0.108	0.078	0.782	0.297	0.561	0.724	0.604	Memory_hypomethylation	Hypo	chr1:1713614-1714560
chr20	44451426	44451923	9.03601	-0.773213	-10.2893	0.00146584	2462240	2462264	25	-0.322	29	0.451	0.126	0.773	0.067	0.471	0.379	0.619	0.333	0.848	0.675	0.777	0.817	0.747	Partial_hypomethylation_memory	Hypo	chr20:44451426-44451923
chr10	132335938	132336594	1.06173	-0.744716	-10.2756	0.00147306	1168924	1168929	6	-0.243	5	0.644	0.056	0.887	0.051	0.696	0.567	0.672	0.641	0.944	0.855	0.912	0.817	0.906	Memory_hypomethylation	Hypo	chr10:132335938-132336594
chr6	27235704	27236185	10.7232	-1.14178	-10.2412	0.00150195	19565376	19565397	22	-0.491	21	0.207	0.127	0.698	0.222	0.209	0.093	0.383	0.143	0.894	0.831	0.808	0.602	0.353	Memory_hypomethylation	Hypo	chr6:27235704-27236185
chr1	17401563	17402359	3.80621	0.985696	10.2146	0.00151639	11812892	11812904	13	0.368	12	0.833	0.052	0.465	0.075	0.865	0.829	0.877	0.762	0.353	0.427	0.521	0.536	0.489	Memory_hypermethylation	Hyper	chr1:17401563-17402359
chr1	205818873	205819492	18.5739	-1.27221	-10.2096	0.00151639	13207802	13207837	36	-0.505	36	0.432	0.31	0.936	0.019	0.318	0.536	0.799	0.072	0.94	0.917	0.924	0.934	0.966	Partial_hypomethylation_memory	Hypo	chr1:205818873-205819492
chr12	129939256	129940604	2.30596	-0.802989	-10.2045	0.00153083	5596829	5596838	10	-0.311	9	0.482	0.133	0.793	0.046	0.565	0.285	0.564	0.515	0.862	0.781	0.759	0.749	0.813	Partial_hypomethylation_memory	Hypo	chr12:129939256-129940604
chr22	46762614	46763540	12.479	-0.776972	-10.1947	0.00153805	14957141	14957180	40	-0.313	42	0.531	0.165	0.844	0.033	0.546	0.537	0.723	0.32	0.823	0.88	0.834	0.877	0.806	Memory_hypomethylation	Hypo	chr22:46762614-46763540
chr8	139622612	139624775	3.8203	-0.615885	-10.1918	0.00154527	23146999	23147017	19	-0.247	18	0.617	0.091	0.864	0.028	0.684	0.487	0.676	0.621	0.89	0.824	0.861	0.856	0.891	Memory_hypomethylation	Hypo	chr8:139622612-139624775
chr5	176794644	176795219	8.93703	-0.728926	-10.1798	0.00155971	19231553	19231584	32	-0.292	31	0.512	0.151	0.804	0.067	0.413	0.399	0.508	0.727	0.801	0.794	0.699	0.856	0.869	Memory_hypomethylation	Hypo	chr5:176794644-176795219
chr12	126675468	126676194	12.9855	0.882296	10.1757	0.00156693	5563381	5563418	38	0.324	56	0.36	0.228	0.035	0.014	0.473	0.531	0.41	0.025	0.035	0.013	0.033	0.047	0.048	Aberrant_hypermethylation	Hyper	chr12:126675468-126676194
chr6	27250698	27252030	38.0884	-1.27075	-10.1696	0.00156693	19565685	19565750	66	-0.541	66	0.373	0.302	0.914	0.024	0.156	0.076	0.69	0.57	0.941	0.913	0.904	0.879	0.932	Partial_hypomethylation_memory	Hypo	chr6:27250698-27252030
chr8	139283813	139285255	3.33929	-0.902484	-10.1533	0.00159582	23144327	23144335	9	-0.374	8	0.492	0.09	0.866	0.063	0.519	0.369	0.585	0.496	0.879	0.768	0.843	0.922	0.919	Memory_hypomethylation	Hypo	chr8:139283813-139285255
chr10	132670207	132671716	3.37472	-0.652364	-10.1454	0.00159582	1173145	1173160	16	-0.249	15	0.674	0.076	0.923	0.016	0.714	0.56	0.706	0.714	0.919	0.942	0.913	0.937	0.904	Memory_hypomethylation	Hypo	chr10:132670207-132671716
chr19	39359917	39360426	9.80321	-0.972842	-10.1419	0.00160304	11205920	11205946	27	-0.365	31	0.178	0.061	0.543	0.218	0.112	0.259	0.179	0.164	0.863	0.275	0.434	0.607	0.537	Memory_hypomethylation	Hypo	chr19:39359917-39360426
chr8	139076554	139077742	2.17323	-0.811954	-10.129	0.00161026	23142537	23142545	9	-0.356	8	0.521	0.146	0.877	0.058	0.641	0.328	0.626	0.489	0.938	0.791	0.881	0.855	0.918	Partial_hypomethylation_memory	Hypo	chr8:139076554-139077742
chr12	130392189	130393276	2.45251	-0.767093	-10.1198	0.00161748	5601927	5601936	10	-0.298	9	0.618	0.086	0.916	0.019	0.674	0.49	0.664	0.645	0.923	0.892	0.902	0.925	0.939	Memory_hypomethylation	Hypo	chr12:130392189-130393276
chr3	2657731	2659500	7.08757	-0.81499	-10.1131	0.00161748	13539615	13539639	25	-0.279	24	0.635	0.053	0.914	0.054	0.667	0.56	0.636	0.677	0.935	0.93	0.819	0.945	0.943	Memory_hypomethylation	Hypo	chr3:2657731-2659500
chr19	15568790	15569436	7.92449	-0.562279	-10.1113	0.00161748	10927427	10927459	33	-0.252	36	0.281	0.036	0.533	0.078	0.25	0.267	0.274	0.333	0.602	0.608	0.549	0.476	0.432	Memory_hypomethylation	Hypo	chr19:15568790-15569436
chr8	138553320	138554384	2.09394	-0.758869	-10.1036	0.0016247	23139157	23139164	8	-0.293	7	0.612	0.11	0.905	0.026	0.717	0.459	0.656	0.615	0.896	0.947	0.877	0.91	0.894	Memory_hypomethylation	Hypo	chr8:138553320-138554384
chr17	27943450	27944798	16.3005	-0.585397	-10.0895	0.00163192	9271867	9271929	63	-0.213	65	0.201	0.069	0.414	0.138	0.216	0.178	0.287	0.124	0.325	0.247	0.551	0.559	0.39	Aberrant_hypomethylation	Hypo	chr17:27943450-27944798
chr8	70501233	70502005	4.42679	-0.555354	-10.0843	0.00163914	22673147	22673166	20	-0.257	19	0.493	0.069	0.75	0.057	0.561	0.509	0.505	0.397	0.811	0.793	0.712	0.673	0.76	Aberrant_hypomethylation	Hypo	chr8:70501233-70502005
chr7	150710282	150711534	28.795	-0.879343	-10.0838	0.00163914	21945102	21945179	78	-0.349	93	0.178	0.121	0.527	0.203	0.104	0.355	0.095	0.155	0.465	0.21	0.744	0.598	0.615	Memory_hypomethylation	Hypo	chr7:150710282-150711534
chr6	2990587	2991223	6.43729	-0.716749	-10.0827	0.00164636	19329879	19329897	19	-0.326	18	0.428	0.155	0.754	0.044	0.41	0.228	0.475	0.601	0.801	0.688	0.753	0.741	0.785	Partial_hypomethylation_memory	Hypo	chr6:2990587-2991223
chr19	49843277	49843751	8.61395	-0.758135	-10.0697	0.00165358	11381805	11381836	32	-0.301	31	0.137	0.047	0.439	0.116	0.154	0.177	0.069	0.15	0.488	0.316	0.496	0.574	0.319	Memory_hypomethylation	Hypo	chr19:49843277-49843751
chr7	154011196	154012192	2.71615	-0.575486	-10.0677	0.00165358	21987524	21987538	15	-0.203	14	0.699	0.055	0.903	0.032	0.768	0.716	0.639	0.675	0.923	0.868	0.867	0.923	0.932	Partial_hypomethylation_memory	Hypo	chr7:154011196-154012192
chr12	129643876	129644054	0.805744	-0.910761	-10.0658	0.00165358	5593879	5593883	5	-0.355	4	0.564	0.06	0.918	0.022	0.578	0.505	0.64	0.531	0.923	0.925	0.893	0.902	0.949	Memory_hypomethylation	Hypo	chr12:129643876-129644054
chr12	126468020	126469386	13.5319	0.863455	10.0641	0.00165358	5561812	5561850	39	0.342	43	0.415	0.262	0.073	0.06	0.639	0.486	0.5	0.036	0.038	0.012	0.072	0.169	0.074	Aberrant_hypermethylation	Hyper	chr12:126468020-126469386
chr10	133185282	133185642	1.993	0.994255	10.0619	0.00165358	1180846	1180856	11	0.385	10	0.756	0.065	0.371	0.099	0.81	0.662	0.786	0.766	0.329	0.351	0.535	0.27	0.371	Aberrant_hypermethylation	Hyper	chr10:133185282-133185642
chr8	57025547	57026601	37.1719	-1.54075	-10.0489	0.00167525	22578677	22578739	63	-0.597	77	0.119	0.132	0.715	0.275	0.047	0.063	0.317	0.047	0.946	0.909	0.879	0.348	0.494	Memory_hypomethylation	Hypo	chr8:57025547-57026601
chr6	27729534	27730694	27.8951	-1.33177	-10.0482	0.00167525	19572552	19572601	50	-0.537	49	0.088	0.065	0.626	0.278	0.066	0.065	0.185	0.038	0.91	0.431	0.733	0.81	0.245	Aberrant_hypomethylation	Hypo	chr6:27729534-27730694
chr13	79233596	79234484	11.8944	-1.28925	-10.0481	0.00167525	6113214	6113237	24	-0.549	23	0.116	0.068	0.665	0.176	0.063	0.101	0.216	0.085	0.886	0.657	0.401	0.645	0.736	Memory_hypomethylation	Hypo	chr13:79233596-79234484
chr8	139424364	139426109	4.23679	-1.14244	-10.0387	0.00168969	23145433	23145442	10	-0.406	9	0.422	0.086	0.827	0.059	0.455	0.294	0.458	0.48	0.741	0.87	0.808	0.824	0.894	Memory_hypomethylation	Hypo	chr8:139424364-139426109
chr10	132370765	132371729	2.56457	-0.879381	-10.0322	0.00168969	1169459	1169468	10	-0.371	9	0.339	0.077	0.71	0.069	0.328	0.28	0.45	0.298	0.688	0.698	0.824	0.636	0.705	Memory_hypomethylation	Hypo	chr10:132370765-132371729
chr16	56227380	56228069	9.70328	-0.721026	-10.032	0.00168969	8503075	8503106	32	-0.308	31	0.243	0.073	0.55	0.179	0.221	0.211	0.35	0.189	0.722	0.264	0.523	0.569	0.672	Memory_hypomethylation	Hypo	chr16:56227380-56228069
chr1	1657562	1657832	3.28195	-0.775954	-10.0304	0.00169691	11566112	11566125	14	-0.284	13	0.644	0.095	0.928	0.028	0.586	0.552	0.675	0.764	0.973	0.9	0.91	0.928	0.931	Memory_hypomethylation	Hypo	chr1:1657562-1657832
chr5	171881920	171882645	6.49002	-0.617729	-10.0183	0.00172579	19170150	19170171	22	-0.277	21	0.333	0.098	0.61	0.075	0.372	0.232	0.277	0.451	0.485	0.601	0.667	0.663	0.636	Memory_hypomethylation	Hypo	chr5:171881920-171882645
chr12	129771765	129773231	2.61351	-0.627331	-10.0148	0.00172579	5595130	5595142	13	-0.216	12	0.7	0.104	0.916	0.029	0.767	0.545	0.745	0.744	0.955	0.904	0.882	0.907	0.935	Memory_hypomethylation	Hypo	chr12:129771765-129773231
chr13	42001905	42002776	7.53036	0.830906	10.0128	0.00172579	5872871	5872902	32	0.329	60	0.611	0.238	0.282	0.049	0.38	0.46	0.7	0.904	0.294	0.356	0.251	0.227	0.284	Aberrant_hypermethylation	Hyper	chr13:42001905-42002776
chr20	34204751	34206553	23.3053	-0.860429	-10.0109	0.00173301	2354949	2355009	61	-0.327	69	0.193	0.047	0.519	0.204	0.2	0.128	0.202	0.241	0.265	0.334	0.653	0.704	0.641	Memory_hypomethylation	Hypo	chr20:34204751-34206553
chr10	132143906	132145482	2.91171	-0.854609	-10.0092	0.00173301	1166430	1166439	10	-0.334	9	0.481	0.083	0.815	0.04	0.52	0.36	0.548	0.497	0.87	0.825	0.829	0.779	0.773	Partial_hypomethylation_memory	Hypo	chr10:132143906-132145482
chr12	129830591	129833098	4.03889	-0.800085	-9.99309	0.00174024	5595711	5595729	19	-0.291	18	0.574	0.098	0.865	0.048	0.596	0.472	0.699	0.527	0.838	0.838	0.815	0.922	0.911	Memory_hypomethylation	Hypo	chr12:129830591-129833098
chr20	47935897	47936412	5.74352	-0.550866	-9.96676	0.00174746	2508635	2508660	26	-0.207	25	0.35	0.068	0.557	0.099	0.382	0.305	0.429	0.282	0.533	0.396	0.643	0.62	0.593	Memory_hypomethylation	Hypo	chr20:47935897-47936412
chr5	168726625	168727325	7.47728	-0.6262	-9.96627	0.00174746	19137994	19138024	31	-0.252	30	0.377	0.102	0.629	0.097	0.504	0.326	0.407	0.271	0.711	0.461	0.656	0.659	0.658	Partial_hypomethylation_memory	Hypo	chr5:168726625-168727325
chr7	153922539	153924358	3.86338	-0.700794	-9.96419	0.00174746	21986630	21986644	15	-0.276	14	0.619	0.042	0.895	0.032	0.666	0.58	0.587	0.643	0.855	0.908	0.87	0.931	0.911	Partial_hypomethylation_memory	Hypo	chr7:153922539-153924358
chr10	132808096	132808348	1.97252	-1.10516	-9.95836	0.0017619	1174830	1174834	5	-0.423	4	0.465	0.078	0.887	0.036	0.507	0.349	0.492	0.51	0.842	0.917	0.901	0.856	0.92	Memory_hypomethylation	Hypo	chr10:132808096-132808348
chr8	139226036	139229394	4.02735	-0.554271	-9.95717	0.0017619	23143915	23143937	23	-0.213	22	0.668	0.09	0.881	0.025	0.695	0.534	0.718	0.726	0.879	0.886	0.845	0.88	0.915	Memory_hypomethylation	Hypo	chr8:139226036-139229394
chr9	132387186	132388163	8.6846	-0.54887	-9.95703	0.0017619	24131404	24131439	36	-0.225	35	0.568	0.087	0.793	0.091	0.631	0.441	0.589	0.611	0.866	0.637	0.79	0.832	0.837	Memory_hypomethylation	Hypo	chr9:132387186-132388163
chr19	38515656	38516211	3.41864	-0.659168	-9.95378	0.0017619	11188509	11188523	15	-0.281	14	0.48	0.098	0.761	0.075	0.424	0.621	0.473	0.404	0.755	0.685	0.714	0.77	0.882	Aberrant_hypomethylation	Hypo	chr19:38515656-38516211
chr11	75139205	75139680	12.0236	-0.860352	-9.95303	0.0017619	3992928	3992958	31	-0.372	30	0.476	0.066	0.848	0.141	0.415	0.491	0.562	0.436	0.928	0.599	0.873	0.929	0.908	Memory_hypomethylation	Hypo	chr11:75139205-75139680
chr13	105074542	105075451	1.88836	-0.852837	-9.94511	0.0017619	6292221	6292228	8	-0.275	7	0.654	0.045	0.929	0.027	0.649	0.621	0.628	0.719	0.915	0.921	0.897	0.948	0.966	Memory_hypomethylation	Hypo	chr13:105074542-105075451
chr19	36912202	36912880	32.9031	-1.39155	-9.93683	0.0017619	11168372	11168441	70	-0.563	75	0.104	0.068	0.667	0.308	0.055	0.104	0.057	0.199	0.976	0.825	0.847	0.437	0.251	Memory_hypomethylation	Hypo	chr19:36912202-36912880
chr4	185459105	185459458	5.73714	-0.757925	-9.93382	0.0017619	17857917	17857935	19	-0.263	18	0.323	0.105	0.586	0.09	0.353	0.19	0.306	0.442	0.596	0.44	0.667	0.572	0.652	Partial_hypomethylation_memory	Hypo	chr4:185459105-185459458
chr7	157828580	157829169	1.47408	-0.814105	-9.91951	0.00176912	22047925	22047931	7	-0.29	6	0.551	0.017	0.841	0.048	0.57	0.558	0.547	0.529	0.895	0.773	0.878	0.824	0.835	Memory_hypomethylation	Hypo	chr7:157828580-157829169
chr6	168435804	168436902	27.5819	-0.887805	-9.91853	0.00176912	20629284	20629348	65	-0.322	67	0.219	0.095	0.541	0.197	0.15	0.137	0.34	0.248	0.637	0.56	0.805	0.314	0.387	Memory_hypomethylation	Hypo	chr6:168435804-168436902
chr19	49939717	49940731	14.5363	-0.736606	-9.91772	0.00176912	11383771	11383812	42	-0.325	46	0.28	0.058	0.605	0.098	0.312	0.332	0.201	0.272	0.565	0.458	0.631	0.715	0.656	Memory_hypomethylation	Hypo	chr19:49939717-49940731
chr7	48192831	48193793	1.42109	-1.04972	-9.88515	0.00181244	21134380	21134385	6	-0.35	5	0.255	0.101	0.605	0.047	0.2	0.161	0.267	0.392	0.636	0.615	0.531	0.59	0.652	Memory_hypomethylation	Hypo	chr7:48192831-48193793
chr12	129222358	129224090	3.12913	-0.743204	-9.88425	0.00181244	5587759	5587771	13	-0.286	13	0.61	0.101	0.896	0.046	0.699	0.496	0.692	0.553	0.915	0.919	0.829	0.872	0.946	Memory_hypomethylation	Hypo	chr12:129222358-129224090
chr12	130201427	130203502	3.676	-0.575021	-9.88108	0.00181967	5599566	5599592	27	-0.207	26	0.723	0.073	0.93	0.027	0.76	0.62	0.786	0.725	0.948	0.891	0.913	0.941	0.954	Memory_hypomethylation	Hypo	chr12:130201427-130203502
chr4	85403502	85405652	57.2363	-1.08979	-9.87736	0.00181967	17208032	17208141	110	-0.448	118	0.168	0.159	0.616	0.243	0.103	0.126	0.402	0.043	0.838	0.276	0.452	0.804	0.71	Memory_hypomethylation	Hypo	chr4:85403502-85405652
chr9	108455006	108456224	7.57398	-0.663776	-9.86445	0.00182689	23889946	23889973	28	-0.271	27	0.304	0.118	0.575	0.164	0.477	0.228	0.282	0.23	0.401	0.411	0.616	0.68	0.769	Memory_hypomethylation	Hypo	chr9:108455006-108456224
chr17	11145118	11145458	7.07667	0.655159	9.8607	0.00183411	9114521	9114552	32	0.291	31	0.606	0.153	0.315	0.083	0.382	0.664	0.729	0.648	0.207	0.263	0.324	0.422	0.36	Aberrant_hypermethylation	Hyper	chr17:11145118-11145458
chr9	34622867	34624216	22.8629	-0.762919	-9.85254	0.00184133	23505880	23505946	67	-0.311	88	0.507	0.204	0.818	0.056	0.286	0.489	0.78	0.472	0.901	0.82	0.821	0.804	0.744	Partial_hypomethylation_memory	Hypo	chr9:34622867-34624216
chr6	27525635	27526457	26.7528	-1.45263	-9.84048	0.00184133	19569005	19569043	39	-0.634	38	0.129	0.08	0.763	0.235	0.108	0.063	0.246	0.098	0.921	0.348	0.839	0.825	0.88	Memory_hypomethylation	Hypo	chr6:27525635-27526457
chr7	120532556	120533944	2.23739	-0.683769	-9.82402	0.00184855	21691134	21691142	9	-0.283	8	0.601	0.058	0.884	0.025	0.599	0.627	0.523	0.657	0.891	0.873	0.853	0.881	0.921	Partial_hypomethylation_memory	Hypo	chr7:120532556-120533944
chr8	139679035	139680914	2.51947	-0.633978	-9.8146	0.00185577	23147442	23147454	13	-0.227	12	0.671	0.152	0.898	0.025	0.766	0.453	0.783	0.682	0.893	0.867	0.898	0.895	0.936	Partial_hypomethylation_memory	Hypo	chr8:139679035-139680914
chr8	99022992	99024837	8.52696	-0.494946	-9.81426	0.00185577	22858914	22858950	37	-0.22	36	0.458	0.053	0.678	0.058	0.449	0.512	0.485	0.388	0.728	0.669	0.581	0.709	0.704	Aberrant_hypomethylation	Hypo	chr8:99022992-99024837
chr8	139471685	139472456	1.19672	-0.865515	-9.81239	0.00185577	23145692	23145697	6	-0.339	5	0.571	0.11	0.91	0.026	0.658	0.411	0.588	0.625	0.891	0.913	0.875	0.935	0.933	Memory_hypomethylation	Hypo	chr8:139471685-139472456
chr11	27015361	27016338	8.84783	-0.827554	-9.80672	0.00186299	3540105	3540125	21	-0.386	32	0.29	0.123	0.676	0.105	0.287	0.208	0.464	0.199	0.832	0.583	0.714	0.674	0.576	Partial_hypomethylation_memory	Hypo	chr11:27015361-27016338
chr8	139448606	139450522	3.12287	-0.629291	-9.8055	0.00186299	23145559	23145571	13	-0.257	12	0.635	0.124	0.891	0.032	0.736	0.46	0.707	0.636	0.946	0.883	0.87	0.868	0.89	Partial_hypomethylation_memory	Hypo	chr8:139448606-139450522
chr8	139467625	139469539	2.82661	-0.674208	-9.80412	0.00186299	23145655	23145667	13	-0.3	12	0.599	0.119	0.899	0.032	0.683	0.423	0.636	0.653	0.893	0.854	0.893	0.912	0.943	Partial_hypomethylation_memory	Hypo	chr8:139467625-139469539
chr20	44452466	44452832	6.84068	-0.631596	-9.80061	0.00186299	2462274	2462300	27	-0.255	27	0.397	0.063	0.652	0.047	0.449	0.318	0.445	0.375	0.627	0.606	0.639	0.729	0.657	Partial_hypomethylation_memory	Hypo	chr20:44452466-44452832
chr1	156411285	156412982	4.97217	-0.476903	-9.80046	0.00186299	12834725	12834751	27	-0.202	26	0.552	0.073	0.754	0.072	0.643	0.554	0.544	0.466	0.796	0.658	0.697	0.794	0.823	Memory_hypomethylation	Hypo	chr1:156411285-156412982
chr19	45655487	45656726	42.7201	-0.931286	-9.80008	0.00186299	11297068	11297187	120	-0.355	138	0.27	0.168	0.625	0.256	0.218	0.095	0.497	0.271	0.941	0.568	0.838	0.429	0.351	Partial_hypomethylation_memory	Hypo	chr19:45655487-45656726
chr9	131834143	131834818	3.82696	-0.583047	-9.79977	0.00186299	24120340	24120355	16	-0.243	15	0.348	0.03	0.591	0.055	0.389	0.339	0.318	0.345	0.596	0.508	0.658	0.614	0.577	Memory_hypomethylation	Hypo	chr9:131834143-131834818
chr17	6145644	6146321	3.43189	-0.913199	-9.7944	0.00186299	9037864	9037875	12	-0.358	11	0.53	0.055	0.888	0.07	0.578	0.547	0.542	0.451	0.909	0.898	0.767	0.936	0.93	Memory_hypomethylation	Hypo	chr17:6145644-6146321
chr12	130220893	130224218	5.90676	-0.5645	-9.78765	0.00186299	5599799	5599830	32	-0.219	32	0.664	0.121	0.884	0.012	0.748	0.505	0.768	0.636	0.886	0.88	0.866	0.896	0.891	Memory_hypomethylation	Hypo	chr12:130220893-130224218
chr2	9613710	9616072	47.7012	-0.995686	-9.7858	0.00186299	15149182	15149296	115	-0.371	187	0.178	0.062	0.549	0.302	0.137	0.159	0.145	0.269	0.95	0.245	0.74	0.533	0.276	Memory_hypomethylation	Hypo	chr2:9613710-9616072
chr8	138683569	138684908	1.75872	-0.72488	-9.77327	0.00187743	23140023	23140030	8	-0.274	7	0.63	0.138	0.904	0.031	0.701	0.434	0.747	0.637	0.896	0.884	0.903	0.881	0.957	Memory_hypomethylation	Hypo	chr8:138683569-138684908
chr8	138983440	138984744	1.56583	-0.874612	-9.75821	0.00191354	23141944	23141950	7	-0.357	6	0.541	0.106	0.898	0.054	0.616	0.431	0.645	0.471	0.961	0.822	0.872	0.931	0.905	Memory_hypomethylation	Hypo	chr8:138983440-138984744
chr10	91596869	91598066	44.1499	-1.24114	-9.75337	0.00191354	767880	767959	80	-0.5	79	0.406	0.348	0.906	0.044	0.125	0.095	0.78	0.623	0.969	0.921	0.911	0.869	0.859	Partial_hypomethylation_memory	Hypo	chr10:91596869-91598066
chr20	29550782	29551655	27.615	-1.14274	-9.73721	0.00192798	2295159	2295215	57	-0.46	59	0.328	0.229	0.788	0.139	0.29	0.227	0.658	0.135	0.87	0.877	0.708	0.903	0.58	Memory_hypomethylation	Hypo	chr20:29550782-29551655
chr6	53938868	53940040	4.44585	-0.609016	-9.72746	0.00194242	19835583	19835603	21	-0.256	20	0.561	0.105	0.817	0.056	0.601	0.534	0.677	0.43	0.847	0.864	0.737	0.781	0.855	Memory_hypomethylation	Hypo	chr6:53938868-53940040
chr9	33750520	33751352	33.4136	-1.44726	-9.7139	0.00194964	23494424	23494483	60	-0.56	61	0.167	0.148	0.727	0.281	0.134	0.102	0.383	0.049	0.933	0.943	0.916	0.473	0.37	Memory_hypomethylation	Hypo	chr9:33750520-33751352
chr2	91847767	91848406	15.7492	-1.23279	-9.70182	0.0019713	15828341	15828373	33	-0.486	41	0.083	0.057	0.569	0.228	0.047	0.025	0.149	0.11	0.722	0.879	0.414	0.509	0.323	Memory_hypomethylation	Hypo	chr2:91847767-91848406
chr7	157761904	157764468	3.6616	-0.515925	-9.68723	0.00200019	22046604	22046626	23	-0.214	24	0.672	0.076	0.885	0.029	0.694	0.577	0.758	0.658	0.876	0.876	0.855	0.887	0.932	Partial_hypomethylation_memory	Hypo	chr7:157761904-157764468
chr3	40518525	40519035	17.337	-1.24187	-9.68545	0.00200019	13840958	13840991	34	-0.482	33	0.059	0.022	0.541	0.268	0.072	0.027	0.07	0.068	0.92	0.35	0.254	0.69	0.494	Memory_hypomethylation	Hypo	chr3:40518525-40519035
chr7	146033017	146034181	2.48275	-0.657868	-9.6778	0.00200741	21896690	21896702	13	-0.223	12	0.715	0.048	0.938	0.021	0.718	0.654	0.718	0.77	0.949	0.944	0.901	0.945	0.951	Memory_hypomethylation	Hypo	chr7:146033017-146034181
chr6	30290163	30290784	3.35774	-0.517544	-9.67679	0.00201463	19599725	19599741	17	-0.224	16	0.511	0.085	0.735	0.052	0.522	0.508	0.403	0.61	0.731	0.821	0.683	0.72	0.719	Aberrant_hypomethylation	Hypo	chr6:30290163-30290784
chr12	128687621	128691603	6.77414	-0.513444	-9.66223	0.00203629	5581546	5581582	37	-0.208	36	0.679	0.099	0.887	0.029	0.723	0.544	0.776	0.671	0.885	0.853	0.882	0.881	0.934	Memory_hypomethylation	Hypo	chr12:128687621-128691603
chr11	424849	425347	7.25026	-0.722668	-9.6583	0.00204351	3296702	3296731	30	-0.334	69	0.424	0.157	0.758	0.104	0.304	0.338	0.404	0.652	0.919	0.651	0.755	0.782	0.682	Memory_hypomethylation	Hypo	chr11:424849-425347
chr8	139085186	139090490	7.5062	-0.536403	-9.65207	0.00205795	23142598	23142640	43	-0.213	42	0.651	0.116	0.863	0.024	0.714	0.476	0.704	0.708	0.897	0.858	0.835	0.85	0.874	Memory_hypomethylation	Hypo	chr8:139085186-139090490
chr8	139528513	139531881	4.33161	-0.548625	-9.64295	0.00205795	23146240	23146259	20	-0.205	19	0.678	0.059	0.883	0.031	0.739	0.606	0.657	0.71	0.921	0.845	0.858	0.889	0.902	Memory_hypomethylation	Hypo	chr8:139528513-139531881
chr10	38691231	38692240	42.2257	-1.49189	-9.64285	0.00205795	387182	387241	60	-0.584	114	0.292	0.336	0.876	0.103	0.259	0.115	0.773	0.019	0.959	0.951	0.707	0.86	0.904	Partial_hypomethylation_memory	Hypo	chr10:38691231-38692240
chrX	139082786	139084447	6.14861	-0.853033	-9.63279	0.00205795	25235765	25235788	24	-0.292	23	0.624	0.06	0.916	0.025	0.658	0.59	0.559	0.69	0.943	0.907	0.897	0.89	0.942	Memory_hypomethylation	Hypo	chrX:139082786-139084447
chr5	521782	522810	6.85653	-0.71074	-9.62663	0.00206518	17928264	17928296	33	-0.242	34	0.579	0.181	0.821	0.039	0.71	0.633	0.662	0.312	0.799	0.879	0.777	0.836	0.813	Memory_hypomethylation	Hypo	chr5:521782-522810
chr8	125985352	125986019	18.1251	-1.15769	-9.62259	0.0020724	23044933	23044964	32	-0.559	31	0.203	0.15	0.762	0.142	0.087	0.192	0.115	0.418	0.926	0.829	0.826	0.635	0.592	Memory_hypomethylation	Hypo	chr8:125985352-125986019
chr7	125860176	125861055	0.848426	-0.7928	-9.61232	0.00207962	21721647	21721652	6	-0.285	5	0.653	0.048	0.938	0.041	0.671	0.584	0.695	0.663	1	0.945	0.89	0.941	0.912	Memory_hypomethylation	Hypo	chr7:125860176-125861055
chr18	14184292	14186989	3.77726	0.553197	9.60134	0.00210128	10100547	10100562	16	0.255	15	0.71	0.086	0.455	0.062	0.666	0.612	0.788	0.776	0.405	0.441	0.444	0.422	0.562	Memory_hypermethylation	Hyper	chr18:14184292-14186989
chr12	130186663	130187760	2.45762	-0.682885	-9.59849	0.0021085	5599376	5599388	13	-0.266	12	0.663	0.1	0.929	0.031	0.716	0.513	0.717	0.706	0.953	0.896	0.893	0.95	0.951	Partial_hypomethylation_memory	Hypo	chr12:130186663-130187760
chr8	145638358	145639106	23.6598	-1.37396	-9.58342	0.0021085	23247803	23247843	41	-0.564	63	0.204	0.161	0.768	0.17	0.053	0.303	0.378	0.082	0.862	0.479	0.763	0.906	0.833	Memory_hypomethylation	Hypo	chr8:145638358-145639106
chr3	42306036	42307506	39.0245	-1.03731	-9.58109	0.00212294	13855100	13855184	85	-0.427	94	0.389	0.257	0.817	0.068	0.243	0.125	0.7	0.489	0.936	0.776	0.802	0.795	0.775	Partial_hypomethylation_memory	Hypo	chr3:42306036-42307506
chr10	132472557	132474543	3.23536	-0.792366	-9.57688	0.00213016	1170593	1170605	13	-0.315	12	0.548	0.139	0.863	0.045	0.581	0.346	0.607	0.659	0.873	0.81	0.866	0.839	0.93	Partial_hypomethylation_memory	Hypo	chr10:132472557-132474543
chr11	119870561	119873106	6.19965	-0.47393	-9.57529	0.00213016	4322317	4322345	29	-0.219	28	0.534	0.021	0.754	0.048	0.539	0.556	0.538	0.505	0.789	0.748	0.796	0.675	0.759	Memory_hypomethylation	Hypo	chr11:119870561-119873106
chr18	14264071	14266363	3.92294	0.591829	9.57053	0.00213016	10100941	10100956	16	0.225	16	0.845	0.052	0.621	0.051	0.86	0.783	0.83	0.908	0.565	0.689	0.618	0.58	0.652	Aberrant_hypermethylation	Hyper	chr18:14264071-14266363
chr22	20783842	20785138	19.0973	-0.627199	-9.56499	0.00213738	14592650	14592743	94	-0.246	96	0.429	0.178	0.674	0.124	0.422	0.582	0.529	0.182	0.791	0.64	0.819	0.554	0.568	Aberrant_hypomethylation	Hypo	chr22:20783842-20785138
chr12	128832972	128836761	3.9677	-0.548165	-9.56276	0.00214461	5583084	5583112	29	-0.201	28	0.702	0.119	0.903	0.022	0.751	0.527	0.794	0.734	0.903	0.878	0.883	0.922	0.927	Memory_hypomethylation	Hypo	chr12:128832972-128836761
chr6	158642556	158642827	1.24785	-0.708051	-9.5538	0.00215183	20521375	20521381	7	-0.273	6	0.602	0.03	0.875	0.035	0.589	0.57	0.61	0.639	0.907	0.842	0.876	0.837	0.912	Memory_hypomethylation	Hypo	chr6:158642556-158642827
chr10	133251536	133252391	15.4851	1.01135	9.55354	0.00215183	1181982	1182022	41	0.415	41	0.786	0.145	0.37	0.14	0.704	0.623	0.906	0.91	0.497	0.227	0.526	0.365	0.236	Aberrant_hypermethylation	Hyper	chr10:133251536-133252391
chrX	2886101	2886440	2.27277	-0.542817	-9.54759	0.00215183	24314115	24314129	15	-0.227	14	0.581	0.068	0.809	0.065	0.666	0.513	0.542	0.604	0.86	0.709	0.873	0.787	0.814	Partial_hypomethylation_memory	Hypo	chrX:2886101-2886440
chr10	132360468	132362332	3.97273	-0.670941	-9.54733	0.00215183	1169273	1169287	15	-0.284	14	0.586	0.109	0.869	0.022	0.664	0.437	0.571	0.67	0.882	0.894	0.874	0.858	0.838	Memory_hypomethylation	Hypo	chr10:132360468-132362332
chr10	104222840	104223407	8.69935	-0.731433	-9.54567	0.00215183	890588	890614	27	-0.323	26	0.149	0.106	0.472	0.106	0.304	0.13	0.079	0.083	0.451	0.321	0.443	0.59	0.555	Memory_hypomethylation	Hypo	chr10:104222840-104223407
chr8	139210754	139212812	4.29268	-0.587352	-9.54179	0.00215183	23143788	23143812	25	-0.21	24	0.65	0.091	0.86	0.035	0.691	0.514	0.708	0.687	0.856	0.889	0.815	0.839	0.9	Memory_hypomethylation	Hypo	chr8:139210754-139212812
chr6	110797476	110798193	34.4977	-1.32476	-9.53954	0.00215183	20167388	20167448	61	-0.537	83	0.185	0.186	0.723	0.268	0.098	0.067	0.462	0.115	0.963	0.933	0.852	0.459	0.407	Memory_hypomethylation	Hypo	chr6:110797476-110798193
chr13	28016258	28016624	3.53996	-1.1777	-9.53712	0.00215183	5759073	5759084	12	-0.5	11	0.325	0.123	0.825	0.149	0.359	0.45	0.156	0.335	0.963	0.871	0.7	0.954	0.637	Aberrant_hypomethylation	Hypo	chr13:28016258-28016624
chr12	6756023	6756558	8.25903	-0.666777	-9.52771	0.00217349	4563157	4563191	35	-0.269	34	0.204	0.089	0.473	0.152	0.299	0.244	0.09	0.185	0.605	0.224	0.578	0.452	0.505	Memory_hypomethylation	Hypo	chr12:6756023-6756558
chr19	35329679	35330342	12.5726	-0.792867	-9.52721	0.00217349	11140546	11140583	38	-0.303	43	0.119	0.052	0.422	0.23	0.122	0.188	0.062	0.103	0.704	0.084	0.477	0.506	0.337	Memory_hypomethylation	Hypo	chr19:35329679-35330342
chr10	132357664	132358454	3.66873	-0.78381	-9.52581	0.00217349	1169228	1169239	12	-0.322	11	0.577	0.058	0.899	0.019	0.612	0.492	0.586	0.617	0.921	0.885	0.878	0.893	0.918	Memory_hypomethylation	Hypo	chr10:132357664-132358454
chr12	129824959	129826815	2.4481	-0.662091	-9.51598	0.00217349	5595655	5595671	17	-0.231	17	0.666	0.121	0.897	0.028	0.766	0.492	0.723	0.684	0.939	0.862	0.888	0.902	0.892	Memory_hypomethylation	Hypo	chr12:129824959-129826815
chr8	48675541	48676054	6.74296	-0.66605	-9.51225	0.00217349	22511268	22511295	28	-0.268	27	0.569	0.052	0.837	0.087	0.595	0.499	0.617	0.565	0.949	0.707	0.828	0.842	0.859	Memory_hypomethylation	Hypo	chr8:48675541-48676054
chr17	80712156	80713466	5.8138	-0.628986	-9.51061	0.00217349	9951456	9951478	23	-0.248	22	0.399	0.147	0.647	0.149	0.566	0.297	0.256	0.477	0.738	0.42	0.575	0.726	0.777	Aberrant_hypomethylation	Hypo	chr17:80712156-80713466
chr12	130105583	130106626	3.258	-0.678898	-9.50621	0.00218793	5598543	5598557	15	-0.255	14	0.676	0.114	0.932	0.027	0.747	0.509	0.75	0.698	0.936	0.92	0.892	0.953	0.957	Memory_hypomethylation	Hypo	chr12:130105583-130106626
chr9	6715883	6716349	17.7577	-1.04377	-9.50604	0.00219515	23315371	23315404	34	-0.478	38	0.453	0.191	0.931	0.018	0.237	0.438	0.437	0.703	0.961	0.927	0.929	0.917	0.922	Partial_hypomethylation_memory	Hypo	chr9:6715883-6716349
chr12	130035607	130036556	2.1285	-0.881698	-9.50252	0.00220959	5597804	5597810	7	-0.354	6	0.536	0.107	0.89	0.039	0.579	0.44	0.667	0.458	0.883	0.833	0.919	0.881	0.932	Memory_hypomethylation	Hypo	chr12:130035607-130036556
chr16	6846746	6849096	3.67684	-0.563892	-9.49191	0.00222404	8107528	8107549	22	-0.208	21	0.678	0.176	0.886	0.012	0.701	0.431	0.848	0.732	0.883	0.882	0.882	0.877	0.908	Partial_hypomethylation_memory	Hypo	chr16:6846746-6849096
chr19	41414088	41415059	10.9647	-0.865736	-9.48923	0.00222404	11239383	11239409	27	-0.349	26	0.329	0.13	0.678	0.203	0.454	0.196	0.426	0.24	0.683	0.33	0.743	0.838	0.796	Memory_hypomethylation	Hypo	chr19:41414088-41415059
chr8	139172662	139175619	7.19065	-0.699007	-9.48772	0.00223126	23143385	23143410	26	-0.263	26	0.58	0.102	0.843	0.045	0.649	0.43	0.635	0.607	0.873	0.808	0.802	0.825	0.906	Memory_hypomethylation	Hypo	chr8:139172662-139175619
chr4	174961874	174963653	3.58904	-0.487894	-9.48536	0.00223126	17772884	17772902	19	-0.22	18	0.298	0.062	0.518	0.071	0.34	0.301	0.209	0.341	0.568	0.446	0.599	0.442	0.533	Aberrant_hypomethylation	Hypo	chr4:174961874-174963653
chr6	31275846	31276669	16.7234	-1.33697	-9.48279	0.00223126	19613471	19613499	29	-0.561	61	0.122	0.091	0.683	0.145	0.104	0.069	0.255	0.06	0.866	0.578	0.608	0.813	0.55	Memory_hypomethylation	Hypo	chr6:31275846-31276669
chr7	157530804	157531071	2.91513	0.749525	9.4784	0.00223126	22041647	22041657	11	0.309	10	0.707	0.13	0.398	0.113	0.594	0.597	0.793	0.845	0.398	0.25	0.566	0.411	0.366	Aberrant_hypermethylation	Hyper	chr7:157530804-157531071
chr16	6966105	6967602	2.40558	-0.572711	-9.47779	0.00223126	8108799	8108817	19	-0.216	18	0.698	0.158	0.914	0.035	0.734	0.476	0.848	0.732	0.942	0.883	0.87	0.93	0.944	Memory_hypomethylation	Hypo	chr16:6966105-6967602
chr10	132219335	132220291	2.76725	-0.672893	-9.47694	0.00223126	1167382	1167395	14	-0.252	13	0.659	0.132	0.91	0.039	0.785	0.473	0.683	0.693	0.916	0.906	0.849	0.925	0.955	Memory_hypomethylation	Hypo	chr10:132219335-132220291
chr12	130124588	130126946	4.5394	-0.546423	-9.47308	0.00223848	5598729	5598758	30	-0.207	29	0.681	0.105	0.889	0.021	0.742	0.524	0.739	0.72	0.919	0.879	0.872	0.872	0.902	Partial_hypomethylation_memory	Hypo	chr12:130124588-130126946
chr6	30412041	30412457	3.03813	-0.574736	-9.47135	0.00225292	19600903	19600914	12	-0.267	11	0.449	0.109	0.715	0.048	0.411	0.368	0.406	0.61	0.733	0.683	0.656	0.78	0.724	Memory_hypomethylation	Hypo	chr6:30412041-30412457
chr7	25991689	25992599	7.57962	-0.764972	-9.46528	0.00225292	20940249	20940272	24	-0.348	23	0.259	0.056	0.608	0.197	0.293	0.202	0.223	0.321	0.739	0.282	0.573	0.671	0.773	Aberrant_hypomethylation	Hypo	chr7:25991689-25992599
chr19	14185243	14185737	3.4973	-0.738953	-9.4618	0.00225292	10902811	10902823	13	-0.284	25	0.121	0.035	0.405	0.062	0.115	0.077	0.13	0.162	0.43	0.385	0.498	0.335	0.376	Memory_hypomethylation	Hypo	chr19:14185243-14185737
chr9	826539	826799	2.8914	-0.64594	-9.45137	0.00226736	23268324	23268337	14	-0.284	16	0.416	0.045	0.7	0.048	0.455	0.355	0.442	0.412	0.743	0.648	0.676	0.675	0.758	Aberrant_hypomethylation	Hypo	chr9:826539-826799
chr12	129092742	129095539	4.02275	-0.696645	-9.44511	0.00227458	5586261	5586276	16	-0.274	16	0.566	0.139	0.84	0.042	0.612	0.373	0.702	0.577	0.793	0.796	0.866	0.868	0.878	Memory_hypomethylation	Hypo	chr12:129092742-129095539
chr10	132963432	132964667	4.37461	-0.612798	-9.44216	0.00227458	1177415	1177433	19	-0.24	18	0.637	0.107	0.877	0.03	0.676	0.48	0.671	0.721	0.917	0.85	0.846	0.878	0.895	Memory_hypomethylation	Hypo	chr10:132963432-132964667
chr12	130621640	130622032	3.46449	0.674227	9.44151	0.00227458	5605358	5605371	14	0.266	13	0.553	0.091	0.288	0.097	0.608	0.482	0.653	0.471	0.322	0.364	0.383	0.181	0.188	Memory_hypermethylation	Hyper	chr12:130621640-130622032
chr19	46997063	46998927	30.9499	-0.549435	-9.4202	0.00230347	11323954	11324091	138	-0.218	139	0.612	0.199	0.83	0.028	0.44	0.712	0.843	0.451	0.87	0.831	0.838	0.813	0.795	Memory_hypomethylation	Hypo	chr19:46997063-46998927
chr2	183943735	183944141	3.09456	-0.653528	-9.41886	0.00231069	16506545	16506555	11	-0.317	10	0.367	0.097	0.685	0.09	0.457	0.252	0.322	0.439	0.607	0.649	0.783	0.605	0.779	Partial_hypomethylation_memory	Hypo	chr2:183943735-183944141
chr12	129490913	129491677	1.63614	-0.75158	-9.41598	0.00231069	5592187	5592195	9	-0.294	8	0.61	0.136	0.904	0.059	0.703	0.415	0.702	0.621	0.952	0.928	0.804	0.899	0.938	Memory_hypomethylation	Hypo	chr12:129490913-129491677
chr2	83510644	83512306	3.92704	-0.733088	-9.40633	0.00232513	15772287	15772301	15	-0.317	14	0.387	0.117	0.704	0.113	0.433	0.214	0.468	0.434	0.857	0.709	0.541	0.687	0.729	Aberrant_hypomethylation	Hypo	chr2:83510644-83512306
chr3	78724347	78724783	6.59408	-0.724228	-9.40366	0.00232513	14186762	14186783	22	-0.259	23	0.639	0.155	0.899	0.105	0.715	0.409	0.694	0.739	0.952	0.966	0.714	0.923	0.938	Aberrant_hypomethylation	Hypo	chr3:78724347-78724783
chr9	89757682	89758485	1.29525	0.975623	9.40073	0.00232513	23716496	23716501	6	0.307	9	0.741	0.051	0.434	0.148	0.763	0.669	0.745	0.788	0.422	0.553	0.19	0.455	0.549	Memory_hypermethylation	Hyper	chr9:89757682-89758485
chr19	18313771	18314209	7.79879	-0.641934	-9.39907	0.00232513	10978984	10979012	29	-0.273	28	0.126	0.026	0.399	0.068	0.131	0.099	0.16	0.115	0.459	0.303	0.354	0.425	0.453	Memory_hypomethylation	Hypo	chr19:18313771-18314209
chr8	139413725	139414563	3.36993	-1.0504	-9.3988	0.00232513	23145356	23145365	10	-0.372	9	0.499	0.083	0.87	0.047	0.547	0.376	0.548	0.524	0.861	0.844	0.816	0.896	0.936	Memory_hypomethylation	Hypo	chr8:139413725-139414563
chr22	48972269	48972631	24.5809	1.47745	9.3966	0.00232513	14994377	14994417	41	0.562	55	0.608	0.269	0.046	0.053	0.709	0.427	0.356	0.941	0.009	0.018	0.137	0.02	0.045	Aberrant_hypermethylation	Hyper	chr22:48972269-48972631
chr3	179064229	179065145	18.7834	-1.08213	-9.39553	0.00232513	14848507	14848547	41	-0.41	40	0.083	0.055	0.493	0.21	0.088	0.155	0.021	0.07	0.37	0.319	0.85	0.436	0.493	Memory_hypomethylation	Hypo	chr3:179064229-179065145
chr19	54946156	54947529	10.072	-0.627586	-9.38365	0.00234679	11469894	11469930	37	-0.273	46	0.405	0.089	0.678	0.082	0.428	0.392	0.508	0.293	0.801	0.601	0.624	0.718	0.642	Memory_hypomethylation	Hypo	chr19:54946156-54947529
chr16	6939586	6941035	2.76528	-0.632456	-9.3813	0.00235401	8108500	8108515	16	-0.236	15	0.638	0.114	0.874	0.043	0.651	0.513	0.786	0.6	0.84	0.861	0.877	0.844	0.946	Partial_hypomethylation_memory	Hypo	chr16:6939586-6941035
chr12	128960300	128961430	3.96404	-0.665525	-9.38054	0.00235401	5584635	5584651	17	-0.248	16	0.608	0.097	0.856	0.056	0.627	0.469	0.698	0.636	0.885	0.775	0.823	0.879	0.916	Memory_hypomethylation	Hypo	chr12:128960300-128961430
chr18	11849871	11850573	3.68947	-0.567292	-9.35723	0.00239012	10071014	10071030	17	-0.234	16	0.581	0.105	0.815	0.028	0.695	0.447	0.622	0.559	0.844	0.778	0.839	0.817	0.795	Partial_hypomethylation_memory	Hypo	chr18:11849871-11850573
chr19	51967551	51967671	3.7478	-0.913673	-9.35595	0.00239734	11423717	11423726	10	-0.398	9	0.312	0.067	0.711	0.107	0.281	0.328	0.399	0.242	0.836	0.693	0.563	0.791	0.671	Memory_hypomethylation	Hypo	chr19:51967551-51967671
chr12	94354195	94356420	6.60512	-1.17565	-9.34231	0.002419	5205774	5205786	13	-0.444	12	0.465	0.063	0.909	0.035	0.474	0.547	0.439	0.399	0.94	0.872	0.869	0.93	0.934	Memory_hypomethylation	Hypo	chr12:94354195-94356420
chr2	121695603	121697233	8.92004	0.730123	9.3399	0.00243344	16063868	16063899	32	0.248	32	0.903	0.023	0.655	0.035	0.903	0.871	0.912	0.925	0.619	0.683	0.637	0.635	0.7	Aberrant_hypermethylation	Hyper	chr2:121695603-121697233
chr7	153905245	153906311	2.73418	-0.676147	-9.33834	0.00243344	21986476	21986488	13	-0.246	12	0.671	0.069	0.918	0.022	0.75	0.634	0.596	0.705	0.933	0.91	0.907	0.891	0.947	Memory_hypomethylation	Hypo	chr7:153905245-153906311
chr10	132679802	132682021	5.84894	-0.615201	-9.33432	0.00243344	1173237	1173259	23	-0.255	22	0.634	0.137	0.889	0.014	0.689	0.431	0.679	0.735	0.873	0.901	0.904	0.874	0.891	Memory_hypomethylation	Hypo	chr10:132679802-132682021
chr7	11220727	11221678	3.16231	-0.684587	-9.33133	0.00244066	20835586	20835600	15	-0.269	14	0.54	0.073	0.808	0.092	0.584	0.432	0.555	0.588	0.91	0.723	0.717	0.795	0.897	Memory_hypomethylation	Hypo	chr7:11220727-11221678
chr2	3699045	3699637	15.913	-0.983028	-9.31999	0.0024551	15094070	15094110	41	-0.368	40	0.124	0.079	0.492	0.189	0.223	0.15	0.075	0.048	0.751	0.232	0.568	0.463	0.447	Memory_hypomethylation	Hypo	chr2:3699045-3699637
chr20	29534876	29535124	14.0478	-1.44147	-9.31692	0.0024551	2295040	2295064	25	-0.568	24	0.098	0.102	0.666	0.2	0.092	0.038	0.244	0.018	0.914	0.659	0.533	0.804	0.417	Aberrant_hypomethylation	Hypo	chr20:29534876-29535124
chr8	139143224	139144480	1.26211	-0.733899	-9.31658	0.0024551	23143128	23143134	7	-0.269	6	0.641	0.104	0.91	0.026	0.715	0.489	0.701	0.659	0.915	0.885	0.886	0.911	0.95	Partial_hypomethylation_memory	Hypo	chr8:139143224-139144480
chr10	133131546	133132458	1.31123	-0.71232	-9.30833	0.00246232	1180177	1180184	8	-0.293	7	0.371	0.049	0.664	0.046	0.412	0.301	0.396	0.373	0.698	0.723	0.609	0.652	0.637	Memory_hypomethylation	Hypo	chr10:133131546-133132458
chr16	6835663	6837317	4.71041	-0.921084	-9.30382	0.00247677	8107402	8107417	16	-0.328	16	0.56	0.111	0.887	0.046	0.606	0.406	0.665	0.562	0.84	0.838	0.921	0.903	0.935	Memory_hypomethylation	Hypo	chr16:6835663-6837317
chr12	130147910	130148746	1.72127	-0.945033	-9.30114	0.00247677	5598977	5598984	8	-0.366	7	0.564	0.188	0.929	0.031	0.683	0.369	0.761	0.442	0.953	0.92	0.879	0.951	0.944	Memory_hypomethylation	Hypo	chr12:130147910-130148746
chr1	149398900	149400576	36.9553	-1.53136	-9.29583	0.00248399	12749515	12749578	64	-0.55	107	0.065	0.072	0.615	0.358	0.027	0.024	0.173	0.038	0.923	0.914	0.782	0.26	0.199	Memory_hypomethylation	Hypo	chr1:149398900-149400576
chr16	88612309	88613300	5.54918	-0.753331	-9.28953	0.00248399	8885468	8885487	20	-0.312	19	0.492	0.194	0.804	0.078	0.605	0.606	0.554	0.204	0.783	0.831	0.7	0.793	0.914	Memory_hypomethylation	Hypo	chr16:88612309-88613300
chr21	47009997	47011162	23.5261	-0.801531	-9.28714	0.00249121	14516752	14516838	87	-0.281	113	0.104	0.052	0.385	0.188	0.067	0.056	0.165	0.129	0.517	0.162	0.56	0.484	0.201	Memory_hypomethylation	Hypo	chr21:47009997-47011162
chr6	98116686	98117541	5.07494	-0.549546	-9.26278	0.00249843	20077044	20077066	23	-0.231	22	0.444	0.155	0.675	0.089	0.426	0.363	0.668	0.32	0.782	0.589	0.69	0.58	0.733	Memory_hypomethylation	Hypo	chr6:98116686-98117541
chr7	153949298	153950209	1.36904	-0.741637	-9.25948	0.00250565	21986838	21986846	9	-0.239	8	0.704	0.035	0.943	0.028	0.687	0.664	0.743	0.722	0.951	0.934	0.919	0.923	0.988	Memory_hypomethylation	Hypo	chr7:153949298-153950209
chr19	17942128	17942650	10.8425	-0.982142	-9.25129	0.00251287	10970376	10970404	29	-0.434	37	0.258	0.143	0.692	0.174	0.121	0.304	0.169	0.439	0.83	0.393	0.703	0.744	0.792	Memory_hypomethylation	Hypo	chr19:17942128-17942650
chr19	3719051	3719602	5.14815	1.08285	9.25012	0.00251287	10697547	10697561	15	0.43	14	0.916	0.014	0.486	0.032	0.929	0.897	0.923	0.914	0.522	0.438	0.474	0.498	0.5	Memory_hypermethylation	Hyper	chr19:3719051-3719602
chr19	12305409	12306626	37.6533	-1.45875	-9.23958	0.00254175	10866909	10866971	63	-0.606	78	0.216	0.275	0.822	0.152	0.056	0.12	0.063	0.626	0.958	0.962	0.832	0.762	0.597	Memory_hypomethylation	Hypo	chr19:12305409-12306626
chr10	132289470	132291225	4.21844	-0.591313	-9.23908	0.00254175	1168369	1168390	22	-0.219	21	0.67	0.077	0.889	0.018	0.682	0.562	0.744	0.694	0.898	0.874	0.891	0.87	0.914	Memory_hypomethylation	Hypo	chr10:132289470-132291225
chr12	130029397	130031142	2.04527	-0.617744	-9.23331	0.00254898	5597747	5597763	17	-0.216	16	0.716	0.07	0.932	0.024	0.751	0.627	0.789	0.697	0.957	0.929	0.902	0.916	0.956	Memory_hypomethylation	Hypo	chr12:130029397-130031142
chr10	132418679	132419317	3.82796	-0.744763	-9.23071	0.0025562	1169973	1169987	15	-0.289	14	0.598	0.114	0.887	0.016	0.628	0.432	0.691	0.642	0.886	0.902	0.865	0.879	0.904	Partial_hypomethylation_memory	Hypo	chr10:132418679-132419317
chr8	22034117	22034943	13.42	-0.716285	-9.22848	0.00256342	22291712	22291749	38	-0.339	47	0.476	0.151	0.815	0.065	0.361	0.496	0.683	0.365	0.894	0.735	0.817	0.861	0.769	Aberrant_hypomethylation	Hypo	chr8:22034117-22034943
chr17	42004405	42005327	18.9726	-1.08803	-9.22318	0.00256342	9443197	9443236	40	-0.447	45	0.161	0.163	0.608	0.16	0.103	0.087	0.404	0.051	0.877	0.46	0.593	0.591	0.52	Memory_hypomethylation	Hypo	chr17:42004405-42005327
chr10	132700792	132701907	3.30015	-0.69774	-9.22304	0.00256342	1173539	1173553	15	-0.257	14	0.661	0.134	0.917	0.023	0.693	0.463	0.749	0.738	0.914	0.919	0.891	0.909	0.953	Partial_hypomethylation_memory	Hypo	chr10:132700792-132701907
chr22	49843537	49844620	12.6157	0.787696	9.22202	0.00256342	15011213	15011256	44	0.285	46	0.469	0.237	0.185	0.101	0.665	0.541	0.124	0.548	0.097	0.152	0.235	0.104	0.336	Aberrant_hypermethylation	Hyper	chr22:49843537-49844620
chr2	176930955	176939819	83.9679	-0.724108	-9.21729	0.00258508	16459122	16459360	239	-0.284	266	0.243	0.181	0.527	0.271	0.139	0.19	0.511	0.131	0.934	0.218	0.366	0.608	0.508	Memory_hypomethylation	Hypo	chr2:176930955-176939819
chr8	6091363	6092435	3.77673	-1.05814	-9.21622	0.00258508	22143452	22143465	14	-0.395	13	0.474	0.029	0.869	0.083	0.505	0.442	0.459	0.492	0.929	0.811	0.758	0.889	0.957	Memory_hypomethylation	Hypo	chr8:6091363-6092435
chr3	167159834	167161020	2.28166	-0.611888	-9.20811	0.0025923	14765804	14765818	15	-0.229	14	0.704	0.059	0.933	0.033	0.737	0.615	0.731	0.732	0.988	0.908	0.927	0.909	0.934	Memory_hypomethylation	Hypo	chr3:167159834-167161020
chr1	164341590	164343498	1.72766	-0.491636	-9.19989	0.00259952	12900133	12900143	11	-0.222	10	0.603	0.039	0.826	0.033	0.568	0.586	0.659	0.601	0.872	0.802	0.788	0.827	0.838	Memory_hypomethylation	Hypo	chr1:164341590-164343498
chr17	11455359	11457232	2.29741	-0.785559	-9.19218	0.00260674	9117538	9117547	10	-0.281	9	0.567	0.16	0.848	0.022	0.615	0.332	0.691	0.63	0.839	0.85	0.824	0.847	0.884	Memory_hypomethylation	Hypo	chr17:11455359-11457232
chr6	30414848	30416701	2.83995	-0.530286	-9.18495	0.00261396	19600932	19600947	16	-0.227	15	0.547	0.055	0.773	0.022	0.535	0.473	0.584	0.594	0.803	0.758	0.747	0.778	0.781	Memory_hypomethylation	Hypo	chr6:30414848-30416701
chr7	157625315	157625708	1.72264	-0.630878	-9.17723	0.00262841	22043920	22043928	9	-0.213	8	0.712	0.058	0.925	0.026	0.701	0.659	0.795	0.695	0.888	0.918	0.931	0.929	0.961	Partial_hypomethylation_memory	Hypo	chr7:157625315-157625708
chr12	129696575	129697835	4.55322	-0.664272	-9.17084	0.00264285	5594371	5594385	15	-0.266	14	0.622	0.142	0.888	0.025	0.682	0.409	0.703	0.692	0.883	0.871	0.859	0.909	0.917	Partial_hypomethylation_memory	Hypo	chr12:129696575-129697835
chr7	157816059	157817725	3.55737	-0.582884	-9.17064	0.00264285	22047691	22047711	21	-0.227	21	0.671	0.07	0.899	0.019	0.686	0.679	0.744	0.576	0.921	0.874	0.897	0.889	0.913	Memory_hypomethylation	Hypo	chr7:157816059-157817725
chr12	129922009	129924956	6.19941	-0.551893	-9.16807	0.00264285	5596647	5596674	28	-0.219	28	0.67	0.106	0.889	0.039	0.695	0.514	0.736	0.735	0.849	0.86	0.879	0.912	0.944	Partial_hypomethylation_memory	Hypo	chr12:129922009-129924956
chr1	29451633	29452103	6.91877	-0.761616	-9.16531	0.00264285	11984260	11984282	23	-0.307	22	0.36	0.131	0.667	0.113	0.403	0.171	0.393	0.474	0.467	0.713	0.739	0.712	0.706	Partial_hypomethylation_memory	Hypo	chr1:29451633-29452103
chr20	43378887	43379501	14.5255	-0.828973	-9.15968	0.00265729	2451590	2451635	46	-0.322	58	0.502	0.153	0.824	0.065	0.437	0.344	0.705	0.522	0.809	0.859	0.876	0.858	0.716	Memory_hypomethylation	Hypo	chr20:43378887-43379501
chr12	130529038	130530439	18.2721	0.804096	9.15897	0.00265729	5603704	5603748	45	0.412	44	0.641	0.051	0.229	0.142	0.667	0.7	0.598	0.598	0.094	0.275	0.454	0.151	0.171	Memory_hypermethylation	Hyper	chr12:130529038-130530439
chr8	138516927	138519007	2.59443	-0.61079	-9.15287	0.00267173	23138886	23138901	16	-0.217	15	0.671	0.099	0.889	0.015	0.743	0.532	0.743	0.669	0.908	0.892	0.866	0.885	0.893	Partial_hypomethylation_memory	Hypo	chr8:138516927-138519007
chr7	55842459	55842953	8.11073	-0.921724	-9.15012	0.00267895	21192233	21192251	19	-0.418	18	0.28	0.085	0.698	0.136	0.32	0.214	0.381	0.205	0.888	0.568	0.574	0.772	0.689	Aberrant_hypomethylation	Hypo	chr7:55842459-55842953
chrX	53029709	53030171	11.1328	-0.631346	-9.14715	0.00269339	24707305	24707338	34	-0.29	33	0.546	0.123	0.836	0.068	0.403	0.582	0.695	0.503	0.892	0.887	0.85	0.827	0.723	Memory_hypomethylation	Hypo	chrX:53029709-53030171
chr8	139406797	139408968	5.13895	-0.580296	-9.13743	0.00270061	23145299	23145320	22	-0.224	21	0.656	0.134	0.879	0.044	0.68	0.46	0.753	0.73	0.881	0.807	0.881	0.906	0.922	Partial_hypomethylation_memory	Hypo	chr8:139406797-139408968
chrX	37888608	37892848	7.92308	-0.707919	-9.13678	0.00270061	24581054	24581079	26	-0.264	25	0.597	0.063	0.861	0.067	0.608	0.506	0.619	0.654	0.931	0.769	0.878	0.817	0.909	Memory_hypomethylation	Hypo	chrX:37888608-37892848
chr6	5431374	5432278	2.88	-0.547835	-9.13223	0.00270061	19359376	19359389	14	-0.214	13	0.577	0.073	0.792	0.048	0.66	0.51	0.523	0.617	0.815	0.707	0.804	0.802	0.83	Aberrant_hypomethylation	Hypo	chr6:5431374-5432278
chr12	128675176	128675443	5.36327	0.892046	9.13065	0.00270061	5581416	5581431	16	0.351	15	0.701	0.134	0.35	0.098	0.707	0.629	0.582	0.886	0.297	0.268	0.519	0.335	0.333	Aberrant_hypermethylation	Hyper	chr12:128675176-128675443
chr10	132725524	132726949	3.33281	-0.611178	-9.12678	0.00270784	1173802	1173815	14	-0.275	13	0.588	0.098	0.863	0.032	0.639	0.441	0.639	0.631	0.832	0.892	0.845	0.844	0.902	Partial_hypomethylation_memory	Hypo	chr10:132725524-132726949
chr10	132653028	132653884	2.24517	-0.703749	-9.12492	0.00270784	1172930	1172939	10	-0.305	9	0.603	0.083	0.908	0.021	0.62	0.481	0.661	0.648	0.914	0.893	0.916	0.881	0.935	Memory_hypomethylation	Hypo	chr10:132653028-132653884
chr12	128778267	128780132	4.46971	-0.683687	-9.12483	0.00270784	5582477	5582495	19	-0.258	18	0.61	0.054	0.868	0.022	0.625	0.545	0.673	0.595	0.889	0.886	0.859	0.868	0.836	Memory_hypomethylation	Hypo	chr12:128778267-128780132
chr8	139565557	139566627	2.92195	-0.715505	-9.12381	0.00270784	23146489	23146498	10	-0.302	9	0.477	0.101	0.779	0.029	0.58	0.339	0.49	0.5	0.794	0.76	0.755	0.823	0.762	Memory_hypomethylation	Hypo	chr8:139565557-139566627
chr3	65342024	65342883	34.3175	-1.04998	-9.1196	0.00271506	14084465	14084538	74	-0.451	73	0.375	0.181	0.826	0.156	0.236	0.205	0.496	0.563	0.963	0.949	0.851	0.789	0.579	Memory_hypomethylation	Hypo	chr3:65342024-65342883
chr10	132579328	132580759	4.19503	-0.58263	-9.10918	0.00271506	1171943	1171963	21	-0.202	20	0.713	0.115	0.915	0.025	0.738	0.549	0.749	0.818	0.936	0.888	0.893	0.914	0.943	Memory_hypomethylation	Hypo	chr10:132579328-132580759
chr10	106112918	106113298	5.20744	-0.937259	-9.10244	0.00272228	914980	914995	16	-0.352	15	0.311	0.13	0.662	0.156	0.291	0.149	0.339	0.464	0.669	0.414	0.648	0.753	0.828	Memory_hypomethylation	Hypo	chr10:106112918-106113298
chr19	58549583	58550129	7.85005	-0.77117	-9.10034	0.00272228	11528636	11528661	26	-0.352	25	0.36	0.037	0.712	0.168	0.374	0.375	0.305	0.386	0.893	0.475	0.607	0.797	0.787	Partial_hypomethylation_memory	Hypo	chr19:58549583-58550129
chr8	138845375	138846984	2.80864	-0.582074	-9.09865	0.0027295	23140994	23141007	14	-0.202	13	0.719	0.156	0.922	0.034	0.82	0.486	0.782	0.789	0.946	0.874	0.899	0.935	0.953	Partial_hypomethylation_memory	Hypo	chr8:138845375-138846984
chr12	130318981	130319836	2.69707	-0.574408	-9.0963	0.0027295	5600993	5601006	14	-0.216	13	0.689	0.104	0.905	0.034	0.715	0.558	0.808	0.676	0.918	0.855	0.885	0.932	0.935	Partial_hypomethylation_memory	Hypo	chr12:130318981-130319836
chr7	154417239	154418808	3.4902	-0.681506	-9.09248	0.00273672	21990633	21990648	16	-0.261	15	0.608	0.084	0.868	0.052	0.712	0.635	0.523	0.562	0.784	0.887	0.872	0.877	0.923	Partial_hypomethylation_memory	Hypo	chr7:154417239-154418808
chr2	91669569	91671716	50.8095	-1.07137	-9.08525	0.00274394	15826590	15826698	109	-0.436	260	0.084	0.057	0.52	0.344	0.057	0.046	0.169	0.064	0.748	0.94	0.165	0.569	0.177	Memory_hypomethylation	Hypo	chr2:91669569-91671716
chr10	132936639	132937166	0.901718	-0.644825	-9.08254	0.00274394	1176940	1176946	7	-0.205	6	0.731	0.073	0.936	0.023	0.764	0.622	0.762	0.775	0.94	0.932	0.91	0.924	0.972	Memory_hypomethylation	Hypo	chr10:132936639-132937166
chr5	177411343	177412636	52.8801	-1.32756	-9.08064	0.00274394	19238753	19238845	93	-0.509	101	0.284	0.368	0.793	0.201	0.065	0.144	0.834	0.095	0.946	0.916	0.889	0.758	0.457	Partial_hypomethylation_memory	Hypo	chr5:177411343-177412636
chr8	140036561	140038752	2.97063	-0.678226	-9.07688	0.00275116	23151325	23151337	13	-0.262	12	0.644	0.161	0.906	0.045	0.703	0.407	0.762	0.705	0.931	0.843	0.883	0.916	0.96	Memory_hypomethylation	Hypo	chr8:140036561-140038752
chr12	129969017	129971050	4.56723	-0.690013	-9.07589	0.00275116	5597108	5597129	22	-0.246	21	0.649	0.127	0.894	0.038	0.714	0.475	0.766	0.64	0.867	0.847	0.899	0.918	0.941	Memory_hypomethylation	Hypo	chr12:129969017-129971050
chr20	2045262	2045923	2.98422	-0.514031	-9.07311	0.00275838	2084053	2084066	14	-0.21	13	0.592	0.038	0.802	0.02	0.594	0.555	0.575	0.643	0.809	0.796	0.83	0.798	0.776	Memory_hypomethylation	Hypo	chr20:2045262-2045923
chr20	30062659	30063858	32.3477	-1.02794	-9.06946	0.0027656	2298555	2298617	63	-0.422	62	0.264	0.188	0.686	0.178	0.112	0.091	0.448	0.404	0.855	0.493	0.789	0.8	0.493	Partial_hypomethylation_memory	Hypo	chr20:30062659-30063858
chr1	38892524	38893986	4.70709	-0.693349	-9.06504	0.00278727	12094058	12094079	22	-0.229	30	0.081	0.041	0.31	0.135	0.057	0.047	0.082	0.138	0.114	0.468	0.279	0.402	0.287	Aberrant_hypomethylation	Hypo	chr1:38892524-38893986
chr19	35395939	35396639	19.2994	-0.922929	-9.05419	0.00280893	11141224	11141274	51	-0.343	53	0.097	0.028	0.44	0.236	0.099	0.082	0.135	0.071	0.651	0.074	0.525	0.605	0.342	Memory_hypomethylation	Hypo	chr19:35395939-35396639
chr10	89418619	89419141	3.47779	-0.85228	-9.04262	0.00283059	753246	753256	11	-0.39	10	0.222	0.045	0.612	0.087	0.276	0.226	0.167	0.219	0.544	0.562	0.554	0.654	0.746	Aberrant_hypomethylation	Hypo	chr10:89418619-89419141
chr12	129611974	129612541	3.82338	-0.556516	-9.04237	0.00283059	5593559	5593577	19	-0.211	18	0.696	0.105	0.907	0.022	0.742	0.539	0.756	0.747	0.933	0.892	0.88	0.905	0.924	Memory_hypomethylation	Hypo	chr12:129611974-129612541
chr18	14257279	14259014	3.91578	0.747424	9.04232	0.00283059	10100893	10100907	15	0.273	14	0.831	0.064	0.558	0.054	0.839	0.758	0.815	0.912	0.574	0.512	0.534	0.525	0.645	Aberrant_hypermethylation	Hyper	chr18:14257279-14259014
chr18	45120826	45121808	6.20979	-0.483842	-9.0378	0.00283781	10299881	10299915	35	-0.217	34	0.525	0.092	0.742	0.058	0.597	0.582	0.524	0.396	0.83	0.764	0.731	0.69	0.694	Memory_hypomethylation	Hypo	chr18:45120826-45121808
chr10	77357010	77358236	5.07519	-0.49814	-9.03198	0.00285947	656863	656885	23	-0.22	22	0.387	0.111	0.607	0.067	0.46	0.364	0.24	0.484	0.549	0.612	0.664	0.53	0.679	Aberrant_hypomethylation	Hypo	chr10:77357010-77358236
chr12	9392777	9393068	8.85245	-0.891323	-9.0274	0.00287392	4594007	4594028	22	-0.404	25	0.485	0.153	0.89	0.072	0.321	0.435	0.5	0.686	0.942	0.958	0.925	0.818	0.805	Partial_hypomethylation_memory	Hypo	chr12:9392777-9393068
chr12	130509901	130510793	1.41118	-0.626196	-9.0246	0.00287392	5603386	5603394	9	-0.256	8	0.624	0.113	0.879	0.033	0.667	0.456	0.706	0.667	0.88	0.863	0.854	0.865	0.936	Partial_hypomethylation_memory	Hypo	chr12:130509901-130510793
chr9	79453779	79454357	2.42147	-1.51172	-9.01859	0.00287392	23637568	23637573	6	-0.57	5	0.308	0.075	0.878	0.08	0.255	0.295	0.265	0.418	0.896	0.901	0.738	0.924	0.932	Memory_hypomethylation	Hypo	chr9:79453779-79454357
chr1	7973253	7974981	11.7654	-0.653815	-9.01576	0.00287392	11679892	11679930	39	-0.23	41	0.47	0.176	0.699	0.065	0.427	0.239	0.615	0.598	0.586	0.756	0.721	0.722	0.711	Memory_hypomethylation	Hypo	chr1:7973253-7974981
chr2	191242918	191243710	3.63031	-0.585993	-9.01519	0.00287392	16546509	16546525	17	-0.27	25	0.575	0.072	0.844	0.024	0.611	0.474	0.572	0.64	0.857	0.847	0.82	0.875	0.821	Partial_hypomethylation_memory	Hypo	chr2:191242918-191243710
chr12	128730055	128731113	4.58909	-0.726354	-9.01077	0.00287392	5581896	5581912	17	-0.258	16	0.447	0.088	0.705	0.111	0.468	0.316	0.498	0.504	0.779	0.747	0.76	0.508	0.729	Partial_hypomethylation_memory	Hypo	chr12:128730055-128731113
chr6	21722816	21725337	7.15004	-0.658011	-8.98938	0.00296057	19517985	19518011	27	-0.21	34	0.594	0.025	0.804	0.023	0.62	0.57	0.612	0.576	0.846	0.792	0.79	0.801	0.793	Memory_hypomethylation	Hypo	chr6:21722816-21725337
chr19	21751734	21752229	8.50077	-0.822097	-8.98635	0.00296779	11029772	11029791	20	-0.318	19	0.6	0.17	0.918	0.021	0.445	0.466	0.706	0.783	0.898	0.9	0.927	0.914	0.949	Memory_hypomethylation	Hypo	chr19:21751734-21752229
chr8	139136147	139137030	2.34682	-0.759805	-8.97627	0.00296779	23143060	23143068	9	-0.287	8	0.654	0.149	0.941	0.014	0.779	0.451	0.751	0.633	0.96	0.944	0.945	0.929	0.926	Memory_hypomethylation	Hypo	chr8:139136147-139137030
chr12	129994375	129995629	3.01289	-0.666223	-8.96998	0.00297501	5597365	5597377	13	-0.265	12	0.6	0.097	0.865	0.038	0.644	0.456	0.665	0.636	0.895	0.88	0.823	0.826	0.903	Memory_hypomethylation	Hypo	chr12:129994375-129995629
chr8	138824280	138825111	2.06542	-0.73416	-8.9655	0.00298945	23140843	23140850	8	-0.291	7	0.561	0.176	0.853	0.032	0.606	0.302	0.646	0.691	0.881	0.881	0.807	0.835	0.861	Memory_hypomethylation	Hypo	chr8:138824280-138825111
chr6	27506850	27507938	19.5374	-1.03701	-8.96009	0.00298945	19568584	19568626	43	-0.44	44	0.302	0.112	0.742	0.221	0.384	0.136	0.346	0.341	0.881	0.357	0.761	0.88	0.83	Aberrant_hypomethylation	Hypo	chr6:27506850-27507938
chr5	88018324	88018934	10.1972	-0.865559	-8.95779	0.00299667	18554320	18554344	25	-0.369	24	0.257	0.101	0.626	0.187	0.3	0.316	0.304	0.105	0.643	0.306	0.763	0.661	0.757	Aberrant_hypomethylation	Hypo	chr5:88018324-88018934
chr16	936203	937022	8.45143	1.05514	8.95171	0.00301833	7990229	7990249	21	0.455	41	0.77	0.109	0.315	0.147	0.724	0.878	0.839	0.639	0.237	0.116	0.31	0.463	0.45	Memory_hypermethylation	Hyper	chr16:936203-937022
chr1	149670057	149674259	46.4691	-0.71514	-8.94742	0.00303278	12750013	12750172	160	-0.285	225	0.358	0.165	0.644	0.184	0.194	0.382	0.577	0.28	0.926	0.729	0.568	0.515	0.481	Memory_hypomethylation	Hypo	chr1:149670057-149674259
chr8	140114121	140116347	2.97616	-0.575786	-8.92304	0.0030761	23151829	23151842	14	-0.233	13	0.64	0.138	0.873	0.038	0.719	0.445	0.752	0.646	0.906	0.849	0.846	0.842	0.921	Partial_hypomethylation_memory	Hypo	chr8:140114121-140116347
chr12	129850489	129852690	6.20328	-0.4906	-8.92258	0.0030761	5595911	5595950	40	-0.204	39	0.699	0.08	0.902	0.039	0.719	0.638	0.804	0.633	0.902	0.843	0.904	0.912	0.951	Memory_hypomethylation	Hypo	chr12:129850489-129852690
chr19	11533263	11534787	26.6876	-0.700143	-8.90873	0.00309054	10854196	10854271	76	-0.28	81	0.465	0.194	0.744	0.077	0.468	0.274	0.73	0.386	0.65	0.728	0.724	0.863	0.756	Partial_hypomethylation_memory	Hypo	chr19:11533263-11534787
chr12	129782203	129783481	3.3757	-0.540696	-8.90527	0.00309776	5595230	5595247	18	-0.225	17	0.667	0.062	0.893	0.053	0.685	0.615	0.747	0.621	0.896	0.804	0.899	0.938	0.926	Memory_hypomethylation	Hypo	chr12:129782203-129783481
chr12	130217933	130218801	2.56569	-0.577225	-8.90138	0.00311221	5599772	5599787	16	-0.204	15	0.713	0.076	0.917	0.031	0.772	0.647	0.785	0.646	0.935	0.867	0.911	0.923	0.948	Memory_hypomethylation	Hypo	chr12:130217933-130218801
chr11	13202840	13204648	7.44114	-0.799499	-8.90136	0.00311221	3445473	3445495	23	-0.303	22	0.558	0.05	0.861	0.038	0.592	0.497	0.538	0.604	0.889	0.805	0.839	0.884	0.888	Memory_hypomethylation	Hypo	chr11:13202840-13204648
chr7	2704278	2705204	13.2045	-0.685844	-8.89888	0.00311221	20736174	20736217	44	-0.299	57	0.52	0.074	0.819	0.03	0.476	0.439	0.596	0.568	0.838	0.779	0.802	0.854	0.822	Memory_hypomethylation	Hypo	chr7:2704278-2705204
chr11	64814997	64815721	17.5293	-0.939507	-8.88605	0.00314831	3836377	3836420	44	-0.351	52	0.292	0.173	0.643	0.18	0.114	0.257	0.53	0.266	0.897	0.483	0.652	0.723	0.46	Partial_hypomethylation_memory	Hypo	chr11:64814997-64815721
chr10	132479107	132481252	4.46244	-0.603351	-8.88124	0.00314831	1170642	1170658	17	-0.239	16	0.634	0.079	0.873	0.018	0.648	0.53	0.721	0.636	0.878	0.873	0.863	0.85	0.9	Memory_hypomethylation	Hypo	chr10:132479107-132481252
chr7	157485921	157486821	21.7089	1.28917	8.87931	0.00315553	22040632	22040679	48	0.489	91	0.51	0.309	0.02	0.011	0.213	0.311	0.622	0.894	0.006	0.01	0.031	0.026	0.028	Aberrant_hypermethylation	Hyper	chr7:157485921-157486821
chr10	132629658	132631538	2.88272	-0.550871	-8.87736	0.00315553	1172660	1172678	19	-0.21	19	0.698	0.062	0.908	0.014	0.71	0.609	0.75	0.723	0.909	0.904	0.901	0.894	0.93	Memory_hypomethylation	Hypo	chr10:132629658-132631538
chr10	132533145	132534506	3.457	-0.571718	-8.8763	0.00316275	1171311	1171325	15	-0.236	15	0.618	0.12	0.854	0.021	0.716	0.45	0.616	0.691	0.828	0.851	0.878	0.843	0.871	Memory_hypomethylation	Hypo	chr10:132533145-132534506
chr16	6872528	6874131	3.31098	-0.60056	-8.87561	0.00316275	8107774	8107789	16	-0.24	15	0.662	0.123	0.902	0.021	0.638	0.52	0.817	0.675	0.903	0.873	0.912	0.893	0.929	Partial_hypomethylation_memory	Hypo	chr16:6872528-6874131
chr8	3215469	3216659	4.82446	-0.847457	-8.87269	0.00316997	22116350	22116367	18	-0.329	17	0.526	0.055	0.855	0.071	0.545	0.452	0.581	0.526	0.912	0.866	0.732	0.87	0.894	Partial_hypomethylation_memory	Hypo	chr8:3215469-3216659
chr12	128651071	128651931	2.36251	-0.64429	-8.87251	0.00316997	5581208	5581219	12	-0.228	11	0.697	0.078	0.926	0.013	0.733	0.606	0.784	0.667	0.927	0.908	0.919	0.932	0.943	Memory_hypomethylation	Hypo	chr12:128651071-128651931
chr15	89960031	89960746	10.2499	-0.708021	-8.87073	0.00317719	7831574	7831604	31	-0.315	33	0.405	0.078	0.72	0.136	0.4	0.384	0.511	0.325	0.769	0.588	0.575	0.895	0.771	Memory_hypomethylation	Hypo	chr15:89960031-89960746
chr19	13984531	13985278	13.183	-0.617084	-8.8695	0.00317719	10898188	10898232	45	-0.247	44	0.457	0.136	0.704	0.044	0.339	0.342	0.603	0.541	0.744	0.66	0.748	0.711	0.657	Memory_hypomethylation	Hypo	chr19:13984531-13985278
chr1	155291172	155292034	6.14757	-0.518517	-8.86786	0.00317719	12818065	12818094	30	-0.215	29	0.365	0.061	0.58	0.058	0.401	0.321	0.306	0.433	0.627	0.487	0.594	0.628	0.566	Memory_hypomethylation	Hypo	chr1:155291172-155292034
chr17	4802822	4804417	39.0791	-0.886702	-8.85508	0.0032133	9019230	9019326	97	-0.386	105	0.265	0.107	0.65	0.174	0.19	0.382	0.158	0.327	0.89	0.418	0.724	0.628	0.591	Memory_hypomethylation	Hypo	chr17:4802822-4804417
chr13	20694459	20695250	9.01045	-0.747299	-8.85069	0.00322052	5680978	5681005	28	-0.301	27	0.488	0.055	0.789	0.144	0.48	0.414	0.533	0.525	0.828	0.549	0.775	0.909	0.883	Memory_hypomethylation	Hypo	chr13:20694459-20695250
chr10	132748848	132749443	3.32928	-0.690401	-8.84955	0.00322052	1174085	1174100	16	-0.278	15	0.602	0.093	0.879	0.044	0.516	0.545	0.623	0.723	0.866	0.925	0.831	0.848	0.928	Memory_hypomethylation	Hypo	chr10:132748848-132749443
chr8	139366075	139368623	3.54475	-0.516173	-8.84784	0.00322052	23145005	23145021	17	-0.212	16	0.653	0.066	0.865	0.031	0.72	0.566	0.683	0.642	0.869	0.841	0.833	0.872	0.912	Memory_hypomethylation	Hypo	chr8:139366075-139368623
chr2	91845033	91846165	8.6874	-0.66053	-8.84382	0.00322052	15828281	15828308	28	-0.312	35	0.48	0.176	0.792	0.066	0.547	0.328	0.698	0.346	0.758	0.89	0.723	0.826	0.763	Memory_hypomethylation	Hypo	chr2:91845033-91846165
chr19	54410501	54411189	6.51177	-0.608451	-8.83851	0.00324218	11459143	11459168	26	-0.259	25	0.271	0.066	0.53	0.111	0.303	0.171	0.3	0.309	0.488	0.356	0.567	0.629	0.611	Memory_hypomethylation	Hypo	chr19:54410501-54411189
chr8	138617058	138619691	3.3884	-0.554065	-8.83703	0.0032494	23139561	23139579	19	-0.204	18	0.718	0.14	0.922	0.018	0.785	0.508	0.795	0.784	0.908	0.936	0.915	0.945	0.904	Memory_hypomethylation	Hypo	chr8:138617058-138619691
chr5	132113601	132114185	3.6005	-0.647568	-8.83629	0.0032494	18826028	18826042	15	-0.228	14	0.351	0.047	0.579	0.033	0.389	0.293	0.333	0.389	0.527	0.583	0.608	0.573	0.604	Memory_hypomethylation	Hypo	chr5:132113601-132114185
chr6	27114454	27114499	0.624426	-1.26556	-8.83388	0.00325662	19563158	19563163	6	-0.519	5	0	0	0.519	0.133	0	0	0	0	0.408	0.586	0.415	0.719	0.464	Memory_hypomethylation	Hypo	chr6:27114454-27114499
chr11	504159	505004	25.4019	-1.10911	-8.82935	0.00326384	3299093	3299149	57	-0.448	68	0.355	0.179	0.803	0.209	0.151	0.264	0.541	0.464	0.947	0.951	0.901	0.757	0.457	Partial_hypomethylation_memory	Hypo	chr11:504159-505004
chr7	399536	403828	29.2399	-0.671022	-8.82482	0.00327829	20674463	20674601	139	-0.23	168	0.601	0.267	0.831	0.041	0.725	0.849	0.602	0.23	0.822	0.77	0.856	0.831	0.878	Memory_hypomethylation	Hypo	chr7:399536-403828
chr19	12945828	12947036	13.1295	-0.499729	-8.81583	0.00328551	10878425	10878483	59	-0.234	61	0.219	0.053	0.454	0.154	0.257	0.161	0.271	0.188	0.301	0.302	0.447	0.612	0.607	Memory_hypomethylation	Hypo	chr19:12945828-12947036
chr2	115419537	115420306	23.2182	-1.21271	-8.8141	0.00328551	16011311	16011361	51	-0.485	63	0.139	0.051	0.624	0.248	0.21	0.118	0.141	0.089	0.944	0.62	0.791	0.379	0.386	Memory_hypomethylation	Hypo	chr2:115419537-115420306
chr7	72813725	72814023	8.40275	-1.28586	-8.80731	0.00329995	21322011	21322027	17	-0.523	16	0.366	0.214	0.889	0.067	0.403	0.192	0.215	0.654	0.944	0.887	0.868	0.789	0.957	Memory_hypomethylation	Hypo	chr7:72813725-72814023
chr5	138713969	138714393	8.10701	-0.740766	-8.80711	0.00329995	18893297	18893326	30	-0.297	29	0.53	0.176	0.828	0.065	0.414	0.349	0.713	0.645	0.908	0.792	0.824	0.871	0.743	Partial_hypomethylation_memory	Hypo	chr5:138713969-138714393
chr10	132167544	132168203	3.5318	-0.608	-8.80577	0.00329995	1166796	1166813	18	-0.239	17	0.609	0.07	0.847	0.029	0.626	0.507	0.669	0.633	0.831	0.882	0.849	0.808	0.867	Memory_hypomethylation	Hypo	chr10:132167544-132168203
chr5	1855392	1857195	15.8834	-0.634839	-8.80218	0.00330717	17956929	17956997	69	-0.228	72	0.671	0.219	0.899	0.043	0.715	0.782	0.834	0.351	0.917	0.876	0.839	0.912	0.951	Memory_hypomethylation	Hypo	chr5:1855392-1857195
chr1	196881360	196882362	1.49148	-0.668108	-8.80147	0.00331439	13120438	13120446	9	-0.29	8	0.408	0.075	0.698	0.109	0.503	0.42	0.323	0.387	0.702	0.517	0.703	0.778	0.789	Memory_hypomethylation	Hypo	chr1:196881360-196882362
chr16	67701012	67701846	8.76675	-0.491615	-8.79901	0.00331439	8606490	8606525	36	-0.211	35	0.409	0.084	0.62	0.052	0.34	0.338	0.452	0.505	0.566	0.563	0.634	0.662	0.673	Partial_hypomethylation_memory	Hypo	chr16:67701012-67701846
chr18	14278186	14279647	3.47901	0.625785	8.79854	0.00331439	10101017	10101032	16	0.244	17	0.815	0.06	0.57	0.038	0.782	0.747	0.851	0.879	0.507	0.583	0.582	0.57	0.61	Aberrant_hypermethylation	Hyper	chr18:14278186-14279647
chr10	133041783	133042258	3.08209	-0.737959	-8.79784	0.00332161	1178841	1178850	10	-0.292	9	0.626	0.084	0.918	0.036	0.655	0.538	0.582	0.73	0.958	0.898	0.867	0.944	0.922	Memory_hypomethylation	Hypo	chr10:133041783-133042258
chr10	132469102	132471604	3.52814	-0.536495	-8.79688	0.00332883	1170576	1170592	17	-0.249	16	0.513	0.095	0.762	0.043	0.616	0.385	0.525	0.528	0.773	0.703	0.758	0.752	0.824	Memory_hypomethylation	Hypo	chr10:132469102-132471604
chr19	20481873	20483577	4.76238	-0.834189	-8.7954	0.00332883	11019632	11019654	23	-0.297	24	0.199	0.069	0.496	0.179	0.182	0.137	0.177	0.298	0.697	0.667	0.434	0.283	0.4	Memory_hypomethylation	Hypo	chr19:20481873-20483577
chr12	128666131	128668099	2.49757	-0.634471	-8.79333	0.00334327	5581318	5581330	13	-0.227	12	0.667	0.128	0.894	0.035	0.748	0.494	0.777	0.649	0.856	0.891	0.887	0.884	0.952	Memory_hypomethylation	Hypo	chr12:128666131-128668099
chr19	17980446	17981292	14.6025	-0.611451	-8.78806	0.00335772	10971288	10971342	55	-0.244	55	0.391	0.149	0.635	0.082	0.323	0.229	0.573	0.441	0.561	0.533	0.681	0.717	0.685	Memory_hypomethylation	Hypo	chr19:17980446-17981292
chr1	113004095	113004945	3.03606	-0.734814	-8.78022	0.00337216	12650760	12650773	14	-0.299	20	0.492	0.145	0.79	0.106	0.571	0.445	0.639	0.311	0.868	0.613	0.801	0.876	0.793	Memory_hypomethylation	Hypo	chr1:113004095-113004945
chr14	81851663	81853232	4.06277	-0.741497	-8.77779	0.00337216	6912934	6912947	14	-0.291	13	0.408	0.127	0.699	0.034	0.503	0.377	0.241	0.512	0.725	0.647	0.734	0.699	0.693	Aberrant_hypomethylation	Hypo	chr14:81851663-81853232
chr2	241123952	241125603	5.21033	-1.19513	-8.77373	0.00337938	16988733	16988743	11	-0.397	12	0.405	0.083	0.803	0.098	0.37	0.319	0.512	0.42	0.837	0.824	0.632	0.84	0.882	Memory_hypomethylation	Hypo	chr2:241123952-241125603
chr19	57828900	57829242	12.2276	-1.00681	-8.7675	0.00337938	11518679	11518707	29	-0.399	28	0.263	0.189	0.663	0.193	0.167	0.098	0.528	0.261	0.896	0.563	0.738	0.727	0.39	Partial_hypomethylation_memory	Hypo	chr19:57828900-57829242
chr2	175594414	175595279	26.7465	-1.24221	-8.76611	0.00337938	16449791	16449844	54	-0.499	58	0.07	0.031	0.569	0.269	0.074	0.038	0.111	0.056	0.945	0.46	0.733	0.443	0.265	Memory_hypomethylation	Hypo	chr2:175594414-175595279
chr13	112729741	112730993	3.64486	-0.524281	-8.76356	0.0033866	6367967	6367984	18	-0.245	17	0.5	0.154	0.746	0.048	0.494	0.542	0.668	0.296	0.755	0.772	0.79	0.666	0.744	Memory_hypomethylation	Hypo	chr13:112729741-112730993
chr10	132846904	132847686	4.9108	0.830705	8.76275	0.0033866	1175379	1175394	16	0.325	15	0.631	0.087	0.306	0.153	0.651	0.531	0.738	0.602	0.403	0.215	0.516	0.134	0.261	Memory_hypermethylation	Hyper	chr10:132846904-132847686
chr1	24195215	24195587	3.2557	-0.594854	-8.75787	0.00339382	11907750	11907764	15	-0.231	14	0.602	0.141	0.833	0.05	0.664	0.396	0.633	0.714	0.867	0.852	0.744	0.861	0.841	Partial_hypomethylation_memory	Hypo	chr1:24195215-24195587
chr8	34637265	34639379	6.05555	-0.967309	-8.75308	0.00340826	22408948	22408961	14	-0.325	16	0.592	0.11	0.917	0.017	0.6	0.448	0.604	0.717	0.905	0.908	0.9	0.934	0.937	Memory_hypomethylation	Hypo	chr8:34637265-34639379
chr19	55672620	55673589	19.0508	-0.674889	-8.73782	0.00344437	11482363	11482428	66	-0.278	66	0.391	0.123	0.67	0.099	0.285	0.37	0.569	0.341	0.8	0.569	0.596	0.743	0.64	Memory_hypomethylation	Hypo	chr19:55672620-55673589
chr8	139289765	139291559	3.88064	-0.542474	-8.72706	0.00347325	23144392	23144409	18	-0.235	17	0.639	0.081	0.873	0.016	0.65	0.521	0.689	0.694	0.86	0.853	0.88	0.885	0.888	Memory_hypomethylation	Hypo	chr8:139289765-139291559
chr7	4742599	4743146	5.64699	-0.886012	-8.71808	0.00348769	20765360	20765379	20	-0.331	21	0.43	0.257	0.762	0.053	0.599	0.5	0.573	0.05	0.774	0.725	0.714	0.746	0.847	Partial_hypomethylation_memory	Hypo	chr7:4742599-4743146
chr19	49668624	49669678	11.2455	-0.567682	-8.71777	0.00348769	11378935	11378979	45	-0.235	59	0.513	0.119	0.748	0.086	0.472	0.451	0.69	0.44	0.852	0.778	0.761	0.732	0.616	Aberrant_hypomethylation	Hypo	chr19:49668624-49669678
chr10	132296350	132297747	3.95132	-0.715162	-8.71438	0.00348769	1168492	1168511	20	-0.244	21	0.679	0.084	0.923	0.016	0.727	0.559	0.745	0.686	0.914	0.911	0.91	0.934	0.947	Memory_hypomethylation	Hypo	chr10:132296350-132297747
chr6	40567356	40567796	10.9055	-0.872364	-8.70526	0.00350935	19722812	19722839	28	-0.407	27	0.393	0.176	0.8	0.122	0.394	0.179	0.39	0.609	0.923	0.701	0.912	0.812	0.651	Partial_hypomethylation_memory	Hypo	chr6:40567356-40567796
chr12	130093975	130095379	5.22767	-0.611806	-8.70193	0.0035238	5598399	5598419	21	-0.263	20	0.641	0.076	0.904	0.023	0.679	0.536	0.709	0.64	0.927	0.887	0.88	0.894	0.931	Memory_hypomethylation	Hypo	chr12:130093975-130095379
chr11	90240994	90242429	1.92299	-0.605316	-8.6969	0.0035238	4098234	4098243	10	-0.241	9	0.653	0.081	0.894	0.021	0.644	0.571	0.766	0.632	0.886	0.921	0.887	0.908	0.867	Partial_hypomethylation_memory	Hypo	chr11:90240994-90242429
chr12	130765721	130765933	2.54276	0.7114	8.69522	0.0035238	5607714	5607729	16	0.26	15	0.368	0.114	0.108	0.058	0.449	0.199	0.415	0.409	0.124	0.015	0.123	0.173	0.105	Aberrant_hypermethylation	Hyper	chr12:130765721-130765933
chr22	35420609	35420760	3.11999	-0.67055	-8.69228	0.00353824	14766771	14766784	14	-0.258	13	0.516	0.109	0.774	0.036	0.506	0.369	0.57	0.621	0.768	0.815	0.774	0.719	0.795	Partial_hypomethylation_memory	Hypo	chr22:35420609-35420760
chr12	126593429	126595754	5.17887	-0.545384	-8.68898	0.00354546	5562749	5562773	25	-0.214	28	0.668	0.165	0.882	0.03	0.68	0.443	0.712	0.838	0.887	0.871	0.842	0.886	0.925	Memory_hypomethylation	Hypo	chr12:126593429-126595754
chr12	129952145	129954765	4.37145	-0.574593	-8.68634	0.00354546	5596925	5596944	20	-0.236	20	0.682	0.118	0.918	0.026	0.714	0.508	0.768	0.739	0.938	0.897	0.885	0.931	0.941	Memory_hypomethylation	Hypo	chr12:129952145-129954765
chr10	132281299	132283106	7.58135	-0.568423	-8.68459	0.0035599	1168215	1168250	36	-0.219	37	0.695	0.106	0.914	0.035	0.764	0.541	0.711	0.764	0.945	0.862	0.895	0.934	0.936	Partial_hypomethylation_memory	Hypo	chr10:132281299-132283106
chr4	74847435	74847829	3.40999	-0.606106	-8.68016	0.00356712	17135091	17135106	16	-0.235	23	0.523	0.067	0.758	0.106	0.497	0.528	0.613	0.456	0.872	0.66	0.865	0.738	0.657	Memory_hypomethylation	Hypo	chr4:74847435-74847829
chr12	127210981	127212578	31.3044	0.672137	8.68011	0.00356712	5567446	5567552	107	0.28	115	0.347	0.219	0.067	0.028	0.391	0.494	0.478	0.025	0.068	0.038	0.106	0.08	0.043	Aberrant_hypermethylation	Hyper	chr12:127210981-127212578
chr7	157754629	157755139	6.15331	1.03463	8.6801	0.00356712	22046505	22046524	20	0.445	19	0.62	0.188	0.176	0.127	0.727	0.457	0.467	0.83	0.076	0.101	0.394	0.155	0.152	Aberrant_hypermethylation	Hyper	chr7:157754629-157755139
chr12	126873035	126875550	3.97925	-0.571583	-8.67656	0.00356712	5564759	5564781	23	-0.201	22	0.703	0.213	0.904	0.018	0.739	0.402	0.772	0.9	0.898	0.897	0.881	0.918	0.925	Partial_hypomethylation_memory	Hypo	chr12:126873035-126875550
chr15	90029645	90030262	9.30927	-0.678914	-8.67587	0.00356712	7832383	7832412	30	-0.248	34	0.52	0.096	0.768	0.093	0.468	0.416	0.631	0.565	0.846	0.613	0.82	0.81	0.75	Partial_hypomethylation_memory	Hypo	chr15:90029645-90030262
chr12	129460763	129461106	6.53025	0.999258	8.67518	0.00358878	5591725	5591743	19	0.425	18	0.644	0.12	0.22	0.104	0.579	0.567	0.607	0.823	0.143	0.097	0.352	0.29	0.216	Aberrant_hypermethylation	Hyper	chr12:129460763-129461106
chr19	18053266	18054360	23.0539	-0.670686	-8.67353	0.00358878	10972769	10972838	70	-0.344	70	0.416	0.084	0.76	0.136	0.387	0.523	0.324	0.432	0.897	0.539	0.734	0.807	0.821	Aberrant_hypomethylation	Hypo	chr19:18053266-18054360
chr12	128768378	128771550	4.19206	-0.566399	-8.66288	0.00361767	5582382	5582402	21	-0.209	21	0.621	0.107	0.83	0.018	0.638	0.471	0.724	0.653	0.822	0.821	0.81	0.846	0.853	Partial_hypomethylation_memory	Hypo	chr12:128768378-128771550
chr2	91873820	91874485	14.1842	-1.3656	-8.65893	0.00362489	15828523	15828552	30	-0.486	69	0.1	0.049	0.586	0.279	0.059	0.091	0.17	0.081	0.693	0.952	0.651	0.414	0.222	Memory_hypomethylation	Hypo	chr2:91873820-91874485
chr18	75896711	75898408	4.46951	-0.550075	-8.65837	0.00362489	10551995	10552016	22	-0.206	21	0.713	0.14	0.919	0.024	0.754	0.522	0.856	0.719	0.948	0.882	0.916	0.923	0.925	Partial_hypomethylation_memory	Hypo	chr18:75896711-75898408
chr4	57918952	57920112	2.78032	-1.03103	-8.65679	0.00362489	17042240	17042253	14	-0.318	15	0.485	0.027	0.803	0.118	0.489	0.469	0.459	0.521	0.704	0.698	0.752	0.917	0.943	Memory_hypomethylation	Hypo	chr4:57918952-57920112
chr5	41925498	41926001	11.3161	-0.989811	-8.65408	0.00363211	18264152	18264183	32	-0.386	34	0.219	0.14	0.605	0.207	0.171	0.061	0.252	0.394	0.911	0.493	0.728	0.44	0.454	Partial_hypomethylation_memory	Hypo	chr5:41925498-41926001
chr3	1856648	1857957	1.63506	-0.597308	-8.65192	0.00363933	13534220	13534231	12	-0.212	11	0.684	0.148	0.896	0.019	0.737	0.481	0.685	0.832	0.918	0.878	0.912	0.876	0.896	Partial_hypomethylation_memory	Hypo	chr3:1856648-1857957
chr8	138732817	138734040	2.06108	-0.585145	-8.64979	0.00364655	23140281	23140292	12	-0.224	12	0.68	0.122	0.904	0.034	0.737	0.497	0.735	0.753	0.935	0.872	0.863	0.925	0.928	Memory_hypomethylation	Hypo	chr8:138732817-138734040
chr7	154379504	154380191	2.53281	-0.643602	-8.64706	0.00364655	21990271	21990283	13	-0.274	12	0.621	0.053	0.896	0.018	0.696	0.575	0.621	0.593	0.876	0.924	0.89	0.896	0.892	Partial_hypomethylation_memory	Hypo	chr7:154379504-154380191
chr2	242888355	242889602	17.49	-0.695566	-8.64045	0.00365377	17022646	17022717	72	-0.289	71	0.547	0.248	0.835	0.013	0.501	0.732	0.739	0.214	0.851	0.843	0.827	0.838	0.818	Aberrant_hypomethylation	Hypo	chr2:242888355-242889602
chr1	39249301	39249784	12.1205	-0.883215	-8.64041	0.00365377	12097476	12097506	31	-0.37	31	0.489	0.196	0.859	0.041	0.474	0.313	0.766	0.403	0.895	0.838	0.89	0.797	0.875	Partial_hypomethylation_memory	Hypo	chr1:39249301-39249784
chr10	132223598	132224825	3.98544	-0.723099	-8.63527	0.00366099	1167454	1167470	17	-0.249	16	0.623	0.098	0.872	0.041	0.689	0.488	0.613	0.7	0.885	0.877	0.804	0.877	0.915	Memory_hypomethylation	Hypo	chr10:132223598-132224825
chr16	67682085	67683839	28.8632	-0.829981	-8.63428	0.00366099	8605873	8605989	117	-0.296	131	0.522	0.259	0.818	0.085	0.461	0.247	0.509	0.871	0.899	0.775	0.834	0.889	0.693	Partial_hypomethylation_memory	Hypo	chr16:67682085-67683839
chr12	133483848	133484538	10.397	-0.882627	-8.63345	0.00366099	5661219	5661250	32	-0.379	31	0.44	0.271	0.818	0.087	0.342	0.19	0.403	0.823	0.933	0.833	0.695	0.789	0.842	Partial_hypomethylation_memory	Hypo	chr12:133483848-133484538
chr8	139013504	139014914	1.60953	-0.645649	-8.63194	0.00366821	23142154	23142163	10	-0.24	9	0.695	0.081	0.935	0.023	0.779	0.587	0.724	0.69	0.962	0.907	0.915	0.942	0.949	Memory_hypomethylation	Hypo	chr8:139013504-139014914
chr10	132639602	132641046	2.9019	-0.685976	-8.63186	0.00366821	1172804	1172813	10	-0.279	9	0.625	0.115	0.904	0.015	0.688	0.462	0.626	0.723	0.921	0.903	0.879	0.904	0.91	Memory_hypomethylation	Hypo	chr10:132639602-132641046
chr12	130396104	130396377	1.15128	0.829128	8.63095	0.00367544	5601993	5601999	7	0.287	6	0.368	0.111	0.081	0.022	0.5	0.328	0.239	0.404	0.076	0.045	0.095	0.096	0.094	Aberrant_hypermethylation	Hyper	chr12:130396104-130396377
chr9	14547137	14547766	1.08873	0.656526	8.63079	0.00367544	23363968	23363974	7	0.242	6	0.454	0.061	0.212	0.051	0.396	0.537	0.426	0.457	0.277	0.161	0.209	0.248	0.166	Partial_hypermethyation_memory	Hyper	chr9:14547137-14547766
chr17	42461469	42462007	6.74956	-0.584092	-8.62525	0.0036971	9451959	9451982	24	-0.209	23	0.37	0.088	0.579	0.079	0.35	0.309	0.5	0.322	0.512	0.508	0.552	0.68	0.645	Memory_hypomethylation	Hypo	chr17:42461469-42462007
chr12	128801176	128803023	2.76358	-0.642865	-8.62504	0.0036971	5582735	5582748	14	-0.257	13	0.645	0.168	0.902	0.017	0.706	0.399	0.778	0.696	0.92	0.891	0.879	0.918	0.905	Partial_hypomethylation_memory	Hypo	chr12:128801176-128803023
chr16	54445446	54445935	4.12073	0.683157	8.61986	0.00371154	8487525	8487538	14	0.307	13	0.785	0.063	0.478	0.101	0.758	0.725	0.785	0.872	0.555	0.315	0.567	0.493	0.461	Memory_hypermethylation	Hyper	chr16:54445446-54445935
chr1	204041507	204041776	4.54456	-0.637659	-8.61127	0.0037332	13185769	13185788	20	-0.233	19	0.249	0.103	0.482	0.11	0.185	0.191	0.217	0.401	0.44	0.31	0.521	0.565	0.574	Aberrant_hypomethylation	Hypo	chr1:204041507-204041776
chr8	138903954	138907400	3.14355	-0.534024	-8.60473	0.0037332	23141419	23141434	16	-0.209	15	0.714	0.067	0.923	0.024	0.784	0.624	0.732	0.716	0.908	0.946	0.888	0.936	0.936	Memory_hypomethylation	Hypo	chr8:138903954-138907400
chr12	130001666	130003799	2.25934	-0.602106	-8.60327	0.0037332	5597440	5597452	13	-0.246	12	0.664	0.124	0.91	0.029	0.731	0.48	0.741	0.703	0.916	0.865	0.902	0.925	0.941	Partial_hypomethylation_memory	Hypo	chr12:130001666-130003799
chr3	130466315	130466879	21.1221	-1.25384	-8.60155	0.0037332	14521281	14521321	41	-0.503	40	0.171	0.134	0.674	0.146	0.032	0.154	0.144	0.353	0.923	0.627	0.537	0.643	0.639	Memory_hypomethylation	Hypo	chr3:130466315-130466879
chr12	130409875	130410894	2.11608	-0.719115	-8.60129	0.0037332	5602127	5602135	9	-0.267	8	0.625	0.128	0.891	0.02	0.742	0.444	0.676	0.637	0.901	0.891	0.873	0.872	0.919	Memory_hypomethylation	Hypo	chr12:130409875-130410894
chr19	18898181	18898448	6.82207	-0.551528	-8.60103	0.0037332	10992893	10992925	33	-0.204	32	0.177	0.076	0.38	0.1	0.168	0.104	0.284	0.151	0.359	0.229	0.442	0.494	0.378	Memory_hypomethylation	Hypo	chr19:18898181-18898448
chr4	57698849	57699196	3.02886	-1.59493	-8.59675	0.00374042	17039192	17039197	6	-0.666	5	0.168	0.062	0.834	0.104	0.087	0.208	0.153	0.224	0.897	0.818	0.868	0.925	0.662	Aberrant_hypomethylation	Hypo	chr4:57698849-57699196
chr8	2585614	2586090	11.0854	-0.769244	-8.59538	0.00374042	22109492	22109529	38	-0.29	37	0.458	0.102	0.748	0.151	0.57	0.323	0.464	0.473	0.899	0.583	0.902	0.738	0.617	Memory_hypomethylation	Hypo	chr8:2585614-2586090
chr5	16638790	16639381	3.2956	-1.26996	-8.59147	0.00376209	18092471	18092479	9	-0.413	8	0.534	0.04	0.947	0.026	0.531	0.518	0.497	0.59	0.915	0.973	0.924	0.959	0.964	Memory_hypomethylation	Hypo	chr5:16638790-16639381
chr5	43396822	43397451	28.3806	-1.06727	-8.58956	0.00376209	18276075	18276131	57	-0.47	56	0.202	0.137	0.671	0.217	0.083	0.147	0.179	0.398	0.951	0.592	0.817	0.608	0.389	Memory_hypomethylation	Hypo	chr5:43396822-43397451
chr4	57457832	57459012	6.10006	-0.551675	-8.58945	0.00376209	17036763	17036791	29	-0.239	51	0.687	0.123	0.926	0.032	0.649	0.576	0.862	0.661	0.932	0.918	0.878	0.937	0.965	Memory_hypomethylation	Hypo	chr4:57457832-57459012
chr6	117588199	117589144	3.10677	-0.672167	-8.5885	0.00376931	20213152	20213162	11	-0.329	10	0.278	0.014	0.607	0.132	0.291	0.26	0.288	0.272	0.76	0.422	0.551	0.598	0.702	Memory_hypomethylation	Hypo	chr6:117588199-117589144
chr12	99852196	99853073	0.920378	-0.83876	-8.58641	0.00376931	5251282	5251286	5	-0.338	4	0.595	0.057	0.932	0.03	0.618	0.663	0.56	0.537	0.921	0.912	0.905	0.978	0.946	Memory_hypomethylation	Hypo	chr12:99852196-99853073
chr19	44331124	44332051	10.7953	-0.670562	-8.5849	0.00376931	11278544	11278586	43	-0.29	46	0.25	0.107	0.54	0.1	0.195	0.126	0.353	0.325	0.698	0.511	0.531	0.42	0.539	Memory_hypomethylation	Hypo	chr19:44331124-44332051
chr16	818327	819124	7.82322	-0.595514	-8.58243	0.00377653	7986515	7986551	37	-0.253	36	0.644	0.151	0.897	0.027	0.777	0.7	0.67	0.428	0.939	0.889	0.879	0.907	0.87	Memory_hypomethylation	Hypo	chr16:818327-819124
chr22	17516914	17518385	22.4382	-0.667715	-8.57936	0.00380541	14544731	14544803	73	-0.28	97	0.599	0.19	0.879	0.04	0.552	0.349	0.759	0.735	0.916	0.869	0.814	0.893	0.902	Partial_hypomethylation_memory	Hypo	chr22:17516914-17518385
chr9	130700442	130700986	11.2095	-0.740135	-8.57932	0.00380541	24098156	24098187	32	-0.307	31	0.242	0.053	0.55	0.186	0.26	0.19	0.308	0.212	0.701	0.234	0.639	0.635	0.541	Memory_hypomethylation	Hypo	chr9:130700442-130700986
chr18	14328414	14329549	2.36371	0.595158	8.57048	0.00383429	10101318	10101328	11	0.247	10	0.887	0.027	0.64	0.063	0.878	0.856	0.895	0.921	0.619	0.581	0.604	0.654	0.742	Aberrant_hypermethylation	Hyper	chr18:14328414-14329549
chr12	42539068	42539762	3.85206	-0.523165	-8.56827	0.00384152	4816524	4816540	17	-0.234	16	0.187	0.06	0.421	0.09	0.158	0.124	0.202	0.263	0.406	0.319	0.383	0.434	0.563	Aberrant_hypomethylation	Hypo	chr12:42539068-42539762
chr10	133011170	133011575	1.32137	-0.991174	-8.56556	0.00384152	1178225	1178229	5	-0.331	4	0.627	0.126	0.957	0.031	0.603	0.465	0.673	0.765	0.917	0.968	1	0.96	0.942	Memory_hypomethylation	Hypo	chr10:133011170-133011575
chr10	132735318	132735908	2.06066	-0.828648	-8.56529	0.00384152	1173928	1173937	10	-0.281	9	0.638	0.177	0.919	0.048	0.659	0.382	0.772	0.737	0.964	0.935	0.838	0.931	0.927	Partial_hypomethylation_memory	Hypo	chr10:132735318-132735908
chr17	4900121	4900516	4.89162	-0.503735	-8.56479	0.00384152	9021303	9021331	29	-0.203	28	0.257	0.133	0.461	0.084	0.191	0.182	0.198	0.457	0.534	0.35	0.484	0.538	0.397	Aberrant_hypomethylation	Hypo	chr17:4900121-4900516
chr8	139489174	139490325	2.37884	-0.761431	-8.56435	0.00384152	23145825	23145833	9	-0.284	8	0.617	0.138	0.901	0.029	0.688	0.411	0.687	0.683	0.931	0.904	0.858	0.921	0.89	Memory_hypomethylation	Hypo	chr8:139489174-139490325
chr4	42679871	42680358	1.04192	-0.786582	-8.55787	0.00384152	16957494	16957498	5	-0.311	4	0.624	0.034	0.935	0.032	0.641	0.573	0.645	0.638	0.942	0.914	0.891	0.957	0.971	Memory_hypomethylation	Hypo	chr4:42679871-42680358
chr9	39132721	39133144	11.1642	-0.733821	-8.55031	0.00384874	23553839	23553886	48	-0.26	49	0.673	0.153	0.932	0.04	0.513	0.881	0.654	0.642	0.961	0.942	0.923	0.969	0.867	Partial_hypomethylation_memory	Hypo	chr9:39132721-39133144
chr1	209404846	209405396	30.2189	-1.18207	-8.54696	0.00385596	13234463	13234523	61	-0.494	75	0.434	0.279	0.928	0.045	0.131	0.751	0.57	0.284	0.978	0.964	0.908	0.923	0.865	Memory_hypomethylation	Hypo	chr1:209404846-209405396
chr10	132850926	132851667	2.08606	-0.797318	-8.52919	0.00389928	1175426	1175433	8	-0.285	7	0.632	0.093	0.917	0.02	0.709	0.496	0.664	0.658	0.928	0.897	0.897	0.917	0.944	Partial_hypomethylation_memory	Hypo	chr10:132850926-132851667
chr8	139232505	139233876	2.72751	-0.62135	-8.52826	0.00389928	23143963	23143975	13	-0.256	12	0.6	0.081	0.856	0.034	0.636	0.481	0.664	0.618	0.864	0.836	0.905	0.815	0.858	Partial_hypomethylation_memory	Hypo	chr8:139232505-139233876
chr12	129599080	129599958	2.59048	-0.556904	-8.52726	0.00389928	5593442	5593456	15	-0.228	14	0.641	0.11	0.869	0.03	0.689	0.478	0.679	0.717	0.884	0.853	0.824	0.894	0.889	Partial_hypomethylation_memory	Hypo	chr12:129599080-129599958
chr5	3590318	3592842	40.4811	0.826441	8.51376	0.00392817	17981782	17981926	145	0.33	165	0.415	0.344	0.086	0.024	0.17	0.342	0.228	0.92	0.059	0.114	0.107	0.081	0.067	Memory_hypermethylation	Hyper	chr5:3590318-3592842
chr12	130364028	130364393	1.33068	-0.860771	-8.51307	0.00392817	5601560	5601565	6	-0.342	5	0.574	0.12	0.916	0.028	0.582	0.403	0.677	0.633	0.927	0.893	0.89	0.912	0.959	Memory_hypomethylation	Hypo	chr12:130364028-130364393
chr8	139280117	139281319	2.36768	-0.678913	-8.50593	0.00393539	23144310	23144320	11	-0.286	10	0.613	0.09	0.898	0.024	0.674	0.509	0.701	0.568	0.903	0.861	0.907	0.894	0.927	Memory_hypomethylation	Hypo	chr8:139280117-139281319
chr17	21489193	21490522	2.66694	0.504548	8.5002	0.00396427	9231642	9231656	15	0.203	14	0.801	0.047	0.598	0.048	0.825	0.834	0.814	0.732	0.57	0.555	0.565	0.642	0.657	Memory_hypermethylation	Hyper	chr17:21489193-21490522
chr19	18336256	18337446	17.9631	-0.682707	-8.49883	0.00396427	10979671	10979732	62	-0.274	78	0.233	0.11	0.507	0.157	0.195	0.142	0.393	0.203	0.738	0.489	0.509	0.506	0.295	Memory_hypomethylation	Hypo	chr19:18336256-18337446
chr12	130151999	130153611	2.26689	-0.641317	-8.49662	0.00396427	5599014	5599025	12	-0.246	11	0.557	0.103	0.804	0.041	0.612	0.41	0.643	0.563	0.803	0.744	0.816	0.798	0.858	Memory_hypomethylation	Hypo	chr12:130151999-130153611
chr9	44164175	44167423	23.8863	-0.760746	-8.49564	0.00396427	23559532	23559602	71	-0.31	81	0.374	0.139	0.684	0.136	0.486	0.367	0.463	0.181	0.818	0.47	0.639	0.739	0.752	Aberrant_hypomethylation	Hypo	chr9:44164175-44167423
chr7	39125198	39125792	3.60632	-0.59832	-8.49334	0.00398593	21050936	21050949	14	-0.225	13	0.201	0.077	0.426	0.139	0.185	0.287	0.228	0.105	0.479	0.248	0.557	0.309	0.538	Memory_hypomethylation	Hypo	chr7:39125198-39125792
chr8	139478056	139479059	4.43659	-0.626596	-8.49023	0.00400038	23145738	23145754	17	-0.224	16	0.702	0.08	0.926	0.028	0.793	0.603	0.684	0.73	0.924	0.927	0.881	0.943	0.955	Memory_hypomethylation	Hypo	chr8:139478056-139479059
chr12	130361009	130362017	2.17938	-0.673124	-8.48721	0.0040076	5601531	5601541	11	-0.234	10	0.694	0.113	0.928	0.028	0.734	0.532	0.792	0.717	0.94	0.931	0.923	0.885	0.96	Partial_hypomethylation_memory	Hypo	chr12:130361009-130362017
chr17	7905636	7907486	34.9666	-0.864762	-8.48431	0.0040076	9069321	9069423	103	-0.336	151	0.257	0.204	0.593	0.264	0.187	0.18	0.558	0.104	0.923	0.616	0.751	0.421	0.254	Memory_hypomethylation	Hypo	chr17:7905636-7907486
chr21	24101073	24102777	3.86325	-0.678731	-8.48328	0.0040076	14260099	14260113	15	-0.303	14	0.6	0.109	0.903	0.033	0.544	0.474	0.7	0.682	0.931	0.857	0.885	0.938	0.903	Memory_hypomethylation	Hypo	chr21:24101073-24102777
chr10	1410942	1411531	2.98547	0.661614	8.48072	0.00402926	22544	22555	12	0.237	18	0.51	0.086	0.273	0.119	0.512	0.596	0.54	0.392	0.25	0.083	0.285	0.366	0.38	Memory_hypermethylation	Hyper	chr10:1410942-1411531
chr12	129734594	129735238	1.85559	-0.609268	-8.48017	0.00402926	5594750	5594759	10	-0.213	9	0.696	0.089	0.909	0.035	0.708	0.601	0.812	0.66	0.915	0.874	0.93	0.953	0.873	Partial_hypomethylation_memory	Hypo	chr12:129734594-129735238
chr10	132420293	132420994	1.47981	-0.661827	-8.46932	0.00406536	1169996	1170005	10	-0.214	9	0.702	0.118	0.917	0.037	0.776	0.53	0.719	0.784	0.958	0.864	0.905	0.911	0.945	Memory_hypomethylation	Hypo	chr10:132420293-132420994
chr18	75752	76169	8.38495	-0.939095	-8.46775	0.00407258	9963068	9963088	21	-0.381	41	0.513	0.281	0.894	0.032	0.609	0.135	0.502	0.806	0.851	0.878	0.903	0.9	0.937	Memory_hypomethylation	Hypo	chr18:75752-76169
chr16	23765826	23767020	32.2842	-0.836789	-8.4645	0.00407258	8286346	8286433	88	-0.344	97	0.223	0.208	0.567	0.144	0.15	0.08	0.532	0.13	0.672	0.524	0.602	0.699	0.34	Memory_hypomethylation	Hypo	chr16:23765826-23767020
chr16	6961618	6963221	3.42361	-0.600297	-8.46049	0.00409425	8108741	8108757	17	-0.248	16	0.631	0.144	0.878	0.026	0.644	0.432	0.776	0.671	0.87	0.877	0.85	0.875	0.92	Partial_hypomethylation_memory	Hypo	chr16:6961618-6963221
chr12	129723263	129724818	2.30971	-0.593116	-8.45797	0.00410147	5594620	5594631	12	-0.232	11	0.685	0.158	0.917	0.021	0.763	0.471	0.835	0.673	0.909	0.918	0.887	0.933	0.939	Memory_hypomethylation	Hypo	chr12:129723263-129724818
chr18	14788033	14789773	1.72785	0.731888	8.4479	0.00411591	10104265	10104274	10	0.293	9	0.818	0.087	0.525	0.064	0.812	0.698	0.867	0.894	0.435	0.492	0.567	0.532	0.599	Aberrant_hypermethylation	Hyper	chr18:14788033-14789773
chr8	139293763	139295229	1.79143	-0.568346	-8.44318	0.00413757	23144427	23144439	13	-0.202	12	0.726	0.07	0.928	0.025	0.787	0.642	0.695	0.78	0.964	0.909	0.903	0.919	0.944	Memory_hypomethylation	Hypo	chr8:139293763-139295229
chr13	22238334	22239304	1.89027	-0.859653	-8.44237	0.00413757	5700028	5700033	6	-0.332	5	0.562	0.051	0.894	0.044	0.628	0.576	0.514	0.53	0.894	0.929	0.818	0.908	0.919	Memory_hypomethylation	Hypo	chr13:22238334-22239304
chr12	129977221	129978304	3.11258	-0.624896	-8.43934	0.00415924	5597196	5597211	16	-0.219	15	0.71	0.126	0.929	0.025	0.783	0.524	0.797	0.736	0.938	0.897	0.912	0.936	0.963	Partial_hypomethylation_memory	Hypo	chr12:129977221-129978304
chr9	66343504	66343743	8.40267	-1.16613	-8.43014	0.00415924	23564483	23564503	21	-0.403	26	0.089	0.042	0.492	0.169	0.148	0.066	0.084	0.056	0.587	0.305	0.59	0.663	0.313	Memory_hypomethylation	Hypo	chr9:66343504-66343743
chr20	36561805	36562255	1.97919	0.717056	8.42937	0.00415924	2386707	2386716	10	0.236	9	0.912	0.025	0.676	0.098	0.877	0.911	0.932	0.929	0.669	0.561	0.64	0.681	0.831	Memory_hypermethylation	Hyper	chr20:36561805-36562255
chr18	14778015	14779428	1.9599	0.51401	8.42761	0.00416646	10104199	10104208	10	0.214	9	0.886	0.044	0.671	0.041	0.879	0.827	0.908	0.929	0.664	0.713	0.616	0.655	0.71	Aberrant_hypermethylation	Hyper	chr18:14778015-14779428
chr11	95389390	95390203	0.82619	0.742505	8.42264	0.0041809	4130950	4130954	5	0.303	4	0.909	0.047	0.606	0.04	0.904	0.845	0.933	0.953	0.667	0.596	0.621	0.577	0.568	Memory_hypermethylation	Hyper	chr11:95389390-95390203
chr6	151429387	151430061	2.12705	-0.591099	-8.4204	0.0041809	20453626	20453635	10	-0.254	9	0.533	0.063	0.786	0.045	0.582	0.441	0.561	0.547	0.767	0.725	0.842	0.784	0.813	Memory_hypomethylation	Hypo	chr6:151429387-151430061
chr12	130183692	130184185	1.44631	-0.728558	-8.41831	0.0041809	5599288	5599294	7	-0.291	6	0.646	0.048	0.936	0.04	0.711	0.6	0.65	0.623	0.969	0.902	0.888	0.942	0.98	Memory_hypomethylation	Hypo	chr12:130183692-130184185
chr10	132247815	132248713	1.75616	-0.621623	-8.41478	0.00419534	1167732	1167739	8	-0.241	7	0.661	0.103	0.902	0.057	0.708	0.513	0.748	0.675	0.971	0.897	0.813	0.905	0.922	Memory_hypomethylation	Hypo	chr10:132247815-132248713
chr8	138667985	138670410	2.93903	-0.549055	-8.41427	0.00419534	23139937	23139956	20	-0.227	19	0.676	0.111	0.902	0.029	0.783	0.536	0.743	0.642	0.935	0.889	0.891	0.93	0.867	Memory_hypomethylation	Hypo	chr8:138667985-138670410
chr12	130057935	130058655	2.35764	-0.852947	-8.41376	0.00420256	5598033	5598042	10	-0.358	9	0.535	0.089	0.893	0.05	0.642	0.434	0.565	0.5	0.838	0.906	0.844	0.944	0.935	Memory_hypomethylation	Hypo	chr12:130057935-130058655
chr17	21186995	21187445	9.75502	-0.650589	-8.41101	0.00420256	9226970	9227005	36	-0.267	36	0.175	0.031	0.443	0.181	0.186	0.141	0.161	0.214	0.523	0.241	0.548	0.642	0.26	Memory_hypomethylation	Hypo	chr17:21186995-21187445
chr8	139099253	139101132	2.1481	-0.612987	-8.41098	0.00420256	23142753	23142764	12	-0.242	11	0.703	0.098	0.945	0.021	0.769	0.556	0.744	0.741	0.967	0.926	0.92	0.948	0.963	Memory_hypomethylation	Hypo	chr8:139099253-139101132
chr7	66904796	66908099	5.15546	-0.50797	-8.41021	0.00420978	21263177	21263206	30	-0.207	29	0.676	0.108	0.883	0.032	0.687	0.643	0.817	0.557	0.919	0.873	0.854	0.854	0.913	Memory_hypomethylation	Hypo	chr7:66904796-66908099
chr8	138615058	138615578	2.84026	-0.637051	-8.40771	0.00420978	23139536	23139546	11	-0.261	10	0.623	0.164	0.884	0.046	0.688	0.378	0.724	0.702	0.832	0.87	0.854	0.929	0.934	Partial_hypomethylation_memory	Hypo	chr8:138615058-138615578
chr17	79503566	79504347	30.4413	-0.90061	-8.40171	0.00423867	9919961	9920040	80	-0.374	83	0.275	0.213	0.649	0.206	0.139	0.263	0.58	0.118	0.891	0.663	0.788	0.537	0.367	Partial_hypomethylation_memory	Hypo	chr17:79503566-79504347
chr9	113801559	113801960	4.06965	-0.491705	-8.39993	0.00426033	23932113	23932130	18	-0.211	17	0.339	0.103	0.55	0.073	0.336	0.206	0.456	0.358	0.516	0.5	0.478	0.63	0.628	Partial_hypomethylation_memory	Hypo	chr9:113801559-113801960
chr16	6996658	6998662	3.1404	-0.555234	-8.39666	0.00426755	8109105	8109123	19	-0.218	18	0.664	0.16	0.882	0.028	0.701	0.449	0.834	0.673	0.906	0.857	0.87	0.861	0.917	Partial_hypomethylation_memory	Hypo	chr16:6996658-6998662
chr18	14320000	14321051	1.82761	0.709374	8.39628	0.00426755	10101284	10101291	8	0.283	7	0.864	0.066	0.581	0.085	0.859	0.772	0.91	0.914	0.486	0.5	0.644	0.602	0.675	Memory_hypermethylation	Hyper	chr18:14320000-14321051
chr10	133083366	133084467	1.91959	-0.72016	-8.3961	0.00426755	1179579	1179588	10	-0.289	9	0.481	0.045	0.77	0.072	0.53	0.42	0.483	0.49	0.779	0.659	0.749	0.817	0.847	Memory_hypomethylation	Hypo	chr10:133083366-133084467
chr19	50305197	50306382	11.5667	-0.609447	-8.39028	0.00427477	11393097	11393147	51	-0.271	58	0.354	0.056	0.626	0.141	0.423	0.339	0.289	0.367	0.648	0.382	0.657	0.719	0.723	Memory_hypomethylation	Hypo	chr19:50305197-50306382
chr18	14385624	14386814	1.7404	0.520138	8.38451	0.00429643	10101672	10101680	9	0.228	9	0.898	0.015	0.67	0.085	0.897	0.879	0.915	0.901	0.549	0.75	0.703	0.617	0.732	Aberrant_hypermethylation	Hyper	chr18:14385624-14386814
chr11	42432491	42434500	3.40538	-0.616905	-8.38432	0.00429643	3643811	3643831	21	-0.216	20	0.619	0.049	0.835	0.045	0.635	0.547	0.646	0.649	0.838	0.794	0.905	0.798	0.84	Memory_hypomethylation	Hypo	chr11:42432491-42434500
chr16	16660467	16660932	4.85223	-1.9721	-8.37871	0.00431087	8219041	8219048	8	-0.466	7	0.458	0.109	0.924	0.058	0.5	0.5	0.534	0.296	1	0.95	0.927	0.844	0.897	Aberrant_hypomethylation	Hypo	chr16:16660467-16660932
chr19	18896528	18897086	5.79378	-0.556606	-8.37626	0.00432532	10992829	10992864	36	-0.206	42	0.23	0.075	0.436	0.098	0.33	0.2	0.154	0.236	0.324	0.456	0.578	0.365	0.457	Memory_hypomethylation	Hypo	chr19:18896528-18897086
chr7	68201862	68204282	3.99549	-0.645095	-8.36926	0.00433254	21275948	21275964	17	-0.256	16	0.652	0.164	0.908	0.032	0.678	0.44	0.839	0.651	0.9	0.876	0.896	0.907	0.962	Memory_hypomethylation	Hypo	chr7:68201862-68204282
chr7	158750330	158751438	24.2574	-0.935282	-8.36177	0.00433254	22063556	22063611	56	-0.398	56	0.414	0.219	0.812	0.07	0.237	0.226	0.522	0.671	0.896	0.816	0.852	0.789	0.709	Partial_hypomethylation_memory	Hypo	chr7:158750330-158751438
chr20	6768214	6768692	3.92823	-0.627609	-8.36165	0.00433254	2136799	2136813	15	-0.277	14	0.435	0.105	0.712	0.041	0.53	0.377	0.517	0.315	0.656	0.679	0.737	0.744	0.744	Memory_hypomethylation	Hypo	chr20:6768214-6768692
chr19	7570277	7570649	5.17897	-0.746852	-8.36036	0.00433976	10780162	10780178	17	-0.315	16	0.429	0.088	0.744	0.13	0.555	0.419	0.381	0.359	0.831	0.523	0.728	0.816	0.823	Memory_hypomethylation	Hypo	chr19:7570277-7570649
chr7	157587420	157588201	2.76614	1.03273	8.35877	0.00434698	22042989	22042996	8	0.36	11	0.74	0.169	0.38	0.124	0.833	0.689	0.527	0.912	0.321	0.194	0.429	0.459	0.5	Memory_hypermethylation	Hyper	chr7:157587420-157588201
chr10	132129896	132131016	2.88331	-0.584475	-8.3587	0.00434698	1166241	1166253	13	-0.24	12	0.523	0.095	0.763	0.095	0.637	0.407	0.537	0.512	0.805	0.611	0.735	0.815	0.849	Memory_hypomethylation	Hypo	chr10:132129896-132131016
chr19	52226923	52227441	3.85072	-0.578679	-8.35753	0.00434698	11426868	11426884	17	-0.253	19	0.482	0.087	0.735	0.077	0.539	0.547	0.483	0.359	0.8	0.64	0.783	0.787	0.663	Memory_hypomethylation	Hypo	chr19:52226923-52227441
chr12	129164222	129165554	2.85753	-0.54873	-8.3539	0.0043542	5587050	5587064	15	-0.215	14	0.665	0.103	0.88	0.024	0.726	0.528	0.76	0.647	0.902	0.892	0.841	0.889	0.877	Memory_hypomethylation	Hypo	chr12:129164222-129165554
chr1	149284643	149289266	49.8074	-0.502088	-8.35107	0.00436142	12748747	12748933	187	-0.254	235	0.496	0.227	0.75	0.106	0.252	0.457	0.8	0.473	0.902	0.774	0.765	0.688	0.619	Partial_hypomethylation_memory	Hypo	chr1:149284643-149289266
chr8	139543340	139544864	1.70565	-0.653143	-8.35005	0.00436142	23146342	23146353	12	-0.246	11	0.643	0.137	0.889	0.032	0.778	0.452	0.668	0.676	0.902	0.837	0.896	0.925	0.887	Partial_hypomethylation_memory	Hypo	chr8:139543340-139544864
chr11	4643606	4643995	1.34299	1.61532	8.34878	0.00436142	3372112	3372116	5	0.505	4	0.907	0.031	0.401	0.078	0.871	0.923	0.892	0.941	0.295	0.375	0.484	0.472	0.381	Aberrant_hypermethylation	Hyper	chr11:4643606-4643995
chr12	2862358	2862902	7.11714	-0.626393	-8.34593	0.00436864	4513404	4513430	27	-0.256	29	0.362	0.129	0.618	0.174	0.312	0.327	0.551	0.259	0.867	0.706	0.602	0.463	0.454	Memory_hypomethylation	Hypo	chr12:2862358-2862902
chr3	133191078	133191687	12.0077	-0.903094	-8.34449	0.00436864	14538022	14538047	26	-0.407	25	0.275	0.177	0.683	0.155	0.474	0.124	0.374	0.129	0.625	0.441	0.744	0.769	0.834	Aberrant_hypomethylation	Hypo	chr3:133191078-133191687
chr7	154862592	154863338	19.417	-0.659397	-8.3427	0.00437586	21996570	21996627	58	-0.296	58	0.537	0.199	0.833	0.053	0.402	0.559	0.81	0.376	0.884	0.785	0.883	0.842	0.773	Memory_hypomethylation	Hypo	chr7:154862592-154863338
chr10	133295670	133296780	3.36154	-0.619996	-8.33694	0.00437586	1182578	1182592	15	-0.244	14	0.613	0.013	0.857	0.038	0.624	0.621	0.613	0.594	0.817	0.902	0.818	0.873	0.876	Memory_hypomethylation	Hypo	chr10:133295670-133296780
chr12	126928698	126929568	2.98794	-0.639224	-8.33475	0.00440475	5565234	5565247	14	-0.215	13	0.677	0.111	0.893	0.035	0.711	0.528	0.677	0.793	0.943	0.875	0.902	0.847	0.895	Memory_hypomethylation	Hypo	chr12:126928698-126929568
chr18	14769384	14771518	2.1929	0.70138	8.3323	0.00440475	10104143	10104151	9	0.296	8	0.856	0.09	0.56	0.085	0.85	0.732	0.9	0.941	0.426	0.635	0.594	0.529	0.617	Aberrant_hypermethylation	Hyper	chr18:14769384-14771518
chr16	88614208	88617593	20.8566	-0.794265	-8.33049	0.00440475	8885488	8885574	87	-0.267	87	0.554	0.277	0.82	0.079	0.71	0.741	0.619	0.145	0.878	0.806	0.687	0.86	0.87	Memory_hypomethylation	Hypo	chr16:88614208-88617593
chr7	117854280	117854852	22.0188	-1.28795	-8.32852	0.00440475	21677611	21677650	40	-0.518	39	0.371	0.312	0.888	0.047	0.1	0.113	0.556	0.713	0.924	0.903	0.911	0.896	0.806	Partial_hypomethylation_memory	Hypo	chr7:117854280-117854852
chr7	151217552	151218059	23.0285	-1.31063	-8.32847	0.00440475	21955236	21955276	41	-0.552	45	0.274	0.277	0.826	0.129	0.085	0.302	0.054	0.654	0.927	0.909	0.802	0.879	0.611	Partial_hypomethylation_memory	Hypo	chr7:151217552-151218059
chr1	33772341	33772975	29.4382	-0.890851	-8.32819	0.00440475	12037185	12037262	78	-0.336	93	0.263	0.149	0.599	0.237	0.167	0.219	0.484	0.18	0.98	0.578	0.498	0.598	0.338	Memory_hypomethylation	Hypo	chr1:33772341-33772975
chr3	171437998	171438367	5.67634	-0.68126	-8.32811	0.00440475	14796767	14796788	22	-0.276	22	0.541	0.063	0.817	0.049	0.549	0.449	0.576	0.59	0.867	0.865	0.751	0.79	0.812	Aberrant_hypomethylation	Hypo	chr3:171437998-171438367
chr8	139410389	139412999	3.8315	-0.545415	-8.32607	0.00441919	23145338	23145355	18	-0.22	17	0.684	0.112	0.905	0.031	0.736	0.525	0.693	0.782	0.926	0.857	0.907	0.896	0.937	Memory_hypomethylation	Hypo	chr8:139410389-139412999
chr8	70906707	70907229	16.0615	-1.01664	-8.32273	0.00441919	22677202	22677234	33	-0.451	34	0.286	0.271	0.737	0.148	0.194	0.11	0.689	0.151	0.918	0.65	0.849	0.715	0.552	Memory_hypomethylation	Hypo	chr8:70906707-70907229
chr19	56653138	56653424	4.55118	-0.731595	-8.322	0.00441919	11503263	11503279	17	-0.282	16	0.143	0.035	0.425	0.177	0.142	0.094	0.173	0.165	0.735	0.352	0.288	0.365	0.386	Memory_hypomethylation	Hypo	chr19:56653138-56653424
chr10	132456371	132457747	2.99161	-0.55854	-8.32011	0.00442641	1170412	1170429	18	-0.201	17	0.71	0.104	0.91	0.025	0.776	0.556	0.737	0.769	0.929	0.883	0.884	0.918	0.938	Memory_hypomethylation	Hypo	chr10:132456371-132457747
chr12	129010140	129010923	1.31108	-0.982297	-8.31954	0.00442641	5585232	5585237	6	-0.363	5	0.564	0.116	0.926	0.051	0.563	0.465	0.727	0.5	0.945	1	0.89	0.929	0.867	Memory_hypomethylation	Hypo	chr12:129010140-129010923
chr20	41306242	41307755	3.15543	-0.631352	-8.31932	0.00442641	2427612	2427628	17	-0.268	18	0.608	0.108	0.876	0.026	0.685	0.449	0.668	0.63	0.884	0.875	0.856	0.848	0.915	Memory_hypomethylation	Hypo	chr20:41306242-41307755
chr22	31494423	31494966	10.0466	-0.762542	-8.31819	0.00442641	14723777	14723808	32	-0.346	33	0.163	0.084	0.509	0.204	0.226	0.245	0.108	0.075	0.733	0.225	0.474	0.681	0.433	Aberrant_hypomethylation	Hypo	chr22:31494423-31494966
chr15	69755671	69756102	1.74699	-0.524429	-8.31218	0.00444807	7638125	7638135	11	-0.208	10	0.516	0.056	0.724	0.07	0.506	0.448	0.526	0.584	0.816	0.675	0.769	0.714	0.644	Partial_hypomethylation_memory	Hypo	chr15:69755671-69756102
chr17	79448365	79448826	8.43585	-1.16578	-8.3104	0.00444807	9918422	9918441	20	-0.343	69	0.063	0.036	0.406	0.102	0.099	0.082	0.017	0.053	0.511	0.405	0.403	0.468	0.242	Memory_hypomethylation	Hypo	chr17:79448365-79448826
chr10	132943102	132944216	3.78733	-0.597114	-8.30897	0.00444807	1177060	1177074	15	-0.235	14	0.614	0.138	0.849	0.041	0.668	0.414	0.644	0.73	0.825	0.805	0.857	0.846	0.914	Partial_hypomethylation_memory	Hypo	chr10:132943102-132944216
chr7	157652857	157653328	2.6197	-0.577121	-8.30795	0.00445529	22044584	22044596	13	-0.237	12	0.674	0.095	0.911	0.017	0.747	0.588	0.764	0.595	0.928	0.894	0.9	0.902	0.93	Memory_hypomethylation	Hypo	chr7:157652857-157653328
chr16	87978905	87979449	9.77795	-0.973216	-8.30649	0.00446251	8871286	8871309	24	-0.438	23	0.246	0.193	0.684	0.107	0.422	0.404	0.066	0.093	0.796	0.535	0.778	0.669	0.645	Memory_hypomethylation	Hypo	chr16:87978905-87979449
chr12	130170335	130170675	1.40949	-0.858431	-8.29551	0.00447695	5599163	5599167	5	-0.336	4	0.582	0.152	0.918	0.014	0.642	0.371	0.728	0.587	0.925	0.915	0.895	0.929	0.926	Memory_hypomethylation	Hypo	chr12:130170335-130170675
chr19	54982419	54983042	15.3014	-0.749966	-8.29524	0.00447695	11470914	11470966	53	-0.278	52	0.073	0.025	0.352	0.167	0.074	0.107	0.046	0.066	0.631	0.187	0.34	0.325	0.276	Memory_hypomethylation	Hypo	chr19:54982419-54983042
chr12	130697940	130698497	1.32023	-0.731803	-8.2947	0.00448418	5606811	5606816	6	-0.275	5	0.639	0.133	0.914	0.028	0.635	0.453	0.742	0.727	0.933	0.929	0.872	0.938	0.901	Memory_hypomethylation	Hypo	chr12:130697940-130698497
chr12	128805090	128807149	2.61426	-0.57624	-8.29258	0.00448418	5582771	5582786	16	-0.212	15	0.716	0.125	0.928	0.021	0.792	0.582	0.85	0.642	0.942	0.908	0.922	0.911	0.957	Memory_hypomethylation	Hypo	chr12:128805090-128807149
chr19	14196219	14196984	9.31522	-0.792182	-8.28428	0.00450584	10903069	10903096	28	-0.296	57	0.279	0.126	0.575	0.223	0.22	0.163	0.455	0.279	0.893	0.547	0.638	0.522	0.274	Aberrant_hypomethylation	Hypo	chr19:14196219-14196984
chr1	11958283	11958946	15.0115	-0.881285	-8.28094	0.00453472	11746560	11746600	41	-0.369	42	0.351	0.24	0.72	0.101	0.25	0.267	0.706	0.181	0.836	0.678	0.815	0.668	0.604	Partial_hypomethylation_memory	Hypo	chr1:11958283-11958946
chr3	27674152	27674834	14.693	-1.08527	-8.28073	0.00453472	13748002	13748037	36	-0.444	67	0.121	0.021	0.565	0.341	0.097	0.113	0.147	0.126	0.962	0.593	0.829	0.201	0.241	Memory_hypomethylation	Hypo	chr3:27674152-27674834
chr2	242989769	242989908	5.26788	-0.749583	-8.27945	0.00453472	17024696	17024712	17	-0.29	16	0.439	0.012	0.729	0.135	0.425	0.434	0.449	0.45	0.899	0.75	0.81	0.589	0.598	Aberrant_hypomethylation	Hypo	chr2:242989769-242989908
chr2	95536439	95537882	24.6673	-1.02144	-8.27353	0.00457805	15833571	15833629	59	-0.399	72	0.274	0.261	0.673	0.163	0.137	0.246	0.649	0.064	0.596	0.878	0.787	0.463	0.642	Memory_hypomethylation	Hypo	chr2:95536439-95537882
chr11	9400561	9401018	5.14106	-0.802025	-8.27266	0.00457805	3411198	3411212	15	-0.352	14	0.504	0.173	0.856	0.097	0.545	0.269	0.517	0.684	0.91	0.692	0.843	0.91	0.924	Aberrant_hypomethylation	Hypo	chr11:9400561-9401018
chr11	65478837	65479161	5.86016	-0.909454	-8.26638	0.00459971	3850053	3850071	19	-0.343	18	0.341	0.127	0.684	0.17	0.286	0.193	0.407	0.478	0.801	0.424	0.643	0.688	0.863	Partial_hypomethylation_memory	Hypo	chr11:65478837-65479161
chr9	100069753	100070435	21.3153	-1.16854	-8.26584	0.00460693	23827700	23827742	43	-0.49	42	0.33	0.227	0.82	0.141	0.102	0.171	0.551	0.497	0.953	0.878	0.926	0.711	0.633	Partial_hypomethylation_memory	Hypo	chr9:100069753-100070435
chr7	158017485	158018127	1.99747	-0.700469	-8.26281	0.00461415	22051027	22051035	9	-0.301	8	0.558	0.109	0.86	0.05	0.635	0.512	0.66	0.427	0.787	0.865	0.842	0.922	0.883	Memory_hypomethylation	Hypo	chr7:158017485-158018127
chr12	129065420	129066686	4.02492	-0.62728	-8.25909	0.00462859	5585896	5585915	20	-0.245	19	0.603	0.117	0.848	0.074	0.653	0.43	0.643	0.685	0.89	0.895	0.793	0.747	0.916	Partial_hypomethylation_memory	Hypo	chr12:129065420-129066686
chr19	51486947	51487615	10.2592	-0.773254	-8.259	0.00462859	11416346	11416374	29	-0.339	29	0.191	0.055	0.529	0.165	0.231	0.123	0.239	0.17	0.642	0.267	0.472	0.669	0.598	Memory_hypomethylation	Hypo	chr19:51486947-51487615
chr17	73402155	73402639	3.84945	-0.679217	-8.25795	0.00462859	9793080	9793093	14	-0.293	13	0.387	0.128	0.68	0.073	0.496	0.214	0.369	0.469	0.587	0.621	0.699	0.738	0.754	Partial_hypomethylation_memory	Hypo	chr17:73402155-73402639
chr12	128641350	128643260	3.47862	-0.527909	-8.25324	0.00462859	5581121	5581140	20	-0.217	19	0.615	0.123	0.832	0.06	0.688	0.434	0.697	0.642	0.895	0.763	0.86	0.774	0.869	Memory_hypomethylation	Hypo	chr12:128641350-128643260
chr7	157801158	157801712	4.66284	0.547783	8.25319	0.00462859	22047426	22047444	19	0.223	18	0.69	0.118	0.467	0.092	0.754	0.586	0.595	0.824	0.375	0.506	0.583	0.371	0.5	Memory_hypermethylation	Hyper	chr7:157801158-157801712
chr5	176046779	176047854	29.8342	-0.952643	-8.25197	0.00463581	19219076	19219142	67	-0.378	76	0.118	0.044	0.496	0.262	0.148	0.108	0.155	0.059	0.471	0.069	0.541	0.76	0.637	Memory_hypomethylation	Hypo	chr5:176046779-176047854
chr10	132800688	132801024	2.27204	0.979768	8.25075	0.00464304	1174754	1174760	7	0.389	6	0.576	0.042	0.187	0.077	0.574	0.519	0.596	0.615	0.282	0.07	0.18	0.185	0.22	Aberrant_hypermethylation	Hyper	chr10:132800688-132801024
chr17	6899800	6900345	9.42299	-0.651235	-8.24635	0.0046647	9047541	9047574	34	-0.26	38	0.545	0.236	0.805	0.069	0.281	0.477	0.573	0.848	0.822	0.863	0.688	0.806	0.844	Memory_hypomethylation	Hypo	chr17:6899800-6900345
chr12	130780861	130782192	3.40015	-0.679163	-8.24188	0.00468636	5607923	5607935	13	-0.293	12	0.519	0.087	0.812	0.025	0.564	0.391	0.541	0.58	0.826	0.772	0.838	0.809	0.814	Memory_hypomethylation	Hypo	chr12:130780861-130782192
chr19	22398039	22398592	4.81871	-0.624369	-8.24067	0.00468636	11034895	11034912	18	-0.254	25	0.607	0.114	0.862	0.022	0.514	0.581	0.561	0.773	0.899	0.86	0.86	0.841	0.849	Partial_hypomethylation_memory	Hypo	chr19:22398039-22398592
chr8	139222436	139224203	3.34221	-0.621058	-8.24008	0.00468636	23143889	23143902	14	-0.233	13	0.655	0.098	0.888	0.027	0.721	0.52	0.733	0.646	0.903	0.865	0.861	0.889	0.925	Memory_hypomethylation	Hypo	chr8:139222436-139224203
chr12	30496014	30496618	3.34343	-1.31206	-8.24007	0.00468636	4746583	4746593	11	-0.396	10	0.542	0.039	0.938	0.023	0.523	0.574	0.496	0.573	0.923	0.927	0.941	0.921	0.977	Memory_hypomethylation	Hypo	chr12:30496014-30496618
chr9	1083550	1084084	3.66306	-0.974391	-8.23816	0.0047008	23272092	23272103	12	-0.456	11	0.246	0.057	0.702	0.133	0.27	0.171	0.305	0.238	0.758	0.824	0.705	0.745	0.478	Partial_hypomethylation_memory	Hypo	chr9:1083550-1084084
chr19	41113238	41113697	4.75984	-0.676267	-8.23603	0.00473691	11234036	11234055	20	-0.245	25	0.561	0.152	0.806	0.047	0.605	0.344	0.593	0.701	0.746	0.846	0.764	0.84	0.833	Memory_hypomethylation	Hypo	chr19:41113238-41113697
chr12	126672019	126673465	2.74516	-0.785297	-8.23567	0.00473691	5563331	5563341	11	-0.286	10	0.613	0.152	0.899	0.043	0.63	0.399	0.669	0.753	0.945	0.863	0.845	0.919	0.923	Memory_hypomethylation	Hypo	chr12:126672019-126673465
chr10	133153796	133154656	3.08207	-0.821549	-8.23466	0.00473691	1180429	1180439	11	-0.289	10	0.63	0.066	0.92	0.048	0.65	0.533	0.673	0.667	0.951	0.959	0.839	0.938	0.914	Memory_hypomethylation	Hypo	chr10:133153796-133154656
chr8	94507910	94508410	10.2717	-0.741982	-8.23328	0.00473691	22820651	22820684	34	-0.282	35	0.563	0.132	0.845	0.133	0.384	0.563	0.699	0.605	0.94	0.928	0.835	0.903	0.618	Aberrant_hypomethylation	Hypo	chr8:94507910-94508410
chr12	130311701	130313066	1.86971	0.901636	8.22172	0.00476579	5600905	5600911	7	0.363	6	0.689	0.073	0.326	0.076	0.669	0.64	0.651	0.797	0.209	0.346	0.419	0.319	0.335	Aberrant_hypermethylation	Hyper	chr12:130311701-130313066
chr12	131022045	131022387	1.19049	-0.671825	-8.22063	0.00477301	5612069	5612076	8	-0.231	7	0.673	0.074	0.903	0.033	0.692	0.564	0.73	0.704	0.927	0.926	0.852	0.889	0.923	Partial_hypomethylation_memory	Hypo	chr12:131022045-131022387
chr11	3674854	3674971	1.27787	-0.806151	-8.21708	0.00478023	3363930	3363935	6	-0.267	5	0.667	0.087	0.934	0.038	0.77	0.68	0.662	0.557	0.908	0.894	0.923	0.984	0.962	Aberrant_hypomethylation	Hypo	chr11:3674854-3674971
chr10	16933392	16934272	3.41111	0.766406	8.21475	0.00478023	196986	196997	12	0.345	11	0.604	0.061	0.26	0.053	0.63	0.62	0.653	0.515	0.301	0.296	0.291	0.179	0.231	Aberrant_hypermethylation	Hyper	chr10:16933392-16934272
chr3	2156249	2158247	2.53089	-0.685656	-8.21234	0.00478023	13536210	13536222	13	-0.256	12	0.67	0.203	0.925	0.026	0.719	0.419	0.633	0.908	0.932	0.931	0.884	0.924	0.957	Memory_hypomethylation	Hypo	chr3:2156249-2158247
chr8	18412625	18413814	5.50904	-0.646522	-8.20871	0.00480912	22255456	22255475	20	-0.28	19	0.402	0.136	0.682	0.123	0.556	0.428	0.226	0.399	0.737	0.472	0.69	0.792	0.72	Aberrant_hypomethylation	Hypo	chr8:18412625-18413814
chr17	9652029	9652827	1.85871	0.812247	8.20673	0.00480912	9097139	9097147	9	0.259	8	0.687	0.043	0.428	0.04	0.722	0.714	0.685	0.628	0.475	0.404	0.414	0.383	0.466	Memory_hypermethylation	Hyper	chr17:9652029-9652827
chr21	36060259	36060795	3.16473	-0.7546	-8.2048	0.00482356	14360670	14360685	16	-0.286	16	0.623	0.064	0.909	0.029	0.652	0.621	0.535	0.683	0.926	0.857	0.925	0.922	0.915	Memory_hypomethylation	Hypo	chr21:36060259-36060795
chr4	379766	380825	31.9733	-1.36352	-8.20115	0.00485244	16562520	16562572	53	-0.544	64	0.334	0.351	0.878	0.051	0.079	0.361	0.076	0.821	0.941	0.888	0.903	0.854	0.805	Partial_hypomethylation_memory	Hypo	chr4:379766-380825
chr12	130051506	130052171	1.6392	-0.812198	-8.19691	0.00486688	5597950	5597957	8	-0.337	7	0.532	0.058	0.869	0.042	0.519	0.461	0.599	0.548	0.937	0.841	0.861	0.876	0.831	Memory_hypomethylation	Hypo	chr12:130051506-130052171
chr1	169429392	169430144	12.3667	-0.771195	-8.19618	0.0048741	12939518	12939556	39	-0.311	38	0.254	0.139	0.564	0.188	0.176	0.212	0.46	0.167	0.894	0.468	0.483	0.534	0.443	Memory_hypomethylation	Hypo	chr1:169429392-169430144
chr7	38350704	38351257	13.0955	-1.02159	-8.1917	0.0048741	21045232	21045264	33	-0.433	34	0.455	0.301	0.888	0.052	0.094	0.319	0.699	0.707	0.97	0.881	0.892	0.828	0.868	Partial_hypomethylation_memory	Hypo	chr7:38350704-38351257
chr8	138600358	138601971	2.21033	-0.646555	-8.18981	0.0048741	23139450	23139461	12	-0.222	11	0.706	0.133	0.928	0.047	0.814	0.517	0.781	0.713	0.98	0.905	0.881	0.898	0.975	Memory_hypomethylation	Hypo	chr8:138600358-138601971
chr8	139372031	139374033	2.70846	-0.532267	-8.18754	0.0048741	23145033	23145048	16	-0.206	15	0.696	0.085	0.902	0.042	0.707	0.576	0.724	0.776	0.864	0.86	0.906	0.921	0.961	Memory_hypomethylation	Hypo	chr8:139372031-139374033
chr8	138825857	138826929	1.32281	-0.66062	-8.18389	0.00488132	23140851	23140858	8	-0.248	8	0.681	0.122	0.929	0.033	0.771	0.5	0.729	0.723	0.934	0.956	0.892	0.899	0.964	Memory_hypomethylation	Hypo	chr8:138825857-138826929
chr1	149144792	149149410	57.8581	-0.582693	-8.17675	0.00489577	12747004	12747184	181	-0.247	207	0.555	0.258	0.802	0.122	0.239	0.504	0.86	0.618	0.906	0.868	0.789	0.848	0.598	Partial_hypomethylation_memory	Hypo	chr1:149144792-149149410
chr14	76733925	76734564	12.2679	-0.922256	-8.17609	0.00489577	6868975	6868999	25	-0.432	24	0.148	0.048	0.58	0.242	0.175	0.195	0.134	0.087	0.645	0.151	0.702	0.729	0.673	Memory_hypomethylation	Hypo	chr14:76733925-76734564
chr10	132287382	132288161	3.27975	-0.635475	-8.17367	0.00490299	1168340	1168357	18	-0.215	17	0.653	0.079	0.868	0.038	0.724	0.546	0.7	0.644	0.89	0.823	0.831	0.905	0.892	Memory_hypomethylation	Hypo	chr10:132287382-132288161
chr12	129421457	129422283	1.35579	-0.917882	-8.17315	0.00490299	5591003	5591010	8	-0.396	7	0.452	0.199	0.848	0.03	0.642	0.288	0.607	0.273	0.803	0.853	0.844	0.854	0.887	Memory_hypomethylation	Hypo	chr12:129421457-129422283
chr12	128888204	128889157	1.55373	-0.77389	-8.17233	0.00490299	5583824	5583831	8	-0.266	7	0.651	0.102	0.917	0.035	0.677	0.531	0.776	0.621	0.955	0.941	0.871	0.891	0.926	Memory_hypomethylation	Hypo	chr12:128888204-128889157
chr7	157705546	157706117	1.3099	-0.639884	-8.17215	0.00490299	22045751	22045756	6	-0.277	5	0.599	0.039	0.876	0.029	0.612	0.594	0.641	0.549	0.86	0.867	0.843	0.891	0.918	Memory_hypomethylation	Hypo	chr7:157705546-157706117
chr10	133193400	133193714	1.78122	-0.676433	-8.16949	0.00490299	1180975	1180981	7	-0.28	6	0.624	0.053	0.904	0.022	0.63	0.549	0.674	0.642	0.897	0.892	0.937	0.88	0.913	Memory_hypomethylation	Hypo	chr10:133193400-133193714
chr17	21219800	21220697	20.8589	-0.735011	-8.16325	0.00491021	9227709	9227776	68	-0.303	68	0.204	0.08	0.507	0.096	0.224	0.086	0.264	0.24	0.48	0.566	0.63	0.482	0.377	Memory_hypomethylation	Hypo	chr17:21219800-21220697
chr4	56914160	56914434	2.04058	-0.539133	-8.15979	0.00491021	17031483	17031491	9	-0.26	8	0.474	0.046	0.734	0.064	0.543	0.449	0.45	0.456	0.814	0.667	0.705	0.696	0.791	Aberrant_hypomethylation	Hypo	chr4:56914160-56914434
chr12	128872372	128872562	2.28981	0.924301	8.15881	0.00491021	5583613	5583622	10	0.428	9	0.631	0.079	0.203	0.051	0.604	0.531	0.688	0.7	0.175	0.176	0.2	0.292	0.171	Memory_hypermethylation	Hyper	chr12:128872372-128872562
chr12	130777254	130778140	1.78587	-0.59185	-8.15605	0.00491743	5607896	5607903	8	-0.26	7	0.601	0.12	0.861	0.015	0.652	0.424	0.692	0.635	0.886	0.854	0.85	0.854	0.859	Memory_hypomethylation	Hypo	chr12:130777254-130778140
chr22	34550884	34552414	3.2614	-0.706942	-8.1518	0.00493187	14760712	14760725	14	-0.214	13	0.543	0.076	0.757	0.039	0.605	0.446	0.601	0.521	0.786	0.701	0.736	0.796	0.768	Memory_hypomethylation	Hypo	chr22:34550884-34552414
chr12	129878020	129878827	2.14097	-0.532946	-8.15107	0.00493187	5596199	5596210	12	-0.212	11	0.695	0.127	0.907	0.032	0.753	0.512	0.802	0.714	0.93	0.873	0.871	0.926	0.936	Memory_hypomethylation	Hypo	chr12:129878020-129878827
chr8	139619987	139621008	1.7157	-0.594959	-8.14072	0.00498242	23146965	23146974	10	-0.209	9	0.717	0.129	0.926	0.027	0.816	0.528	0.757	0.768	0.924	0.964	0.899	0.904	0.94	Memory_hypomethylation	Hypo	chr8:139619987-139621008
chr7	153936245	153937376	1.99046	-0.660513	-8.13714	0.00500408	21986725	21986736	12	-0.24	11	0.684	0.115	0.923	0.034	0.817	0.738	0.569	0.61	0.91	0.889	0.897	0.961	0.958	Memory_hypomethylation	Hypo	chr7:153936245-153937376
chr13	112998611	112999538	4.1892	-0.537357	-8.13658	0.00500408	6372215	6372242	28	-0.203	27	0.71	0.203	0.913	0.018	0.841	0.823	0.766	0.41	0.913	0.903	0.918	0.891	0.938	Memory_hypomethylation	Hypo	chr13:112998611-112999538
chr19	51505445	51506225	20.3403	-1.11664	-8.13293	0.00501852	11416596	11416632	37	-0.497	38	0.195	0.078	0.691	0.299	0.267	0.103	0.25	0.159	0.803	0.166	0.744	0.873	0.871	Aberrant_hypomethylation	Hypo	chr19:51505445-51506225
chr12	128737374	128738368	2.12408	-0.797162	-8.13274	0.00502574	5582011	5582018	8	-0.387	7	0.425	0.184	0.812	0.064	0.503	0.301	0.648	0.25	0.779	0.717	0.866	0.832	0.868	Memory_hypomethylation	Hypo	chr12:128737374-128738368
chr8	145162703	145163530	19.7542	-0.792699	-8.13097	0.00503296	23241756	23241811	56	-0.309	62	0.455	0.084	0.764	0.134	0.457	0.386	0.404	0.573	0.898	0.729	0.55	0.836	0.806	Memory_hypomethylation	Hypo	chr8:145162703-145163530
chr18	76750100	76752857	29.7484	-0.573796	-8.13009	0.00503296	10566295	10566409	115	-0.234	139	0.628	0.158	0.862	0.072	0.408	0.69	0.778	0.637	0.905	0.923	0.889	0.85	0.743	Memory_hypomethylation	Hypo	chr18:76750100-76752857
chr17	4685984	4686436	4.38533	-0.591288	-8.12635	0.00504018	9016639	9016661	23	-0.25	30	0.516	0.172	0.766	0.069	0.512	0.508	0.732	0.311	0.777	0.657	0.846	0.757	0.793	Memory_hypomethylation	Hypo	chr17:4685984-4686436
chr8	139309565	139310499	2.5674	-0.708554	-8.12586	0.00504018	23144539	23144547	9	-0.295	8	0.601	0.131	0.896	0.039	0.742	0.436	0.656	0.569	0.88	0.853	0.878	0.954	0.913	Memory_hypomethylation	Hypo	chr8:139309565-139310499
chr16	88821866	88822193	4.61535	0.870053	8.12533	0.00504018	8891558	8891572	15	0.366	14	0.817	0.02	0.451	0.211	0.844	0.819	0.8	0.805	0.326	0.335	0.824	0.409	0.36	Memory_hypermethylation	Hyper	chr16:88821866-88822193
chr3	93591580	93592116	0.777147	1.07533	8.12406	0.00504018	14254334	14254338	5	0.438	4	0.824	0.071	0.386	0.132	0.819	0.724	0.878	0.872	0.267	0.256	0.514	0.357	0.534	Aberrant_hypermethylation	Hyper	chr3:93591580-93592116
chr19	39589069	39590068	18.5485	-1.02391	-8.11993	0.00505463	11210055	11210096	42	-0.43	57	0.295	0.217	0.725	0.187	0.279	0.205	0.6	0.095	0.892	0.898	0.769	0.584	0.481	Memory_hypomethylation	Hypo	chr19:39589069-39590068
chr19	49935956	49937191	21.3253	-0.714392	-8.1127	0.00509795	11383624	11383694	71	-0.305	70	0.359	0.118	0.665	0.135	0.317	0.501	0.395	0.225	0.755	0.538	0.846	0.648	0.539	Aberrant_hypomethylation	Hypo	chr19:49935956-49937191
chr19	37463523	37464848	41.2231	-1.12408	-8.11008	0.00511239	11175093	11175177	85	-0.503	85	0.148	0.069	0.651	0.232	0.087	0.153	0.109	0.243	0.927	0.808	0.637	0.554	0.328	Memory_hypomethylation	Hypo	chr19:37463523-37464848
chr9	131266083	131266512	4.17565	-0.618571	-8.10912	0.00511239	24109185	24109200	16	-0.234	15	0.52	0.117	0.754	0.055	0.485	0.47	0.432	0.693	0.793	0.659	0.791	0.764	0.765	Partial_hypomethylation_memory	Hypo	chr9:131266083-131266512
chr12	129731203	129732177	2.83263	-0.576806	-8.10365	0.00514128	5594704	5594717	14	-0.247	13	0.647	0.087	0.894	0.041	0.707	0.525	0.709	0.648	0.896	0.847	0.859	0.926	0.943	Memory_hypomethylation	Hypo	chr12:129731203-129732177
chr7	44186055	44186439	6.24964	-0.639545	-8.10012	0.00516294	21093123	21093149	27	-0.265	26	0.316	0.036	0.581	0.086	0.355	0.332	0.303	0.273	0.544	0.459	0.583	0.635	0.682	Memory_hypomethylation	Hypo	chr7:44186055-44186439
chr8	139147288	139148204	1.08248	-0.690531	-8.09945	0.00516294	23143166	23143172	7	-0.25	6	0.666	0.068	0.917	0.019	0.719	0.566	0.696	0.684	0.924	0.911	0.893	0.913	0.944	Partial_hypomethylation_memory	Hypo	chr8:139147288-139148204
chr9	139258524	139259074	11.0003	-0.887864	-8.09443	0.00519904	24260967	24260996	30	-0.343	46	0.526	0.192	0.869	0.067	0.289	0.51	0.757	0.549	0.916	0.915	0.879	0.883	0.753	Memory_hypomethylation	Hypo	chr9:139258524-139259074
chr12	128870756	128871195	1.40334	-0.714752	-8.09111	0.00521349	5583586	5583593	8	-0.249	7	0.539	0.053	0.789	0.055	0.548	0.485	0.608	0.516	0.824	0.703	0.765	0.818	0.834	Memory_hypomethylation	Hypo	chr12:128870756-128871195
chr3	196227249	196228312	6.82216	-0.584899	-8.08777	0.00521349	15016506	15016544	39	-0.225	42	0.154	0.08	0.379	0.149	0.179	0.097	0.085	0.257	0.453	0.56	0.226	0.434	0.225	Memory_hypomethylation	Hypo	chr3:196227249-196228312
chr8	139314551	139315809	2.69701	-0.69702	-8.08581	0.00522071	23144596	23144608	13	-0.242	12	0.684	0.05	0.925	0.021	0.736	0.615	0.689	0.694	0.908	0.923	0.905	0.954	0.936	Memory_hypomethylation	Hypo	chr8:139314551-139315809
chr12	130292827	130293303	1.38692	-0.681149	-8.08427	0.00522793	5600618	5600624	7	-0.275	6	0.614	0.094	0.889	0.033	0.683	0.48	0.672	0.62	0.922	0.886	0.834	0.895	0.907	Memory_hypomethylation	Hypo	chr12:130292827-130293303
chr3	133464842	133465399	20.0056	-1.29946	-8.08305	0.00522793	14540500	14540538	39	-0.521	46	0.207	0.248	0.728	0.229	0.107	0.117	0.575	0.029	0.963	0.921	0.774	0.54	0.444	Memory_hypomethylation	Hypo	chr3:133464842-133465399
chr1	87597974	87598393	8.40742	-0.611465	-8.07842	0.00524237	12477845	12477879	35	-0.231	37	0.229	0.162	0.46	0.144	0.135	0.168	0.47	0.141	0.642	0.376	0.519	0.497	0.265	Aberrant_hypomethylation	Hypo	chr1:87597974-87598393
chr8	9646979	9647948	3.55616	-1.27464	-8.07476	0.00524959	22174592	22174600	9	-0.4	8	0.492	0.04	0.892	0.035	0.445	0.483	0.494	0.543	0.933	0.915	0.9	0.854	0.856	Memory_hypomethylation	Hypo	chr8:9646979-9647948
chr16	7234934	7236031	2.17304	-0.659522	-8.07005	0.00525681	8111444	8111454	11	-0.26	10	0.584	0.172	0.844	0.04	0.709	0.337	0.695	0.594	0.873	0.787	0.816	0.874	0.867	Partial_hypomethylation_memory	Hypo	chr16:7234934-7236031
chr8	3226446	3228078	6.11072	-0.695611	-8.06892	0.00525681	22116463	22116480	18	-0.266	17	0.62	0.057	0.887	0.039	0.575	0.604	0.703	0.599	0.919	0.905	0.824	0.875	0.911	Memory_hypomethylation	Hypo	chr8:3226446-3228078
chr12	128663104	128664206	1.12685	-0.632507	-8.06771	0.00525681	5581298	5581306	9	-0.221	8	0.686	0.128	0.907	0.026	0.77	0.504	0.781	0.688	0.917	0.915	0.863	0.931	0.908	Partial_hypomethylation_memory	Hypo	chr12:128663104-128664206
chr9	100881847	100882222	2.11008	-0.897177	-8.06745	0.00525681	23836160	23836166	7	-0.364	13	0.286	0.09	0.651	0.04	0.242	0.223	0.42	0.261	0.702	0.674	0.655	0.611	0.609	Memory_hypomethylation	Hypo	chr9:100881847-100882222
chr7	67389867	67392774	4.20181	-0.523467	-8.06729	0.00525681	21268026	21268047	22	-0.202	21	0.652	0.178	0.854	0.045	0.633	0.467	0.895	0.614	0.86	0.822	0.803	0.871	0.917	Memory_hypomethylation	Hypo	chr7:67389867-67392774
chr6	29729286	29731381	3.95041	-0.579308	-8.06531	0.00525681	19594035	19594052	18	-0.256	17	0.504	0.035	0.76	0.033	0.542	0.516	0.458	0.5	0.757	0.721	0.742	0.771	0.808	Memory_hypomethylation	Hypo	chr6:29729286-29731381
chr18	75639452	75640488	2.87769	-0.55822	-8.06067	0.00526403	10549347	10549363	17	-0.236	18	0.627	0.141	0.863	0.023	0.693	0.423	0.739	0.653	0.849	0.86	0.844	0.859	0.903	Memory_hypomethylation	Hypo	chr18:75639452-75640488
chr13	106865232	106866380	8.9537	-0.658777	-8.06004	0.00526403	6304857	6304885	29	-0.301	37	0.454	0.155	0.755	0.073	0.563	0.225	0.52	0.507	0.732	0.677	0.727	0.764	0.874	Memory_hypomethylation	Hypo	chr13:106865232-106866380
chr12	130155427	130156772	2.38691	-0.543884	-8.05314	0.00530014	5599044	5599056	13	-0.226	12	0.663	0.085	0.889	0.028	0.724	0.544	0.724	0.658	0.878	0.896	0.846	0.91	0.914	Memory_hypomethylation	Hypo	chr12:130155427-130156772
chr17	10900101	10901324	2.98778	-0.711112	-8.05144	0.0053218	9112313	9112324	12	-0.281	11	0.601	0.092	0.881	0.029	0.715	0.517	0.634	0.537	0.855	0.892	0.881	0.856	0.924	Memory_hypomethylation	Hypo	chr17:10900101-10901324
chr12	130181245	130182074	3.31865	-0.608839	-8.04955	0.00534346	5599256	5599272	17	-0.22	16	0.642	0.133	0.863	0.039	0.662	0.449	0.716	0.743	0.918	0.84	0.839	0.826	0.89	Partial_hypomethylation_memory	Hypo	chr12:130181245-130182074
chr8	140230046	140231455	1.82794	-0.521502	-8.04437	0.00534346	23152499	23152510	12	-0.203	11	0.694	0.091	0.897	0.018	0.776	0.577	0.756	0.667	0.906	0.892	0.892	0.873	0.922	Partial_hypomethylation_memory	Hypo	chr8:140230046-140231455
chr17	27942025	27942414	4.39914	-0.54834	-8.04035	0.00539401	9271775	9271792	18	-0.216	17	0.47	0.083	0.686	0.07	0.446	0.382	0.471	0.582	0.688	0.566	0.744	0.729	0.701	Memory_hypomethylation	Hypo	chr17:27942025-27942414
chr8	139563657	139565002	1.58415	-0.753557	-8.04028	0.00539401	23146482	23146488	7	-0.302	6	0.583	0.14	0.884	0.047	0.614	0.389	0.724	0.604	0.904	0.804	0.891	0.9	0.923	Memory_hypomethylation	Hypo	chr8:139563657-139565002
chr2	236514213	236515072	4.14065	-0.57979	-8.03811	0.00540123	16918673	16918688	16	-0.228	17	0.418	0.075	0.646	0.098	0.435	0.364	0.357	0.517	0.723	0.52	0.732	0.561	0.695	Partial_hypomethylation_memory	Hypo	chr2:236514213-236515072
chr10	133033091	133034594	3.8794	-0.643754	-8.03387	0.00543011	1178658	1178678	21	-0.228	20	0.693	0.12	0.921	0.033	0.767	0.513	0.739	0.752	0.956	0.915	0.882	0.899	0.953	Memory_hypomethylation	Hypo	chr10:133033091-133034594
chr12	1486148	1488155	4.78998	-0.757352	-8.02944	0.00545178	4494852	4494871	20	-0.255	19	0.667	0.025	0.922	0.02	0.676	0.658	0.697	0.639	0.927	0.91	0.895	0.933	0.946	Memory_hypomethylation	Hypo	chr12:1486148-1488155
chr7	67576926	67579374	3.85487	-0.670639	-8.02581	0.00546622	21270040	21270057	18	-0.264	17	0.633	0.204	0.897	0.031	0.658	0.385	0.881	0.608	0.9	0.882	0.856	0.908	0.939	Memory_hypomethylation	Hypo	chr7:67576926-67579374
chr1	46940151	46940552	4.35177	-0.693081	-8.01878	0.00547344	12187501	12187521	21	-0.284	20	0.483	0.139	0.767	0.108	0.524	0.536	0.593	0.28	0.943	0.713	0.781	0.741	0.658	Partial_hypomethylation_memory	Hypo	chr1:46940151-46940552
chr16	6819104	6819935	2.51666	-0.687829	-8.01829	0.00547344	8107266	8107277	12	-0.283	11	0.598	0.17	0.881	0.038	0.622	0.418	0.821	0.53	0.88	0.844	0.862	0.872	0.944	Memory_hypomethylation	Hypo	chr16:6819104-6819935
chr2	24162324	24162967	10.8148	-0.617535	-8.01828	0.00547344	15276250	15276285	36	-0.25	35	0.124	0.051	0.374	0.159	0.142	0.09	0.188	0.076	0.44	0.094	0.416	0.491	0.43	Memory_hypomethylation	Hypo	chr2:24162324-24162967
chr3	29481659	29482753	2.55707	-0.709731	-8.01515	0.00547344	13758995	13759009	15	-0.316	14	0.349	0.051	0.665	0.116	0.362	0.299	0.319	0.415	0.676	0.626	0.536	0.85	0.636	Memory_hypomethylation	Hypo	chr3:29481659-29482753
chr14	50320056	50320808	6.02251	-0.583199	-8.01316	0.00548066	6631993	6632015	23	-0.25	29	0.245	0.12	0.494	0.072	0.201	0.135	0.227	0.415	0.485	0.388	0.53	0.585	0.484	Memory_hypomethylation	Hypo	chr14:50320056-50320808
chr8	4402923	4403733	1.54824	-0.597645	-8.0113	0.00550232	22128143	22128152	10	-0.201	9	0.725	0.12	0.925	0.033	0.67	0.585	0.854	0.791	0.954	0.919	0.881	0.912	0.962	Memory_hypomethylation	Hypo	chr8:4402923-4403733
chr1	15155236	15155879	2.84956	-1.36704	-8.01038	0.00550232	11776574	11776580	7	-0.501	6	0.417	0.034	0.918	0.045	0.373	0.427	0.415	0.455	0.937	0.855	0.896	0.929	0.974	Memory_hypomethylation	Hypo	chr1:15155236-15155879
chr16	7206854	7207910	1.68511	-0.643516	-8.01031	0.00550232	8111187	8111196	10	-0.231	9	0.662	0.111	0.893	0.029	0.696	0.497	0.731	0.723	0.891	0.845	0.899	0.916	0.914	Partial_hypomethylation_memory	Hypo	chr16:7206854-7207910
chr12	128455086	128458860	4.33148	-0.515361	-8.00788	0.00552398	5579024	5579052	29	-0.216	28	0.635	0.089	0.851	0.069	0.708	0.506	0.676	0.648	0.916	0.906	0.779	0.775	0.879	Memory_hypomethylation	Hypo	chr12:128455086-128458860
chr13	53419385	53419761	4.73062	-0.640875	-8.00617	0.00552398	5965868	5965885	18	-0.255	18	0.256	0.043	0.511	0.106	0.261	0.315	0.229	0.22	0.433	0.492	0.445	0.695	0.49	Memory_hypomethylation	Hypo	chr13:53419385-53419761
chr12	129760239	129761989	4.7675	-0.496324	-8.00148	0.00554565	5595007	5595035	29	-0.202	28	0.67	0.097	0.872	0.022	0.745	0.527	0.7	0.707	0.906	0.871	0.845	0.871	0.866	Partial_hypomethylation_memory	Hypo	chr12:129760239-129761989
chr7	153920183	153920830	1.04144	-0.711706	-8.00101	0.00554565	21986612	21986619	8	-0.255	7	0.657	0.054	0.913	0.052	0.719	0.647	0.59	0.673	0.913	0.948	0.824	0.927	0.95	Partial_hypomethylation_memory	Hypo	chr7:153920183-153920830
chr14	93517829	93518396	2.15665	0.665969	7.9998	0.00555287	7009697	7009705	9	0.314	8	0.626	0.091	0.312	0.078	0.75	0.638	0.566	0.551	0.211	0.244	0.374	0.378	0.353	Partial_hypermethyation_memory	Hyper	chr14:93517829-93518396
chr19	50931208	50931700	10.5065	-0.913893	-7.98971	0.00562508	11405677	11405708	32	-0.39	41	0.151	0.107	0.542	0.249	0.274	0.118	0.024	0.19	0.795	0.427	0.79	0.481	0.217	Memory_hypomethylation	Hypo	chr19:50931208-50931700
chr1	155264415	155265994	24.0249	-0.630279	-7.98185	0.0056684	12817521	12817611	91	-0.231	91	0.236	0.118	0.467	0.17	0.17	0.149	0.408	0.216	0.572	0.187	0.599	0.552	0.425	Memory_hypomethylation	Hypo	chr1:155264415-155265994
chr12	118036809	118037655	1.59662	-1.03906	-7.97995	0.00568284	5437798	5437804	7	-0.375	6	0.456	0.113	0.831	0.103	0.517	0.577	0.409	0.321	0.795	0.671	0.872	0.88	0.937	Memory_hypomethylation	Hypo	chr12:118036809-118037655
chr3	52552686	52553433	11.7567	-0.690479	-7.97195	0.00571895	13976265	13976303	39	-0.234	53	0.283	0.167	0.518	0.25	0.269	0.243	0.511	0.11	0.774	0.206	0.356	0.762	0.49	Memory_hypomethylation	Hypo	chr3:52552686-52553433
chr6	26043184	26046360	77.1869	-1.14634	-7.97193	0.00571895	19551400	19551537	138	-0.509	138	0.351	0.397	0.86	0.103	0.058	0.21	0.198	0.937	0.955	0.893	0.811	0.705	0.936	Partial_hypomethylation_memory	Hypo	chr6:26043184-26046360
chr14	92103896	92104269	1.41203	-0.691578	-7.97157	0.00571895	6992723	6992729	7	-0.238	6	0.686	0.043	0.925	0.024	0.708	0.626	0.689	0.722	0.928	0.963	0.925	0.901	0.906	Memory_hypomethylation	Hypo	chr14:92103896-92104269
chr2	130694046	130694401	2.65314	-0.95198	-7.9688	0.00571895	16142156	16142164	9	-0.417	8	0.25	0.05	0.667	0.19	0.257	0.195	0.232	0.314	0.362	0.598	0.771	0.816	0.786	Memory_hypomethylation	Hypo	chr2:130694046-130694401
chr15	28834320	28834402	4.20816	-1.05933	-7.96779	0.00571895	7267271	7267282	12	-0.362	11	0.002	0.004	0.363	0.158	0.007	0	0	0	0.373	0.613	0.2	0.261	0.37	Memory_hypomethylation	Hypo	chr15:28834320-28834402
chr11	73371618	73371917	2.1478	-0.883447	-7.96762	0.00571895	3975390	3975401	12	-0.304	14	0.525	0.123	0.829	0.061	0.705	0.444	0.45	0.5	0.917	0.797	0.853	0.825	0.754	Memory_hypomethylation	Hypo	chr11:73371618-73371917
chr10	132591101	132591532	1.67659	-0.599044	-7.96173	0.00575505	1172133	1172144	12	-0.218	11	0.718	0.085	0.936	0.015	0.759	0.606	0.705	0.804	0.955	0.939	0.925	0.917	0.947	Partial_hypomethylation_memory	Hypo	chr10:132591101-132591532
chr10	132507398	132508238	1.24333	-0.749821	-7.96101	0.00576227	1170944	1170949	6	-0.262	5	0.658	0.047	0.92	0.04	0.649	0.595	0.689	0.7	0.931	0.968	0.871	0.888	0.941	Memory_hypomethylation	Hypo	chr10:132507398-132508238
chr4	180069041	180070336	4.07316	-0.780429	-7.96025	0.00576227	17806417	17806434	18	-0.29	17	0.594	0.028	0.885	0.073	0.629	0.574	0.568	0.606	0.979	0.897	0.789	0.918	0.841	Memory_hypomethylation	Hypo	chr4:180069041-180070336
chr6	38682608	38683524	22.1554	-1.17296	-7.95802	0.00577672	19707408	19707455	48	-0.507	47	0.159	0.101	0.666	0.305	0.14	0.114	0.306	0.077	0.959	0.891	0.773	0.473	0.235	Memory_hypomethylation	Hypo	chr6:38682608-38683524
chr6	162871010	162871692	3.00849	-0.843332	-7.95609	0.0058056	20567580	20567594	15	-0.337	14	0.502	0.148	0.838	0.042	0.602	0.59	0.284	0.53	0.862	0.899	0.822	0.792	0.817	Aberrant_hypomethylation	Hypo	chr6:162871010-162871692
chr5	55117449	55117965	19.2053	-0.877598	-7.95597	0.0058056	18330871	18330918	48	-0.311	49	0.254	0.149	0.565	0.199	0.182	0.094	0.437	0.303	0.641	0.315	0.818	0.631	0.419	Memory_hypomethylation	Hypo	chr5:55117449-55117965
chr14	21128067	21128529	7.64668	-0.684572	-7.95561	0.0058056	6424340	6424365	26	-0.283	25	0.537	0.199	0.821	0.082	0.625	0.347	0.775	0.403	0.803	0.705	0.796	0.89	0.909	Memory_hypomethylation	Hypo	chr14:21128067-21128529
chr4	190985586	190986498	3.89556	-0.768422	-7.95554	0.0058056	17917801	17917814	14	-0.335	16	0.424	0.116	0.758	0.053	0.444	0.318	0.579	0.354	0.793	0.796	0.798	0.681	0.723	Partial_hypomethylation_memory	Hypo	chr4:190985586-190986498
chr3	108125314	108126358	1.37921	-0.677071	-7.95383	0.00582726	14339165	14339175	11	-0.266	10	0.507	0.074	0.773	0.087	0.517	0.417	0.498	0.597	0.702	0.703	0.785	0.763	0.914	Memory_hypomethylation	Hypo	chr3:108125314-108126358
chr13	20821100	20821297	0.656262	-0.637381	-7.95267	0.00582726	5682976	5682981	6	-0.208	5	0.727	0.064	0.935	0.039	0.783	0.722	0.764	0.639	0.97	0.943	0.87	0.959	0.933	Memory_hypomethylation	Hypo	chr13:20821100-20821297
chr8	139429234	139430946	2.18133	-0.76046	-7.94841	0.00584892	23145450	23145457	8	-0.306	7	0.603	0.047	0.909	0.035	0.649	0.543	0.592	0.63	0.947	0.853	0.911	0.926	0.907	Memory_hypomethylation	Hypo	chr8:139429234-139430946
chr9	7566975	7567463	0.962019	-0.705174	-7.94746	0.00584892	23322399	23322406	8	-0.265	7	0.596	0.024	0.861	0.085	0.611	0.62	0.585	0.568	0.793	0.792	0.813	0.951	0.955	Memory_hypomethylation	Hypo	chr9:7566975-7567463
chr3	113220492	113222068	3.64402	-0.660092	-7.94422	0.00586337	14371222	14371236	15	-0.21	14	0.723	0.042	0.933	0.013	0.697	0.734	0.682	0.777	0.93	0.932	0.922	0.924	0.955	Memory_hypomethylation	Hypo	chr3:113220492-113222068
chr1	35344529	35345076	3.69203	-0.566796	-7.94265	0.00587059	12051498	12051515	18	-0.238	17	0.481	0.133	0.719	0.069	0.625	0.355	0.382	0.562	0.794	0.609	0.723	0.714	0.757	Aberrant_hypomethylation	Hypo	chr1:35344529-35345076
chrX	151999074	151999567	9.5276	0.987167	7.94221	0.00587059	25318926	25318955	30	0.335	49	0.555	0.084	0.22	0.192	0.47	0.496	0.62	0.634	0.331	0.415	0.028	0.328	0	Memory_hypermethylation	Hyper	chrX:151999074-151999567
chr8	118824716	118825333	3.89949	-0.548459	-7.93846	0.00587781	22987952	22987968	17	-0.231	16	0.431	0.03	0.662	0.092	0.462	0.444	0.425	0.391	0.683	0.57	0.806	0.598	0.651	Aberrant_hypomethylation	Hypo	chr8:118824716-118825333
chr12	128906893	128907246	1.44246	-0.641151	-7.93673	0.00588503	5584032	5584038	7	-0.229	6	0.683	0.09	0.912	0.033	0.669	0.571	0.789	0.703	0.961	0.888	0.892	0.89	0.932	Memory_hypomethylation	Hypo	chr12:128906893-128907246
chr19	7794138	7794809	4.77071	-0.526686	-7.92467	0.00593558	10785442	10785464	23	-0.206	23	0.287	0.091	0.494	0.088	0.359	0.227	0.372	0.192	0.567	0.437	0.411	0.609	0.444	Partial_hypomethylation_memory	Hypo	chr19:7794138-7794809
chr12	130756235	130757618	1.89578	-0.560997	-7.9231	0.00595002	5607605	5607618	14	-0.221	13	0.672	0.138	0.893	0.048	0.649	0.486	0.783	0.771	0.922	0.835	0.849	0.922	0.94	Memory_hypomethylation	Hypo	chr12:130756235-130757618
chr10	133323180	133323433	0.864546	-0.797206	-7.92127	0.00595002	1182972	1182976	5	-0.29	4	0.649	0.089	0.94	0.06	0.739	0.527	0.673	0.659	0.932	1	0.897	0.868	1	Partial_hypomethylation_memory	Hypo	chr10:133323180-133323433
chr12	129511664	129513205	3.54915	-0.500494	-7.9183	0.00595724	5592418	5592436	19	-0.205	18	0.691	0.138	0.896	0.024	0.762	0.484	0.765	0.753	0.921	0.899	0.857	0.906	0.897	Memory_hypomethylation	Hypo	chr12:129511664-129513205
chr8	138931545	138932964	2.71244	-0.638748	-7.91728	0.00596446	23141606	23141621	16	-0.205	15	0.643	0.103	0.848	0.026	0.682	0.496	0.659	0.735	0.817	0.864	0.837	0.884	0.84	Memory_hypomethylation	Hypo	chr8:138931545-138932964
chr4	56146791	56147823	3.66286	0.502585	7.91689	0.00596446	17025369	17025385	17	0.229	16	0.491	0.165	0.261	0.064	0.566	0.253	0.625	0.518	0.315	0.297	0.312	0.196	0.188	Memory_hypermethylation	Hyper	chr4:56146791-56147823
chr7	67823854	67825361	3.58925	-0.557114	-7.91421	0.00598612	21272444	21272463	20	-0.22	20	0.594	0.086	0.813	0.031	0.603	0.505	0.708	0.559	0.812	0.763	0.84	0.814	0.838	Memory_hypomethylation	Hypo	chr7:67823854-67825361
chr3	1617689	1620714	3.33155	-0.523507	-7.9098	0.00600778	13532789	13532810	22	-0.202	21	0.687	0.202	0.889	0.026	0.779	0.451	0.606	0.914	0.898	0.859	0.871	0.89	0.927	Partial_hypomethylation_memory	Hypo	chr3:1617689-1620714
chr16	6566934	6567717	1.6222	-0.665609	-7.90953	0.00600778	8104763	8104772	10	-0.259	9	0.643	0.145	0.903	0.037	0.718	0.436	0.764	0.655	0.956	0.864	0.876	0.896	0.92	Partial_hypomethylation_memory	Hypo	chr16:6566934-6567717
chr12	130538143	130538518	1.94125	0.753784	7.90841	0.00600778	5603885	5603894	10	0.308	10	0.698	0.067	0.39	0.098	0.688	0.624	0.786	0.696	0.297	0.382	0.533	0.307	0.432	Aberrant_hypermethylation	Hyper	chr12:130538143-130538518
chr15	67146040	67146417	3.60078	-0.628837	-7.90732	0.00600778	7611207	7611227	21	-0.26	22	0.476	0.129	0.736	0.04	0.592	0.348	0.583	0.382	0.747	0.684	0.719	0.793	0.736	Aberrant_hypomethylation	Hypo	chr15:67146040-67146417
chr8	138806358	138807946	2.00955	-0.622948	-7.90556	0.00600778	23140718	23140727	10	-0.247	9	0.659	0.149	0.906	0.027	0.719	0.452	0.802	0.66	0.912	0.871	0.886	0.927	0.933	Partial_hypomethylation_memory	Hypo	chr8:138806358-138807946
chr20	3641109	3642137	29.0812	-1.28068	-7.90247	0.00602223	2103980	2104038	59	-0.508	126	0.172	0.107	0.68	0.362	0.127	0.154	0.327	0.081	0.972	0.95	0.908	0.281	0.288	Memory_hypomethylation	Hypo	chr20:3641109-3642137
chr5	169063434	169064791	16.0772	-0.568893	-7.9022	0.00602945	19140075	19140133	59	-0.225	79	0.166	0.073	0.391	0.168	0.191	0.133	0.254	0.084	0.496	0.101	0.424	0.515	0.419	Aberrant_hypomethylation	Hypo	chr5:169063434-169064791
chr7	150292063	150293720	1.3299	-0.713079	-7.90151	0.00602945	21940368	21940375	8	-0.286	7	0.529	0.084	0.815	0.152	0.53	0.488	0.452	0.645	0.944	0.873	0.554	0.831	0.875	Memory_hypomethylation	Hypo	chr7:150292063-150293720
chr8	21601060	21601272	1.81866	-1.67482	-7.90123	0.00602945	22284757	22284761	5	-0.53	4	0.368	0.079	0.899	0.089	0.447	0.274	0.419	0.333	0.941	0.941	0.789	0.823	1	Memory_hypomethylation	Hypo	chr8:21601060-21601272
chr12	128700323	128701453	1.89091	-0.583253	-7.90111	0.00602945	5581628	5581639	12	-0.219	11	0.686	0.085	0.905	0.022	0.675	0.571	0.762	0.736	0.883	0.901	0.91	0.891	0.941	Memory_hypomethylation	Hypo	chr12:128700323-128701453
chr16	2042575	2043015	16.3079	-1.07441	-7.90069	0.00602945	8022606	8022650	45	-0.397	52	0.173	0.072	0.57	0.241	0.23	0.238	0.094	0.131	0.837	0.72	0.245	0.645	0.403	Aberrant_hypomethylation	Hypo	chr16:2042575-2043015
chr12	128629802	128631133	3.26234	-0.69954	-7.89989	0.00603667	5580992	5581005	14	-0.263	13	0.664	0.151	0.928	0.026	0.713	0.465	0.826	0.654	0.929	0.955	0.919	0.889	0.946	Memory_hypomethylation	Hypo	chr12:128629802-128631133
chr12	130475974	130477625	2.18798	-0.648636	-7.89733	0.00605833	5602831	5602841	11	-0.252	10	0.59	0.087	0.842	0.023	0.63	0.475	0.678	0.575	0.879	0.825	0.831	0.85	0.824	Partial_hypomethylation_memory	Hypo	chr12:130475974-130477625
chr9	140044607	140045805	16.5795	-0.749856	-7.89453	0.00607277	24283951	24283998	48	-0.327	47	0.287	0.084	0.614	0.199	0.395	0.199	0.247	0.307	0.65	0.286	0.599	0.735	0.801	Memory_hypomethylation	Hypo	chr9:140044607-140045805
chr17	3591247	3591496	3.43284	-0.725583	-7.88905	0.00609443	8995844	8995856	13	-0.292	12	0.337	0.069	0.629	0.086	0.338	0.298	0.435	0.279	0.745	0.667	0.645	0.548	0.54	Partial_hypomethylation_memory	Hypo	chr17:3591247-3591496
chr19	34556836	34557466	2.96992	-0.59657	-7.88801	0.00609443	11131208	11131221	14	-0.235	13	0.584	0.113	0.819	0.112	0.659	0.646	0.614	0.417	0.918	0.64	0.783	0.883	0.874	Partial_hypomethylation_memory	Hypo	chr19:34556836-34557466
chr4	53727431	53727875	4.4791	-0.51931	-7.887	0.00610166	17007105	17007126	22	-0.224	21	0.342	0.075	0.566	0.078	0.364	0.231	0.381	0.392	0.454	0.528	0.577	0.629	0.644	Memory_hypomethylation	Hypo	chr4:53727431-53727875
chrX	29354580	29355114	1.91105	-1.01672	-7.87773	0.00613054	24525023	24525028	6	-0.394	5	0.484	0.038	0.878	0.077	0.524	0.472	0.437	0.504	0.94	0.759	0.869	0.87	0.953	Memory_hypomethylation	Hypo	chrX:29354580-29355114
chr17	33698830	33699713	1.70573	-0.514564	-7.87496	0.00613776	9330660	9330667	8	-0.234	7	0.537	0.084	0.771	0.084	0.468	0.485	0.541	0.653	0.798	0.746	0.638	0.821	0.852	Memory_hypomethylation	Hypo	chr17:33698830-33699713
chr4	107029	108201	20.7762	-1.09687	-7.87201	0.00616664	16559904	16559956	53	-0.498	116	0.126	0.03	0.623	0.28	0.13	0.131	0.085	0.157	0.954	0.882	0.543	0.345	0.393	Memory_hypomethylation	Hypo	chr4:107029-108201
chr18	14364236	14365440	2.31228	0.79174	7.86924	0.00619553	10101529	10101538	10	0.268	9	0.898	0.046	0.63	0.07	0.913	0.845	0.883	0.953	0.649	0.56	0.726	0.561	0.653	Aberrant_hypermethylation	Hyper	chr18:14364236-14365440
chr19	49243238	49244885	14.8277	-0.557235	-7.8639	0.00622441	11368637	11368693	57	-0.22	56	0.497	0.065	0.717	0.136	0.533	0.521	0.534	0.401	0.621	0.542	0.729	0.832	0.86	Aberrant_hypomethylation	Hypo	chr19:49243238-49244885
chr2	208908579	208908929	3.93763	-0.722339	-7.85907	0.00625329	16679997	16680015	19	-0.331	18	0.19	0.046	0.522	0.137	0.241	0.196	0.195	0.129	0.744	0.43	0.544	0.395	0.497	Memory_hypomethylation	Hypo	chr2:208908579-208908929
chr10	66487136	66488237	2.40052	0.726297	7.85884	0.00625329	548507	548518	12	0.223	13	0.759	0.073	0.536	0.049	0.79	0.652	0.787	0.81	0.588	0.545	0.549	0.545	0.455	Memory_hypermethylation	Hyper	chr10:66487136-66488237
chr22	49436707	49438775	6.23581	-0.477746	-7.85746	0.00625329	15003413	15003454	42	-0.201	43	0.701	0.091	0.902	0.025	0.706	0.587	0.81	0.702	0.918	0.875	0.912	0.876	0.929	Memory_hypomethylation	Hypo	chr22:49436707-49438775
chr10	132240205	132240702	1.70455	-0.662641	-7.85627	0.00627496	1167669	1167678	10	-0.233	9	0.617	0.103	0.85	0.017	0.638	0.476	0.629	0.725	0.878	0.847	0.835	0.837	0.856	Memory_hypomethylation	Hypo	chr10:132240205-132240702
chr8	139180317	139182147	2.38851	-0.581847	-7.85604	0.00628218	23143477	23143490	14	-0.218	13	0.668	0.129	0.887	0.029	0.774	0.482	0.728	0.689	0.868	0.861	0.874	0.93	0.902	Partial_hypomethylation_memory	Hypo	chr8:139180317-139182147
chr21	45160523	45161005	5.17913	-0.615499	-7.85395	0.00629662	14475769	14475789	21	-0.267	20	0.225	0.129	0.492	0.106	0.278	0.379	0.152	0.09	0.403	0.476	0.559	0.387	0.636	Aberrant_hypomethylation	Hypo	chr21:45160523-45161005
chr20	54245332	54246280	2.5306	-0.606673	-7.85263	0.00630384	2581740	2581750	11	-0.241	10	0.688	0.098	0.929	0.029	0.678	0.555	0.741	0.777	0.902	0.908	0.914	0.95	0.968	Memory_hypomethylation	Hypo	chr20:54245332-54246280
chr1	163113877	163115522	3.1668	-1.16038	-7.84975	0.00631828	12893452	12893460	9	-0.384	8	0.517	0.01	0.902	0.041	0.523	0.51	0.528	0.507	0.89	0.884	0.866	0.896	0.972	Memory_hypomethylation	Hypo	chr1:163113877-163115522
chr19	51994017	51994426	6.03211	-0.774805	-7.84867	0.00631828	11424028	11424045	18	-0.307	17	0.469	0.126	0.777	0.13	0.608	0.303	0.474	0.493	0.82	0.55	0.797	0.87	0.846	Memory_hypomethylation	Hypo	chr19:51994017-51994426
chr11	30656341	30657674	5.64943	-0.627927	-7.84782	0.0063255	3560812	3560831	20	-0.331	19	0.475	0.068	0.806	0.049	0.559	0.395	0.491	0.456	0.859	0.738	0.819	0.778	0.838	Memory_hypomethylation	Hypo	chr11:30656341-30657674
chr2	240129457	240130193	3.35795	-0.573655	-7.8439	0.00636161	16972587	16972601	15	-0.252	24	0.575	0.087	0.827	0.035	0.596	0.641	0.616	0.447	0.804	0.801	0.878	0.802	0.848	Aberrant_hypomethylation	Hypo	chr2:240129457-240130193
chr9	96588617	96589773	13.4361	-0.945852	-7.84032	0.00639049	23787690	23787741	52	-0.376	59	0.184	0.03	0.559	0.232	0.213	0.189	0.191	0.142	0.877	0.615	0.608	0.444	0.252	Memory_hypomethylation	Hypo	chr9:96588617-96589773
chr18	76829291	76829559	2.89032	0.91021	7.83499	0.00640493	10567834	10567848	15	0.307	33	0.311	0.092	0.004	0.006	0.31	0.428	0.302	0.203	0.005	0	0.013	0	0	Memory_hypermethylation	Hyper	chr18:76829291-76829559
chr14	103568639	103570919	40.0552	-0.687991	-7.83138	0.00644826	7139198	7139350	153	-0.283	191	0.449	0.225	0.732	0.213	0.362	0.571	0.686	0.178	0.925	0.881	0.851	0.539	0.466	Partial_hypomethylation_memory	Hypo	chr14:103568639-103570919
chr12	52300442	52301553	32.1202	-1.03962	-7.82848	0.00646992	4906916	4906994	79	-0.418	91	0.205	0.107	0.623	0.259	0.163	0.179	0.361	0.118	0.942	0.814	0.611	0.433	0.318	Memory_hypomethylation	Hypo	chr12:52300442-52301553
chr2	3750691	3751901	53.6555	-1.21168	-7.8282	0.00646992	15094856	15094954	99	-0.529	132	0.153	0.065	0.682	0.347	0.146	0.076	0.154	0.236	0.964	0.952	0.886	0.268	0.339	Memory_hypomethylation	Hypo	chr2:3750691-3751901
chr10	132183105	132185038	2.35149	-0.593225	-7.82722	0.00646992	1166995	1167008	14	-0.228	13	0.547	0.03	0.776	0.036	0.576	0.506	0.562	0.545	0.788	0.734	0.778	0.751	0.827	Memory_hypomethylation	Hypo	chr10:132183105-132185038
chr7	64348873	64350510	13.1173	-0.555908	-7.8245	0.00647714	21235081	21235155	75	-0.201	97	0.131	0.027	0.331	0.139	0.109	0.113	0.168	0.132	0.46	0.448	0.382	0.177	0.188	Memory_hypomethylation	Hypo	chr7:64348873-64350510
chr12	128722857	128724712	3.80142	-0.591049	-7.82117	0.00648436	5581848	5581866	19	-0.203	18	0.683	0.07	0.886	0.033	0.703	0.579	0.736	0.712	0.885	0.848	0.872	0.884	0.939	Memory_hypomethylation	Hypo	chr12:128722857-128724712
chr4	35575641	35576820	1.03	-0.829585	-7.82038	0.00648436	16892788	16892793	6	-0.322	5	0.582	0.129	0.904	0.049	0.511	0.455	0.61	0.75	0.955	0.865	0.854	0.89	0.958	Partial_hypomethylation_memory	Hypo	chr4:35575641-35576820
chr10	132398659	132399722	2.41635	-0.766123	-7.81951	0.00648436	1169764	1169773	10	-0.316	9	0.528	0.133	0.844	0.042	0.532	0.35	0.556	0.672	0.91	0.806	0.836	0.813	0.855	Partial_hypomethylation_memory	Hypo	chr10:132398659-132399722
chr6	58146673	58150169	27.2519	-0.746552	-7.81943	0.00648436	19859870	19860000	131	-0.287	142	0.049	0.013	0.336	0.308	0.043	0.037	0.068	0.05	0.41	0.817	0.312	0.091	0.05	Memory_hypomethylation	Hypo	chr6:58146673-58150169
chr12	130789466	130790102	1.58769	-0.513329	-7.81902	0.00648436	5608052	5608061	10	-0.206	9	0.675	0.068	0.881	0.035	0.657	0.59	0.706	0.748	0.893	0.84	0.848	0.902	0.922	Partial_hypomethylation_memory	Hypo	chr12:130789466-130790102
chr6	146349899	146351348	28.0984	-1.06755	-7.81656	0.0064988	20407068	20407135	68	-0.42	68	0.17	0.189	0.59	0.239	0.09	0.096	0.451	0.044	0.89	0.564	0.753	0.463	0.28	Memory_hypomethylation	Hypo	chr6:146349899-146351348
chr12	49689799	49690102	5.57028	-0.555826	-7.81558	0.00650603	4874165	4874188	24	-0.215	24	0.291	0.092	0.505	0.097	0.284	0.247	0.421	0.21	0.667	0.418	0.504	0.492	0.446	Memory_hypomethylation	Hypo	chr12:49689799-49690102
chr16	86802070	86802483	1.09052	-0.623443	-7.81549	0.00650603	8847514	8847520	7	-0.241	6	0.667	0.078	0.908	0.038	0.731	0.56	0.717	0.662	0.918	0.911	0.854	0.896	0.96	Partial_hypomethylation_memory	Hypo	chr16:86802070-86802483
chr10	132216572	132218065	4.23313	-0.798319	-7.81185	0.00652047	1167358	1167373	16	-0.276	19	0.567	0.09	0.843	0.063	0.698	0.504	0.551	0.515	0.863	0.929	0.851	0.759	0.812	Memory_hypomethylation	Hypo	chr10:132216572-132218065
chr12	129983556	129984833	2.36076	-0.603943	-7.81102	0.00652769	5597272	5597284	13	-0.243	12	0.616	0.087	0.86	0.036	0.672	0.489	0.676	0.628	0.824	0.894	0.83	0.849	0.903	Memory_hypomethylation	Hypo	chr12:129983556-129984833
chr16	7166631	7167885	2.37467	-0.517816	-7.80919	0.00652769	8110848	8110859	12	-0.225	11	0.663	0.088	0.887	0.029	0.674	0.535	0.723	0.718	0.854	0.874	0.876	0.904	0.928	Partial_hypomethylation_memory	Hypo	chr16:7166631-7167885
chr5	106314662	106317894	21.4978	1.23953	7.80873	0.00652769	18658527	18658580	54	0.453	57	0.549	0.426	0.095	0.029	0.232	0.132	0.932	0.899	0.06	0.133	0.117	0.082	0.085	Partial_hypermethyation_memory	Hyper	chr5:106314662-106317894
chr3	25831265	25831847	19.1926	-0.999318	-7.80665	0.00654213	13736504	13736552	49	-0.382	48	0.031	0.008	0.413	0.197	0.032	0.038	0.035	0.02	0.532	0.561	0.519	0.086	0.37	Memory_hypomethylation	Hypo	chr3:25831265-25831847
chr6	32632261	32632961	11.1301	-0.93046	-7.80538	0.00654213	19630489	19630524	36	-0.291	66	0.115	0.07	0.406	0.225	0.046	0.07	0.2	0.144	0.392	0.776	0.399	0.278	0.185	Memory_hypomethylation	Hypo	chr6:32632261-32632961
chr17	11338997	11340296	1.33707	-0.563468	-7.8047	0.00654213	9116498	9116505	8	-0.209	7	0.696	0.138	0.906	0.032	0.722	0.497	0.809	0.758	0.938	0.854	0.901	0.927	0.91	Memory_hypomethylation	Hypo	chr17:11338997-11340296
chr1	113701276	113702204	2.68612	0.622058	7.80399	0.00654213	12659494	12659506	13	0.264	12	0.681	0.071	0.418	0.123	0.619	0.622	0.756	0.729	0.506	0.316	0.588	0.365	0.314	Memory_hypermethylation	Hyper	chr1:113701276-113702204
chr12	129743420	129745271	2.36491	-0.627996	-7.8038	0.00654213	5594862	5594873	12	-0.274	11	0.608	0.045	0.882	0.035	0.638	0.541	0.623	0.629	0.9	0.863	0.848	0.864	0.934	Memory_hypomethylation	Hypo	chr12:129743420-129745271
chr2	16153586	16154518	7.83116	-0.513731	-7.80124	0.00655657	15214888	15214924	37	-0.223	36	0.429	0.152	0.652	0.122	0.463	0.358	0.624	0.272	0.821	0.52	0.68	0.693	0.545	Memory_hypomethylation	Hypo	chr2:16153586-16154518
chr8	138694062	138694511	0.81878	-0.775223	-7.79962	0.00657101	23140069	23140073	5	-0.302	4	0.594	0.09	0.897	0.054	0.656	0.526	0.687	0.508	0.845	0.879	0.944	0.852	0.963	Memory_hypomethylation	Hypo	chr8:138694062-138694511
chr12	130380848	130381174	1.64356	-0.886711	-7.79646	0.0065999	5601699	5601704	6	-0.346	5	0.574	0.154	0.92	0.017	0.625	0.349	0.697	0.625	0.904	0.912	0.909	0.942	0.934	Partial_hypomethylation_memory	Hypo	chr12:130380848-130381174
chr12	54609700	54610438	8.38217	-0.692068	-7.79524	0.0065999	4939567	4939595	29	-0.299	31	0.196	0.09	0.495	0.212	0.289	0.236	0.18	0.079	0.517	0.139	0.503	0.643	0.672	Memory_hypomethylation	Hypo	chr12:54609700-54610438
chr17	46018673	46019619	18.1162	-0.78468	-7.79472	0.0065999	9495894	9495944	51	-0.291	50	0.141	0.074	0.432	0.156	0.098	0.071	0.237	0.159	0.487	0.212	0.462	0.635	0.365	Memory_hypomethylation	Hypo	chr17:46018673-46019619
chr1	77211003	77211567	1.79294	-0.754892	-7.79463	0.0065999	12413634	12413640	7	-0.342	6	0.525	0.052	0.866	0.052	0.545	0.466	0.586	0.5	0.84	0.802	0.907	0.851	0.93	Memory_hypomethylation	Hypo	chr1:77211003-77211567
chr7	153837625	153839510	3.1956	-0.510324	-7.7935	0.00660712	21985803	21985818	16	-0.206	17	0.697	0.05	0.903	0.01	0.76	0.651	0.663	0.712	0.911	0.891	0.906	0.895	0.912	Memory_hypomethylation	Hypo	chr7:153837625-153839510
chr12	126779070	126781639	3.68865	-0.519131	-7.79314	0.00660712	5564128	5564152	25	-0.205	24	0.695	0.197	0.9	0.026	0.712	0.439	0.711	0.919	0.928	0.889	0.867	0.89	0.926	Partial_hypomethylation_memory	Hypo	chr12:126779070-126781639
chr8	140095657	140097672	2.20876	-0.564545	-7.78822	0.00664322	23151718	23151730	13	-0.214	12	0.682	0.101	0.896	0.028	0.731	0.531	0.741	0.724	0.923	0.867	0.884	0.878	0.928	Partial_hypomethylation_memory	Hypo	chr8:140095657-140097672
chr8	138368006	138369606	1.59214	-0.697743	-7.7864	0.00665044	23138025	23138033	9	-0.249	8	0.587	0.143	0.836	0.046	0.677	0.373	0.651	0.648	0.838	0.882	0.775	0.878	0.807	Partial_hypomethylation_memory	Hypo	chr8:138368006-138369606
chr18	14978667	14979285	1.71165	-0.556123	-7.78631	0.00665044	10105568	10105580	13	-0.204	12	0.495	0.04	0.699	0.079	0.512	0.442	0.49	0.535	0.806	0.652	0.702	0.736	0.599	Memory_hypomethylation	Hypo	chr18:14978667-14979285
chr19	24154313	24155007	14.4692	-1.08458	-7.78544	0.00665044	11050744	11050772	29	-0.506	45	0.282	0.276	0.787	0.169	0.109	0.125	0.201	0.691	0.899	0.902	0.872	0.76	0.504	Partial_hypomethylation_memory	Hypo	chr19:24154313-24155007
chr10	128847147	128847502	0.719028	-0.635818	-7.77937	0.00667933	1123867	1123872	6	-0.217	5	0.756	0.046	0.972	0.03	0.809	0.721	0.779	0.713	0.957	1	0.93	1	0.973	Memory_hypomethylation	Hypo	chr10:128847147-128847502
chr22	38003605	38003890	2.33314	-0.687386	-7.7783	0.00667933	14805628	14805642	15	-0.227	14	0.044	0.042	0.272	0.108	0.065	0.007	0.012	0.094	0.41	0.142	0.199	0.345	0.263	Memory_hypomethylation	Hypo	chr22:38003605-38003890
chr16	4452390	4452732	4.12663	-0.783778	-7.77674	0.00671543	8074921	8074935	15	-0.257	14	0.371	0.039	0.628	0.097	0.365	0.374	0.419	0.325	0.516	0.535	0.726	0.662	0.701	Memory_hypomethylation	Hypo	chr16:4452390-4452732
chr14	57662843	57663642	0.82168	-0.587866	-7.77595	0.00671543	6694889	6694893	5	-0.243	4	0.667	0.059	0.91	0.022	0.701	0.582	0.672	0.712	0.891	0.904	0.906	0.899	0.948	Memory_hypomethylation	Hypo	chr14:57662843-57663642
chr19	14320105	14320784	18.0513	-1.13825	-7.77418	0.00672987	10905883	10905924	42	-0.487	54	0.132	0.012	0.618	0.305	0.12	0.124	0.144	0.14	0.938	0.792	0.772	0.356	0.235	Memory_hypomethylation	Hypo	chr19:14320105-14320784
chr18	14934700	14936992	3.39663	0.589049	7.77203	0.00673709	10105153	10105173	21	0.21	20	0.854	0.031	0.644	0.084	0.867	0.809	0.88	0.859	0.527	0.655	0.71	0.595	0.733	Aberrant_hypermethylation	Hyper	chr18:14934700-14936992
chr2	47515262	47516458	3.69532	-1.46666	-7.76968	0.00675154	15498250	15498257	8	-0.374	10	0.54	0.106	0.914	0.034	0.668	0.585	0.464	0.441	0.952	0.895	0.866	0.918	0.936	Aberrant_hypomethylation	Hypo	chr2:47515262-47516458
chr16	7054020	7055101	1.79656	-0.581466	-7.76865	0.00675876	8109742	8109753	12	-0.204	11	0.695	0.128	0.899	0.029	0.686	0.539	0.852	0.705	0.867	0.869	0.914	0.916	0.929	Memory_hypomethylation	Hypo	chr16:7054020-7055101
chr7	64342604	64343463	24.4514	-0.995633	-7.76636	0.00676598	21234914	21234967	54	-0.363	60	0.436	0.268	0.799	0.149	0.116	0.323	0.599	0.707	0.924	0.929	0.767	0.811	0.564	Partial_hypomethylation_memory	Hypo	chr7:64342604-64343463
chr1	241608206	241608996	0.934228	-0.894181	-7.76544	0.00676598	13526389	13526394	6	-0.308	5	0.38	0.06	0.688	0.047	0.344	0.346	0.36	0.469	0.772	0.664	0.671	0.667	0.667	Memory_hypomethylation	Hypo	chr1:241608206-241608996
chr8	138875382	138876050	1.91976	-0.702418	-7.76476	0.00676598	23141219	23141225	7	-0.276	6	0.618	0.074	0.894	0.058	0.681	0.521	0.669	0.602	0.915	0.89	0.796	0.933	0.937	Memory_hypomethylation	Hypo	chr8:138875382-138876050
chr12	130017483	130017807	1.69981	0.681684	7.76343	0.00676598	5597625	5597634	10	0.306	9	0.606	0.115	0.3	0.021	0.661	0.508	0.513	0.743	0.305	0.275	0.301	0.287	0.331	Aberrant_hypermethylation	Hyper	chr12:130017483-130017807
chr4	23603368	23603809	2.23907	-1.65147	-7.76271	0.00678042	16814345	16814349	5	-0.752	4	0.089	0.033	0.841	0.091	0.054	0.106	0.07	0.126	0.952	0.703	0.868	0.857	0.824	Memory_hypomethylation	Hypo	chr4:23603368-23603809
chr19	4607190	4607645	5.13382	-0.727939	-7.75732	0.00679486	10721017	10721035	19	-0.306	18	0.148	0.024	0.454	0.189	0.162	0.115	0.17	0.143	0.759	0.318	0.452	0.465	0.276	Memory_hypomethylation	Hypo	chr19:4607190-4607645
chr19	41116349	41116615	5.08265	-0.505728	-7.75714	0.00679486	11234125	11234147	23	-0.237	22	0.307	0.054	0.544	0.098	0.311	0.377	0.294	0.247	0.614	0.405	0.476	0.629	0.595	Partial_hypomethylation_memory	Hypo	chr19:41116349-41116615
chr8	139137542	139138159	1.19269	-0.769109	-7.75384	0.00680208	23143069	23143073	5	-0.311	4	0.457	0.091	0.768	0.048	0.512	0.321	0.5	0.493	0.702	0.836	0.775	0.756	0.771	Memory_hypomethylation	Hypo	chr8:139137542-139138159
chr17	79615046	79615908	12.8326	-0.920806	-7.7538	0.00680208	9922544	9922579	36	-0.348	88	0.223	0.084	0.571	0.336	0.18	0.192	0.348	0.172	0.971	0.781	0.655	0.226	0.224	Memory_hypomethylation	Hypo	chr17:79615046-79615908
chr9	114362087	114362503	8.30365	-0.997745	-7.7515	0.00680208	23936836	23936862	27	-0.39	31	0.114	0.048	0.504	0.197	0.167	0.076	0.071	0.142	0.704	0.5	0.667	0.434	0.215	Memory_hypomethylation	Hypo	chr9:114362087-114362503
chr8	127351922	127352823	0.995258	-0.848032	-7.74809	0.00683097	23055771	23055776	6	-0.332	5	0.596	0.016	0.928	0.051	0.6	0.583	0.585	0.617	0.95	0.882	0.866	0.962	0.983	Memory_hypomethylation	Hypo	chr8:127351922-127352823
chr1	7552580	7552932	1.59768	-1.00546	-7.74738	0.00683819	11673374	11673383	10	-0.374	19	0.513	0.032	0.887	0.071	0.557	0.515	0.481	0.5	0.777	0.904	0.924	0.867	0.964	Memory_hypomethylation	Hypo	chr1:7552580-7552932
chr2	206598424	206598936	5.16032	-0.631142	-7.74719	0.00684541	16658478	16658494	17	-0.286	16	0.355	0.166	0.641	0.064	0.422	0.245	0.556	0.196	0.683	0.538	0.692	0.621	0.673	Aberrant_hypomethylation	Hypo	chr2:206598424-206598936
chr16	83615849	83616421	0.797137	-0.745527	-7.74535	0.00684541	8787000	8787006	7	-0.312	6	0.525	0.046	0.837	0.075	0.557	0.474	0.5	0.571	0.91	0.885	0.851	0.824	0.717	Aberrant_hypomethylation	Hypo	chr16:83615849-83616421
chr22	29156888	29157570	5.38936	-0.55759	-7.74233	0.00685985	14691218	14691239	22	-0.234	21	0.34	0.098	0.574	0.085	0.483	0.295	0.32	0.263	0.582	0.435	0.571	0.647	0.635	Aberrant_hypomethylation	Hypo	chr22:29156888-29157570
chr7	143813616	143814621	1.47403	-1.1899	-7.73899	0.00688151	21883127	21883131	5	-0.439	4	0.353	0.073	0.792	0.063	0.385	0.244	0.384	0.4	0.759	0.841	0.868	0.71	0.782	Memory_hypomethylation	Hypo	chr7:143813616-143814621
chr19	50308487	50309015	13.2148	-1.13101	-7.73812	0.00688151	11393201	11393230	30	-0.452	32	0.171	0.159	0.623	0.217	0.121	0.4	0.133	0.032	0.883	0.428	0.792	0.622	0.392	Aberrant_hypomethylation	Hypo	chr19:50308487-50309015
chr12	129121258	129122391	2.12656	-0.646585	-7.73632	0.0069104	5586563	5586574	12	-0.248	11	0.665	0.1	0.913	0.031	0.61	0.575	0.802	0.671	0.926	0.903	0.864	0.929	0.944	Memory_hypomethylation	Hypo	chr12:129121258-129122391
chr12	59780957	59782360	3.13869	-0.621214	-7.73245	0.0069465	4992282	4992296	15	-0.225	14	0.652	0.129	0.877	0.069	0.666	0.484	0.661	0.798	0.885	0.925	0.796	0.821	0.96	Memory_hypomethylation	Hypo	chr12:59780957-59782360
chr10	133181467	133182036	1.60494	-0.545504	-7.73236	0.0069465	1180800	1180810	11	-0.209	10	0.687	0.071	0.897	0.036	0.764	0.597	0.716	0.673	0.936	0.88	0.848	0.892	0.927	Memory_hypomethylation	Hypo	chr10:133181467-133182036
chr16	7172035	7174381	1.92656	-0.550842	-7.73116	0.00695372	8110874	8110885	12	-0.236	11	0.607	0.181	0.843	0.033	0.625	0.352	0.776	0.676	0.893	0.815	0.824	0.823	0.861	Partial_hypomethylation_memory	Hypo	chr16:7172035-7174381
chr6	28720352	28720802	2.27824	-0.650603	-7.72937	0.00696816	19583314	19583323	10	-0.282	9	0.506	0.124	0.788	0.057	0.541	0.367	0.46	0.658	0.874	0.713	0.783	0.787	0.785	Memory_hypomethylation	Hypo	chr6:28720352-28720802
chr18	37271730	37272178	8.72861	-0.879019	-7.72261	0.00700427	10248014	10248038	25	-0.397	26	0.415	0.227	0.812	0.059	0.302	0.399	0.737	0.221	0.89	0.853	0.797	0.747	0.771	Aberrant_hypomethylation	Hypo	chr18:37271730-37272178
chr3	93629383	93630535	1.39195	0.760008	7.72189	0.00700427	14254580	14254586	7	0.294	6	0.873	0.065	0.579	0.066	0.875	0.781	0.906	0.929	0.538	0.512	0.684	0.57	0.589	Aberrant_hypermethylation	Hyper	chr3:93629383-93630535
chr4	298138	299557	26.5266	-1.30405	-7.72061	0.00701149	16561495	16561582	88	-0.426	90	0.066	0.047	0.493	0.373	0.048	0.13	0.018	0.069	0.884	0.899	0.347	0.208	0.125	Memory_hypomethylation	Hypo	chr4:298138-299557
chr20	35064517	35065175	13.0366	-0.689587	-7.71813	0.00702593	2365926	2365978	53	-0.243	57	0.334	0.141	0.578	0.1	0.293	0.161	0.39	0.493	0.738	0.518	0.558	0.598	0.477	Memory_hypomethylation	Hypo	chr20:35064517-35065175
chr22	25815648	25816632	7.94302	-0.512975	-7.71772	0.00702593	14655528	14655563	36	-0.232	35	0.38	0.101	0.611	0.082	0.446	0.442	0.4	0.231	0.715	0.53	0.528	0.663	0.622	Memory_hypomethylation	Hypo	chr22:25815648-25816632
chr12	130131910	130132683	1.60444	-0.62979	-7.71545	0.00704759	5598819	5598828	10	-0.232	9	0.673	0.092	0.905	0.031	0.726	0.535	0.725	0.705	0.952	0.881	0.876	0.917	0.899	Memory_hypomethylation	Hypo	chr12:130131910-130132683
chr12	113957399	113958205	13.1878	-0.861367	-7.71256	0.00706203	5392408	5392451	44	-0.314	43	0.179	0.082	0.493	0.212	0.133	0.205	0.281	0.097	0.854	0.395	0.513	0.34	0.364	Memory_hypomethylation	Hypo	chr12:113957399-113958205
chr16	6831151	6831843	0.742589	-0.620774	-7.71251	0.00706203	8107370	8107376	7	-0.222	6	0.668	0.104	0.889	0.028	0.678	0.563	0.807	0.622	0.917	0.868	0.851	0.906	0.904	Memory_hypomethylation	Hypo	chr16:6831151-6831843
chr2	8597347	8598009	13.758	-0.925215	-7.71003	0.0070837	15135915	15135949	35	-0.336	37	0.503	0.285	0.839	0.051	0.307	0.278	0.895	0.532	0.894	0.876	0.783	0.854	0.788	Aberrant_hypomethylation	Hypo	chr2:8597347-8598009
chr8	138768860	138770617	2.07173	-0.563706	-7.70904	0.0070837	23140519	23140527	9	-0.21	8	0.708	0.129	0.918	0.023	0.809	0.537	0.807	0.679	0.905	0.944	0.902	0.896	0.941	Partial_hypomethylation_memory	Hypo	chr8:138768860-138770617
chr11	132903301	132904873	2.66231	-0.869002	-7.7039	0.00711258	4451872	4451884	13	-0.332	12	0.513	0.019	0.845	0.088	0.513	0.509	0.492	0.538	0.772	0.73	0.886	0.922	0.916	Memory_hypomethylation	Hypo	chr11:132903301-132904873
chr11	63827232	63828113	9.96083	-0.562964	-7.70321	0.0071198	3816061	3816107	47	-0.254	46	0.379	0.165	0.633	0.046	0.359	0.558	0.433	0.165	0.685	0.562	0.643	0.654	0.619	Aberrant_hypomethylation	Hypo	chr11:63827232-63828113
chr19	55686304	55686727	9.48215	-0.830964	-7.70197	0.0071198	11482798	11482824	27	-0.304	29	0.396	0.144	0.7	0.194	0.412	0.358	0.581	0.235	0.726	0.372	0.73	0.878	0.793	Memory_hypomethylation	Hypo	chr19:55686304-55686727
chr10	133160164	133163183	7.55269	-0.542742	-7.69937	0.00712702	1180540	1180573	34	-0.221	34	0.657	0.097	0.878	0.016	0.679	0.515	0.711	0.723	0.882	0.87	0.902	0.859	0.875	Memory_hypomethylation	Hypo	chr10:133160164-133163183
chr8	144183233	144183439	1.74563	-0.709141	-7.6956	0.00714146	23216144	23216153	10	-0.296	9	0.185	0.036	0.481	0.087	0.211	0.155	0.154	0.222	0.506	0.621	0.403	0.448	0.429	Memory_hypomethylation	Hypo	chr8:144183233-144183439
chr1	48521301	48521759	2.30728	-0.702459	-7.69537	0.00714869	12203146	12203157	12	-0.286	11	0.43	0.079	0.716	0.164	0.507	0.484	0.392	0.339	0.765	0.437	0.802	0.723	0.856	Aberrant_hypomethylation	Hypo	chr1:48521301-48521759
chr12	130867638	130868108	1.01636	-0.761192	-7.69533	0.00714869	5609112	5609118	7	-0.257	6	0.693	0.049	0.95	0.045	0.752	0.642	0.712	0.667	1	0.915	0.892	0.964	0.979	Memory_hypomethylation	Hypo	chr12:130867638-130868108
chr17	47645609	47645961	5.18598	-0.577454	-7.69459	0.00714869	9519394	9519414	21	-0.251	20	0.198	0.03	0.448	0.122	0.242	0.182	0.177	0.189	0.376	0.27	0.565	0.513	0.517	Memory_hypomethylation	Hypo	chr17:47645609-47645961
chr7	153870929	153871383	1.55688	-0.635411	-7.68651	0.00718479	21986097	21986105	9	-0.234	8	0.678	0.036	0.912	0.028	0.728	0.641	0.672	0.673	0.936	0.892	0.874	0.934	0.923	Partial_hypomethylation_memory	Hypo	chr7:153870929-153871383
chr1	145713997	145714208	4.34608	-0.689499	-7.68577	0.00719201	12732296	12732311	16	-0.296	15	0.327	0.068	0.623	0.05	0.347	0.24	0.403	0.317	0.672	0.542	0.644	0.64	0.615	Partial_hypomethylation_memory	Hypo	chr1:145713997-145714208
chr19	41381106	41381602	6.12586	-0.739905	-7.6844	0.00720645	11238985	11239004	20	-0.328	19	0.187	0.064	0.515	0.198	0.24	0.155	0.241	0.112	0.522	0.183	0.565	0.711	0.593	Memory_hypomethylation	Hypo	chr19:41381106-41381602
chr14	96180451	96180847	14.7882	-1.09237	-7.68204	0.00722089	7040578	7040614	37	-0.394	37	0.5	0.261	0.893	0.069	0.175	0.605	0.789	0.429	0.963	0.938	0.917	0.855	0.793	Partial_hypomethylation_memory	Hypo	chr14:96180451-96180847
chr8	138756711	138758160	1.73972	-0.689466	-7.68042	0.00722089	23140414	23140421	8	-0.239	7	0.653	0.102	0.893	0.035	0.738	0.506	0.702	0.667	0.848	0.876	0.931	0.926	0.881	Memory_hypomethylation	Hypo	chr8:138756711-138758160
chr8	144367063	144367561	5.79072	-0.695577	-7.67962	0.00722812	23220484	23220507	24	-0.256	23	0.661	0.073	0.917	0.019	0.716	0.561	0.716	0.651	0.917	0.928	0.887	0.916	0.937	Memory_hypomethylation	Hypo	chr8:144367063-144367561
chr22	48710065	48710961	2.69801	-0.660342	-7.6767	0.00724978	14989418	14989429	12	-0.219	11	0.597	0.156	0.817	0.038	0.633	0.422	0.792	0.542	0.798	0.775	0.802	0.837	0.871	Partial_hypomethylation_memory	Hypo	chr22:48710065-48710961
chr10	68219862	68221717	3.67804	-0.913843	-7.67647	0.00724978	557668	557679	12	-0.317	12	0.603	0.036	0.919	0.024	0.558	0.59	0.639	0.624	0.928	0.899	0.889	0.935	0.944	Memory_hypomethylation	Hypo	chr10:68219862-68221717
chr5	158488318	158489078	5.5148	-0.717483	-7.67545	0.00724978	19062085	19062101	17	-0.336	16	0.368	0.156	0.704	0.08	0.441	0.478	0.417	0.137	0.827	0.651	0.654	0.644	0.746	Partial_hypomethylation_memory	Hypo	chr5:158488318-158489078
chr21	24124704	24125907	2.01802	-1.15933	-7.67471	0.00724978	14260206	14260212	7	-0.387	9	0.512	0.147	0.898	0.03	0.504	0.33	0.69	0.522	0.887	0.862	0.887	0.916	0.94	Memory_hypomethylation	Hypo	chr21:24124704-24125907
chr13	111718984	111719467	8.02005	-0.655997	-7.67029	0.00730032	6353427	6353455	29	-0.266	32	0.327	0.125	0.593	0.088	0.308	0.461	0.372	0.165	0.522	0.485	0.599	0.68	0.676	Aberrant_hypomethylation	Hypo	chr13:111718984-111719467
chr16	1032806	1033275	5.54982	-0.678306	-7.66966	0.00730032	7993033	7993056	24	-0.28	24	0.434	0.155	0.715	0.03	0.554	0.507	0.469	0.207	0.677	0.687	0.738	0.736	0.736	Memory_hypomethylation	Hypo	chr16:1032806-1033275
chr12	128612790	128613591	1.87024	-0.566457	-7.66924	0.00730032	5580813	5580824	12	-0.206	11	0.699	0.137	0.904	0.033	0.796	0.508	0.803	0.687	0.928	0.849	0.911	0.901	0.932	Memory_hypomethylation	Hypo	chr12:128612790-128613591
chr13	36283210	36286053	4.57488	-0.615713	-7.66853	0.00730755	5830251	5830274	24	-0.211	23	0.682	0.042	0.893	0.03	0.728	0.702	0.666	0.632	0.923	0.921	0.872	0.895	0.853	Memory_hypomethylation	Hypo	chr13:36283210-36286053
chr8	138660916	138662560	1.967	-0.611706	-7.6677	0.00730755	23139904	23139914	11	-0.247	10	0.653	0.155	0.9	0.031	0.774	0.431	0.741	0.666	0.883	0.892	0.872	0.951	0.904	Memory_hypomethylation	Hypo	chr8:138660916-138662560
chr1	7259082	7259529	5.8781	-0.696238	-7.66563	0.00731477	11669349	11669367	19	-0.283	18	0.361	0.133	0.644	0.125	0.325	0.393	0.521	0.203	0.497	0.602	0.84	0.619	0.663	Memory_hypomethylation	Hypo	chr1:7259082-7259529
chr13	25946887	25947135	4.92253	-0.530919	-7.66555	0.00731477	5738123	5738146	24	-0.211	23	0.408	0.125	0.619	0.078	0.315	0.287	0.495	0.535	0.668	0.485	0.67	0.658	0.615	Memory_hypomethylation	Hypo	chr13:25946887-25947135
chr3	2343447	2344232	1.78804	-0.578593	-7.66478	0.00734365	13537402	13537413	12	-0.202	11	0.717	0.15	0.919	0.048	0.764	0.502	0.75	0.852	0.877	0.955	0.857	0.944	0.961	Memory_hypomethylation	Hypo	chr3:2343447-2344232
chr15	93271225	93271929	4.11187	-0.90229	-7.66236	0.00735809	7871315	7871328	14	-0.241	14	0.688	0.024	0.929	0.039	0.658	0.68	0.707	0.709	0.94	0.911	0.87	0.969	0.957	Memory_hypomethylation	Hypo	chr15:93271225-93271929
chr16	7217763	7218461	2.29611	-0.727095	-7.65917	0.00737975	8111299	8111307	9	-0.246	8	0.599	0.138	0.845	0.045	0.594	0.409	0.733	0.658	0.813	0.872	0.782	0.886	0.87	Partial_hypomethylation_memory	Hypo	chr16:7217763-7218461
chr12	129567272	129568530	2.87989	-0.613891	-7.65797	0.00737975	5593093	5593106	14	-0.236	13	0.568	0.056	0.804	0.086	0.579	0.494	0.631	0.567	0.854	0.794	0.67	0.8	0.9	Partial_hypomethylation_memory	Hypo	chr12:129567272-129568530
chr7	35132588	35133239	9.36712	-0.882558	-7.65651	0.00737975	21019135	21019157	23	-0.347	29	0.443	0.211	0.791	0.088	0.34	0.196	0.631	0.607	0.696	0.725	0.767	0.879	0.887	Aberrant_hypomethylation	Hypo	chr7:35132588-35133239
chr22	25589255	25589948	0.908245	-0.787098	-7.65603	0.00737975	14652396	14652401	6	-0.318	5	0.568	0.036	0.887	0.027	0.613	0.524	0.568	0.568	0.894	0.867	0.872	0.868	0.931	Memory_hypomethylation	Hypo	chr22:25589255-25589948
chr12	126487107	126488994	2.83682	-0.521867	-7.65536	0.0073942	5561978	5561992	15	-0.209	14	0.676	0.143	0.885	0.041	0.702	0.486	0.685	0.832	0.909	0.83	0.856	0.905	0.927	Memory_hypomethylation	Hypo	chr12:126487107-126488994
chr1	33077670	33078278	7.01664	-0.646731	-7.65279	0.00740864	12027484	12027507	24	-0.254	38	0.151	0.075	0.404	0.162	0.139	0.096	0.26	0.108	0.34	0.148	0.499	0.545	0.489	Memory_hypomethylation	Hypo	chr1:33077670-33078278
chr10	132230620	132231470	2.75413	-0.506496	-7.65033	0.00742308	1167542	1167558	17	-0.211	16	0.676	0.061	0.887	0.026	0.732	0.608	0.642	0.721	0.883	0.885	0.868	0.866	0.931	Partial_hypomethylation_memory	Hypo	chr10:132230620-132231470
chr14	103739512	103740748	30.9896	-1.02007	-7.64236	0.00745918	7142310	7142388	79	-0.436	125	0.245	0.182	0.681	0.269	0.135	0.062	0.315	0.466	0.961	0.759	0.871	0.499	0.314	Memory_hypomethylation	Hypo	chr14:103739512-103740748
chr12	130743532	130744508	2.20265	-0.596528	-7.6422	0.00745918	5607419	5607428	10	-0.221	10	0.651	0.128	0.872	0.053	0.668	0.465	0.727	0.745	0.902	0.843	0.801	0.877	0.939	Memory_hypomethylation	Hypo	chr12:130743532-130744508
chr8	139811852	139813061	2.16835	-0.603014	-7.64057	0.00745918	23148986	23148996	11	-0.239	10	0.663	0.108	0.902	0.041	0.744	0.506	0.718	0.683	0.903	0.835	0.902	0.924	0.946	Memory_hypomethylation	Hypo	chr8:139811852-139813061
chr7	67475691	67478122	3.09325	-0.506653	-7.63766	0.00747363	21268974	21268992	19	-0.201	18	0.711	0.167	0.911	0.026	0.749	0.538	0.925	0.632	0.912	0.893	0.882	0.947	0.923	Memory_hypomethylation	Hypo	chr7:67475691-67478122
chr19	54899740	54900434	9.40121	-0.820833	-7.637	0.00748085	11468867	11468894	28	-0.344	32	0.332	0.177	0.676	0.129	0.371	0.259	0.557	0.14	0.838	0.652	0.778	0.572	0.54	Partial_hypomethylation_memory	Hypo	chr19:54899740-54900434
chr12	129842747	129843019	1.06305	-0.58412	-7.63358	0.00749529	5595840	5595847	8	-0.231	7	0.693	0.078	0.924	0.03	0.724	0.578	0.75	0.719	0.931	0.89	0.92	0.911	0.969	Memory_hypomethylation	Hypo	chr12:129842747-129843019
chr12	128944656	128945525	1.50424	-0.683298	-7.6309	0.00750973	5584461	5584468	8	-0.28	7	0.608	0.144	0.888	0.054	0.596	0.435	0.787	0.613	0.894	0.901	0.814	0.87	0.962	Memory_hypomethylation	Hypo	chr12:128944656-128945525
chr17	10982359	10983571	1.16852	-0.687412	-7.62686	0.00753861	9112896	9112902	7	-0.272	6	0.655	0.141	0.927	0.027	0.82	0.475	0.676	0.649	0.939	0.939	0.885	0.914	0.956	Memory_hypomethylation	Hypo	chr17:10982359-10983571
chr8	139607368	139608413	1.9976	-0.581551	-7.62489	0.00756028	23146806	23146817	12	-0.216	11	0.686	0.114	0.902	0.037	0.754	0.515	0.74	0.735	0.963	0.908	0.872	0.88	0.888	Memory_hypomethylation	Hypo	chr8:139607368-139608413
chr10	132605524	132606196	1.86863	-0.735286	-7.62409	0.00757472	1172383	1172392	10	-0.279	10	0.616	0.111	0.895	0.062	0.721	0.465	0.671	0.606	0.879	0.938	0.814	0.872	0.974	Memory_hypomethylation	Hypo	chr10:132605524-132606196
chr20	54922898	54923500	2.23164	0.823064	7.62266	0.00758194	2586711	2586721	11	0.335	10	0.531	0.122	0.196	0.192	0.561	0.459	0.415	0.689	0.021	0.192	0.52	0.129	0.116	Memory_hypermethylation	Hyper	chr20:54922898-54923500
chr12	130334920	130335752	1.53236	-0.692948	-7.62252	0.00758194	5601203	5601211	9	-0.261	8	0.576	0.085	0.837	0.037	0.65	0.455	0.615	0.582	0.879	0.798	0.859	0.797	0.852	Partial_hypomethylation_memory	Hypo	chr12:130334920-130335752
chr4	85401589	85402269	3.59789	-0.638057	-7.62036	0.00759638	17207947	17207962	16	-0.261	15	0.39	0.144	0.651	0.138	0.354	0.352	0.596	0.257	0.736	0.44	0.598	0.794	0.687	Memory_hypomethylation	Hypo	chr4:85401589-85402269
chr10	132417569	132417995	1.32491	-0.702337	-7.61914	0.0076036	1169953	1169958	6	-0.281	5	0.616	0.104	0.896	0.034	0.632	0.47	0.644	0.717	0.896	0.842	0.895	0.923	0.926	Memory_hypomethylation	Hypo	chr10:132417569-132417995
chr19	4784920	4785465	9.49364	-0.64128	-7.61667	0.0076036	10725090	10725121	32	-0.264	32	0.597	0.22	0.861	0.035	0.483	0.358	0.693	0.853	0.914	0.872	0.826	0.838	0.855	Partial_hypomethylation_memory	Hypo	chr19:4784920-4785465
chr7	1258427	1261211	14.5933	-0.583727	-7.60813	0.00766859	20697863	20697937	75	-0.228	78	0.565	0.267	0.793	0.057	0.759	0.767	0.535	0.198	0.82	0.697	0.792	0.811	0.845	Memory_hypomethylation	Hypo	chr7:1258427-1261211
chr6	159359852	159361014	22.2606	-0.998231	-7.60792	0.00766859	20531721	20531779	59	-0.401	59	0.289	0.28	0.689	0.124	0.257	0.103	0.693	0.101	0.867	0.652	0.675	0.727	0.525	Memory_hypomethylation	Hypo	chr6:159359852-159361014
chr8	114058324	114058903	5.44675	-0.580492	-7.60761	0.00766859	22959645	22959666	22	-0.252	21	0.606	0.135	0.858	0.076	0.701	0.443	0.549	0.73	0.88	0.734	0.845	0.892	0.936	Memory_hypomethylation	Hypo	chr8:114058324-114058903
chr2	233215681	233217358	49.7162	-0.938264	-7.6055	0.00767581	16877790	16877897	108	-0.409	161	0.322	0.327	0.732	0.245	0.207	0.205	0.803	0.074	0.952	0.912	0.843	0.387	0.564	Partial_hypomethylation_memory	Hypo	chr2:233215681-233217358
chr12	128381417	128382866	1.8414	-0.555447	-7.60414	0.00769747	5578357	5578368	12	-0.215	11	0.662	0.128	0.876	0.036	0.836	0.568	0.68	0.563	0.901	0.833	0.846	0.885	0.917	Memory_hypomethylation	Hypo	chr12:128381417-128382866
chr5	180459132	180459575	3.95421	-0.580637	-7.60243	0.00769747	19289134	19289151	18	-0.244	30	0.658	0.141	0.902	0.036	0.609	0.685	0.836	0.5	0.919	0.933	0.847	0.926	0.885	Memory_hypomethylation	Hypo	chr5:180459132-180459575
chr7	157644411	157644731	3.3583	0.898349	7.60242	0.00769747	22044384	22044397	14	0.377	13	0.717	0.157	0.34	0.168	0.679	0.54	0.729	0.919	0.292	0.07	0.427	0.406	0.502	Aberrant_hypermethylation	Hyper	chr7:157644411-157644731
chr12	33578368	33580542	4.03471	-0.736486	-7.59861	0.00771192	4776756	4776771	16	-0.276	15	0.545	0.045	0.82	0.031	0.596	0.497	0.52	0.567	0.849	0.773	0.808	0.834	0.838	Memory_hypomethylation	Hypo	chr12:33578368-33580542
chr8	17449947	17450182	1.32941	-0.607485	-7.59861	0.00771192	22246422	22246430	9	-0.229	8	0.667	0.092	0.896	0.036	0.723	0.718	0.698	0.53	0.926	0.928	0.891	0.84	0.896	Memory_hypomethylation	Hypo	chr8:17449947-17450182
chr13	112867649	112869134	5.76083	-0.622943	-7.59859	0.00771192	6370407	6370437	31	-0.263	30	0.62	0.196	0.883	0.04	0.791	0.719	0.627	0.344	0.916	0.893	0.816	0.878	0.911	Memory_hypomethylation	Hypo	chr13:112867649-112869134
chr11	94079796	94080376	0.724521	-0.717372	-7.59794	0.00771192	4121069	4121073	5	-0.268	4	0.623	0.052	0.891	0.059	0.566	0.69	0.631	0.605	0.875	0.843	0.831	0.94	0.965	Memory_hypomethylation	Hypo	chr11:94079796-94080376
chr2	130971534	130971627	1.27307	-0.69073	-7.59637	0.00771914	16144787	16144791	5	-0.277	4	0.606	0.057	0.882	0.056	0.544	0.597	0.682	0.6	0.913	0.846	0.967	0.843	0.843	Memory_hypomethylation	Hypo	chr2:130971534-130971627
chr15	40556334	40556784	1.27707	-0.631964	-7.59569	0.00772636	7360158	7360164	7	-0.258	6	0.639	0.068	0.897	0.015	0.629	0.561	0.642	0.726	0.911	0.897	0.882	0.883	0.914	Memory_hypomethylation	Hypo	chr15:40556334-40556784
chr6	74228133	74228720	2.47117	0.573368	7.59465	0.00774802	19934205	19934216	12	0.282	14	0.658	0.045	0.376	0.106	0.599	0.648	0.687	0.697	0.485	0.393	0.208	0.443	0.351	Aberrant_hypermethylation	Hyper	chr6:74228133-74228720
chr11	132951693	132952293	13.0532	-0.978671	-7.59066	0.00779135	4452518	4452545	28	-0.454	42	0.35	0.281	0.804	0.061	0.358	0.105	0.742	0.197	0.718	0.809	0.788	0.814	0.89	Aberrant_hypomethylation	Hypo	chr11:132951693-132952293
chr19	19748109	19748660	4.45704	-0.711025	-7.58952	0.00779135	11011239	11011258	20	-0.311	41	0.343	0.173	0.654	0.101	0.259	0.448	0.143	0.52	0.797	0.548	0.696	0.658	0.57	Aberrant_hypomethylation	Hypo	chr19:19748109-19748660
chr10	93393238	93393603	3.31293	-0.521513	-7.58805	0.00779135	778691	778705	15	-0.21	14	0.354	0.098	0.564	0.087	0.479	0.243	0.328	0.367	0.534	0.475	0.523	0.587	0.703	Partial_hypomethylation_memory	Hypo	chr10:93393238-93393603
chrX	56815010	56815642	2.69492	-0.671593	-7.58512	0.00780579	24738811	24738822	12	-0.224	11	0.622	0.08	0.846	0.058	0.639	0.515	0.626	0.708	0.864	0.843	0.812	0.777	0.932	Partial_hypomethylation_memory	Hypo	chrX:56815010-56815642
chr7	67604321	67606593	2.74072	-0.586792	-7.58095	0.00783467	21270272	21270285	14	-0.233	13	0.642	0.201	0.875	0.034	0.653	0.379	0.868	0.669	0.849	0.839	0.865	0.904	0.917	Partial_hypomethylation_memory	Hypo	chr7:67604321-67606593
chr12	56329346	56329789	5.15103	-0.518735	-7.58007	0.00783467	4954393	4954417	25	-0.209	24	0.597	0.153	0.806	0.115	0.615	0.533	0.8	0.44	0.904	0.608	0.855	0.815	0.85	Partial_hypomethylation_memory	Hypo	chr12:56329346-56329789
chr11	68637300	68638093	12.9198	-0.835125	-7.57988	0.00783467	3907101	3907135	35	-0.365	34	0.33	0.166	0.695	0.171	0.413	0.389	0.436	0.083	0.669	0.484	0.587	0.861	0.875	Memory_hypomethylation	Hypo	chr11:68637300-68638093
chr12	129481016	129483928	4.92959	-0.62603	-7.57721	0.00783467	5592066	5592085	20	-0.281	19	0.486	0.114	0.766	0.051	0.505	0.325	0.594	0.518	0.732	0.764	0.792	0.707	0.836	Memory_hypomethylation	Hypo	chr12:129481016-129483928
chr10	102322298	102322911	16.8954	-0.882462	-7.57693	0.00783467	863699	863739	41	-0.365	40	0.437	0.237	0.802	0.087	0.49	0.18	0.738	0.34	0.869	0.654	0.814	0.859	0.816	Partial_hypomethylation_memory	Hypo	chr10:102322298-102322911
chr20	41017309	41018879	3.49201	-0.670308	-7.57436	0.00785633	2425537	2425552	16	-0.278	16	0.618	0.235	0.896	0.044	0.697	0.373	0.908	0.494	0.906	0.936	0.866	0.837	0.934	Memory_hypomethylation	Hypo	chr20:41017309-41018879
chr10	1620508	1620790	3.10795	-0.98418	-7.57311	0.007878	26077	26085	9	-0.374	8	0.533	0.023	0.908	0.042	0.505	0.55	0.553	0.525	0.956	0.857	0.872	0.915	0.938	Memory_hypomethylation	Hypo	chr10:1620508-1620790
chr17	63928287	63929106	2.20573	-0.668624	-7.56879	0.0079141	9682947	9682959	13	-0.213	12	0.578	0.041	0.791	0.07	0.577	0.621	0.593	0.522	0.817	0.782	0.707	0.894	0.756	Memory_hypomethylation	Hypo	chr17:63928287-63929106
chr5	180587477	180588538	4.86113	-0.600623	-7.56828	0.0079141	19291121	19291146	26	-0.214	62	0.202	0.055	0.416	0.116	0.28	0.153	0.178	0.195	0.605	0.315	0.428	0.403	0.33	Memory_hypomethylation	Hypo	chr5:180587477-180588538
chr1	53611144	53611722	2.5199	-1.15849	-7.56776	0.0079141	12244495	12244503	9	-0.395	8	0.415	0.03	0.81	0.135	0.389	0.43	0.39	0.449	0.918	0.908	0.658	0.898	0.667	Memory_hypomethylation	Hypo	chr1:53611144-53611722
chr19	23253316	23254381	26.9618	-0.771645	-7.56263	0.0079502	11042557	11042619	63	-0.323	71	0.416	0.228	0.739	0.128	0.197	0.249	0.662	0.554	0.808	0.912	0.712	0.692	0.571	Partial_hypomethylation_memory	Hypo	chr19:23253316-23254381
chr12	128766826	128767609	1.73479	-0.639462	-7.55925	0.00796465	5582374	5582381	8	-0.253	7	0.64	0.125	0.893	0.047	0.652	0.507	0.804	0.597	0.965	0.883	0.833	0.887	0.897	Memory_hypomethylation	Hypo	chr12:128766826-128767609
chr18	14740501	14741569	1.01771	0.631002	7.55531	0.00798631	10103885	10103891	7	0.231	6	0.803	0.087	0.572	0.053	0.769	0.697	0.885	0.862	0.523	0.556	0.66	0.547	0.573	Aberrant_hypermethylation	Hyper	chr18:14740501-14741569
chrX	31368991	31370015	2.79592	-0.917458	-7.55518	0.00798631	24540275	24540286	12	-0.275	11	0.622	0.02	0.897	0.054	0.632	0.594	0.621	0.64	0.948	0.872	0.869	0.836	0.958	Memory_hypomethylation	Hypo	chrX:31368991-31370015
chr12	52206719	52206971	1.22158	-0.707225	-7.55495	0.00798631	4905232	4905241	10	-0.236	10	0.635	0.099	0.872	0.068	0.632	0.733	0.5	0.677	0.95	0.784	0.849	0.844	0.93	Memory_hypomethylation	Hypo	chr12:52206719-52206971
chr5	33936667	33939406	46.4063	-0.550348	-7.55429	0.00799353	18207075	18207251	177	-0.221	177	0.649	0.29	0.87	0.011	0.467	0.337	0.91	0.882	0.87	0.866	0.876	0.856	0.884	Partial_hypomethylation_memory	Hypo	chr5:33936667-33939406
chr14	55965993	55966431	1.23031	-0.520247	-7.55393	0.00800075	6681401	6681408	8	-0.218	7	0.608	0.107	0.826	0.053	0.669	0.5	0.536	0.725	0.878	0.8	0.848	0.747	0.856	Aberrant_hypomethylation	Hypo	chr14:55965993-55966431
chr7	67175343	67176976	3.06168	-0.644214	-7.55378	0.00800075	21265892	21265906	15	-0.232	14	0.669	0.128	0.901	0.033	0.716	0.512	0.815	0.634	0.918	0.924	0.844	0.91	0.911	Memory_hypomethylation	Hypo	chr7:67175343-67176976
chr4	64149416	64150541	4.137	-0.840932	-7.55371	0.00800075	17075298	17075312	15	-0.27	14	0.653	0.099	0.923	0.029	0.616	0.533	0.706	0.758	0.926	0.931	0.876	0.93	0.954	Memory_hypomethylation	Hypo	chr4:64149416-64150541
chr5	3730239	3731115	1.29753	-0.638426	-7.55297	0.00801519	17983915	17983922	8	-0.242	7	0.583	0.157	0.825	0.073	0.675	0.517	0.744	0.396	0.761	0.865	0.738	0.85	0.912	Memory_hypomethylation	Hypo	chr5:3730239-3731115
chr11	115837649	115838509	8.99146	-0.723453	-7.55011	0.00802963	4271324	4271350	27	-0.302	26	0.308	0.121	0.61	0.165	0.367	0.214	0.2	0.45	0.375	0.53	0.623	0.729	0.793	Aberrant_hypomethylation	Hypo	chr11:115837649-115838509
chr11	12725672	12726194	1.10878	-0.592484	-7.54965	0.00804408	3441338	3441347	10	-0.22	9	0.708	0.022	0.928	0.023	0.725	0.691	0.728	0.688	0.931	0.892	0.923	0.941	0.952	Memory_hypomethylation	Hypo	chr11:12725672-12726194
chr16	31340958	31341972	10.3452	-0.605359	-7.54602	0.00805852	8381529	8381571	43	-0.257	46	0.404	0.112	0.661	0.131	0.522	0.407	0.433	0.252	0.602	0.493	0.639	0.84	0.73	Partial_hypomethylation_memory	Hypo	chr16:31340958-31341972
chr12	129338351	129338841	23.137	1.41003	7.54455	0.00806574	5589617	5589665	49	0.441	52	0.455	0.382	0.014	0.009	0.1	0.238	0.515	0.967	0.01	0.01	0.027	0.018	0.004	Aberrant_hypermethylation	Hyper	chr12:129338351-129338841
chr12	30511149	30512014	2.08767	-0.669284	-7.54037	0.00809462	4746658	4746666	9	-0.237	8	0.697	0.028	0.934	0.029	0.668	0.679	0.716	0.725	0.894	0.926	0.934	0.945	0.973	Partial_hypomethylation_memory	Hypo	chr12:30511149-30512014
chr3	188995762	188996419	0.531503	-0.869021	-7.53665	0.00814517	14944060	14944064	5	-0.386	4	0.541	0.063	0.928	0.033	0.607	0.547	0.556	0.456	0.872	0.946	0.922	0.951	0.946	Memory_hypomethylation	Hypo	chr3:188995762-188996419
chr4	122684891	122685587	5.57193	-0.49164	-7.53531	0.00814517	17435405	17435429	25	-0.218	24	0.392	0.14	0.61	0.042	0.339	0.245	0.577	0.407	0.664	0.591	0.615	0.629	0.553	Aberrant_hypomethylation	Hypo	chr4:122684891-122685587
chr5	157097733	157099040	45.2339	-1.19327	-7.53519	0.00814517	19050727	19050817	91	-0.506	103	0.155	0.069	0.661	0.356	0.145	0.094	0.253	0.126	0.963	0.924	0.869	0.309	0.239	Memory_hypomethylation	Hypo	chr5:157097733-157099040
chr6	170589284	170591088	27.6743	-0.763092	-7.53507	0.00814517	20662467	20662566	100	-0.308	102	0.556	0.297	0.864	0.058	0.624	0.761	0.72	0.119	0.921	0.877	0.902	0.771	0.849	Memory_hypomethylation	Hypo	chr6:170589284-170591088
chr19	55593228	55594271	36.1983	-1.06652	-7.53501	0.00814517	11480483	11480560	78	-0.459	82	0.151	0.119	0.611	0.285	0.169	0.074	0.049	0.313	0.727	0.113	0.654	0.829	0.73	Memory_hypomethylation	Hypo	chr19:55593228-55594271
chr20	62328235	62328780	9.97528	-0.675119	-7.53285	0.00816683	2710902	2710939	38	-0.277	38	0.296	0.072	0.574	0.153	0.264	0.403	0.276	0.243	0.684	0.565	0.763	0.475	0.383	Memory_hypomethylation	Hypo	chr20:62328235-62328780
chr15	86590411	86591291	3.46299	1.22005	7.53133	0.00818127	7802837	7802843	7	0.473	6	0.946	0.019	0.473	0.093	0.944	0.925	0.944	0.972	0.356	0.496	0.6	0.5	0.413	Memory_hypermethylation	Hyper	chr15:86590411-86591291
chr12	130434456	130434729	1.27522	-0.851273	-7.5295	0.00818849	5602492	5602497	6	-0.292	5	0.61	0.082	0.902	0.03	0.636	0.492	0.632	0.681	0.891	0.899	0.87	0.9	0.951	Memory_hypomethylation	Hypo	chr12:130434456-130434729
chr15	91208339	91209196	24.3372	-1.28066	-7.52881	0.00818849	7849082	7849134	53	-0.496	80	0.16	0.093	0.656	0.334	0.101	0.104	0.297	0.138	0.939	0.921	0.802	0.438	0.179	Memory_hypomethylation	Hypo	chr15:91208339-91209196
chr21	24704649	24705888	1.75751	-0.633413	-7.52849	0.00818849	14263501	14263512	12	-0.226	11	0.699	0.134	0.925	0.016	0.65	0.534	0.78	0.833	0.912	0.93	0.907	0.929	0.946	Memory_hypomethylation	Hypo	chr21:24704649-24705888
chr15	94012905	94013583	3.58182	-0.564287	-7.52218	0.0082246	7881504	7881519	16	-0.242	15	0.485	0.12	0.727	0.074	0.601	0.317	0.507	0.515	0.664	0.631	0.775	0.785	0.781	Aberrant_hypomethylation	Hypo	chr15:94012905-94013583
chr10	93392399	93392780	5.37334	-0.854777	-7.52186	0.0082246	778643	778657	15	-0.348	14	0.301	0.065	0.65	0.172	0.355	0.212	0.341	0.298	0.693	0.347	0.697	0.778	0.733	Partial_hypomethylation_memory	Hypo	chr10:93392399-93392780
chr15	48034585	48035514	2.37807	0.617203	7.52169	0.0082246	7437092	7437101	10	0.236	9	0.852	0.061	0.615	0.072	0.856	0.888	0.897	0.765	0.598	0.592	0.564	0.742	0.58	Memory_hypermethylation	Hyper	chr15:48034585-48035514
chr12	128950484	128952576	3.71795	-0.503416	-7.52064	0.00823904	5584534	5584554	21	-0.201	20	0.704	0.133	0.905	0.027	0.747	0.507	0.798	0.763	0.889	0.876	0.893	0.927	0.939	Partial_hypomethylation_memory	Hypo	chr12:128950484-128952576
chr19	1021860	1022083	2.08659	-0.514262	-7.51991	0.00825348	10617480	10617491	12	-0.237	11	0.385	0.025	0.621	0.052	0.388	0.349	0.4	0.402	0.622	0.539	0.63	0.633	0.683	Memory_hypomethylation	Hypo	chr19:1021860-1022083
chr8	1764796	1765689	23.49	-0.767723	-7.51923	0.00825348	22096604	22096665	62	-0.303	62	0.369	0.208	0.672	0.124	0.216	0.182	0.622	0.456	0.808	0.579	0.734	0.732	0.507	Aberrant_hypomethylation	Hypo	chr8:1764796-1765689
chr19	41100338	41101071	4.29141	-0.5013	-7.51863	0.00826792	11233549	11233569	21	-0.211	20	0.459	0.124	0.67	0.113	0.605	0.371	0.342	0.516	0.685	0.476	0.692	0.75	0.747	Memory_hypomethylation	Hypo	chr19:41100338-41101071
chr17	11275850	11277587	2.13415	-0.516452	-7.51757	0.00826792	9115908	9115920	13	-0.212	12	0.676	0.16	0.889	0.017	0.782	0.438	0.754	0.732	0.871	0.883	0.876	0.914	0.899	Memory_hypomethylation	Hypo	chr17:11275850-11277587
chr8	138731564	138732232	0.912792	-0.633035	-7.51347	0.00829681	23140274	23140280	7	-0.255	6	0.637	0.147	0.892	0.046	0.785	0.442	0.704	0.618	0.817	0.93	0.898	0.886	0.931	Memory_hypomethylation	Hypo	chr8:138731564-138732232
chr11	42854236	42855510	0.820526	-0.819889	-7.51312	0.00829681	3645967	3645971	5	-0.294	4	0.618	0.064	0.912	0.04	0.643	0.523	0.655	0.651	0.919	0.952	0.861	0.947	0.88	Partial_hypomethylation_memory	Hypo	chr11:42854236-42855510
chr17	4981325	4982112	28.5196	-1.10146	-7.51264	0.00829681	9022914	9022983	70	-0.416	73	0.264	0.274	0.68	0.166	0.054	0.11	0.232	0.659	0.942	0.502	0.645	0.72	0.592	Partial_hypomethylation_memory	Hypo	chr17:4981325-4982112
chr8	39797599	39797778	1.49651	-0.922077	-7.50927	0.00832569	22451415	22451421	7	-0.325	6	0.431	0.03	0.757	0.031	0.439	0.457	0.389	0.44	0.762	0.778	0.731	0.794	0.72	Aberrant_hypomethylation	Hypo	chr8:39797599-39797778
chr21	24218502	24219631	1.47937	-0.802467	-7.5092	0.00832569	14260746	14260751	6	-0.354	5	0.564	0.099	0.918	0.022	0.547	0.433	0.654	0.624	0.91	0.948	0.888	0.922	0.924	Memory_hypomethylation	Hypo	chr21:24218502-24219631
chr12	129834966	129835970	2.01293	-0.528906	-7.50898	0.00832569	5595745	5595758	14	-0.213	13	0.696	0.073	0.909	0.012	0.679	0.599	0.754	0.75	0.919	0.897	0.896	0.911	0.921	Memory_hypomethylation	Hypo	chr12:129834966-129835970
chr1	224068479	224068881	0.783278	-0.745729	-7.50451	0.00834735	13346969	13346975	7	-0.249	6	0.69	0.043	0.939	0.021	0.745	0.646	0.669	0.701	0.963	0.955	0.944	0.918	0.917	Memory_hypomethylation	Hypo	chr1:224068479-224068881
chr10	130063968	130064497	7.60413	-0.682015	-7.5024	0.0083618	1138127	1138151	25	-0.268	37	0.421	0.138	0.689	0.151	0.264	0.582	0.476	0.364	0.84	0.438	0.761	0.699	0.709	Memory_hypomethylation	Hypo	chr10:130063968-130064497
chr12	129504203	129506564	4.30955	-0.544391	-7.50147	0.0083618	5592327	5592344	18	-0.208	17	0.601	0.09	0.809	0.015	0.64	0.468	0.664	0.632	0.815	0.79	0.826	0.795	0.818	Partial_hypomethylation_memory	Hypo	chr12:129504203-129506564
chr8	137602083	137603206	1.09872	-0.69535	-7.50105	0.0083618	23133279	23133286	8	-0.254	7	0.698	0.045	0.952	0.031	0.694	0.651	0.759	0.688	1	0.966	0.934	0.919	0.943	Memory_hypomethylation	Hypo	chr8:137602083-137603206
chr1	56924971	56925410	0.617482	-0.760823	-7.49991	0.00836902	12278241	12278245	5	-0.284	4	0.664	0.012	0.947	0.033	0.671	0.676	0.658	0.65	0.988	0.946	0.898	0.939	0.965	Memory_hypomethylation	Hypo	chr1:56924971-56925410
chr17	7349731	7350426	12.62	-0.690211	-7.49956	0.00836902	9057999	9058037	39	-0.294	38	0.532	0.27	0.825	0.045	0.413	0.227	0.849	0.637	0.861	0.786	0.768	0.863	0.848	Partial_hypomethylation_memory	Hypo	chr17:7349731-7350426
chr12	128625356	128626596	1.94746	-0.727932	-7.49846	0.00836902	5580958	5580965	8	-0.286	7	0.591	0.157	0.877	0.05	0.711	0.373	0.701	0.576	0.942	0.823	0.885	0.832	0.901	Partial_hypomethylation_memory	Hypo	chr12:128625356-128626596
chr18	43418404	43419187	26.5454	-1.20471	-7.49821	0.00837624	10282971	10283017	47	-0.495	65	0.382	0.357	0.878	0.079	0.203	0.172	0.916	0.239	0.944	0.93	0.892	0.876	0.746	Partial_hypomethylation_memory	Hypo	chr18:43418404-43419187
chr13	37249078	37249489	3.11189	-0.521264	-7.49223	0.00841956	5837758	5837772	15	-0.215	14	0.365	0.111	0.58	0.093	0.399	0.295	0.507	0.261	0.547	0.455	0.711	0.604	0.584	Memory_hypomethylation	Hypo	chr13:37249078-37249489
chr20	4073564	4074528	2.84594	-1.28586	-7.49161	0.00841956	2110943	2110949	7	-0.436	7	0.455	0.035	0.891	0.04	0.463	0.419	0.5	0.438	0.854	0.879	0.856	0.929	0.937	Memory_hypomethylation	Hypo	chr20:4073564-4074528
chr4	187125306	187125958	6.15007	-0.658425	-7.49114	0.00841956	17878122	17878149	28	-0.216	45	0.666	0.175	0.882	0.019	0.621	0.601	0.52	0.92	0.868	0.866	0.908	0.872	0.895	Memory_hypomethylation	Hypo	chr4:187125306-187125958
chr3	184768010	184768281	0.9579	-1.38357	-7.49068	0.008434	14903501	14903506	6	-0.462	5	0.369	0.013	0.831	0.121	0.357	0.378	0.382	0.359	0.895	0.935	0.927	0.698	0.701	Memory_hypomethylation	Hypo	chr3:184768010-184768281
chr5	25984115	25985085	2.24249	-1.13557	-7.49039	0.00844123	18152686	18152692	7	-0.433	6	0.455	0.111	0.888	0.034	0.448	0.318	0.465	0.589	0.917	0.931	0.881	0.859	0.854	Memory_hypomethylation	Hypo	chr5:25984115-25985085
chr8	139332205	139333384	2.60764	-0.726717	-7.48605	0.00844845	23144759	23144770	12	-0.234	11	0.684	0.09	0.918	0.025	0.722	0.552	0.707	0.754	0.908	0.903	0.895	0.929	0.958	Memory_hypomethylation	Hypo	chr8:139332205-139333384
chr12	130369742	130371825	4.41695	-0.600749	-7.48462	0.00844845	5601588	5601606	19	-0.274	18	0.543	0.108	0.818	0.014	0.578	0.383	0.619	0.594	0.81	0.808	0.807	0.837	0.828	Partial_hypomethylation_memory	Hypo	chr12:130369742-130371825
chr17	20801779	20802678	2.03563	0.594624	7.48176	0.00847011	9221274	9221283	10	0.214	13	0.429	0.026	0.215	0.039	0.425	0.467	0.414	0.41	0.173	0.194	0.241	0.269	0.197	Memory_hypermethylation	Hyper	chr17:20801779-20802678
chr22	29709439	29710531	16.6509	-0.546009	-7.48073	0.00847733	14699068	14699139	72	-0.256	71	0.478	0.163	0.734	0.085	0.462	0.353	0.713	0.385	0.792	0.693	0.817	0.76	0.605	Partial_hypomethylation_memory	Hypo	chr22:29709439-29710531
chr19	39055540	39056336	37.9202	-1.12664	-7.47911	0.00849177	11199803	11199887	85	-0.483	120	0.202	0.059	0.685	0.351	0.157	0.146	0.245	0.26	0.968	0.957	0.876	0.419	0.204	Memory_hypomethylation	Hypo	chr19:39055540-39056336
chr2	80549601	80550473	13.6904	-0.819848	-7.47747	0.00849899	15755933	15755971	39	-0.281	51	0.299	0.307	0.58	0.195	0.131	0.206	0.754	0.103	0.834	0.575	0.708	0.395	0.386	Memory_hypomethylation	Hypo	chr2:80549601-80550473
chr10	38145981	38147123	26.2579	-1.19606	-7.4759	0.00851343	383155	383227	73	-0.451	94	0.014	0.006	0.465	0.333	0.022	0.012	0.016	0.007	0.627	0.909	0.395	0.007	0.388	Memory_hypomethylation	Hypo	chr10:38145981-38147123
chr10	132394964	132395689	1.77898	-0.598904	-7.47357	0.0085351	1169717	1169724	8	-0.252	7	0.671	0.116	0.922	0.038	0.697	0.5	0.747	0.739	0.941	0.927	0.857	0.929	0.957	Memory_hypomethylation	Hypo	chr10:132394964-132395689
chr8	140148147	140149073	2.24205	-0.577342	-7.47038	0.00854232	23152032	23152042	11	-0.25	10	0.622	0.152	0.872	0.041	0.7	0.393	0.696	0.699	0.89	0.8	0.872	0.899	0.897	Partial_hypomethylation_memory	Hypo	chr8:140148147-140149073
chr10	132657918	132659113	2.91118	-0.534025	-7.46909	0.00854232	1172968	1172983	16	-0.223	15	0.696	0.101	0.919	0.036	0.741	0.548	0.721	0.773	0.917	0.944	0.873	0.898	0.964	Memory_hypomethylation	Hypo	chr10:132657918-132659113
chr12	128910023	128911008	4.81176	-0.505047	-7.46883	0.00854232	5584063	5584087	25	-0.209	24	0.691	0.124	0.9	0.032	0.736	0.513	0.802	0.712	0.903	0.86	0.897	0.892	0.948	Partial_hypomethylation_memory	Hypo	chr12:128910023-128911008
chr10	132318849	132320121	1.09183	-0.550303	-7.46575	0.00856398	1168777	1168785	9	-0.21	8	0.691	0.062	0.901	0.028	0.664	0.62	0.718	0.763	0.924	0.876	0.89	0.877	0.938	Memory_hypomethylation	Hypo	chr10:132318849-132320121
chrX	37768458	37769116	2.99184	-1.73077	-7.46286	0.0085712	24580300	24580305	6	-0.488	6	0.424	0.105	0.913	0.052	0.403	0.287	0.48	0.528	0.981	0.845	0.887	0.914	0.938	Memory_hypomethylation	Hypo	chrX:37768458-37769116
chr22	37797580	37797971	2.82747	-0.671501	-7.46281	0.0085712	14801495	14801507	13	-0.266	13	0.463	0.069	0.73	0.106	0.503	0.504	0.361	0.485	0.606	0.637	0.802	0.748	0.854	Memory_hypomethylation	Hypo	chr22:37797580-37797971
chr15	76626731	76627432	9.99404	-0.669223	-7.46155	0.0085712	7711815	7711842	28	-0.347	27	0.331	0.074	0.678	0.091	0.439	0.31	0.27	0.307	0.737	0.531	0.652	0.755	0.714	Memory_hypomethylation	Hypo	chr15:76626731-76627432
chr1	248078290	248079537	2.55971	0.651806	7.46014	0.00858564	13594847	13594858	12	0.228	11	0.74	0.098	0.512	0.054	0.742	0.601	0.816	0.8	0.442	0.506	0.481	0.562	0.568	Aberrant_hypermethylation	Hyper	chr1:248078290-248079537
chr15	93264186	93266319	5.75762	-0.663835	-7.45926	0.00859286	7871245	7871267	23	-0.228	22	0.683	0.019	0.911	0.039	0.688	0.687	0.702	0.656	0.862	0.907	0.887	0.955	0.945	Memory_hypomethylation	Hypo	chr15:93264186-93266319
chr8	14254818	14255483	0.655116	-0.732593	-7.45644	0.00862175	22222242	22222247	6	-0.284	5	0.658	0.085	0.942	0.029	0.665	0.563	0.637	0.768	0.966	0.935	0.894	0.957	0.956	Memory_hypomethylation	Hypo	chr8:14254818-14255483
chr17	10968426	10969236	2.24119	-0.683595	-7.45566	0.00862175	9112810	9112819	10	-0.231	9	0.662	0.076	0.893	0.036	0.693	0.55	0.722	0.682	0.864	0.895	0.854	0.909	0.944	Memory_hypomethylation	Hypo	chr17:10968426-10969236
chr9	112516345	112517818	1.63621	-0.628346	-7.45551	0.00862897	23922428	23922435	8	-0.248	7	0.657	0.038	0.905	0.021	0.682	0.676	0.67	0.6	0.925	0.913	0.881	0.883	0.922	Memory_hypomethylation	Hypo	chr9:112516345-112517818
chr8	138651000	138652300	1.26014	-0.723745	-7.45159	0.00865785	23139842	23139849	8	-0.286	7	0.621	0.131	0.907	0.041	0.734	0.46	0.72	0.57	0.951	0.844	0.9	0.936	0.903	Memory_hypomethylation	Hypo	chr8:138651000-138652300
chr18	14208581	14210458	2.13043	0.526453	7.44814	0.00868674	10100646	10100657	12	0.226	11	0.807	0.044	0.581	0.026	0.8	0.747	0.842	0.837	0.573	0.574	0.569	0.561	0.626	Memory_hypermethylation	Hyper	chr18:14208581-14210458
chr3	7131167	7131819	0.922327	-0.626065	-7.44539	0.0087084	13573554	13573560	7	-0.208	6	0.745	0.059	0.953	0.041	0.815	0.697	0.696	0.772	0.986	1	0.91	0.913	0.955	Partial_hypomethylation_memory	Hypo	chr3:7131167-7131819
chr10	131844887	131845110	3.204	-0.618734	-7.44513	0.00871562	1162475	1162492	18	-0.224	17	0.604	0.139	0.828	0.096	0.774	0.438	0.627	0.576	0.844	0.667	0.902	0.899	0.827	Aberrant_hypomethylation	Hypo	chr10:131844887-131845110
chr8	2308322	2308768	3.25457	0.735378	7.44176	0.00875172	22106506	22106515	10	0.378	9	0.879	0.04	0.501	0.039	0.84	0.892	0.929	0.856	0.473	0.495	0.569	0.482	0.487	Aberrant_hypermethylation	Hyper	chr8:2308322-2308768
chr19	43969629	43969968	4.72473	-0.560816	-7.4416	0.00875172	11272395	11272414	20	-0.215	19	0.25	0.083	0.465	0.122	0.2	0.161	0.3	0.338	0.556	0.293	0.445	0.606	0.426	Memory_hypomethylation	Hypo	chr19:43969629-43969968
chr9	21977386	21977660	2.02732	-0.460632	-7.43769	0.00876617	23420394	23420405	12	-0.206	11	0.24	0.077	0.446	0.049	0.324	0.277	0.148	0.21	0.406	0.507	0.402	0.424	0.49	Memory_hypomethylation	Hypo	chr9:21977386-21977660
chr6	110678078	110678604	4.29224	-0.524897	-7.43752	0.00877339	20166297	20166317	21	-0.214	20	0.609	0.126	0.823	0.043	0.587	0.485	0.784	0.578	0.802	0.821	0.765	0.853	0.874	Memory_hypomethylation	Hypo	chr6:110678078-110678604
chr12	130383358	130384112	1.46494	-0.68421	-7.43413	0.00883837	5601724	5601730	7	-0.299	7	0.605	0.11	0.905	0.019	0.657	0.441	0.674	0.648	0.899	0.896	0.891	0.9	0.938	Memory_hypomethylation	Hypo	chr12:130383358-130384112
chr12	126333570	126335086	2.11469	-0.538247	-7.43353	0.00883837	5560623	5560632	10	-0.22	9	0.622	0.121	0.842	0.025	0.61	0.455	0.707	0.715	0.853	0.84	0.82	0.817	0.878	Memory_hypomethylation	Hypo	chr12:126333570-126335086
chr6	165277159	165277455	0.998196	-1.67363	-7.43321	0.00883837	20590078	20590082	5	-0.512	4	0.408	0.167	0.92	0.063	0.403	0.326	0.262	0.643	1	0.895	0.94	0.829	0.938	Memory_hypomethylation	Hypo	chr6:165277159-165277455
chr7	2074847	2074963	1.35826	-0.827573	-7.43137	0.00885282	20719933	20719940	8	-0.317	7	0.636	0.082	0.953	0.035	0.708	0.686	0.524	0.625	0.988	0.981	0.935	0.956	0.904	Aberrant_hypomethylation	Hypo	chr7:2074847-2074963
chrX	102531009	102531881	10.5151	-0.67545	-7.43044	0.00886004	24989461	24989498	38	-0.263	37	0.42	0.065	0.683	0.146	0.383	0.363	0.509	0.425	0.901	0.616	0.758	0.598	0.542	Memory_hypomethylation	Hypo	chrX:102531009-102531881
chr9	979053	979482	2.15677	-0.681439	-7.42841	0.0088817	23270684	23270691	8	-0.288	7	0.306	0.116	0.594	0.124	0.279	0.468	0.287	0.191	0.712	0.466	0.465	0.712	0.616	Aberrant_hypomethylation	Hypo	chr9:979053-979482
chr20	54177349	54179384	3.53322	-0.646471	-7.42722	0.00889614	2581256	2581269	14	-0.274	13	0.617	0.178	0.891	0.012	0.589	0.452	0.558	0.869	0.909	0.891	0.875	0.886	0.893	Memory_hypomethylation	Hypo	chr20:54177349-54179384
chr2	95663959	95664438	10.7412	-0.919092	-7.42701	0.00889614	15835024	15835056	33	-0.371	40	0.358	0.246	0.729	0.179	0.302	0.283	0.711	0.136	0.922	0.888	0.676	0.675	0.483	Partial_hypomethylation_memory	Hypo	chr2:95663959-95664438
chr10	132519087	132519393	0.539256	-0.691512	-7.42473	0.00891058	1171118	1171122	5	-0.243	4	0.679	0.129	0.922	0.046	0.821	0.511	0.676	0.71	0.963	0.957	0.848	0.923	0.918	Memory_hypomethylation	Hypo	chr10:132519087-132519393
chr18	52918817	52919575	2.4819	-0.63416	-7.4239	0.00891058	10360434	10360447	14	-0.242	13	0.433	0.163	0.676	0.117	0.533	0.352	0.246	0.602	0.762	0.546	0.55	0.738	0.78	Partial_hypomethylation_memory	Hypo	chr18:52918817-52919575
chr4	572475	573112	7.25131	-0.582501	-7.42315	0.00891058	16565473	16565498	26	-0.244	25	0.371	0.176	0.616	0.138	0.351	0.479	0.525	0.131	0.772	0.426	0.537	0.713	0.631	Partial_hypomethylation_memory	Hypo	chr4:572475-573112
chr18	76266177	76266452	4.889	0.791129	7.41961	0.00896835	10557097	10557116	20	0.328	20	0.715	0.043	0.387	0.137	0.745	0.735	0.73	0.652	0.349	0.166	0.451	0.459	0.509	Memory_hypermethylation	Hyper	chr18:76266177-76266452
chr2	24271827	24272217	5.84979	-0.672051	-7.41945	0.00897557	15277942	15277960	19	-0.304	18	0.375	0.077	0.679	0.181	0.387	0.355	0.286	0.472	0.83	0.364	0.75	0.718	0.73	Memory_hypomethylation	Hypo	chr2:24271827-24272217
chr22	48623853	48625794	4.14924	-0.57779	-7.41768	0.00899001	14988133	14988158	26	-0.215	25	0.703	0.142	0.918	0.044	0.732	0.548	0.884	0.648	0.953	0.89	0.89	0.88	0.977	Memory_hypomethylation	Hypo	chr22:48623853-48625794
chr8	139534343	139535367	2.73163	-0.983426	-7.41509	0.00899723	23146275	23146282	8	-0.389	7	0.512	0.074	0.901	0.051	0.552	0.431	0.473	0.593	0.93	0.818	0.902	0.902	0.952	Memory_hypomethylation	Hypo	chr8:139534343-139535367
chr1	241197159	241198087	1.65219	-0.626532	-7.41286	0.00899723	13522811	13522820	10	-0.286	9	0.485	0.011	0.771	0.086	0.479	0.496	0.493	0.474	0.769	0.757	0.847	0.637	0.846	Memory_hypomethylation	Hypo	chr1:241197159-241198087
chr14	106627177	106629362	5.28071	-0.588329	-7.41237	0.00899723	7195725	7195747	23	-0.228	22	0.596	0.041	0.824	0.021	0.617	0.535	0.614	0.618	0.838	0.832	0.8	0.803	0.848	Memory_hypomethylation	Hypo	chr14:106627177-106629362
chr12	129822434	129823234	1.34567	-0.57672	-7.41183	0.00900446	5595628	5595636	9	-0.223	8	0.68	0.095	0.902	0.036	0.741	0.567	0.774	0.638	0.889	0.882	0.862	0.932	0.947	Memory_hypomethylation	Hypo	chr12:129822434-129823234
chr10	133268083	133269149	1.47193	-0.527154	-7.41154	0.00900446	1182208	1182216	9	-0.232	8	0.671	0.055	0.903	0.023	0.692	0.596	0.669	0.725	0.93	0.878	0.881	0.908	0.917	Memory_hypomethylation	Hypo	chr10:133268083-133269149
chr3	2492954	2494703	2.83912	-0.68072	-7.41108	0.00902612	13538471	13538483	13	-0.255	12	0.594	0.147	0.849	0.028	0.653	0.396	0.584	0.743	0.889	0.84	0.822	0.83	0.866	Partial_hypomethylation_memory	Hypo	chr3:2492954-2494703
chr2	89915883	89916710	1.0906	0.839895	7.40881	0.00904056	15822012	15822018	7	0.316	6	0.794	0.075	0.478	0.111	0.783	0.696	0.87	0.829	0.4	0.333	0.612	0.52	0.524	Aberrant_hypermethylation	Hyper	chr2:89915883-89916710
chr19	4556051	4556982	12.4978	-0.820854	-7.40875	0.00904056	10719815	10719856	42	-0.353	43	0.374	0.205	0.727	0.118	0.595	0.182	0.22	0.501	0.808	0.528	0.794	0.795	0.713	Memory_hypomethylation	Hypo	chr19:4556051-4556982
chr12	130073180	130074022	2.01692	-0.569446	-7.40677	0.00906222	5598221	5598232	12	-0.239	11	0.665	0.123	0.903	0.026	0.751	0.494	0.76	0.654	0.909	0.877	0.89	0.896	0.945	Memory_hypomethylation	Hypo	chr12:130073180-130074022
chr19	41102649	41102858	2.20452	-0.740177	-7.40607	0.00906944	11233594	11233603	10	-0.303	9	0.375	0.161	0.678	0.07	0.514	0.247	0.225	0.515	0.648	0.569	0.714	0.721	0.738	Partial_hypomethylation_memory	Hypo	chr19:41102649-41102858
chr10	132812859	132813884	2.13144	-0.614736	-7.4059	0.00906944	1174893	1174906	14	-0.229	13	0.695	0.082	0.924	0.035	0.745	0.574	0.744	0.718	0.95	0.887	0.904	0.907	0.97	Memory_hypomethylation	Hypo	chr10:132812859-132813884
chr6	151819857	151820880	3.03593	-0.659381	-7.40553	0.00907666	20459063	20459076	14	-0.24	13	0.652	0.046	0.892	0.021	0.657	0.596	0.645	0.71	0.913	0.896	0.858	0.89	0.904	Partial_hypomethylation_memory	Hypo	chr6:151819857-151820880
chr8	38964944	38965422	26.0095	-1.37583	-7.40144	0.00909833	22447383	22447429	47	-0.55	48	0.368	0.327	0.918	0.042	0.109	0.063	0.618	0.682	0.957	0.925	0.902	0.853	0.952	Partial_hypomethylation_memory	Hypo	chr8:38964944-38965422
chr8	138821285	138822169	1.00441	-0.612435	-7.39975	0.00910555	23140832	23140838	7	-0.227	6	0.663	0.121	0.889	0.044	0.767	0.487	0.705	0.691	0.841	0.911	0.843	0.931	0.921	Partial_hypomethylation_memory	Hypo	chr8:138821285-138822169
chr11	88241195	88242656	18.4436	-0.589186	-7.39737	0.00911277	4088836	4088905	70	-0.213	113	0.173	0.079	0.386	0.176	0.108	0.151	0.287	0.146	0.542	0.214	0.599	0.341	0.234	Aberrant_hypomethylation	Hypo	chr11:88241195-88242656
chr17	58216019	58216895	14.8871	-0.534937	-7.39735	0.00911277	9619087	9619148	62	-0.234	62	0.207	0.032	0.441	0.134	0.199	0.169	0.244	0.217	0.616	0.538	0.333	0.413	0.304	Memory_hypomethylation	Hypo	chr17:58216019-58216895
chr12	62828542	62829175	3.95776	-0.575443	-7.39707	0.00911277	5007631	5007648	18	-0.227	17	0.332	0.05	0.558	0.1	0.381	0.284	0.368	0.293	0.701	0.446	0.613	0.532	0.5	Memory_hypomethylation	Hypo	chr12:62828542-62829175
chr11	123931531	123932915	1.95309	-0.623348	-7.39467	0.00914165	4363387	4363399	13	-0.208	12	0.706	0.054	0.914	0.045	0.739	0.627	0.713	0.744	0.851	0.924	0.888	0.945	0.962	Memory_hypomethylation	Hypo	chr11:123931531-123932915
chr10	131121731	131122115	2.56958	-0.658129	-7.39261	0.00914887	1150308	1150317	10	-0.263	9	0.514	0.057	0.777	0.077	0.542	0.443	0.573	0.496	0.713	0.682	0.865	0.806	0.82	Partial_hypomethylation_memory	Hypo	chr10:131121731-131122115
chr20	44639009	44640958	33.9132	-0.667628	-7.39257	0.00914887	2465699	2465819	121	-0.267	125	0.607	0.235	0.875	0.088	0.58	0.285	0.781	0.783	0.927	0.72	0.882	0.922	0.923	Partial_hypomethylation_memory	Hypo	chr20:44639009-44640958
chr3	192289010	192289623	5.83356	-0.593265	-7.39159	0.00914887	14966434	14966460	27	-0.227	26	0.69	0.183	0.918	0.019	0.587	0.597	0.965	0.613	0.913	0.934	0.933	0.921	0.887	Partial_hypomethylation_memory	Hypo	chr3:192289010-192289623
chr9	102130853	102131383	4.99811	-0.504306	-7.39145	0.00914887	23849134	23849156	23	-0.211	23	0.497	0.095	0.708	0.1	0.512	0.379	0.61	0.485	0.84	0.6	0.762	0.717	0.618	Partial_hypomethylation_memory	Hypo	chr9:102130853-102131383
chr20	40966386	40969429	3.83912	-0.521903	-7.39052	0.00916331	2425090	2425113	24	-0.204	23	0.705	0.192	0.908	0.02	0.734	0.456	0.922	0.706	0.936	0.889	0.892	0.903	0.921	Partial_hypomethylation_memory	Hypo	chr20:40966386-40969429
chr18	15118795	15119028	1.02325	1.11094	7.38901	0.00917054	10106527	10106531	5	0.202	12	0.824	0.121	0.622	0.05	0.876	0.645	0.91	0.864	0.622	0.6	0.708	0.587	0.593	Memory_hypermethylation	Hyper	chr18:15118795-15119028
chr19	34269594	34270407	10.278	-0.800775	-7.38805	0.00918498	11127716	11127747	32	-0.34	32	0.43	0.197	0.77	0.173	0.718	0.401	0.3	0.302	0.862	0.49	0.712	0.879	0.905	Memory_hypomethylation	Hypo	chr19:34269594-34270407
chr22	50118510	50118808	6.35329	0.813658	7.38671	0.0091922	15016897	15016922	26	0.259	29	0.339	0.24	0.08	0.06	0.304	0.188	0.176	0.689	0.022	0.05	0.178	0.058	0.093	Aberrant_hypermethylation	Hyper	chr22:50118510-50118808
chr9	66303272	66303944	1.01176	-0.874454	-7.38475	0.00921386	23564299	23564306	8	-0.375	7	0.466	0.084	0.841	0.043	0.375	0.414	0.55	0.525	0.879	0.794	0.818	0.895	0.818	Memory_hypomethylation	Hypo	chr9:66303272-66303944
chr9	82278613	82279548	4.31231	-0.496675	-7.38038	0.0092283	23659759	23659776	18	-0.237	17	0.53	0.121	0.768	0.039	0.634	0.442	0.411	0.634	0.777	0.714	0.754	0.772	0.822	Partial_hypomethylation_memory	Hypo	chr9:82278613-82279548
chr10	124638756	124639909	51.0809	-1.05736	-7.37927	0.0092283	1074674	1074777	104	-0.486	108	0.296	0.231	0.782	0.203	0.118	0.075	0.492	0.499	0.973	0.96	0.793	0.702	0.482	Memory_hypomethylation	Hypo	chr10:124638756-124639909
chr3	67022738	67022906	2.2453	-0.565643	-7.37914	0.0092283	14098742	14098753	12	-0.258	11	0.3	0.082	0.558	0.039	0.408	0.297	0.288	0.207	0.579	0.508	0.597	0.579	0.525	Memory_hypomethylation	Hypo	chr3:67022738-67022906
chr7	120968781	120969243	6.46218	-0.691316	-7.37884	0.0092283	21693646	21693670	25	-0.259	24	0.147	0.037	0.406	0.172	0.157	0.129	0.192	0.108	0.307	0.154	0.473	0.559	0.536	Memory_hypomethylation	Hypo	chr7:120968781-120969243
chr19	15661827	15662507	18.0122	-1.04546	-7.37849	0.00923552	10928852	10928881	30	-0.46	38	0.362	0.363	0.821	0.052	0.08	0.104	0.405	0.858	0.871	0.87	0.832	0.771	0.763	Partial_hypomethylation_memory	Hypo	chr19:15661827-15662507
chr7	154228632	154229743	1.1805	-0.649628	-7.37654	0.00924274	21989834	21989840	7	-0.271	6	0.617	0.092	0.887	0.031	0.743	0.626	0.541	0.557	0.854	0.873	0.921	0.87	0.919	Memory_hypomethylation	Hypo	chr7:154228632-154229743
chr19	52034940	52035287	3.38312	-0.719836	-7.37185	0.00925719	11424470	11424483	14	-0.295	13	0.48	0.072	0.775	0.072	0.55	0.49	0.5	0.38	0.851	0.676	0.74	0.771	0.836	Partial_hypomethylation_memory	Hypo	chr19:52034940-52035287
chr11	86850001	86852466	4.23187	-0.683198	-7.36878	0.00928607	4081378	4081395	18	-0.249	17	0.648	0.053	0.897	0.056	0.714	0.656	0.587	0.635	0.883	0.922	0.809	0.911	0.959	Memory_hypomethylation	Hypo	chr11:86850001-86852466
chr19	54057246	54058244	16.1907	-0.746402	-7.36279	0.00935106	11452192	11452261	70	-0.247	87	0.615	0.066	0.861	0.139	0.661	0.679	0.576	0.543	0.984	0.958	0.912	0.813	0.641	Memory_hypomethylation	Hypo	chr19:54057246-54058244
chr7	154190109	154190561	1.03416	-0.709953	-7.35961	0.00937994	21989521	21989526	6	-0.271	5	0.623	0.095	0.894	0.078	0.748	0.641	0.577	0.527	0.791	0.877	0.86	0.957	0.986	Memory_hypomethylation	Hypo	chr7:154190109-154190561
chr17	3599771	3600390	6.69118	-0.4629	-7.35686	0.00938716	8996102	8996130	29	-0.207	30	0.318	0.024	0.525	0.093	0.293	0.302	0.338	0.34	0.596	0.376	0.524	0.52	0.61	Memory_hypomethylation	Hypo	chr17:3599771-3600390
chr9	140050941	140051427	13.2446	-0.687889	-7.35276	0.00943771	24284082	24284124	43	-0.282	46	0.117	0.053	0.399	0.178	0.076	0.127	0.189	0.077	0.665	0.226	0.348	0.487	0.27	Memory_hypomethylation	Hypo	chr9:140050941-140051427
chr19	3761990	3762178	1.92883	-0.698798	-7.34646	0.00947381	10698693	10698699	7	-0.308	6	0.325	0.092	0.634	0.113	0.44	0.285	0.225	0.352	0.592	0.465	0.669	0.678	0.766	Memory_hypomethylation	Hypo	chr19:3761990-3762178
chr5	18344982	18346301	1.64479	-0.49939	-7.34641	0.00947381	18108485	18108494	10	-0.214	9	0.689	0.079	0.904	0.017	0.651	0.609	0.707	0.791	0.902	0.907	0.88	0.901	0.929	Partial_hypomethylation_memory	Hypo	chr5:18344982-18346301
chr7	98416524	98417498	6.3879	-0.54036	-7.34476	0.00948103	21510072	21510099	28	-0.243	34	0.502	0.171	0.745	0.214	0.654	0.436	0.628	0.291	0.888	0.365	0.827	0.831	0.814	Aberrant_hypomethylation	Hypo	chr7:98416524-98417498
chr1	110229769	110230295	6.70442	-0.813845	-7.34412	0.00948103	12626409	12626424	16	-0.307	20	0.245	0.07	0.552	0.113	0.246	0.184	0.344	0.207	0.608	0.378	0.5	0.616	0.657	Memory_hypomethylation	Hypo	chr1:110229769-110230295
chr19	20484139	20484653	1.43181	-0.633235	-7.34323	0.00948826	11019655	11019660	6	-0.247	5	0.624	0.043	0.871	0.036	0.605	0.6	0.602	0.688	0.892	0.898	0.885	0.808	0.874	Memory_hypomethylation	Hypo	chr19:20484139-20484653
chr10	133431503	133432435	0.961349	-0.588971	-7.34205	0.00949548	1183948	1183952	5	-0.205	4	0.634	0.084	0.838	0.046	0.612	0.526	0.718	0.678	0.854	0.85	0.76	0.881	0.846	Partial_hypomethylation_memory	Hypo	chr10:133431503-133432435
chr20	52613382	52613958	1.81857	-0.685122	-7.33961	0.00950992	2569481	2569487	7	-0.294	6	0.607	0.05	0.901	0.029	0.614	0.539	0.618	0.658	0.909	0.922	0.88	0.864	0.932	Memory_hypomethylation	Hypo	chr20:52613382-52613958
chr20	20847104	20848643	3.34052	-0.77086	-7.33487	0.0095388	2241887	2241904	18	-0.249	17	0.668	0.033	0.917	0.064	0.689	0.678	0.685	0.619	0.943	0.885	0.822	0.953	0.981	Memory_hypomethylation	Hypo	chr20:20847104-20848643
chr7	158648471	158648889	2.84295	-0.575116	-7.33369	0.00954602	22061725	22061742	18	-0.276	17	0.402	0.095	0.678	0.12	0.472	0.305	0.336	0.495	0.696	0.493	0.66	0.821	0.723	Memory_hypomethylation	Hypo	chr7:158648471-158648889
chr17	9421321	9422057	0.948491	-0.621478	-7.33182	0.00957491	9093999	9094006	8	-0.218	11	0.704	0.105	0.922	0.041	0.635	0.6	0.758	0.825	0.955	0.904	0.877	0.899	0.975	Memory_hypomethylation	Hypo	chr17:9421321-9422057
chr20	41547848	41549016	1.72881	-0.5785	-7.33082	0.00958213	2429502	2429514	13	-0.216	12	0.694	0.188	0.91	0.032	0.76	0.481	0.918	0.616	0.936	0.907	0.868	0.891	0.946	Memory_hypomethylation	Hypo	chr20:41547848-41549016
chr10	59779271	59780378	1.34627	-0.70165	-7.33073	0.00958213	502205	502211	7	-0.243	6	0.669	0.04	0.912	0.022	0.667	0.624	0.665	0.721	0.901	0.904	0.89	0.915	0.948	Memory_hypomethylation	Hypo	chr10:59779271-59780378
chr1	29212696	29213188	3.78116	-0.565364	-7.33018	0.00958213	11981344	11981357	14	-0.28	13	0.325	0.052	0.605	0.107	0.391	0.287	0.281	0.342	0.601	0.43	0.629	0.716	0.651	Memory_hypomethylation	Hypo	chr1:29212696-29213188
chr20	41360994	41362022	2.3201	-0.62801	-7.32975	0.00958935	2428030	2428043	14	-0.24	13	0.66	0.199	0.901	0.042	0.741	0.443	0.895	0.562	0.947	0.904	0.845	0.873	0.934	Memory_hypomethylation	Hypo	chr20:41360994-41362022
chr7	93269315	93270962	12.3547	0.939329	7.32792	0.00961823	21468177	21468210	34	0.349	34	0.867	0.086	0.518	0.258	0.866	0.749	0.947	0.907	0.097	0.679	0.488	0.763	0.566	Memory_hypermethylation	Hyper	chr7:93269315-93270962
chr7	154527676	154529072	3.51653	-0.517466	-7.32657	0.00964711	21991823	21991837	15	-0.207	14	0.684	0.067	0.891	0.051	0.781	0.649	0.677	0.63	0.824	0.856	0.898	0.934	0.945	Partial_hypomethylation_memory	Hypo	chr7:154527676-154529072
chr3	1373454	1375032	2.34892	-0.70065	-7.32413	0.00966878	13531365	13531373	9	-0.278	8	0.614	0.21	0.892	0.018	0.643	0.369	0.564	0.878	0.91	0.89	0.862	0.895	0.901	Memory_hypomethylation	Hypo	chr3:1373454-1375032
chr12	128698108	128699003	1.47279	-0.697343	-7.32005	0.009676	5581609	5581615	7	-0.278	6	0.614	0.179	0.891	0.041	0.63	0.356	0.731	0.738	0.875	0.928	0.826	0.913	0.914	Memory_hypomethylation	Hypo	chr12:128698108-128699003
chr5	29846119	29847093	1.05997	-0.587362	-7.31998	0.009676	18174341	18174348	8	-0.204	7	0.723	0.11	0.928	0.021	0.698	0.577	0.807	0.811	0.946	0.923	0.929	0.894	0.946	Memory_hypomethylation	Hypo	chr5:29846119-29847093
chr22	48449375	48450162	2.82634	-0.583156	-7.31717	0.00970488	14985726	14985741	16	-0.204	15	0.687	0.138	0.891	0.031	0.726	0.504	0.836	0.682	0.874	0.884	0.861	0.941	0.896	Memory_hypomethylation	Hypo	chr22:48449375-48450162
chr4	189375995	189377001	2.09867	-0.801833	-7.31028	0.00974821	17902788	17902798	11	-0.288	10	0.585	0.053	0.873	0.083	0.657	0.547	0.542	0.593	0.911	0.83	0.748	0.915	0.959	Memory_hypomethylation	Hypo	chr4:189375995-189377001
chr20	41355322	41356689	2.2739	-0.694894	-7.30887	0.00974821	2427984	2427995	12	-0.264	11	0.64	0.191	0.904	0.041	0.769	0.434	0.833	0.525	0.911	0.889	0.861	0.891	0.97	Memory_hypomethylation	Hypo	chr20:41355322-41356689
chr17	10955037	10956501	1.83696	-0.551412	-7.30731	0.00974821	9112714	9112723	10	-0.203	9	0.694	0.169	0.897	0.029	0.819	0.448	0.787	0.722	0.874	0.924	0.86	0.9	0.925	Memory_hypomethylation	Hypo	chr17:10955037-10956501
chr8	4417233	4417850	3.4459	-0.662613	-7.30607	0.00974821	22128301	22128313	13	-0.287	12	0.635	0.139	0.922	0.008	0.599	0.5	0.829	0.61	0.909	0.93	0.92	0.922	0.928	Partial_hypomethylation_memory	Hypo	chr8:4417233-4417850
chr8	22342406	22342759	0.756866	-0.822672	-7.30497	0.00974821	22296653	22296657	5	-0.307	4	0.65	0.027	0.957	0.028	0.612	0.675	0.658	0.655	0.981	0.963	0.91	0.955	0.976	Memory_hypomethylation	Hypo	chr8:22342406-22342759
chr1	8430538	8431016	1.73293	-0.533086	-7.30342	0.00974821	11687623	11687631	9	-0.232	8	0.565	0.111	0.797	0.105	0.627	0.437	0.513	0.683	0.882	0.759	0.656	0.771	0.918	Partial_hypomethylation_memory	Hypo	chr1:8430538-8431016
chr12	129926846	129927696	3.65693	-0.664515	-7.29817	0.00980597	5596703	5596716	14	-0.204	13	0.703	0.149	0.907	0.043	0.722	0.487	0.808	0.795	0.903	0.835	0.914	0.943	0.939	Memory_hypomethylation	Hypo	chr12:129926846-129927696
chr10	132713449	132714870	2.2152	-0.586811	-7.29778	0.00980597	1173686	1173697	12	-0.222	11	0.628	0.095	0.851	0.034	0.662	0.487	0.69	0.673	0.854	0.798	0.851	0.855	0.894	Memory_hypomethylation	Hypo	chr10:132713449-132714870
chr15	88852275	88852530	3.22483	-0.584127	-7.29511	0.00982042	7818162	7818176	15	-0.243	14	0.546	0.089	0.788	0.085	0.635	0.424	0.571	0.552	0.862	0.686	0.735	0.888	0.771	Memory_hypomethylation	Hypo	chr15:88852275-88852530
chr7	67550420	67552040	3.16139	-0.687045	-7.29427	0.00982764	21269731	21269742	12	-0.258	11	0.656	0.183	0.914	0.028	0.659	0.406	0.844	0.713	0.907	0.933	0.868	0.927	0.934	Memory_hypomethylation	Hypo	chr7:67550420-67552040
chr8	61279964	61280949	2.41212	-0.55317	-7.2929	0.00983486	22608026	22608037	12	-0.218	12	0.709	0.04	0.927	0.035	0.691	0.76	0.667	0.717	0.945	0.876	0.909	0.936	0.967	Memory_hypomethylation	Hypo	chr8:61279964-61280949
chr16	5775751	5776528	3.52781	-0.888237	-7.29203	0.00984208	8096655	8096665	11	-0.308	10	0.579	0.159	0.887	0.065	0.578	0.357	0.718	0.662	0.926	0.899	0.771	0.915	0.922	Memory_hypomethylation	Hypo	chr16:5775751-5776528
chr2	59772608	59773731	0.884514	-0.679565	-7.29196	0.00984208	15581519	15581524	6	-0.227	5	0.711	0.056	0.938	0.018	0.77	0.719	0.72	0.634	0.945	0.944	0.926	0.96	0.914	Memory_hypomethylation	Hypo	chr2:59772608-59773731
chr5	11948503	11949940	1.58625	-0.681295	-7.29061	0.0098493	18056820	18056829	10	-0.243	9	0.646	0.076	0.889	0.071	0.653	0.54	0.67	0.721	0.971	0.884	0.781	0.881	0.931	Partial_hypomethylation_memory	Hypo	chr5:11948503-11949940
chr12	130039230	130040079	2.46615	-0.576661	-7.29006	0.0098493	5597847	5597857	11	-0.214	10	0.715	0.091	0.928	0.018	0.732	0.635	0.836	0.655	0.925	0.922	0.904	0.946	0.945	Memory_hypomethylation	Hypo	chr12:130039230-130040079
chr21	20423504	20425021	4.54208	-1.03282	-7.29001	0.0098493	14237526	14237537	12	-0.321	11	0.609	0.084	0.93	0.02	0.622	0.5	0.61	0.705	0.952	0.945	0.9	0.93	0.924	Memory_hypomethylation	Hypo	chr21:20423504-20425021
chr8	139024020	139025504	2.40575	-0.55507	-7.28699	0.00987818	23142196	23142209	14	-0.211	13	0.68	0.078	0.891	0.025	0.681	0.577	0.766	0.696	0.921	0.853	0.883	0.9	0.9	Memory_hypomethylation	Hypo	chr8:139024020-139025504
chr13	112984324	112987527	36.8264	-0.592193	-7.28182	0.00992151	6371863	6372009	147	-0.253	160	0.479	0.134	0.733	0.173	0.375	0.506	0.658	0.379	0.919	0.858	0.782	0.582	0.522	Memory_hypomethylation	Hypo	chr13:112984324-112987527
chr5	135802295	135803367	7.66167	-1.1787	-7.28138	0.00992151	18866621	18866640	20	-0.523	21	0.407	0.291	0.93	0.03	0.751	0.06	0.494	0.321	0.957	0.906	0.917	0.902	0.967	Partial_hypomethylation_memory	Hypo	chr5:135802295-135803367
chr10	132265328	132266466	1.03143	-0.62559	-7.28132	0.00992873	1167960	1167965	6	-0.23	5	0.668	0.078	0.898	0.023	0.694	0.551	0.715	0.711	0.929	0.892	0.869	0.888	0.911	Memory_hypomethylation	Hypo	chr10:132265328-132266466
chr10	94819053	94823675	59.7385	-0.7383	-7.28072	0.00992873	792138	792363	226	-0.272	289	0.189	0.178	0.461	0.309	0.107	0.132	0.453	0.065	0.928	0.556	0.456	0.209	0.157	Memory_hypomethylation	Hypo	chr10:94819053-94823675
chr10	132603789	132604469	3.56613	-0.920484	-7.27959	0.00993595	1172353	1172363	11	-0.314	10	0.602	0.097	0.915	0.058	0.601	0.474	0.709	0.622	0.943	0.932	0.821	0.908	0.974	Memory_hypomethylation	Hypo	chr10:132603789-132604469
chr8	138969329	138970706	1.55419	-0.619764	-7.27424	0.00997206	23141866	23141873	8	-0.254	7	0.658	0.121	0.912	0.039	0.694	0.481	0.755	0.699	0.949	0.871	0.887	0.893	0.959	Partial_hypomethylation_memory	Hypo	chr8:138969329-138970706
chr8	2725527	2726197	1.29476	-0.603137	-7.27356	0.00997206	22110918	22110925	8	-0.217	7	0.695	0.092	0.911	0.046	0.624	0.628	0.82	0.706	0.939	0.916	0.833	0.919	0.949	Partial_hypomethylation_memory	Hypo	chr8:2725527-2726197
chr19	37803453	37804174	10.8224	-0.905657	-7.27271	0.00997928	11179359	11179390	32	-0.349	36	0.076	0.044	0.425	0.267	0.058	0.142	0.049	0.056	0.809	0.215	0.132	0.512	0.459	Memory_hypomethylation	Hypo	chr19:37803453-37804174
chr10	132148362	132149946	3.15731	-0.559833	-7.27107	0.00999372	1166468	1166485	18	-0.242	17	0.622	0.067	0.863	0.034	0.684	0.527	0.643	0.634	0.892	0.888	0.808	0.866	0.862	Memory_hypomethylation	Hypo	chr10:132148362-132149946
chr12	128530030	128530496	1.10755	-0.639859	-7.26998	0.0100082	5579829	5579835	7	-0.228	6	0.713	0.129	0.941	0.042	0.803	0.532	0.808	0.71	0.972	0.953	0.888	0.905	0.984	Memory_hypomethylation	Hypo	chr12:128530030-128530496
chr6	28446406	28447184	11.8651	-0.969802	-7.26993	0.0100082	19579722	19579753	32	-0.398	31	0.456	0.317	0.854	0.045	0.375	0.446	0.883	0.12	0.894	0.801	0.828	0.842	0.907	Memory_hypomethylation	Hypo	chr6:28446406-28447184
chr6	148261552	148263166	3.13831	-0.670133	-7.26568	0.0100443	20419397	20419414	18	-0.221	17	0.631	0.019	0.852	0.062	0.633	0.604	0.645	0.642	0.822	0.888	0.756	0.897	0.896	Memory_hypomethylation	Hypo	chr6:148261552-148263166
chr8	139419989	139420643	1.45151	-0.834241	-7.26519	0.0100515	23145391	23145395	5	-0.331	4	0.551	0.084	0.882	0.049	0.653	0.448	0.549	0.556	0.957	0.821	0.885	0.882	0.867	Memory_hypomethylation	Hypo	chr8:139419989-139420643
chr8	2373405	2373977	1.22859	-0.589345	-7.26497	0.0100515	22107154	22107161	8	-0.221	7	0.694	0.043	0.915	0.031	0.677	0.664	0.759	0.678	0.893	0.928	0.879	0.919	0.958	Memory_hypomethylation	Hypo	chr8:2373405-2373977
chr7	67058972	67059791	1.98702	-0.54148	-7.26456	0.0100587	21264698	21264709	12	-0.216	11	0.619	0.108	0.835	0.02	0.68	0.489	0.732	0.577	0.81	0.837	0.853	0.821	0.854	Partial_hypomethylation_memory	Hypo	chr7:67058972-67059791
chr19	41317528	41317996	3.53187	-0.651047	-7.26281	0.0100659	11238213	11238229	17	-0.218	22	0.039	0.016	0.257	0.119	0.047	0.016	0.041	0.052	0.374	0.086	0.335	0.304	0.186	Aberrant_hypomethylation	Hypo	chr19:41317528-41317996
chr16	16099877	16100758	2.56056	1.49129	7.2615	0.0100876	8214798	8214807	10	0.489	9	0.905	0.033	0.416	0.218	0.935	0.864	0.894	0.927	0.469	0.755	0.216	0.237	0.403	Aberrant_hypermethylation	Hyper	chr16:16099877-16100758
chr14	38071052	38072804	16.5282	-0.665996	-7.26093	0.0100948	6561761	6561821	61	-0.284	60	0.519	0.217	0.803	0.065	0.417	0.302	0.808	0.55	0.874	0.835	0.826	0.776	0.705	Partial_hypomethylation_memory	Hypo	chr14:38071052-38072804
chr20	55287072	55287616	2.93855	0.787239	7.25823	0.0100948	2592535	2592545	11	0.286	10	0.65	0.049	0.364	0.155	0.658	0.596	0.633	0.712	0.176	0.385	0.603	0.353	0.303	Memory_hypermethylation	Hyper	chr20:55287072-55287616
chr10	132138403	132139308	3.63129	-0.625747	-7.25689	0.0100948	1166367	1166382	16	-0.283	15	0.554	0.103	0.837	0.024	0.64	0.426	0.634	0.517	0.85	0.822	0.807	0.87	0.838	Memory_hypomethylation	Hypo	chr10:132138403-132139308
chr8	138873624	138873986	2.38376	-0.782747	-7.25665	0.0100948	23141201	23141209	9	-0.303	8	0.616	0.098	0.919	0.029	0.645	0.478	0.71	0.631	0.957	0.879	0.916	0.91	0.934	Memory_hypomethylation	Hypo	chr8:138873624-138873986
chr19	21750203	21750737	3.64584	-0.671935	-7.25472	0.0101093	11029750	11029763	14	-0.247	13	0.608	0.035	0.855	0.066	0.56	0.614	0.614	0.644	0.788	0.778	0.892	0.911	0.904	Memory_hypomethylation	Hypo	chr19:21750203-21750737
chr1	67600216	67600658	7.95006	-0.65738	-7.25436	0.0101093	12358010	12358037	28	-0.294	27	0.264	0.092	0.558	0.161	0.316	0.218	0.362	0.16	0.715	0.305	0.602	0.659	0.509	Memory_hypomethylation	Hypo	chr1:67600216-67600658
chr9	112934812	112935915	13.6532	-0.742432	-7.25398	0.0101093	23925988	23926025	38	-0.326	38	0.443	0.179	0.769	0.162	0.479	0.564	0.548	0.181	0.875	0.488	0.772	0.861	0.851	Aberrant_hypomethylation	Hypo	chr9:112934812-112935915
chr22	24297546	24298759	4.95174	0.797811	7.25084	0.0101454	14636262	14636280	19	0.33	20	0.588	0.159	0.258	0.122	0.69	0.453	0.451	0.757	0.123	0.132	0.378	0.299	0.357	Memory_hypermethylation	Hyper	chr22:24297546-24298759
chr19	29855180	29855831	2.22468	-0.626304	-7.24474	0.0102031	11071232	11071241	10	-0.226	9	0.215	0.087	0.44	0.12	0.242	0.148	0.144	0.326	0.275	0.43	0.531	0.579	0.387	Memory_hypomethylation	Hypo	chr19:29855180-29855831
chr8	139159699	139160527	1.31729	-0.591486	-7.24108	0.0102392	23143301	23143307	7	-0.221	6	0.699	0.111	0.92	0.02	0.812	0.599	0.777	0.611	0.917	0.91	0.903	0.918	0.954	Memory_hypomethylation	Hypo	chr8:139159699-139160527
chr20	33762371	33763098	11.9246	-0.602152	-7.23999	0.0102537	2348880	2348923	44	-0.261	50	0.43	0.103	0.691	0.1	0.331	0.365	0.469	0.558	0.762	0.531	0.773	0.73	0.661	Memory_hypomethylation	Hypo	chr20:33762371-33763098
chr5	178976615	178977123	4.0281	-0.448983	-7.23887	0.0102753	19264831	19264849	19	-0.22	18	0.359	0.05	0.578	0.067	0.317	0.316	0.413	0.389	0.531	0.588	0.537	0.543	0.692	Partial_hypomethylation_memory	Hypo	chr5:178976615-178977123
chr5	147100937	147101724	9.51661	-0.622839	-7.23811	0.010297	18970505	18970535	31	-0.23	37	0.436	0.196	0.666	0.159	0.357	0.211	0.509	0.665	0.438	0.723	0.565	0.802	0.799	Aberrant_hypomethylation	Hypo	chr5:147100937-147101724
chr6	55257786	55258866	0.820947	-0.707525	-7.23245	0.0103475	19842594	19842598	5	-0.268	4	0.651	0.064	0.919	0.03	0.664	0.56	0.708	0.671	0.875	0.935	0.9	0.946	0.939	Memory_hypomethylation	Hypo	chr6:55257786-55258866
chr21	14978214	14978941	1.81357	-1.07862	-7.23106	0.0103475	14201653	14201658	6	-0.278	13	0.492	0.087	0.77	0.077	0.529	0.368	0.506	0.566	0.808	0.639	0.763	0.814	0.826	Memory_hypomethylation	Hypo	chr21:14978214-14978941
chr8	111706778	111707758	0.763068	-0.61727	-7.23094	0.0103475	22947868	22947873	6	-0.23	5	0.48	0.035	0.71	0.058	0.521	0.437	0.481	0.48	0.73	0.704	0.795	0.64	0.682	Aberrant_hypomethylation	Hypo	chr8:111706778-111707758
chr11	6677919	6678518	1.7143	-0.501839	-7.23011	0.010362	3387426	3387434	9	-0.241	8	0.464	0.103	0.706	0.074	0.545	0.492	0.507	0.314	0.639	0.633	0.692	0.767	0.796	Memory_hypomethylation	Hypo	chr11:6677919-6678518
chr5	99798918	99799229	0.809031	-0.787776	-7.22964	0.010362	18624470	18624475	6	-0.293	5	0.661	0.058	0.954	0.028	0.711	0.579	0.667	0.689	0.938	0.929	0.946	0.957	1	Memory_hypomethylation	Hypo	chr5:99798918-99799229
chrX	2720693	2721850	3.32832	0.521995	7.22879	0.010362	24311469	24311488	20	0.226	21	0.464	0.143	0.238	0.068	0.376	0.676	0.379	0.423	0.153	0.177	0.275	0.305	0.278	Partial_hypermethyation_memory	Hyper	chrX:2720693-2721850
chr7	158118411	158118978	5.93627	0.65589	7.22682	0.0103692	22052951	22052970	20	0.302	19	0.632	0.155	0.33	0.114	0.7	0.51	0.5	0.818	0.503	0.245	0.385	0.227	0.291	Aberrant_hypermethylation	Hyper	chr7:158118411-158118978
chr17	5674234	5674865	6.99503	0.888076	7.22418	0.0103836	9032087	9032106	20	0.419	47	0.895	0.116	0.476	0.2	0.933	0.722	0.959	0.966	0.463	0.169	0.63	0.678	0.438	Memory_hypermethylation	Hyper	chr17:5674234-5674865
chr1	111505973	111507067	15.908	-0.631837	-7.22146	0.0103981	12639182	12639263	82	-0.213	82	0.048	0.024	0.26	0.193	0.034	0.023	0.078	0.055	0.422	0.286	0.466	0.102	0.025	Memory_hypomethylation	Hypo	chr1:111505973-111507067
chr7	67496558	67497137	1.29323	-0.834556	-7.22061	0.0103981	21269200	21269207	8	-0.343	7	0.588	0.2	0.93	0.023	0.659	0.338	0.812	0.542	0.926	0.93	0.909	0.919	0.968	Memory_hypomethylation	Hypo	chr7:67496558-67497137
chr12	128819120	128819893	1.67835	-0.520447	-7.21898	0.0103981	5582940	5582952	13	-0.206	12	0.714	0.095	0.92	0.036	0.758	0.62	0.827	0.651	0.931	0.934	0.857	0.931	0.946	Memory_hypomethylation	Hypo	chr12:128819120-128819893
chr5	26818911	26820166	2.88338	-0.557646	-7.21542	0.0104414	18157500	18157514	15	-0.231	14	0.677	0.188	0.907	0.052	0.629	0.437	0.769	0.871	0.925	0.881	0.829	0.956	0.944	Partial_hypomethylation_memory	Hypo	chr5:26818911-26820166
chr7	68083470	68084847	2.17067	-0.622135	-7.21476	0.0104414	21274803	21274816	14	-0.204	13	0.74	0.172	0.944	0.023	0.767	0.498	0.906	0.788	0.952	0.969	0.915	0.927	0.958	Partial_hypomethylation_memory	Hypo	chr7:68083470-68084847
chr12	128796863	128798905	3.27576	-0.489085	-7.21345	0.0104414	5582682	5582703	22	-0.203	21	0.67	0.072	0.873	0.053	0.718	0.575	0.732	0.657	0.925	0.819	0.817	0.919	0.887	Memory_hypomethylation	Hypo	chr12:128796863-128798905
chr21	27970934	27972067	1.73516	-1.32976	-7.21017	0.0104559	14286256	14286261	6	-0.491	5	0.447	0.046	0.938	0.039	0.402	0.44	0.436	0.512	0.884	0.951	0.913	0.966	0.977	Memory_hypomethylation	Hypo	chr21:27970934-27972067
chr10	132565409	132566199	3.56596	-0.581595	-7.20994	0.0104559	1171729	1171745	17	-0.216	16	0.708	0.135	0.924	0.023	0.79	0.522	0.824	0.695	0.924	0.932	0.893	0.955	0.916	Memory_hypomethylation	Hypo	chr10:132565409-132566199
chr8	79549023	79550123	1.00899	-0.659847	-7.20969	0.0104631	22732544	22732550	7	-0.281	6	0.6	0.061	0.88	0.028	0.654	0.516	0.632	0.596	0.878	0.88	0.839	0.918	0.887	Memory_hypomethylation	Hypo	chr8:79549023-79550123
chrX	102475526	102476386	9.67862	-0.692431	-7.20824	0.0104992	24989071	24989100	30	-0.27	42	0.578	0.191	0.848	0.128	0.403	0.524	0.85	0.536	0.926	0.899	0.632	0.834	0.949	Memory_hypomethylation	Hypo	chrX:102475526-102476386
chr17	10917875	10919330	1.48236	-0.711772	-7.20817	0.0104992	9112457	9112465	9	-0.271	8	0.655	0.126	0.926	0.014	0.802	0.498	0.683	0.639	0.942	0.921	0.906	0.926	0.936	Partial_hypomethylation_memory	Hypo	chr17:10917875-10919330
chr5	7112278	7112837	3.1972	-1.1629	-7.20512	0.0105353	18016533	18016546	14	-0.301	13	0.639	0.079	0.94	0.037	0.672	0.525	0.652	0.708	0.982	0.938	0.883	0.941	0.959	Memory_hypomethylation	Hypo	chr5:7112278-7112837
chr12	128786532	128788517	2.89243	-0.575962	-7.2047	0.0105425	5582551	5582563	13	-0.221	12	0.61	0.127	0.831	0.043	0.631	0.434	0.738	0.636	0.835	0.759	0.876	0.839	0.845	Memory_hypomethylation	Hypo	chr12:128786532-128788517
chr12	128930960	128931731	1.2451	-0.625759	-7.20352	0.0105497	5584297	5584303	7	-0.219	6	0.693	0.074	0.912	0.037	0.681	0.594	0.753	0.745	0.91	0.895	0.919	0.968	0.868	Partial_hypomethylation_memory	Hypo	chr12:128930960-128931731
chr16	5772787	5774478	4.8016	-0.581672	-7.20311	0.0105569	8096633	8096648	16	-0.214	15	0.683	0.177	0.897	0.045	0.595	0.476	0.821	0.84	0.901	0.873	0.835	0.924	0.951	Memory_hypomethylation	Hypo	chr16:5772787-5774478
chr2	110274005	110274239	1.58656	0.937068	7.19983	0.0105931	15972117	15972127	11	0.318	10	0.53	0.168	0.212	0.03	0.475	0.581	0.731	0.333	0.169	0.25	0.222	0.2	0.22	Partial_hypermethyation_memory	Hyper	chr2:110274005-110274239
chr12	130210379	130211201	0.876906	-0.757205	-7.19948	0.0105931	5599697	5599701	5	-0.334	4	0.401	0.138	0.735	0.034	0.495	0.257	0.541	0.31	0.738	0.788	0.712	0.737	0.699	Memory_hypomethylation	Hypo	chr12:130210379-130211201
chr12	3356426	3356676	0.915907	0.882331	7.19945	0.0105931	4522104	4522110	7	0.333	7	0.729	0.038	0.395	0.039	0.688	0.741	0.776	0.711	0.36	0.351	0.423	0.443	0.4	Memory_hypermethylation	Hyper	chr12:3356426-3356676
chr7	156432724	156433048	7.68966	-0.672519	-7.1981	0.0106075	22021374	22021405	32	-0.291	33	0.409	0.134	0.701	0.098	0.264	0.326	0.524	0.523	0.853	0.633	0.599	0.709	0.708	Memory_hypomethylation	Hypo	chr7:156432724-156433048
chr10	94179605	94180872	21.5462	-0.760255	-7.19598	0.0106292	785813	785889	77	-0.311	76	0.259	0.149	0.571	0.23	0.162	0.138	0.465	0.272	0.839	0.662	0.652	0.468	0.232	Memory_hypomethylation	Hypo	chr10:94179605-94180872
chr4	83934806	83934980	1.2008	-0.680968	-7.19564	0.0106364	17197222	17197226	5	-0.288	4	0.415	0.119	0.703	0.103	0.364	0.275	0.48	0.541	0.754	0.53	0.688	0.781	0.762	Partial_hypomethylation_memory	Hypo	chr4:83934806-83934980
chr10	57523830	57525170	3.66037	-1.10221	-7.19485	0.0106364	491079	491087	9	-0.384	8	0.515	0.024	0.9	0.028	0.545	0.488	0.512	0.515	0.85	0.92	0.907	0.903	0.917	Partial_hypomethylation_memory	Hypo	chr10:57523830-57525170
chr10	133098844	133100554	1.84634	-0.556093	-7.19462	0.0106364	1179758	1179769	12	-0.225	11	0.64	0.095	0.865	0.043	0.69	0.502	0.713	0.657	0.814	0.836	0.857	0.903	0.916	Memory_hypomethylation	Hypo	chr10:133098844-133100554
chr13	105105200	105106013	1.49867	-1.22653	-7.19361	0.0106436	6292468	6292472	5	-0.408	4	0.316	0.125	0.724	0.103	0.437	0.397	0.268	0.163	0.714	0.671	0.904	0.649	0.683	Memory_hypomethylation	Hypo	chr13:105105200-105106013
chr4	131381410	131382297	0.874496	-0.677254	-7.19267	0.0106725	17490277	17490282	6	-0.236	5	0.685	0.089	0.92	0.036	0.699	0.573	0.677	0.789	0.968	0.935	0.923	0.905	0.871	Partial_hypomethylation_memory	Hypo	chr4:131381410-131382297
chr17	45401696	45402044	8.88923	-1.01842	-7.19211	0.0106869	9487988	9488008	21	-0.421	20	0.254	0.095	0.675	0.193	0.18	0.166	0.312	0.356	0.885	0.444	0.611	0.864	0.569	Memory_hypomethylation	Hypo	chr17:45401696-45402044
chr10	132758909	132760308	2.14282	-0.580697	-7.19137	0.0106869	1174238	1174248	11	-0.228	10	0.663	0.08	0.89	0.022	0.66	0.558	0.68	0.753	0.904	0.864	0.893	0.874	0.918	Partial_hypomethylation_memory	Hypo	chr10:132758909-132760308
chr21	25272001	25273741	6.14418	-0.899065	-7.19058	0.0106869	14267318	14267328	11	-0.305	10	0.539	0.121	0.844	0.089	0.5	0.388	0.657	0.612	0.758	0.738	0.906	0.889	0.93	Memory_hypomethylation	Hypo	chr21:25272001-25273741
chr19	36642241	36643667	46.8619	-1.10705	-7.19039	0.0106869	11164375	11164461	87	-0.455	91	0.318	0.385	0.773	0.204	0.085	0.112	0.891	0.183	0.938	0.881	0.747	0.869	0.43	Memory_hypomethylation	Hypo	chr19:36642241-36643667
chr6	21693781	21694471	2.2569	-0.455944	-7.18969	0.0106941	19517618	19517631	14	-0.213	13	0.534	0.094	0.747	0.053	0.583	0.454	0.458	0.643	0.747	0.709	0.69	0.766	0.825	Aberrant_hypomethylation	Hypo	chr6:21693781-21694471
chr15	82355673	82356215	2.45149	-0.489539	-7.18829	0.0107086	7769228	7769241	14	-0.229	13	0.37	0.05	0.599	0.046	0.332	0.405	0.42	0.321	0.671	0.57	0.617	0.561	0.574	Aberrant_hypomethylation	Hypo	chr15:82355673-82356215
chr10	132832874	132833314	1.59867	-0.755272	-7.18669	0.0107158	1175211	1175218	8	-0.306	7	0.595	0.194	0.901	0.017	0.644	0.313	0.667	0.756	0.884	0.902	0.921	0.884	0.914	Partial_hypomethylation_memory	Hypo	chr10:132832874-132833314
chr10	132462263	132463083	3.15434	-0.606198	-7.18551	0.010723	1170495	1170507	13	-0.268	12	0.625	0.108	0.892	0.027	0.638	0.471	0.719	0.672	0.884	0.879	0.859	0.918	0.922	Partial_hypomethylation_memory	Hypo	chr10:132462263-132463083
chr10	30720468	30720817	6.02982	-0.884209	-7.18548	0.010723	317308	317324	17	-0.329	16	0.484	0.228	0.813	0.079	0.309	0.274	0.738	0.615	0.896	0.688	0.809	0.817	0.859	Partial_hypomethylation_memory	Hypo	chr10:30720468-30720817
chr16	6059032	6060346	2.71233	-0.575854	-7.18481	0.0107302	8099660	8099672	13	-0.247	13	0.631	0.256	0.877	0.024	0.584	0.291	0.873	0.775	0.856	0.891	0.867	0.86	0.912	Partial_hypomethylation_memory	Hypo	chr16:6059032-6060346
chr19	11594252	11594648	8.27362	-0.651951	-7.18125	0.0107591	10855790	10855822	33	-0.281	34	0.619	0.209	0.901	0.046	0.403	0.538	0.641	0.896	0.937	0.881	0.849	0.959	0.877	Aberrant_hypomethylation	Hypo	chr19:11594252-11594648
chr13	50960969	50961493	1.05031	-0.541224	-7.17972	0.0107591	5944655	5944664	10	-0.217	9	0.432	0.137	0.648	0.065	0.629	0.315	0.401	0.381	0.721	0.557	0.63	0.635	0.698	Memory_hypomethylation	Hypo	chr13:50960969-50961493
chr7	68065819	68067016	2.25332	-0.784513	-7.17858	0.0107808	21274701	21274710	10	-0.314	9	0.554	0.256	0.868	0.061	0.626	0.307	0.882	0.402	0.822	0.785	0.891	0.921	0.918	Memory_hypomethylation	Hypo	chr7:68065819-68067016
chr3	99138694	99139716	3.67266	-0.853708	-7.17793	0.0107808	14284514	14284531	18	-0.226	18	0.706	0.026	0.932	0.027	0.733	0.71	0.671	0.709	0.946	0.922	0.892	0.938	0.963	Memory_hypomethylation	Hypo	chr3:99138694-99139716
chr21	42069743	42070919	5.27363	-0.629629	-7.17775	0.0107808	14425193	14425210	18	-0.217	21	0.715	0.076	0.931	0.021	0.751	0.605	0.727	0.776	0.923	0.95	0.899	0.938	0.946	Memory_hypomethylation	Hypo	chr21:42069743-42070919
chr22	48606612	48608479	4.01261	-0.541539	-7.1752	0.0108241	14987938	14987960	23	-0.21	22	0.657	0.169	0.867	0.034	0.677	0.542	0.888	0.52	0.871	0.846	0.891	0.823	0.906	Memory_hypomethylation	Hypo	chr22:48606612-48608479
chr10	132169408	132170131	2.00125	-0.577539	-7.16989	0.0108602	1166827	1166839	13	-0.227	12	0.645	0.089	0.873	0.04	0.748	0.567	0.69	0.576	0.864	0.857	0.818	0.918	0.906	Partial_hypomethylation_memory	Hypo	chr10:132169408-132170131
chr10	133145640	133146487	1.70205	-0.603306	-7.1698	0.0108602	1180318	1180326	9	-0.238	8	0.668	0.139	0.907	0.028	0.767	0.462	0.727	0.718	0.893	0.894	0.887	0.904	0.955	Partial_hypomethylation_memory	Hypo	chr10:133145640-133146487
chr5	1005460	1005686	3.26881	-0.539324	-7.16904	0.0108602	17936937	17936958	22	-0.223	21	0.457	0.062	0.68	0.112	0.494	0.456	0.37	0.508	0.699	0.841	0.568	0.716	0.578	Memory_hypomethylation	Hypo	chr5:1005460-1005686
chr11	125075205	125076670	4.1025	-0.57307	-7.16868	0.0108602	4373631	4373653	23	-0.211	22	0.534	0.05	0.745	0.032	0.494	0.505	0.531	0.604	0.736	0.798	0.717	0.748	0.725	Memory_hypomethylation	Hypo	chr11:125075205-125076670
chr9	503369	503713	2.38897	-0.543342	-7.16678	0.0108674	23264763	23264771	9	-0.272	8	0.399	0.058	0.672	0.098	0.463	0.326	0.42	0.389	0.77	0.51	0.688	0.669	0.722	Aberrant_hypomethylation	Hypo	chr9:503369-503713
chr17	25993696	25994062	0.940204	-0.652833	-7.16648	0.0108747	9245668	9245673	6	-0.274	6	0.604	0.109	0.878	0.035	0.659	0.726	0.545	0.485	0.848	0.906	0.864	0.847	0.923	Partial_hypomethylation_memory	Hypo	chr17:25993696-25994062
chr1	146548646	146551927	69.607	-0.927576	-7.16557	0.0108891	12734524	12734707	184	-0.381	206	0.22	0.29	0.601	0.302	0.051	0.069	0.653	0.108	0.943	0.898	0.483	0.266	0.417	Memory_hypomethylation	Hypo	chr1:146548646-146551927
chr11	83671842	83673199	3.02072	-0.842131	-7.1637	0.0109036	4061049	4061060	12	-0.322	11	0.537	0.04	0.859	0.063	0.535	0.484	0.579	0.551	0.872	0.882	0.856	0.757	0.927	Memory_hypomethylation	Hypo	chr11:83671842-83673199
chr12	126298730	126299800	2.14574	-0.643895	-7.16326	0.0109108	5560359	5560369	11	-0.253	10	0.618	0.21	0.87	0.042	0.613	0.327	0.714	0.816	0.911	0.817	0.885	0.835	0.902	Partial_hypomethylation_memory	Hypo	chr12:126298730-126299800
chr8	145654461	145654832	7.87371	-0.807273	-7.16325	0.0109108	23248320	23248342	23	-0.282	32	0.526	0.282	0.808	0.057	0.582	0.144	0.553	0.824	0.838	0.88	0.738	0.764	0.82	Partial_hypomethylation_memory	Hypo	chr8:145654461-145654832
chr1	158147114	158148137	10.9439	-0.670597	-7.16128	0.0109252	12852638	12852674	37	-0.25	46	0.259	0.037	0.509	0.241	0.261	0.246	0.309	0.22	0.856	0.23	0.618	0.478	0.365	Memory_hypomethylation	Hypo	chr1:158147114-158148137
chr3	1337479	1338258	1.21071	-0.762655	-7.16094	0.0109252	13531148	13531157	10	-0.233	9	0.652	0.108	0.885	0.083	0.739	0.579	0.54	0.749	0.858	0.92	0.753	0.958	0.934	Partial_hypomethylation_memory	Hypo	chr3:1337479-1338258
chr6	97039304	97040260	2.64893	-0.688497	-7.15895	0.0109397	20070650	20070663	14	-0.215	13	0.689	0.075	0.903	0.04	0.65	0.604	0.74	0.762	0.928	0.899	0.893	0.846	0.952	Memory_hypomethylation	Hypo	chr6:97039304-97040260
chr9	93880145	93880719	9.63673	-0.671979	-7.15605	0.0109685	23756183	23756216	34	-0.315	33	0.316	0.111	0.631	0.162	0.252	0.308	0.474	0.229	0.836	0.678	0.621	0.636	0.384	Memory_hypomethylation	Hypo	chr9:93880145-93880719
chr12	126533713	126535157	2.50111	-0.72919	-7.15376	0.0109758	5562310	5562319	10	-0.273	9	0.523	0.165	0.797	0.073	0.515	0.32	0.534	0.724	0.712	0.744	0.802	0.826	0.899	Memory_hypomethylation	Hypo	chr12:126533713-126535157
chr17	10865084	10866238	2.64442	-0.983822	-7.15356	0.0109758	9112059	9112066	8	-0.398	7	0.471	0.043	0.869	0.095	0.532	0.443	0.439	0.471	0.761	0.769	0.94	0.941	0.935	Memory_hypomethylation	Hypo	chr17:10865084-10866238
chr10	132355049	132355779	2.80998	-0.694724	-7.15238	0.0109758	1169178	1169193	16	-0.243	15	0.671	0.05	0.914	0.047	0.746	0.642	0.649	0.648	0.959	0.88	0.85	0.944	0.939	Partial_hypomethylation_memory	Hypo	chr10:132355049-132355779
chr12	129245269	129246237	0.704531	-0.634162	-7.14684	0.0110191	5588028	5588032	5	-0.239	4	0.666	0.056	0.904	0.03	0.656	0.591	0.708	0.708	0.947	0.923	0.872	0.887	0.892	Partial_hypomethylation_memory	Hypo	chr12:129245269-129246237
chr7	67336590	67338146	2.33592	-0.60823	-7.14541	0.0110407	21267480	21267495	16	-0.24	15	0.66	0.188	0.9	0.03	0.692	0.472	0.908	0.57	0.916	0.87	0.879	0.893	0.945	Memory_hypomethylation	Hypo	chr7:67336590-67338146
chr2	23192856	23194385	2.24291	0.534368	7.14071	0.0110841	15265521	15265533	13	0.251	14	0.623	0.029	0.372	0.074	0.61	0.587	0.647	0.646	0.32	0.366	0.479	0.406	0.291	Aberrant_hypermethylation	Hyper	chr2:23192856-23194385
chr5	76010515	76010974	7.10296	-0.699492	-7.13994	0.0110841	18469225	18469248	24	-0.291	23	0.428	0.156	0.719	0.112	0.446	0.209	0.575	0.483	0.801	0.523	0.769	0.769	0.732	Aberrant_hypomethylation	Hypo	chr5:76010515-76010974
chr4	37518985	37520495	5.03484	-0.753531	-7.13724	0.0111418	16903752	16903764	13	-0.257	12	0.64	0.052	0.897	0.02	0.655	0.575	0.63	0.699	0.915	0.871	0.885	0.897	0.917	Partial_hypomethylation_memory	Hypo	chr4:37518985-37520495
chr8	138587946	138589083	1.56076	-0.758857	-7.1369	0.0111491	23139356	23139363	8	-0.288	7	0.597	0.136	0.885	0.037	0.716	0.403	0.652	0.617	0.857	0.865	0.854	0.933	0.919	Memory_hypomethylation	Hypo	chr8:138587946-138589083
chr6	166511017	166511383	6.27639	-0.828834	-7.13411	0.0111707	20601859	20601877	19	-0.32	18	0.075	0.048	0.395	0.199	0.144	0.039	0.071	0.047	0.359	0.122	0.51	0.334	0.651	Memory_hypomethylation	Hypo	chr6:166511017-166511383
chr12	128437199	128437705	0.644781	-0.702629	-7.13151	0.0111707	5578865	5578869	5	-0.271	4	0.61	0.161	0.881	0.033	0.672	0.372	0.729	0.667	0.831	0.886	0.871	0.898	0.917	Memory_hypomethylation	Hypo	chr12:128437199-128437705
chr4	171595948	171598915	4.33182	-0.588354	-7.1308	0.0111852	17751122	17751143	22	-0.226	21	0.702	0.029	0.928	0.017	0.727	0.687	0.667	0.726	0.925	0.924	0.904	0.942	0.945	Memory_hypomethylation	Hypo	chr4:171595948-171598915
chr20	54158432	54159243	1.71033	-0.597619	-7.13051	0.0111852	2581130	2581139	10	-0.227	9	0.687	0.178	0.915	0.035	0.686	0.477	0.674	0.912	0.881	0.93	0.875	0.933	0.954	Memory_hypomethylation	Hypo	chr20:54158432-54159243
chr6	29963815	29964804	2.05958	-0.586159	-7.13002	0.0111852	19596278	19596285	8	-0.275	7	0.577	0.074	0.852	0.027	0.561	0.49	0.586	0.67	0.851	0.819	0.841	0.853	0.894	Memory_hypomethylation	Hypo	chr6:29963815-29964804
chr7	67974266	67974955	1.99849	-1.06448	-7.12854	0.0111852	21273823	21273831	9	-0.44	8	0.47	0.315	0.91	0.031	0.445	0.284	0.922	0.227	0.902	0.914	0.867	0.912	0.955	Memory_hypomethylation	Hypo	chr7:67974266-67974955
chr7	77669649	77670056	6.39691	-0.611281	-7.12824	0.0111924	21377254	21377280	27	-0.224	29	0.277	0.027	0.501	0.146	0.285	0.27	0.31	0.244	0.746	0.457	0.373	0.513	0.417	Aberrant_hypomethylation	Hypo	chr7:77669649-77670056
chr11	3618962	3619151	1.03656	-0.728592	-7.12641	0.0112213	3363071	3363076	6	-0.233	6	0.718	0.063	0.951	0.034	0.806	0.66	0.716	0.691	0.978	0.962	0.923	0.984	0.906	Memory_hypomethylation	Hypo	chr11:3618962-3619151
chr12	129913068	129913813	1.34706	-0.665043	-7.12618	0.0112213	5596567	5596572	6	-0.252	5	0.655	0.182	0.908	0.032	0.71	0.385	0.764	0.763	0.89	0.903	0.886	0.897	0.963	Partial_hypomethylation_memory	Hypo	chr12:129913068-129913813
chr10	132432049	132432839	1.43697	-0.737235	-7.12276	0.0112429	1170116	1170123	8	-0.255	7	0.669	0.097	0.925	0.023	0.727	0.535	0.752	0.663	0.951	0.893	0.942	0.914	0.922	Memory_hypomethylation	Hypo	chr10:132432049-132432839
chr12	129492248	129492717	1.63247	-0.635085	-7.12218	0.0112502	5592202	5592211	10	-0.202	9	0.712	0.124	0.914	0.036	0.745	0.529	0.8	0.774	0.929	0.941	0.873	0.878	0.951	Partial_hypomethylation_memory	Hypo	chr12:129492248-129492717
chr20	2049995	2050628	2.41644	-1.39633	-7.11741	0.0113079	2084085	2084090	6	-0.435	5	0.475	0.035	0.91	0.035	0.485	0.479	0.51	0.426	0.931	0.863	0.886	0.921	0.947	Memory_hypomethylation	Hypo	chr20:2049995-2050628
chr1	75198093	75199503	19.9709	-1.18065	-7.11274	0.0113657	12401687	12401731	45	-0.503	47	0.011	0.007	0.514	0.305	0.02	0.01	0.004	0.01	0.659	0.899	0.298	0.589	0.125	Memory_hypomethylation	Hypo	chr1:75198093-75199503
chr3	181418700	181419548	3.20286	-0.698806	-7.11128	0.0113946	14865172	14865185	14	-0.259	13	0.191	0.085	0.45	0.129	0.137	0.225	0.294	0.108	0.628	0.269	0.484	0.416	0.451	Memory_hypomethylation	Hypo	chr3:181418700-181419548
chr7	66888256	66889334	2.3254	-0.550666	-7.10958	0.011409	21263006	21263021	16	-0.223	15	0.664	0.109	0.887	0.038	0.691	0.547	0.802	0.617	0.94	0.895	0.837	0.894	0.871	Partial_hypomethylation_memory	Hypo	chr7:66888256-66889334
chr10	123428013	123428620	2.30121	0.548999	7.10905	0.011409	1060785	1060795	11	0.255	10	0.54	0.078	0.285	0.07	0.571	0.578	0.588	0.423	0.18	0.27	0.308	0.371	0.297	Aberrant_hypermethylation	Hyper	chr10:123428013-123428620
chr19	53540606	53541358	23.3099	-1.19571	-7.10696	0.0114379	11444429	11444476	48	-0.522	47	0.093	0.073	0.615	0.253	0.074	0.198	0.069	0.031	0.936	0.369	0.793	0.606	0.37	Memory_hypomethylation	Hypo	chr19:53540606-53541358
chr20	25846730	25847041	1.42489	-0.755907	-7.10616	0.0114379	2290794	2290801	8	-0.256	7	0.321	0.057	0.578	0.037	0.274	0.402	0.321	0.288	0.635	0.574	0.533	0.564	0.581	Partial_hypomethylation_memory	Hypo	chr20:25846730-25847041
chr8	138431069	138432649	1.31908	-0.801354	-7.10511	0.0114379	23138397	23138403	7	-0.311	6	0.529	0.148	0.84	0.041	0.679	0.364	0.625	0.447	0.882	0.868	0.775	0.833	0.84	Memory_hypomethylation	Hypo	chr8:138431069-138432649
chr10	132616175	132617443	2.41071	-0.658376	-7.10096	0.0114668	1172576	1172585	10	-0.254	9	0.628	0.152	0.882	0.031	0.579	0.437	0.777	0.718	0.847	0.865	0.872	0.904	0.923	Memory_hypomethylation	Hypo	chr10:132616175-132617443
chrX	34598802	34600371	1.36319	-0.588428	-7.09922	0.011474	24562197	24562205	9	-0.212	8	0.684	0.145	0.895	0.055	0.681	0.496	0.707	0.85	0.889	0.887	0.939	0.811	0.951	Partial_hypomethylation_memory	Hypo	chrX:34598802-34600371
chr19	45135819	45136662	2.16184	-0.482944	-7.09619	0.0114957	11286380	11286389	10	-0.223	9	0.415	0.103	0.638	0.096	0.425	0.323	0.356	0.556	0.643	0.476	0.655	0.715	0.702	Aberrant_hypomethylation	Hypo	chr19:45135819-45136662
chr22	38476973	38478903	34.3539	-0.742667	-7.0953	0.011539	14815509	14815630	122	-0.301	174	0.248	0.128	0.548	0.268	0.188	0.259	0.42	0.122	0.921	0.45	0.73	0.346	0.293	Memory_hypomethylation	Hypo	chr22:38476973-38478903
chr8	139825531	139826495	3.25489	-0.603069	-7.09478	0.011539	23149128	23149146	19	-0.212	21	0.698	0.115	0.91	0.019	0.77	0.526	0.751	0.745	0.921	0.889	0.912	0.894	0.935	Memory_hypomethylation	Hypo	chr8:139825531-139826495
chr9	10614062	10614809	2.75054	-0.481332	-7.09476	0.011539	23340287	23340299	13	-0.208	12	0.572	0.131	0.78	0.042	0.619	0.378	0.628	0.663	0.718	0.781	0.794	0.774	0.835	Partial_hypomethylation_memory	Hypo	chr9:10614062-10614809
chr20	622104	622456	3.60559	-0.660139	-7.09178	0.0115679	2069302	2069314	13	-0.27	12	0.531	0.136	0.801	0.087	0.641	0.4	0.656	0.427	0.711	0.705	0.829	0.881	0.88	Partial_hypomethylation_memory	Hypo	chr20:622104-622456
chr12	128999071	128999727	2.03667	-0.50568	-7.09158	0.0115751	5585088	5585101	14	-0.214	13	0.7	0.133	0.913	0.015	0.697	0.515	0.819	0.768	0.93	0.922	0.892	0.904	0.919	Memory_hypomethylation	Hypo	chr12:128999071-128999727
chr12	128510165	128511193	1.76908	-0.552815	-7.09142	0.0115823	5579602	5579614	13	-0.226	12	0.618	0.157	0.843	0.047	0.723	0.388	0.71	0.651	0.915	0.783	0.831	0.843	0.845	Memory_hypomethylation	Hypo	chr12:128510165-128511193
chr17	10987804	10990121	2.67032	-0.48441	-7.0908	0.0115823	9112921	9112938	18	-0.202	17	0.7	0.141	0.902	0.03	0.853	0.511	0.714	0.722	0.92	0.879	0.863	0.912	0.937	Partial_hypomethylation_memory	Hypo	chr17:10987804-10990121
chr14	100632788	100633581	16.1438	-0.875031	-7.0874	0.0115895	7089587	7089628	42	-0.379	41	0.355	0.198	0.734	0.098	0.39	0.323	0.594	0.113	0.869	0.63	0.651	0.743	0.78	Partial_hypomethylation_memory	Hypo	chr14:100632788-100633581
chr2	95522896	95524376	18.7319	-0.834804	-7.08692	0.0115968	15833336	15833390	55	-0.362	95	0.23	0.029	0.593	0.202	0.19	0.25	0.252	0.228	0.447	0.903	0.684	0.515	0.414	Memory_hypomethylation	Hypo	chr2:95522896-95524376
chr6	154938141	154938946	1.14459	-0.643014	-7.08511	0.0116112	20483075	20483081	7	-0.221	6	0.695	0.014	0.916	0.021	0.711	0.694	0.699	0.677	0.932	0.912	0.882	0.932	0.924	Memory_hypomethylation	Hypo	chr6:154938141-154938946
chr1	195050975	195052069	1.10617	-0.776747	-7.08454	0.0116184	13111063	13111067	5	-0.29	4	0.415	0.086	0.705	0.045	0.43	0.289	0.474	0.467	0.769	0.724	0.686	0.695	0.648	Partial_hypomethylation_memory	Hypo	chr1:195050975-195052069
chr17	3289570	3290100	17.3822	-1.01818	-7.08448	0.0116184	8990832	8990876	45	-0.369	67	0.355	0.178	0.724	0.28	0.199	0.202	0.512	0.506	0.909	0.939	0.879	0.611	0.28	Memory_hypomethylation	Hypo	chr17:3289570-3290100
chr4	75719825	75720274	2.43894	-0.623203	-7.08438	0.0116184	17139461	17139474	14	-0.206	13	0.273	0.108	0.479	0.148	0.267	0.172	0.424	0.231	0.577	0.627	0.542	0.28	0.369	Memory_hypomethylation	Hypo	chr4:75719825-75720274
chr1	59041718	59042411	31.9206	-1.27781	-7.08256	0.0116329	12292921	12292975	55	-0.531	65	0.303	0.312	0.834	0.166	0.105	0.215	0.765	0.128	0.953	0.934	0.887	0.853	0.546	Memory_hypomethylation	Hypo	chr1:59041718-59042411
chr16	6533667	6533948	8.42735	0.900919	7.08233	0.0116401	8104418	8104442	25	0.315	24	0.389	0.222	0.074	0.049	0.519	0.498	0.057	0.483	0.117	0.014	0.13	0.05	0.058	Aberrant_hypermethylation	Hyper	chr16:6533667-6533948
chr18	28092182	28093196	0.752696	-0.768237	-7.08109	0.0116473	10184396	10184402	7	-0.271	6	0.481	0.067	0.752	0.059	0.407	0.556	0.447	0.514	0.836	0.69	0.742	0.783	0.71	Partial_hypomethylation_memory	Hypo	chr18:28092182-28093196
chr13	112755318	112757792	7.79891	-0.540582	-7.07989	0.0116617	6368266	6368302	37	-0.244	39	0.495	0.244	0.738	0.061	0.549	0.597	0.693	0.14	0.779	0.633	0.779	0.743	0.759	Memory_hypomethylation	Hypo	chr13:112755318-112757792
chr1	4586074	4587067	2.73035	-0.599717	-7.07604	0.0117051	11627140	11627152	13	-0.25	12	0.593	0.185	0.843	0.061	0.683	0.357	0.784	0.547	0.866	0.926	0.812	0.761	0.848	Partial_hypomethylation_memory	Hypo	chr1:4586074-4587067
chr7	23762054	23762754	8.75739	-0.746382	-7.07594	0.0117051	20922889	20922910	22	-0.333	21	0.496	0.191	0.83	0.065	0.5	0.226	0.609	0.65	0.808	0.831	0.732	0.899	0.877	Aberrant_hypomethylation	Hypo	chr7:23762054-23762754
chr7	413054	417911	36.8409	-0.632755	-7.07512	0.0117123	20674906	20675106	201	-0.243	218	0.602	0.376	0.845	0.046	0.825	0.855	0.679	0.05	0.862	0.782	0.815	0.867	0.899	Memory_hypomethylation	Hypo	chr7:413054-417911
chr8	138741530	138742797	0.923231	-0.642299	-7.07381	0.0117267	23140333	23140338	6	-0.227	5	0.67	0.11	0.897	0.033	0.768	0.514	0.712	0.688	0.923	0.885	0.851	0.89	0.935	Partial_hypomethylation_memory	Hypo	chr8:138741530-138742797
chr7	67588510	67589631	1.9324	-0.647629	-7.07279	0.011734	21270151	21270159	9	-0.238	8	0.648	0.193	0.886	0.018	0.729	0.402	0.856	0.605	0.865	0.893	0.891	0.911	0.873	Memory_hypomethylation	Hypo	chr7:67588510-67589631
chr22	49665274	49666183	4.27769	0.595463	7.07256	0.0117412	15007723	15007744	22	0.223	21	0.278	0.177	0.054	0.022	0.47	0.372	0.073	0.196	0.072	0.016	0.056	0.06	0.067	Aberrant_hypermethylation	Hyper	chr22:49665274-49666183
chr16	74734116	74734668	15.2011	-1.15261	-7.07126	0.0117484	8693703	8693740	38	-0.442	38	0.065	0.048	0.507	0.302	0.084	0.03	0.124	0.021	0.925	0.455	0.693	0.259	0.204	Memory_hypomethylation	Hypo	chr16:74734116-74734668
chr16	90143273	90144623	23.8236	-0.978662	-7.06692	0.0117845	8926268	8926317	50	-0.446	49	0.131	0.072	0.577	0.255	0.236	0.115	0.082	0.09	0.466	0.177	0.749	0.76	0.733	Memory_hypomethylation	Hypo	chr16:90143273-90144623
chr8	137077717	137078361	2.38316	-1.23218	-7.06668	0.0117845	23130150	23130155	6	-0.433	5	0.373	0.064	0.807	0.107	0.326	0.439	0.312	0.417	0.944	0.814	0.729	0.677	0.869	Memory_hypomethylation	Hypo	chr8:137077717-137078361
chr19	35716021	35716242	3.60184	-0.623018	-7.06623	0.0117917	11146412	11146425	14	-0.266	13	0.502	0.117	0.768	0.057	0.547	0.338	0.511	0.611	0.817	0.725	0.693	0.785	0.82	Memory_hypomethylation	Hypo	chr19:35716021-35716242
chr5	2772087	2773234	2.50903	-1.10014	-7.06603	0.0117917	17971650	17971656	7	-0.394	6	0.47	0.077	0.864	0.077	0.474	0.39	0.572	0.443	0.898	0.88	0.835	0.75	0.956	Memory_hypomethylation	Hypo	chr5:2772087-2773234
chr4	42330899	42332083	1.50221	1.04795	7.06495	0.0117917	16954491	16954497	7	0.352	6	0.829	0.044	0.477	0.042	0.78	0.821	0.887	0.83	0.466	0.522	0.497	0.492	0.411	Aberrant_hypermethylation	Hyper	chr4:42330899-42332083
chr16	30133517	30133869	2.11589	-0.69532	-7.06493	0.0117917	8359692	8359701	10	-0.253	9	0.492	0.061	0.745	0.065	0.554	0.474	0.524	0.416	0.761	0.671	0.686	0.783	0.823	Partial_hypomethylation_memory	Hypo	chr16:30133517-30133869
chr7	155768844	155769481	2.95928	-0.727503	-7.06447	0.0117989	22012107	22012116	10	-0.27	9	0.65	0.159	0.92	0.028	0.777	0.54	0.797	0.487	0.956	0.891	0.896	0.915	0.943	Memory_hypomethylation	Hypo	chr7:155768844-155769481
chr22	48653506	48654131	2.33566	-0.596286	-7.06409	0.0118062	14988587	14988598	12	-0.217	11	0.709	0.11	0.926	0.028	0.741	0.562	0.824	0.707	0.924	0.894	0.904	0.946	0.962	Partial_hypomethylation_memory	Hypo	chr22:48653506-48654131
chr11	44636845	44636935	0.719324	-0.836086	-7.06118	0.0118278	3661906	3661911	6	-0.355	5	0.477	0.114	0.832	0.049	0.512	0.614	0.438	0.345	0.8	0.875	0.78	0.814	0.892	Aberrant_hypomethylation	Hypo	chr11:44636845-44636935
chr10	14804027	14804673	2.21429	-0.554191	-7.06038	0.0118278	174655	174666	12	-0.22	11	0.715	0.039	0.935	0.023	0.743	0.727	0.657	0.732	0.943	0.937	0.926	0.904	0.966	Memory_hypomethylation	Hypo	chr10:14804027-14804673
chr7	98970238	98970675	2.45702	-0.49068	-7.06024	0.0118278	21518642	21518654	13	-0.208	12	0.622	0.114	0.83	0.016	0.692	0.496	0.559	0.742	0.825	0.81	0.835	0.853	0.825	Partial_hypomethylation_memory	Hypo	chr7:98970238-98970675
chr10	111965404	111966094	5.65074	-0.637748	-7.05804	0.0118712	952001	952019	19	-0.317	20	0.325	0.077	0.643	0.113	0.374	0.389	0.32	0.218	0.673	0.442	0.72	0.698	0.681	Memory_hypomethylation	Hypo	chr10:111965404-111966094
chr1	248020447	248021335	27.639	-0.963408	-7.05703	0.0118784	13594126	13594193	68	-0.43	106	0.054	0.036	0.484	0.288	0.037	0.028	0.108	0.044	0.918	0.488	0.563	0.274	0.178	Memory_hypomethylation	Hypo	chr1:248020447-248021335
chr4	168842360	168843880	3.9278	-1.00619	-7.05675	0.0118784	17730511	17730520	10	-0.4	9	0.521	0.06	0.92	0.025	0.528	0.517	0.446	0.592	0.959	0.897	0.898	0.925	0.923	Memory_hypomethylation	Hypo	chr4:168842360-168843880
chr12	128644868	128645567	2.04026	-0.579323	-7.05561	0.0118928	5581150	5581161	12	-0.229	11	0.656	0.179	0.884	0.03	0.676	0.398	0.799	0.75	0.885	0.847	0.87	0.89	0.929	Partial_hypomethylation_memory	Hypo	chr12:128644868-128645567
chr9	140356209	140356830	12.745	-0.59995	-7.05487	0.0118928	24293278	24293325	48	-0.271	48	0.151	0.041	0.422	0.202	0.128	0.201	0.108	0.167	0.16	0.25	0.608	0.549	0.541	Aberrant_hypomethylation	Hypo	chr9:140356209-140356830
chr11	73668325	73669256	12.6038	-0.815529	-7.0533	0.0119217	3979099	3979133	35	-0.344	35	0.506	0.279	0.85	0.07	0.349	0.741	0.743	0.193	0.848	0.733	0.866	0.89	0.913	Memory_hypomethylation	Hypo	chr11:73668325-73669256
chr22	51042031	51042942	32.0987	-1.15438	-7.05268	0.0119217	15038894	15038964	71	-0.417	104	0.337	0.317	0.754	0.263	0.114	0.228	0.808	0.2	0.942	0.922	0.899	0.686	0.322	Partial_hypomethylation_memory	Hypo	chr22:51042031-51042942
chr12	107974843	107975401	14.7593	-1.04461	-7.05129	0.0119506	5316359	5316404	46	-0.398	53	0.097	0.054	0.495	0.302	0.064	0.111	0.168	0.047	0.931	0.638	0.434	0.327	0.147	Memory_hypomethylation	Hypo	chr12:107974843-107975401
chr3	185976740	185977163	2.91327	-0.554971	-7.05016	0.0119939	14917542	14917555	14	-0.22	13	0.441	0.122	0.661	0.1	0.541	0.325	0.345	0.551	0.611	0.515	0.767	0.681	0.728	Aberrant_hypomethylation	Hypo	chr3:185976740-185977163
chr12	129987320	129987811	1.05691	-0.68321	-7.04993	0.0119939	5597331	5597335	5	-0.263	4	0.647	0.106	0.91	0.034	0.683	0.491	0.728	0.687	0.93	0.859	0.909	0.95	0.902	Memory_hypomethylation	Hypo	chr12:129987320-129987811
chr14	104551568	104552345	21.8467	-0.91977	-7.04644	0.01203	7156534	7156586	53	-0.377	75	0.079	0.032	0.456	0.273	0.058	0.075	0.126	0.057	0.461	0.042	0.751	0.643	0.383	Memory_hypomethylation	Hypo	chr14:104551568-104552345
chr11	12589263	12590721	2.2025	-0.967748	-7.04527	0.0120517	3440144	3440152	9	-0.325	8	0.519	0.047	0.844	0.091	0.496	0.477	0.519	0.585	0.752	0.747	0.859	0.936	0.926	Memory_hypomethylation	Hypo	chr11:12589263-12590721
chr11	88953771	88954110	1.59821	-0.487363	-7.04369	0.0120733	4092296	4092307	12	-0.214	11	0.593	0.045	0.808	0.05	0.632	0.558	0.633	0.551	0.872	0.817	0.773	0.743	0.832	Aberrant_hypomethylation	Hypo	chr11:88953771-88954110
chr18	14230858	14232132	2.65437	0.557731	7.04326	0.0120806	10100759	10100772	14	0.236	13	0.854	0.041	0.618	0.09	0.833	0.831	0.838	0.916	0.549	0.547	0.617	0.608	0.768	Memory_hypermethylation	Hyper	chr18:14230858-14232132
chr6	27257114	27258111	1.70339	-0.547113	-7.04285	0.0120806	19565839	19565846	8	-0.26	7	0.456	0.123	0.717	0.091	0.438	0.291	0.565	0.532	0.735	0.573	0.701	0.76	0.814	Partial_hypomethylation_memory	Hypo	chr6:27257114-27258111
chr3	50310803	50311213	9.15152	-0.554616	-7.04167	0.0120806	13949165	13949206	42	-0.212	41	0.347	0.086	0.559	0.081	0.326	0.235	0.421	0.406	0.615	0.518	0.665	0.538	0.459	Memory_hypomethylation	Hypo	chr3:50310803-50311213
chr16	63651138	63651662	10.9807	-1.08548	-7.03963	0.0121167	8567517	8567543	27	-0.467	48	0.375	0.273	0.842	0.149	0.332	0.5	0.653	0.016	0.955	0.96	0.885	0.813	0.599	Partial_hypomethylation_memory	Hypo	chr16:63651138-63651662
chr12	129004133	129004834	2.0617	-0.587964	-7.03899	0.0121311	5585179	5585188	10	-0.241	9	0.641	0.146	0.882	0.041	0.689	0.447	0.797	0.632	0.866	0.829	0.875	0.938	0.905	Partial_hypomethylation_memory	Hypo	chr12:129004133-129004834
chr19	4326975	4327963	17.7798	-0.805734	-7.03886	0.0121311	10713704	10713756	53	-0.313	57	0.02	0.006	0.334	0.215	0.016	0.028	0.016	0.022	0.455	0.016	0.208	0.525	0.464	Memory_hypomethylation	Hypo	chr19:4326975-4327963
chr22	46866138	46866461	0.657567	-1.08895	-7.03835	0.0121311	14959920	14959924	5	-0.414	4	0.5	0.045	0.913	0.07	0.517	0.544	0.439	0.5	0.985	0.967	0.836	0.842	0.937	Memory_hypomethylation	Hypo	chr22:46866138-46866461
chr12	130248672	130249400	1.09108	-0.712974	-7.03785	0.0121383	5600092	5600097	6	-0.277	5	0.626	0.089	0.903	0.023	0.667	0.523	0.727	0.587	0.907	0.871	0.891	0.915	0.931	Memory_hypomethylation	Hypo	chr12:130248672-130249400
chr10	132774079	132774923	1.44381	-0.733247	-7.03775	0.0121383	1174464	1174470	7	-0.266	6	0.61	0.039	0.876	0.041	0.592	0.564	0.633	0.65	0.919	0.891	0.889	0.81	0.87	Memory_hypomethylation	Hypo	chr10:132774079-132774923
chr8	139554019	139554877	3.66599	-0.653091	-7.03654	0.01216	23146409	23146422	14	-0.27	13	0.478	0.125	0.748	0.084	0.591	0.301	0.496	0.524	0.731	0.63	0.861	0.745	0.775	Memory_hypomethylation	Hypo	chr8:139554019-139554877
chr22	39608704	39609130	2.03091	-1.03889	-7.03484	0.0121889	14835912	14835919	8	-0.366	7	0.342	0.032	0.707	0.078	0.312	0.316	0.371	0.367	0.681	0.73	0.737	0.8	0.59	Memory_hypomethylation	Hypo	chr22:39608704-39609130
chr20	56321230	56321437	1.0769	-0.574449	-7.03037	0.0122683	2609160	2609167	8	-0.204	7	0.756	0.074	0.96	0.034	0.818	0.803	0.655	0.75	0.99	1	0.929	0.926	0.956	Memory_hypomethylation	Hypo	chr20:56321230-56321437
chr10	132635919	132636555	1.08939	-0.892679	-7.0303	0.0122683	1172769	1172773	5	-0.349	4	0.537	0.104	0.886	0.026	0.576	0.386	0.564	0.621	0.891	0.885	0.855	0.925	0.875	Memory_hypomethylation	Hypo	chr10:132635919-132636555
chr9	120507171	120507747	12.6488	-0.832257	-7.02867	0.0122755	23988797	23988834	38	-0.364	47	0.252	0.125	0.616	0.289	0.209	0.135	0.429	0.237	0.915	0.762	0.788	0.347	0.268	Partial_hypomethylation_memory	Hypo	chr9:120507171-120507747
chr10	133293394	133293914	1.53997	-0.73429	-7.02837	0.0122755	1182532	1182539	8	-0.268	7	0.593	0.129	0.861	0.063	0.709	0.414	0.659	0.592	0.895	0.909	0.916	0.8	0.785	Memory_hypomethylation	Hypo	chr10:133293394-133293914
chr5	145803985	145804836	1.81039	-0.617525	-7.02562	0.01229	18961367	18961377	11	-0.218	10	0.561	0.071	0.779	0.042	0.629	0.498	0.616	0.5	0.78	0.838	0.722	0.766	0.788	Memory_hypomethylation	Hypo	chr5:145803985-145804836
chr9	9865816	9866067	0.807501	-0.711404	-7.02545	0.01229	23336317	23336321	5	-0.261	4	0.647	0.093	0.908	0.033	0.765	0.541	0.619	0.662	0.889	0.895	0.874	0.957	0.924	Memory_hypomethylation	Hypo	chr9:9865816-9866067
chr10	132585699	132586090	1.19079	-0.587028	-7.01917	0.0123405	1172062	1172067	6	-0.25	5	0.635	0.121	0.885	0.034	0.691	0.456	0.67	0.721	0.9	0.873	0.857	0.858	0.937	Partial_hypomethylation_memory	Hypo	chr10:132585699-132586090
chr3	36916200	36918068	2.25058	-0.867555	-7.01885	0.0123477	13810522	13810533	12	-0.325	11	0.572	0.066	0.897	0.031	0.608	0.547	0.491	0.641	0.887	0.898	0.874	0.878	0.951	Memory_hypomethylation	Hypo	chr3:36916200-36918068
chr7	156048571	156049531	1.43699	-0.556631	-7.01797	0.012355	22016498	22016510	13	-0.201	12	0.741	0.133	0.943	0.028	0.844	0.601	0.866	0.655	0.961	0.95	0.896	0.941	0.966	Memory_hypomethylation	Hypo	chr7:156048571-156049531
chr8	138630487	138631666	2.61214	-0.720426	-7.01733	0.0123622	23139679	23139691	13	-0.221	13	0.682	0.148	0.903	0.033	0.715	0.469	0.732	0.81	0.888	0.872	0.886	0.955	0.913	Memory_hypomethylation	Hypo	chr8:138630487-138631666
chr13	20161108	20161285	2.57821	-0.61823	-7.01698	0.0123694	5674153	5674166	14	-0.277	14	0.524	0.122	0.801	0.064	0.534	0.435	0.435	0.693	0.872	0.745	0.851	0.808	0.727	Partial_hypomethylation_memory	Hypo	chr13:20161108-20161285
chr2	231879286	231880746	3.4126	-0.521533	-7.0123	0.0123911	16860046	16860066	21	-0.217	20	0.477	0.032	0.694	0.074	0.507	0.47	0.436	0.496	0.606	0.687	0.646	0.738	0.794	Memory_hypomethylation	Hypo	chr2:231879286-231880746
chr16	9159329	9159617	0.814923	-0.621767	-7.01059	0.0124127	8132460	8132465	6	-0.24	5	0.679	0.033	0.919	0.033	0.675	0.646	0.724	0.672	0.902	0.889	0.896	0.941	0.965	Memory_hypomethylation	Hypo	chr16:9159329-9159617
chr19	52104419	52104993	31.326	-1.1361	-7.00995	0.0124272	11425247	11425306	60	-0.501	75	0.43	0.364	0.931	0.04	0.212	0.134	0.43	0.943	0.95	0.958	0.939	0.948	0.86	Partial_hypomethylation_memory	Hypo	chr19:52104419-52104993
chr7	67612153	67612752	1.34643	-0.841362	-7.00747	0.0124777	21270326	21270331	6	-0.335	5	0.585	0.219	0.92	0.028	0.627	0.353	0.867	0.493	0.897	0.903	0.902	0.964	0.932	Partial_hypomethylation_memory	Hypo	chr7:67612153-67612752
chr7	67795695	67797203	1.15778	-0.620072	-7.00742	0.0124849	21272175	21272183	9	-0.241	8	0.676	0.126	0.917	0.029	0.751	0.53	0.808	0.617	0.962	0.919	0.906	0.882	0.915	Memory_hypomethylation	Hypo	chr7:67795695-67797203
chr22	49069389	49069873	3.49864	-1.0031	-7.00639	0.0125138	14996750	14996759	10	-0.395	9	0.5	0.118	0.895	0.114	0.525	0.364	0.645	0.465	1	0.92	0.702	0.901	0.952	Memory_hypomethylation	Hypo	chr22:49069389-49069873
chr12	28988549	28989152	2.13255	0.835475	7.00561	0.012521	4736411	4736420	10	0.287	10	0.73	0.028	0.443	0.155	0.729	0.698	0.725	0.767	0.368	0.402	0.351	0.719	0.376	Memory_hypermethylation	Hyper	chr12:28988549-28989152
chr22	17600598	17600947	8.14446	-0.54858	-7.0052	0.0125427	14546021	14546058	38	-0.237	37	0.275	0.127	0.512	0.085	0.243	0.215	0.18	0.462	0.519	0.386	0.62	0.542	0.492	Memory_hypomethylation	Hypo	chr22:17600598-17600947
chr12	117062509	117062858	2.19417	-0.676159	-7.00307	0.0125571	5424722	5424731	10	-0.263	9	0.638	0.043	0.901	0.028	0.68	0.669	0.602	0.6	0.949	0.893	0.873	0.896	0.894	Memory_hypomethylation	Hypo	chr12:117062509-117062858
chr10	132845098	132846112	1.82169	-0.699506	-7.00294	0.0125644	1175358	1175365	8	-0.277	7	0.583	0.091	0.86	0.04	0.655	0.455	0.581	0.64	0.798	0.875	0.845	0.897	0.884	Memory_hypomethylation	Hypo	chr10:132845098-132846112
chr20	18360561	18361247	3.16011	-1.07135	-7.00178	0.0125788	2219130	2219137	8	-0.42	7	0.481	0.084	0.902	0.057	0.504	0.37	0.479	0.573	0.96	0.814	0.888	0.907	0.94	Memory_hypomethylation	Hypo	chr20:18360561-18361247
chr7	67705585	67706903	1.9938	-0.724023	-7.0014	0.0125788	21271374	21271383	10	-0.273	9	0.563	0.205	0.836	0.04	0.567	0.363	0.844	0.478	0.825	0.774	0.843	0.862	0.878	Partial_hypomethylation_memory	Hypo	chr7:67705585-67706903
chr1	58597710	58597990	3.70302	-0.599335	-6.99889	0.0126005	12289884	12289902	19	-0.226	18	0.65	0.188	0.877	0.058	0.718	0.398	0.64	0.844	0.834	0.87	0.807	0.941	0.93	Memory_hypomethylation	Hypo	chr1:58597710-58597990
chr3	1583187	1584496	1.63449	-0.838151	-6.99776	0.0126149	13532622	13532629	8	-0.352	7	0.543	0.281	0.895	0.046	0.65	0.259	0.378	0.887	0.957	0.866	0.836	0.91	0.909	Partial_hypomethylation_memory	Hypo	chr3:1583187-1584496
chr12	129087101	129088870	2.65308	-0.508005	-6.99714	0.0126221	5586212	5586225	14	-0.218	13	0.65	0.115	0.868	0.028	0.651	0.509	0.789	0.65	0.868	0.828	0.859	0.903	0.883	Partial_hypomethylation_memory	Hypo	chr12:129087101-129088870
chr5	3117976	3120180	5.63461	0.516773	6.99578	0.0126366	17975936	17975972	37	0.217	36	0.347	0.224	0.13	0.038	0.2	0.362	0.169	0.659	0.158	0.077	0.104	0.158	0.155	Partial_hypermethyation_memory	Hyper	chr5:3117976-3120180
chr6	128395382	128395866	0.774164	-0.679401	-6.99485	0.0126438	20278138	20278142	5	-0.283	4	0.635	0.056	0.918	0.008	0.571	0.61	0.659	0.699	0.914	0.921	0.906	0.926	0.922	Partial_hypomethylation_memory	Hypo	chr6:128395382-128395866
chr10	102428564	102429053	2.90679	-0.496835	-6.99483	0.0126438	865166	865179	14	-0.225	13	0.482	0.12	0.707	0.036	0.56	0.308	0.561	0.5	0.673	0.688	0.691	0.764	0.72	Partial_hypomethylation_memory	Hypo	chr10:102428564-102429053
chr14	97058746	97059521	23.5622	-1.12803	-6.99222	0.0127016	7049766	7049828	63	-0.469	62	0.115	0.047	0.585	0.351	0.078	0.146	0.073	0.165	0.956	0.871	0.656	0.224	0.216	Memory_hypomethylation	Hypo	chr14:97058746-97059521
chrX	152760531	152760870	3.71977	0.8237	6.992	0.0127016	25325794	25325807	14	0.292	13	0.633	0.066	0.341	0.166	0.543	0.697	0.663	0.63	0.55	0.421	0.147	0.391	0.198	Aberrant_hypermethylation	Hyper	chrX:152760531-152760870
chr11	118138564	118140577	4.89422	0.754683	6.988	0.0127304	4297928	4297940	13	0.278	12	0.855	0.029	0.577	0.024	0.86	0.841	0.825	0.894	0.606	0.567	0.57	0.597	0.547	Aberrant_hypermethylation	Hyper	chr11:118138564-118140577
chr11	100279378	100279936	2.05555	-1.0559	-6.98643	0.0127377	4158866	4158876	11	-0.26	10	0.545	0.123	0.805	0.088	0.672	0.377	0.554	0.579	0.691	0.743	0.91	0.828	0.854	Memory_hypomethylation	Hypo	chr11:100279378-100279936
chr10	132722467	132722904	1.68137	0.815158	6.98308	0.0127593	1173771	1173780	10	0.297	9	0.699	0.095	0.403	0.115	0.763	0.56	0.753	0.722	0.291	0.361	0.597	0.378	0.386	Aberrant_hypermethylation	Hyper	chr10:132722467-132722904
chr12	133179132	133181188	19.9486	-0.659441	-6.98258	0.0127665	5653408	5653501	94	-0.225	123	0.547	0.317	0.772	0.027	0.684	0.718	0.715	0.072	0.811	0.738	0.77	0.782	0.758	Memory_hypomethylation	Hypo	chr12:133179132-133181188
chr14	49320967	49322457	3.48154	-0.775502	-6.98163	0.0127738	6623930	6623943	14	-0.298	13	0.581	0.034	0.879	0.072	0.598	0.529	0.597	0.599	0.97	0.895	0.916	0.82	0.792	Partial_hypomethylation_memory	Hypo	chr14:49320967-49322457
chr19	12624212	12624756	13.2293	-0.687511	-6.97933	0.0128099	10871045	10871080	36	-0.29	40	0.654	0.21	0.943	0.016	0.448	0.531	0.714	0.922	0.953	0.938	0.918	0.95	0.958	Partial_hypomethylation_memory	Hypo	chr19:12624212-12624756
chr1	157948526	157949124	13.43	-0.709321	-6.97875	0.0128171	12850540	12850575	36	-0.319	37	0.289	0.175	0.608	0.131	0.28	0.148	0.539	0.189	0.688	0.475	0.541	0.796	0.539	Memory_hypomethylation	Hypo	chr1:157948526-157949124
chr3	1895686	1897363	1.8819	-0.788071	-6.97869	0.0128171	13534457	13534464	8	-0.356	7	0.545	0.231	0.901	0.058	0.592	0.325	0.414	0.848	0.952	0.824	0.86	0.91	0.957	Memory_hypomethylation	Hypo	chr3:1895686-1897363
chr14	51326241	51326957	6.13019	-0.502904	-6.97799	0.0128171	6642200	6642221	22	-0.214	21	0.563	0.197	0.777	0.082	0.565	0.309	0.79	0.589	0.857	0.642	0.778	0.782	0.826	Partial_hypomethylation_memory	Hypo	chr14:51326241-51326957
chr2	61935672	61936131	2.66091	-0.808223	-6.97685	0.0128243	15602352	15602365	14	-0.245	13	0.673	0.03	0.918	0.058	0.709	0.639	0.685	0.659	0.974	0.901	0.827	0.957	0.93	Memory_hypomethylation	Hypo	chr2:61935672-61936131
chr2	65124053	65124444	0.854665	-0.606637	-6.9763	0.0128388	15629015	15629021	7	-0.214	7	0.704	0.054	0.919	0.009	0.765	0.712	0.633	0.708	0.93	0.919	0.913	0.907	0.924	Memory_hypomethylation	Hypo	chr2:65124053-65124444
chr17	75093141	75093385	0.64009	-0.820128	-6.97561	0.0128388	9826706	9826711	6	-0.252	5	0.702	0.074	0.954	0.024	0.727	0.595	0.721	0.765	0.96	0.978	0.94	0.971	0.92	Partial_hypomethylation_memory	Hypo	chr17:75093141-75093385
chr19	1690999	1692019	8.50976	-0.572926	-6.97067	0.0129182	10640239	10640274	36	-0.248	36	0.345	0.063	0.593	0.118	0.429	0.277	0.324	0.35	0.578	0.429	0.552	0.736	0.67	Memory_hypomethylation	Hypo	chr19:1690999-1692019
chr8	139061253	139062513	2.44772	-0.622578	-6.97055	0.0129182	23142430	23142439	10	-0.237	9	0.602	0.157	0.839	0.034	0.634	0.378	0.655	0.742	0.885	0.795	0.819	0.836	0.858	Memory_hypomethylation	Hypo	chr8:139061253-139062513
chr6	29952068	29953024	1.45178	-0.679977	-6.96869	0.0129326	19596214	19596220	7	-0.274	6	0.633	0.01	0.908	0.039	0.621	0.629	0.644	0.638	0.953	0.863	0.873	0.915	0.933	Memory_hypomethylation	Hypo	chr6:29952068-29953024
chr19	39402622	39403047	6.16671	-0.632843	-6.96504	0.0129615	11206851	11206873	23	-0.27	31	0.463	0.2	0.733	0.106	0.432	0.197	0.569	0.655	0.898	0.667	0.674	0.78	0.646	Partial_hypomethylation_memory	Hypo	chr19:39402622-39403047
chr7	82476595	82477087	0.681105	-0.600639	-6.96333	0.0129759	21406614	21406618	5	-0.222	4	0.694	0.024	0.916	0.043	0.721	0.664	0.699	0.691	0.968	0.918	0.918	0.848	0.929	Memory_hypomethylation	Hypo	chr7:82476595-82477087
chr4	22022424	22023337	3.11085	-0.750943	-6.95966	0.0129976	16804400	16804411	12	-0.288	11	0.646	0.055	0.935	0.025	0.701	0.579	0.681	0.624	0.955	0.933	0.897	0.929	0.959	Memory_hypomethylation	Hypo	chr4:22022424-22023337
chr7	13651452	13652142	3.45568	-0.746389	-6.95479	0.0130482	20850395	20850407	13	-0.311	12	0.63	0.022	0.941	0.042	0.62	0.603	0.65	0.646	0.959	0.968	0.928	0.976	0.873	Memory_hypomethylation	Hypo	chr7:13651452-13652142
chr12	129498747	129501302	6.73388	-0.532103	-6.95302	0.0130626	5592278	5592304	27	-0.202	29	0.591	0.119	0.793	0.047	0.65	0.413	0.645	0.657	0.797	0.714	0.796	0.827	0.83	Memory_hypomethylation	Hypo	chr12:129498747-129501302
chr9	780298	780803	2.89222	-0.544318	-6.95222	0.0130626	23267757	23267769	13	-0.226	12	0.377	0.069	0.603	0.087	0.366	0.32	0.346	0.477	0.734	0.581	0.498	0.57	0.633	Memory_hypomethylation	Hypo	chr9:780298-780803
chr17	5414318	5415035	6.02335	-0.49484	-6.95015	0.013077	9029356	9029385	30	-0.21	30	0.567	0.052	0.777	0.08	0.584	0.621	0.566	0.497	0.833	0.699	0.682	0.822	0.847	Memory_hypomethylation	Hypo	chr17:5414318-5415035
chr7	67203187	67204393	1.94731	-0.649677	-6.94865	0.0130843	21266162	21266173	12	-0.24	11	0.646	0.175	0.886	0.019	0.701	0.465	0.864	0.556	0.911	0.876	0.874	0.868	0.902	Partial_hypomethylation_memory	Hypo	chr7:67203187-67204393
chr9	124856340	124856467	0.900924	-0.497469	-6.94851	0.0130915	24023873	24023880	8	-0.205	7	0.547	0.099	0.753	0.055	0.602	0.424	0.514	0.649	0.688	0.763	0.735	0.74	0.837	Memory_hypomethylation	Hypo	chr9:124856340-124856467
chr1	66947560	66947671	0.706685	-1.31619	-6.94839	0.0130915	12353853	12353857	5	-0.342	6	0.546	0.053	0.888	0.061	0.583	0.5	0.6	0.5	0.957	0.819	0.845	0.944	0.873	Memory_hypomethylation	Hypo	chr1:66947560-66947671
chr17	35284919	35288098	16.7051	-0.563093	-6.94784	0.0131059	9346222	9346289	68	-0.236	67	0.307	0.132	0.543	0.162	0.33	0.427	0.354	0.119	0.625	0.262	0.626	0.548	0.654	Memory_hypomethylation	Hypo	chr17:35284919-35288098
chr1	23763234	23763638	6.57863	-0.579801	-6.94771	0.0131059	11901271	11901298	28	-0.239	27	0.053	0.053	0.291	0.156	0.106	0.09	0	0.015	0.476	0.05	0.352	0.31	0.269	Aberrant_hypomethylation	Hypo	chr1:23763234-23763638
chr4	32773124	32773430	0.763204	-0.723582	-6.94559	0.0131348	16878590	16878594	5	-0.294	4	0.556	0.072	0.85	0.047	0.631	0.518	0.601	0.475	0.887	0.85	0.772	0.884	0.857	Memory_hypomethylation	Hypo	chr4:32773124-32773430
chr10	133187959	133188438	1.16576	-0.748875	-6.94545	0.0131348	1180895	1180900	6	-0.277	5	0.658	0.086	0.936	0.044	0.708	0.538	0.729	0.659	1	0.915	0.891	0.911	0.962	Memory_hypomethylation	Hypo	chr10:133187959-133188438
chr7	157908006	157909452	2.58429	-0.528306	-6.94342	0.0131565	22049237	22049249	13	-0.202	12	0.656	0.114	0.858	0.046	0.591	0.595	0.827	0.61	0.792	0.897	0.831	0.9	0.867	Memory_hypomethylation	Hypo	chr7:157908006-157909452
chr4	35410650	35411742	1.21877	-0.79281	-6.94264	0.0131709	16891954	16891958	5	-0.323	4	0.586	0.143	0.909	0.05	0.536	0.41	0.672	0.727	0.841	0.921	0.891	0.914	0.979	Partial_hypomethylation_memory	Hypo	chr4:35410650-35411742
chr14	104073702	104074430	6.27156	-0.534344	-6.94225	0.0131709	7148248	7148279	32	-0.215	32	0.504	0.123	0.719	0.071	0.656	0.371	0.448	0.539	0.722	0.614	0.815	0.732	0.712	Partial_hypomethylation_memory	Hypo	chr14:104073702-104074430
chr10	132434521	132435705	2.23457	-0.597936	-6.94184	0.0131781	1170145	1170154	10	-0.282	9	0.591	0.079	0.873	0.045	0.636	0.5	0.674	0.552	0.898	0.797	0.868	0.894	0.907	Memory_hypomethylation	Hypo	chr10:132434521-132435705
chr10	132467567	132468527	2.62717	-0.768941	-6.93741	0.0131998	1170568	1170575	8	-0.329	7	0.506	0.075	0.835	0.028	0.525	0.42	0.481	0.597	0.84	0.853	0.868	0.801	0.811	Partial_hypomethylation_memory	Hypo	chr10:132467567-132468527
chr18	59562221	59562645	3.72361	-0.511756	-6.93631	0.0131998	10416752	10416767	16	-0.216	15	0.332	0.065	0.548	0.122	0.295	0.296	0.308	0.429	0.665	0.352	0.526	0.624	0.574	Memory_hypomethylation	Hypo	chr18:59562221-59562645
chr10	111523420	111523771	1.1438	-0.680344	-6.936	0.013207	948079	948085	7	-0.32	6	0.448	0.061	0.768	0.064	0.476	0.519	0.417	0.382	0.791	0.844	0.67	0.752	0.784	Memory_hypomethylation	Hypo	chr10:111523420-111523771
chr5	164064408	164065334	1.41502	-0.601641	-6.93356	0.0132215	19100272	19100279	8	-0.225	7	0.68	0.038	0.905	0.035	0.734	0.676	0.645	0.665	0.949	0.891	0.864	0.888	0.932	Partial_hypomethylation_memory	Hypo	chr5:164064408-164065334
chr19	39108560	39109240	6.35746	-0.501643	-6.92733	0.0132648	11200889	11200913	25	-0.231	24	0.487	0.162	0.717	0.037	0.457	0.289	0.522	0.68	0.707	0.68	0.779	0.711	0.71	Partial_hypomethylation_memory	Hypo	chr19:39108560-39109240
chr17	21481112	21481991	1.60029	0.543634	6.9242	0.0133226	9231580	9231588	9	0.221	9	0.834	0.031	0.613	0.096	0.854	0.866	0.797	0.82	0.542	0.485	0.718	0.654	0.664	Aberrant_hypermethylation	Hyper	chr17:21481112-21481991
chr6	67904445	67904916	1.10905	-1.21736	-6.92135	0.0133731	19895361	19895365	5	-0.47	4	0.364	0.106	0.834	0.099	0.381	0.21	0.435	0.431	0.913	0.844	0.875	0.876	0.664	Memory_hypomethylation	Hypo	chr6:67904445-67904916
chr20	15792451	15793232	2.17925	-1.21968	-6.91983	0.0133948	2196180	2196186	7	-0.467	6	0.436	0.03	0.903	0.022	0.464	0.421	0.401	0.459	0.893	0.913	0.869	0.913	0.926	Memory_hypomethylation	Hypo	chr20:15792451-15793232
chr10	118254896	118256122	1.24958	0.729638	6.91785	0.0134453	1006420	1006426	7	0.221	6	0.735	0.052	0.514	0.08	0.734	0.77	0.772	0.661	0.594	0.379	0.545	0.519	0.529	Memory_hypermethylation	Hyper	chr10:118254896-118256122
chr10	132601694	132602091	0.83297	-0.690821	-6.91739	0.0134453	1172322	1172328	7	-0.27	6	0.668	0.105	0.937	0.05	0.659	0.526	0.773	0.713	1	0.918	0.895	0.893	0.98	Partial_hypomethylation_memory	Hypo	chr10:132601694-132602091
chrX	152997085	152997857	2.52764	-1.12384	-6.9166	0.0134453	25331135	25331141	7	-0.409	6	0.513	0.03	0.922	0.031	0.556	0.511	0.49	0.495	0.892	0.891	0.95	0.92	0.957	Memory_hypomethylation	Hypo	chrX:152997085-152997857
chr12	25129205	25129588	0.906654	-0.676181	-6.91548	0.0134742	4708075	4708081	7	-0.23	6	0.689	0.026	0.919	0.046	0.717	0.674	0.703	0.661	0.978	0.894	0.903	0.866	0.954	Memory_hypomethylation	Hypo	chr12:25129205-25129588
chr5	150617988	150619179	9.60227	-0.55205	-6.91375	0.0135031	19003124	19003165	42	-0.201	41	0.514	0.092	0.716	0.09	0.481	0.433	0.646	0.499	0.788	0.708	0.565	0.742	0.776	Partial_hypomethylation_memory	Hypo	chr5:150617988-150619179
chr8	139427141	139428137	2.10019	-0.959974	-6.9116	0.0135175	23145444	23145449	6	-0.368	5	0.398	0.046	0.766	0.089	0.442	0.333	0.408	0.408	0.869	0.684	0.686	0.739	0.853	Partial_hypomethylation_memory	Hypo	chr8:139427141-139428137
chr3	1588953	1590582	2.23597	-0.614879	-6.91133	0.0135247	13532654	13532665	12	-0.26	11	0.622	0.21	0.882	0.04	0.718	0.43	0.468	0.872	0.914	0.851	0.832	0.888	0.925	Partial_hypomethylation_memory	Hypo	chr3:1588953-1590582
chr6	32671086	32671995	3.83938	-0.605748	-6.91045	0.013532	19630745	19630765	21	-0.206	20	0.661	0.116	0.867	0.084	0.661	0.542	0.621	0.819	0.954	0.814	0.749	0.916	0.903	Memory_hypomethylation	Hypo	chr6:32671086-32671995
chr20	42870974	42871450	0.947444	-0.580005	-6.90754	0.0135536	2444747	2444754	8	-0.226	7	0.694	0.057	0.92	0.024	0.707	0.611	0.719	0.739	0.919	0.921	0.912	0.891	0.957	Memory_hypomethylation	Hypo	chr20:42870974-42871450
chr12	130245599	130245883	1.58731	-0.588304	-6.90722	0.0135608	5600041	5600049	9	-0.202	8	0.742	0.116	0.944	0.022	0.73	0.585	0.805	0.85	0.958	0.914	0.943	0.934	0.972	Partial_hypomethylation_memory	Hypo	chr12:130245599-130245883
chr7	68075010	68076043	1.69125	-0.760843	-6.90691	0.0135681	21274756	21274763	8	-0.302	7	0.606	0.248	0.908	0.027	0.616	0.317	0.921	0.571	0.943	0.889	0.919	0.875	0.916	Memory_hypomethylation	Hypo	chr7:68075010-68076043
chr19	51067388	51068746	9.09337	-0.595378	-6.90654	0.0135681	11409064	11409097	34	-0.257	37	0.379	0.229	0.635	0.118	0.436	0.595	0.428	0.056	0.713	0.505	0.508	0.716	0.735	Memory_hypomethylation	Hypo	chr19:51067388-51068746
chr20	12489134	12491037	2.7652	-0.830136	-6.90633	0.0135681	2174014	2174025	12	-0.29	11	0.585	0.039	0.875	0.053	0.57	0.588	0.546	0.637	0.905	0.867	0.872	0.937	0.796	Memory_hypomethylation	Hypo	chr20:12489134-12491037
chr7	153315152	153316198	1.77334	-0.683131	-6.90623	0.0135681	21981109	21981121	13	-0.223	12	0.624	0.055	0.847	0.097	0.703	0.613	0.575	0.606	0.695	0.93	0.813	0.872	0.924	Memory_hypomethylation	Hypo	chr7:153315152-153316198
chr12	129946897	129948167	1.12164	-0.581916	-6.90434	0.0135897	5596894	5596901	8	-0.222	7	0.695	0.081	0.917	0.011	0.743	0.577	0.752	0.708	0.921	0.922	0.906	0.931	0.906	Memory_hypomethylation	Hypo	chr12:129946897-129948167
chr12	129043618	129045556	2.42052	-0.495853	-6.90214	0.0136114	5585652	5585667	16	-0.225	15	0.648	0.133	0.873	0.021	0.709	0.505	0.801	0.575	0.846	0.855	0.883	0.892	0.889	Memory_hypomethylation	Hypo	chr12:129043618-129045556
chr16	75933401	75934412	2.06686	-0.473622	-6.90071	0.0136114	8710134	8710149	16	-0.205	15	0.652	0.066	0.857	0.055	0.667	0.579	0.626	0.735	0.909	0.859	0.769	0.854	0.893	Memory_hypomethylation	Hypo	chr16:75933401-75934412
chr14	21561222	21561538	8.32773	-0.480664	-6.90039	0.0136114	6429469	6429501	33	-0.214	33	0.618	0.181	0.833	0.031	0.573	0.405	0.656	0.84	0.879	0.826	0.792	0.828	0.839	Memory_hypomethylation	Hypo	chr14:21561222-21561538
chr11	122613623	122614175	0.686557	-0.686306	-6.8986	0.0136258	4349312	4349317	6	-0.239	5	0.693	0.058	0.932	0.043	0.739	0.645	0.747	0.641	0.963	0.979	0.892	0.883	0.943	Memory_hypomethylation	Hypo	chr11:122613623-122614175
chr4	40955672	40956392	2.24269	-0.604359	-6.89527	0.0136547	16941485	16941496	12	-0.233	11	0.614	0.089	0.848	0.059	0.698	0.63	0.642	0.488	0.88	0.795	0.87	0.777	0.917	Partial_hypomethylation_memory	Hypo	chr4:40955672-40956392
chr2	129357796	129358528	0.960455	-0.656036	-6.89512	0.0136619	16130214	16130219	6	-0.255	5	0.624	0.052	0.878	0.037	0.565	0.691	0.62	0.619	0.846	0.938	0.875	0.847	0.885	Memory_hypomethylation	Hypo	chr2:129357796-129358528
chr8	139370072	139370627	0.741473	-0.67837	-6.89484	0.0136619	23145024	23145029	6	-0.273	5	0.651	0.096	0.924	0.04	0.688	0.508	0.715	0.692	0.934	0.906	0.866	0.942	0.972	Memory_hypomethylation	Hypo	chr8:139370072-139370627
chr2	236992705	236993420	3.82595	-0.633543	-6.89418	0.0136619	16926888	16926901	14	-0.255	13	0.378	0.043	0.633	0.08	0.395	0.384	0.317	0.416	0.739	0.535	0.67	0.575	0.645	Aberrant_hypomethylation	Hypo	chr2:236992705-236993420
chr11	60793422	60794175	5.98902	-0.658287	-6.89407	0.0136619	3771015	3771040	26	-0.233	25	0.577	0.251	0.81	0.091	0.745	0.816	0.475	0.271	0.856	0.667	0.775	0.856	0.895	Memory_hypomethylation	Hypo	chr11:60793422-60794175
chr8	138973055	138974148	1.33908	-0.573648	-6.8909	0.0136836	23141886	23141893	8	-0.22	7	0.674	0.099	0.894	0.07	0.728	0.528	0.7	0.741	0.956	0.873	0.786	0.954	0.9	Memory_hypomethylation	Hypo	chr8:138973055-138974148
chr19	51432868	51433196	3.91575	-0.606934	-6.88791	0.0137197	11415565	11415583	19	-0.264	18	0.383	0.124	0.648	0.086	0.362	0.326	0.282	0.564	0.615	0.535	0.772	0.666	0.65	Memory_hypomethylation	Hypo	chr19:51432868-51433196
chr22	50025991	50026551	8.75182	0.844719	6.88677	0.0137197	15014914	15014946	33	0.283	39	0.399	0.285	0.116	0.064	0.362	0.271	0.156	0.808	0.072	0.145	0.215	0.065	0.085	Aberrant_hypermethylation	Hyper	chr22:50025991-50026551
chr10	104676459	104676998	7.45852	-0.65706	-6.88567	0.0137414	897360	897386	27	-0.239	26	0.311	0.187	0.551	0.165	0.273	0.153	0.237	0.581	0.266	0.551	0.654	0.63	0.653	Memory_hypomethylation	Hypo	chr10:104676459-104676998
chr7	113160691	113161480	0.55477	-0.619198	-6.88459	0.0137414	21649894	21649898	5	-0.261	4	0.637	0.123	0.898	0.028	0.654	0.464	0.677	0.753	0.923	0.879	0.86	0.921	0.908	Memory_hypomethylation	Hypo	chr7:113160691-113161480
chr16	86330751	86331984	8.06015	-0.681512	-6.88256	0.0138064	8838678	8838716	39	-0.276	41	0.526	0.303	0.801	0.053	0.779	0.705	0.516	0.103	0.716	0.819	0.795	0.818	0.859	Partial_hypomethylation_memory	Hypo	chr16:86330751-86331984
chr10	133101780	133103206	1.37988	-0.562267	-6.88228	0.0138064	1179777	1179786	10	-0.24	9	0.617	0.11	0.857	0.039	0.616	0.463	0.693	0.697	0.896	0.888	0.799	0.839	0.864	Memory_hypomethylation	Hypo	chr10:133101780-133103206
chr18	14827577	14828806	1.86548	0.633352	6.88127	0.0138136	10104474	10104482	9	0.253	8	0.865	0.074	0.611	0.088	0.856	0.764	0.914	0.924	0.5	0.69	0.64	0.538	0.689	Aberrant_hypermethylation	Hyper	chr18:14827577-14828806
chr4	86461811	86463255	3.38019	-0.732975	-6.88096	0.0138136	17215197	17215210	14	-0.255	29	0.674	0.05	0.929	0.037	0.674	0.611	0.679	0.732	0.952	0.9	0.879	0.95	0.964	Memory_hypomethylation	Hypo	chr4:86461811-86463255
chr12	126462939	126464032	2.62556	-0.543781	-6.87833	0.0138208	5561752	5561764	13	-0.218	12	0.681	0.198	0.898	0.013	0.668	0.409	0.779	0.866	0.9	0.895	0.889	0.92	0.888	Partial_hypomethylation_memory	Hypo	chr12:126462939-126464032
chr2	42066408	42067390	2.48164	-0.666549	-6.87773	0.0138208	15442295	15442303	9	-0.235	8	0.37	0.112	0.604	0.069	0.406	0.208	0.402	0.463	0.61	0.596	0.545	0.717	0.553	Memory_hypomethylation	Hypo	chr2:42066408-42067390
chr19	2034805	2035299	6.98219	-0.899845	-6.87716	0.013828	10650947	10650969	23	-0.347	22	0.192	0.112	0.539	0.186	0.343	0.209	0.101	0.115	0.633	0.24	0.477	0.695	0.648	Memory_hypomethylation	Hypo	chr19:2034805-2035299
chr7	157639291	157639409	0.650831	-0.595085	-6.87602	0.0138352	22044248	22044253	6	-0.222	5	0.735	0.067	0.957	0.027	0.794	0.66	0.697	0.789	0.935	0.983	0.944	0.933	0.988	Partial_hypomethylation_memory	Hypo	chr7:157639291-157639409
chr12	131303059	131303393	10.1887	-0.719358	-6.87517	0.0138713	5616915	5616943	29	-0.363	28	0.432	0.166	0.795	0.066	0.32	0.271	0.511	0.626	0.866	0.701	0.837	0.814	0.757	Memory_hypomethylation	Hypo	chr12:131303059-131303393
chr17	41320922	41321387	4.73658	-0.572137	-6.87344	0.0138858	9432918	9432938	21	-0.242	20	0.149	0.036	0.391	0.149	0.119	0.118	0.167	0.191	0.549	0.205	0.363	0.301	0.535	Memory_hypomethylation	Hypo	chr17:41320922-41321387
chr11	341256	341922	1.12419	-0.436257	-6.87316	0.0138858	3294513	3294521	9	-0.201	8	0.319	0.103	0.52	0.073	0.392	0.243	0.422	0.218	0.623	0.429	0.492	0.5	0.556	Aberrant_hypomethylation	Hypo	chr11:341256-341922
chr15	78489387	78490503	5.17046	0.639351	6.871	0.0138858	7730568	7730584	17	0.22	17	0.892	0.034	0.672	0.024	0.903	0.855	0.877	0.935	0.698	0.646	0.647	0.69	0.679	Memory_hypermethylation	Hyper	chr15:78489387-78490503
chr15	92096535	92096978	1.03982	-0.639422	-6.87072	0.0138858	7859492	7859497	6	-0.248	5	0.62	0.061	0.868	0.033	0.541	0.67	0.602	0.667	0.883	0.82	0.899	0.848	0.892	Memory_hypomethylation	Hypo	chr15:92096535-92096978
chr3	2326708	2327892	1.70494	-0.669277	-6.86963	0.0139002	13537291	13537298	8	-0.29	7	0.547	0.198	0.838	0.037	0.459	0.321	0.637	0.772	0.881	0.798	0.851	0.799	0.859	Memory_hypomethylation	Hypo	chr3:2326708-2327892
chrX	40914130	40914665	2.95398	-1.10366	-6.86942	0.0139074	24610700	24610708	9	-0.43	8	0.504	0.061	0.934	0.022	0.556	0.438	0.466	0.557	0.932	0.922	0.937	0.911	0.97	Memory_hypomethylation	Hypo	chrX:40914130-40914665
chr2	225165047	225165630	1.29867	-0.991974	-6.86923	0.0139074	16807132	16807139	8	-0.294	7	0.614	0.082	0.908	0.086	0.556	0.685	0.531	0.683	0.958	0.915	0.758	0.967	0.941	Memory_hypomethylation	Hypo	chr2:225165047-225165630
chr2	24318306	24318767	3.33192	-0.635478	-6.86811	0.0139219	15278656	15278668	13	-0.248	13	0.356	0.058	0.604	0.124	0.396	0.289	0.412	0.329	0.532	0.667	0.426	0.66	0.736	Aberrant_hypomethylation	Hypo	chr2:24318306-24318767
chr16	6756242	6757399	1.86418	-0.573826	-6.86796	0.0139219	8106735	8106745	11	-0.24	10	0.647	0.151	0.888	0.032	0.638	0.461	0.832	0.658	0.891	0.882	0.837	0.923	0.904	Partial_hypomethylation_memory	Hypo	chr16:6756242-6757399
chr1	247987241	247988078	1.24324	-0.574925	-6.86637	0.0139435	13593706	13593713	8	-0.243	7	0.378	0.076	0.621	0.107	0.491	0.329	0.333	0.358	0.727	0.444	0.614	0.648	0.671	Memory_hypomethylation	Hypo	chr1:247987241-247988078
chr10	59760411	59761290	2.58459	-1.38838	-6.86512	0.013958	502119	502124	6	-0.465	6	0.394	0.033	0.859	0.028	0.406	0.362	0.435	0.373	0.84	0.823	0.863	0.888	0.883	Memory_hypomethylation	Hypo	chr10:59760411-59761290
chr4	83662723	83663519	1.95521	-0.599416	-6.86491	0.0139652	17194375	17194384	10	-0.265	10	0.562	0.065	0.827	0.035	0.59	0.526	0.494	0.639	0.848	0.85	0.83	0.766	0.841	Memory_hypomethylation	Hypo	chr4:83662723-83663519
chr12	129798180	129799378	1.1741	-0.667826	-6.86467	0.0139797	5595400	5595406	7	-0.239	6	0.66	0.168	0.899	0.027	0.687	0.414	0.763	0.775	0.887	0.895	0.882	0.882	0.947	Memory_hypomethylation	Hypo	chr12:129798180-129799378
chr9	132916763	132917041	2.43967	-1.08179	-6.86395	0.0139869	24141235	24141244	10	-0.349	9	0.558	0.074	0.907	0.062	0.667	0.53	0.5	0.535	0.914	0.967	0.804	0.935	0.918	Memory_hypomethylation	Hypo	chr9:132916763-132917041
chr3	147118961	147120317	1.15841	-0.465365	-6.86376	0.0139869	14641023	14641030	8	-0.231	7	0.378	0.048	0.609	0.056	0.368	0.325	0.44	0.378	0.704	0.608	0.596	0.572	0.566	Memory_hypomethylation	Hypo	chr3:147118961-147120317
chr1	210869187	210869844	1.22367	-0.852806	-6.8625	0.0140013	13246048	13246054	7	-0.261	6	0.653	0.072	0.914	0.044	0.714	0.567	0.619	0.712	0.859	0.947	0.875	0.935	0.953	Memory_hypomethylation	Hypo	chr1:210869187-210869844
chr18	14918997	14921274	2.82097	0.726233	6.86082	0.0140158	10104994	10105003	10	0.287	9	0.858	0.064	0.571	0.113	0.792	0.817	0.926	0.897	0.477	0.659	0.616	0.426	0.678	Aberrant_hypermethylation	Hyper	chr18:14918997-14921274
chr20	41125084	41126245	1.59121	-0.58562	-6.86056	0.0140158	2426319	2426329	11	-0.247	10	0.644	0.234	0.89	0.022	0.743	0.31	0.851	0.67	0.903	0.876	0.858	0.907	0.907	Partial_hypomethylation_memory	Hypo	chr20:41125084-41126245
chr2	121071200	121071669	5.68819	-0.606719	-6.85972	0.0140302	16053884	16053907	24	-0.292	23	0.504	0.15	0.796	0.069	0.539	0.628	0.561	0.287	0.894	0.831	0.717	0.786	0.753	Partial_hypomethylation_memory	Hypo	chr2:121071200-121071669
chr19	47775559	47775947	3.21425	-0.498716	-6.85891	0.0140302	11339354	11339367	14	-0.24	13	0.322	0.028	0.562	0.096	0.356	0.311	0.29	0.332	0.652	0.469	0.461	0.565	0.663	Memory_hypomethylation	Hypo	chr19:47775559-47775947
chr19	37287720	37288793	32.0148	-1.24021	-6.85424	0.0140807	11173216	11173302	87	-0.417	86	0.185	0.139	0.602	0.315	0.034	0.142	0.197	0.367	0.954	0.935	0.426	0.359	0.336	Memory_hypomethylation	Hypo	chr19:37287720-37288793
chr10	17017661	17018522	2.37406	-1.26004	-6.85421	0.0140807	197752	197759	8	-0.41	7	0.418	0.208	0.827	0.101	0.624	0.569	0.24	0.237	0.861	0.92	0.91	0.69	0.754	Aberrant_hypomethylation	Hypo	chr10:17017661-17018522
chr6	29885609	29887053	2.27233	-0.465382	-6.85249	0.0140952	19595405	19595417	13	-0.21	12	0.565	0.062	0.775	0.04	0.515	0.508	0.619	0.618	0.845	0.749	0.77	0.761	0.753	Memory_hypomethylation	Hypo	chr6:29885609-29887053
chr17	10827489	10828492	1.44383	-0.610062	-6.85221	0.0140952	9111765	9111772	8	-0.221	7	0.69	0.115	0.91	0.055	0.833	0.561	0.715	0.649	0.964	0.929	0.856	0.848	0.955	Memory_hypomethylation	Hypo	chr17:10827489-10828492
chr20	55325612	55326019	7.02257	-0.870913	-6.85126	0.0141168	2593125	2593144	20	-0.348	19	0.398	0.159	0.747	0.177	0.532	0.492	0.393	0.176	0.847	0.465	0.678	0.878	0.866	Memory_hypomethylation	Hypo	chr20:55325612-55326019
chr17	10950406	10951667	3.15766	-0.793345	-6.85076	0.0141241	9112676	9112683	8	-0.315	7	0.597	0.131	0.912	0.032	0.697	0.404	0.641	0.647	0.922	0.879	0.877	0.933	0.947	Memory_hypomethylation	Hypo	chr17:10950406-10951667
chr8	133115630	133116251	0.811918	0.914242	6.8501	0.0141385	23097382	23097387	6	0.333	5	0.805	0.046	0.472	0.088	0.848	0.81	0.739	0.823	0.36	0.528	0.406	0.491	0.576	Aberrant_hypermethylation	Hyper	chr8:133115630-133116251
chr8	138623197	138624595	1.90105	-0.630966	-6.8473	0.0141674	23139602	23139611	10	-0.246	9	0.624	0.124	0.869	0.042	0.698	0.439	0.663	0.694	0.845	0.879	0.821	0.868	0.933	Memory_hypomethylation	Hypo	chr8:138623197-138624595
chr6	35108958	35109298	11.3201	-0.696782	-6.84726	0.0141746	19664764	19664804	41	-0.281	44	0.497	0.188	0.778	0.097	0.293	0.52	0.742	0.435	0.921	0.824	0.725	0.749	0.673	Partial_hypomethylation_memory	Hypo	chr6:35108958-35109298
chr16	67997817	67998176	4.82814	-0.654311	-6.84667	0.0141891	8611644	8611664	21	-0.241	20	0.623	0.199	0.864	0.053	0.557	0.372	0.75	0.812	0.945	0.886	0.813	0.826	0.851	Memory_hypomethylation	Hypo	chr16:67997817-67998176
chr4	109487153	109487919	1.10197	-0.760433	-6.84618	0.0141963	17353471	17353478	8	-0.23	7	0.534	0.062	0.764	0.065	0.521	0.453	0.571	0.592	0.684	0.785	0.843	0.799	0.711	Memory_hypomethylation	Hypo	chr4:109487153-109487919
chr12	129904748	129905232	1.51211	-0.79234	-6.84617	0.0141963	5596468	5596476	9	-0.272	8	0.648	0.092	0.92	0.033	0.696	0.512	0.67	0.714	0.923	0.915	0.878	0.912	0.97	Memory_hypomethylation	Hypo	chr12:129904748-129905232
chr8	138707838	138708702	1.22795	-0.779871	-6.84515	0.0142035	23140131	23140136	6	-0.296	5	0.598	0.128	0.894	0.028	0.743	0.471	0.668	0.511	0.886	0.853	0.924	0.917	0.891	Memory_hypomethylation	Hypo	chr8:138707838-138708702
chr2	119614187	119616901	44.1935	0.59547	6.84378	0.0142179	16039192	16039347	156	0.276	176	0.333	0.32	0.057	0.011	0.118	0.738	0.438	0.039	0.046	0.054	0.075	0.053	0.057	Partial_hypermethyation_memory	Hyper	chr2:119614187-119616901
chrX	106919819	106920703	8.74647	-0.679027	-6.84227	0.0142179	25017611	25017636	26	-0.302	30	0.361	0.203	0.663	0.093	0.466	0.263	0.584	0.129	0.692	0.502	0.696	0.744	0.681	Memory_hypomethylation	Hypo	chrX:106919819-106920703
chr14	73712289	73712967	29.8354	-1.18728	-6.84162	0.0142252	6832720	6832770	51	-0.496	60	0.249	0.211	0.745	0.266	0.099	0.07	0.301	0.526	0.913	0.29	0.734	0.94	0.847	Memory_hypomethylation	Hypo	chr14:73712289-73712967
chr10	132188191	132188378	1.04958	-0.67976	-6.84078	0.0142396	1167041	1167045	5	-0.249	4	0.666	0.122	0.915	0.033	0.681	0.571	0.579	0.833	0.894	0.879	0.9	0.953	0.947	Memory_hypomethylation	Hypo	chr10:132188191-132188378
chr7	103509622	103511942	2.94893	-0.909944	-6.84066	0.0142468	21582361	21582372	12	-0.327	11	0.48	0.025	0.807	0.127	0.495	0.443	0.493	0.489	0.672	0.663	0.904	0.896	0.899	Memory_hypomethylation	Hypo	chr7:103509622-103511942
chr19	4597135	4597579	7.93316	-0.594184	-6.83707	0.0143046	10720804	10720827	24	-0.295	23	0.277	0.058	0.571	0.173	0.319	0.209	0.33	0.248	0.657	0.298	0.504	0.711	0.687	Memory_hypomethylation	Hypo	chr19:4597135-4597579
chr10	133647523	133647984	2.24696	-0.606461	-6.83694	0.0143046	1187355	1187366	12	-0.227	11	0.644	0.058	0.872	0.044	0.664	0.636	0.707	0.57	0.831	0.83	0.866	0.908	0.925	Memory_hypomethylation	Hypo	chr10:133647523-133647984
chr8	139511272	139512754	1.9137	-0.514704	-6.83497	0.0143407	23146113	23146124	12	-0.205	11	0.659	0.127	0.864	0.029	0.736	0.468	0.721	0.709	0.906	0.825	0.865	0.864	0.858	Memory_hypomethylation	Hypo	chr8:139511272-139512754
chr19	52409239	52411870	18.1287	-0.981291	-6.83424	0.0143407	11428859	11428910	52	-0.372	56	0.142	0.113	0.515	0.266	0.087	0.286	0.025	0.172	0.883	0.479	0.133	0.532	0.546	Memory_hypomethylation	Hypo	chr19:52409239-52411870
chr5	141080859	141081518	3.95394	-0.626176	-6.83338	0.0143551	18924401	18924415	15	-0.266	14	0.376	0.149	0.643	0.11	0.438	0.429	0.483	0.156	0.815	0.513	0.606	0.619	0.659	Partial_hypomethylation_memory	Hypo	chr5:141080859-141081518
chr11	45750857	45751599	1.03289	-0.986244	-6.833	0.0143696	3674071	3674077	7	-0.351	6	0.378	0.038	0.729	0.117	0.395	0.354	0.422	0.34	0.705	0.575	0.902	0.729	0.732	Aberrant_hypomethylation	Hypo	chr11:45750857-45751599
chr13	31480128	31481057	21.2547	-1.13018	-6.83234	0.014384	5794651	5794710	60	-0.448	94	0.091	0.074	0.539	0.387	0.058	0.051	0.202	0.052	0.922	0.913	0.57	0.155	0.135	Memory_hypomethylation	Hypo	chr13:31480128-31481057
chr12	126866119	126866727	1.12098	-0.700411	-6.83106	0.0143985	5564706	5564713	8	-0.271	7	0.667	0.213	0.937	0.021	0.635	0.391	0.741	0.899	0.942	0.925	0.94	0.912	0.967	Memory_hypomethylation	Hypo	chr12:126866119-126866727
chr1	240914493	240916745	3.30197	-0.637216	-6.82993	0.0144201	13520261	13520277	17	-0.201	17	0.706	0.035	0.907	0.031	0.718	0.729	0.723	0.655	0.917	0.902	0.864	0.904	0.949	Memory_hypomethylation	Hypo	chr1:240914493-240916745
chr12	66690559	66691496	0.874877	-0.67828	-6.82865	0.0144273	5038110	5038115	6	-0.255	5	0.571	0.04	0.827	0.052	0.517	0.569	0.587	0.612	0.9	0.79	0.77	0.821	0.853	Memory_hypomethylation	Hypo	chr12:66690559-66691496
chr19	58629434	58630014	18.5259	-0.890819	-6.82799	0.0144346	11530228	11530283	56	-0.36	64	0.539	0.308	0.899	0.06	0.242	0.358	0.623	0.935	0.945	0.956	0.923	0.853	0.819	Partial_hypomethylation_memory	Hypo	chr19:58629434-58630014
chr8	67690294	67690781	3.74323	-0.485508	-6.82476	0.0144635	22653209	22653229	21	-0.207	20	0.588	0.077	0.794	0.087	0.654	0.48	0.63	0.587	0.811	0.665	0.755	0.88	0.86	Aberrant_hypomethylation	Hypo	chr8:67690294-67690781
chr1	55444762	55445392	3.00497	1.07708	6.82294	0.0144996	12268056	12268062	7	0.414	6	0.921	0.067	0.507	0.03	0.896	0.946	1	0.844	0.507	0.476	0.479	0.534	0.54	Aberrant_hypermethylation	Hyper	chr1:55444762-55445392
chr7	15236247	15236885	0.93143	-0.568463	-6.82228	0.0145068	20860217	20860222	6	-0.202	5	0.401	0.046	0.604	0.125	0.446	0.379	0.349	0.432	0.548	0.522	0.496	0.799	0.655	Memory_hypomethylation	Hypo	chr7:15236247-15236885
chr8	83666213	83668090	3.95374	-0.527079	-6.82186	0.014514	22760812	22760826	15	-0.204	14	0.733	0.068	0.936	0.02	0.764	0.635	0.744	0.787	0.96	0.92	0.912	0.943	0.946	Memory_hypomethylation	Hypo	chr8:83666213-83668090
chr8	144301894	144302617	5.10926	-0.645164	-6.81982	0.0145501	23218669	23218685	17	-0.298	25	0.45	0.118	0.747	0.126	0.412	0.418	0.62	0.349	0.59	0.66	0.805	0.767	0.914	Memory_hypomethylation	Hypo	chr8:144301894-144302617
chr7	158110085	158111273	23.4093	0.891909	6.81904	0.0145718	22052724	22052791	68	0.362	68	0.608	0.204	0.245	0.18	0.633	0.48	0.432	0.886	0.536	0.054	0.271	0.183	0.183	Aberrant_hypermethylation	Hyper	chr7:158110085-158111273
chr4	940498	940922	6.19434	-0.746406	-6.81831	0.014579	16574990	16575021	32	-0.296	39	0.543	0.295	0.839	0.079	0.51	0.867	0.635	0.159	0.957	0.885	0.786	0.792	0.775	Memory_hypomethylation	Hypo	chr4:940498-940922
chr19	22235144	22236084	20.0141	-0.806482	-6.81802	0.0145862	11033786	11033829	44	-0.339	45	0.528	0.283	0.867	0.02	0.229	0.568	0.416	0.897	0.894	0.844	0.879	0.851	0.867	Partial_hypomethylation_memory	Hypo	chr19:22235144-22236084
chr18	76021048	76023521	1.74097	-0.536444	-6.81514	0.0146223	10553635	10553648	14	-0.232	13	0.634	0.133	0.866	0.032	0.706	0.44	0.734	0.655	0.909	0.821	0.854	0.874	0.872	Memory_hypomethylation	Hypo	chr18:76021048-76023521
chr8	70474356	70475127	1.64561	-0.524711	-6.81441	0.0146295	22672869	22672879	11	-0.218	10	0.272	0.156	0.489	0.096	0.346	0.444	0.208	0.088	0.598	0.361	0.522	0.423	0.541	Aberrant_hypomethylation	Hypo	chr8:70474356-70475127
chr16	6193899	6194673	1.35934	-0.88719	-6.81422	0.0146295	8101038	8101043	6	-0.357	5	0.542	0.181	0.899	0.027	0.65	0.297	0.702	0.519	0.905	0.885	0.88	0.883	0.944	Memory_hypomethylation	Hypo	chr16:6193899-6194673
chr4	48493213	48493846	8.10185	-0.610665	-6.81064	0.0146512	16990085	16990112	28	-0.212	36	0.283	0.165	0.496	0.14	0.207	0.202	0.53	0.194	0.528	0.268	0.497	0.647	0.539	Memory_hypomethylation	Hypo	chr4:48493213-48493846
chr16	6949648	6950491	0.908077	-0.567096	-6.8092	0.0146656	8108608	8108615	8	-0.221	7	0.668	0.113	0.888	0.051	0.721	0.558	0.8	0.591	0.904	0.837	0.862	0.87	0.969	Partial_hypomethylation_memory	Hypo	chr16:6949648-6950491
chr1	41049803	41050039	0.861369	0.538402	6.80817	0.0146656	12119645	12119649	5	0.206	4	0.86	0.036	0.654	0.078	0.833	0.826	0.884	0.897	0.552	0.667	0.7	0.603	0.75	Aberrant_hypermethylation	Hyper	chr1:41049803-41050039
chr18	66951366	66951941	0.752171	-0.619094	-6.80811	0.0146656	10467799	10467804	6	-0.205	5	0.743	0.068	0.948	0.02	0.735	0.655	0.765	0.816	0.967	0.93	0.923	0.959	0.961	Memory_hypomethylation	Hypo	chr18:66951366-66951941
chr7	135328689	135329136	0.80291	-1.32015	-6.80788	0.0146656	21808501	21808505	5	-0.478	4	0.347	0.026	0.825	0.173	0.336	0.326	0.386	0.342	0.938	1	0.907	0.673	0.608	Memory_hypomethylation	Hypo	chr7:135328689-135329136
chr18	47413784	47414376	3.91819	0.826967	6.80718	0.0146729	10323418	10323426	9	0.296	11	0.891	0.037	0.595	0.069	0.869	0.855	0.904	0.937	0.685	0.512	0.548	0.594	0.635	Aberrant_hypermethylation	Hyper	chr18:47413784-47414376
chr20	20257790	20258182	6.07684	-0.555572	-6.80716	0.0146729	2236011	2236032	22	-0.222	21	0.706	0.192	0.928	0.036	0.554	0.525	0.852	0.891	0.951	0.934	0.867	0.958	0.929	Memory_hypomethylation	Hypo	chr20:20257790-20258182
chr7	67642011	67642379	1.14805	0.538969	6.80679	0.0146729	21270615	21270624	10	0.265	9	0.551	0.168	0.287	0.087	0.592	0.497	0.358	0.758	0.288	0.162	0.386	0.25	0.347	Memory_hypermethylation	Hyper	chr7:67642011-67642379
chr8	140039826	140040701	2.0438	-0.588702	-6.80302	0.014709	23151347	23151357	11	-0.214	10	0.716	0.118	0.929	0.019	0.798	0.543	0.784	0.737	0.948	0.933	0.9	0.921	0.944	Partial_hypomethylation_memory	Hypo	chr8:140039826-140040701
chr19	21769544	21770116	7.79443	-0.608064	-6.79919	0.0147739	11030003	11030039	37	-0.284	38	0.114	0.031	0.398	0.138	0.114	0.155	0.106	0.08	0.641	0.372	0.304	0.334	0.338	Memory_hypomethylation	Hypo	chr19:21769544-21770116
chr2	25149497	25150058	7.11004	-0.475592	-6.79738	0.0147956	15287333	15287364	32	-0.212	31	0.418	0.109	0.63	0.108	0.39	0.279	0.528	0.474	0.769	0.595	0.699	0.6	0.485	Partial_hypomethylation_memory	Hypo	chr2:25149497-25150058
chr16	54228016	54228630	6.15973	-0.639109	-6.79694	0.0147956	8484637	8484655	19	-0.261	30	0.387	0.1	0.648	0.148	0.352	0.27	0.505	0.42	0.675	0.529	0.462	0.783	0.789	Memory_hypomethylation	Hypo	chr16:54228016-54228630
chr17	11134939	11136556	1.72994	-0.662571	-6.79623	0.0148028	9114407	9114415	9	-0.224	8	0.673	0.216	0.897	0.044	0.808	0.351	0.787	0.747	0.957	0.855	0.853	0.92	0.901	Partial_hypomethylation_memory	Hypo	chr17:11134939-11136556
chr11	126471496	126471725	1.61563	0.522009	6.79617	0.0148028	4391052	4391061	10	0.231	9	0.687	0.112	0.456	0.06	0.704	0.535	0.704	0.805	0.363	0.461	0.495	0.519	0.442	Memory_hypermethylation	Hyper	chr11:126471496-126471725
chr8	1825213	1825454	2.14084	-0.9359	-6.79585	0.0148028	22098169	22098175	7	-0.354	6	0.589	0.019	0.943	0.029	0.615	0.592	0.574	0.575	0.912	0.975	0.948	0.916	0.966	Memory_hypomethylation	Hypo	chr8:1825213-1825454
chr16	16139650	16139902	2.03432	-0.618316	-6.79584	0.0148028	8215396	8215405	10	-0.215	9	0.697	0.116	0.912	0.064	0.595	0.69	0.861	0.642	0.866	0.828	0.925	0.953	0.986	Memory_hypomethylation	Hypo	chr16:16139650-16139902
chr5	3032409	3032869	1.22152	-0.568307	-6.79511	0.0148101	17974770	17974777	8	-0.219	7	0.64	0.062	0.86	0.073	0.721	0.598	0.655	0.587	0.963	0.807	0.782	0.845	0.902	Memory_hypomethylation	Hypo	chr5:3032409-3032869
chr7	39873788	39874367	7.75303	-0.664622	-6.7944	0.0148173	21057307	21057334	28	-0.283	28	0.212	0.153	0.495	0.125	0.174	0.433	0.156	0.084	0.504	0.405	0.616	0.616	0.336	Aberrant_hypomethylation	Hypo	chr7:39873788-39874367
chr5	63178907	63179587	0.911954	-1.21058	-6.79423	0.0148173	18384701	18384705	5	-0.409	4	0.504	0.053	0.913	0.04	0.459	0.473	0.507	0.577	0.905	0.945	0.88	0.872	0.962	Memory_hypomethylation	Hypo	chr5:63178907-63179587
chr19	37282400	37282973	10.714	-1.30971	-6.79184	0.0148606	11173075	11173097	23	-0.482	31	0.233	0.233	0.714	0.22	0.049	0.341	0.031	0.51	0.955	0.869	0.424	0.768	0.556	Memory_hypomethylation	Hypo	chr19:37282400-37282973
chr5	170763340	170764427	14.5502	-0.756149	-6.78959	0.0149039	19155233	19155278	46	-0.313	45	0.225	0.073	0.538	0.206	0.227	0.206	0.321	0.145	0.843	0.41	0.661	0.386	0.389	Memory_hypomethylation	Hypo	chr5:170763340-170764427
chr9	661470	663219	3.2803	0.691501	6.78878	0.0149111	23266448	23266460	13	0.23	16	0.809	0.009	0.579	0.084	0.81	0.812	0.796	0.818	0.57	0.532	0.689	0.472	0.63	Memory_hypermethylation	Hyper	chr9:661470-663219
chr12	130185394	130185980	2.54764	-0.707479	-6.78616	0.01494	5599350	5599361	12	-0.246	11	0.676	0.149	0.923	0.036	0.72	0.456	0.785	0.744	0.939	0.913	0.863	0.953	0.944	Partial_hypomethylation_memory	Hypo	chr12:130185394-130185980
chr4	143232881	143233723	3.06953	-0.955468	-6.78461	0.0149545	17562199	17562208	10	-0.346	9	0.574	0.042	0.92	0.019	0.585	0.569	0.52	0.62	0.909	0.94	0.897	0.938	0.915	Memory_hypomethylation	Hypo	chr4:143232881-143233723
chr9	33218692	33219742	5.66716	-0.627926	-6.78302	0.0149689	23488959	23488976	18	-0.228	17	0.626	0.034	0.853	0.064	0.645	0.586	0.661	0.61	0.908	0.87	0.817	0.761	0.911	Memory_hypomethylation	Hypo	chr9:33218692-33219742
chr5	80595842	80596302	5.52686	-0.490512	-6.77988	0.0150556	18510824	18510847	24	-0.205	23	0.633	0.169	0.838	0.035	0.654	0.389	0.733	0.758	0.788	0.876	0.823	0.838	0.866	Memory_hypomethylation	Hypo	chr5:80595842-80596302
chrX	19378499	19378829	0.621804	-0.636897	-6.77988	0.0150556	24449844	24449848	5	-0.232	4	0.602	0.088	0.834	0.038	0.595	0.486	0.632	0.697	0.811	0.781	0.867	0.843	0.87	Memory_hypomethylation	Hypo	chrX:19378499-19378829
chr22	48888170	48888570	2.05123	0.675658	6.77951	0.0150628	14992514	14992525	12	0.267	11	0.488	0.186	0.221	0.038	0.502	0.438	0.282	0.73	0.245	0.229	0.265	0.173	0.192	Aberrant_hypermethylation	Hyper	chr22:48888170-48888570
chr2	135281158	135282289	3.94632	-0.671825	-6.77843	0.0150772	16182284	16182294	11	-0.29	10	0.555	0.062	0.844	0.065	0.526	0.642	0.5	0.55	0.885	0.741	0.819	0.873	0.901	Memory_hypomethylation	Hypo	chr2:135281158-135282289
chr8	139249900	139250938	1.51765	-0.595321	-6.77789	0.0150844	23144087	23144096	10	-0.255	9	0.628	0.068	0.883	0.034	0.662	0.527	0.653	0.671	0.87	0.912	0.897	0.83	0.906	Memory_hypomethylation	Hypo	chr8:139249900-139250938
chr1	111390468	111390891	1.4537	-0.613323	-6.77724	0.0150844	12638406	12638412	7	-0.267	6	0.611	0.07	0.878	0.045	0.657	0.507	0.637	0.643	0.863	0.856	0.894	0.829	0.946	Memory_hypomethylation	Hypo	chr1:111390468-111390891
chr8	139539273	139540200	0.878988	-0.54293	-6.77633	0.0150989	23146312	23146319	8	-0.212	7	0.675	0.108	0.887	0.054	0.754	0.521	0.678	0.745	0.852	0.811	0.908	0.946	0.917	Partial_hypomethylation_memory	Hypo	chr8:139539273-139540200
chr4	9518720	9518780	0.58464	-0.688565	-6.77445	0.0151206	16717905	16717909	5	-0.241	4	0.713	0.088	0.954	0.032	0.733	0.594	0.72	0.806	0.956	0.948	0.904	0.984	0.98	Memory_hypomethylation	Hypo	chr4:9518720-9518780
chr8	139907141	139908253	0.788922	-0.605012	-6.77427	0.0151206	23150031	23150035	5	-0.202	4	0.715	0.162	0.917	0.023	0.792	0.481	0.845	0.744	0.957	0.905	0.903	0.903	0.917	Partial_hypomethylation_memory	Hypo	chr8:139907141-139908253
chr22	48585002	48586785	1.47419	-0.589382	-6.77227	0.0151567	14987677	14987684	8	-0.205	7	0.724	0.137	0.929	0.045	0.751	0.608	0.906	0.63	0.911	0.862	0.959	0.936	0.976	Memory_hypomethylation	Hypo	chr22:48585002-48586785
chr4	170776717	170777618	1.36555	-0.617577	-6.76987	0.0151928	17745530	17745536	7	-0.236	6	0.685	0.017	0.921	0.046	0.682	0.697	0.7	0.662	0.94	0.851	0.901	0.945	0.968	Memory_hypomethylation	Hypo	chr4:170776717-170777618
chr12	129715073	129716265	1.93163	-0.558394	-6.76954	0.0151928	5594556	5594565	10	-0.225	9	0.676	0.177	0.9	0.038	0.78	0.415	0.791	0.716	0.94	0.911	0.858	0.863	0.931	Partial_hypomethylation_memory	Hypo	chr12:129715073-129716265
chr10	133206916	133207461	1.22143	-0.524165	-6.76787	0.0152144	1181222	1181229	8	-0.211	7	0.675	0.088	0.886	0.045	0.802	0.598	0.649	0.651	0.91	0.847	0.829	0.931	0.911	Memory_hypomethylation	Hypo	chr10:133206916-133207461
chr11	126421270	126422022	2.70925	-0.96232	-6.76577	0.0152433	4390430	4390441	12	-0.246	13	0.7	0.094	0.946	0.021	0.779	0.759	0.692	0.57	0.942	0.936	0.925	0.943	0.981	Memory_hypomethylation	Hypo	chr11:126421270-126422022
chr20	54210152	54211365	1.55482	-0.555434	-6.76507	0.0152433	2581495	2581505	11	-0.212	10	0.706	0.157	0.918	0.025	0.7	0.52	0.7	0.903	0.93	0.914	0.894	0.899	0.955	Partial_hypomethylation_memory	Hypo	chr20:54210152-54211365
chr20	41304204	41305272	1.24751	-0.667611	-6.76349	0.0152722	2427599	2427606	8	-0.259	7	0.664	0.185	0.923	0.044	0.783	0.436	0.841	0.595	0.932	0.95	0.852	0.916	0.965	Memory_hypomethylation	Hypo	chr20:41304204-41305272
chr11	42685948	42687616	1.87294	-0.493621	-6.7632	0.0152722	3645171	3645184	14	-0.207	13	0.701	0.078	0.908	0.033	0.719	0.587	0.736	0.762	0.871	0.918	0.886	0.909	0.957	Partial_hypomethylation_memory	Hypo	chr11:42685948-42687616
chr7	154476433	154477465	2.05899	-0.553506	-6.76299	0.0152722	21991368	21991378	11	-0.229	10	0.615	0.043	0.845	0.076	0.656	0.619	0.631	0.556	0.736	0.867	0.868	0.811	0.941	Partial_hypomethylation_memory	Hypo	chr7:154476433-154477465
chr19	11878179	11878904	12.418	-0.718969	-6.76238	0.0152722	10860779	10860813	35	-0.324	40	0.273	0.161	0.596	0.108	0.215	0.079	0.343	0.453	0.475	0.525	0.759	0.622	0.6	Partial_hypomethylation_memory	Hypo	chr19:11878179-11878904
chrX	126976831	126978993	3.41723	-0.554663	-6.762	0.0152722	25145883	25145896	14	-0.209	13	0.668	0.147	0.877	0.082	0.629	0.489	0.718	0.837	0.964	0.783	0.894	0.8	0.944	Memory_hypomethylation	Hypo	chrX:126976831-126978993
chr19	41112684	41112858	1.76651	-0.468009	-6.76171	0.0152722	11234019	11234029	11	-0.203	10	0.529	0.088	0.732	0.045	0.616	0.407	0.534	0.558	0.721	0.784	0.674	0.709	0.771	Memory_hypomethylation	Hypo	chr19:41112684-41112858
chr17	47772407	47773019	3.24965	-0.517365	-6.75878	0.0152939	9521158	9521172	15	-0.248	14	0.338	0.115	0.586	0.099	0.452	0.411	0.285	0.202	0.592	0.422	0.602	0.625	0.687	Memory_hypomethylation	Hypo	chr17:47772407-47773019
chr19	22192709	22193911	17.0743	-0.726893	-6.75692	0.0153011	11033440	11033491	52	-0.275	52	0.612	0.297	0.887	0.027	0.202	0.667	0.665	0.913	0.905	0.921	0.87	0.885	0.852	Partial_hypomethylation_memory	Hypo	chr19:22192709-22193911
chr13	21910200	21911204	1.62229	-0.64682	-6.75662	0.0153083	5696685	5696697	13	-0.206	12	0.699	0.047	0.906	0.015	0.71	0.76	0.653	0.675	0.898	0.901	0.892	0.906	0.93	Memory_hypomethylation	Hypo	chr13:21910200-21911204
chr21	44400828	44401444	1.04596	-0.596337	-6.75617	0.0153155	14461282	14461288	7	-0.239	6	0.596	0.074	0.835	0.054	0.699	0.578	0.523	0.583	0.89	0.772	0.789	0.837	0.886	Memory_hypomethylation	Hypo	chr21:44400828-44401444
chr7	31296222	31296574	0.909161	-0.825341	-6.75597	0.0153155	20991554	20991558	5	-0.312	4	0.184	0.086	0.496	0.182	0.158	0.075	0.245	0.259	0.71	0.672	0.397	0.308	0.393	Memory_hypomethylation	Hypo	chr7:31296222-31296574
chr13	83675675	83676706	5.84088	-0.676398	-6.75572	0.0153155	6138237	6138256	20	-0.289	21	0.579	0.187	0.868	0.06	0.531	0.337	0.755	0.691	0.782	0.888	0.867	0.948	0.855	Aberrant_hypomethylation	Hypo	chr13:83675675-83676706
chr7	155955325	155956271	3.21814	-0.5787	-6.75417	0.0153372	22015216	22015228	13	-0.203	12	0.711	0.042	0.914	0.03	0.738	0.696	0.75	0.658	0.92	0.884	0.883	0.932	0.95	Memory_hypomethylation	Hypo	chr7:155955325-155956271
chr6	13860072	13860771	22.6107	-1.12125	-6.75394	0.0153372	19441551	19441609	59	-0.441	68	0.217	0.164	0.659	0.32	0.177	0.111	0.123	0.459	0.94	0.879	0.856	0.32	0.3	Aberrant_hypomethylation	Hypo	chr6:13860072-13860771
chr21	30138920	30139606	2.09984	-1.03943	-6.75307	0.0153444	14300045	14300052	8	-0.327	7	0.599	0.027	0.926	0.026	0.639	0.592	0.579	0.585	0.945	0.921	0.882	0.945	0.935	Memory_hypomethylation	Hypo	chr21:30138920-30139606
chr1	180163918	180164327	2.77225	-0.644917	-6.75288	0.0153516	13015618	13015630	13	-0.231	15	0.565	0.143	0.797	0.074	0.658	0.594	0.356	0.654	0.702	0.733	0.867	0.839	0.843	Memory_hypomethylation	Hypo	chr1:180163918-180164327
chr8	138900991	138901489	1.47982	-0.6451	-6.75214	0.0153805	23141386	23141392	7	-0.253	6	0.665	0.144	0.918	0.026	0.775	0.453	0.711	0.723	0.909	0.929	0.878	0.943	0.931	Partial_hypomethylation_memory	Hypo	chr8:138900991-138901489
chr10	114418696	114419218	0.864882	-0.487022	-6.75126	0.0153949	971777	971782	6	-0.231	5	0.501	0.092	0.732	0.054	0.482	0.635	0.442	0.444	0.649	0.758	0.788	0.752	0.711	Aberrant_hypomethylation	Hypo	chr10:114418696-114419218
chr21	28420932	28422528	4.71592	-0.730505	-6.75078	0.0154022	14289636	14289652	17	-0.203	16	0.727	0.036	0.931	0.036	0.759	0.688	0.706	0.757	0.97	0.88	0.912	0.933	0.959	Memory_hypomethylation	Hypo	chr21:28420932-28422528
chr8	48100164	48100913	18.1239	-1.40032	-6.75058	0.0154094	22505779	22505815	37	-0.531	68	0.075	0.008	0.606	0.4	0.064	0.074	0.078	0.083	0.948	0.837	0.903	0.203	0.139	Memory_hypomethylation	Hypo	chr8:48100164-48100913
chr15	87240641	87242130	2.55425	-1.01337	-6.74788	0.0154238	7807003	7807011	9	-0.391	8	0.475	0.085	0.866	0.102	0.55	0.533	0.449	0.367	0.901	0.867	0.692	0.95	0.921	Memory_hypomethylation	Hypo	chr15:87240641-87242130
chr18	14699868	14700560	1.24555	0.695975	6.74762	0.0154238	10103669	10103675	7	0.303	6	0.907	0.036	0.605	0.122	0.872	0.9	0.901	0.957	0.441	0.568	0.605	0.63	0.779	Aberrant_hypermethylation	Hyper	chr18:14699868-14700560
chr12	132689758	132690536	11.9287	-0.865237	-6.74661	0.0154383	5642469	5642508	40	-0.336	51	0.471	0.278	0.807	0.065	0.423	0.664	0.701	0.097	0.895	0.784	0.842	0.723	0.792	Partial_hypomethylation_memory	Hypo	chr12:132689758-132690536
chr21	34580333	34581593	1.63491	0.68521	6.74597	0.0154383	14343105	14343111	7	0.308	6	0.92	0.006	0.612	0.058	0.924	0.911	0.92	0.923	0.519	0.588	0.642	0.647	0.66	Memory_hypermethylation	Hyper	chr21:34580333-34581593
chr7	89873371	89873961	5.02902	-0.545776	-6.74395	0.0154816	21445602	21445618	17	-0.283	16	0.487	0.13	0.77	0.112	0.44	0.404	0.68	0.422	0.752	0.598	0.807	0.785	0.906	Memory_hypomethylation	Hypo	chr7:89873371-89873961
chr4	79815816	79816236	1.64503	-1.2827	-6.74279	0.0154888	17170072	17170077	6	-0.453	5	0.461	0.028	0.913	0.045	0.474	0.426	0.453	0.489	0.986	0.892	0.868	0.922	0.898	Memory_hypomethylation	Hypo	chr4:79815816-79816236
chr22	48130023	48131053	2.01194	-0.562321	-6.74212	0.015496	14982058	14982071	14	-0.203	13	0.698	0.117	0.901	0.014	0.673	0.578	0.858	0.681	0.891	0.904	0.888	0.898	0.922	Memory_hypomethylation	Hypo	chr22:48130023-48131053
chr11	7926341	7927734	6.80208	0.718772	6.73864	0.015561	3395509	3395528	20	0.301	19	0.808	0.019	0.507	0.167	0.821	0.781	0.82	0.811	0.467	0.753	0.457	0.563	0.296	Aberrant_hypermethylation	Hyper	chr11:7926341-7927734
chr7	150498189	150498934	9.9599	-0.796321	-6.73731	0.0155682	21942019	21942051	33	-0.327	34	0.191	0.114	0.518	0.242	0.201	0.324	0.192	0.046	0.928	0.325	0.357	0.468	0.512	Memory_hypomethylation	Hypo	chr7:150498189-150498934
chr18	13136568	13137508	27.691	-1.12553	-6.7357	0.0155899	10088187	10088252	66	-0.478	99	0.071	0.032	0.548	0.345	0.04	0.055	0.113	0.075	0.965	0.48	0.784	0.443	0.069	Memory_hypomethylation	Hypo	chr18:13136568-13137508
chr17	79376254	79378120	9.87878	-0.579469	-6.73466	0.0155899	9916351	9916405	55	-0.231	57	0.544	0.237	0.775	0.045	0.581	0.744	0.65	0.203	0.83	0.783	0.801	0.718	0.743	Memory_hypomethylation	Hypo	chr17:79376254-79378120
chr7	103176954	103178229	1.60499	0.67133	6.73411	0.0155899	21580365	21580371	7	0.243	7	0.641	0.085	0.398	0.014	0.603	0.559	0.645	0.758	0.423	0.393	0.392	0.386	0.397	Aberrant_hypermethylation	Hyper	chr7:103176954-103178229
chr6	74099405	74099858	2.95746	-0.591509	-6.73299	0.0156188	19932338	19932350	13	-0.258	12	0.45	0.074	0.708	0.126	0.417	0.465	0.372	0.545	0.838	0.56	0.586	0.777	0.781	Aberrant_hypomethylation	Hypo	chr6:74099405-74099858
chr1	247242514	247242928	4.66978	-0.59694	-6.73283	0.015626	13586270	13586287	18	-0.259	17	0.322	0.158	0.581	0.12	0.258	0.198	0.279	0.553	0.724	0.401	0.542	0.608	0.628	Memory_hypomethylation	Hypo	chr1:247242514-247242928
chr1	152226277	152227845	2.82672	0.692506	6.73251	0.015626	12782028	12782035	8	0.26	7	0.679	0.179	0.418	0.101	0.877	0.781	0.552	0.505	0.475	0.358	0.516	0.272	0.471	Memory_hypermethylation	Hyper	chr1:152226277-152227845
chrX	119269167	119270135	2.18976	-0.731888	-6.732	0.015626	25100168	25100178	11	-0.273	10	0.537	0.044	0.81	0.128	0.529	0.477	0.568	0.572	0.718	0.63	0.902	0.884	0.915	Memory_hypomethylation	Hypo	chrX:119269167-119270135
chr4	61913445	61914541	2.85329	-0.758097	-6.72975	0.0156621	17063167	17063181	15	-0.229	14	0.683	0.052	0.913	0.05	0.648	0.696	0.638	0.751	0.95	0.864	0.923	0.858	0.968	Memory_hypomethylation	Hypo	chr4:61913445-61914541
chr2	219766567	219766867	1.06548	-0.608872	-6.72826	0.0156621	16759345	16759350	6	-0.212	6	0.561	0.042	0.773	0.059	0.543	0.511	0.584	0.604	0.688	0.802	0.76	0.766	0.847	Partial_hypomethylation_memory	Hypo	chr2:219766567-219766867
chr2	35809833	35810147	0.643416	0.761396	6.72795	0.0156621	15393347	15393351	5	0.231	4	0.956	0.017	0.725	0.061	0.945	0.938	0.974	0.968	0.717	0.632	0.716	0.784	0.776	Memory_hypermethylation	Hyper	chr2:35809833-35810147
chr1	202170504	202171099	0.657598	-0.582176	-6.72649	0.0156838	13164983	13164988	6	-0.215	5	0.684	0.016	0.899	0.055	0.696	0.698	0.667	0.674	0.811	0.934	0.892	0.906	0.952	Memory_hypomethylation	Hypo	chr1:202170504-202171099
chrX	38383072	38384756	3.67396	-0.789956	-6.72618	0.015691	24584330	24584342	13	-0.295	12	0.496	0.096	0.791	0.133	0.453	0.393	0.518	0.618	0.833	0.84	0.568	0.794	0.919	Memory_hypomethylation	Hypo	chrX:38383072-38384756
chr4	126481524	126483364	7.02762	-0.55814	-6.7227	0.0157271	17459208	17459237	30	-0.239	33	0.451	0.143	0.69	0.118	0.459	0.251	0.509	0.585	0.589	0.769	0.537	0.793	0.762	Aberrant_hypomethylation	Hypo	chr4:126481524-126483364
chr7	154005390	154005923	1.23192	-0.815259	-6.72022	0.015756	21987461	21987465	5	-0.384	4	0.429	0.063	0.813	0.041	0.519	0.425	0.388	0.384	0.803	0.771	0.786	0.874	0.832	Memory_hypomethylation	Hypo	chr7:154005390-154005923
chr17	81057526	81058113	12.1063	-0.767886	-6.71717	0.0157777	9960465	9960500	36	-0.336	37	0.294	0.198	0.63	0.116	0.28	0.517	0.34	0.038	0.759	0.714	0.661	0.51	0.509	Partial_hypomethylation_memory	Hypo	chr17:81057526-81058113
chr5	90575185	90575707	8.19711	-0.804444	-6.71595	0.0158138	18569008	18569029	22	-0.318	21	0.165	0.082	0.483	0.217	0.215	0.075	0.119	0.252	0.242	0.262	0.671	0.682	0.557	Aberrant_hypomethylation	Hypo	chr5:90575185-90575707
chr3	155348954	155349300	1.24636	-1.09364	-6.7157	0.015821	14695764	14695769	6	-0.497	5	0.422	0.137	0.919	0.089	0.555	0.5	0.388	0.246	0.951	0.977	0.762	0.965	0.94	Memory_hypomethylation	Hypo	chr3:155348954-155349300
chr22	35899476	35899947	1.0037	-0.523909	-6.7139	0.0158499	14773016	14773022	7	-0.206	6	0.694	0.057	0.9	0.048	0.689	0.623	0.703	0.761	0.875	0.946	0.828	0.912	0.937	Memory_hypomethylation	Hypo	chr22:35899476-35899947
chr19	37266520	37267082	18.9337	-0.900681	-6.71149	0.0158643	11172791	11172837	47	-0.355	51	0.58	0.314	0.935	0.025	0.218	0.738	0.439	0.926	0.955	0.963	0.9	0.93	0.924	Partial_hypomethylation_memory	Hypo	chr19:37266520-37267082
chr19	28936900	28938163	6.55425	-0.502586	-6.70983	0.015886	11062841	11062869	29	-0.202	28	0.525	0.177	0.727	0.059	0.667	0.309	0.452	0.673	0.781	0.644	0.788	0.707	0.717	Memory_hypomethylation	Hypo	chr19:28936900-28938163
chr12	22852565	22853273	2.1419	-0.504985	-6.70927	0.0159004	4692930	4692942	13	-0.204	14	0.466	0.026	0.67	0.135	0.504	0.444	0.456	0.462	0.843	0.492	0.642	0.615	0.757	Aberrant_hypomethylation	Hypo	chr12:22852565-22853273
chr8	139750432	139751572	1.71918	-0.580737	-6.7092	0.0159004	23148252	23148260	9	-0.215	9	0.676	0.162	0.891	0.041	0.724	0.438	0.801	0.742	0.929	0.833	0.914	0.864	0.918	Partial_hypomethylation_memory	Hypo	chr8:139750432-139751572
chr5	3250474	3252785	3.30037	-0.644841	-6.70902	0.0159004	17977768	17977784	17	-0.242	17	0.461	0.027	0.703	0.115	0.5	0.456	0.449	0.439	0.734	0.772	0.814	0.519	0.675	Memory_hypomethylation	Hypo	chr5:3250474-3252785
chr4	10054624	10056207	6.40619	-0.527409	-6.70892	0.0159149	16723542	16723565	24	-0.227	23	0.69	0.05	0.917	0.039	0.71	0.746	0.627	0.678	0.979	0.908	0.877	0.897	0.926	Memory_hypomethylation	Hypo	chr4:10054624-10056207
chr1	161427141	161427575	2.62066	0.613752	6.70737	0.0159365	12880527	12880536	10	0.246	30	0.464	0.027	0.218	0.043	0.466	0.426	0.474	0.49	0.235	0.179	0.176	0.219	0.279	Memory_hypermethylation	Hyper	chr1:161427141-161427575
chr17	51039815	51040771	3.07142	-0.822072	-6.70539	0.0159798	9555137	9555147	11	-0.294	11	0.566	0.092	0.861	0.046	0.603	0.45	0.667	0.546	0.882	0.899	0.893	0.789	0.84	Memory_hypomethylation	Hypo	chr17:51039815-51040771
chr7	157770201	157770616	1.13804	-0.622106	-6.70187	0.0160448	22046739	22046747	9	-0.232	8	0.693	0.051	0.925	0.041	0.642	0.67	0.761	0.697	0.949	0.971	0.863	0.931	0.911	Memory_hypomethylation	Hypo	chr7:157770201-157770616
chr20	57617118	57617576	8.77502	-0.720842	-6.70142	0.016052	2627575	2627602	28	-0.313	27	0.289	0.112	0.602	0.12	0.343	0.128	0.383	0.301	0.436	0.514	0.708	0.684	0.668	Memory_hypomethylation	Hypo	chr20:57617118-57617576
chr17	10962079	10963791	3.36228	-0.534034	-6.70111	0.0160665	9112770	9112784	15	-0.207	14	0.689	0.129	0.896	0.046	0.798	0.502	0.725	0.732	0.914	0.836	0.862	0.919	0.949	Memory_hypomethylation	Hypo	chr17:10962079-10963791
chr14	37052833	37054954	17.8522	-0.944718	-6.69949	0.0160954	6554090	6554165	76	-0.305	75	0.125	0.084	0.43	0.328	0.066	0.138	0.239	0.058	0.929	0.561	0.362	0.124	0.175	Memory_hypomethylation	Hypo	chr14:37052833-37054954
chr7	67876219	67877087	1.43799	-0.738238	-6.69856	0.016117	21272874	21272882	9	-0.248	8	0.69	0.201	0.938	0.035	0.739	0.448	0.931	0.641	0.988	0.909	0.907	0.925	0.962	Partial_hypomethylation_memory	Hypo	chr7:67876219-67877087
chr3	1832028	1833366	1.38982	-0.656058	-6.69837	0.016117	13534070	13534077	8	-0.243	7	0.666	0.194	0.909	0.034	0.71	0.458	0.584	0.914	0.935	0.852	0.907	0.925	0.929	Partial_hypomethylation_memory	Hypo	chr3:1832028-1833366
chr13	42665043	42665879	0.724508	-0.618562	-6.69583	0.0161604	5878155	5878160	6	-0.239	5	0.676	0.032	0.915	0.029	0.679	0.707	0.632	0.686	0.942	0.888	0.884	0.914	0.948	Memory_hypomethylation	Hypo	chr13:42665043-42665879
chr6	48436524	48439388	3.78298	-0.65537	-6.69484	0.0161748	19799909	19799924	16	-0.221	15	0.679	0.067	0.9	0.05	0.653	0.609	0.686	0.767	0.924	0.917	0.888	0.82	0.95	Partial_hypomethylation_memory	Hypo	chr6:48436524-48439388
chr8	138940767	138941120	1.168	-0.613625	-6.69379	0.016182	23141670	23141676	7	-0.202	6	0.751	0.094	0.953	0.028	0.791	0.61	0.811	0.792	0.967	0.985	0.909	0.948	0.955	Memory_hypomethylation	Hypo	chr8:138940767-138941120
chr22	48508316	48509192	1.84075	-0.608159	-6.69341	0.016182	14986622	14986632	11	-0.218	10	0.693	0.168	0.911	0.056	0.759	0.451	0.837	0.727	0.899	0.821	0.935	0.936	0.967	Memory_hypomethylation	Hypo	chr22:48508316-48509192
chr16	5851924	5853267	2.7555	-0.47115	-6.69335	0.016182	8097441	8097457	17	-0.208	16	0.655	0.189	0.863	0.028	0.689	0.381	0.802	0.75	0.836	0.844	0.85	0.894	0.893	Partial_hypomethylation_memory	Hypo	chr16:5851924-5853267
chr19	7852204	7853128	9.89791	-0.49352	-6.69041	0.0162253	10786352	10786388	37	-0.225	38	0.224	0.105	0.449	0.223	0.212	0.28	0.322	0.083	0.286	0.169	0.473	0.605	0.713	Memory_hypomethylation	Hypo	chr19:7852204-7853128
chr1	232620084	232620988	1.21216	-1.03481	-6.68936	0.016247	13441199	13441204	6	-0.368	5	0.518	0.028	0.886	0.084	0.532	0.531	0.533	0.476	0.969	0.831	0.77	0.909	0.951	Memory_hypomethylation	Hypo	chr1:232620084-232620988
chr10	132120020	132120884	1.9789	-0.534572	-6.68895	0.0162542	1166133	1166144	12	-0.213	12	0.627	0.06	0.841	0.062	0.616	0.547	0.66	0.685	0.791	0.86	0.778	0.84	0.933	Memory_hypomethylation	Hypo	chr10:132120020-132120884
chr18	77623863	77624266	5.95074	-0.555149	-6.68746	0.0162615	10585305	10585338	34	-0.21	66	0.727	0.184	0.938	0.027	0.686	0.546	0.984	0.693	0.961	0.967	0.908	0.941	0.913	Memory_hypomethylation	Hypo	chr18:77623863-77624266
chr5	23506851	23507836	18.6542	-0.815079	-6.68645	0.0162759	18138223	18138269	47	-0.355	47	0.45	0.243	0.806	0.09	0.321	0.232	0.463	0.785	0.889	0.653	0.808	0.836	0.844	Memory_hypomethylation	Hypo	chr5:23506851-23507836
chr12	128890723	128891208	1.1994	-0.684744	-6.68643	0.0162759	5583852	5583856	5	-0.281	4	0.592	0.117	0.873	0.036	0.592	0.435	0.716	0.625	0.868	0.827	0.851	0.914	0.904	Memory_hypomethylation	Hypo	chr12:128890723-128891208
chr17	16900844	16901333	2.09927	-0.780098	-6.68596	0.0162759	9171963	9171970	8	-0.356	8	0.507	0.049	0.864	0.056	0.576	0.506	0.485	0.463	0.931	0.812	0.804	0.866	0.906	Memory_hypomethylation	Hypo	chr17:16900844-16901333
chr12	129466294	129466681	2.21239	0.73531	6.68545	0.0162831	5591850	5591858	9	0.286	8	0.777	0.084	0.491	0.172	0.823	0.753	0.671	0.86	0.482	0.46	0.753	0.271	0.488	Aberrant_hypermethylation	Hyper	chr12:129466294-129466681
chr4	41550096	41550790	0.600093	-0.560033	-6.68412	0.0163048	16946917	16946921	5	-0.237	4	0.651	0.043	0.887	0.024	0.636	0.598	0.695	0.673	0.899	0.874	0.878	0.862	0.923	Memory_hypomethylation	Hypo	chr4:41550096-41550790
chr22	48426435	48427404	1.44497	-0.610961	-6.68396	0.0163192	14985445	14985456	12	-0.213	11	0.649	0.145	0.863	0.024	0.692	0.498	0.83	0.577	0.867	0.84	0.902	0.849	0.855	Memory_hypomethylation	Hypo	chr22:48426435-48427404
chr17	11037506	11038226	1.60129	-0.60967	-6.68289	0.0163481	9113474	9113480	7	-0.251	6	0.664	0.132	0.915	0.018	0.796	0.491	0.639	0.729	0.897	0.912	0.911	0.945	0.909	Memory_hypomethylation	Hypo	chr17:11037506-11038226
chr7	154705941	154706458	6.8138	-0.582817	-6.68242	0.0163481	21994758	21994788	31	-0.236	35	0.392	0.104	0.628	0.101	0.347	0.46	0.493	0.267	0.753	0.563	0.628	0.696	0.499	Memory_hypomethylation	Hypo	chr7:154705941-154706458
chr22	49733472	49734634	1.28124	-0.840995	-6.68159	0.0163481	15009078	15009083	6	-0.343	5	0.526	0.106	0.869	0.058	0.557	0.421	0.661	0.466	0.936	0.874	0.91	0.838	0.789	Memory_hypomethylation	Hypo	chr22:49733472-49734634
chr20	60237514	60237798	1.41718	-0.823229	-6.68042	0.016377	2659154	2659165	12	-0.332	11	0.485	0.046	0.817	0.121	0.541	0.464	0.5	0.435	0.943	0.838	0.917	0.657	0.732	Memory_hypomethylation	Hypo	chr20:60237514-60237798
chr9	1428033	1429143	1.14587	0.591343	6.67986	0.0163914	23274254	23274261	8	0.249	7	0.9	0.042	0.651	0.161	0.942	0.854	0.93	0.875	0.684	0.416	0.725	0.585	0.844	Aberrant_hypermethylation	Hyper	chr9:1428033-1429143
chr2	85124392	85125087	0.952511	-1.06772	-6.6796	0.0163987	15781722	15781727	6	-0.354	5	0.539	0.011	0.893	0.07	0.549	0.53	0.529	0.548	0.969	0.908	0.877	0.783	0.93	Memory_hypomethylation	Hypo	chr2:85124392-85125087
chr10	132366816	132367187	1.55011	-0.625619	-6.67789	0.0164348	1169398	1169406	9	-0.222	8	0.725	0.039	0.946	0.034	0.724	0.681	0.777	0.718	0.931	0.984	0.964	0.897	0.956	Memory_hypomethylation	Hypo	chr10:132366816-132367187
chr8	2649390	2649916	1.33236	-0.61154	-6.67746	0.0164348	22110032	22110038	7	-0.23	6	0.62	0.026	0.85	0.054	0.643	0.64	0.589	0.609	0.944	0.843	0.819	0.819	0.825	Memory_hypomethylation	Hypo	chr8:2649390-2649916
chr8	35797543	35798850	1.19927	-0.50254	-6.67481	0.016442	22416253	22416262	10	-0.212	9	0.685	0.142	0.896	0.036	0.733	0.473	0.759	0.773	0.891	0.878	0.849	0.922	0.941	Partial_hypomethylation_memory	Hypo	chr8:35797543-35798850
chr12	128922963	128923851	1.1176	-0.623401	-6.6741	0.0164709	5584199	5584204	6	-0.267	5	0.577	0.124	0.844	0.032	0.637	0.408	0.693	0.571	0.875	0.791	0.843	0.848	0.863	Memory_hypomethylation	Hypo	chr12:128922963-128923851
chr2	177418549	177419035	3.62273	-0.692586	-6.67262	0.0164997	16465218	16465235	18	-0.281	19	0.229	0.04	0.51	0.167	0.222	0.176	0.262	0.255	0.713	0.596	0.471	0.261	0.507	Partial_hypomethylation_memory	Hypo	chr2:177418549-177419035
chr7	129780605	129781010	8.04051	-0.524664	-6.6719	0.0165214	21759928	21759960	33	-0.253	33	0.458	0.089	0.711	0.13	0.397	0.376	0.567	0.493	0.774	0.609	0.535	0.814	0.821	Aberrant_hypomethylation	Hypo	chr7:129780605-129781010
chr10	4129734	4130529	1.07201	-0.655361	-6.66999	0.0165286	57487	57493	7	-0.229	6	0.727	0.033	0.956	0.029	0.767	0.688	0.735	0.717	1	0.945	0.934	0.932	0.969	Memory_hypomethylation	Hypo	chr10:4129734-4130529
chr15	82335360	82335986	11.0932	-0.537464	-6.6699	0.0165286	7768659	7768707	49	-0.213	49	0.197	0.087	0.41	0.111	0.097	0.152	0.271	0.267	0.576	0.396	0.421	0.395	0.263	Aberrant_hypomethylation	Hypo	chr15:82335360-82335986
chr20	44728214	44728524	7.40571	-0.587029	-6.66796	0.0165647	2467225	2467257	33	-0.219	32	0.242	0.095	0.462	0.169	0.275	0.198	0.358	0.138	0.502	0.227	0.584	0.639	0.356	Memory_hypomethylation	Hypo	chr20:44728214-44728524
chr14	96088201	96088385	1.10851	0.928469	6.66737	0.0165647	7039526	7039530	5	0.293	4	0.587	0.056	0.294	0.095	0.602	0.505	0.629	0.612	0.326	0.41	0.341	0.183	0.209	Memory_hypermethylation	Hyper	chr14:96088201-96088385
chr7	37471751	37472264	0.661507	0.773873	6.66727	0.0165647	21039329	21039334	6	0.201	5	0.705	0.045	0.504	0.044	0.704	0.743	0.643	0.731	0.492	0.432	0.529	0.525	0.542	Aberrant_hypermethylation	Hyper	chr7:37471751-37472264
chr21	47061204	47062239	20.7174	-0.661987	-6.66624	0.0165936	14517763	14517827	65	-0.286	71	0.384	0.187	0.67	0.099	0.378	0.322	0.641	0.196	0.814	0.58	0.613	0.733	0.613	Memory_hypomethylation	Hypo	chr21:47061204-47062239
chr19	42007242	42007726	4.24278	-0.573001	-6.66613	0.0165936	11248052	11248068	17	-0.222	17	0.486	0.164	0.707	0.073	0.683	0.318	0.389	0.553	0.761	0.581	0.755	0.726	0.714	Memory_hypomethylation	Hypo	chr19:42007242-42007726
chr12	86229702	86230235	2.19886	-0.456833	-6.66542	0.0165936	5157393	5157403	11	-0.213	10	0.296	0.098	0.509	0.056	0.371	0.239	0.387	0.187	0.438	0.557	0.574	0.497	0.481	Partial_hypomethylation_memory	Hypo	chr12:86229702-86230235
chr10	91152113	91152635	1.40351	0.671277	6.66509	0.0166081	764441	764448	8	0.341	8	0.694	0.113	0.353	0.082	0.669	0.565	0.838	0.703	0.388	0.365	0.445	0.224	0.342	Aberrant_hypermethylation	Hyper	chr10:91152113-91152635
chr22	48141538	48142098	1.30434	-0.505837	-6.66407	0.0166153	14982200	14982209	10	-0.204	9	0.695	0.134	0.9	0.019	0.696	0.53	0.857	0.699	0.912	0.883	0.891	0.887	0.926	Memory_hypomethylation	Hypo	chr22:48141538-48142098
chr10	71285314	71286347	1.56828	-0.723942	-6.66326	0.0166442	587247	587257	11	-0.3	10	0.537	0.034	0.837	0.084	0.579	0.524	0.498	0.548	0.831	0.739	0.772	0.925	0.918	Memory_hypomethylation	Hypo	chr10:71285314-71286347
chr4	14669289	14670365	0.871573	-0.688218	-6.66115	0.0166586	16754794	16754799	6	-0.256	5	0.681	0.044	0.937	0.03	0.744	0.646	0.656	0.679	0.981	0.912	0.915	0.922	0.955	Memory_hypomethylation	Hypo	chr4:14669289-14670365
chr10	107376628	107377119	1.08754	-0.685968	-6.6581	0.0166875	923086	923091	6	-0.242	5	0.698	0.038	0.94	0.032	0.664	0.667	0.721	0.739	0.908	0.957	0.924	0.923	0.988	Memory_hypomethylation	Hypo	chr10:107376628-107377119
chr22	40059727	40060324	8.17782	-0.672801	-6.65759	0.0166947	14844918	14844946	29	-0.274	30	0.409	0.106	0.683	0.204	0.529	0.338	0.467	0.303	0.527	0.408	0.774	0.826	0.88	Memory_hypomethylation	Hypo	chr22:40059727-40060324
chr12	130874146	130874471	0.853857	-0.523128	-6.65716	0.0166947	5609146	5609150	5	-0.222	4	0.671	0.04	0.893	0.019	0.658	0.62	0.704	0.702	0.914	0.892	0.881	0.868	0.908	Partial_hypomethylation_memory	Hypo	chr12:130874146-130874471
chr1	86762748	86764461	1.96533	-0.920072	-6.65601	0.0167164	12471742	12471749	8	-0.331	7	0.494	0.064	0.825	0.064	0.457	0.435	0.505	0.579	0.9	0.891	0.78	0.778	0.778	Memory_hypomethylation	Hypo	chr1:86762748-86764461
chr15	61700732	61701080	0.919254	1.23976	6.65476	0.0167164	7550178	7550182	5	0.349	4	0.925	0.04	0.576	0.042	0.969	0.938	0.874	0.919	0.514	0.606	0.556	0.581	0.622	Memory_hypermethylation	Hyper	chr15:61700732-61701080
chr1	207186794	207187585	1.29885	-0.617008	-6.65315	0.0167236	13217329	13217335	7	-0.238	6	0.67	0.026	0.908	0.039	0.702	0.679	0.649	0.649	0.942	0.846	0.892	0.932	0.926	Memory_hypomethylation	Hypo	chr1:207186794-207187585
chr19	872549	873031	5.08274	0.692221	6.65138	0.0167669	10612003	10612022	20	0.286	22	0.813	0.134	0.528	0.132	0.848	0.615	0.885	0.906	0.367	0.48	0.656	0.464	0.672	Aberrant_hypermethylation	Hyper	chr19:872549-873031
chr3	81853133	81853606	0.86262	-0.715182	-6.65095	0.0167741	14205652	14205656	5	-0.285	4	0.648	0.025	0.933	0.028	0.659	0.61	0.665	0.657	0.97	0.909	0.944	0.901	0.941	Memory_hypomethylation	Hypo	chr3:81853133-81853606
chr8	61954541	61955710	0.672726	-0.680566	-6.65079	0.0167886	22614210	22614214	5	-0.253	4	0.643	0.067	0.896	0.024	0.638	0.571	0.733	0.63	0.926	0.877	0.866	0.907	0.904	Partial_hypomethylation_memory	Hypo	chr8:61954541-61955710
chr19	18356408	18356778	2.75029	-0.968986	-6.64923	0.0167958	10980087	10980094	8	-0.386	7	0.507	0.054	0.892	0.029	0.445	0.574	0.492	0.515	0.859	0.868	0.91	0.895	0.93	Memory_hypomethylation	Hypo	chr19:18356408-18356778
chr10	133170035	133171179	3.37112	-0.608535	-6.64884	0.0168175	1180629	1180642	14	-0.23	13	0.611	0.111	0.841	0.066	0.655	0.444	0.672	0.671	0.91	0.759	0.824	0.804	0.909	Memory_hypomethylation	Hypo	chr10:133170035-133171179
chr5	3101278	3102052	5.51765	1.00252	6.64812	0.0168175	17975639	17975654	16	0.357	15	0.388	0.268	0.032	0.012	0.206	0.415	0.175	0.757	0.038	0.021	0.049	0.028	0.022	Partial_hypermethyation_memory	Hyper	chr5:3101278-3102052
chr2	239763241	239763620	2.53794	-0.591826	-6.64552	0.0168536	16965572	16965584	13	-0.24	12	0.578	0.152	0.818	0.042	0.612	0.583	0.742	0.374	0.77	0.818	0.793	0.827	0.882	Partial_hypomethylation_memory	Hypo	chr2:239763241-239763620
chr7	147319216	147320323	3.21567	-1.04618	-6.64175	0.0169186	21905309	21905316	8	-0.384	7	0.564	0.025	0.948	0.033	0.545	0.547	0.565	0.6	0.949	0.908	0.924	0.988	0.972	Memory_hypomethylation	Hypo	chr7:147319216-147320323
chr11	123566468	123566943	1.36636	0.660451	6.64101	0.0169258	4360896	4360901	6	0.277	5	0.887	0.041	0.61	0.056	0.915	0.829	0.886	0.917	0.66	0.565	0.541	0.616	0.667	Aberrant_hypermethylation	Hyper	chr11:123566468-123566943
chr19	24104620	24105431	1.2932	0.831606	6.64077	0.0169258	11050403	11050407	5	0.377	4	0.876	0.032	0.499	0.144	0.916	0.837	0.874	0.878	0.439	0.391	0.459	0.455	0.752	Memory_hypermethylation	Hyper	chr19:24104620-24105431
chr1	83831544	83832058	0.820774	-0.88135	-6.64068	0.0169258	12452847	12452851	5	-0.307	5	0.508	0.067	0.816	0.067	0.447	0.479	0.601	0.506	0.907	0.737	0.805	0.856	0.773	Memory_hypomethylation	Hypo	chr1:83831544-83832058
chr8	139238681	139239728	2.19745	-0.558182	-6.64008	0.016933	23144006	23144015	10	-0.227	9	0.671	0.192	0.897	0.046	0.808	0.404	0.655	0.814	0.897	0.842	0.862	0.934	0.95	Memory_hypomethylation	Hypo	chr8:139238681-139239728
chr6	169654603	169655222	3.15148	-0.590393	-6.64007	0.016933	20648820	20648834	15	-0.248	14	0.47	0.052	0.718	0.059	0.477	0.41	0.536	0.458	0.74	0.792	0.709	0.629	0.723	Partial_hypomethylation_memory	Hypo	chr6:169654603-169655222
chr10	132665938	132667605	2.36754	-0.528983	-6.64006	0.016933	1173100	1173114	15	-0.215	15	0.657	0.114	0.871	0.048	0.665	0.498	0.7	0.764	0.923	0.828	0.818	0.871	0.916	Partial_hypomethylation_memory	Hypo	chr10:132665938-132667605
chr1	149186100	149187283	27.515	-0.908838	-6.63901	0.0169402	12747675	12747736	62	-0.348	64	0.405	0.341	0.753	0.131	0.111	0.141	0.823	0.542	0.9	0.831	0.673	0.79	0.57	Partial_hypomethylation_memory	Hypo	chr1:149186100-149187283
chr11	13293839	13294268	1.34028	1.31244	6.63885	0.0169402	3446114	3446118	5	0.436	4	0.822	0.089	0.386	0.025	0.831	0.694	0.875	0.888	0.418	0.395	0.359	0.363	0.393	Memory_hypermethylation	Hyper	chr11:13293839-13294268
chr1	86047711	86048116	2.44622	0.462482	6.63746	0.0169402	12467632	12467644	13	0.217	12	0.519	0.158	0.302	0.073	0.317	0.588	0.687	0.484	0.256	0.39	0.372	0.261	0.232	Aberrant_hypermethylation	Hyper	chr1:86047711-86048116
chr8	137796500	137797758	1.1062	-0.703309	-6.63723	0.0169474	23134442	23134448	7	-0.258	6	0.655	0.127	0.914	0.035	0.759	0.471	0.695	0.697	0.857	0.929	0.909	0.949	0.925	Memory_hypomethylation	Hypo	chr8:137796500-137797758
chr19	40228820	40229943	3.99416	-0.628696	-6.63631	0.0169474	11220197	11220208	12	-0.262	11	0.557	0.062	0.819	0.045	0.496	0.52	0.635	0.575	0.833	0.752	0.798	0.851	0.861	Memory_hypomethylation	Hypo	chr19:40228820-40229943
chr11	37226216	37226859	1.2716	-0.744685	-6.63571	0.0169474	3614965	3614969	5	-0.271	4	0.681	0.054	0.951	0.021	0.681	0.605	0.708	0.728	0.98	0.933	0.929	0.95	0.963	Memory_hypomethylation	Hypo	chr11:37226216-37226859
chr12	128428019	128429008	1.34199	-0.538268	-6.63394	0.0169691	5578754	5578764	11	-0.206	11	0.705	0.094	0.911	0.016	0.83	0.626	0.724	0.641	0.921	0.906	0.886	0.915	0.926	Memory_hypomethylation	Hypo	chr12:128428019-128429008
chr7	156015749	156016758	1.4157	-0.614421	-6.63283	0.016998	22016142	22016153	12	-0.214	11	0.599	0.115	0.813	0.085	0.666	0.472	0.722	0.535	0.925	0.883	0.737	0.768	0.752	Memory_hypomethylation	Hypo	chr7:156015749-156016758
chr11	101771379	101772078	6.79623	-0.6174	-6.6328	0.016998	4167866	4167890	25	-0.28	24	0.463	0.127	0.743	0.177	0.503	0.402	0.328	0.62	0.8	0.44	0.751	0.886	0.84	Aberrant_hypomethylation	Hypo	chr11:101771379-101772078
chr14	95330726	95331194	6.97382	-0.572965	-6.63193	0.0170052	7030107	7030137	31	-0.201	30	0.568	0.165	0.769	0.095	0.573	0.49	0.795	0.413	0.88	0.65	0.729	0.851	0.734	Partial_hypomethylation_memory	Hypo	chr14:95330726-95331194
chr2	163893878	163894840	0.847676	-0.640729	-6.63112	0.0170124	16362558	16362563	6	-0.241	5	0.671	0.06	0.912	0.025	0.723	0.592	0.713	0.656	0.903	0.907	0.876	0.933	0.939	Partial_hypomethylation_memory	Hypo	chr2:163893878-163894840
chr15	76257288	76257544	2.97125	-0.583667	-6.63053	0.0170196	7707896	7707909	14	-0.262	13	0.512	0.092	0.775	0.07	0.636	0.423	0.524	0.466	0.828	0.678	0.736	0.781	0.85	Aberrant_hypomethylation	Hypo	chr15:76257288-76257544
chr4	20868005	20869801	1.243	-0.664068	-6.63046	0.0170269	16797381	16797390	10	-0.255	9	0.641	0.082	0.897	0.044	0.698	0.529	0.706	0.633	0.943	0.859	0.841	0.917	0.923	Memory_hypomethylation	Hypo	chr4:20868005-20869801
chr19	14561228	14561678	3.9287	-0.663809	-6.63011	0.0170269	10910725	10910740	16	-0.339	15	0.229	0.125	0.568	0.124	0.393	0.215	0.222	0.088	0.658	0.373	0.521	0.676	0.612	Aberrant_hypomethylation	Hypo	chr19:14561228-14561678
chr14	25396561	25397336	2.357	-0.916859	-6.62974	0.0170341	6470224	6470232	9	-0.338	8	0.469	0.062	0.807	0.067	0.522	0.497	0.479	0.38	0.867	0.835	0.79	0.698	0.846	Aberrant_hypomethylation	Hypo	chr14:25396561-25397336
chr12	86658187	86659061	14.8721	-0.899955	-6.6294	0.0170485	5159652	5159688	37	-0.381	39	0.34	0.231	0.722	0.121	0.113	0.22	0.385	0.643	0.838	0.769	0.789	0.682	0.53	Partial_hypomethylation_memory	Hypo	chr12:86658187-86659061
chr20	58101099	58101458	6.78746	-0.713663	-6.62935	0.0170485	2633540	2633561	22	-0.345	21	0.376	0.159	0.72	0.088	0.5	0.148	0.39	0.464	0.57	0.763	0.715	0.782	0.771	Memory_hypomethylation	Hypo	chr20:58101099-58101458
chr2	7358402	7359916	2.9618	-0.81189	-6.6287	0.017063	15125094	15125104	11	-0.264	11	0.549	0.087	0.813	0.077	0.548	0.48	0.496	0.672	0.899	0.84	0.854	0.705	0.768	Memory_hypomethylation	Hypo	chr2:7358402-7359916
chr5	60921853	60922568	11.8441	-0.905149	-6.6284	0.017063	18370874	18370904	31	-0.394	49	0.096	0.017	0.491	0.299	0.095	0.081	0.089	0.12	0.822	0.102	0.654	0.617	0.258	Aberrant_hypomethylation	Hypo	chr5:60921853-60922568
chr6	91168345	91168844	0.823428	-0.76823	-6.62763	0.0170702	20040883	20040889	7	-0.219	6	0.579	0.059	0.798	0.081	0.643	0.582	0.5	0.592	0.794	0.732	0.712	0.912	0.839	Partial_hypomethylation_memory	Hypo	chr6:91168345-91168844
chr20	54308954	54311355	3.01272	-0.51265	-6.62722	0.0170846	2582207	2582223	17	-0.214	16	0.64	0.202	0.854	0.056	0.617	0.409	0.631	0.902	0.765	0.836	0.89	0.9	0.88	Memory_hypomethylation	Hypo	chr20:54308954-54311355
chr3	131245588	131246045	8.55564	-1.07482	-6.6263	0.0171063	14526048	14526063	16	-0.475	31	0.228	0.162	0.703	0.147	0.211	0.06	0.449	0.19	0.84	0.481	0.636	0.816	0.741	Memory_hypomethylation	Hypo	chr3:131245588-131246045
chr16	6777013	6777767	2.16838	-0.561627	-6.62594	0.0171135	8106939	8106950	12	-0.211	11	0.675	0.129	0.886	0.05	0.705	0.493	0.796	0.707	0.943	0.83	0.848	0.881	0.929	Memory_hypomethylation	Hypo	chr16:6777013-6777767
chr1	194766940	194767984	1.53133	-1.03107	-6.62479	0.0171352	13109513	13109520	8	-0.327	7	0.544	0.048	0.871	0.089	0.558	0.481	0.595	0.541	0.927	0.916	0.714	0.894	0.903	Memory_hypomethylation	Hypo	chr1:194766940-194767984
chr7	140732557	140733132	5.6847	-0.560095	-6.62345	0.0171641	21860731	21860752	22	-0.253	27	0.533	0.099	0.787	0.077	0.607	0.39	0.592	0.544	0.72	0.821	0.709	0.787	0.896	Aberrant_hypomethylation	Hypo	chr7:140732557-140733132
chr3	101278520	101279131	10.6792	-0.724988	-6.62303	0.0171641	14298198	14298223	26	-0.379	25	0.399	0.116	0.778	0.178	0.393	0.32	0.318	0.564	0.911	0.47	0.785	0.856	0.865	Memory_hypomethylation	Hypo	chr3:101278520-101279131
chr5	180532259	180532723	1.9691	0.587183	6.62214	0.0171713	19290250	19290260	11	0.23	10	0.866	0.016	0.636	0.117	0.873	0.884	0.846	0.86	0.787	0.485	0.712	0.619	0.576	Aberrant_hypermethylation	Hyper	chr5:180532259-180532723
chr5	2437316	2437893	0.910258	-0.499758	-6.62193	0.0171785	17966515	17966521	7	-0.203	6	0.704	0.113	0.906	0.013	0.789	0.672	0.797	0.557	0.898	0.908	0.889	0.924	0.912	Partial_hypomethylation_memory	Hypo	chr5:2437316-2437893
chr5	3103697	3105027	8.60072	0.595411	6.62183	0.0171929	17975684	17975721	38	0.257	37	0.436	0.241	0.178	0.083	0.267	0.464	0.246	0.766	0.269	0.225	0.215	0.076	0.106	Partial_hypermethyation_memory	Hyper	chr5:3103697-3105027
chr17	11045466	11047146	3.21618	-0.726618	-6.61932	0.0172218	9113524	9113532	9	-0.219	8	0.663	0.137	0.882	0.055	0.808	0.48	0.706	0.657	0.923	0.891	0.873	0.793	0.93	Memory_hypomethylation	Hypo	chr17:11045466-11047146
chr1	171400267	171401072	2.98112	-0.554461	-6.61836	0.0172291	12951691	12951702	12	-0.252	11	0.398	0.038	0.65	0.028	0.438	0.41	0.397	0.346	0.664	0.611	0.635	0.684	0.656	Memory_hypomethylation	Hypo	chr1:171400267-171401072
chr1	161462429	161464285	1.67654	-0.757125	-6.61653	0.0172579	12880838	12880847	10	-0.261	9	0.466	0.031	0.728	0.067	0.496	0.446	0.488	0.434	0.674	0.715	0.655	0.8	0.794	Memory_hypomethylation	Hypo	chr1:161462429-161464285
chr6	32296842	32297615	1.31326	-1.07482	-6.61471	0.0172652	19628691	19628695	5	-0.42	4	0.318	0.045	0.737	0.103	0.333	0.33	0.355	0.252	0.634	0.653	0.822	0.866	0.712	Aberrant_hypomethylation	Hypo	chr6:32296842-32297615
chr11	73693059	73693650	7.3499	-0.670299	-6.61251	0.0172796	3979468	3979492	25	-0.276	24	0.147	0.049	0.423	0.22	0.156	0.097	0.211	0.126	0.231	0.269	0.354	0.775	0.486	Aberrant_hypomethylation	Hypo	chr11:73693059-73693650
chr20	18018085	18018435	1.13908	-0.746081	-6.61206	0.0172868	2215534	2215539	6	-0.247	5	0.699	0.055	0.946	0.023	0.736	0.717	0.618	0.727	0.979	0.961	0.925	0.93	0.935	Memory_hypomethylation	Hypo	chr20:18018085-18018435
chr4	57716792	57717564	0.970722	-1.2344	-6.61052	0.0173229	17039476	17039480	5	-0.422	4	0.286	0.056	0.708	0.217	0.35	0.25	0.316	0.229	0.453	0.509	0.768	0.887	0.925	Memory_hypomethylation	Hypo	chr4:57716792-57717564
[truncated: 1,525 more rows]
