# Supplementary material for: Transient naive reprogramming corrects hiPS cells functionally and epigenetically
Source: Nature. 2023 Aug 16;620(7975):863–72. doi: 10.1038/s41586-023-06424-7 (PMC10447250; doi:10.1038/s41586-023-06424-7)
Supplement: Supplementary file 8 — Data for CG-DMRs detected between isogeneic hES and hiPS cell lines. Relates to Fig. 4 and Extended Data Fig. 6. [file 41586_2023_6424_MOESM8_ESM.xlsx]

## Sheet: esc_vs_ntp
seqnames	start	end	width	strand	L	area	beta	stat	pval	qval	index.start	index.end	index.width	contrast	delta
chr10	38145981	38147216	1236	*	85	79.3385	-2.44707	-63.9141	8.65763e-06	0.0014533	13823693	13823777	85	esc_vs_ntp	-0.925561
chr17	17108772	17109805	1034	*	95	86.1921	-2.43036	-63.5363	8.65763e-06	0.0014533	20587598	20587692	95	esc_vs_ntp	-0.897959
chr19	56988133	56989919	1787	*	142	123.661	-2.25555	-58.3676	8.65763e-06	0.0014533	22902195	22902336	142	esc_vs_ntp	-0.863071
chr6	168501683	168502925	1243	*	98	90.2925	-2.41435	-55.802	8.65763e-06	0.0014533	9730969	9731066	98	esc_vs_ntp	-0.911251
chr4	6310716	6311306	591	*	59	54.1527	-2.47199	-55.3025	8.65763e-06	0.0014533	5716338	5716396	59	esc_vs_ntp	-0.936633
chr8	58055186	58056007	822	*	44	41.1556	-2.45902	-55.1633	8.65763e-06	0.0014533	11698727	11698770	44	esc_vs_ntp	-0.94363
chr17	33813634	33818579	4946	*	155	138.213	-2.25159	-55.0953	8.65763e-06	0.0014533	20746275	20746429	155	esc_vs_ntp	-0.85581
chr5	41869622	41870978	1357	*	81	75.5762	-2.42143	-54.838	8.65763e-06	0.0014533	7337497	7337577	81	esc_vs_ntp	-0.916962
chr18	13136568	13137544	977	*	60	54.2413	-2.30898	-54.0028	8.65763e-06	0.0014533	21499974	21500033	60	esc_vs_ntp	-0.899227
chr4	89618287	89619089	803	*	54	48.9349	-2.41702	-51.586	8.65763e-06	0.0014533	6297315	6297368	54	esc_vs_ntp	-0.906393
chr19	57348688	57352807	4120	*	157	137.564	-2.18477	-51.366	8.65763e-06	0.0014533	22906382	22906538	157	esc_vs_ntp	-0.850866
chr7	329189	331160	1972	*	147	128.473	-2.16535	-51.1451	8.65763e-06	0.0014533	9773090	9773236	147	esc_vs_ntp	-0.857621
chr16	28634537	28635053	517	*	58	52.3923	-2.39335	-51.0023	8.65763e-06	0.0014533	19753359	19753416	58	esc_vs_ntp	-0.912739
chr18	12911051	12912418	1368	*	101	90.1028	-2.31807	-50.8083	8.65763e-06	0.0014533	21497295	21497395	101	esc_vs_ntp	-0.883972
chr3	9642360	9642694	335	*	34	31.0279	-2.50061	-50.7437	8.65763e-06	0.0014533	4149456	4149489	34	esc_vs_ntp	-0.94073
chr5	157097845	157098726	882	*	67	61.6749	-2.34197	-50.5993	8.65763e-06	0.0014533	8137733	8137799	67	esc_vs_ntp	-0.888523
chr8	98289791	98290403	613	*	70	63.3255	-2.46227	-49.6255	8.65763e-06	0.0014533	11968938	11969007	70	esc_vs_ntp	-0.915692
chr20	42142417	42143815	1399	*	64	58.5228	-2.3685	-48.5264	8.65763e-06	0.0014533	23306540	23306603	64	esc_vs_ntp	-0.916844
chr3	128764505	128765441	937	*	65	59.1412	-2.38088	-47.1648	8.65763e-06	0.0014533	5065129	5065193	65	esc_vs_ntp	-0.878104
chr12	115173288	115174780	1493	*	96	82.7718	-2.23089	-46.2703	8.65763e-06	0.0014533	16798505	16798600	96	esc_vs_ntp	-0.84579
chr7	64348873	64350351	1479	*	84	72.747	-2.17846	-45.8269	8.65763e-06	0.0014533	10337799	10337882	84	esc_vs_ntp	-0.851112
chr12	30353755	30354675	921	*	61	56.0322	-2.37003	-45.3585	8.65763e-06	0.0014533	16135678	16135738	61	esc_vs_ntp	-0.902583
chr2	47747963	47748839	877	*	88	77.3905	-2.24069	-44.8999	8.65763e-06	0.0014533	2536695	2536782	88	esc_vs_ntp	-0.854502
chr8	57025506	57026601	1096	*	70	64.8895	-2.3282	-44.8308	8.65763e-06	0.0014533	11691068	11691137	70	esc_vs_ntp	-0.890455
chr16	15083404	15084163	760	*	77	71.092	-2.41978	-44.7131	8.65763e-06	0.0014533	19616048	19616124	77	esc_vs_ntp	-0.89408
chr22	20459478	20459738	261	*	32	30.2568	-2.44938	-43.7328	8.65763e-06	0.0014533	24001727	24001758	32	esc_vs_ntp	-0.920843
chr1	17019098	17020581	1484	*	170	146.128	-2.18449	-42.6939	8.65763e-06	0.0014533	266477	266646	170	esc_vs_ntp	-0.832724
chr11	15094737	15096066	1330	*	72	66.2492	-2.35724	-42.2143	8.65763e-06	0.0014533	14843483	14843554	72	esc_vs_ntp	-0.920088
chr11	279568	281309	1742	*	170	145.277	-2.11507	-41.3205	8.65763e-06	0.0014533	14675730	14675899	170	esc_vs_ntp	-0.808807
chr2	176931358	176939356	7999	*	234	192.531	-1.95928	-40.7692	8.65763e-06	0.0014533	3508591	3508824	234	esc_vs_ntp	-0.764899
chr2	131185198	131186111	914	*	50	44.9493	-2.33724	-39.0747	8.65763e-06	0.0014533	3191589	3191638	50	esc_vs_ntp	-0.897081
chr5	177411229	177412897	1669	*	127	108.728	-2.18013	-39.0218	8.65763e-06	0.0014533	8326580	8326706	127	esc_vs_ntp	-0.821792
chr19	48946057	48947901	1845	*	191	159.368	-1.94273	-38.9933	8.65763e-06	0.0014533	22759889	22760079	191	esc_vs_ntp	-0.754031
chr9	137028346	137029390	1045	*	90	78.8961	-2.32028	-38.977	8.65763e-06	0.0014533	13349879	13349968	90	esc_vs_ntp	-0.88806
chr12	64783960	64784663	704	*	62	46.765	-1.93458	-38.9383	8.65763e-06	0.0014533	16412765	16412826	62	esc_vs_ntp	-0.75686
chr19	57617500	57618447	948	*	83	71.5074	-2.25081	-38.9335	8.65763e-06	0.0014533	22910191	22910273	83	esc_vs_ntp	-0.844825
chr19	2250061	2252717	2657	*	185	150.986	-1.96466	-36.891	8.65763e-06	0.0014533	22071226	22071410	185	esc_vs_ntp	-0.754599
chr10	97849481	97850155	675	*	47	42.8047	-2.4774	-36.8664	8.65763e-06	0.0014533	14263233	14263279	47	esc_vs_ntp	-0.923204
chr3	33487944	33489839	1896	*	46	39.3981	2.21931	35.7889	8.65763e-06	0.0014533	4348574	4348619	46	esc_vs_ntp	0.843464
chr4	190934815	190944356	9542	*	424	301.2	-1.65878	-35.672	8.65763e-06	0.0014533	6987081	6987504	424	esc_vs_ntp	-0.654578
chr3	179064170	179065069	900	*	39	33.7549	-2.26	-35.6663	8.65763e-06	0.0014533	5417039	5417077	39	esc_vs_ntp	-0.864719
chr14	103739512	103740783	1272	*	103	92.875	-2.30119	-34.9484	8.65763e-06	0.0014533	18543493	18543595	103	esc_vs_ntp	-0.887899
chr10	91596837	91598023	1187	*	77	64.1938	-2.10807	-34.1715	8.65763e-06	0.0014533	14213200	14213276	77	esc_vs_ntp	-0.811903
chr19	17608078	17608434	357	*	29	25.5884	-2.23237	-34.1458	8.65763e-06	0.0014533	22367239	22367267	29	esc_vs_ntp	-0.868492
chr9	139889013	139889938	926	*	67	59.3056	-2.27567	-33.7357	8.65763e-06	0.0014533	13412941	13413007	67	esc_vs_ntp	-0.86126
chr9	2046909	2047800	892	*	55	48.1776	-2.09997	-33.523	8.65763e-06	0.0014533	12397815	12397869	55	esc_vs_ntp	-0.841977
chr1	147789202	147791084	1883	*	74	63.1956	-2.16801	-33.2985	8.65763e-06	0.0014533	1209553	1209626	74	esc_vs_ntp	-0.834946
chr6	38682647	38683300	654	*	20	16.827	-2.23732	-33.1545	8.65763e-06	0.0014533	8796612	8796631	20	esc_vs_ntp	-0.893167
chr15	91208322	91209176	855	*	54	46.2757	-2.22735	-32.9309	8.65763e-06	0.0014533	19264216	19264269	54	esc_vs_ntp	-0.86429
chr10	105344180	105344807	628	*	94	81.3027	-2.17805	-32.6989	8.65763e-06	0.0014533	14351698	14351791	94	esc_vs_ntp	-0.85
chr1	205818855	205819492	638	*	38	33.9522	-2.32643	-32.686	8.65763e-06	0.0014533	1680294	1680331	38	esc_vs_ntp	-0.864101
chr15	32604856	32605532	677	*	34	31.8648	-2.26913	-32.3231	8.65763e-06	0.0014533	18712137	18712170	34	esc_vs_ntp	-0.920401
chr2	207114123	207138984	24862	*	469	167.737	0.894251	31.8864	8.65763e-06	0.0014533	3717229	3717697	469	esc_vs_ntp	0.333815
chr1	120905109	120906395	1287	*	43	38.056	-2.37324	-31.7192	8.65763e-06	0.0014533	1176411	1176453	43	esc_vs_ntp	-0.888663
chr15	25017890	25018732	843	*	58	50.6186	-2.30432	-31.3744	8.65763e-06	0.0014533	18637500	18637557	58	esc_vs_ntp	-0.869878
chr3	47050522	47051650	1129	*	74	63.7211	-2.20957	-31.0237	8.65763e-06	0.0014533	4457859	4457932	74	esc_vs_ntp	-0.844608
chr3	146187037	146187850	814	*	48	39.8545	-2.196	-30.8817	8.65763e-06	0.0014533	5200067	5200114	48	esc_vs_ntp	-0.852516
chr5	115297056	115299646	2591	*	118	92.8431	-1.9529	-30.778	8.65763e-06	0.0014533	7799976	7800093	118	esc_vs_ntp	-0.770977
chr19	54057208	54058188	981	*	81	73.3434	-2.35704	-30.6783	8.65763e-06	0.0014533	22847823	22847903	81	esc_vs_ntp	-0.895688
chr2	233215546	233217358	1813	*	107	86.6945	-1.98161	-30.6684	8.65763e-06	0.0014533	3932088	3932194	107	esc_vs_ntp	-0.763309
chr11	14926679	14927799	1121	*	75	58.4678	-2.12178	-30.5923	8.65763e-06	0.0014533	14842328	14842402	75	esc_vs_ntp	-0.827617
chr2	102803624	102804600	977	*	50	42.2199	-2.22725	-30.5259	8.65763e-06	0.0014533	2950200	2950249	50	esc_vs_ntp	-0.839077
chr1	147532531	147532735	205	*	22	20.3427	-2.38681	-30.362	8.65763e-06	0.0014533	1208429	1208450	22	esc_vs_ntp	-0.897044
chr4	6665698	6666649	952	*	81	67.4907	-2.04354	-30.1817	8.65763e-06	0.0014533	5722159	5722239	81	esc_vs_ntp	-0.781179
chr1	147781179	147782635	1457	*	64	55.7071	-2.20661	-30.1784	8.65763e-06	0.0014533	1209445	1209508	64	esc_vs_ntp	-0.840109
chr8	2591090	2591645	556	*	20	16.9341	-2.22658	-30.1397	8.65763e-06	0.0014533	11220585	11220604	20	esc_vs_ntp	-0.860546
chr15	22646968	22647335	368	*	29	27.1182	-2.38995	-30.0304	8.65763e-06	0.0014533	18616624	18616652	29	esc_vs_ntp	-0.928276
chr4	144833115	144833511	397	*	52	44.6207	-2.18429	-29.5967	8.65763e-06	0.0014533	6637360	6637411	52	esc_vs_ntp	-0.850337
chr11	47611606	47611999	394	*	57	49.3499	-2.07696	-29.5804	8.65763e-06	0.0014533	15085818	15085874	57	esc_vs_ntp	-0.838302
chr11	20618016	20620970	2955	*	151	117.357	-1.85987	-29.3962	8.65763e-06	0.0014533	14889515	14889665	151	esc_vs_ntp	-0.717991
chr14	67878488	67879166	679	*	64	51.9917	-2.03612	-29.3584	8.65763e-06	0.0014533	18179783	18179846	64	esc_vs_ntp	-0.816679
chr19	1324990	1325532	543	*	56	47.9057	-2.16822	-29.3322	8.65763e-06	0.0014533	22042081	22042136	56	esc_vs_ntp	-0.812588
chr11	2930226	2931022	797	*	47	39.7577	-2.14677	-29.2581	8.65763e-06	0.0014533	14735636	14735682	47	esc_vs_ntp	-0.793683
chr7	151217513	151218059	547	*	37	32.5633	-2.28968	-29.2379	8.65763e-06	0.0014533	11064970	11065006	37	esc_vs_ntp	-0.892688
chr20	3641223	3642137	915	*	52	42.6396	-2.11897	-29.0151	8.65763e-06	0.0014533	22975818	22975869	52	esc_vs_ntp	-0.793447
chr10	35896489	35897083	595	*	55	44.46	-2.14493	-28.9312	8.65763e-06	0.0014533	13805903	13805957	55	esc_vs_ntp	-0.818577
chr11	823557	824970	1414	*	100	81.9062	-1.99803	-28.9098	8.65763e-06	0.0014533	14691701	14691800	100	esc_vs_ntp	-0.76147
chr18	76751573	76752749	1177	*	79	69.8728	-2.28468	-28.8592	8.65763e-06	0.0014533	21980694	21980772	79	esc_vs_ntp	-0.881911
chr7	130130548	130133682	3135	*	176	82.9936	-1.27056	-28.5743	8.65763e-06	0.0014533	10871318	10871493	176	esc_vs_ntp	-0.475917
chr9	123656795	123657181	387	*	46	31.5406	-1.68499	-28.4564	8.65763e-06	0.0014533	13147672	13147717	46	esc_vs_ntp	-0.668311
chr1	156215326	156215951	626	*	53	45.04	-2.14306	-28.3597	8.65763e-06	0.0014533	1300739	1300791	53	esc_vs_ntp	-0.817928
chr7	39894582	39894854	273	*	32	26.3303	-2.07003	-28.3526	8.65763e-06	0.0014533	10159978	10160009	32	esc_vs_ntp	-0.81288
chr19	36499922	36500671	750	*	51	44.8072	-2.15005	-28.3491	8.65763e-06	0.0014533	22562201	22562251	51	esc_vs_ntp	-0.841957
chr6	74024403	74025186	784	*	60	53.5612	-2.25622	-28.3255	8.65763e-06	0.0014533	9022358	9022417	60	esc_vs_ntp	-0.870739
chr19	14584161	14584974	814	*	100	80.4361	-1.93224	-28.2383	8.65763e-06	0.0014533	22316992	22317091	100	esc_vs_ntp	-0.769677
chr8	9008730	9009389	660	*	68	59.2806	-2.17055	-28.0792	8.65763e-06	0.0014533	11280998	11281065	68	esc_vs_ntp	-0.830083
chr5	8457449	8458211	763	*	78	67.3058	-2.18448	-27.9709	8.65763e-06	0.0014533	7098029	7098106	78	esc_vs_ntp	-0.836147
chr7	95025433	95026046	614	*	49	42.8785	-2.22996	-27.0289	8.65763e-06	0.0014533	10584869	10584917	49	esc_vs_ntp	-0.873743
chr13	31480128	31481057	930	*	69	60.3863	-2.12454	-26.9556	8.65763e-06	0.0014533	17184250	17184318	69	esc_vs_ntp	-0.863286
chr1	6514457	6516289	1833	*	161	116.169	-1.80739	-26.8915	8.65763e-06	0.0014533	117898	118058	161	esc_vs_ntp	-0.723791
chr19	22816629	22817848	1220	*	49	41.8307	-2.22322	-26.8182	8.65763e-06	0.0014533	22440907	22440955	49	esc_vs_ntp	-0.826087
chrX	99661203	99663290	2088	*	95	77.8964	-1.95546	-26.7741	8.65763e-06	0.0014533	25012619	25012713	95	esc_vs_ntp	-0.72993
chr14	74058370	74059170	801	*	57	47.6376	-2.07223	-26.6319	8.65763e-06	0.0014533	18239811	18239867	57	esc_vs_ntp	-0.782236
chr20	32254879	32255916	1038	*	108	63.5101	-1.50183	-26.5158	8.65763e-06	0.0014533	23200685	23200792	108	esc_vs_ntp	-0.57656
chr5	140011831	140012738	908	*	74	56.5373	-2.01614	-26.4478	8.65763e-06	0.0014533	7995130	7995203	74	esc_vs_ntp	-0.758142
chr17	20744007	20744509	503	*	30	26.7417	-2.16368	-26.2232	8.65763e-06	0.0014533	20635208	20635237	30	esc_vs_ntp	-0.830136
chr1	19600434	19601026	593	*	34	26.561	-2.12783	-26.191	8.65763e-06	0.0014533	302477	302510	34	esc_vs_ntp	-0.830736
chr12	130823395	130825015	1621	*	98	74.771	-1.85531	-26.1822	8.65763e-06	0.0014533	16998083	16998180	98	esc_vs_ntp	-0.710998
chr3	23713220	23713733	514	*	37	28.6936	-2.01769	-26.0095	8.65763e-06	0.0014533	4277094	4277130	37	esc_vs_ntp	-0.728775
chr2	121334248	121334953	706	*	41	33.0533	-1.96729	-25.9408	8.65763e-06	0.0014533	3102549	3102589	41	esc_vs_ntp	-0.803925
chr8	38964891	38965422	532	*	47	40.0345	-2.14521	-25.8147	8.65763e-06	0.0014533	11560339	11560385	47	esc_vs_ntp	-0.832521
chr10	125751229	125751941	713	*	61	52.3549	-2.14561	-25.5546	8.65763e-06	0.0014533	14532322	14532382	61	esc_vs_ntp	-0.829855
chr3	127056772	127057317	546	*	41	33.9064	-2.09415	-25.4853	8.65763e-06	0.0014533	5042513	5042553	41	esc_vs_ntp	-0.823375
chr9	139738842	139741152	2311	*	267	165.705	-1.48801	-25.2627	8.65763e-06	0.0014533	13408656	13408922	267	esc_vs_ntp	-0.557294
chr19	23386650	23387068	419	*	37	31.9525	-2.20007	-25.2522	8.65763e-06	0.0014533	22446410	22446446	37	esc_vs_ntp	-0.850173
chr19	1062035	1063374	1340	*	41	35.4847	2.14289	25.1507	8.65763e-06	0.0014533	22032498	22032538	41	esc_vs_ntp	0.814383
chr9	99481726	99482542	817	*	58	44.4464	-1.91683	-25.0491	8.65763e-06	0.0014533	12957493	12957550	58	esc_vs_ntp	-0.768417
chr18	14999351	15000333	983	*	86	68.019	-1.97631	-25.038	8.65763e-06	0.0014533	21517952	21518037	86	esc_vs_ntp	-0.739123
chr19	47506972	47507691	720	*	37	30.1692	-1.96979	-24.9536	8.65763e-06	0.0014533	22732454	22732490	37	esc_vs_ntp	-0.759937
chr6	158937021	158937556	536	*	40	34.5598	-2.21341	-24.9457	8.65763e-06	0.0014533	9625001	9625040	40	esc_vs_ntp	-0.856543
chr12	3947923	3948441	519	*	40	34.7725	-2.22266	-24.9408	8.65763e-06	0.0014533	15917021	15917060	40	esc_vs_ntp	-0.868764
chr12	53183633	53184277	645	*	39	32.9606	-2.14643	-24.8033	8.65763e-06	0.0014533	16308116	16308154	39	esc_vs_ntp	-0.793399
chr11	2019501	2024427	4927	*	195	88.3124	-1.21232	-24.7794	8.65763e-06	0.0014533	14719003	14719197	195	esc_vs_ntp	-0.434082
chr6	14018022	14018624	603	*	36	27.9572	1.98339	24.7397	8.65763e-06	0.0014533	8531733	8531768	36	esc_vs_ntp	0.75686
chr14	45381194	45381731	538	*	63	53.5155	-2.18594	-24.7034	8.65763e-06	0.0014533	18002354	18002416	63	esc_vs_ntp	-0.815938
chr10	122245	122799	555	*	51	38.6055	-2.05612	-24.4413	8.65763e-06	0.0014533	13442337	13442387	51	esc_vs_ntp	-0.780421
chr4	13524506	13532683	8178	*	254	161.487	-1.52899	-24.4206	8.65763e-06	0.0014533	5799778	5800031	254	esc_vs_ntp	-0.603983
chr17	80332709	80333366	658	*	64	48.7196	-2.05706	-24.3886	8.65763e-06	0.0014533	21352518	21352581	64	esc_vs_ntp	-0.73525
chr14	65007490	65010007	2518	*	152	117.947	-1.91569	-24.3689	8.65763e-06	0.0014533	18155865	18156016	152	esc_vs_ntp	-0.729266
chr3	194208087	194208634	548	*	47	39.517	-2.18312	-24.2961	8.65763e-06	0.0014533	5554987	5555033	47	esc_vs_ntp	-0.805084
chr8	49426960	49427796	837	*	52	45.5071	-2.30945	-24.247	8.65763e-06	0.0014533	11632559	11632610	52	esc_vs_ntp	-0.86236
chr12	2016800	2017370	571	*	39	28.0571	-1.95392	-24.1332	8.65763e-06	0.0014533	15890283	15890321	39	esc_vs_ntp	-0.735424
chr5	68628355	68628806	452	*	37	33.9859	-2.28087	-24.1127	8.65763e-06	0.0014533	7499315	7499351	37	esc_vs_ntp	-0.903998
chr6	110797569	110797902	334	*	14	13.9449	-2.30361	-24.095	8.65763e-06	0.0014533	9263032	9263045	14	esc_vs_ntp	-0.922201
chr16	55359615	55366333	6719	*	198	88.6146	-1.23392	-23.8649	8.65763e-06	0.0014533	19912083	19912280	198	esc_vs_ntp	-0.459854
chr17	33775933	33776997	1065	*	57	48.2247	-2.12879	-23.8375	8.65763e-06	0.0014533	20745904	20745960	57	esc_vs_ntp	-0.823746
chr12	99139301	99139911	611	*	45	41.2156	-2.32696	-23.7366	8.65763e-06	0.0014533	16640140	16640184	45	esc_vs_ntp	-0.918757
chr14	74035916	74036744	829	*	31	28.7762	-2.38678	-23.6984	8.65763e-06	0.0014533	18239481	18239511	31	esc_vs_ntp	-0.786047
chr10	112837774	112838948	1175	*	128	83.4358	-1.73335	-23.6596	8.65763e-06	0.0014533	14406423	14406550	128	esc_vs_ntp	-0.66768
chr2	3750691	3751820	1130	*	52	44.7667	-2.16941	-23.5893	8.65763e-06	0.0014533	2129750	2129801	52	esc_vs_ntp	-0.852118
chr1	68512471	68513482	1012	*	34	29.2772	-2.06085	-23.4572	8.65763e-06	0.0014533	823609	823642	34	esc_vs_ntp	-0.834403
chr9	137392877	137393858	982	*	43	36.3667	-2.1355	-23.3016	8.65763e-06	0.0014533	13356727	13356769	43	esc_vs_ntp	-0.84878
chr4	170695932	170696547	616	*	42	32.1542	-1.94406	-23.1473	8.65763e-06	0.0014533	6812917	6812958	42	esc_vs_ntp	-0.757325
chr14	103388905	103390304	1400	*	110	71.2638	-1.64025	-23.1121	8.65763e-06	0.0014533	18536149	18536258	110	esc_vs_ntp	-0.626464
chr8	67454415	67454793	379	*	23	20.3286	-2.15967	-23.0378	8.65763e-06	0.0014533	11764439	11764461	23	esc_vs_ntp	-0.807725
chr4	155253943	155254602	660	*	48	39.2474	-2.19353	-23.0327	8.65763e-06	0.0014533	6712214	6712261	48	esc_vs_ntp	-0.820333
chr5	180707191	180709178	1988	*	49	41.2577	2.09428	22.9891	8.65763e-06	0.0014533	8382872	8382920	49	esc_vs_ntp	0.794221
chr1	207818125	207819059	935	*	61	53.3198	-2.12263	-22.7291	8.65763e-06	0.0014533	1694505	1694565	61	esc_vs_ntp	-0.822497
chr10	38691306	38692319	1014	*	71	58.7423	-2.16929	-22.7003	8.65763e-06	0.0014533	13827734	13827804	71	esc_vs_ntp	-0.829184
chr1	149671006	149674282	3277	*	148	103.671	-1.69639	-22.6444	8.65763e-06	0.0014533	1219029	1219176	148	esc_vs_ntp	-0.697116
chr5	43396793	43397467	675	*	54	42.8224	-1.97579	-22.5473	8.65763e-06	0.0014533	7349964	7350017	54	esc_vs_ntp	-0.767772
chr19	22610400	22611498	1099	*	36	28.6287	-2.04601	-22.527	8.65763e-06	0.0014533	22438825	22438860	36	esc_vs_ntp	-0.790797
chr20	43726488	43726998	511	*	48	35.9389	-2.00789	-22.4448	8.65763e-06	0.0014533	23325921	23325968	48	esc_vs_ntp	-0.780808
chr1	207842513	207843278	766	*	46	39.6543	-2.17229	-22.4307	8.65763e-06	0.0014533	1694776	1694821	46	esc_vs_ntp	-0.86615
chr17	73073314	73074001	688	*	53	44.4377	-2.05887	-22.333	8.65763e-06	0.0014533	21199164	21199216	53	esc_vs_ntp	-0.819128
chr9	1042223	1051215	8993	*	335	124.061	-1.09601	-22.3043	8.65763e-06	0.0014533	12390429	12390763	335	esc_vs_ntp	-0.415386
chr4	640179	640621	443	*	34	17.1822	-1.34036	-22.097	8.65763e-06	0.0014533	5617529	5617562	34	esc_vs_ntp	-0.524442
chr19	24154313	24154900	588	*	29	25.2105	-2.20079	-22.0873	8.65763e-06	0.0014533	22453229	22453257	29	esc_vs_ntp	-0.858013
chr5	180100526	180101861	1336	*	67	58.6303	-2.19298	-22.0861	8.65763e-06	0.0014533	8373863	8373929	67	esc_vs_ntp	-0.851314
chr14	101290893	101294623	3731	*	190	116.271	-1.48163	-21.9973	8.65763e-06	0.0014533	18502627	18502816	190	esc_vs_ntp	-0.596799
chr6	27525635	27526430	796	*	38	29.5854	-1.96879	-21.923	8.65763e-06	0.0014533	8658341	8658378	38	esc_vs_ntp	-0.778029
chrX	21677026	21677174	149	*	9	7.53454	-2.45364	-21.8985	8.65763e-06	0.0014533	24583784	24583792	9	esc_vs_ntp	-0.939024
chr21	38592865	38593641	777	*	58	49.723	-2.18185	-21.8408	8.65763e-06	0.0014533	23799699	23799756	58	esc_vs_ntp	-0.851778
chr1	209404849	209405472	624	*	58	47.5747	-2.02225	-21.7993	8.65763e-06	0.0014533	1707491	1707548	58	esc_vs_ntp	-0.796855
chr2	115419428	115420207	780	*	51	41.3385	-1.97436	-21.7427	8.65763e-06	0.0014533	3055340	3055390	51	esc_vs_ntp	-0.792308
chr7	23529999	23530920	922	*	25	21.0839	-2.03036	-21.6941	8.65763e-06	0.0014533	10020821	10020845	25	esc_vs_ntp	-0.86408
chr6	32064072	32064810	739	*	86	66.72	-1.91413	-21.6562	8.65763e-06	0.0014533	8714684	8714769	86	esc_vs_ntp	-0.704719
chr19	22397637	22398672	1036	*	32	25.3824	-2.00074	-21.5627	8.65763e-06	0.0014533	22437069	22437100	32	esc_vs_ntp	-0.780618
chr6	117868934	117869699	766	*	58	49.9353	-2.14387	-21.4885	8.65763e-06	0.0014533	9311436	9311493	58	esc_vs_ntp	-0.87898
chr7	64342657	64343802	1146	*	57	37.9312	-1.68786	-21.339	8.65763e-06	0.0014533	10337653	10337709	57	esc_vs_ntp	-0.663471
chr5	140855113	140856511	1399	*	91	78.8308	-2.10406	-21.3107	8.65763e-06	0.0014533	8007945	8008035	91	esc_vs_ntp	-0.812641
chr20	36148457	36151147	2691	*	122	66.1065	-1.4462	-21.173	8.65763e-06	0.0014533	23253052	23253173	122	esc_vs_ntp	-0.563617
chr2	44058696	44059401	706	*	27	20.2636	-1.85405	-21.1611	8.65763e-06	0.0014533	2499477	2499503	27	esc_vs_ntp	-0.786464
chr19	23653783	23654352	570	*	39	31.7848	-2.02158	-21.1285	8.65763e-06	0.0014533	22449111	22449149	39	esc_vs_ntp	-0.788671
chr15	101389318	101390385	1068	*	63	51.2072	-1.93155	-21.0668	8.65763e-06	0.0014533	19365215	19365277	63	esc_vs_ntp	-0.780148
chr15	28339469	28340777	1309	*	100	71.1001	-1.69101	-21.0621	8.65763e-06	0.0014533	18671016	18671115	100	esc_vs_ntp	-0.662753
chr16	67449891	67450564	674	*	34	26.2458	-1.75158	-21.0276	8.65763e-06	0.0014533	20017032	20017065	34	esc_vs_ntp	-0.670681
chr17	79095710	79096501	792	*	91	60.6252	-1.56758	-21.0227	8.65763e-06	0.0014533	21318470	21318560	91	esc_vs_ntp	-0.611301
chr3	119528499	119529375	877	*	47	36.5889	-1.84126	-21.0026	8.65763e-06	0.0014533	4973439	4973485	47	esc_vs_ntp	-0.755785
chr9	44119197	44119306	110	*	8	6.79525	-2.34318	-20.9985	8.65763e-06	0.0014533	12685903	12685910	8	esc_vs_ntp	-0.906481
chr2	10146541	10146836	296	*	31	23.5818	-2.05371	-20.9734	8.65763e-06	0.0014533	2191062	2191092	31	esc_vs_ntp	-0.795776
chr11	64135919	64137860	1942	*	112	78.6624	-1.74323	-20.8444	8.65763e-06	0.0014533	15209245	15209356	112	esc_vs_ntp	-0.744549
chr12	64215522	64215959	438	*	36	30.1992	-2.21576	-20.8398	8.65763e-06	0.0014533	16407885	16407920	36	esc_vs_ntp	-0.845464
chr19	57182669	57183374	706	*	26	19.5267	-1.8795	-20.8334	8.65763e-06	0.0014533	22904495	22904520	26	esc_vs_ntp	-0.729936
chr13	20139006	20139600	595	*	37	31.5974	-2.06328	-20.7484	8.65763e-06	0.0014533	17063375	17063411	37	esc_vs_ntp	-0.795011
chr7	127910876	127912587	1712	*	103	76.9889	-1.73809	-20.7259	8.65763e-06	0.0014533	10843696	10843798	103	esc_vs_ntp	-0.715902
chr14	97058739	97059594	856	*	36	29.7968	-1.99238	-20.6979	8.65763e-06	0.0014533	18451749	18451784	36	esc_vs_ntp	-0.77072
chr1	17085990	17086765	776	*	50	28.2552	-1.49852	-20.6835	8.65763e-06	0.0014533	267917	267966	50	esc_vs_ntp	-0.583087
chr20	29534876	29535207	332	*	29	25.2251	-2.1575	-20.648	8.65763e-06	0.0014533	23167599	23167627	29	esc_vs_ntp	-0.842128
chr1	147825365	147827058	1694	*	68	31.3904	-1.17867	-20.6395	8.65763e-06	0.0014533	1209962	1210029	68	esc_vs_ntp	-0.441723
chr17	4688111	4690632	2522	*	83	54.8667	-1.61978	-20.5699	8.65763e-06	0.0014533	20429219	20429301	83	esc_vs_ntp	-0.632121
chr5	172664922	172674084	9163	*	288	68.595	-0.745207	-20.5283	8.65763e-06	0.0014533	8268684	8268971	288	esc_vs_ntp	-0.244282
chr18	13641644	13642328	685	*	69	46.7852	-1.629	-20.5092	8.65763e-06	0.0014533	21507022	21507090	69	esc_vs_ntp	-0.656821
chr19	57683007	57683885	879	*	28	22.9101	-2.02569	-20.4567	8.65763e-06	0.0014533	22911163	22911190	28	esc_vs_ntp	-0.725011
chr7	6692915	6694386	1472	*	141	106.905	-2.01989	-20.4519	8.65763e-06	0.0014533	9903326	9903466	141	esc_vs_ntp	-0.738129
chr17	60215432	60216199	768	*	62	49.8678	-2.08865	-20.4271	8.65763e-06	0.0014533	21054035	21054096	62	esc_vs_ntp	-0.835653
chr10	27608619	27609046	428	*	29	24.1749	-2.06138	-20.4181	8.65763e-06	0.0014533	13727321	13727349	29	esc_vs_ntp	-0.798621
chr20	29611549	29612262	714	*	47	39.3311	-2.19832	-20.4071	8.65763e-06	0.0014533	23168256	23168302	47	esc_vs_ntp	-0.827595
chr2	241611931	241612627	697	*	54	41.4569	-2.0142	-20.4025	8.65763e-06	0.0014533	4049502	4049555	54	esc_vs_ntp	-0.78231
chr18	14747888	14748560	673	*	46	40.1298	-2.11213	-20.3718	8.65763e-06	0.0014533	21515988	21516033	46	esc_vs_ntp	-0.834091
chr11	89597606	89597930	325	*	21	16.9205	-2.04291	-20.3402	8.65763e-06	0.0014533	15481041	15481061	21	esc_vs_ntp	-0.773725
chr1	200842282	200843426	1145	*	88	67.2269	-1.92389	-20.33	8.65763e-06	0.0014533	1620749	1620836	88	esc_vs_ntp	-0.742217
chr11	67387364	67388595	1232	*	44	35.8883	2.17518	20.3294	8.65763e-06	0.0014533	15270833	15270876	44	esc_vs_ntp	0.814372
chr19	45655466	45656605	1140	*	99	62.2614	-1.53279	-20.3049	8.65763e-06	0.0014533	22697147	22697245	99	esc_vs_ntp	-0.621584
chr21	40757510	40758026	517	*	35	24.4575	-1.83354	-20.2547	8.65763e-06	0.0014533	23822425	23822459	35	esc_vs_ntp	-0.717496
chr5	64398544	64399341	798	*	46	37.5552	-1.82894	-20.2436	8.65763e-06	0.0014533	7467479	7467524	46	esc_vs_ntp	-0.723147
chr1	245494230	245494564	335	*	27	20.3505	1.81173	20.2353	8.65763e-06	0.0014533	2040488	2040514	27	esc_vs_ntp	0.734275
chr19	21264896	21265364	469	*	27	14.0019	-1.39076	-20.1959	8.65763e-06	0.0014533	22427323	22427349	27	esc_vs_ntp	-0.543085
chr8	70906522	70907168	647	*	36	27.8875	-2.10274	-20.1427	8.65763e-06	0.0014533	11791373	11791408	36	esc_vs_ntp	-0.759685
chr7	65509174	65509697	524	*	39	29.1201	-1.8398	-20.0896	8.65763e-06	0.0014533	10348105	10348143	39	esc_vs_ntp	-0.708788
chr19	49575641	49576241	601	*	31	25.4587	-2.03876	-20.047	8.65763e-06	0.0014533	22774404	22774434	31	esc_vs_ntp	-0.789425
chr19	36912202	36912868	667	*	71	57.9413	-2.10034	-20.0124	8.65763e-06	0.0014533	22569439	22569509	71	esc_vs_ntp	-0.842189
chr8	141109929	141111080	1152	*	60	47.1098	-1.91362	-19.9924	8.65763e-06	0.0014533	12283053	12283112	60	esc_vs_ntp	-0.760245
chr8	29945344	29946000	657	*	26	21.6506	2.05631	19.9818	8.65763e-06	0.0014533	11487139	11487164	26	esc_vs_ntp	0.820016
chr5	132155083	132155745	663	*	36	24.3717	-1.6827	-19.9656	8.65763e-06	0.0014533	7912849	7912884	36	esc_vs_ntp	-0.679946
chr8	48100081	48100913	833	*	62	48.9894	-1.86501	-19.7483	8.65763e-06	0.0014533	11618574	11618635	62	esc_vs_ntp	-0.706733
chr6	142409202	142410111	910	*	55	24.1586	-1.15607	-19.7349	8.65763e-06	0.0014533	9478579	9478633	55	esc_vs_ntp	-0.428973
chr14	101012642	101013080	439	*	26	9.46778	-1.03709	-19.7062	8.65763e-06	0.0014533	18497312	18497337	26	esc_vs_ntp	-0.319654
chr16	82044811	82045282	472	*	35	20.46	-1.69769	-19.6846	8.65763e-06	0.0014533	20187794	20187828	35	esc_vs_ntp	-0.630768
chr4	379835	380671	837	*	50	40.7391	-2.06766	-19.6376	8.65763e-06	0.0014533	5613196	5613245	50	esc_vs_ntp	-0.781017
chr2	239072149	239072941	793	*	74	55.1848	-1.81301	-19.6014	8.65763e-06	0.0014533	4008534	4008607	74	esc_vs_ntp	-0.721474
chr6	161100000	161100512	513	*	34	22.499	-1.74719	-19.5677	8.65763e-06	0.0014533	9649258	9649291	34	esc_vs_ntp	-0.675381
chr14	83558559	83559011	453	*	27	21.018	-2.05058	-19.5459	8.65763e-06	0.0014533	18325966	18325992	27	esc_vs_ntp	-0.698242
chr17	18537987	18538700	714	*	46	40.5393	-2.1025	-19.5001	8.65763e-06	0.0014533	20610048	20610093	46	esc_vs_ntp	-0.859617
chr4	1395763	1399550	3788	*	263	100.1	-0.909141	-19.4855	8.65763e-06	0.0014533	5637129	5637391	263	esc_vs_ntp	-0.355974
chr14	38080240	38080840	601	*	41	29.9908	-1.91266	-19.4714	8.65763e-06	0.0014533	17961544	17961584	41	esc_vs_ntp	-0.809672
chr6	17016123	17016727	605	*	48	41.4357	-2.12952	-19.4704	8.65763e-06	0.0014533	8563745	8563792	48	esc_vs_ntp	-0.83763
chr4	3043308	3043992	685	*	38	25.8564	-1.85755	-19.4642	8.65763e-06	0.0014533	5668837	5668874	38	esc_vs_ntp	-0.70607
chr6	27529169	27530133	965	*	31	24.5643	-1.86173	-19.3865	8.65763e-06	0.0014533	8658421	8658451	31	esc_vs_ntp	-0.773324
chr16	63651138	63651662	525	*	39	31.7619	-2.07346	-19.3433	8.65763e-06	0.0014533	19982567	19982605	39	esc_vs_ntp	-0.815801
chr3	125075958	125076480	523	*	27	23.1728	-2.17685	-19.3413	8.65763e-06	0.0014533	5019355	5019381	27	esc_vs_ntp	-0.879298
chr6	27235704	27235965	262	*	18	13.8702	-1.90872	-19.3304	8.65763e-06	0.0014533	8654717	8654734	18	esc_vs_ntp	-0.739748
chrX	152224807	152225060	254	*	30	27.933	-2.33789	-19.2994	8.65763e-06	0.0014533	25317222	25317251	30	esc_vs_ntp	-0.887646
chr15	78556763	78557503	741	*	60	42.4538	-1.83773	-19.2413	8.65763e-06	0.0014533	19145588	19145647	60	esc_vs_ntp	-0.711142
chr2	26785069	26785741	673	*	62	47.7966	-1.89249	-19.2275	8.65763e-06	0.0014533	2344162	2344223	62	esc_vs_ntp	-0.723397
chr7	158750330	158751591	1262	*	59	37.7868	-1.61835	-19.1969	8.65763e-06	0.0014533	11173632	11173690	59	esc_vs_ntp	-0.617655
chr11	62455344	62455944	601	*	45	36.5217	-2.00883	-19.0375	8.65763e-06	0.0014533	15183735	15183779	45	esc_vs_ntp	-0.76488
chr16	50874995	50875513	519	*	26	21.4825	-1.96296	-18.9589	8.65763e-06	0.0014533	19873871	19873896	26	esc_vs_ntp	-0.780767
chr15	81410745	81411145	401	*	33	25.0071	-1.91153	-18.819	8.65763e-06	0.0014533	19175563	19175595	33	esc_vs_ntp	-0.748891
chr20	5484694	5485294	601	*	30	22.5287	-1.95591	-18.7884	8.65763e-06	0.0014533	22997179	22997208	30	esc_vs_ntp	-0.748211
chr18	77376740	77377171	432	*	39	31.3382	-2.13038	-18.7182	8.65763e-06	0.0014533	21993443	21993481	39	esc_vs_ntp	-0.810797
chr7	4304647	4305292	646	*	39	29.5116	-1.80709	-18.7141	8.65763e-06	0.0014533	9859144	9859182	39	esc_vs_ntp	-0.73013
chr13	113763802	113765418	1617	*	120	75.1553	-1.49602	-18.6758	8.65763e-06	0.0014533	17783551	17783670	120	esc_vs_ntp	-0.62495
chr3	50312506	50314086	1581	*	114	56.2756	-1.30637	-18.4893	8.65763e-06	0.0014533	4506550	4506663	114	esc_vs_ntp	-0.527595
chr10	29698363	29699043	681	*	49	38.1569	-2.15091	-18.4884	8.65763e-06	0.0014533	13747027	13747075	49	esc_vs_ntp	-0.819711
chr19	57018647	57020086	1440	*	56	28.8944	-1.26619	-18.4489	8.65763e-06	0.0014533	22902590	22902645	56	esc_vs_ntp	-0.527674
chr14	100125594	100127012	1419	*	88	66.8306	-1.69082	-18.4127	8.65763e-06	0.0014533	18483653	18483740	88	esc_vs_ntp	-0.731197
chr8	2585244	2586090	847	*	48	41.8869	-2.12371	-18.3999	8.65763e-06	0.0014533	11220492	11220539	48	esc_vs_ntp	-0.843009
chr19	51829900	51830692	793	*	45	35.1784	-1.88103	-18.3759	8.65763e-06	0.0014533	22817428	22817472	45	esc_vs_ntp	-0.743958
chr20	825780	826234	455	*	34	25.2053	-1.84345	-18.3667	8.65763e-06	0.0014533	22944286	22944319	34	esc_vs_ntp	-0.711512
chr11	2719781	2722539	2759	*	137	56.4589	-1.10034	-18.2932	8.65763e-06	0.0014533	14731292	14731428	137	esc_vs_ntp	-0.408473
chrX	21673781	21674705	925	*	40	35.8588	-2.0598	-18.2253	8.65763e-06	0.0014533	24583696	24583735	40	esc_vs_ntp	-0.787503
chr15	99408604	99409506	903	*	48	36.6607	-2.03961	-18.2004	8.65763e-06	0.0014533	19342516	19342563	48	esc_vs_ntp	-0.784381
chr7	127743863	127744773	911	*	66	48.684	-1.70909	-18.1847	8.65763e-06	0.0014533	10841516	10841581	66	esc_vs_ntp	-0.717161
chr8	131960962	131961316	355	*	25	19.2983	-1.91542	-18.1563	8.65763e-06	0.0014533	12210078	12210102	25	esc_vs_ntp	-0.738916
chr19	48983563	48984406	844	*	64	50.4228	-2.08414	-18.0096	8.65763e-06	0.0014533	22760942	22761005	64	esc_vs_ntp	-0.796795
chr9	98981016	98981875	860	*	48	40.7022	-1.93762	-18.0065	8.65763e-06	0.0014533	12950517	12950564	48	esc_vs_ntp	-0.776118
chr1	149284974	149288895	3922	*	204	107.894	-1.28339	-17.983	8.65763e-06	0.0014533	1217185	1217388	204	esc_vs_ntp	-0.528303
chr1	9099346	9099999	654	*	39	27.6242	-1.74343	-17.9649	8.65763e-06	0.0014533	156877	156915	39	esc_vs_ntp	-0.708843
chr6	3849775	3850462	688	*	51	35.2433	-1.82054	-17.9632	8.65763e-06	0.0014533	8431719	8431769	51	esc_vs_ntp	-0.714227
chr9	44118138	44118261	124	*	7	6.44923	-2.25693	-17.9299	8.65763e-06	0.0014533	12685896	12685902	7	esc_vs_ntp	-0.891223
chr22	28010322	28010631	310	*	38	27.8727	-1.76352	-17.9283	8.65763e-06	0.0014533	24092964	24093001	38	esc_vs_ntp	-0.733118
chr16	3493077	3494175	1099	*	69	36.105	1.29211	17.9154	8.65763e-06	0.0014533	19471764	19471832	69	esc_vs_ntp	0.506579
chr17	1959862	1961547	1686	*	128	76.8399	-1.56125	-17.8884	8.65763e-06	0.0014533	20382075	20382202	128	esc_vs_ntp	-0.589283
chr19	2290707	2291983	1277	*	99	81.3759	-1.87875	-17.8722	8.65763e-06	0.0014533	22072625	22072723	99	esc_vs_ntp	-0.741516
chr15	21083519	21084148	630	*	48	34.1716	-1.65334	-17.8663	8.65763e-06	0.0014533	18610199	18610246	48	esc_vs_ntp	-0.608922
chr15	93254526	93255279	754	*	56	32.0619	1.36942	17.8498	8.65763e-06	0.0014533	19285934	19285989	56	esc_vs_ntp	0.551278
chr1	23279658	23280166	509	*	54	46.9273	-2.06402	-17.8258	8.65763e-06	0.0014533	353250	353303	54	esc_vs_ntp	-0.844635
chr4	119186628	119186950	323	*	36	31.1912	-2.1233	-17.7569	8.65763e-06	0.0014533	6476116	6476151	36	esc_vs_ntp	-0.875169
chr17	74072313	74073636	1324	*	108	45.0376	-1.06618	-17.7373	8.65763e-06	0.0014533	21219885	21219992	108	esc_vs_ntp	-0.40431
chr20	21000646	21001465	820	*	45	35.2002	-1.84849	-17.7179	8.65763e-06	0.0014533	23115656	23115700	45	esc_vs_ntp	-0.758353
chr18	14450132	14451003	872	*	52	44.986	-2.04067	-17.7039	8.65763e-06	0.0014533	21513947	21513998	52	esc_vs_ntp	-0.792291
chr20	57463572	57465391	1820	*	194	68.2085	-1.07116	-17.6848	8.65763e-06	0.0014533	23493203	23493396	194	esc_vs_ntp	-0.365686
chr20	57414521	57417722	3202	*	230	104.352	1.09591	17.6773	8.65763e-06	0.0014533	23492272	23492501	230	esc_vs_ntp	0.403352
chr8	7212364	7212766	403	*	22	14.3845	-2.07907	-17.5518	8.65763e-06	0.0014533	11266737	11266758	22	esc_vs_ntp	-0.760247
chr1	152080228	152083130	2903	*	172	92.1764	-1.29013	-17.546	8.65763e-06	0.0014533	1250145	1250316	172	esc_vs_ntp	-0.503642
chr9	33750520	33751407	888	*	26	20.662	-1.91686	-17.5337	8.65763e-06	0.0014533	12616607	12616632	26	esc_vs_ntp	-0.825896
chr4	56659488	56660398	911	*	37	27.2465	-1.90863	-17.5316	8.65763e-06	0.0014533	6084914	6084950	37	esc_vs_ntp	-0.728607
chr13	21295612	21296465	854	*	70	48.8046	-1.68612	-17.4827	8.65763e-06	0.0014533	17078063	17078132	70	esc_vs_ntp	-0.675321
chr13	112063551	112064147	597	*	43	30.8047	-1.67716	-17.476	8.65763e-06	0.0014533	17754233	17754275	43	esc_vs_ntp	-0.693323
chr18	10726260	10726666	407	*	47	38.9638	-2.08921	-17.3919	8.65763e-06	0.0014533	21471331	21471377	47	esc_vs_ntp	-0.822882
chr7	151731549	151733007	1459	*	37	25.6497	1.8793	17.3763	8.65763e-06	0.0014533	11073206	11073242	37	esc_vs_ntp	0.732759
chr2	242742725	242743958	1234	*	108	82.5844	-1.74271	-17.3674	8.65763e-06	0.0014533	4071574	4071681	108	esc_vs_ntp	-0.732682
chr13	48891270	48895318	4049	*	201	114.38	-1.40011	-17.3554	8.65763e-06	0.0014533	17317938	17318138	201	esc_vs_ntp	-0.53631
chrX	103809631	103810458	828	*	38	22.2874	-1.4279	-17.28	8.65763e-06	0.0014533	25038528	25038565	38	esc_vs_ntp	-0.55801
chr2	201982940	201983785	846	*	34	21.1182	-1.42718	-17.2753	8.65763e-06	0.0014533	3670368	3670401	34	esc_vs_ntp	-0.566385
chr20	44639072	44639847	776	*	56	35.4404	-1.62094	-17.2329	8.65763e-06	0.0014533	23336158	23336213	56	esc_vs_ntp	-0.626
chr18	15197706	15198308	603	*	51	41.0782	-1.97049	-17.2306	8.65763e-06	0.0014533	21519168	21519218	51	esc_vs_ntp	-0.749798
chr3	130466217	130467068	852	*	52	38.6099	-1.81495	-17.2209	8.65763e-06	0.0014533	5084319	5084370	52	esc_vs_ntp	-0.714808
chr5	172655528	172660914	5387	*	230	66.2938	-0.754575	-17.186	8.65763e-06	0.0014533	8268311	8268540	230	esc_vs_ntp	-0.272661
chr1	149399158	149400558	1401	*	69	43.5946	-1.57146	-17.1693	8.65763e-06	0.0014533	1218232	1218300	69	esc_vs_ntp	-0.622896
chr7	157405372	157406717	1346	*	85	59.3796	-1.57874	-17.1396	8.65763e-06	0.0014533	11148329	11148413	85	esc_vs_ntp	-0.657834
chr17	42004456	42005399	944	*	38	23.1178	-1.55742	-17.1231	8.65763e-06	0.0014533	20857492	20857529	38	esc_vs_ntp	-0.623721
chr6	58147029	58149574	2546	*	119	34.5769	-0.821868	-17.1013	8.65763e-06	0.0014533	8949795	8949913	119	esc_vs_ntp	-0.263998
chr1	3302852	3308033	5182	*	149	71.6802	1.22313	17.0991	8.65763e-06	0.0014533	68001	68149	149	esc_vs_ntp	0.499922
chr2	131450090	131450742	653	*	20	17.5328	-2.152	-17.0472	8.65763e-06	0.0014533	3192720	3192739	20	esc_vs_ntp	-0.882384
chr19	11959557	11960273	717	*	51	40.6404	-1.95457	-17.03	8.65763e-06	0.0014533	22268306	22268356	51	esc_vs_ntp	-0.777236
chr14	103568500	103569285	786	*	73	48.8483	-1.47602	-17.0292	8.65763e-06	0.0014533	18540365	18540437	73	esc_vs_ntp	-0.641605
chr20	29550782	29551655	874	*	47	37.6957	-1.98844	-16.9849	8.65763e-06	0.0014533	23167724	23167770	47	esc_vs_ntp	-0.786204
chr9	36739397	36739986	590	*	42	33.4191	-1.90664	-16.9756	8.65763e-06	0.0014533	12651577	12651618	42	esc_vs_ntp	-0.78146
chr9	70646163	70646579	417	*	33	19.1541	-1.60176	-16.9605	8.65763e-06	0.0014533	12707090	12707122	33	esc_vs_ntp	-0.61739
chr16	10972696	10973382	687	*	39	23.9394	-1.41226	-16.9533	8.65763e-06	0.0014533	19565900	19565938	39	esc_vs_ntp	-0.542466
chr21	38935957	38936657	701	*	58	35.5832	-1.5285	-16.8908	8.65763e-06	0.0014533	23803708	23803765	58	esc_vs_ntp	-0.600088
chr6	28921976	28922320	345	*	17	11.5515	-1.95324	-16.861	8.65763e-06	0.0014533	8676442	8676458	17	esc_vs_ntp	-0.790838
chr7	38350754	38351292	539	*	32	21.6704	-1.65387	-16.8536	8.65763e-06	0.0014533	10147641	10147672	32	esc_vs_ntp	-0.668694
chr9	41953873	41954916	1044	*	51	21.8179	-1.06434	-16.7583	8.65763e-06	0.0014533	12680408	12680458	51	esc_vs_ntp	-0.386784
chr13	112984602	112986994	2393	*	114	65.5175	-1.28735	-16.7469	8.65763e-06	0.0014533	17767486	17767599	114	esc_vs_ntp	-0.504827
chr17	56564921	56565544	624	*	24	14.5855	-1.75152	-16.693	8.65763e-06	0.0014533	21014080	21014103	24	esc_vs_ntp	-0.588753
chr7	94285833	94287959	2127	*	71	28.8448	-1.25882	-16.6485	8.65763e-06	0.0014533	10580355	10580425	71	esc_vs_ntp	-0.435511
chr3	75834161	75834910	750	*	50	36.7509	-1.8921	-16.6331	8.65763e-06	0.0014533	4726206	4726255	50	esc_vs_ntp	-0.720298
chr10	101874822	101875207	386	*	36	30.1583	-2.1011	-16.5981	8.65763e-06	0.0014533	14305054	14305089	36	esc_vs_ntp	-0.826331
chr1	111746440	111747345	906	*	64	47.3132	-1.95386	-16.5859	8.65763e-06	0.0014533	1103845	1103908	64	esc_vs_ntp	-0.769362
chr9	91849293	91849956	664	*	41	29.6702	-1.72311	-16.559	8.65763e-06	0.0014533	12872537	12872577	41	esc_vs_ntp	-0.712137
chr5	140870866	140872486	1621	*	115	67.0854	-1.37517	-16.4009	8.65763e-06	0.0014533	8008315	8008429	115	esc_vs_ntp	-0.568219
chr7	63767165	63768066	902	*	47	32.3248	-1.79281	-16.3074	8.65763e-06	0.0014533	10332258	10332304	47	esc_vs_ntp	-0.673214
chr22	25575106	25575559	454	*	25	14.0619	-1.75914	-16.3054	8.65763e-06	0.0014533	24065635	24065659	25	esc_vs_ntp	-0.599381
chr19	35068330	35068944	615	*	43	34.4199	-1.92865	-16.2969	8.65763e-06	0.0014533	22539548	22539590	43	esc_vs_ntp	-0.759293
chr6	107955575	107956459	885	*	106	63.8171	-1.38769	-16.296	8.65763e-06	0.0014533	9237019	9237124	106	esc_vs_ntp	-0.596639
chr16	53406899	53407808	910	*	51	42.872	-2.2025	-16.2621	8.65763e-06	0.0014533	19892812	19892862	51	esc_vs_ntp	-0.804918
chr2	131009453	131010982	1530	*	69	46.3506	-1.52025	-16.2239	8.65763e-06	0.0014533	3189331	3189399	69	esc_vs_ntp	-0.65356
chr19	17982930	17984007	1078	*	67	43.9621	-1.58248	-16.2176	8.65763e-06	0.0014533	22374853	22374919	67	esc_vs_ntp	-0.633708
chr6	168435606	168436594	989	*	57	33.7784	-1.49322	-16.1878	8.65763e-06	0.0014533	9729438	9729494	57	esc_vs_ntp	-0.613675
chr18	12897033	12897152	120	*	23	15.3821	-2.01148	-16.1799	8.65763e-06	0.0014533	21497058	21497080	23	esc_vs_ntp	-0.749128
chr14	99584381	99584961	581	*	45	34.0095	-1.80376	-16.1514	8.65763e-06	0.0014533	18474500	18474544	45	esc_vs_ntp	-0.716024
chr7	47092141	47092766	626	*	58	38.8176	-1.86033	-16.1239	8.65763e-06	0.0014533	10223735	10223792	58	esc_vs_ntp	-0.721878
chr5	10649391	10650457	1067	*	94	76.6702	-1.76378	-16.0939	8.65763e-06	0.0014533	7116860	7116953	94	esc_vs_ntp	-0.714462
chr7	23245557	23246028	472	*	48	38.219	-2.07018	-16.0636	8.65763e-06	0.0014533	10017287	10017334	48	esc_vs_ntp	-0.739271
chr16	19126223	19126513	291	*	26	16.4231	-1.69855	-16.0156	8.65763e-06	0.0014533	19655576	19655601	26	esc_vs_ntp	-0.677266
chr14	104552032	104552238	207	*	26	16.1666	-1.49809	-15.9894	8.65763e-06	0.0014533	18557563	18557588	26	esc_vs_ntp	-0.613828
chr6	37592782	37593309	528	*	29	19.0157	-1.49351	-15.9674	8.65763e-06	0.0014533	8786205	8786233	29	esc_vs_ntp	-0.624424
chr20	35305118	35306098	981	*	31	19.1487	1.46967	15.9238	8.65763e-06	0.0014533	23241094	23241124	31	esc_vs_ntp	0.554201
chr6	74008936	74009629	694	*	31	22.7894	-1.83912	-15.8743	8.65763e-06	0.0014533	9022078	9022108	31	esc_vs_ntp	-0.716814
chr4	785913	786541	629	*	41	29.3232	-1.73813	-15.7766	8.65763e-06	0.0014533	5621712	5621752	41	esc_vs_ntp	-0.704264
chr5	156570421	156570959	539	*	24	16.7402	-1.93827	-15.7384	8.65763e-06	0.0014533	8132664	8132687	24	esc_vs_ntp	-0.771949
chr5	177614061	177614307	247	*	18	9.36383	-1.36351	-15.7357	8.65763e-06	0.0014533	8329947	8329964	18	esc_vs_ntp	-0.571356
chr1	12123105	12124120	1016	*	65	37.4486	-1.44455	-15.7161	8.65763e-06	0.0014533	209569	209633	65	esc_vs_ntp	-0.560273
chr19	12305576	12306626	1051	*	53	37.0485	-1.8546	-15.6948	8.65763e-06	0.0014533	22273454	22273506	53	esc_vs_ntp	-0.732339
chr6	99295457	99296510	1054	*	39	24.1801	-1.5277	-15.6859	8.65763e-06	0.0014533	9177941	9177979	39	esc_vs_ntp	-0.625279
chr9	100069891	100070435	545	*	40	32.0519	-1.95119	-15.6596	8.65763e-06	0.0014533	12963155	12963194	40	esc_vs_ntp	-0.781885
chr17	33819143	33825883	6741	*	142	68.5428	-1.3235	-15.6454	8.65763e-06	0.0014533	20746430	20746571	142	esc_vs_ntp	-0.529699
chr4	9154055	9155596	1542	*	121	66.9626	-1.40577	-15.6301	8.65763e-06	0.0014533	5766670	5766790	121	esc_vs_ntp	-0.567459
chr19	58715349	58716241	893	*	46	33.6941	-1.90876	-15.6278	8.65763e-06	0.0014533	22926009	22926054	46	esc_vs_ntp	-0.772367
chr19	23253271	23254490	1220	*	62	53.0578	-2.07853	-15.5894	8.65763e-06	0.0014533	22444838	22444899	62	esc_vs_ntp	-0.79738
chr7	153583097	153585818	2722	*	180	42.3677	-0.679339	-15.5634	8.65763e-06	0.0014533	11093237	11093416	180	esc_vs_ntp	-0.260919
chr5	72675815	72678414	2600	*	186	110.705	-1.31858	-15.5331	8.65763e-06	0.0014533	7521542	7521727	186	esc_vs_ntp	-0.533994
chr19	7734857	7735877	1021	*	37	29.8907	-1.79193	-15.4538	1.73153e-05	0.00253666	22192848	22192884	37	esc_vs_ntp	-0.739433
chr15	25199544	25201839	2296	*	106	40.9467	-1.15708	-15.4372	1.73153e-05	0.00253666	18639541	18639646	106	esc_vs_ntp	-0.411306
chr10	11783974	11784759	786	*	37	12.1269	-0.941605	-15.4141	1.73153e-05	0.00253666	13574968	13575004	37	esc_vs_ntp	-0.372453
chr20	30134929	30135713	785	*	32	14.3929	-1.25315	-15.395	1.73153e-05	0.00253666	23172227	23172258	32	esc_vs_ntp	-0.442344
chr15	20981449	20981598	150	*	17	11.4758	-1.6025	-15.3655	1.73153e-05	0.00253666	18609644	18609660	17	esc_vs_ntp	-0.658066
chr19	45888607	45889464	858	*	59	42.734	-1.62513	-15.3483	1.73153e-05	0.00253666	22702256	22702314	59	esc_vs_ntp	-0.699955
chr9	40331905	40332681	777	*	35	26.45	-1.9153	-15.3309	1.73153e-05	0.00253666	12677588	12677622	35	esc_vs_ntp	-0.747073
chr15	22387183	22387676	494	*	18	8.21817	-1.11373	-15.3268	1.73153e-05	0.00253666	18614298	18614315	18	esc_vs_ntp	-0.448016
chr2	8597242	8598163	922	*	31	21.3566	-1.64351	-15.2631	1.73153e-05	0.00253666	2170905	2170935	31	esc_vs_ntp	-0.645141
chr1	112058095	112058882	788	*	20	15.127	-1.8935	-15.23	1.73153e-05	0.00253666	1106256	1106275	20	esc_vs_ntp	-0.782959
chr8	144360703	144361674	972	*	42	24.2376	1.61073	15.2282	1.73153e-05	0.00253666	12338453	12338494	42	esc_vs_ntp	0.655505
chr15	21987908	21988234	327	*	40	24.1514	-1.40602	-15.2175	1.73153e-05	0.00253666	18612786	18612825	40	esc_vs_ntp	-0.53203
chr13	25320226	25320665	440	*	16	6.6631	-1.09109	-15.2051	1.73153e-05	0.00253666	17120727	17120742	16	esc_vs_ntp	-0.355614
chr7	150020206	150021034	829	*	64	47.5414	-1.76031	-15.2032	1.73153e-05	0.00253666	11046719	11046782	64	esc_vs_ntp	-0.708903
chr18	77905119	77906417	1299	*	72	43.4412	-1.62285	-15.1726	1.73153e-05	0.00253666	22004571	22004642	72	esc_vs_ntp	-0.603408
chr18	14178700	14179826	1127	*	55	36.2314	-1.50585	-15.1506	1.73153e-05	0.00253666	21512101	21512155	55	esc_vs_ntp	-0.609195
chr2	133014044	133015910	1867	*	154	96.6498	-1.44445	-15.1395	1.73153e-05	0.00253666	3209487	3209640	154	esc_vs_ntp	-0.603507
chr5	102897906	102898892	987	*	38	14.9991	-1.03586	-15.1395	1.73153e-05	0.00253666	7724123	7724160	38	esc_vs_ntp	-0.36751
chr21	42797879	42799200	1322	*	92	36.5599	-0.987002	-15.1313	1.73153e-05	0.00253666	23842610	23842701	92	esc_vs_ntp	-0.353451
chr18	14430704	14431508	805	*	43	37.6382	-2.07996	-15.0841	1.73153e-05	0.00253666	21513710	21513752	43	esc_vs_ntp	-0.812166
chr17	8103379	8103898	520	*	27	19.3056	-2.04677	-15.0553	1.73153e-05	0.00253666	20485276	20485302	27	esc_vs_ntp	-0.800445
chr6	27270416	27271642	1227	*	38	14.1836	-1.01795	-15.0446	1.73153e-05	0.00253666	8655473	8655510	38	esc_vs_ntp	-0.371934
chr2	74641905	74642812	908	*	45	31.5444	-1.71886	-15.0377	1.73153e-05	0.00253666	2753219	2753263	45	esc_vs_ntp	-0.723884
chr2	132218144	132218580	437	*	11	7.00771	-2.25712	-15.0251	1.73153e-05	0.00253666	3202217	3202227	11	esc_vs_ntp	-0.881938
chr4	68311717	68311995	279	*	25	16.3285	-1.85839	-14.9968	1.73153e-05	0.00253666	6152564	6152588	25	esc_vs_ntp	-0.692335
chr8	1764910	1765820	911	*	58	30.8911	-1.39093	-14.9411	1.73153e-05	0.00253666	11207447	11207504	58	esc_vs_ntp	-0.546475
chr1	35586337	35586736	400	*	31	15.3275	-1.43532	-14.9348	1.73153e-05	0.00253666	511188	511218	31	esc_vs_ntp	-0.559541
chr6	35898575	35899311	737	*	22	17.1542	1.87991	14.9268	1.73153e-05	0.00253666	8764514	8764535	22	esc_vs_ntp	0.735215
chr3	133464842	133465469	628	*	40	35.8848	-2.09107	-14.9218	1.73153e-05	0.00253666	5104096	5104135	40	esc_vs_ntp	-0.848021
chr20	9487308	9489850	2543	*	124	60.3206	-1.24617	-14.9036	1.73153e-05	0.00253666	23025340	23025463	124	esc_vs_ntp	-0.459555
chr18	57636700	57637026	327	*	26	18.7688	-1.88908	-14.8891	1.73153e-05	0.00253666	21818035	21818060	26	esc_vs_ntp	-0.736011
chr11	396785	397410	626	*	42	33.2887	-1.84141	-14.878	1.73153e-05	0.00253666	14678836	14678877	42	esc_vs_ntp	-0.74914
chr17	4802407	4804016	1610	*	101	52.6291	-1.23678	-14.8579	1.73153e-05	0.00253666	20431762	20431862	101	esc_vs_ntp	-0.482988
chr3	11102944	11103490	547	*	31	26.4909	2.0628	14.8557	1.73153e-05	0.00253666	4169135	4169165	31	esc_vs_ntp	0.758897
chr1	9258566	9259066	501	*	40	28.0435	-1.75129	-14.8048	1.73153e-05	0.00253666	159493	159532	40	esc_vs_ntp	-0.726022
chr16	111006	111551	546	*	55	40.4146	-1.77074	-14.8022	1.73153e-05	0.00253666	19381963	19382017	55	esc_vs_ntp	-0.730276
chr13	95354045	95357266	3222	*	155	41.0612	-0.758443	-14.7923	1.73153e-05	0.00253666	17600319	17600473	155	esc_vs_ntp	-0.27098
chr15	97527365	97527940	576	*	28	19.1178	1.87721	14.7864	1.73153e-05	0.00253666	19325521	19325548	28	esc_vs_ntp	0.769254
chr15	31775327	31776107	781	*	91	41.9981	-1.0678	-14.7507	1.73153e-05	0.00253666	18705571	18705661	91	esc_vs_ntp	-0.485425
chr13	52769061	52769906	846	*	53	28.5761	-1.56259	-14.7215	1.73153e-05	0.00253666	17351087	17351139	53	esc_vs_ntp	-0.594649
chr7	48887510	48887890	381	*	46	30.7909	-1.53375	-14.6998	1.73153e-05	0.00253666	10240912	10240957	46	esc_vs_ntp	-0.622333
chr11	60619870	60620386	517	*	49	32.2516	-1.79026	-14.6956	1.73153e-05	0.00253666	15154711	15154759	49	esc_vs_ntp	-0.69965
chr6	13860072	13860762	691	*	64	47.917	-1.73573	-14.6947	1.73153e-05	0.00253666	8530340	8530403	64	esc_vs_ntp	-0.703875
chr15	48483759	48484396	638	*	33	20.3101	-1.69976	-14.688	1.73153e-05	0.00253666	18853178	18853210	33	esc_vs_ntp	-0.705936
chr21	45769767	45770265	499	*	47	35.9192	-1.73738	-14.674	1.73153e-05	0.00253666	23899216	23899262	47	esc_vs_ntp	-0.663445
chr1	71172089	71172606	518	*	31	23.9518	-1.83943	-14.6488	1.73153e-05	0.00253666	839892	839922	31	esc_vs_ntp	-0.742824
chr15	29033802	29034015	214	*	16	10.3509	-1.64615	-14.6275	1.73153e-05	0.00253666	18677631	18677646	16	esc_vs_ntp	-0.669776
chr20	32856879	32857247	369	*	36	10.8244	-0.967045	-14.6207	1.73153e-05	0.00253666	23208641	23208676	36	esc_vs_ntp	-0.323734
chr1	146548705	146552698	3994	*	192	94.1386	-1.15326	-14.6007	1.73153e-05	0.00253666	1201336	1201527	192	esc_vs_ntp	-0.477935
chr1	147718157	147719018	862	*	64	25.2224	-1.11821	-14.5849	2.59729e-05	0.00339103	1208759	1208822	64	esc_vs_ntp	-0.393988
chrX	102531009	102532085	1077	*	29	20.0402	-1.77642	-14.5026	2.59729e-05	0.00339103	25029864	25029892	29	esc_vs_ntp	-0.700298
chr9	120405134	120405527	394	*	30	22.2091	-1.82656	-14.4482	2.59729e-05	0.00339103	13125358	13125387	30	esc_vs_ntp	-0.713025
chr7	1609306	1610430	1125	*	88	34.4561	-1.20398	-14.4337	2.59729e-05	0.00339103	9808333	9808420	88	esc_vs_ntp	-0.425462
chr13	25670024	25670457	434	*	35	26.2747	-1.93998	-14.4227	2.59729e-05	0.00339103	17124485	17124519	35	esc_vs_ntp	-0.739915
chr5	176826899	176827847	949	*	95	65.7445	-1.69114	-14.4162	2.59729e-05	0.00339103	8318989	8319083	95	esc_vs_ntp	-0.662375
chr1	36866553	36867148	596	*	18	11.5405	1.56127	14.3509	2.59729e-05	0.00339103	527508	527525	18	esc_vs_ntp	0.654095
chrX	11156921	11157198	278	*	12	9.90806	-2.06736	-14.3451	2.59729e-05	0.00339103	24512976	24512987	12	esc_vs_ntp	-0.748095
chr18	47824641	47825382	742	*	27	16.6029	-1.53454	-14.341	2.59729e-05	0.00339103	21740973	21740999	27	esc_vs_ntp	-0.551445
chr1	16874107	16874833	727	*	15	7.2372	-1.52265	-14.3324	2.59729e-05	0.00339103	264513	264527	15	esc_vs_ntp	-0.494681
chr9	67790585	67790947	363	*	18	11.4172	-1.75894	-14.3236	2.59729e-05	0.00339103	12698153	12698170	18	esc_vs_ntp	-0.729708
chr3	128722303	128723035	733	*	52	35.4871	-1.61445	-14.2934	2.59729e-05	0.00339103	5064517	5064568	52	esc_vs_ntp	-0.599088
chr1	248020377	248021326	950	*	60	23.9487	-1.04549	-14.29	2.59729e-05	0.00339103	2069376	2069435	60	esc_vs_ntp	-0.444224
chr12	12939659	12940349	691	*	55	43.3071	-1.7498	-14.2587	2.59729e-05	0.00339103	16012527	16012581	55	esc_vs_ntp	-0.744645
chr2	130794425	130795408	984	*	53	39.2966	-1.92835	-14.2356	2.59729e-05	0.00339103	3186937	3186989	53	esc_vs_ntp	-0.742526
chr1	153508242	153509096	855	*	50	27.6141	-1.51719	-14.2341	2.59729e-05	0.00339103	1259800	1259849	50	esc_vs_ntp	-0.58166
chr14	20903176	20903719	544	*	39	15.6542	-1.12079	-14.2252	2.59729e-05	0.00339103	17820549	17820587	39	esc_vs_ntp	-0.412882
chr19	1851446	1852390	945	*	67	37.2818	-1.33221	-14.2233	2.59729e-05	0.00339103	22058544	22058610	67	esc_vs_ntp	-0.52523
chr6	28446406	28447184	779	*	32	13.3898	-1.04419	-14.2096	2.59729e-05	0.00339103	8669195	8669226	32	esc_vs_ntp	-0.411497
chr11	2812753	2813464	712	*	55	36.4021	-1.49478	-14.1866	2.59729e-05	0.00339103	14733026	14733080	55	esc_vs_ntp	-0.660623
chr2	198650880	198651645	766	*	66	29.4144	-1.36843	-14.1805	2.59729e-05	0.00339103	3646555	3646620	66	esc_vs_ntp	-0.524943
chr15	52404407	52405000	594	*	59	34.5376	-1.57547	-14.1798	2.59729e-05	0.00339103	18885080	18885138	59	esc_vs_ntp	-0.605608
chr16	857209	858198	990	*	73	33.4809	-1.17817	-14.1665	2.59729e-05	0.00339103	19403684	19403756	73	esc_vs_ntp	-0.440389
chr20	32307826	32308343	518	*	32	17.6712	-1.66637	-14.1602	2.59729e-05	0.00339103	23201752	23201783	32	esc_vs_ntp	-0.59055
chr5	178367643	178368569	927	*	63	30.0781	-1.22344	-14.1419	2.59729e-05	0.00339103	8342187	8342249	63	esc_vs_ntp	-0.458292
chr1	40024871	40025609	739	*	38	25.0461	-1.58386	-14.1368	2.59729e-05	0.00339103	563763	563800	38	esc_vs_ntp	-0.673697
chr13	24902222	24902740	519	*	45	38.1623	-2.11654	-14.1071	2.59729e-05	0.00339103	17115930	17115974	45	esc_vs_ntp	-0.823244
chr10	121577953	121579496	1544	*	67	23.9802	-1.01557	-14.0806	2.59729e-05	0.00339103	14489547	14489613	67	esc_vs_ntp	-0.334962
chr7	35493754	35494660	907	*	39	26.1088	-1.49092	-14.053	2.59729e-05	0.00339103	10124199	10124237	39	esc_vs_ntp	-0.617356
chr14	61746734	61747327	594	*	51	35.5447	-1.89488	-14.0231	2.59729e-05	0.00339103	18128052	18128102	51	esc_vs_ntp	-0.800926
chr22	20780380	20780522	143	*	23	18.682	-1.898	-14.009	2.59729e-05	0.00339103	24004052	24004074	23	esc_vs_ntp	-0.72229
chr10	88728040	88728632	593	*	49	37.8191	-1.97829	-13.9855	2.59729e-05	0.00339103	14192992	14193040	49	esc_vs_ntp	-0.748937
chr19	58544936	58545389	454	*	45	13.0948	-0.867272	-13.9687	2.59729e-05	0.00339103	22922899	22922943	45	esc_vs_ntp	-0.274251
chr19	37498571	37498878	308	*	30	22.9746	-1.98094	-13.9523	2.59729e-05	0.00339103	22576665	22576694	30	esc_vs_ntp	-0.766221
chr19	19221178	19221717	540	*	59	51.5932	-1.99847	-13.928	2.59729e-05	0.00339103	22402335	22402393	59	esc_vs_ntp	-0.791149
chr1	111813412	111814002	591	*	34	22.7449	-1.7533	-13.923	2.59729e-05	0.00339103	1104365	1104398	34	esc_vs_ntp	-0.694075
chr19	56728616	56729234	619	*	58	40.7947	-1.60855	-13.9185	2.59729e-05	0.00339103	22899226	22899283	58	esc_vs_ntp	-0.660465
chr8	1321143	1322055	913	*	67	52.4627	-1.75997	-13.9157	2.59729e-05	0.00339103	11199324	11199390	67	esc_vs_ntp	-0.673116
chr16	6532837	6533527	691	*	41	26.7476	-1.64689	-13.9091	2.59729e-05	0.00339103	19519082	19519122	41	esc_vs_ntp	-0.721272
chr4	6247000	6247540	541	*	22	16.0677	-1.8395	-13.904	2.59729e-05	0.00339103	5715020	5715041	22	esc_vs_ntp	-0.752605
chr14	60432212	60432595	384	*	24	12.8317	-1.53572	-13.8849	2.59729e-05	0.00339103	18117614	18117637	24	esc_vs_ntp	-0.612429
chr7	64030091	64030971	881	*	46	30.4951	-1.64203	-13.8547	2.59729e-05	0.00339103	10334403	10334448	46	esc_vs_ntp	-0.607255
chr22	20779358	20779847	490	*	34	27.1908	-1.84099	-13.8536	2.59729e-05	0.00339103	24004018	24004051	34	esc_vs_ntp	-0.722963
chr7	29605237	29606277	1041	*	61	25.6313	-1.10288	-13.8287	2.59729e-05	0.00339103	10076612	10076672	61	esc_vs_ntp	-0.403913
chr19	57828700	57829175	476	*	26	14.9503	-1.36557	-13.7973	3.46305e-05	0.00433089	22912999	22913024	26	esc_vs_ntp	-0.485424
chr19	23185468	23186196	729	*	39	29.1194	-1.96398	-13.7882	3.46305e-05	0.00433089	22444236	22444274	39	esc_vs_ntp	-0.759169
chr19	22235144	22236030	887	*	43	32.9798	-1.81473	-13.783	3.46305e-05	0.00433089	22435909	22435951	43	esc_vs_ntp	-0.700102
chr10	93874602	93874920	319	*	22	6.74667	-0.966403	-13.7803	3.46305e-05	0.00433089	14228431	14228452	22	esc_vs_ntp	-0.338094
chr19	57154270	57155257	988	*	47	34.6805	-1.70903	-13.7035	3.46305e-05	0.00433089	22904018	22904064	47	esc_vs_ntp	-0.670874
chr16	28757744	28758689	946	*	36	25.8055	-1.67002	-13.6298	3.46305e-05	0.00433089	19753931	19753966	36	esc_vs_ntp	-0.686447
chr7	32801634	32803099	1466	*	67	25.2077	-0.972254	-13.615	3.46305e-05	0.00433089	10104240	10104306	67	esc_vs_ntp	-0.360065
chr7	4901260	4901798	539	*	53	42.7837	-1.9663	-13.5945	3.46305e-05	0.00433089	9869172	9869224	53	esc_vs_ntp	-0.785187
chr16	89323354	89323985	632	*	57	18.516	-0.893794	-13.5812	3.46305e-05	0.00433089	20318794	20318850	57	esc_vs_ntp	-0.325121
chr8	145749776	145750409	634	*	67	40.667	-1.49627	-13.553	3.46305e-05	0.00433089	12369556	12369622	67	esc_vs_ntp	-0.629356
chr3	12810710	12810909	200	*	14	7.66956	1.32903	13.5396	3.46305e-05	0.00433089	4188322	4188335	14	esc_vs_ntp	0.539962
chr1	17186168	17186767	600	*	36	22.9181	-1.42871	-13.4925	3.46305e-05	0.00433089	268438	268473	36	esc_vs_ntp	-0.639876
chr11	504244	504941	698	*	49	34.6594	-1.61763	-13.4818	3.46305e-05	0.00433089	14681986	14682034	49	esc_vs_ntp	-0.662836
chr19	53540576	53541358	783	*	47	34.6555	-1.90394	-13.4657	3.46305e-05	0.00433089	22840081	22840127	47	esc_vs_ntp	-0.77255
chr2	203361482	203362403	922	*	37	26.4387	1.62311	13.465	3.46305e-05	0.00433089	3684722	3684758	37	esc_vs_ntp	0.678132
chr17	19482847	19483686	840	*	71	49.5127	-1.80507	-13.4573	3.46305e-05	0.00433089	20620898	20620968	71	esc_vs_ntp	-0.710387
chr10	43393119	43394054	936	*	62	50.6139	-1.92393	-13.457	3.46305e-05	0.00433089	13843360	13843421	62	esc_vs_ntp	-0.778246
chr8	57232340	57233055	716	*	56	25.4316	-1.16921	-13.4498	3.46305e-05	0.00433089	11692994	11693049	56	esc_vs_ntp	-0.452459
chr5	137224842	137225248	407	*	40	26.9834	-1.85964	-13.4461	3.46305e-05	0.00433089	7961920	7961959	40	esc_vs_ntp	-0.691229
chr6	32115964	32117292	1329	*	77	52.6063	-1.63372	-13.3992	4.32882e-05	0.00494239	8715584	8715660	77	esc_vs_ntp	-0.655124
chr14	105499706	105500020	315	*	45	17.9001	-1.03495	-13.3841	4.32882e-05	0.00494239	18577812	18577856	45	esc_vs_ntp	-0.355939
chr10	43331934	43332816	883	*	68	51.8237	-1.70282	-13.3808	4.32882e-05	0.00494239	13842509	13842576	68	esc_vs_ntp	-0.722501
chr22	46456871	46457831	961	*	90	30.4093	-0.84615	-13.345	4.32882e-05	0.00494239	24360107	24360196	90	esc_vs_ntp	-0.281644
chr12	49726250	49728636	2387	*	106	51.8601	-1.03635	-13.336	4.32882e-05	0.00494239	16265460	16265565	106	esc_vs_ntp	-0.37537
chr18	13868541	13869418	878	*	41	26.0917	-1.49802	-13.3277	4.32882e-05	0.00494239	21509497	21509537	41	esc_vs_ntp	-0.625963
chr3	42305749	42307371	1623	*	86	47.9231	-1.36822	-13.3227	4.32882e-05	0.00494239	4412932	4413017	86	esc_vs_ntp	-0.493703
chr19	57276615	57276992	378	*	28	18.4513	-1.8093	-13.2638	4.32882e-05	0.00494239	22905676	22905703	28	esc_vs_ntp	-0.677851
chr5	50874	51963	1090	*	81	28.662	0.908311	13.229	4.32882e-05	0.00494239	6988575	6988655	81	esc_vs_ntp	0.331543
chr3	176080187	176080544	358	*	15	12.184	-1.93539	-13.1871	4.32882e-05	0.00494239	5395185	5395199	15	esc_vs_ntp	-0.724481
chr1	40598339	40598889	551	*	39	28.6174	-1.81249	-13.1845	4.32882e-05	0.00494239	571467	571505	39	esc_vs_ntp	-0.748151
chr3	46939856	46940513	658	*	41	30.6568	-1.83997	-13.1657	4.32882e-05	0.00494239	4456100	4456140	41	esc_vs_ntp	-0.789673
chr6	44243820	44244312	493	*	49	33.4676	-1.75548	-13.1579	4.32882e-05	0.00494239	8858766	8858814	49	esc_vs_ntp	-0.680611
chr2	132481678	132481948	271	*	24	11.2677	-1.29633	-13.1571	4.32882e-05	0.00494239	3205340	3205363	24	esc_vs_ntp	-0.545707
chr17	3289605	3290100	496	*	60	38.6794	-1.56567	-13.1377	4.32882e-05	0.00494239	20403602	20403661	60	esc_vs_ntp	-0.601289
chr19	39261908	39262104	197	*	11	6.3573	-1.46122	-13.134	4.32882e-05	0.00494239	22605604	22605614	11	esc_vs_ntp	-0.588574
chr19	40731945	40732712	768	*	53	23.2771	-1.29017	-13.1174	4.32882e-05	0.00494239	22627688	22627740	53	esc_vs_ntp	-0.473823
chr9	5086105	5086346	242	*	30	20.0837	-1.67334	-13.0988	4.32882e-05	0.00494239	12421718	12421747	30	esc_vs_ntp	-0.657549
chr14	34269040	34269793	754	*	87	61.5246	-1.81664	-13.0943	4.32882e-05	0.00494239	17926670	17926756	87	esc_vs_ntp	-0.687894
chr19	10624823	10625694	872	*	87	61.011	-1.70646	-13.081	4.32882e-05	0.00494239	22240732	22240818	87	esc_vs_ntp	-0.692581
chr6	27250473	27252030	1558	*	71	32.4868	-1.3037	-13.0667	4.32882e-05	0.00494239	8655018	8655088	71	esc_vs_ntp	-0.477654
chr15	23501389	23501798	410	*	26	10.7194	-1.24313	-13.0118	4.32882e-05	0.00494239	18625994	18626019	26	esc_vs_ntp	-0.477398
chr19	22469042	22469860	819	*	31	19.7398	-1.72167	-13.0001	4.32882e-05	0.00494239	22437567	22437597	31	esc_vs_ntp	-0.681651
chr1	229567139	229569200	2062	*	116	36.1965	-0.791632	-12.9953	4.32882e-05	0.00494239	1884271	1884386	116	esc_vs_ntp	-0.266669
chr1	156877745	156878620	876	*	62	36.4831	-1.48335	-12.9865	4.32882e-05	0.00494239	1311306	1311367	62	esc_vs_ntp	-0.541149
chr6	144328036	144329766	1731	*	116	52.2249	-0.997874	-12.9835	4.32882e-05	0.00494239	9492660	9492775	116	esc_vs_ntp	-0.402188
chr2	130970916	130971534	619	*	32	27.1276	-1.81396	-12.9783	4.32882e-05	0.00494239	3188835	3188866	32	esc_vs_ntp	-0.65393
chr2	155555282	155556212	931	*	58	33.4119	-1.33379	-12.9753	4.32882e-05	0.00494239	3355983	3356040	58	esc_vs_ntp	-0.539698
chr6	146349899	146351068	1170	*	60	25.4872	-1.0807	-12.9734	4.32882e-05	0.00494239	9506465	9506524	60	esc_vs_ntp	-0.438178
chr3	12595380	12595817	438	*	22	10.8413	-1.43088	-12.966	4.32882e-05	0.00494239	4185373	4185394	22	esc_vs_ntp	-0.492672
chr6	10881579	10885472	3894	*	131	41.7425	-0.863951	-12.9639	4.32882e-05	0.00494239	8501907	8502037	131	esc_vs_ntp	-0.300376
chr2	157182030	157187341	5312	*	149	38.7832	-0.765276	-12.9629	4.32882e-05	0.00494239	3364618	3364766	149	esc_vs_ntp	-0.262279
chr19	55944795	55945075	281	*	35	26.3324	-1.73492	-12.9595	4.32882e-05	0.00494239	22883643	22883677	35	esc_vs_ntp	-0.681196
chr19	9608746	9609630	885	*	50	37.1591	-1.87381	-12.9095	4.32882e-05	0.00494239	22222265	22222314	50	esc_vs_ntp	-0.713376
chr19	38042143	38042854	712	*	50	38.506	-1.8065	-12.8875	4.32882e-05	0.00494239	22584469	22584518	50	esc_vs_ntp	-0.767086
chr19	57322756	57327786	5031	*	61	12.1691	0.660527	12.8708	4.32882e-05	0.00494239	22906106	22906166	61	esc_vs_ntp	0.217992
chr6	74104354	74104936	583	*	44	33.2414	-1.94287	-12.8542	4.32882e-05	0.00494239	9023583	9023626	44	esc_vs_ntp	-0.762156
chr20	33585040	33585449	410	*	32	25.1665	-1.78557	-12.8403	4.32882e-05	0.00494239	23218126	23218157	32	esc_vs_ntp	-0.740763
chr3	194117829	194119188	1360	*	95	58.1272	-1.39358	-12.8169	4.32882e-05	0.00494239	5554014	5554108	95	esc_vs_ntp	-0.539263
chrX	56258427	56260436	2010	*	48	26.067	-1.34587	-12.8064	4.32882e-05	0.00494239	24808641	24808688	48	esc_vs_ntp	-0.501218
chr19	615886	616585	700	*	38	30.928	-1.98024	-12.7996	4.32882e-05	0.00494239	22017502	22017539	38	esc_vs_ntp	-0.828385
chr10	23492030	23493721	1692	*	42	26.5277	1.51768	12.7954	4.32882e-05	0.00494239	13691852	13691893	42	esc_vs_ntp	0.600357
chr7	63774078	63775099	1022	*	26	15.9511	-1.53309	-12.7911	4.32882e-05	0.00494239	10332345	10332370	26	esc_vs_ntp	-0.691306
chr18	5488944	5489177	234	*	23	17.8818	-1.96375	-12.7694	5.19458e-05	0.0057448	21419876	21419898	23	esc_vs_ntp	-0.755411
chr10	44069515	44070200	686	*	60	27.9087	-1.19553	-12.756	5.19458e-05	0.0057448	13852990	13853049	60	esc_vs_ntp	-0.434089
chr16	745623	746098	476	*	28	11.7185	-1.08373	-12.7202	5.19458e-05	0.0057448	19399938	19399965	28	esc_vs_ntp	-0.404825
chr5	177434085	177435663	1579	*	68	44.3027	-1.60397	-12.7031	5.19458e-05	0.0057448	8327001	8327068	68	esc_vs_ntp	-0.606461
chr9	79186659	79186829	171	*	29	8.33014	-0.863593	-12.6688	5.19458e-05	0.0057448	12768806	12768834	29	esc_vs_ntp	-0.220765
chr3	13245646	13246211	566	*	43	27.1026	-1.56988	-12.6428	5.19458e-05	0.0057448	4195559	4195601	43	esc_vs_ntp	-0.636251
chr7	50849602	50851051	1450	*	123	64.9554	-1.41652	-12.6357	5.19458e-05	0.0057448	10254988	10255110	123	esc_vs_ntp	-0.541992
chr3	8809007	8809399	393	*	39	24.2141	-1.51428	-12.6307	5.19458e-05	0.0057448	4141142	4141180	39	esc_vs_ntp	-0.60556
chr12	52994990	52995527	538	*	41	28.9544	-1.69994	-12.5811	5.19458e-05	0.0057448	16306273	16306313	41	esc_vs_ntp	-0.753039
chr21	47009779	47011109	1331	*	85	34.6768	-1.07298	-12.5673	5.19458e-05	0.0057448	23925345	23925429	85	esc_vs_ntp	-0.315454
chr3	127633866	127634729	864	*	43	24.4195	-1.49923	-12.5592	5.19458e-05	0.0057448	5049987	5050029	43	esc_vs_ntp	-0.611005
chr9	134378077	134378885	809	*	63	34.3075	-1.36938	-12.5547	5.19458e-05	0.0057448	13301313	13301375	63	esc_vs_ntp	-0.58255
chr9	66343504	66343893	390	*	18	10.6812	-1.47672	-12.5541	5.19458e-05	0.0057448	12694171	12694188	18	esc_vs_ntp	-0.546775
chr19	9517511	9518061	551	*	34	23.8301	-1.72776	-12.543	5.19458e-05	0.0057448	22221292	22221325	34	esc_vs_ntp	-0.626261
chr19	2494644	2495439	796	*	49	36.4478	-1.61786	-12.5268	5.19458e-05	0.0057448	22078417	22078465	49	esc_vs_ntp	-0.701007
chr2	88124143	88125493	1351	*	64	48.0375	-1.73787	-12.4867	6.92611e-05	0.00749801	2848579	2848642	64	esc_vs_ntp	-0.782934
chr2	87016046	87017544	1499	*	95	26.6593	-0.785221	-12.4728	6.92611e-05	0.00749801	2842170	2842264	95	esc_vs_ntp	-0.298721
chr1	111582877	111583232	356	*	25	14.7933	-1.35875	-12.4723	6.92611e-05	0.00749801	1102732	1102756	25	esc_vs_ntp	-0.574041
chr6	157542171	157542623	453	*	30	20.914	-1.89235	-12.4688	6.92611e-05	0.00749801	9607794	9607823	30	esc_vs_ntp	-0.737136
chr1	120439014	120439219	206	*	22	10.7741	-1.28056	-12.4605	6.92611e-05	0.00749801	1173902	1173923	22	esc_vs_ntp	-0.567394
chr9	115110663	115111088	426	*	14	7.35909	-1.43211	-12.4225	6.92611e-05	0.00749801	13081189	13081202	14	esc_vs_ntp	-0.569792
chr4	72897633	72898383	751	*	36	20.47	-1.4377	-12.4157	6.92611e-05	0.00749801	6180686	6180721	36	esc_vs_ntp	-0.607579
chr7	63955417	63955867	451	*	20	12.6543	-1.5844	-12.3956	6.92611e-05	0.00749801	10333655	10333674	20	esc_vs_ntp	-0.622659
chr19	39260818	39261052	235	*	26	18.3235	-1.73408	-12.3946	6.92611e-05	0.00749801	22605578	22605603	26	esc_vs_ntp	-0.654752
chr20	29524442	29525474	1033	*	34	24.6107	-1.71121	-12.3584	6.92611e-05	0.00749801	23167480	23167513	34	esc_vs_ntp	-0.751731
chr19	35395990	35396639	650	*	49	20.4276	-1.0935	-12.3194	7.79187e-05	0.00801965	22542545	22542593	49	esc_vs_ntp	-0.379274
chr15	27136981	27137697	717	*	42	19.1973	-1.33463	-12.3101	7.79187e-05	0.00801965	18659151	18659192	42	esc_vs_ntp	-0.514046
chr7	42896343	42897134	792	*	39	22.918	-1.491	-12.2521	7.79187e-05	0.00801965	10182633	10182671	39	esc_vs_ntp	-0.585912
chr19	19650837	19651913	1077	*	63	30.9725	-1.33384	-12.2347	7.79187e-05	0.00801965	22410842	22410904	63	esc_vs_ntp	-0.514765
chr20	644059	644863	805	*	78	45.9712	-1.42955	-12.2308	7.79187e-05	0.00801965	22941709	22941786	78	esc_vs_ntp	-0.637424
chr2	225306947	225307683	737	*	42	32.1732	-1.98575	-12.2187	7.79187e-05	0.00801965	3862666	3862707	42	esc_vs_ntp	-0.772876
chrX	84258107	84258522	416	*	23	18.4377	-2.13749	-12.2175	7.79187e-05	0.00801965	24941094	24941116	23	esc_vs_ntp	-0.883859
chr2	37762917	37763298	382	*	24	14.6685	-1.68301	-12.2082	7.79187e-05	0.00801965	2444183	2444206	24	esc_vs_ntp	-0.702399
chr3	42947504	42948009	506	*	49	34.6999	-1.74378	-12.1934	7.79187e-05	0.00801965	4419193	4419241	49	esc_vs_ntp	-0.671858
chr22	28195032	28195230	199	*	23	6.15275	-0.955302	-12.127	7.79187e-05	0.00801965	24095661	24095683	23	esc_vs_ntp	-0.312453
chr10	82295813	82296029	217	*	21	17.9029	-2.20801	-12.1058	7.79187e-05	0.00801965	14147062	14147082	21	esc_vs_ntp	-0.863846
chr7	117313111	117313890	780	*	24	10.3192	1.05423	12.1051	7.79187e-05	0.00801965	10780919	10780942	24	esc_vs_ntp	0.398599
chr7	73552973	73553726	754	*	22	12.6259	1.42888	12.1015	7.79187e-05	0.00801965	10437314	10437335	22	esc_vs_ntp	0.605963
chr17	40935704	40937719	2016	*	103	46.5795	-1.30377	-12.0738	7.79187e-05	0.00801965	20841313	20841415	103	esc_vs_ntp	-0.479035
chr7	32358016	32358907	892	*	50	37.9753	-1.79658	-12.0518	7.79187e-05	0.00801965	10100216	10100265	50	esc_vs_ntp	-0.709311
chr1	39981433	39981553	121	*	13	7.07185	-1.43437	-12.0363	7.79187e-05	0.00801965	563197	563209	13	esc_vs_ntp	-0.57521
chr3	69434755	69435841	1087	*	33	16.8345	-1.11342	-12.0162	7.79187e-05	0.00801965	4672803	4672835	33	esc_vs_ntp	-0.505935
chr16	2835035	2835408	374	*	23	11.4432	-1.43376	-11.9954	7.79187e-05	0.00801965	19457465	19457487	23	esc_vs_ntp	-0.495979
chr17	7359412	7359832	421	*	27	13.6371	-1.34134	-11.9896	7.79187e-05	0.00801965	20470129	20470155	27	esc_vs_ntp	-0.555563
chrX	101975445	101975867	423	*	19	10.9023	-1.62161	-11.9802	7.79187e-05	0.00801965	25026225	25026243	19	esc_vs_ntp	-0.63635
chr6	1555153	1555644	492	*	32	21.753	-1.6476	-11.9758	7.79187e-05	0.00801965	8402124	8402155	32	esc_vs_ntp	-0.69868
chr16	67682146	67682723	578	*	55	23.4237	-1.02047	-11.9217	7.79187e-05	0.00801965	20020846	20020900	55	esc_vs_ntp	-0.408685
chr17	7906125	7907444	1320	*	76	48.6396	-1.46773	-11.9153	7.79187e-05	0.00801965	20480921	20480996	76	esc_vs_ntp	-0.597599
chr1	8013919	8014676	758	*	42	32.3525	-1.98664	-11.9126	7.79187e-05	0.00801965	141397	141438	42	esc_vs_ntp	-0.789842
chr3	183958944	183960177	1234	*	57	27.5194	-1.12528	-11.9028	7.79187e-05	0.00801965	5461133	5461189	57	esc_vs_ntp	-0.414421
chr1	6530700	6531749	1050	*	55	26.5341	-1.34934	-11.8939	7.79187e-05	0.00801965	118468	118522	55	esc_vs_ntp	-0.491082
chr1	55246981	55247426	446	*	32	21.2129	-1.66971	-11.8894	7.79187e-05	0.00801965	723051	723082	32	esc_vs_ntp	-0.704427
chr6	40567274	40567664	391	*	22	15.5543	-1.78097	-11.8781	8.65763e-05	0.00886221	8811964	8811985	22	esc_vs_ntp	-0.720798
chr3	27674152	27674855	704	*	44	25.7498	-1.40654	-11.8666	8.65763e-05	0.00886221	4304696	4304739	44	esc_vs_ntp	-0.607581
chr6	31275664	31276313	650	*	25	15.17	-1.76685	-11.839	8.65763e-05	0.00886221	8702558	8702582	25	esc_vs_ntp	-0.647747
chr2	106681534	106682842	1309	*	82	25.6772	-0.870606	-11.8079	9.5234e-05	0.00950688	2982345	2982426	82	esc_vs_ntp	-0.320039
chr18	32847118	32847642	525	*	50	40.8205	-1.9453	-11.7732	9.5234e-05	0.00950688	21629911	21629960	50	esc_vs_ntp	-0.82336
chr2	87036601	87037232	632	*	22	13.9568	-1.6439	-11.7651	9.5234e-05	0.00950688	2842563	2842584	22	esc_vs_ntp	-0.631401
chr17	38935699	38936059	361	*	31	15.1791	-1.29239	-11.7593	9.5234e-05	0.00950688	20813443	20813473	31	esc_vs_ntp	-0.534339
chr20	57429207	57431646	2440	*	154	72.2398	-1.1267	-11.7505	9.5234e-05	0.00950688	23492717	23492870	154	esc_vs_ntp	-0.468176
chr12	51236638	51236947	310	*	25	10.1453	-0.997223	-11.7482	9.5234e-05	0.00950688	16285071	16285095	25	esc_vs_ntp	-0.384509
chr7	154862764	154863381	618	*	44	28.9377	-1.49129	-11.706	9.5234e-05	0.00950688	11106688	11106731	44	esc_vs_ntp	-0.581871
chr19	13813268	13813678	411	*	52	31.2574	-1.61908	-11.7051	9.5234e-05	0.00950688	22300435	22300486	52	esc_vs_ntp	-0.644531
chr15	24105431	24105769	339	*	14	5.37655	-1.06048	-11.7018	9.5234e-05	0.00950688	18631036	18631049	14	esc_vs_ntp	-0.359431
chr16	3016835	3017542	708	*	58	35.6783	-1.46693	-11.7	9.5234e-05	0.00950688	19461490	19461547	58	esc_vs_ntp	-0.582319
chr3	44753996	44754398	403	*	29	13.3829	-1.2504	-11.6978	9.5234e-05	0.00950688	4434736	4434764	29	esc_vs_ntp	-0.467305
chr4	144480498	144480946	449	*	28	20.4263	-1.65121	-11.6943	9.5234e-05	0.00950688	6635215	6635242	28	esc_vs_ntp	-0.667241
chr6	74160917	74162180	1264	*	55	31.151	-1.29408	-11.678	9.5234e-05	0.00950688	9024340	9024394	55	esc_vs_ntp	-0.476757
chr7	675545	676425	881	*	29	18.0398	-1.59703	-11.6382	9.5234e-05	0.00950688	9782287	9782315	29	esc_vs_ntp	-0.679663
chr1	161442557	161443700	1144	*	25	16.629	1.62323	11.6185	0.000103892	0.0102085	1350360	1350384	25	esc_vs_ntp	0.67006
chr6	52824363	52826277	1915	*	29	9.95618	1.11919	11.6178	0.000103892	0.0102085	8915474	8915502	29	esc_vs_ntp	0.413401
chr2	54935331	54936613	1283	*	39	21.5864	-1.27407	-11.6131	0.000103892	0.0102085	2586159	2586197	39	esc_vs_ntp	-0.483781
chr7	73245103	73246250	1148	*	57	24.7755	1.08751	11.5932	0.000103892	0.0102085	10432421	10432477	57	esc_vs_ntp	0.389924
chr11	18727321	18728526	1206	*	58	40.1293	-1.51265	-11.5926	0.000103892	0.0102085	14873591	14873648	58	esc_vs_ntp	-0.653967
chr15	20499907	20500344	438	*	54	9.60481	-0.691838	-11.5775	0.000103892	0.0102085	18606999	18607052	54	esc_vs_ntp	-0.210964
chr2	209271338	209272541	1204	*	65	28.0805	-1.04111	-11.5675	0.000103892	0.0102085	3736962	3737026	65	esc_vs_ntp	-0.37975
chr12	21926335	21927119	785	*	33	15.4876	-1.05147	-11.4979	0.000103892	0.0102085	16076010	16076042	33	esc_vs_ntp	-0.398124
chr15	23873858	23874727	870	*	16	6.99372	-1.19223	-11.4819	0.000103892	0.0102085	18628851	18628866	16	esc_vs_ntp	-0.433957
chr11	129685588	129686185	598	*	50	36.4351	-1.69963	-11.4684	0.000112549	0.0107411	15806157	15806206	50	esc_vs_ntp	-0.711782
chr2	132587185	132587702	518	*	51	28.1107	-1.57885	-11.4634	0.000112549	0.0107411	3206283	3206333	51	esc_vs_ntp	-0.600345
chr7	157071987	157072559	573	*	52	29.6838	-1.40703	-11.4631	0.000112549	0.0107411	11140709	11140760	52	esc_vs_ntp	-0.599946
chr20	36888708	36889481	774	*	62	25.6961	-0.984729	-11.4514	0.000112549	0.0107411	23261728	23261789	62	esc_vs_ntp	-0.403892
chr2	233249737	233253646	3910	*	219	66.7557	-0.726657	-11.4421	0.000112549	0.0107411	3932768	3932986	219	esc_vs_ntp	-0.26227
chr15	21967974	21968264	291	*	36	21.3063	-1.26342	-11.4304	0.000112549	0.0107411	18612621	18612656	36	esc_vs_ntp	-0.489941
chr21	36399042	36399464	423	*	25	8.15308	-0.893662	-11.4044	0.000112549	0.0107411	23774424	23774448	25	esc_vs_ntp	-0.338658
chr9	86571280	86572026	747	*	42	27.2623	-1.80257	-11.3979	0.000112549	0.0107411	12823924	12823965	42	esc_vs_ntp	-0.720685
chr3	192289010	192289390	381	*	22	17.3284	-1.76041	-11.386	0.000112549	0.0107411	5535580	5535601	22	esc_vs_ntp	-0.743415
chr8	145925419	145926122	704	*	61	43.8285	-1.65878	-11.3825	0.000112549	0.0107411	12373446	12373506	61	esc_vs_ntp	-0.708086
chr19	22604422	22605256	835	*	41	32.0734	-1.78889	-11.3617	0.000112549	0.0107411	22438694	22438734	41	esc_vs_ntp	-0.730743
chr6	43424449	43425495	1047	*	33	11.7252	0.901802	11.3454	0.000112549	0.0107411	8847982	8848014	33	esc_vs_ntp	0.345867
chr1	9131710	9131800	91	*	11	1.83794	-0.919971	-11.3002	0.000112549	0.0107411	157398	157408	11	esc_vs_ntp	-0.320842
chr14	101276570	101277715	1146	*	37	20.8616	-1.3068	-11.2916	0.000112549	0.0107411	18502378	18502414	37	esc_vs_ntp	-0.54984
chr1	232940990	232941733	744	*	63	36.7786	-1.36028	-11.285	0.000112549	0.0107411	1919118	1919180	63	esc_vs_ntp	-0.526892
chr12	48690369	48690855	487	*	23	14.26	-1.52314	-11.2379	0.000112549	0.0107411	16251483	16251505	23	esc_vs_ntp	-0.66517
chr9	123604794	123605484	691	*	43	16.3412	-1.03436	-11.2292	0.000121207	0.0114896	13146899	13146941	43	esc_vs_ntp	-0.390066
chr22	21025327	21025643	317	*	28	11.1329	-1.27036	-11.2263	0.000121207	0.0114896	24008092	24008119	28	esc_vs_ntp	-0.472304
chrX	101396876	101397198	323	*	15	12.9103	-1.93071	-11.2108	0.000121207	0.0114896	25024316	25024330	15	esc_vs_ntp	-0.735305
chr2	63550820	63551708	889	*	15	11.0483	1.79538	11.2091	0.000121207	0.0114896	2652849	2652863	15	esc_vs_ntp	0.741445
chr7	111368367	111368888	522	*	38	23.7889	-1.75208	-11.1868	0.000138522	0.0129353	10744277	10744314	38	esc_vs_ntp	-0.636213
chr16	88496521	88497505	985	*	55	25.8132	-1.33398	-11.1867	0.000138522	0.0129353	20294957	20295011	55	esc_vs_ntp	-0.50554
chr17	76036986	76037402	417	*	34	20.4601	-1.65228	-11.1635	0.000138522	0.0129353	21254874	21254907	34	esc_vs_ntp	-0.613028
chr11	44345356	44352036	6681	*	85	24.6352	0.686909	11.1491	0.000138522	0.0129353	15045034	15045118	85	esc_vs_ntp	0.261291
chr2	239754921	239758007	3087	*	198	90.053	1.02895	11.1312	0.000138522	0.0129353	4018272	4018469	198	esc_vs_ntp	0.397573
chr7	157956847	157957344	498	*	49	25.3621	-1.33439	-11.1261	0.000138522	0.0129353	11160221	11160269	49	esc_vs_ntp	-0.531967
chr1	3311579	3315690	4112	*	90	36.8572	1.17027	11.1206	0.000138522	0.0129353	68289	68378	90	esc_vs_ntp	0.468764
chr1	146649623	146649851	229	*	34	18.1286	-1.27452	-11.1157	0.000138522	0.0129353	1202259	1202292	34	esc_vs_ntp	-0.513824
chr17	55122796	55123437	642	*	41	25.3254	-1.52869	-11.0463	0.000155837	0.0141539	20996615	20996655	41	esc_vs_ntp	-0.525604
chr6	150346306	150347252	947	*	50	26.5597	-1.17497	-11.0326	0.000155837	0.0141539	9540985	9541034	50	esc_vs_ntp	-0.507146
chr10	76803491	76803925	435	*	47	35.2026	-1.73212	-11.0248	0.000155837	0.0141539	14094210	14094256	47	esc_vs_ntp	-0.737524
chr2	202148694	202149126	433	*	13	10.2556	-2.1928	-11.0169	0.000155837	0.0141539	3672121	3672133	13	esc_vs_ntp	-0.737363
chr3	39543829	39544437	609	*	39	24.6518	-1.7662	-11.0135	0.000155837	0.0141539	4392159	4392197	39	esc_vs_ntp	-0.658447
chr5	2748369	2749655	1287	*	125	63.2891	-1.25229	-11.0006	0.000155837	0.0141539	7041729	7041853	125	esc_vs_ntp	-0.511724
chr2	231692751	231693271	521	*	46	30.7346	-1.63182	-11.0001	0.000155837	0.0141539	3911524	3911569	46	esc_vs_ntp	-0.609272
chr5	178985441	178987134	1694	*	72	27.6558	-1.04824	-10.9984	0.000155837	0.0141539	8352966	8353037	72	esc_vs_ntp	-0.380099
chr9	99639452	99640078	627	*	35	29.2392	-1.90347	-10.9937	0.000155837	0.0141539	12958787	12958821	35	esc_vs_ntp	-0.783148
chr5	63255883	63258047	2165	*	113	52.9196	-1.33044	-10.9401	0.000155837	0.0141539	7460878	7460990	113	esc_vs_ntp	-0.559365
chr10	43361409	43362044	636	*	40	27.335	-1.67959	-10.9386	0.000155837	0.0141539	13842916	13842955	40	esc_vs_ntp	-0.635192
chr6	28584035	28584503	469	*	38	17.68	-1.03981	-10.9385	0.000155837	0.0141539	8670728	8670765	38	esc_vs_ntp	-0.436399
chr19	19647899	19648365	467	*	29	16.895	-1.42234	-10.9382	0.000155837	0.0141539	22410711	22410739	29	esc_vs_ntp	-0.54572
chr19	56905152	56905493	342	*	19	4.80355	-0.948396	-10.9362	0.000155837	0.0141539	22901456	22901474	19	esc_vs_ntp	-0.245752
chr12	101603453	101604060	608	*	22	11.1275	-1.49479	-10.9248	0.000155837	0.0141539	16657268	16657289	22	esc_vs_ntp	-0.494457
chr19	15133658	15134025	368	*	29	14.8856	-1.371	-10.9223	0.000155837	0.0141539	22324705	22324733	29	esc_vs_ntp	-0.521507
chr19	57149133	57149735	603	*	21	7.47901	-1.09011	-10.9061	0.000173153	0.0155265	22903935	22903955	21	esc_vs_ntp	-0.38139
chr9	98075385	98075915	531	*	29	14.164	-1.14628	-10.9035	0.000173153	0.0155265	12939226	12939254	29	esc_vs_ntp	-0.500586
chr19	10404287	10405467	1181	*	74	24.4879	-0.786999	-10.8985	0.000173153	0.0155265	22235467	22235540	74	esc_vs_ntp	-0.35234
chr14	61789147	61789934	788	*	40	13.1252	-0.859561	-10.8955	0.000173153	0.0155265	18128591	18128630	40	esc_vs_ntp	-0.316761
chr7	5111546	5112462	917	*	42	22.2354	-1.33227	-10.89	0.000173153	0.0155265	9872512	9872553	42	esc_vs_ntp	-0.574215
chr15	22692727	22693189	463	*	58	15.7283	-1.03717	-10.8552	0.000173153	0.0155265	18617124	18617181	58	esc_vs_ntp	-0.324043
chr9	97317094	97318637	1544	*	42	23.7944	1.52701	10.8476	0.000173153	0.0155265	12929961	12930002	42	esc_vs_ntp	0.607902
chr19	57342159	57344123	1965	*	13	5.84405	1.14972	10.8392	0.000173153	0.0155265	22906321	22906333	13	esc_vs_ntp	0.451559
chr16	68480771	68481310	540	*	39	27.0078	-1.4317	-10.8118	0.00018181	0.0161998	20033596	20033634	39	esc_vs_ntp	-0.624964
chr9	34623452	34624029	578	*	43	24.2071	-1.43625	-10.8104	0.00018181	0.0161998	12627880	12627922	43	esc_vs_ntp	-0.522686
chr11	61879796	61880141	346	*	21	10.2607	-1.26475	-10.8044	0.00018181	0.0161998	15174806	15174826	21	esc_vs_ntp	-0.559736
chr10	134527714	134528090	377	*	36	11.5988	-0.858981	-10.7757	0.000190468	0.0167073	14650528	14650563	36	esc_vs_ntp	-0.33027
chr6	10488077	10488784	708	*	28	11.2881	-1.00889	-10.7752	0.000190468	0.0167073	8496768	8496795	28	esc_vs_ntp	-0.395703
chr9	45441212	45442568	1357	*	69	41.718	-1.64884	-10.7649	0.000190468	0.0167073	12690151	12690219	69	esc_vs_ntp	-0.592743
chr20	3652980	3653673	694	*	46	11.6193	-0.666734	-10.7597	0.000190468	0.0167073	22976049	22976094	46	esc_vs_ntp	-0.203114
chr2	106886214	106886537	324	*	23	15.4328	-1.6542	-10.7535	0.000190468	0.0167073	2984631	2984653	23	esc_vs_ntp	-0.636391
chr19	16022559	16022934	376	*	37	16.3994	-1.2959	-10.7233	0.000190468	0.0167073	22337763	22337799	37	esc_vs_ntp	-0.472153
chr3	49236692	49237211	520	*	27	17.359	-1.6206	-10.7154	0.000190468	0.0167073	4489538	4489564	27	esc_vs_ntp	-0.577676
chr2	133109924	133111144	1221	*	74	22.612	-0.991141	-10.7103	0.000190468	0.0167073	3210789	3210862	74	esc_vs_ntp	-0.336687
chr6	24357761	24358206	446	*	35	18.2801	-1.30206	-10.7062	0.000190468	0.0167073	8625819	8625853	35	esc_vs_ntp	-0.527899
chr8	26047750	26048190	441	*	28	18.9062	-1.69733	-10.6871	0.000190468	0.0167073	11447588	11447615	28	esc_vs_ntp	-0.690659
chr9	68726133	68726989	857	*	61	30.9831	-1.32063	-10.6674	0.000216441	0.0189561	12701661	12701721	61	esc_vs_ntp	-0.489954
chr1	180922806	180923611	806	*	54	23.4041	-1.0957	-10.6438	0.000225098	0.0196837	1494347	1494400	54	esc_vs_ntp	-0.371168
chr11	49582467	49583200	734	*	25	14.9174	-1.36635	-10.6127	0.000233756	0.0202524	15101632	15101656	25	esc_vs_ntp	-0.545809
chr10	45923042	45923580	539	*	32	20.576	-1.71489	-10.6082	0.000233756	0.0202524	13869199	13869230	32	esc_vs_ntp	-0.649979
chr20	25058189	25058894	706	*	29	18.6515	-1.3011	-10.5723	0.000233756	0.0202524	23153602	23153630	29	esc_vs_ntp	-0.576884
chr17	20687570	20687819	250	*	15	9.56018	-1.69397	-10.5432	0.000233756	0.0202524	20634550	20634564	15	esc_vs_ntp	-0.691253
chr19	56982993	56987772	4780	*	56	14.3247	0.671026	10.5398	0.000233756	0.0202524	22902136	22902191	56	esc_vs_ntp	0.225308
chr14	38678924	38679900	977	*	72	27.4348	-1.01508	-10.4945	0.000242414	0.0207161	17965067	17965138	72	esc_vs_ntp	-0.425225
chr2	26951017	26951534	518	*	62	22.8798	-1.29705	-10.4894	0.000242414	0.0207161	2346351	2346412	62	esc_vs_ntp	-0.499178
chr6	74171074	74172107	1034	*	63	24.4884	-0.925972	-10.4729	0.000242414	0.0207161	9024549	9024611	63	esc_vs_ntp	-0.325016
chr9	43860882	43861246	365	*	25	14.6023	-1.54849	-10.461	0.000242414	0.0207161	12685299	12685323	25	esc_vs_ntp	-0.623233
chr22	38476985	38478760	1776	*	126	62.3669	-1.03157	-10.4606	0.000242414	0.0207161	24226921	24227046	126	esc_vs_ntp	-0.430481
chr20	25128853	25129687	835	*	33	19.9287	-1.43129	-10.4566	0.000242414	0.0207161	23154472	23154504	33	esc_vs_ntp	-0.664194
chr2	133104199	133105232	1034	*	34	10.2842	-0.741853	-10.4451	0.000242414	0.0207161	3210704	3210737	34	esc_vs_ntp	-0.248096
chr6	41068456	41068915	460	*	41	23.8005	-1.25319	-10.4359	0.000242414	0.0207161	8816016	8816056	41	esc_vs_ntp	-0.562957
chr19	56977645	56981129	3485	*	31	8.98547	0.847681	10.4354	0.000242414	0.0207161	22902084	22902114	31	esc_vs_ntp	0.309637
chr4	104640357	104641500	1144	*	55	31.6867	-1.33639	-10.4234	0.000251071	0.0210728	6386660	6386714	55	esc_vs_ntp	-0.541226
chr5	37209073	37209460	388	*	27	17.1718	-1.51158	-10.4112	0.000251071	0.0210728	7304299	7304325	27	esc_vs_ntp	-0.604609
chr5	180591408	180592012	605	*	41	20.202	-1.30122	-10.4112	0.000251071	0.0210728	8379910	8379950	41	esc_vs_ntp	-0.518122
chr7	117854058	117854823	766	*	32	24.8688	-1.88668	-10.3885	0.000251071	0.0210728	10784274	10784305	32	esc_vs_ntp	-0.756002
chr9	45437672	45438838	1167	*	40	30.0885	-1.76552	-10.3877	0.000251071	0.0210728	12690029	12690068	40	esc_vs_ntp	-0.648681
chr2	239889321	239889571	251	*	14	6.15807	1.3092	10.3867	0.000251071	0.0210728	4020091	4020104	14	esc_vs_ntp	0.49569
chr8	144302255	144302948	694	*	13	5.16568	1.19171	10.3791	0.000251071	0.0210728	12336878	12336890	13	esc_vs_ntp	0.388617
chr19	57580519	57580846	328	*	15	7.4274	-1.43047	-10.3652	0.000251071	0.0210728	22909516	22909530	15	esc_vs_ntp	-0.548736
chr6	29817781	29818380	600	*	32	18.9645	-1.30993	-10.3507	0.000251071	0.0210728	8684306	8684337	32	esc_vs_ntp	-0.565644
chr15	25101621	25103902	2282	*	33	10.442	-0.856404	-10.3319	0.000251071	0.0210728	18638417	18638449	33	esc_vs_ntp	-0.317801
chr5	143977980	143978516	537	*	28	17.5466	-1.44366	-10.3229	0.000251071	0.0210728	8036105	8036132	28	esc_vs_ntp	-0.600526
chr4	174421693	174421754	62	*	5	0.704445	0.944286	10.2957	0.000259729	0.0216065	6837017	6837021	5	esc_vs_ntp	0.268473
chr4	15704532	15705041	510	*	43	37.6915	-2.05826	-10.2915	0.000259729	0.0216065	5814561	5814603	43	esc_vs_ntp	-0.833124
chr1	155829711	155830797	1087	*	29	11.2719	-1.02181	-10.2892	0.000259729	0.0216065	1294641	1294669	29	esc_vs_ntp	-0.364776
chr22	21505265	21505442	178	*	7	5.08866	-1.85554	-10.2816	0.000259729	0.0216065	24015314	24015320	7	esc_vs_ntp	-0.768662
chr10	26911196	26911818	623	*	31	8.4165	-0.804399	-10.2749	0.000259729	0.0216065	13720068	13720098	31	esc_vs_ntp	-0.278567
chr5	135415001	135416725	1725	*	75	35.7909	-1.0775	-10.2459	0.000259729	0.0216065	7949687	7949761	75	esc_vs_ntp	-0.434363
chr4	8582933	8583397	465	*	39	28.8359	-1.58636	-10.2188	0.000268387	0.0222939	5757026	5757064	39	esc_vs_ntp	-0.5924
chr17	32964670	32965137	468	*	38	21.1748	-1.33473	-10.2009	0.000277044	0.0229792	20738000	20738037	38	esc_vs_ntp	-0.572233
chr2	191492599	191492754	156	*	16	7.28926	-0.96679	-10.1897	0.000285702	0.0236278	3599454	3599469	16	esc_vs_ntp	-0.405542
chr7	64407480	64408298	819	*	48	25.1187	-1.48062	-10.1802	0.000285702	0.0236278	10338472	10338519	48	esc_vs_ntp	-0.566179
chr19	39314354	39315576	1223	*	18	11.3037	1.72202	10.1782	0.00029436	0.0243082	22606507	22606524	18	esc_vs_ntp	0.700424
chr1	115397656	115398175	520	*	27	17.4026	-1.3789	-10.1728	0.000303017	0.0246265	1136756	1136782	27	esc_vs_ntp	-0.61154
chr2	110872884	110873806	923	*	46	30.2766	-1.38453	-10.1685	0.000303017	0.0246265	3017179	3017224	46	esc_vs_ntp	-0.497445
chr6	10659611	10660464	854	*	48	26.8197	1.28462	10.1658	0.000303017	0.0246265	8499019	8499066	48	esc_vs_ntp	0.547114
chr1	59041718	59042662	945	*	51	27.3113	-1.48762	-10.1648	0.000303017	0.0246265	750257	750307	51	esc_vs_ntp	-0.581816
chr1	40769135	40769931	797	*	37	24.2307	-1.53101	-10.159	0.000303017	0.0246265	573444	573480	37	esc_vs_ntp	-0.623585
chr17	15820621	15821324	704	*	55	39.1489	-1.63558	-10.1538	0.000303017	0.0246265	20570627	20570681	55	esc_vs_ntp	-0.623595
chr8	37605284	37605717	434	*	24	13.2438	-1.26076	-10.1354	0.000303017	0.0246265	11542880	11542903	24	esc_vs_ntp	-0.549701
chr19	56879369	56880205	837	*	63	22.7391	-1.08207	-10.1144	0.000303017	0.0246265	22901169	22901231	63	esc_vs_ntp	-0.396919
chr19	39282994	39283549	556	*	44	23.4362	-1.11181	-10.1057	0.000303017	0.0246265	22605904	22605947	44	esc_vs_ntp	-0.463615
chr12	9392777	9393068	292	*	26	19.0512	-1.57744	-10.068	0.000320332	0.0257737	15981523	15981548	26	esc_vs_ntp	-0.658867
chr10	130508368	130508762	395	*	40	25.5983	-1.5424	-10.0647	0.000320332	0.0257737	14588488	14588527	40	esc_vs_ntp	-0.598775
chr19	57262505	57262963	459	*	9	5.13984	-1.59733	-10.062	0.000320332	0.0257737	22905524	22905532	9	esc_vs_ntp	-0.61064
chr14	21191464	21192075	612	*	35	23.4632	-1.63737	-10.0573	0.000320332	0.0257737	17824106	17824140	35	esc_vs_ntp	-0.705545
chr3	132100829	132101439	611	*	8	3.67306	1.34109	10.0504	0.000320332	0.0257737	5094115	5094122	8	esc_vs_ntp	0.534872
chr7	12151142	12151725	584	*	41	30.9751	-1.73061	-10.0443	0.000320332	0.0257737	9940020	9940060	41	esc_vs_ntp	-0.695487
chr6	26043668	26046230	2563	*	115	60.6042	-1.35154	-10.0381	0.000320332	0.0257737	8640831	8640945	115	esc_vs_ntp	-0.547904
chrX	70712067	70712158	92	*	10	7.32479	-2.09974	-9.99536	0.00032899	0.0260614	24872769	24872778	10	esc_vs_ntp	-0.833505
chr8	637517	638214	698	*	48	18.4934	-0.951795	-9.99245	0.00032899	0.0260614	11186000	11186047	48	esc_vs_ntp	-0.287349
chr13	23412208	23412622	415	*	27	16.5252	-1.66939	-9.98774	0.00032899	0.0260614	17100061	17100087	27	esc_vs_ntp	-0.629749
chr11	34460023	34460662	640	*	41	36.0035	-1.9898	-9.97497	0.00032899	0.0260614	14980201	14980241	41	esc_vs_ntp	-0.798333
chr2	176940725	176943285	2561	*	34	9.82468	-0.662791	-9.9718	0.00032899	0.0260614	3508848	3508881	34	esc_vs_ntp	-0.277748
chr7	72791976	72792424	449	*	21	13.982	-1.51345	-9.96146	0.00032899	0.0260614	10424247	10424267	21	esc_vs_ntp	-0.67181
chr7	50467637	50468187	551	*	35	24.4213	-1.72373	-9.95889	0.00032899	0.0260614	10250625	10250659	35	esc_vs_ntp	-0.634888
chr17	1174015	1174601	587	*	56	33.2733	-1.41828	-9.94634	0.00032899	0.0260614	20363996	20364051	56	esc_vs_ntp	-0.60489
chr20	45440026	45440431	406	*	21	13.9731	-1.85862	-9.93755	0.00032899	0.0260614	23346256	23346276	21	esc_vs_ntp	-0.718542
chr8	47528717	47529545	829	*	45	26.8	-1.43963	-9.93162	0.00032899	0.0260614	11614910	11614954	45	esc_vs_ntp	-0.552105
chr9	128984864	128985436	573	*	34	22.7469	-1.59814	-9.90789	0.000337648	0.0267097	13209260	13209293	34	esc_vs_ntp	-0.649713
chr20	32741398	32742725	1328	*	14	7.36247	1.56508	9.89367	0.000346305	0.0273179	23207304	23207317	14	esc_vs_ntp	0.581087
chr7	28994960	28995504	545	*	28	16.8579	-1.57638	-9.88114	0.000346305	0.0273179	10070822	10070849	28	esc_vs_ntp	-0.672581
chr19	57336314	57339933	3620	*	26	9.52782	0.965816	9.86995	0.000354963	0.0278839	22906272	22906297	26	esc_vs_ntp	0.321216
chr7	45002063	45002611	549	*	53	21.561	-0.971798	-9.8674	0.000354963	0.0278839	10206604	10206656	53	esc_vs_ntp	-0.382135
chr20	30062659	30064021	1363	*	46	24.8017	-1.31782	-9.86193	0.000354963	0.0278839	23171219	23171264	46	esc_vs_ntp	-0.561916
chr7	157996643	157997045	403	*	42	27.6936	-1.60211	-9.84232	0.000372278	0.0291628	11160864	11160905	42	esc_vs_ntp	-0.672387
chr1	211590207	211590393	187	*	18	4.43857	-0.912351	-9.81781	0.000372278	0.0291628	1724622	1724639	18	esc_vs_ntp	-0.308496
chr11	14993378	14994847	1470	*	47	16.3166	-0.836754	-9.81539	0.000380936	0.0296762	14842722	14842768	47	esc_vs_ntp	-0.3434
chr2	37571677	37572521	845	*	37	17.2411	-1.24076	-9.81329	0.000380936	0.0296762	2442820	2442856	37	esc_vs_ntp	-0.394175
chr3	40518544	40519035	492	*	30	8.06013	-0.770205	-9.80952	0.000380936	0.0296762	4398775	4398804	30	esc_vs_ntp	-0.230119
chr11	117664862	117665791	930	*	29	11.654	0.924131	9.80364	0.000380936	0.0296762	15680240	15680268	29	esc_vs_ntp	0.352279
chr1	17475728	17476149	422	*	35	15.0838	-1.29874	-9.79147	0.000398251	0.0308971	273486	273520	35	esc_vs_ntp	-0.545941
chr1	63220745	63222683	1939	*	25	8.35795	1.05383	9.79066	0.000398251	0.0308971	783158	783182	25	esc_vs_ntp	0.327686
chr8	125985198	125985966	769	*	35	23.1253	-1.51662	-9.78648	0.000398251	0.0308971	12163965	12163999	35	esc_vs_ntp	-0.610231
chr5	42950748	42952707	1960	*	113	48.1362	-1.27538	-9.77184	0.000415566	0.0321961	7344093	7344205	113	esc_vs_ntp	-0.439769
chr15	101084565	101085111	547	*	35	25.5779	-1.83608	-9.75542	0.000424224	0.032732	19361703	19361737	35	esc_vs_ntp	-0.797057
chr11	86958242	86958376	135	*	5	0.72223	0.824636	9.75084	0.000424224	0.032732	15467159	15467163	5	esc_vs_ntp	0.233556
chr1	175568377	175568918	542	*	45	29.463	-1.4467	-9.74939	0.000424224	0.032732	1452105	1452149	45	esc_vs_ntp	-0.619045
chr7	37531450	37531925	476	*	14	8.65047	1.58258	9.72617	0.000441539	0.0336992	10142237	10142250	14	esc_vs_ntp	0.702609
chr22	30901338	30901743	406	*	29	11.9275	-1.11086	-9.72397	0.000441539	0.0336992	24128415	24128443	29	esc_vs_ntp	-0.417798
chr1	17012306	17012722	417	*	27	11.5126	-1.053	-9.72124	0.000441539	0.0336992	266341	266367	27	esc_vs_ntp	-0.440854
chr4	25315136	25315597	462	*	17	6.68767	-1.05672	-9.71905	0.000441539	0.0336992	5882867	5882883	17	esc_vs_ntp	-0.422433
chr6	151646669	151647139	471	*	30	9.05837	-0.876293	-9.70069	0.000441539	0.0336992	9556041	9556070	30	esc_vs_ntp	-0.304252
chr15	22095146	22095626	481	*	48	20.8883	-1.07028	-9.70048	0.000441539	0.0336992	18613369	18613416	48	esc_vs_ntp	-0.441524
chrX	55478814	55479780	967	*	38	20.2583	-1.34452	-9.69724	0.000441539	0.0336992	24804899	24804936	38	esc_vs_ntp	-0.501341
chr1	225706962	225707229	268	*	16	6.15447	1.05354	9.68375	0.000441539	0.0336992	1835755	1835770	16	esc_vs_ntp	0.445539
chr3	59035425	59035971	547	*	44	20.3366	-1.24303	-9.67415	0.000450197	0.034221	4595901	4595944	44	esc_vs_ntp	-0.500472
chr21	45936973	45937782	810	*	18	4.37606	0.743593	9.65414	0.000450197	0.034221	23902826	23902843	18	esc_vs_ntp	0.257154
chr20	17296030	17296487	458	*	26	13.1388	-1.22186	-9.64852	0.000450197	0.034221	23078992	23079017	26	esc_vs_ntp	-0.501854
chr7	99775425	99775773	349	*	21	6.71121	-1.10223	-9.63619	0.000458855	0.0344153	10636216	10636236	21	esc_vs_ntp	-0.509129
chr19	56967278	56973575	6298	*	55	11.8425	0.652563	9.63534	0.000458855	0.0344153	22901991	22902045	55	esc_vs_ntp	0.227974
chr8	57751841	57752228	388	*	5	0.913617	0.864767	9.63153	0.000458855	0.0344153	11696590	11696594	5	esc_vs_ntp	0.261835
chr6	58422137	58422695	559	*	5	1.27534	0.920711	9.62709	0.000458855	0.0344153	8951893	8951897	5	esc_vs_ntp	0.276647
chr14	101368673	101372138	3466	*	105	38.6475	0.899791	9.6248	0.000458855	0.0344153	18504186	18504290	105	esc_vs_ntp	0.371935
chr13	102106133	102106487	355	*	29	14.7351	-1.28792	-9.61717	0.000458855	0.0344153	17667154	17667182	29	esc_vs_ntp	-0.445745
chr18	37379216	37380139	924	*	37	23.0123	-1.52284	-9.61325	0.000458855	0.0344153	21661599	21661635	37	esc_vs_ntp	-0.607714
chrX	150344613	150345371	759	*	14	8.63581	1.67902	9.60904	0.000458855	0.0344153	25305457	25305470	14	esc_vs_ntp	0.647898
chr6	28776120	28777093	974	*	24	10.275	-0.845306	-9.6082	0.000458855	0.0344153	8673914	8673937	24	esc_vs_ntp	-0.393397
chr18	43418530	43419366	837	*	43	30.6262	-1.58267	-9.57381	0.00047617	0.0353846	21696303	21696345	43	esc_vs_ntp	-0.678193
chr2	220299537	220300061	525	*	48	15.5763	-0.812289	-9.57126	0.00047617	0.0353846	3821229	3821276	48	esc_vs_ntp	-0.30609
chr11	61545201	61545365	165	*	17	9.16171	-1.33472	-9.54092	0.00047617	0.0353846	15169456	15169472	17	esc_vs_ntp	-0.533632
chr20	23028304	23028896	593	*	37	23.588	-1.40749	-9.53851	0.00047617	0.0353846	23133692	23133728	37	esc_vs_ntp	-0.657139
chr9	134420664	134421953	1290	*	70	28.8106	-1.01941	-9.53282	0.00047617	0.0353846	13302360	13302429	70	esc_vs_ntp	-0.410572
chr1	158147393	158148628	1236	*	34	11.0026	-0.785733	-9.51676	0.000484827	0.0358861	1321584	1321617	34	esc_vs_ntp	-0.316799
chr15	25092860	25093828	969	*	37	19.3051	-1.16826	-9.51324	0.000484827	0.0358861	18638294	18638330	37	esc_vs_ntp	-0.49167
chr19	719789	720117	329	*	27	11.8115	-1.26708	-9.50183	0.000484827	0.0358861	22021198	22021224	27	esc_vs_ntp	-0.389389
chr21	9827841	9830018	2178	*	41	9.93694	-0.541398	-9.49501	0.000493485	0.0363362	23596101	23596141	41	esc_vs_ntp	-0.236003
chr13	24520325	24520556	232	*	14	3.63809	-0.874129	-9.49306	0.000493485	0.0363362	17111481	17111494	14	esc_vs_ntp	-0.321176
chr10	118368580	118369581	1002	*	51	39.0931	-1.60289	-9.49125	0.000493485	0.0363362	14453498	14453548	51	esc_vs_ntp	-0.682162
chr17	41438212	41439373	1162	*	58	27.4926	-1.39227	-9.49022	0.000493485	0.0363362	20848984	20849041	58	esc_vs_ntp	-0.532869
chr19	22715132	22716035	904	*	33	20.5787	-1.53103	-9.47322	0.000502143	0.0369255	22439824	22439856	33	esc_vs_ntp	-0.606985
chr5	140261645	140262053	409	*	27	15.2732	-1.44353	-9.44092	0.0005108	0.0371744	7999624	7999650	27	esc_vs_ntp	-0.608548
chr1	201475451	201476619	1169	*	75	33.4611	-1.05825	-9.44002	0.0005108	0.0371744	1628997	1629071	75	esc_vs_ntp	-0.450443
chr7	39873977	39874955	979	*	24	8.05746	-0.769258	-9.43787	0.0005108	0.0371744	10159821	10159844	24	esc_vs_ntp	-0.25131
chr15	23892104	23893922	1819	*	32	11.1667	-0.974591	-9.42711	0.0005108	0.0371744	18629161	18629192	32	esc_vs_ntp	-0.322369
chr13	24477307	24478867	1561	*	59	40.0018	-1.37065	-9.41917	0.0005108	0.0371744	17111105	17111163	59	esc_vs_ntp	-0.587752
chr15	24114512	24114910	399	*	25	8.89276	-0.984254	-9.41106	0.0005108	0.0371744	18631132	18631156	25	esc_vs_ntp	-0.347022
chr9	95569474	95570089	616	*	43	24.1845	-1.19539	-9.40409	0.0005108	0.0371744	12909403	12909445	43	esc_vs_ntp	-0.485061
chr19	22192527	22193976	1450	*	42	34.0318	-1.96877	-9.3889	0.0005108	0.0371744	22435573	22435614	42	esc_vs_ntp	-0.800735
chrX	79590228	79591068	841	*	23	20.5353	-1.90347	-9.37902	0.000519458	0.0377558	24920444	24920466	23	esc_vs_ntp	-0.872171
chr20	26257452	26257784	333	*	18	12.0059	-1.61622	-9.3591	0.000536773	0.0386655	23166140	23166157	18	esc_vs_ntp	-0.575123
chr14	73712831	73712954	124	*	14	4.46125	0.986128	9.35769	0.000536773	0.0386655	18235567	18235580	14	esc_vs_ntp	0.341813
chr3	138152713	138153170	458	*	20	9.71347	-1.18164	-9.35452	0.000536773	0.0386655	5141793	5141812	20	esc_vs_ntp	-0.483853
chr22	42078061	42078872	812	*	48	19.3999	-1.10147	-9.35184	0.000536773	0.0386655	24285914	24285961	48	esc_vs_ntp	-0.426556
chr5	55117331	55117965	635	*	51	24.6413	-1.19804	-9.3452	0.000536773	0.0386655	7405998	7406048	51	esc_vs_ntp	-0.361243
chr1	15929770	15930344	575	*	46	17.0394	-0.923378	-9.33785	0.000536773	0.0386655	248425	248470	46	esc_vs_ntp	-0.324025
chr17	46018654	46019323	670	*	25	12.4684	-1.27652	-9.32728	0.000545431	0.0391392	20911061	20911085	25	esc_vs_ntp	-0.439282
chr8	57358301	57358809	509	*	34	7.89694	-0.725314	-9.31967	0.000545431	0.0391392	11693930	11693963	34	esc_vs_ntp	-0.277209
chr10	124639088	124639792	705	*	37	24.5152	-1.577	-9.3151	0.000554089	0.0395591	14520421	14520457	37	esc_vs_ntp	-0.756926
chr22	32542787	32543542	756	*	16	4.31051	0.815086	9.31074	0.000554089	0.0395591	24150937	24150952	16	esc_vs_ntp	0.269261
chr22	28193021	28193390	370	*	22	6.35993	-0.909529	-9.31051	0.000554089	0.0395591	24095512	24095533	22	esc_vs_ntp	-0.361663
chr1	36184391	36184797	407	*	46	20.2312	-1.26671	-9.30384	0.000554089	0.0395591	517889	517934	46	esc_vs_ntp	-0.486185
chr3	25831357	25832024	668	*	31	12.9105	-1.23602	-9.29608	0.000562746	0.0400252	4293045	4293075	31	esc_vs_ntp	-0.380451
chr15	93277249	93277667	419	*	17	7.82437	-1.32934	-9.29306	0.000562746	0.0400252	19286305	19286321	17	esc_vs_ntp	-0.556682
chr4	2366432	2367044	613	*	60	40.4932	-1.4562	-9.28211	0.000562746	0.0400252	5656407	5656466	60	esc_vs_ntp	-0.640002
chr5	176023673	176024360	688	*	86	31.1836	-0.961919	-9.27849	0.000571404	0.0405898	8305618	8305703	86	esc_vs_ntp	-0.374179
chr1	161734706	161735234	529	*	23	9.75535	-1.29044	-9.20792	0.000640665	0.0451685	1353193	1353215	23	esc_vs_ntp	-0.515418
chr16	28379418	28379491	74	*	7	6.45651	-2.26634	-9.20475	0.000640665	0.0451685	19750611	19750617	7	esc_vs_ntp	-0.913957
chr19	15947148	15948285	1138	*	44	21.6069	-1.28421	-9.20297	0.000640665	0.0451685	22336827	22336870	44	esc_vs_ntp	-0.52718
chr21	30391140	30391881	742	*	47	32.3291	-1.76648	-9.20128	0.000640665	0.0451685	23712228	23712274	47	esc_vs_ntp	-0.643316
chr11	6592203	6592916	714	*	46	29.9502	-1.61627	-9.17371	0.000649323	0.0457217	14769385	14769430	46	esc_vs_ntp	-0.645065
chr11	134341159	134341512	354	*	24	14.854	-1.54896	-9.16243	0.00065798	0.0462736	15857899	15857922	24	esc_vs_ntp	-0.625731
chr1	148864384	148864853	470	*	22	9.40102	-0.962026	-9.12286	0.000718584	0.0504099	1213500	1213521	22	esc_vs_ntp	-0.393193
chr17	21454238	21455053	816	*	64	23.8726	-1.02937	-9.1207	0.000727241	0.0508906	20645580	20645643	64	esc_vs_ntp	-0.372198
chr14	24779926	24780691	766	*	65	51.2122	-1.75978	-9.12043	0.000727241	0.0508906	17864035	17864099	65	esc_vs_ntp	-0.710222
chrX	70712661	70712820	160	*	19	15.4409	-2.04729	-9.08904	0.000753214	0.0523832	24872779	24872797	19	esc_vs_ntp	-0.791588
chr1	146543750	146545277	1528	*	56	14.4627	-0.809741	-9.08749	0.000753214	0.0523832	1201240	1201295	56	esc_vs_ntp	-0.305884
chr19	37266605	37267210	606	*	48	34.6486	-1.75105	-9.08273	0.000753214	0.0523832	22573898	22573945	48	esc_vs_ntp	-0.688914
chr13	114965050	114966317	1268	*	105	62.829	-1.44635	-9.06692	0.000761872	0.0529201	17806799	17806903	105	esc_vs_ntp	-0.595158
chr5	491023	494211	3189	*	125	42.5808	0.939641	9.0645	0.000770529	0.0533899	6997700	6997824	125	esc_vs_ntp	0.381673
chr7	64337674	64338205	532	*	38	23.6349	-1.36978	-9.0635	0.000770529	0.0533899	10337502	10337539	38	esc_vs_ntp	-0.597781
chr3	160203337	160203895	559	*	21	12.6861	-1.37301	-9.05554	0.000779187	0.0538575	5295511	5295531	21	esc_vs_ntp	-0.545676
chr3	131080483	131081228	746	*	52	19.4547	-0.879721	-9.05495	0.000779187	0.0538575	5088187	5088238	52	esc_vs_ntp	-0.35079
chr1	197771598	197771943	346	*	16	7.61806	1.34176	9.05105	0.000787845	0.0542564	1598799	1598814	16	esc_vs_ntp	0.512204
chr1	79957641	79959827	2187	*	42	11.8276	0.727148	9.04981	0.000787845	0.0542564	890498	890539	42	esc_vs_ntp	0.246422
chr19	35615372	35615790	419	*	30	24.0259	-1.88052	-9.04887	0.000787845	0.0542564	22546161	22546190	30	esc_vs_ntp	-0.765529
chr10	131265137	131265709	573	*	40	19.7066	-1.27918	-9.04776	0.000796502	0.054719	14597236	14597275	40	esc_vs_ntp	-0.402012
chr12	8332980	8333389	410	*	16	3.07648	-0.824283	-9.04392	0.000796502	0.054719	15970721	15970736	16	esc_vs_ntp	-0.262374
chr16	66982435	66983092	658	*	47	21.1315	-0.960533	-9.02743	0.000813818	0.0558406	20009364	20009410	47	esc_vs_ntp	-0.372922
chr17	76473680	76473773	94	*	5	0.528476	0.884991	9.00696	0.000822475	0.0562976	21263972	21263976	5	esc_vs_ntp	0.242772
chr21	38630173	38631022	850	*	34	10.1506	-0.87537	-9.00661	0.000822475	0.0562976	23800308	23800341	34	esc_vs_ntp	-0.295906
chr2	140382555	140382983	429	*	10	2.87921	0.897475	9.00484	0.000831133	0.0568213	3262518	3262527	10	esc_vs_ntp	0.368341
chr18	14458127	14459066	940	*	41	26.4973	-1.59285	-9.00007	0.000857106	0.0584552	21514032	21514072	41	esc_vs_ntp	-0.636122
chr11	102187941	102188439	499	*	30	10.4492	-0.81376	-8.99746	0.000857106	0.0584552	15559471	15559500	30	esc_vs_ntp	-0.256356
chr13	43597677	43598223	547	*	35	10.6163	-0.948399	-8.97169	0.000865763	0.0589744	17275377	17275411	35	esc_vs_ntp	-0.296722
chr16	22959369	22959991	623	*	33	19.9097	-1.27254	-8.9664	0.000874421	0.0594206	19693022	19693054	33	esc_vs_ntp	-0.617397
chr16	55866507	55867165	659	*	39	14.0884	-0.902043	-8.95134	0.000874421	0.0594206	19916183	19916221	39	esc_vs_ntp	-0.372526
chr17	32953233	32953725	493	*	47	17.6608	-1.10057	-8.93919	0.000883079	0.0597928	20737827	20737873	47	esc_vs_ntp	-0.442831
chr17	45785771	45786661	891	*	79	59.1597	-1.63194	-8.9291	0.000883079	0.0597928	20907465	20907543	79	esc_vs_ntp	-0.661424
chr6	28802264	28802929	666	*	19	13.1636	-1.50657	-8.92754	0.000891736	0.0598046	8674394	8674412	19	esc_vs_ntp	-0.628203
chr4	155411340	155411881	542	*	37	18.3221	-1.28648	-8.89657	0.000891736	0.0598046	6713302	6713338	37	esc_vs_ntp	-0.485944
chr19	55477633	55478006	374	*	20	10.2862	-1.37932	-8.89112	0.000891736	0.0598046	22873390	22873409	20	esc_vs_ntp	-0.557934
chr14	101364983	101367604	2622	*	61	24.2415	0.986301	8.88252	0.000891736	0.0598046	18504112	18504172	61	esc_vs_ntp	0.380578
chr19	51601742	51602515	774	*	60	42.9972	-1.64329	-8.87961	0.000891736	0.0598046	22814497	22814556	60	esc_vs_ntp	-0.712894
chr15	65688223	65689444	1222	*	90	34.9463	-0.95704	-8.86331	0.000900394	0.060242	19007452	19007541	90	esc_vs_ntp	-0.334692
chr1	68515491	68517473	1983	*	82	40.0897	-1.17033	-8.86307	0.000900394	0.060242	823650	823731	82	esc_vs_ntp	-0.439319
chr19	3783925	3784172	248	*	9	1.75889	0.878939	8.86007	0.000909052	0.060534	22110850	22110858	9	esc_vs_ntp	0.346749
chr12	32543856	32544176	321	*	27	21.6356	-1.96783	-8.85166	0.000909052	0.060534	16158117	16158143	27	esc_vs_ntp	-0.837187
chr19	19639476	19640054	579	*	15	9.76586	-2.10033	-8.85149	0.000909052	0.060534	22410513	22410527	15	esc_vs_ntp	-0.786267
chr10	46096039	46096571	533	*	31	18.5385	-1.47224	-8.84051	0.000917709	0.0608949	13870930	13870960	31	esc_vs_ntp	-0.544201
chr12	52300627	52301582	956	*	38	27.7741	-1.48341	-8.83761	0.000917709	0.0608949	16297264	16297301	38	esc_vs_ntp	-0.609579
chr5	175621304	175621566	263	*	25	11.8561	-1.17412	-8.83713	0.000917709	0.0608949	8299656	8299680	25	esc_vs_ntp	-0.49004
chr5	140105405	140105811	407	*	19	6.76471	-0.99012	-8.82718	0.000926367	0.0612532	7996750	7996768	19	esc_vs_ntp	-0.406734
chr1	228346479	228346603	125	*	19	13.7597	-1.84589	-8.82704	0.000926367	0.0612532	1868033	1868051	19	esc_vs_ntp	-0.733532
chr1	3107666	3107964	299	*	6	1.71834	1.06472	8.79638	0.00095234	0.0628232	63117	63122	6	esc_vs_ntp	0.362271
chr2	165811610	165812040	431	*	21	11.5812	-1.21627	-8.78653	0.00095234	0.0628232	3421720	3421740	21	esc_vs_ntp	-0.503915
chr6	170450931	170452613	1683	*	97	41.838	-1.12573	-8.78096	0.000960997	0.0632464	9759212	9759308	97	esc_vs_ntp	-0.397924
chr6	17580449	17581029	581	*	36	23.4625	-1.58964	-8.78045	0.000960997	0.0632464	8569796	8569831	36	esc_vs_ntp	-0.608782
chr6	28945051	28945723	673	*	38	19.0538	-1.06369	-8.75654	0.000995628	0.0654492	8676821	8676858	38	esc_vs_ntp	-0.388393
chr3	65342024	65342584	561	*	53	30.302	-1.5174	-8.75007	0.00101294	0.0664326	4642138	4642190	53	esc_vs_ntp	-0.625498
chr15	23452298	23452681	384	*	11	4.73244	-1.24144	-8.7484	0.00101294	0.0664326	18625726	18625736	11	esc_vs_ntp	-0.416185
chr19	54682290	54682606	317	*	17	5.65692	-1.0112	-8.74556	0.0010216	0.0669226	22860356	22860372	17	esc_vs_ntp	-0.376685
chr17	40836196	40839061	2866	*	110	22.8651	-0.655619	-8.73291	0.00103026	0.0674114	20839656	20839765	110	esc_vs_ntp	-0.26954
chr1	85219835	85220337	503	*	30	12.5723	-1.02843	-8.72576	0.00105623	0.0689509	921188	921217	30	esc_vs_ntp	-0.42423
chr8	135383675	135385613	1939	*	10	2.65296	0.876094	8.72489	0.00105623	0.0689509	12235818	12235827	10	esc_vs_ntp	0.29971
chr14	21094201	21094419	219	*	15	2.36135	-0.648919	-8.71529	0.00106489	0.0694357	17822736	17822750	15	esc_vs_ntp	-0.227926
chr12	31871758	31871984	227	*	10	1.09932	-1.02495	-8.68242	0.00111683	0.0727387	16150094	16150103	10	esc_vs_ntp	-0.38952
chr1	223566400	223567130	731	*	28	17.5639	-1.40169	-8.67234	0.00112549	0.0730495	1816303	1816330	28	esc_vs_ntp	-0.635101
chr6	149771881	149773002	1122	*	104	37.1539	-0.795757	-8.66824	0.00112549	0.0730495	9533271	9533374	104	esc_vs_ntp	-0.270214
chr4	171012228	171012535	308	*	29	15.5852	1.31145	8.66405	0.00113415	0.0735268	6816089	6816117	29	esc_vs_ntp	0.527043
chr9	65602480	65602799	320	*	34	13.2561	-1.1453	-8.65133	0.00114281	0.0739182	12693128	12693161	34	esc_vs_ntp	-0.447503
chr6	45630987	45631242	256	*	31	5.44499	-0.638058	-8.63827	0.00114281	0.0739182	8870002	8870032	31	esc_vs_ntp	-0.212709
chr13	21009721	21010233	513	*	45	28.6505	-1.52702	-8.6317	0.00115147	0.0742228	17074728	17074772	45	esc_vs_ntp	-0.588328
chr10	44162791	44163225	435	*	28	16.9242	-1.24903	-8.63114	0.00115147	0.0742228	13853876	13853903	28	esc_vs_ntp	-0.597401
chr18	76828639	76828919	281	*	34	13.6764	-1.3692	-8.63018	0.00115147	0.0742228	21982127	21982160	34	esc_vs_ntp	-0.601124
chr19	12034839	12035201	363	*	25	9.47677	-1.06844	-8.62019	0.00116012	0.0744406	22269254	22269278	25	esc_vs_ntp	-0.408843
chr8	57359414	57360113	700	*	32	10.3973	-0.807756	-8.60796	0.00116012	0.0744406	11693991	11694022	32	esc_vs_ntp	-0.253802
chr22	45686709	45686783	75	*	6	0.622255	-0.802745	-8.60726	0.00116012	0.0744406	24347360	24347365	6	esc_vs_ntp	-0.265706
chr3	49314282	49314848	567	*	20	8.02434	-0.920035	-8.60459	0.00116012	0.0744406	4490662	4490681	20	esc_vs_ntp	-0.269903
chr6	129251056	129251356	301	*	30	8.22955	-0.884987	-8.59749	0.00116878	0.0749109	9381098	9381127	30	esc_vs_ntp	-0.308182
chr19	15619224	15619676	453	*	40	25.4547	-1.55605	-8.5873	0.00117744	0.0753801	22333412	22333451	40	esc_vs_ntp	-0.624103
chr17	26708226	26708736	511	*	54	21.6486	-0.918471	-8.57183	0.00119475	0.0763154	20666880	20666933	54	esc_vs_ntp	-0.391763
chr9	44245084	44245941	858	*	37	25.2993	-1.72394	-8.57035	0.00119475	0.0763154	12686680	12686716	37	esc_vs_ntp	-0.636907
chr8	94507935	94508456	522	*	27	8.92504	-1.13809	-8.56158	0.00120341	0.0767814	11937727	11937753	27	esc_vs_ntp	-0.414733
chr19	39694579	39695065	487	*	24	15.872	-1.41364	-8.54902	0.00122073	0.0774482	22613651	22613674	24	esc_vs_ntp	-0.631956
chr5	35617516	35618403	888	*	50	19.1176	-1.18126	-8.54802	0.00122073	0.0774482	7292823	7292872	50	esc_vs_ntp	-0.40904
chr19	22579660	22581914	2255	*	17	4.47124	0.843905	8.54743	0.00122073	0.0774482	22438448	22438464	17	esc_vs_ntp	0.261891
chr10	122738914	122740023	1110	*	78	16.1875	-0.760794	-8.5458	0.00122073	0.0774482	14499149	14499226	78	esc_vs_ntp	-0.217268
chr5	35376524	35383328	6805	*	50	10.7438	0.677257	8.54124	0.00122073	0.0774482	7291395	7291444	50	esc_vs_ntp	0.238482
chr9	3180791	3181243	453	*	42	16.8844	-1.04996	-8.53308	0.00122938	0.0777351	12406525	12406566	42	esc_vs_ntp	-0.409724
chr9	130955183	130955684	502	*	44	18.4275	-1.22698	-8.53181	0.00122938	0.0777351	13239892	13239935	44	esc_vs_ntp	-0.437627
chr17	72347955	72348200	246	*	36	7.36154	-0.633068	-8.52786	0.00122938	0.0777351	21186650	21186685	36	esc_vs_ntp	-0.237542
chr3	184971504	184972001	498	*	43	12.9755	-0.843704	-8.5164	0.0012467	0.0786536	5474341	5474383	43	esc_vs_ntp	-0.298868
chr9	76700745	76703446	2702	*	53	26.4585	1.26453	8.50271	0.00125536	0.0786718	12750456	12750508	53	esc_vs_ntp	0.484457
chr3	169529643	169531327	1685	*	60	19.721	-0.828073	-8.49917	0.00125536	0.0786718	5347730	5347789	60	esc_vs_ntp	-0.342362
chr2	84743279	84743844	566	*	28	11.2277	-0.885957	-8.49356	0.00125536	0.0786718	2816764	2816791	28	esc_vs_ntp	-0.34957
chr2	85811292	85811699	408	*	38	10.9432	-1.11425	-8.486	0.00125536	0.0786718	2829074	2829111	38	esc_vs_ntp	-0.380835
chr8	120685118	120685823	706	*	45	15.3712	-0.878377	-8.48028	0.00126401	0.0791265	12119697	12119741	45	esc_vs_ntp	-0.380519
chr7	150711023	150711316	294	*	25	5.45872	-0.627688	-8.46924	0.00127267	0.0791414	11054932	11054956	25	esc_vs_ntp	-0.253535
chr15	57025194	57025853	660	*	23	8.86443	-1.01271	-8.46412	0.00127267	0.0791414	18919973	18919995	23	esc_vs_ntp	-0.363646
chr8	58141568	58144333	2766	*	20	5.98916	0.783215	8.46326	0.00127267	0.0791414	11699905	11699924	20	esc_vs_ntp	0.251437
chr6	1601625	1602029	405	*	44	23.0355	-1.58986	-8.46194	0.00127267	0.0791414	8402844	8402887	44	esc_vs_ntp	-0.578103
chr19	39281447	39282090	644	*	18	12.0148	-1.44162	-8.45991	0.00127267	0.0791414	22605886	22605903	18	esc_vs_ntp	-0.691088
chr19	19932791	19933192	402	*	12	3.12119	-0.973592	-8.45961	0.00127267	0.0791414	22415919	22415930	12	esc_vs_ntp	-0.351071
chr17	7350109	7350476	368	*	27	10.6272	-0.943227	-8.45117	0.00128133	0.0792429	20469936	20469962	27	esc_vs_ntp	-0.399229
chr19	39589210	39590031	822	*	31	19.3158	-1.54971	-8.45041	0.00128133	0.0792429	22611493	22611523	31	esc_vs_ntp	-0.633617
chr9	6715825	6716380	556	*	45	28.2333	-1.42656	-8.44928	0.00128133	0.0792429	12434985	12435029	45	esc_vs_ntp	-0.622516
chr1	157164542	157165204	663	*	58	41.4654	-1.76372	-8.44652	0.00128133	0.0792429	1314544	1314601	58	esc_vs_ntp	-0.720171
chr3	179660049	179660501	453	*	28	15.4078	-1.23994	-8.44327	0.00128133	0.0792429	5422733	5422760	28	esc_vs_ntp	-0.535156
chr5	41925040	41925923	884	*	63	39.9287	-1.41994	-8.43062	0.0013073	0.0797992	7337889	7337951	63	esc_vs_ntp	-0.580749
chr2	102867514	102868220	707	*	44	24.9158	-1.53294	-8.42961	0.0013073	0.0797992	2950838	2950881	44	esc_vs_ntp	-0.593376
chr2	15838015	15838383	369	*	11	4.58755	1.52227	8.42676	0.0013073	0.0797992	2245639	2245649	11	esc_vs_ntp	0.596452
chr19	56991073	56996671	5599	*	46	10.2567	0.786797	8.42226	0.0013073	0.0797992	22902365	22902410	46	esc_vs_ntp	0.258467
chr1	3775078	3775368	291	*	21	8.84335	-1.01634	-8.41084	0.0013073	0.0797992	79979	79999	21	esc_vs_ntp	-0.389076
chr21	34327362	34328264	903	*	24	6.92364	-0.74747	-8.41053	0.0013073	0.0797992	23749517	23749540	24	esc_vs_ntp	-0.278279
chr1	16163779	16164122	344	*	37	22.75	-1.44958	-8.41032	0.0013073	0.0797992	252703	252739	37	esc_vs_ntp	-0.609112
chr15	30517754	30518149	396	*	31	15.2868	-1.55898	-8.40895	0.0013073	0.0797992	18694000	18694030	31	esc_vs_ntp	-0.592758
chr6	27206432	27206968	537	*	27	8.73939	-0.917867	-8.40757	0.0013073	0.0797992	8654226	8654252	27	esc_vs_ntp	-0.360372
chr9	127265224	127265989	766	*	30	7.82737	-0.745463	-8.40592	0.0013073	0.0797992	13188836	13188865	30	esc_vs_ntp	-0.25965
chr5	140474488	140474938	451	*	12	5.80973	1.21036	8.39552	0.00131596	0.0802409	8001560	8001571	12	esc_vs_ntp	0.511344
chr17	37310986	37311250	265	*	17	5.972	-1.09004	-8.38663	0.00134193	0.081648	20789127	20789143	17	esc_vs_ntp	-0.437016
chr10	27702567	27703467	901	*	38	14.1069	-1.06803	-8.37894	0.00135925	0.0824348	13728150	13728187	38	esc_vs_ntp	-0.435957
chr6	34724358	34724756	399	*	30	10.7298	-1.12319	-8.37251	0.00135925	0.0824348	8749785	8749814	30	esc_vs_ntp	-0.467599
chr6	18122251	18122731	481	*	21	9.00612	-1.19285	-8.36131	0.00137656	0.0832165	8576032	8576052	21	esc_vs_ntp	-0.390677
chrX	74143394	74143989	596	*	21	7.73677	-0.936417	-8.35767	0.00137656	0.0832165	24893785	24893805	21	esc_vs_ntp	-0.378323
chr10	125950087	125950872	786	*	6	0.83139	0.724068	8.35373	0.00137656	0.0832165	14534804	14534809	6	esc_vs_ntp	0.203615
chr12	132961392	132962710	1319	*	38	11.1324	0.698095	8.34999	0.00138522	0.0834714	17036338	17036375	38	esc_vs_ntp	0.279549
chr4	25245855	25247172	1318	*	25	5.1972	0.741627	8.34775	0.00138522	0.0834714	5882084	5882108	25	esc_vs_ntp	0.239545
chr6	26697859	26698497	639	*	31	16.9299	-1.314	-8.34701	0.00138522	0.0834714	8649505	8649535	31	esc_vs_ntp	-0.545969
chr11	107779093	107779346	254	*	23	9.1701	-1.14982	-8.34044	0.00140254	0.0844053	15594375	15594397	23	esc_vs_ntp	-0.429011
chr19	57494612	57494818	207	*	6	2.24696	-1.58671	-8.33839	0.00141119	0.0844053	22908348	22908353	6	esc_vs_ntp	-0.616184
chr18	14641158	14641588	431	*	13	8.44047	-1.52377	-8.33743	0.00141119	0.0844053	21515339	21515351	13	esc_vs_ntp	-0.665695
chr1	228246823	228247909	1087	*	49	25.1358	-1.50581	-8.33325	0.00141119	0.0844053	1866159	1866207	49	esc_vs_ntp	-0.580164
chr12	104999139	104999543	405	*	19	8.55148	-1.1024	-8.32586	0.00141119	0.0844053	16684449	16684467	19	esc_vs_ntp	-0.442519
chr6	1400230	1401281	1052	*	35	10.7627	0.81075	8.32523	0.00141119	0.0844053	8399960	8399994	35	esc_vs_ntp	0.295924
chr7	5391272	5391678	407	*	26	8.55376	1.01241	8.32403	0.00141119	0.0844053	9878405	9878430	26	esc_vs_ntp	0.36413
chr2	87576053	87576678	626	*	74	27.6389	0.971263	8.32226	0.00141985	0.0846538	2845921	2845994	74	esc_vs_ntp	0.350437
chr18	12777157	12777386	230	*	12	6.41045	-1.49234	-8.31711	0.00141985	0.0846538	21495631	21495642	12	esc_vs_ntp	-0.571372
chr5	140255009	140255646	638	*	39	14.7412	1.01786	8.30288	0.00143717	0.0855054	7999448	7999486	39	esc_vs_ntp	0.39953
chr11	66335576	66336031	456	*	57	29.8361	-1.52285	-8.29101	0.00146314	0.0865939	15251439	15251495	57	esc_vs_ntp	-0.540227
chr2	863835	865453	1619	*	107	34.9545	-1.03027	-8.28982	0.00146314	0.0865939	2089084	2089190	107	esc_vs_ntp	-0.431688
chr19	55593305	55593943	639	*	35	20.7132	-1.42695	-8.28898	0.00146314	0.0865939	22875623	22875657	35	esc_vs_ntp	-0.53292
chr12	108258251	108259016	766	*	25	8.79458	1.13443	8.27834	0.00148046	0.0873438	16713096	16713120	25	esc_vs_ntp	0.315075
chr15	29211148	29211714	567	*	30	13.7439	-1.11197	-8.27626	0.00148046	0.0873438	18679505	18679534	30	esc_vs_ntp	-0.500717
chr19	57049382	57050867	1486	*	91	20.6762	-0.642928	-8.27565	0.00148046	0.0873438	22902811	22902901	91	esc_vs_ntp	-0.223974
chr6	158842695	158843960	1266	*	22	10.9185	-1.29843	-8.27027	0.00149777	0.088273	9623709	9623730	22	esc_vs_ntp	-0.542765
chr10	63627327	63627803	477	*	41	29.5961	-1.84811	-8.24932	0.00151509	0.0890145	13972035	13972075	41	esc_vs_ntp	-0.728489
chr9	1154099	1155003	905	*	9	2.41917	0.968416	8.24394	0.00151509	0.0890145	12391593	12391601	9	esc_vs_ntp	0.347103
chr5	3120180	3120841	662	*	13	4.08952	1.01533	8.2422	0.00151509	0.0890145	7046765	7046777	13	esc_vs_ntp	0.360009
chr14	96890431	96890632	202	*	20	7.52579	-1.12792	-8.23734	0.00152374	0.0892442	18449794	18449813	20	esc_vs_ntp	-0.466912
chr1	42384564	42385854	1291	*	26	9.33935	1.01545	8.23301	0.00152374	0.0892442	591320	591345	26	esc_vs_ntp	0.37978
chr5	42993166	42994735	1570	*	65	13.2367	-0.579059	-8.22787	0.00152374	0.0892442	7344813	7344877	65	esc_vs_ntp	-0.208777
chr17	15686088	15686473	386	*	33	24.8364	-1.83562	-8.21687	0.0015324	0.0895653	20569113	20569145	33	esc_vs_ntp	-0.790556
chr5	180016994	180018769	1776	*	110	33.1209	-0.66743	-8.20779	0.00154972	0.0904835	8371882	8371991	110	esc_vs_ntp	-0.265963
chr2	9613841	9615234	1394	*	86	31.0667	-0.962133	-8.18447	0.00157569	0.0918099	2184185	2184270	86	esc_vs_ntp	-0.368538
chr7	1128338	1128613	276	*	6	0.951664	0.851075	8.17989	0.00157569	0.0918099	9794877	9794882	6	esc_vs_ntp	0.242794
chr15	23931600	23932864	1265	*	58	18.7649	-0.800204	-8.16853	0.001593	0.0927231	18629533	18629590	58	esc_vs_ntp	-0.304817
chr7	64035030	64036161	1132	*	44	25.336	-1.30247	-8.16732	0.00160166	0.0931309	10334486	10334529	44	esc_vs_ntp	-0.505696
chr19	49520555	49522035	1481	*	78	22.8957	-0.67852	-8.1598	0.00162764	0.0945436	22773071	22773148	78	esc_vs_ntp	-0.266377
chr7	153445142	153445368	227	*	15	6.08626	-1.16766	-8.15033	0.00163629	0.0948512	11092052	11092066	15	esc_vs_ntp	-0.434327
chr4	189203715	189204308	594	*	49	22.0048	-1.32858	-8.14882	0.00164495	0.0951574	6970589	6970637	49	esc_vs_ntp	-0.448366
chr19	22162048	22163354	1307	*	9	2.75144	0.964982	8.14645	0.00164495	0.0951574	22435381	22435389	9	esc_vs_ntp	0.325965
chr8	26253432	26253504	73	*	7	2.71681	1.19299	8.14003	0.00166227	0.0960606	11449647	11449653	7	esc_vs_ntp	0.48228
chr19	861021	861829	809	*	30	13.1631	1.04344	8.11727	0.0016969	0.0979615	22025798	22025827	30	esc_vs_ntp	0.457336
chr11	49229728	49230164	437	*	29	22.6741	-1.57384	-8.10976	0.00171421	0.0984572	15099796	15099824	29	esc_vs_ntp	-0.624578
chr19	23147536	23148720	1185	*	5	1.19513	0.852753	8.10838	0.00171421	0.0984572	22444041	22444045	5	esc_vs_ntp	0.402211
chr9	126135300	126136182	883	*	44	29.8782	-1.44101	-8.10651	0.00171421	0.0984572	13174274	13174317	44	esc_vs_ntp	-0.609727
chr17	48553312	48553709	398	*	19	8.55591	-1.35615	-8.0941	0.00171421	0.0984572	20947414	20947432	19	esc_vs_ntp	-0.598424
chr16	446174	447345	1172	*	57	27.0835	-1.31019	-8.07996	0.00173153	0.0989479	19390419	19390475	57	esc_vs_ntp	-0.524154
chr16	31341529	31342781	1253	*	54	17.0813	0.772874	8.0769	0.00173153	0.0989479	19797537	19797590	54	esc_vs_ntp	0.29845
chr12	124272028	124272584	557	*	30	9.48495	-1.04469	-8.07584	0.00173153	0.0989479	16918412	16918441	30	esc_vs_ntp	-0.409491
chr9	114362087	114362503	417	*	32	12.2073	-1.00792	-8.07493	0.00173153	0.0989479	13073828	13073859	32	esc_vs_ntp	-0.379265
chr9	68809830	68810222	393	*	40	15.1061	-1.01969	-8.07218	0.00173153	0.0989479	12702021	12702060	40	esc_vs_ntp	-0.34401
chr3	125676695	125677400	706	*	50	27.312	-1.04414	-8.06908	0.00174018	0.0992415	5026190	5026239	50	esc_vs_ntp	-0.466962
chr20	58662631	58662974	344	*	17	12.9094	-1.895	-8.06553	0.00174884	0.0994337	23507746	23507762	17	esc_vs_ntp	-0.813943
chr12	39538708	39539707	1000	*	69	27.9847	-1.14688	-8.0551	0.00176616	0.100317	16188924	16188992	69	esc_vs_ntp	-0.378284
chr19	22368160	22371119	2960	*	20	4.63288	0.713549	8.04885	0.00177481	0.100505	22436910	22436929	20	esc_vs_ntp	0.233937
chr20	57617438	57618221	784	*	57	26.6238	-1.60314	-8.04057	0.00180079	0.101874	23495793	23495849	57	esc_vs_ntp	-0.458374
chr19	48076355	48076846	492	*	52	36.1056	-1.74418	-8.0275	0.00180945	0.102056	22744255	22744306	52	esc_vs_ntp	-0.64097
chr19	50308621	50308921	301	*	27	13.4206	-1.40447	-8.02676	0.00180945	0.102056	22790338	22790364	27	esc_vs_ntp	-0.582717
chr10	118261007	118261281	275	*	13	5.81205	1.16876	8.02633	0.00180945	0.102056	14452518	14452530	13	esc_vs_ntp	0.444931
chrX	144544871	144545779	909	*	7	1.57111	0.794635	8.02	0.0018181	0.10234	25272407	25272413	7	esc_vs_ntp	0.224668
chr10	118386919	118387438	520	*	39	9.11988	-0.676193	-8.01781	0.0018181	0.10234	14453794	14453832	39	esc_vs_ntp	-0.211031
chr5	138883584	138885099	1516	*	18	7.28898	1.09973	8.0153	0.00182676	0.102418	7981369	7981386	18	esc_vs_ntp	0.416108
chr11	20621864	20623614	1751	*	37	17.1086	-0.943195	-8.01486	0.00182676	0.102418	14889691	14889727	37	esc_vs_ntp	-0.294513
chr11	2912687	2913048	362	*	6	1.28377	0.856103	8.01442	0.00182676	0.102418	14735291	14735296	6	esc_vs_ntp	0.284492
chr5	1857179	1857828	650	*	48	20.0888	-0.982596	-8.01196	0.00182676	0.102418	7028031	7028078	48	esc_vs_ntp	-0.404019
chr1	153234139	153234387	249	*	26	16.858	-1.61834	-7.9963	0.00188736	0.105502	1257257	1257282	26	esc_vs_ntp	-0.654678
chr9	1052502	1054180	1679	*	54	23.5484	-1.2454	-7.98856	0.00191334	0.106636	12390847	12390900	54	esc_vs_ntp	-0.493743
chr12	54156654	54157664	1011	*	5	0.822353	0.661316	7.98841	0.00191334	0.106636	16322818	16322822	5	esc_vs_ntp	0.200826
chr2	2334678	2334881	204	*	7	1.40888	0.810304	7.98609	0.00191334	0.106636	2109651	2109657	7	esc_vs_ntp	0.251123
chr2	203362919	203363187	269	*	12	5.38315	1.0225	7.97749	0.00192199	0.106802	3684759	3684770	12	esc_vs_ntp	0.429338
chr4	4229310	4229883	574	*	39	10.6	-0.741446	-7.9749	0.00192199	0.106802	5690526	5690564	39	esc_vs_ntp	-0.257674
chr19	22132206	22134944	2739	*	14	5.56722	0.990189	7.95523	0.00195663	0.108406	22435258	22435271	14	esc_vs_ntp	0.357986
chr21	17960618	17961147	530	*	19	5.02803	-0.681175	-7.94906	0.00197394	0.108725	23630951	23630969	19	esc_vs_ntp	-0.21286
chr7	142131388	142131938	551	*	7	0.782437	0.672453	7.93784	0.00197394	0.108725	10979883	10979889	7	esc_vs_ntp	0.213715
chr8	145164568	145164897	330	*	38	13.3664	-1.51936	-7.93698	0.00197394	0.108725	12360149	12360186	38	esc_vs_ntp	-0.524611
chr9	128215027	128215157	131	*	5	0.66643	-0.88487	-7.93008	0.00197394	0.108725	13201381	13201385	5	esc_vs_ntp	-0.258794
chr2	202483868	202484156	289	*	18	8.45545	-1.23515	-7.92642	0.0019826	0.108777	3674567	3674584	18	esc_vs_ntp	-0.472773
chr8	20207618	20208084	467	*	21	9.87418	1.15858	7.92251	0.0019826	0.108777	11386879	11386899	21	esc_vs_ntp	0.462705
chr20	623221	623673	453	*	21	10.6631	-1.10723	-7.91873	0.00199991	0.109407	22941344	22941364	21	esc_vs_ntp	-0.543851
chr1	155264662	155265775	1114	*	54	29.4531	-1.05899	-7.91871	0.00199991	0.109407	1286659	1286712	54	esc_vs_ntp	-0.436296
chr1	3228941	3229602	662	*	32	14.0863	1.21031	7.91194	0.00200857	0.109562	66304	66335	32	esc_vs_ntp	0.510195
chr1	243264842	243265250	409	*	29	20.1566	-1.55655	-7.9069	0.00200857	0.109562	2015755	2015783	29	esc_vs_ntp	-0.660189
chrX	133680227	133680369	143	*	11	2.37151	-0.765415	-7.90658	0.00200857	0.109562	25208044	25208054	11	esc_vs_ntp	-0.245036
chr19	38345719	38346034	316	*	24	17.2806	-1.83629	-7.89908	0.00201723	0.109658	22588235	22588258	24	esc_vs_ntp	-0.748172
chr1	6520194	6521755	1562	*	98	26.1126	-0.839851	-7.89108	0.00201723	0.109658	118134	118231	98	esc_vs_ntp	-0.347621
chr4	141500043	141500775	733	*	27	18.5651	-1.32479	-7.88991	0.00202589	0.109658	6617092	6617118	27	esc_vs_ntp	-0.611636
chr5	35334816	35336572	1757	*	12	3.18755	0.984049	7.88555	0.00202589	0.109658	7291146	7291157	12	esc_vs_ntp	0.361097
chr9	120507171	120507641	471	*	46	22.4182	-1.0261	-7.88255	0.00202589	0.109658	13125986	13126031	46	esc_vs_ntp	-0.406542
chr19	17942137	17942650	514	*	37	13.4448	-1.00539	-7.86857	0.00207783	0.112255	22373867	22373903	37	esc_vs_ntp	-0.404402
chr8	28928948	28929702	755	*	54	36.8312	-1.56462	-7.8668	0.00207783	0.112255	11477207	11477260	54	esc_vs_ntp	-0.603695
chr16	1115703	1116062	360	*	38	14.6846	-1.01272	-7.85115	0.00211246	0.114016	19411288	19411325	38	esc_vs_ntp	-0.369894
chr2	23886045	23886385	341	*	28	8.51458	-0.784039	-7.82656	0.00213844	0.115308	2308161	2308188	28	esc_vs_ntp	-0.30786
chr4	8965042	8966259	1218	*	75	24.3042	-0.903111	-7.82019	0.00214709	0.115334	5763922	5763996	75	esc_vs_ntp	-0.3449
chr8	49782653	49783261	609	*	42	20.2662	-1.20079	-7.81742	0.00214709	0.115334	11636200	11636241	42	esc_vs_ntp	-0.461395
chr21	45669002	45669818	817	*	38	9.00293	0.70351	7.80904	0.00215575	0.115579	23896613	23896650	38	esc_vs_ntp	0.237919
chr17	44846987	44847408	422	*	44	28.8357	-1.37931	-7.80578	0.00215575	0.115579	20896101	20896144	44	esc_vs_ntp	-0.576532
chr15	23158089	23158416	328	*	36	23.4238	-1.25623	-7.80046	0.00218172	0.116638	18623744	18623779	36	esc_vs_ntp	-0.543379
chr5	176046779	176047359	581	*	49	11.6635	-0.823776	-7.79985	0.00218172	0.116638	8306180	8306228	49	esc_vs_ntp	-0.303735
chr2	54086394	54087552	1159	*	53	12.5785	-0.673381	-7.77537	0.00221635	0.118266	2578336	2578388	53	esc_vs_ntp	-0.205738
chr8	144357860	144358659	800	*	39	22.5351	-1.03529	-7.76825	0.00223367	0.118852	12338319	12338357	39	esc_vs_ntp	-0.429758
chr9	100033581	100033910	330	*	22	13.0074	1.44357	7.76703	0.00224233	0.118976	12962885	12962906	22	esc_vs_ntp	0.554827
chr13	25116199	25116509	311	*	23	5.16796	-0.693129	-7.76662	0.00224233	0.118976	17118361	17118383	23	esc_vs_ntp	-0.246815
chr21	9881747	9882384	638	*	52	13.4518	-0.715489	-7.76084	0.00225098	0.119211	23596699	23596750	52	esc_vs_ntp	-0.273335
chr11	33199317	33199967	651	*	9	2.31438	0.883875	7.76038	0.00225098	0.119211	14966868	14966876	9	esc_vs_ntp	0.309439
chr15	34787628	34787812	185	*	17	10.2952	-1.49404	-7.75367	0.0022683	0.119679	18731382	18731398	17	esc_vs_ntp	-0.546708
chr1	2429124	2429266	143	*	5	1.0043	1.02809	7.75342	0.0022683	0.119679	49425	49429	5	esc_vs_ntp	0.365385
chr6	31164848	31165241	394	*	24	11.7987	-1.26654	-7.75216	0.0022683	0.119679	8701535	8701558	24	esc_vs_ntp	-0.510385
chr8	135026648	135028096	1449	*	12	2.90141	0.776471	7.75177	0.0022683	0.119679	12233851	12233862	12	esc_vs_ntp	0.281214
chr15	97419401	97419720	320	*	6	1.28501	0.816921	7.73899	0.00228562	0.119697	19324606	19324611	6	esc_vs_ntp	0.25812
chr2	8816130	8817330	1201	*	69	17.055	-0.69199	-7.73799	0.00228562	0.119697	2174066	2174134	69	esc_vs_ntp	-0.261443
chrX	142840454	142841148	695	*	32	15.7965	1.08418	7.73792	0.00228562	0.119697	25264377	25264408	32	esc_vs_ntp	0.549351
chr1	26524584	26524881	298	*	7	1.01797	0.718316	7.73643	0.00228562	0.119697	397316	397322	7	esc_vs_ntp	0.214111
chr14	89018123	89018994	872	*	37	12.7219	-0.779399	-7.7337	0.00230293	0.120054	18360211	18360247	37	esc_vs_ntp	-0.350901
chr13	91827207	91827682	476	*	34	15.6687	-1.21673	-7.73267	0.00230293	0.120054	17577640	17577673	34	esc_vs_ntp	-0.473737
chr10	135341012	135342033	1022	*	76	17.0857	-0.77925	-7.73006	0.00230293	0.120054	14671803	14671878	76	esc_vs_ntp	-0.30836
chr16	74734116	74734806	691	*	46	25.3006	-1.26805	-7.72523	0.00231159	0.120054	20109108	20109153	46	esc_vs_ntp	-0.517958
chr2	10572503	10572794	292	*	21	11.3006	-1.14328	-7.72456	0.00231159	0.120054	2199152	2199172	21	esc_vs_ntp	-0.479057
chr16	2391750	2392286	537	*	44	28.4598	-1.30488	-7.72331	0.00231159	0.120054	19448886	19448929	44	esc_vs_ntp	-0.57075
chr19	22966486	22967393	908	*	45	23.7335	-1.44891	-7.72283	0.00231159	0.120054	22442359	22442403	45	esc_vs_ntp	-0.497968
chr5	172662463	172663686	1224	*	30	9.68287	-0.886099	-7.71413	0.0023289	0.120842	8268604	8268633	30	esc_vs_ntp	-0.308898
chr1	50489335	50489954	620	*	49	15.5443	-1.01877	-7.70793	0.00234622	0.121628	671569	671617	49	esc_vs_ntp	-0.404408
chr14	104193910	104194302	393	*	32	21.018	-1.52285	-7.68915	0.00239816	0.123521	18552018	18552049	32	esc_vs_ntp	-0.571666
chr1	110254616	110255136	521	*	28	18.1713	-1.41056	-7.68914	0.00239816	0.123521	1089802	1089829	28	esc_vs_ntp	-0.657261
chrX	99194335	99195013	679	*	20	13.4191	-1.53397	-7.68914	0.00239816	0.123521	25010260	25010279	20	esc_vs_ntp	-0.540279
chr16	10702866	10703548	683	*	14	2.30113	0.676978	7.68657	0.00240682	0.123521	19562280	19562293	14	esc_vs_ntp	0.210372
chr12	46411809	46411974	166	*	15	4.67301	-1.44733	-7.68353	0.00240682	0.123521	16233140	16233154	15	esc_vs_ntp	-0.449667
chr14	19614609	19614852	244	*	21	3.52085	-0.705794	-7.6835	0.00240682	0.123521	17812349	17812369	21	esc_vs_ntp	-0.301781
chr5	35730104	35731121	1018	*	10	3.0207	0.859629	7.67748	0.00242414	0.124071	7293528	7293537	10	esc_vs_ntp	0.328996
chr2	241172672	241173383	712	*	14	6.67562	1.55886	7.67659	0.00242414	0.124071	4041676	4041689	14	esc_vs_ntp	0.597057
chr5	35880600	35883912	3313	*	22	4.24491	0.809955	7.67327	0.00242414	0.124071	7294438	7294459	22	esc_vs_ntp	0.264138
chr9	44165706	44167423	1718	*	23	9.57666	-1.02132	-7.65486	0.00251071	0.128269	12686199	12686221	23	esc_vs_ntp	-0.328228
chrX	48929653	48930713	1061	*	53	30.6474	-1.42514	-7.65293	0.00251937	0.128479	24764672	24764724	53	esc_vs_ntp	-0.569679
chr17	34820512	34820846	335	*	28	10.4408	-0.994567	-7.6504	0.00251937	0.128479	20754621	20754648	28	esc_vs_ntp	-0.387163
chr8	103540766	103541368	603	*	31	8.78188	-1.01797	-7.64605	0.00252803	0.128572	12014233	12014263	31	esc_vs_ntp	-0.396563
chr9	1083517	1083922	406	*	12	3.25495	-1.14012	-7.64164	0.00254534	0.128871	12391162	12391173	12	esc_vs_ntp	-0.407523
chr16	46878052	46878536	485	*	54	28.9846	-1.347	-7.64135	0.00254534	0.128871	19833345	19833398	54	esc_vs_ntp	-0.544913
chr10	38128222	38129603	1382	*	9	1.79967	1.06997	7.62464	0.00256266	0.129515	13823542	13823550	9	esc_vs_ntp	0.425721
chr3	238356	239451	1096	*	82	26.9895	-0.888291	-7.62339	0.00256266	0.129515	4079556	4079637	82	esc_vs_ntp	-0.317168
chr13	30077315	30077729	415	*	21	7.92095	-0.93891	-7.62105	0.00257997	0.130157	17169519	17169539	21	esc_vs_ntp	-0.323639
chr22	25748423	25748528	106	*	5	0.650218	-0.745753	-7.62078	0.00257997	0.130157	24067809	24067813	5	esc_vs_ntp	-0.216682
chr20	20257669	20258057	389	*	25	15.0096	-1.27751	-7.61382	0.00259729	0.130914	23108391	23108415	25	esc_vs_ntp	-0.587348
chr8	135298398	135299602	1205	*	11	3.16961	0.912314	7.60807	0.00261461	0.131434	12235309	12235319	11	esc_vs_ntp	0.400044
chr22	17488257	17488900	644	*	45	20.2283	-1.12662	-7.60783	0.00261461	0.131434	23954708	23954752	45	esc_vs_ntp	-0.474423
chr3	184208856	184209683	828	*	37	9.93667	-0.731534	-7.60447	0.00264058	0.132621	5465367	5465403	37	esc_vs_ntp	-0.25877
chr17	72210797	72210927	131	*	5	0.811409	0.680311	7.59793	0.00265789	0.133372	21184273	21184277	5	esc_vs_ntp	0.231399
chr4	107446537	107447081	545	*	37	8.76547	-0.928395	-7.59584	0.00266655	0.133569	6402015	6402051	37	esc_vs_ntp	-0.243856
chr6	30420585	30421399	815	*	38	9.52254	-0.722428	-7.59381	0.00266655	0.133569	8690285	8690322	38	esc_vs_ntp	-0.278845
chr18	43355235	43355653	419	*	16	5.71569	-1.10436	-7.58891	0.00269252	0.13475	21695705	21695720	16	esc_vs_ntp	-0.422465
chr5	160418297	160419396	1100	*	5	0.642431	0.773395	7.5806	0.00272715	0.136121	8165458	8165462	5	esc_vs_ntp	0.2154
chr3	72978000	72978291	292	*	33	17.5156	-1.61283	-7.56823	0.00274447	0.136864	4703634	4703666	33	esc_vs_ntp	-0.573447
chr11	76849092	76849714	623	*	25	16.9733	-1.40167	-7.56597	0.00275313	0.137054	15396446	15396470	25	esc_vs_ntp	-0.585035
chr15	41694960	41695335	376	*	25	10.0576	-1.03069	-7.55481	0.00280507	0.139517	18790800	18790824	25	esc_vs_ntp	-0.415317
chr20	62571621	62572775	1155	*	63	33.4571	-1.20061	-7.54439	0.0028397	0.14099	23584940	23585002	63	esc_vs_ntp	-0.461931
chr5	67113915	67114140	226	*	18	4.8989	0.832945	7.53332	0.00287433	0.142584	7487001	7487018	18	esc_vs_ntp	0.296688
chr4	9497105	9497273	169	*	7	0.944458	-0.838302	-7.52685	0.00289165	0.143066	5769667	5769673	7	esc_vs_ntp	-0.273718
chr16	67359567	67359798	232	*	7	1.77335	0.923121	7.52465	0.00289165	0.143066	20015732	20015738	7	esc_vs_ntp	0.303583
chr13	109792985	109793599	615	*	23	12.1909	-1.64194	-7.51316	0.00290896	0.143796	17724610	17724632	23	esc_vs_ntp	-0.652961
chr8	145592589	145593533	945	*	21	7.78209	0.919709	7.51002	0.00292628	0.144399	12364827	12364847	21	esc_vs_ntp	0.364491
chr1	45278766	45279540	775	*	64	17.3246	-0.729526	-7.50535	0.00292628	0.144399	625367	625430	64	esc_vs_ntp	-0.267898
chr18	47927266	47928186	921	*	36	12.7739	0.817531	7.50375	0.0029436	0.145126	21741833	21741868	36	esc_vs_ntp	0.327302
chr19	56163619	56164464	846	*	53	31.5668	-1.33642	-7.49229	0.00298688	0.147132	22889294	22889346	53	esc_vs_ntp	-0.594584
chr5	170850143	170850644	502	*	19	5.82655	0.779953	7.48994	0.0030042	0.147856	8243831	8243849	19	esc_vs_ntp	0.308659
chr8	134967595	134969353	1759	*	7	1.54483	0.857799	7.48147	0.00303883	0.148911	12233484	12233490	7	esc_vs_ntp	0.277354
chr2	55450520	55450879	360	*	43	13.3367	-0.89963	-7.47994	0.00303883	0.148911	2590798	2590840	43	esc_vs_ntp	-0.352965
chr11	57835272	57835576	305	*	6	0.869595	0.708374	7.47649	0.00303883	0.148911	15134212	15134217	6	esc_vs_ntp	0.211983
chr8	1950729	1951207	479	*	52	26.2149	-1.08681	-7.47482	0.00303883	0.148911	11211935	11211986	52	esc_vs_ntp	-0.491674
chr12	133179816	133180350	535	*	32	12.669	-0.967472	-7.4724	0.00303883	0.148911	17042602	17042633	32	esc_vs_ntp	-0.411272
chr15	79328149	79328478	330	*	18	4.54565	0.700961	7.47132	0.00304749	0.149205	19155501	19155518	18	esc_vs_ntp	0.269714
chr16	66612635	66613355	721	*	58	28.8385	-1.00676	-7.46063	0.00307346	0.150086	20004147	20004204	58	esc_vs_ntp	-0.439531
chr12	91377932	91378926	995	*	8	3.56869	1.54656	7.45847	0.00307346	0.150086	16578234	16578241	8	esc_vs_ntp	0.551134
chr16	867194	867850	657	*	61	30.0028	-1.25236	-7.45429	0.00309943	0.150702	19404030	19404090	61	esc_vs_ntp	-0.443244
chr8	135117971	135118739	769	*	5	1.15124	0.822353	7.45287	0.00309943	0.150702	12234313	12234317	5	esc_vs_ntp	0.243344
chr12	212198	212659	462	*	15	9.19472	1.61797	7.44967	0.00309943	0.150702	15866403	15866417	15	esc_vs_ntp	0.557441
chr19	44555045	44555647	603	*	19	12.1994	-1.42777	-7.44632	0.00309943	0.150702	22680860	22680878	19	esc_vs_ntp	-0.616436
chr2	234847648	234848179	532	*	25	14.4872	-1.17181	-7.44049	0.00313406	0.152123	3953576	3953600	25	esc_vs_ntp	-0.529851
chr19	58520729	58521284	556	*	37	15.2778	-1.1358	-7.43202	0.00315138	0.152832	22922413	22922449	37	esc_vs_ntp	-0.511871
chr17	72905898	72906543	646	*	13	6.60959	1.39049	7.43114	0.00316004	0.153121	21195697	21195709	13	esc_vs_ntp	0.54361
chr19	57011400	57014026	2627	*	25	6.8786	0.786737	7.42168	0.00319467	0.154401	22902522	22902546	25	esc_vs_ntp	0.258381
chr1	152487805	152488216	412	*	23	10.273	-1.29057	-7.41983	0.00319467	0.154401	1253060	1253082	23	esc_vs_ntp	-0.565176
chr4	1651739	1651797	59	*	5	0.653502	-1.2208	-7.4145	0.00321198	0.155105	5642306	5642310	5	esc_vs_ntp	-0.410011
chr19	12862272	12863144	873	*	21	7.64183	1.13414	7.41309	0.0032293	0.155807	22282553	22282573	21	esc_vs_ntp	0.449187
chr2	118616152	118616903	752	*	21	6.83441	0.835186	7.40958	0.00324661	0.155976	3075104	3075124	21	esc_vs_ntp	0.274443
chr3	170745776	170746645	870	*	35	8.48112	-0.601853	-7.40664	0.00324661	0.155976	5359276	5359310	35	esc_vs_ntp	-0.219284
chr19	44951767	44952542	776	*	27	8.43627	-0.769546	-7.40564	0.00324661	0.155976	22684814	22684840	27	esc_vs_ntp	-0.331112
chr22	50985548	50987379	1832	*	64	21.4062	-1.0111	-7.40068	0.00326393	0.156674	24445645	24445708	64	esc_vs_ntp	-0.433318
chr20	49875966	49876484	519	*	6	0.950582	0.761478	7.3975	0.00328124	0.156736	23406819	23406824	6	esc_vs_ntp	0.243844
chr5	42991530	42991948	419	*	23	4.05396	-0.704326	-7.39721	0.00328124	0.156736	7344711	7344733	23	esc_vs_ntp	-0.215454
chr22	45022625	45024569	1945	*	41	11.2804	0.746439	7.3967	0.00328124	0.156736	24335042	24335082	41	esc_vs_ntp	0.272791
chr1	144567802	144568539	738	*	18	4.69526	-0.774152	-7.3881	0.00329856	0.156736	1188636	1188653	18	esc_vs_ntp	-0.240449
chr16	31579855	31581188	1334	*	93	28.7277	-0.739449	-7.3865	0.00329856	0.156736	19801276	19801368	93	esc_vs_ntp	-0.273946
chr10	133238970	133239501	532	*	23	7.94372	0.953203	7.38483	0.00329856	0.156736	14626528	14626550	23	esc_vs_ntp	0.367204
chr8	135131827	135135700	3874	*	18	3.8048	0.680239	7.38031	0.00331587	0.157293	12234369	12234386	18	esc_vs_ntp	0.244129
chr7	157808372	157809007	636	*	25	7.02244	0.866096	7.37617	0.00331587	0.157293	11157383	11157407	25	esc_vs_ntp	0.316857
chr12	38532068	38532986	919	*	39	8.67362	-0.711763	-7.3657	0.00334185	0.158259	16182732	16182770	39	esc_vs_ntp	-0.261347
chr12	75601285	75602430	1146	*	55	19.7142	-0.941672	-7.35513	0.00335916	0.158547	16486276	16486330	55	esc_vs_ntp	-0.335745
chr19	14074050	14074702	653	*	38	16.0932	-1.1115	-7.35496	0.00335916	0.158547	22306190	22306227	38	esc_vs_ntp	-0.366712
chr17	18922454	18922781	328	*	9	1.39008	0.691957	7.34822	0.00340245	0.159795	20615543	20615551	9	esc_vs_ntp	0.21312
chr11	75139247	75139879	633	*	40	15.8649	-0.91852	-7.34821	0.00340245	0.159795	15377193	15377232	40	esc_vs_ntp	-0.406308
chr3	6549479	6550206	728	*	21	10.6206	-1.35646	-7.34393	0.00341111	0.159795	4125565	4125585	21	esc_vs_ntp	-0.517375
chr4	9002503	9003346	844	*	64	25.2117	-0.967592	-7.34205	0.00341111	0.159795	5764785	5764848	64	esc_vs_ntp	-0.413553
chr19	12707465	12708179	715	*	32	17.4569	-1.39371	-7.33824	0.00341111	0.159795	22278967	22278998	32	esc_vs_ntp	-0.484695
chr22	32598904	32599841	938	*	45	21.0349	-1.03891	-7.33624	0.00341111	0.159795	24151681	24151725	45	esc_vs_ntp	-0.369992
chr20	29518362	29519186	825	*	44	17.8169	-1.08778	-7.33251	0.00344574	0.161283	23167295	23167338	44	esc_vs_ntp	-0.376512
chr5	1245976	1246384	409	*	24	7.9726	-1.02951	-7.3292	0.00347171	0.162364	7014524	7014547	24	esc_vs_ntp	-0.391435
chr19	15661763	15662144	382	*	13	5.08797	-1.12007	-7.32413	0.00348903	0.162635	22334005	22334017	13	esc_vs_ntp	-0.496484
chr14	90423191	90423408	218	*	9	2.14278	0.835201	7.32232	0.00348903	0.162635	18374581	18374589	9	esc_vs_ntp	0.275475
chr1	108022598	108023497	900	*	27	10.9177	-0.982041	-7.32028	0.00348903	0.162635	1069859	1069885	27	esc_vs_ntp	-0.428972
chr8	135274985	135278125	3141	*	23	5.51132	0.690022	7.31274	0.00350634	0.163038	12235146	12235168	23	esc_vs_ntp	0.268559
chr7	149119966	149120964	999	*	35	12.3754	-0.916887	-7.31205	0.00350634	0.163038	11035673	11035707	35	esc_vs_ntp	-0.389195
chr8	53012549	53013093	545	*	12	8.86989	-1.57666	-7.30256	0.00354097	0.164512	11656566	11656577	12	esc_vs_ntp	-0.687054
chr9	1151683	1153001	1319	*	16	3.21497	0.696298	7.29975	0.00355829	0.165175	12391577	12391592	16	esc_vs_ntp	0.228452
chr7	2473312	2473921	610	*	42	9.95651	-0.76756	-7.29955	0.00356695	0.165175	9830184	9830225	42	esc_vs_ntp	-0.25024
chr15	24102167	24102527	361	*	12	3.69361	-1.10496	-7.2972	0.00356695	0.165175	18630998	18631009	12	esc_vs_ntp	-0.420534
chr19	22196582	22197451	870	*	6	1.09885	0.874921	7.29662	0.0035756	0.165433	22435665	22435670	6	esc_vs_ntp	0.340768
chr10	49674092	49674946	855	*	39	8.05763	-0.829648	-7.29305	0.00358426	0.165433	13885821	13885859	39	esc_vs_ntp	-0.264924
chr22	50623264	50623793	530	*	45	28.9699	-1.46675	-7.29092	0.00358426	0.165433	24435951	24435995	45	esc_vs_ntp	-0.55397
chr6	27506910	27507173	264	*	18	6.02437	-0.86211	-7.2904	0.00358426	0.165433	8657926	8657943	18	esc_vs_ntp	-0.312313
chr20	62368864	62369681	818	*	44	13.0147	-0.722029	-7.28867	0.00359292	0.165535	23579077	23579120	44	esc_vs_ntp	-0.272128
chr22	42095347	42095724	378	*	31	9.1621	-0.997615	-7.28581	0.00359292	0.165535	24286284	24286314	31	esc_vs_ntp	-0.433555
chr21	44628619	44628808	190	*	6	0.737141	0.740488	7.28365	0.00360158	0.165535	23875322	23875327	6	esc_vs_ntp	0.231406
chr16	31053390	31053591	202	*	15	1.8516	-0.763565	-7.27916	0.00361889	0.165535	19792351	19792365	15	esc_vs_ntp	-0.213406
chr8	57734526	57736547	2022	*	15	2.99991	0.711242	7.27873	0.00361889	0.165535	11696508	11696522	15	esc_vs_ntp	0.211501
chr19	12983697	12984497	801	*	44	24.2637	-1.56007	-7.27841	0.00361889	0.165535	22285789	22285832	44	esc_vs_ntp	-0.59764
chr11	55833950	55834929	980	*	6	0.987924	0.672365	7.27622	0.00361889	0.165535	15117250	15117255	6	esc_vs_ntp	0.220482
chr4	111531253	111533574	2322	*	100	41.9496	-1.00052	-7.27399	0.00362755	0.165535	6430746	6430845	100	esc_vs_ntp	-0.3887
chr2	26045101	26045368	268	*	22	12.466	-1.42012	-7.27343	0.00362755	0.165535	2334392	2334413	22	esc_vs_ntp	-0.613429
chr19	22805735	22806392	658	*	45	31.9451	-1.66062	-7.27221	0.00362755	0.165535	22440714	22440758	45	esc_vs_ntp	-0.653275
chr12	132963316	132964043	728	*	38	16.0848	0.905181	7.26583	0.00366218	0.16671	17036400	17036437	38	esc_vs_ntp	0.394559
chr16	46666286	46667938	1653	*	41	16.0832	0.904448	7.26482	0.00366218	0.16671	19831010	19831050	41	esc_vs_ntp	0.334472
chr6	30079139	30079436	298	*	20	5.89648	-1.09881	-7.26063	0.00369681	0.167745	8686791	8686810	20	esc_vs_ntp	-0.406036
chr9	1535685	1537891	2207	*	15	3.27416	0.641839	7.25869	0.00370547	0.168003	12394041	12394055	15	esc_vs_ntp	0.223964
chr15	24506147	24506479	333	*	24	14.2509	-1.24442	-7.25487	0.00371412	0.16826	18634108	18634131	24	esc_vs_ntp	-0.558252
chr12	132965146	132967009	1864	*	49	11.5208	0.63647	7.25151	0.00372278	0.168517	17036459	17036507	49	esc_vs_ntp	0.249384
chr8	41733364	41733831	468	*	20	7.22194	-0.911761	-7.24613	0.0037401	0.168624	11584525	11584544	20	esc_vs_ntp	-0.302562
chr8	135265666	135268289	2624	*	12	3.66927	0.919072	7.245	0.0037401	0.168624	12235107	12235118	12	esc_vs_ntp	0.363477
chr1	68510737	68511221	485	*	23	7.52799	-0.792694	-7.24331	0.0037401	0.168624	823574	823596	23	esc_vs_ntp	-0.32308
chr2	237122947	237123332	386	*	55	22.0621	-1.32101	-7.23136	0.00375741	0.16927	3983284	3983338	55	esc_vs_ntp	-0.499478
chr8	145051668	145052173	506	*	29	12.2996	-0.887257	-7.22941	0.00376607	0.169389	12357068	12357096	29	esc_vs_ntp	-0.354716
chr1	119715619	119716774	1156	*	25	10.9356	1.23293	7.2163	0.00382667	0.171841	1168340	1168364	25	esc_vs_ntp	0.461981
chr17	31149770	31150598	829	*	27	6.28129	-0.72227	-7.21344	0.00384399	0.172481	20722913	20722939	27	esc_vs_ntp	-0.248106
chr2	101985161	101985734	574	*	6	1.21959	-0.735753	-7.21267	0.00385265	0.172548	2941840	2941845	6	esc_vs_ntp	-0.218524
chr19	12758274	12759209	936	*	49	26.0607	-1.36219	-7.21217	0.00385265	0.172548	22279975	22280023	49	esc_vs_ntp	-0.580294
chrX	102693659	102694028	370	*	6	0.809483	0.78848	7.21174	0.0038613	0.172548	25031069	25031074	6	esc_vs_ntp	0.24057
chr17	4686080	4686500	421	*	28	8.49304	-0.770192	-7.21005	0.00386996	0.172548	20429170	20429197	28	esc_vs_ntp	-0.244398
chr1	228748619	228748743	125	*	13	4.10886	1.20108	7.20996	0.00386996	0.172548	1874776	1874788	13	esc_vs_ntp	0.4375
chr2	201981040	201982114	1075	*	50	17.0821	-0.821489	-7.20924	0.00386996	0.172548	3670293	3670342	50	esc_vs_ntp	-0.308592
chr6	159862425	159863237	813	*	11	2.02557	0.888466	7.20509	0.00388728	0.173047	9636920	9636930	11	esc_vs_ntp	0.271864
chr2	1816854	1817723	870	*	49	20.4792	-1.17278	-7.20443	0.00388728	0.173047	2102930	2102978	49	esc_vs_ntp	-0.425924
chr17	29033010	29033277	268	*	37	17.6401	-1.23011	-7.20284	0.00389594	0.173295	20696876	20696912	37	esc_vs_ntp	-0.454868
chr6	125214955	125215075	121	*	5	0.787388	0.895253	7.19925	0.00392191	0.174259	9355807	9355811	5	esc_vs_ntp	0.315001
chr11	72465856	72466010	155	*	21	4.2309	-0.812246	-7.19485	0.00393057	0.174259	15349662	15349682	21	esc_vs_ntp	-0.335142
chr18	14979078	14979326	249	*	7	1.63346	-1.42526	-7.19212	0.00393057	0.174259	21517672	21517678	7	esc_vs_ntp	-0.537868
chr13	45256325	45256440	116	*	5	0.574294	0.659253	7.18871	0.00393922	0.174259	17288179	17288183	5	esc_vs_ntp	0.239011
chr19	38877043	38877858	816	*	71	35.0775	-1.14619	-7.17637	0.00399117	0.176005	22598086	22598156	71	esc_vs_ntp	-0.483987
chr17	50735486	50735926	441	*	5	0.846818	-1.18409	-7.16301	0.00401714	0.176049	20967433	20967437	5	esc_vs_ntp	-0.31275
chr5	169063935	169064791	857	*	40	11.1643	-0.827951	-7.15987	0.00401714	0.176049	8227262	8227301	40	esc_vs_ntp	-0.267469
chr15	79607366	79607486	121	*	5	0.519008	0.766789	7.15809	0.00401714	0.176049	19158026	19158030	5	esc_vs_ntp	0.231393
chr3	181440749	181442562	1814	*	72	19.1438	-0.652001	-7.15755	0.00401714	0.176049	5434364	5434435	72	esc_vs_ntp	-0.242307
chr21	9448037	9448216	180	*	7	1.73949	-0.749708	-7.15011	0.00404312	0.176365	23593390	23593396	7	esc_vs_ntp	-0.328626
chr1	49563965	49564791	827	*	8	1.42689	0.674416	7.14945	0.00404312	0.176365	666878	666885	8	esc_vs_ntp	0.204618
chr7	63797397	63799319	1923	*	15	3.34727	0.818234	7.14825	0.00404312	0.176365	10332506	10332520	15	esc_vs_ntp	0.257132
chr10	38119004	38119523	520	*	8	2.40546	1.17105	7.14601	0.00406043	0.176574	13823489	13823496	8	esc_vs_ntp	0.40562
chr3	42727425	42727864	440	*	59	27.063	-1.19226	-7.14234	0.00406043	0.176574	4416841	4416899	59	esc_vs_ntp	-0.428321
chr16	70653635	70655525	1891	*	42	18.7037	1.1692	7.13375	0.00406909	0.176646	20064444	20064485	42	esc_vs_ntp	0.42603
chr11	21774783	21775271	489	*	23	11.5436	-1.06518	-7.13121	0.00407775	0.176646	14896400	14896422	23	esc_vs_ntp	-0.438202
chr17	43037028	43037561	534	*	25	7.16552	-0.840637	-7.1275	0.00410372	0.177635	20874890	20874914	25	esc_vs_ntp	-0.307158
chr12	52408473	52409021	549	*	32	19.111	-1.36954	-7.12573	0.00411238	0.177873	16298834	16298865	32	esc_vs_ntp	-0.519772
chr1	228345632	228345773	142	*	17	6.07923	-1.18742	-7.12104	0.00416432	0.179295	1868016	1868032	17	esc_vs_ntp	-0.377123
chr8	10222930	10223463	534	*	8	1.46748	0.689048	7.11335	0.00419029	0.180138	11293990	11293997	8	esc_vs_ntp	0.217023
chr20	59778078	59778371	294	*	6	0.658896	0.797944	7.10572	0.00419895	0.180373	23519123	23519128	6	esc_vs_ntp	0.25284
chr19	49222904	49223007	104	*	5	1.02024	0.819519	7.10136	0.00420761	0.180607	22766303	22766307	5	esc_vs_ntp	0.237636
chr16	32126983	32127928	946	*	71	21.6936	-0.753331	-7.09988	0.00424224	0.181817	19805393	19805463	71	esc_vs_ntp	-0.287647
chr22	43813756	43813883	128	*	5	0.705965	0.83573	7.09875	0.00424224	0.181817	24316635	24316639	5	esc_vs_ntp	0.276837
chr15	32267521	32267921	401	*	22	3.78244	-0.601815	-7.08199	0.00430284	0.184134	18710011	18710032	22	esc_vs_ntp	-0.209698
chr7	57928658	57929069	412	*	35	20.0599	-1.22236	-7.07168	0.00435479	0.185741	10314287	10314321	35	esc_vs_ntp	-0.43448
chr1	161434039	161434071	33	*	6	1.58739	-0.90513	-7.07098	0.00435479	0.185741	1350180	1350185	6	esc_vs_ntp	-0.329424
chr9	66500520	66501285	766	*	25	7.43024	0.609258	7.07065	0.00436345	0.185741	12694825	12694849	25	esc_vs_ntp	0.29282
chr11	67746034	67746506	473	*	22	6.89617	0.70805	7.0685	0.00436345	0.185741	15275930	15275951	22	esc_vs_ntp	0.343993
chr3	50310968	50311310	343	*	30	5.68479	-0.810392	-7.06323	0.00438942	0.186565	4506480	4506509	30	esc_vs_ntp	-0.283985
chr5	140174554	140174938	385	*	19	5.24198	-0.77385	-7.05824	0.00439808	0.186792	7997393	7997411	19	esc_vs_ntp	-0.322105
chr1	182025870	182026482	613	*	49	25.6736	-1.39722	-7.04872	0.00445002	0.188431	1503466	1503514	49	esc_vs_ntp	-0.543101
chr6	160426433	160426808	376	*	28	20.2633	-1.80604	-7.04757	0.00445002	0.188431	9643034	9643061	28	esc_vs_ntp	-0.708687
chr11	74394318	74395059	742	*	26	10.3057	-0.824032	-7.04686	0.00445002	0.188431	15369599	15369624	26	esc_vs_ntp	-0.249468
chr20	61641877	61642387	511	*	30	12.8931	-1.10454	-7.04281	0.00445868	0.188656	23559604	23559633	30	esc_vs_ntp	-0.457735
chr3	13974300	13974699	400	*	52	16.1699	-0.88211	-7.04173	0.00446734	0.188822	4206173	4206224	52	esc_vs_ntp	-0.328057
chr9	1292837	1293793	957	*	7	2.32609	1.03648	7.03356	0.004476	0.188822	12392542	12392548	7	esc_vs_ntp	0.356044
chr17	20705290	20705681	392	*	15	6.3752	1.15194	7.02641	0.00448465	0.189046	20634778	20634792	15	esc_vs_ntp	0.414879
chr2	233246259	233246466	208	*	29	8.623	-1.28548	-7.02384	0.00450197	0.189493	3932681	3932709	29	esc_vs_ntp	-0.496185
chr2	3642447	3642797	351	*	26	9.16949	-0.832237	-7.02085	0.00451063	0.189715	2127798	2127823	26	esc_vs_ntp	-0.362198
chr12	86658155	86658710	556	*	21	9.40758	-1.28358	-7.00128	0.00457123	0.191266	16552177	16552197	21	esc_vs_ntp	-0.532927
chr22	17516951	17518308	1358	*	86	31.1584	-0.875109	-7.00109	0.00457123	0.191266	23954977	23955062	86	esc_vs_ntp	-0.350017
chr1	227747567	227748210	644	*	21	4.04207	-0.632639	-7.0004	0.00457123	0.191266	1859902	1859922	21	esc_vs_ntp	-0.218769
chr1	149293912	149294508	597	*	31	13.7529	-1.12021	-6.99788	0.00458855	0.191706	1217457	1217487	31	esc_vs_ntp	-0.474432
chr2	97166001	97166511	511	*	21	12.1311	-1.48953	-6.99708	0.00458855	0.191706	2891053	2891073	21	esc_vs_ntp	-0.546101
chr11	2292319	2293135	817	*	50	20.0218	-0.855159	-6.99394	0.0045972	0.191784	14724268	14724317	50	esc_vs_ntp	-0.312253
chr11	55747325	55747703	379	*	7	1.25108	0.715265	6.98664	0.00464049	0.193446	15116706	15116712	7	esc_vs_ntp	0.21387
chr18	14540538	14541471	934	*	8	2.14561	0.883832	6.97955	0.00466646	0.194385	21514671	21514678	8	esc_vs_ntp	0.225298
chr9	45439412	45440147	736	*	31	16.121	-1.54327	-6.97815	0.00468378	0.194748	12690069	12690099	31	esc_vs_ntp	-0.572619
chr10	119843	120350	508	*	32	13.7655	-1.43035	-6.97481	0.00469244	0.194748	13442242	13442273	32	esc_vs_ntp	-0.574401
chr14	105972269	105972408	140	*	5	0.685733	0.799616	6.97132	0.00469244	0.194748	18589259	18589263	5	esc_vs_ntp	0.240383
chr3	122399466	122400498	1033	*	55	12.0376	-0.571845	-6.97127	0.00469244	0.194748	4994660	4994714	55	esc_vs_ntp	-0.233374
chr19	57610823	57611225	403	*	24	5.22057	-0.837886	-6.95409	0.00478767	0.197827	22910032	22910055	24	esc_vs_ntp	-0.319391
chrX	125686141	125686396	256	*	16	9.14621	-1.33697	-6.95257	0.00478767	0.197827	25159862	25159877	16	esc_vs_ntp	-0.554851
chr6	106429019	106429577	559	*	39	11.6683	-0.723023	-6.95217	0.00478767	0.197827	9222102	9222140	39	esc_vs_ntp	-0.254172
chr17	20771787	20773162	1376	*	36	17.6878	1.0805	6.95126	0.00478767	0.197827	20635510	20635545	36	esc_vs_ntp	0.512433
chr2	239882351	239884216	1866	*	14	2.90085	-0.625771	-6.94456	0.00481364	0.198609	4019951	4019964	14	esc_vs_ntp	-0.22151
chr6	49681230	49681407	178	*	21	5.12217	-1.20415	-6.94411	0.0048223	0.198821	8895388	8895408	21	esc_vs_ntp	-0.375353
chr19	37287641	37287998	358	*	24	10.6319	-1.40307	-6.9357	0.00484827	0.199085	22574311	22574334	24	esc_vs_ntp	-0.458545
chr8	102236154	102236481	328	*	20	10.087	-1.38002	-6.93395	0.00485693	0.199085	12003335	12003354	20	esc_vs_ntp	-0.587021
chr6	168493487	168493739	253	*	9	1.28697	-0.619167	-6.92854	0.00485693	0.199085	9730787	9730795	9	esc_vs_ntp	-0.204583

## Sheet: esc_vs_primed
seqnames	start	end	width	strand	L	area	beta	stat	pval	qval	index.start	index.end	index.width	contrast	delta
chr22	48884853	48887616	2764	*	187	174.905	2.38402	85.5389	7.34576e-06	0.00478385	25264780	25264966	187	esc_vs_primed	0.917595
chr19	50831399	50837477	6079	*	340	298.281	2.20591	67.8231	7.34576e-06	0.00478385	23591891	23592230	340	esc_vs_primed	0.835178
chr22	34314969	34319671	4703	*	281	264.516	2.36249	66.7641	7.34576e-06	0.00478385	25022487	25022767	281	esc_vs_primed	0.884861
chr22	48970858	48972934	2077	*	224	210.606	2.37832	66.1718	7.34576e-06	0.00478385	25266892	25267115	224	esc_vs_primed	0.911293
chr5	41869547	41870910	1364	*	103	95.6152	-2.39068	-58.2307	7.34576e-06	0.00478385	7561145	7561247	103	esc_vs_primed	-0.910867
chr5	1877371	1881090	3720	*	212	176.721	2.09696	58.2089	7.34576e-06	0.00478385	7244975	7245186	212	esc_vs_primed	0.803181
chr7	6692912	6694573	1662	*	208	186.131	-2.3283	-56.4157	7.34576e-06	0.00478385	10203274	10203481	208	esc_vs_primed	-0.859834
chr4	379670	380961	1292	*	78	69.8648	-2.35492	-55.4131	7.34576e-06	0.00478385	5789376	5789453	78	esc_vs_primed	-0.888162
chr15	74423731	74427928	4198	*	264	211.175	2.061	54.5518	7.34576e-06	0.00478385	19710578	19710841	264	esc_vs_primed	0.79007
chr1	207818003	207819196	1194	*	79	72.7714	-2.4662	-54.1475	7.34576e-06	0.00478385	1758006	1758084	79	esc_vs_primed	-0.915792
chr14	24779875	24780743	869	*	94	85.4215	-2.33948	-50.2221	7.34576e-06	0.00478385	18435384	18435477	94	esc_vs_primed	-0.888284
chr19	51225848	51228937	3090	*	154	135.212	2.24327	48.8987	7.34576e-06	0.00478385	23600942	23601095	154	esc_vs_primed	0.838018
chr1	3303109	3315638	12530	*	382	267.647	1.79791	46.8273	7.34576e-06	0.00478385	74890	75271	382	esc_vs_primed	0.715791
chr16	53406798	53407808	1011	*	66	59.0851	-2.34605	-46.1018	7.34576e-06	0.00478385	20544797	20544862	66	esc_vs_primed	-0.87175
chr6	28749454	28754535	5082	*	138	111.43	2.01224	45.901	7.34576e-06	0.00478385	8933906	8934043	138	esc_vs_primed	0.779116
chr19	12983792	12985150	1359	*	123	103.732	-2.23932	-45.2904	7.34576e-06	0.00478385	23048758	23048880	123	esc_vs_primed	-0.865717
chr15	53086630	53090807	4178	*	163	127.083	1.94741	45.1437	7.34576e-06	0.00478385	19499584	19499746	163	esc_vs_primed	0.761797
chr18	14999240	15000434	1195	*	121	106.283	-2.24687	-44.6686	7.34576e-06	0.00478385	22245317	22245437	121	esc_vs_primed	-0.868097
chr10	134596747	134598751	2005	*	167	137.341	2.05572	44.5229	7.34576e-06	0.00478385	15117648	15117814	167	esc_vs_primed	0.787422
chr2	20868291	20872976	4686	*	194	158.928	2.01398	44.3147	7.34576e-06	0.00478385	2368708	2368901	194	esc_vs_primed	0.755499
chr9	139889004	139889816	813	*	88	76.3481	-2.26693	-44.1598	7.34576e-06	0.00478385	13833847	13833934	88	esc_vs_primed	-0.860644
chr4	190935470	190944422	8953	*	491	353.591	-1.75194	-43.8887	7.34576e-06	0.00478385	7200392	7200882	491	esc_vs_primed	-0.647495
chr19	50815172	50819537	4366	*	126	105.063	2.06049	43.1406	7.34576e-06	0.00478385	23591502	23591627	126	esc_vs_primed	0.809785
chr3	179064229	179065069	841	*	37	33.6005	-2.45382	-43.0885	7.34576e-06	0.00478385	5587417	5587453	37	esc_vs_primed	-0.904701
chr2	3750811	3751552	742	*	92	81.496	-2.33363	-42.9228	7.34576e-06	0.00478385	2208166	2208257	92	esc_vs_primed	-0.882478
chr1	2573960	2575225	1266	*	93	82.0588	2.2715	42.9037	7.34576e-06	0.00478385	58070	58162	93	esc_vs_primed	0.858809
chr19	51169442	51172368	2927	*	215	165.873	1.93122	40.9704	7.34576e-06	0.00478385	23599645	23599859	215	esc_vs_primed	0.719359
chr6	171026296	171026740	445	*	31	29.262	-2.3851	-40.0716	7.34576e-06	0.00478385	10057958	10057988	31	esc_vs_primed	-0.934799
chr18	13136568	13137519	952	*	92	77.8732	-2.11868	-39.7211	7.34576e-06	0.00478385	22226270	22226361	92	esc_vs_primed	-0.827779
chr22	19749879	19756672	6794	*	361	266.165	1.89864	39.2567	7.34576e-06	0.00478385	24832470	24832830	361	esc_vs_primed	0.705029
chr5	157097895	157098970	1076	*	91	81.4723	-2.26277	-38.4157	7.34576e-06	0.00478385	8380561	8380651	91	esc_vs_primed	-0.843039
chr19	51161075	51163792	2718	*	132	108.065	1.9843	38.3304	7.34576e-06	0.00478385	23599399	23599530	132	esc_vs_primed	0.782757
chr19	23653783	23654352	570	*	43	37.4968	-2.24163	-38.0673	7.34576e-06	0.00478385	23222570	23222612	43	esc_vs_primed	-0.863756
chr12	113903667	113907982	4316	*	202	158.867	2.0491	38.0451	7.34576e-06	0.00478385	17321962	17322163	202	esc_vs_primed	0.759869
chr12	127630459	127631072	614	*	72	63.66	-2.24094	-37.9375	7.34576e-06	0.00478385	17505942	17506013	72	esc_vs_primed	-0.860022
chr20	61634883	61637398	2516	*	128	99.4537	1.94088	37.7632	7.34576e-06	0.00478385	24383459	24383586	128	esc_vs_primed	0.75121
chr19	58715297	58716341	1045	*	68	58.3354	-2.2623	-37.6459	7.34576e-06	0.00478385	23724216	23724283	68	esc_vs_primed	-0.859653
chr2	88124143	88125521	1379	*	58	50.683	-2.16541	-37.3647	7.34576e-06	0.00478385	2947681	2947738	58	esc_vs_primed	-0.849748
chr11	15094737	15095984	1248	*	80	70.3549	-2.26528	-37.3312	7.34576e-06	0.00478385	15320259	15320338	80	esc_vs_primed	-0.856109
chr19	49575581	49576323	743	*	110	88.6719	-2.03019	-37.1999	7.34576e-06	0.00478385	23564335	23564444	110	esc_vs_primed	-0.773192
chr19	36912301	36912880	580	*	68	57.0215	-2.23958	-36.2447	7.34576e-06	0.00478385	23348819	23348886	68	esc_vs_primed	-0.86447
chr1	2559869	2561018	1150	*	85	74.8974	2.24544	35.909	7.34576e-06	0.00478385	57726	57810	85	esc_vs_primed	0.845136
chr22	50063840	50066066	2227	*	131	111.491	2.08362	35.4177	7.34576e-06	0.00478385	25289067	25289197	131	esc_vs_primed	0.798661
chr7	157470472	157487391	16920	*	697	298.658	1.15427	35.2704	7.34576e-06	0.00478385	11491827	11492523	697	esc_vs_primed	0.453399
chr7	151217513	151218084	572	*	48	42.8628	-2.37505	-35.1742	7.34576e-06	0.00478385	11402915	11402962	48	esc_vs_primed	-0.906889
chr9	139086237	139093451	7215	*	277	172.936	1.62789	35.057	7.34576e-06	0.00478385	13809986	13810262	277	esc_vs_primed	0.616687
chr18	14747418	14748696	1279	*	67	58.5434	-2.20562	-34.6323	7.34576e-06	0.00478385	22243253	22243319	67	esc_vs_primed	-0.846538
chr7	64348907	64350249	1343	*	85	72.3202	-2.10659	-34.5544	7.34576e-06	0.00478385	10651896	10651980	85	esc_vs_primed	-0.819339
chr22	19745104	19747656	2553	*	105	82.3319	1.98895	34.4421	7.34576e-06	0.00478385	24832202	24832306	105	esc_vs_primed	0.74207
chr15	99408406	99409506	1101	*	53	45.3361	-2.28522	-33.9269	7.34576e-06	0.00478385	19965394	19965446	53	esc_vs_primed	-0.850569
chr7	130130172	130133591	3420	*	200	91.7393	-1.23824	-33.3177	7.34576e-06	0.00478385	11203339	11203538	200	esc_vs_primed	-0.465787
chr1	3229075	3232802	3728	*	131	101.735	1.88688	33.1633	7.34576e-06	0.00478385	73037	73167	131	esc_vs_primed	0.745886
chr7	5388455	5391687	3233	*	123	92.8114	1.91706	32.686	7.34576e-06	0.00478385	10176617	10176739	123	esc_vs_primed	0.731763
chr9	99639452	99640078	627	*	55	47.8536	-2.23152	-32.248	7.34576e-06	0.00478385	13359130	13359184	55	esc_vs_primed	-0.832653
chr21	38592799	38593715	917	*	70	61.6647	-2.19231	-31.8812	7.34576e-06	0.00478385	24631971	24632040	70	esc_vs_primed	-0.844418
chr1	17019507	17020543	1037	*	123	99.7138	-2.01733	-31.6713	7.34576e-06	0.00478385	283962	284084	123	esc_vs_primed	-0.794942
chr8	21899765	21905960	6196	*	173	108.42	1.53021	31.5797	7.34576e-06	0.00478385	11753529	11753701	173	esc_vs_primed	0.604652
chr2	237068655	237072113	3459	*	105	66.2204	1.54358	31.5568	7.34576e-06	0.00478385	4113523	4113627	105	esc_vs_primed	0.596262
chrX	21676235	21677224	990	*	52	49.1211	-2.3016	-31.5408	7.34576e-06	0.00478385	25464140	25464191	52	esc_vs_primed	-0.909154
chr7	1329462	1330538	1077	*	75	61.5225	2.03484	31.3829	7.34576e-06	0.00478385	10094278	10094352	75	esc_vs_primed	0.798203
chr20	39319899	39322538	2640	*	105	79.5546	1.95438	31.291	7.34576e-06	0.00478385	24094685	24094789	105	esc_vs_primed	0.749669
chr14	105521733	105523081	1349	*	68	54.2554	2.05555	31.0476	7.34576e-06	0.00478385	19173039	19173106	68	esc_vs_primed	0.799305
chr17	72352791	72353536	746	*	100	81.9091	-2.02706	-31.0014	7.34576e-06	0.00478385	21896586	21896685	100	esc_vs_primed	-0.802187
chr5	158522730	158525740	3011	*	125	62.0267	1.39957	30.7966	7.34576e-06	0.00478385	8392383	8392507	125	esc_vs_primed	0.515896
chr16	50874995	50875424	430	*	32	24.7024	-2.00941	-30.6987	7.34576e-06	0.00478385	20525365	20525396	32	esc_vs_primed	-0.781495
chr10	23489111	23494031	4921	*	106	77.8387	1.82153	30.6446	7.34576e-06	0.00478385	14123200	14123305	106	esc_vs_primed	0.721025
chr8	2585177	2586090	914	*	73	63.9497	-2.161	-30.6102	7.34576e-06	0.00478385	11565820	11565892	73	esc_vs_primed	-0.835788
chr3	44622495	44622961	467	*	64	52.7398	-2.06444	-30.4795	7.34576e-06	0.00478385	4579839	4579902	64	esc_vs_primed	-0.796749
chr12	39538384	39539458	1075	*	90	57.7626	-1.71297	-30.2921	7.34576e-06	0.00478385	16709421	16709510	90	esc_vs_primed	-0.645543
chr1	152079868	152082940	3073	*	190	116.382	-1.60225	-30.2169	7.34576e-06	0.00478385	1301401	1301590	190	esc_vs_primed	-0.612848
chr19	48945877	48947447	1571	*	181	140.14	-1.82107	-30.1478	7.34576e-06	0.00478385	23548804	23548984	181	esc_vs_primed	-0.725129
chr12	132861445	132863252	1808	*	89	62.6356	1.72519	30.1472	7.34576e-06	0.00478385	17581964	17582052	89	esc_vs_primed	0.655521
chr19	50650813	50651755	943	*	53	47.1866	2.26726	30.01	7.34576e-06	0.00478385	23588518	23588570	53	esc_vs_primed	0.838107
chr7	419299	420402	1104	*	62	51.6572	1.97757	29.7756	7.34576e-06	0.00478385	10067260	10067321	62	esc_vs_primed	0.768315
chr19	39055550	39056356	807	*	82	63.2484	-1.91255	-29.7388	7.34576e-06	0.00478385	23381974	23382055	82	esc_vs_primed	-0.793979
chr4	1394941	1399897	4957	*	372	166.14	1.09454	29.6343	7.34576e-06	0.00478385	5815354	5815725	372	esc_vs_primed	0.443376
chr19	51196334	51198184	1851	*	55	47.8779	2.12739	29.5959	7.34576e-06	0.00478385	23600301	23600355	55	esc_vs_primed	0.821315
chr14	70038236	70039335	1100	*	123	88.4326	-1.79246	-29.5819	7.34576e-06	0.00478385	18780859	18780981	123	esc_vs_primed	-0.724016
chr14	101174837	101176928	2092	*	91	63.7972	1.72723	29.4991	7.34576e-06	0.00478385	19090356	19090446	91	esc_vs_primed	0.654522
chr8	11568147	11579437	11291	*	157	81.6295	1.30277	29.481	7.34576e-06	0.00478385	11660993	11661149	157	esc_vs_primed	0.517965
chr6	28735131	28740226	5096	*	101	64.8538	1.62994	29.3079	7.34576e-06	0.00478385	8933595	8933695	101	esc_vs_primed	0.646302
chr12	3947923	3948619	697	*	88	69.8536	-2.0772	-29.2987	7.34576e-06	0.00478385	16429952	16430039	88	esc_vs_primed	-0.788485
chr1	91304734	91306823	2090	*	37	25.41	1.69577	29.2626	7.34576e-06	0.00478385	1007422	1007458	37	esc_vs_primed	0.685053
chr18	14178700	14179709	1010	*	59	48.5053	-2.06626	-28.9237	7.34576e-06	0.00478385	22239092	22239150	59	esc_vs_primed	-0.792394
chr19	58867373	58868267	895	*	106	84.2014	-1.99652	-28.6571	7.34576e-06	0.00478385	23727010	23727115	106	esc_vs_primed	-0.785236
chr20	3641223	3642113	891	*	94	69.0074	-1.85954	-28.592	7.34576e-06	0.00478385	23776730	23776823	94	esc_vs_primed	-0.749551
chr2	131185097	131186636	1540	*	75	63.627	-2.11884	-28.5735	7.34576e-06	0.00478385	3303643	3303717	75	esc_vs_primed	-0.818948
chr19	48697901	48700138	2238	*	138	96.1807	-1.65926	-28.4901	7.34576e-06	0.00478385	23543670	23543807	138	esc_vs_primed	-0.654906
chr7	117854149	117854943	795	*	43	38.4315	-2.33508	-28.264	7.34576e-06	0.00478385	11114222	11114264	43	esc_vs_primed	-0.884693
chr4	144833067	144833511	445	*	55	41.8924	-1.88271	-28.0144	7.34576e-06	0.00478385	6842668	6842722	55	esc_vs_primed	-0.72747
chr20	32254764	32256071	1308	*	126	70.2805	-1.45542	-27.9383	7.34576e-06	0.00478385	24009936	24010061	126	esc_vs_primed	-0.570401
chr19	38307962	38308525	564	*	46	39.5168	2.32631	27.8705	7.34576e-06	0.00478385	23367589	23367634	46	esc_vs_primed	0.878912
chr14	103739390	103740651	1262	*	100	88.704	-2.32609	-27.7766	7.34576e-06	0.00478385	19135346	19135445	100	esc_vs_primed	-0.875415
chr3	47050587	47051608	1022	*	92	75.5771	-2.05552	-27.7347	7.34576e-06	0.00478385	4605163	4605254	92	esc_vs_primed	-0.815199
chr3	181421128	181423161	2034	*	68	54.7299	1.99942	27.726	7.34576e-06	0.00478385	5604648	5604715	68	esc_vs_primed	0.787906
chr3	137478789	137481618	2830	*	120	86.1545	1.77196	27.6649	7.34576e-06	0.00478385	5300506	5300625	120	esc_vs_primed	0.69556
chr19	51067388	51070961	3574	*	104	80.5969	1.78383	27.6162	7.34576e-06	0.00478385	23597727	23597830	104	esc_vs_primed	0.698683
chr9	139595476	139596372	897	*	46	35.1021	1.95731	27.546	7.34576e-06	0.00478385	13824963	13825008	46	esc_vs_primed	0.759696
chr9	137028358	137029398	1041	*	73	62.5204	-2.1653	-27.4965	7.34576e-06	0.00478385	13765511	13765583	73	esc_vs_primed	-0.842376
chr19	48983448	48984450	1003	*	74	64.4806	-2.22243	-27.3583	7.34576e-06	0.00478385	23549924	23549997	74	esc_vs_primed	-0.854592
chr17	981163	982495	1333	*	75	49.0305	1.67181	27.1619	7.34576e-06	0.00478385	21031752	21031826	75	esc_vs_primed	0.660413
chr1	10709224	10711897	2674	*	106	83.0089	1.88466	27.1298	7.34576e-06	0.00478385	198138	198243	106	esc_vs_primed	0.73443
chr6	27729302	27730694	1393	*	55	46.7257	-2.13506	-27.0795	7.34576e-06	0.00478385	8922147	8922201	55	esc_vs_primed	-0.835687
chr8	9008748	9009401	654	*	68	58.8418	-2.1988	-26.9979	7.34576e-06	0.00478385	11628281	11628348	68	esc_vs_primed	-0.859099
chr8	115293930	115296770	2841	*	63	50.6592	-2.04022	-26.9846	7.34576e-06	0.00478385	12454297	12454359	63	esc_vs_primed	-0.798068
chr14	101922916	101925288	2373	*	198	125.269	1.55359	26.8271	7.34576e-06	0.00478385	19101445	19101642	198	esc_vs_primed	0.617337
chr18	12911051	12912338	1288	*	120	87.2564	-1.84056	-26.7242	7.34576e-06	0.00478385	22223398	22223517	120	esc_vs_primed	-0.724488
chr18	14450119	14451210	1092	*	71	61.6269	-2.08072	-26.5795	7.34576e-06	0.00478385	22241100	22241170	71	esc_vs_primed	-0.783596
chr6	74024344	74025186	843	*	61	51.0397	-2.05296	-26.4129	7.34576e-06	0.00478385	9294007	9294067	61	esc_vs_primed	-0.806755
chr5	156570374	156570823	450	*	24	17.964	-2.10984	-26.4053	7.34576e-06	0.00478385	8375259	8375282	24	esc_vs_primed	-0.834408
chr20	61638995	61640273	1279	*	65	49.1395	1.88969	26.3405	7.34576e-06	0.00478385	24383776	24383840	65	esc_vs_primed	0.712579
chr5	43396716	43397467	752	*	55	43.5214	-1.94224	-26.2487	7.34576e-06	0.00478385	7573925	7573979	55	esc_vs_primed	-0.777188
chr12	46384929	46385409	481	*	31	25.8606	-2.21807	-26.0663	7.34576e-06	0.00478385	16754430	16754460	31	esc_vs_primed	-0.85529
chr3	125075832	125076480	649	*	43	35.8462	-2.08992	-26.0206	7.34576e-06	0.00478385	5179784	5179826	43	esc_vs_primed	-0.833021
chr5	3606352	3607249	898	*	57	43.3685	1.95702	25.9881	7.34576e-06	0.00478385	7270824	7270880	57	esc_vs_primed	0.768394
chr1	156215234	156215951	718	*	63	50.1749	-1.91536	-25.9844	7.34576e-06	0.00478385	1354297	1354359	63	esc_vs_primed	-0.775177
chr19	38885807	38886885	1079	*	63	53.2425	-2.01891	-25.9549	7.34576e-06	0.00478385	23378616	23378678	63	esc_vs_primed	-0.822998
chr14	74058370	74059170	801	*	86	69.3064	-1.9816	-25.8249	7.34576e-06	0.00478385	18821059	18821144	86	esc_vs_primed	-0.762502
chr7	118498675	118499317	643	*	44	39.298	-2.25899	-25.823	7.34576e-06	0.00478385	11117306	11117349	44	esc_vs_primed	-0.860781
chr3	194208192	194208634	443	*	47	41.074	-2.27596	-25.7942	7.34576e-06	0.00478385	5728596	5728642	47	esc_vs_primed	-0.878548
chr4	3725868	3727613	1746	*	65	48.7015	1.85904	25.7805	7.34576e-06	0.00478385	5863539	5863603	65	esc_vs_primed	0.736259
chr18	77267017	77268639	1623	*	72	51.7385	1.71936	25.7425	7.34576e-06	0.00478385	22730920	22730991	72	esc_vs_primed	0.67206
chr19	51231508	51232007	500	*	33	25.4041	1.95114	25.7269	7.34576e-06	0.00478385	23601136	23601168	33	esc_vs_primed	0.781528
chr15	90191370	90191874	505	*	70	52.1682	-1.96416	-25.6681	7.34576e-06	0.00478385	19869553	19869622	70	esc_vs_primed	-0.758971
chr19	615868	616711	844	*	87	68.6399	-2.05267	-25.3604	7.34576e-06	0.00478385	22760136	22760222	87	esc_vs_primed	-0.78099
chr6	17016123	17016727	605	*	45	37.1943	-2.09933	-25.3291	7.34576e-06	0.00478385	8821638	8821682	45	esc_vs_primed	-0.801029
chr3	147096711	147098979	2269	*	55	40.5326	1.7193	25.321	7.34576e-06	0.00478385	5371595	5371649	55	esc_vs_primed	0.675546
chr17	79362265	79366407	4143	*	104	57.4671	1.39334	25.3125	7.34576e-06	0.00478385	22044311	22044414	104	esc_vs_primed	0.537468
chr1	25252144	25254746	2603	*	59	35.7808	1.57429	25.1965	7.34576e-06	0.00478385	402718	402776	59	esc_vs_primed	0.59653
chr19	50979411	50980333	923	*	68	60.2374	2.32409	25.1646	7.34576e-06	0.00478385	23595475	23595542	68	esc_vs_primed	0.877605
chr8	129627319	129629825	2507	*	56	42.7769	-1.98156	-24.9493	7.34576e-06	0.00478385	12564790	12564845	56	esc_vs_primed	-0.772655
chr19	50828801	50830067	1267	*	60	50.0268	2.08604	24.9457	7.34576e-06	0.00478385	23591813	23591872	60	esc_vs_primed	0.826398
chr9	1042241	1050980	8740	*	355	127.788	-1.0975	-24.9118	7.34576e-06	0.00478385	12772701	12773055	355	esc_vs_primed	-0.405794
chr4	13524326	13531411	7086	*	273	163.445	-1.43921	-24.9075	7.34576e-06	0.00478385	5986845	5987117	273	esc_vs_primed	-0.573571
chr20	61052538	61058649	6112	*	167	103.995	1.52932	24.8369	7.34576e-06	0.00478385	24370092	24370258	167	esc_vs_primed	0.623525
chr19	38345710	38345949	240	*	23	18.5003	-2.12056	-24.7846	7.34576e-06	0.00478385	23368060	23368082	23	esc_vs_primed	-0.80237
chr22	46273787	46277368	3582	*	129	85.5536	1.65225	24.6324	7.34576e-06	0.00478385	25216677	25216805	129	esc_vs_primed	0.620393
chr10	122121	122840	720	*	49	39.6215	-2.11919	-24.538	7.34576e-06	0.00478385	13865900	13865948	49	esc_vs_primed	-0.804525
chr20	61604196	61605462	1267	*	55	40.5108	1.84228	24.4756	7.34576e-06	0.00478385	24382605	24382659	55	esc_vs_primed	0.677515
chrX	79590228	79591068	841	*	18	16.5737	-2.28968	-24.4215	7.34576e-06	0.00478385	25830527	25830544	18	esc_vs_primed	-0.90272
chr5	2748308	2749574	1267	*	134	103.362	-1.73058	-24.3329	7.34576e-06	0.00478385	7258791	7258924	134	esc_vs_primed	-0.731794
chr1	2980720	2984172	3453	*	96	54.2233	1.38416	24.202	1.46915e-05	0.0048871	65599	65694	96	esc_vs_primed	0.54176
chr9	86571166	86572122	957	*	70	56.1467	-2.04468	-24.1471	1.46915e-05	0.0048871	13219003	13219072	70	esc_vs_primed	-0.744966
chr9	135061301	135063776	2476	*	71	46.0606	1.60828	24.1032	1.46915e-05	0.0048871	13725631	13725701	71	esc_vs_primed	0.615935
chr3	19743906	19744440	535	*	43	37.701	-2.10964	-24.0948	1.46915e-05	0.0048871	4394259	4394301	43	esc_vs_primed	-0.825702
chr14	37052470	37055347	2878	*	97	59.8191	1.54386	23.96	1.46915e-05	0.0048871	18527327	18527423	97	esc_vs_primed	0.603622
chr8	21909244	21919127	9884	*	196	102.211	1.20796	23.9356	1.46915e-05	0.0048871	11753792	11753987	196	esc_vs_primed	0.495598
chr6	1615974	1619689	3716	*	103	68.6214	1.60731	23.7988	1.46915e-05	0.0048871	8656583	8656685	103	esc_vs_primed	0.654188
chr9	136404518	136406513	1996	*	80	56.1168	1.67024	23.7968	1.46915e-05	0.0048871	13751053	13751132	80	esc_vs_primed	0.641139
chr19	46997300	46998650	1351	*	97	64.8885	1.70523	23.7085	1.46915e-05	0.0048871	23510075	23510171	97	esc_vs_primed	0.666512
chr19	36499922	36500671	750	*	49	42.5898	-2.07067	-23.6368	1.46915e-05	0.0048871	23341010	23341058	49	esc_vs_primed	-0.842347
chr19	50708477	50709156	680	*	50	40.1617	2.00148	23.6319	1.46915e-05	0.0048871	23589583	23589632	50	esc_vs_primed	0.778483
chr17	33775917	33776997	1081	*	59	46.9232	-2.06544	-23.612	1.46915e-05	0.0048871	21436479	21436537	59	esc_vs_primed	-0.787438
chr1	247802544	247803166	623	*	45	24.67	-1.36762	-23.5982	1.46915e-05	0.0048871	2143648	2143692	45	esc_vs_primed	-0.508739
chr12	132903938	132905767	1830	*	88	60.7501	1.75157	23.4661	1.46915e-05	0.0048871	17583273	17583360	88	esc_vs_primed	0.680746
chr19	58861388	58862160	773	*	76	50.9421	-1.60809	-23.402	1.46915e-05	0.0048871	23726805	23726880	76	esc_vs_primed	-0.630732
chr13	112857669	112862605	4937	*	117	60.6985	1.4456	23.3979	1.46915e-05	0.0048871	18332975	18333091	117	esc_vs_primed	0.551518
chr11	70672547	70673322	776	*	38	28.9365	1.80838	23.3534	1.46915e-05	0.0048871	15821583	15821620	38	esc_vs_primed	0.735473
chr20	43726488	43727034	547	*	65	47.8334	-1.94565	-23.3326	1.46915e-05	0.0048871	24140010	24140074	65	esc_vs_primed	-0.7457
chr14	97058739	97059521	783	*	63	49.4191	-1.92289	-23.2036	1.46915e-05	0.0048871	19039749	19039811	63	esc_vs_primed	-0.752686
chr16	90148748	90149220	473	*	29	21.48	-2.07916	-23.1843	1.46915e-05	0.0048871	21011065	21011093	29	esc_vs_primed	-0.83389
chr19	51321023	51322044	1022	*	52	44.1332	2.17942	23.1775	1.46915e-05	0.0048871	23602830	23602881	52	esc_vs_primed	0.829483
chr2	115419531	115420207	677	*	58	46.7967	-2.0274	-23.1402	1.46915e-05	0.0048871	3162704	3162761	58	esc_vs_primed	-0.806607
chr6	167069381	167070689	1309	*	44	33.7039	1.95028	23.0859	1.46915e-05	0.0048871	9999058	9999101	44	esc_vs_primed	0.739608
chr18	31767380	31767645	266	*	23	17.4409	-1.92403	-23.0571	1.46915e-05	0.0048871	22352873	22352895	23	esc_vs_primed	-0.755738
chr5	158530858	158533424	2567	*	119	56.9108	1.28628	23.0215	1.46915e-05	0.0048871	8392639	8392757	119	esc_vs_primed	0.456862
chr19	51003329	51003982	654	*	24	19.947	2.12616	23.0045	1.46915e-05	0.0048871	23596021	23596044	24	esc_vs_primed	0.805
chr9	36987001	36989282	2282	*	53	33.4216	1.69804	22.9809	1.46915e-05	0.0048871	13042940	13042992	53	esc_vs_primed	0.664648
chr3	128764505	128765457	953	*	96	70.3973	-1.88867	-22.9453	1.46915e-05	0.0048871	5227830	5227925	96	esc_vs_primed	-0.709311
chr9	96109812	96112717	2906	*	74	53.4283	-1.79549	-22.8972	1.46915e-05	0.0048871	13315823	13315896	74	esc_vs_primed	-0.692704
chr6	140469113	140469996	884	*	68	42.7963	-1.61714	-22.8693	1.46915e-05	0.0048871	9750469	9750536	68	esc_vs_primed	-0.636961
chr3	147073370	147075686	2317	*	64	40.9693	1.70746	22.8389	1.46915e-05	0.0048871	5371236	5371299	64	esc_vs_primed	0.648045
chr13	57309117	57310381	1265	*	47	39.6012	-2.13206	-22.838	1.46915e-05	0.0048871	17938572	17938618	47	esc_vs_primed	-0.816917
chr10	835070	835735	666	*	38	29.194	2.13047	22.8112	1.46915e-05	0.0048871	13878684	13878721	38	esc_vs_primed	0.810568
chr2	45157906	45160045	2140	*	52	30.2452	1.43228	22.7803	1.46915e-05	0.0048871	2599611	2599662	52	esc_vs_primed	0.5494
chr22	19708187	19710660	2474	*	122	84.2197	1.77166	22.7728	1.46915e-05	0.0048871	24830956	24831077	122	esc_vs_primed	0.662043
chr7	23245557	23246088	532	*	63	47.6515	-1.8779	-22.7532	1.46915e-05	0.0048871	10319195	10319257	63	esc_vs_primed	-0.727282
chr7	155253728	155257459	3732	*	70	46.849	1.64422	22.7344	1.46915e-05	0.0048871	11453505	11453574	70	esc_vs_primed	0.661146
chr16	3344976	3345784	809	*	56	39.531	-1.69174	-22.6674	1.46915e-05	0.0048871	20102433	20102488	56	esc_vs_primed	-0.682125
chrX	102475526	102476352	827	*	28	22.8483	-2.04552	-22.6211	1.46915e-05	0.0048871	25947014	25947041	28	esc_vs_primed	-0.780551
chr8	145239701	145240992	1292	*	48	38.5075	1.97857	22.5997	1.46915e-05	0.0048871	12741289	12741336	48	esc_vs_primed	0.780856
chr20	36148604	36151120	2517	*	152	83.6582	-1.48961	-22.5634	1.46915e-05	0.0048871	24064711	24064862	152	esc_vs_primed	-0.563695
chr18	14430582	14431525	944	*	51	45.3836	-2.25346	-22.5501	1.46915e-05	0.0048871	22240843	22240893	51	esc_vs_primed	-0.859322
chr11	14926670	14927769	1100	*	76	56.4731	-1.97962	-22.521	1.46915e-05	0.0048871	15319086	15319161	76	esc_vs_primed	-0.776098
chr18	60051815	60052386	572	*	53	40.6033	-1.93944	-22.4835	1.46915e-05	0.0048871	22569917	22569969	53	esc_vs_primed	-0.768055
chr8	94507891	94508410	520	*	37	25.6074	-1.65677	-22.4483	1.46915e-05	0.0048871	12303981	12304017	37	esc_vs_primed	-0.691598
chr19	51013697	51014872	1176	*	83	69.3381	2.15936	22.4288	1.46915e-05	0.0048871	23596274	23596356	83	esc_vs_primed	0.81522
chr8	144508444	144510427	1984	*	90	43.6383	1.19773	22.4138	1.46915e-05	0.0048871	12720219	12720308	90	esc_vs_primed	0.474185
chr5	8457433	8458461	1029	*	91	61.9023	-1.71918	-22.3817	1.46915e-05	0.0048871	7316860	7316950	91	esc_vs_primed	-0.66408
chr1	2987661	2991299	3639	*	168	98.4426	1.58234	22.2676	1.46915e-05	0.0048871	66052	66219	168	esc_vs_primed	0.537319
chr22	48074489	48075042	554	*	8	4.88395	1.92857	22.2636	1.46915e-05	0.0048871	25253717	25253724	8	esc_vs_primed	0.757638
chr12	85082492	85083938	1447	*	19	14.4774	-2.08192	-22.1628	1.46915e-05	0.0048871	17074330	17074348	19	esc_vs_primed	-0.77401
chr5	64398500	64399285	786	*	62	50.9351	-1.89188	-22.1618	1.46915e-05	0.0048871	7693999	7694060	62	esc_vs_primed	-0.754804
chr19	51338875	51339747	873	*	69	55.2451	1.9952	22.1012	1.46915e-05	0.0048871	23603182	23603250	69	esc_vs_primed	0.757912
chr12	132961392	132965127	3736	*	118	62.7451	1.3066	22.0858	1.46915e-05	0.0048871	17584952	17585069	118	esc_vs_primed	0.534416
chr6	28745737	28748281	2545	*	41	28.7948	1.77484	22.0853	1.46915e-05	0.0048871	8933861	8933901	41	esc_vs_primed	0.695279
chr4	31997710	31998495	786	*	50	42.8692	-2.08249	-22.0746	1.46915e-05	0.0048871	6117893	6117942	50	esc_vs_primed	-0.843957
chr20	62571309	62572675	1367	*	83	61.6669	-1.77203	-22.0636	1.46915e-05	0.0048871	24411687	24411769	83	esc_vs_primed	-0.73368
chr5	149546667	149547635	969	*	60	45.2456	1.84731	22.0224	1.46915e-05	0.0048871	8318617	8318676	60	esc_vs_primed	0.721029
chr3	146187037	146187850	814	*	46	37.4408	-2.19554	-22.0032	1.46915e-05	0.0048871	5366392	5366437	46	esc_vs_primed	-0.854145
chr11	2889058	2891360	2303	*	140	70.0489	1.40337	21.9915	1.46915e-05	0.0048871	15208020	15208159	140	esc_vs_primed	0.510602
chr17	3289583	3290164	582	*	64	46.1343	-1.9147	-21.9835	1.46915e-05	0.0048871	21078989	21079052	64	esc_vs_primed	-0.744745
chr11	128771077	128774872	3796	*	91	56.2918	1.64966	21.9627	1.46915e-05	0.0048871	16306670	16306760	91	esc_vs_primed	0.610336
chr9	20040865	20041597	733	*	16	12.6947	-2.12944	-21.9205	1.46915e-05	0.0048871	12913468	12913483	16	esc_vs_primed	-0.810299
chr6	26697772	26698725	954	*	37	26.2762	-1.63798	-21.8768	1.46915e-05	0.0048871	8909567	8909603	37	esc_vs_primed	-0.702132
chr6	27525635	27526489	855	*	40	27.4588	-1.70789	-21.8067	1.46915e-05	0.0048871	8918553	8918592	40	esc_vs_primed	-0.699391
chr18	77157423	77158935	1513	*	60	40.6075	1.65194	21.7929	1.46915e-05	0.0048871	22726816	22726875	60	esc_vs_primed	0.665727
chr1	22919613	22920206	594	*	34	24.0577	1.79519	21.7861	1.46915e-05	0.0048871	369572	369605	34	esc_vs_primed	0.690879
chr10	134844217	134844794	578	*	39	28.4708	1.74998	21.7364	1.46915e-05	0.0048871	15125142	15125180	39	esc_vs_primed	0.655447
chr10	38146016	38147196	1181	*	83	69.4042	-2.05204	-21.7252	1.46915e-05	0.0048871	14259228	14259310	83	esc_vs_primed	-0.804317
chr2	219923488	219924910	1423	*	75	51.3022	1.70835	21.7216	1.46915e-05	0.0048871	3941357	3941431	75	esc_vs_primed	0.67157
chr2	80528411	80530223	1813	*	70	48.7791	1.68726	21.6982	1.46915e-05	0.0048871	2890162	2890231	70	esc_vs_primed	0.675539
chr19	56728694	56729146	453	*	51	31.4039	-1.56417	-21.6979	1.46915e-05	0.0048871	23696580	23696630	51	esc_vs_primed	-0.65788
chr1	205818855	205819492	638	*	38	28.7328	-1.89436	-21.6891	1.46915e-05	0.0048871	1743350	1743387	38	esc_vs_primed	-0.750534
chr19	51111185	51111813	629	*	48	38.0948	2.00914	21.6487	1.46915e-05	0.0048871	23598592	23598639	48	esc_vs_primed	0.787451
chr9	116327352	116328048	697	*	29	19.2233	1.71212	21.6277	1.46915e-05	0.0048871	13497386	13497414	29	esc_vs_primed	0.645674
chr5	147249911	147254229	4319	*	95	67.1943	-1.77823	-21.6205	1.46915e-05	0.0048871	8298743	8298837	95	esc_vs_primed	-0.685545
chr19	18979417	18980443	1027	*	125	82.483	-1.66577	-21.5284	1.46915e-05	0.0048871	23168376	23168500	125	esc_vs_primed	-0.656954
chr6	1620927	1623997	3071	*	93	58.3667	1.52941	21.4795	1.46915e-05	0.0048871	8656784	8656876	93	esc_vs_primed	0.562141
chr19	17607881	17608530	650	*	35	28.7771	-1.89239	-21.4791	1.46915e-05	0.0048871	23135943	23135977	35	esc_vs_primed	-0.784938
chr21	46128999	46133494	4496	*	167	81.3757	1.3246	21.3665	1.46915e-05	0.0048871	24742933	24743099	167	esc_vs_primed	0.491144
chr11	47611486	47612076	591	*	72	53.5683	-1.89332	-21.3282	1.46915e-05	0.0048871	15569448	15569519	72	esc_vs_primed	-0.754133
chr10	23482849	23487483	4635	*	107	66.2157	1.45827	21.3129	1.46915e-05	0.0048871	14123012	14123118	107	esc_vs_primed	0.603673
chr2	201981767	201983736	1970	*	85	44.966	-1.34417	-21.2886	1.46915e-05	0.0048871	3792521	3792605	85	esc_vs_primed	-0.45851
chr16	90143644	90144515	872	*	42	29.7417	-1.83819	-21.2702	1.46915e-05	0.0048871	21010950	21010991	42	esc_vs_primed	-0.721985
chr7	157808368	157809303	936	*	39	19.4732	1.28989	21.2625	1.46915e-05	0.0048871	11499718	11499756	39	esc_vs_primed	0.507514
chr19	56163619	56164606	988	*	57	40.8781	-1.59935	-21.2594	1.46915e-05	0.0048871	23686213	23686269	57	esc_vs_primed	-0.683742
chr5	491023	495556	4534	*	201	107.84	1.40188	21.2129	1.46915e-05	0.0048871	7211837	7212037	201	esc_vs_primed	0.553389
chr2	37762917	37763298	382	*	24	19.0195	-2.17036	-21.1719	1.46915e-05	0.0048871	2532016	2532039	24	esc_vs_primed	-0.833734
chr16	1308519	1311757	3239	*	161	90.266	1.39006	21.1619	1.46915e-05	0.0048871	20045461	20045621	161	esc_vs_primed	0.507062
chr11	44357212	44359936	2725	*	40	19.5336	1.26365	21.1505	1.46915e-05	0.0048871	15527012	15527051	40	esc_vs_primed	0.515305
chr3	27758691	27761036	2346	*	31	18.4414	1.3865	21.1363	1.46915e-05	0.0048871	4448542	4448572	31	esc_vs_primed	0.589797
chr7	155261581	155267625	6045	*	127	53.4209	1.15543	21.1019	1.46915e-05	0.0048871	11453819	11453945	127	esc_vs_primed	0.462311
chr9	129433263	129438322	5060	*	129	62.9753	1.17244	21.081	1.46915e-05	0.0048871	13624506	13624634	129	esc_vs_primed	0.484107
chr7	157361316	157362201	886	*	41	32.0476	1.96898	21.0317	1.46915e-05	0.0048871	11488919	11488959	41	esc_vs_primed	0.776809
chr20	61146941	61149036	2096	*	131	74.7791	1.32117	21.0273	1.46915e-05	0.0048871	24371219	24371349	131	esc_vs_primed	0.476863
chr19	51189671	51190459	789	*	49	39.317	2.03487	20.9413	1.46915e-05	0.0048871	23600169	23600217	49	esc_vs_primed	0.773157
chr2	188535198	188540945	5748	*	88	53.8306	-1.53941	-20.8845	1.46915e-05	0.0048871	3701651	3701738	88	esc_vs_primed	-0.61017
chr11	64064378	64066014	1637	*	56	33.8513	1.48195	20.8532	1.46915e-05	0.0048871	15696102	15696157	56	esc_vs_primed	0.580592
chr4	8864902	8869027	4126	*	135	81.6662	1.4047	20.8344	1.46915e-05	0.0048871	5947470	5947604	135	esc_vs_primed	0.563523
chr19	21264896	21265635	740	*	32	16.3523	-1.39744	-20.8332	1.46915e-05	0.0048871	23199898	23199929	32	esc_vs_primed	-0.506956
chr19	56104226	56104936	711	*	71	56.2336	-1.9638	-20.8272	1.46915e-05	0.0048871	23684292	23684362	71	esc_vs_primed	-0.763054
chr4	8875359	8880909	5551	*	171	70.2208	1.0958	20.812	1.46915e-05	0.0048871	5947899	5948069	171	esc_vs_primed	0.447234
chr19	51198708	51199346	639	*	46	41.596	2.25657	20.7947	1.46915e-05	0.0048871	23600356	23600401	46	esc_vs_primed	0.862358
chr14	38080217	38080833	617	*	34	27.6028	-1.9289	-20.7738	1.46915e-05	0.0048871	18535501	18535534	34	esc_vs_primed	-0.797778
chr19	6587224	6591822	4599	*	161	76.5353	1.27625	20.7555	1.46915e-05	0.0048871	22930537	22930697	161	esc_vs_primed	0.481298
chr15	28339738	28340777	1040	*	84	57.9987	-1.59298	-20.7442	1.46915e-05	0.0048871	19270293	19270376	84	esc_vs_primed	-0.63348
chr4	3372060	3373871	1812	*	57	34.2457	1.47106	20.6939	1.46915e-05	0.0048871	5855315	5855371	57	esc_vs_primed	0.608781
chr8	21988954	21992697	3744	*	86	47.8816	1.36502	20.6318	1.46915e-05	0.0048871	11755707	11755792	86	esc_vs_primed	0.55386
chr2	233765555	233766274	720	*	38	24.1158	1.59767	20.6303	1.46915e-05	0.0048871	4070384	4070421	38	esc_vs_primed	0.623394
chr19	1062035	1062990	956	*	37	26.5979	1.78125	20.6252	1.46915e-05	0.0048871	22776814	22776850	37	esc_vs_primed	0.678652
chr9	129381938	129385578	3641	*	57	34.3394	1.52516	20.6125	1.46915e-05	0.0048871	13623436	13623492	57	esc_vs_primed	0.591843
chr19	23386650	23387115	466	*	38	30.1094	-1.88409	-20.6105	1.46915e-05	0.0048871	23219791	23219828	38	esc_vs_primed	-0.772763
chr11	21774470	21775271	802	*	44	36.1158	-1.95398	-20.5668	1.46915e-05	0.0048871	15375000	15375043	44	esc_vs_primed	-0.795061
chr4	1040036	1040873	838	*	32	22.132	1.74057	20.5122	1.46915e-05	0.0048871	5806701	5806732	32	esc_vs_primed	0.665985
chr14	67878535	67879166	632	*	62	49.6555	-1.99453	-20.5106	1.46915e-05	0.0048871	18759061	18759122	62	esc_vs_primed	-0.790254
chr12	12939659	12940253	595	*	63	50.5202	-1.95708	-20.4378	1.46915e-05	0.0048871	16528789	16528851	63	esc_vs_primed	-0.785242
chr7	100945667	100947063	1397	*	92	57.3473	-1.61872	-20.3994	1.46915e-05	0.0048871	10983656	10983747	92	esc_vs_primed	-0.65724
chr8	145749661	145750409	749	*	71	57.7265	-2.0104	-20.2764	1.46915e-05	0.0048871	12750567	12750637	71	esc_vs_primed	-0.777803
chr19	8942550	8943682	1133	*	79	63.348	2.01459	20.2513	1.46915e-05	0.0048871	22973463	22973541	79	esc_vs_primed	0.76916
chr5	68628355	68628738	384	*	36	28.7391	-1.94699	-20.2411	1.46915e-05	0.0048871	7726489	7726524	36	esc_vs_primed	-0.797682
chr12	132950303	132953854	3552	*	102	57.2355	1.44767	20.1564	1.46915e-05	0.0048871	17584734	17584835	102	esc_vs_primed	0.585536
chr19	51280950	51281649	700	*	34	28.8416	2.00403	20.147	1.46915e-05	0.0048871	23602075	23602108	34	esc_vs_primed	0.806063
chr18	76734933	76737034	2102	*	40	24.1462	1.49925	20.0934	1.46915e-05	0.0048871	22719859	22719898	40	esc_vs_primed	0.606288
chr1	870419	871776	1358	*	67	35.7793	1.24442	20.0931	1.46915e-05	0.0048871	4346	4412	67	esc_vs_primed	0.511037
chr19	37266356	37267330	975	*	61	46.1024	-1.87574	-20.0846	1.46915e-05	0.0048871	23353339	23353399	61	esc_vs_primed	-0.74957
chr6	44243547	44244290	744	*	90	62.9203	-1.76743	-20.0188	1.46915e-05	0.0048871	9127034	9127123	90	esc_vs_primed	-0.69854
chr19	38876200	38877632	1433	*	128	77.4785	-1.48594	-20.0091	1.46915e-05	0.0048871	23378262	23378389	128	esc_vs_primed	-0.599166
chr20	21084183	21085728	1546	*	46	28.899	1.61269	19.9976	1.46915e-05	0.0048871	23921622	23921667	46	esc_vs_primed	0.618583
chr5	504318	506769	2452	*	71	49.1567	1.80977	19.9698	1.46915e-05	0.0048871	7212330	7212400	71	esc_vs_primed	0.680913
chr1	179713584	179714511	928	*	40	23.0435	1.48002	19.9611	1.46915e-05	0.0048871	1540642	1540681	40	esc_vs_primed	0.570979
chr4	119186564	119187092	529	*	56	43.1124	-1.88787	-19.9449	1.46915e-05	0.0048871	6677852	6677907	56	esc_vs_primed	-0.734256
chr6	74160644	74162116	1473	*	87	50.4341	-1.40701	-19.9194	1.46915e-05	0.0048871	9296117	9296203	87	esc_vs_primed	-0.501196
chr19	51059138	51060611	1474	*	44	37.3909	1.96908	19.8983	1.46915e-05	0.0048871	23597548	23597591	44	esc_vs_primed	0.778224
chr1	115397517	115398175	659	*	36	22.626	-1.49583	-19.8364	1.46915e-05	0.0048871	1183721	1183756	36	esc_vs_primed	-0.602226
chr17	1063892	1064335	444	*	29	19.9011	1.65558	19.8165	1.46915e-05	0.0048871	21033927	21033955	29	esc_vs_primed	0.668906
chr9	100069891	100070435	545	*	40	32.7581	-2.06471	-19.8153	1.46915e-05	0.0048871	13363717	13363756	40	esc_vs_primed	-0.805313
chr17	56596571	56596918	348	*	25	19.6561	-2.04221	-19.8055	2.20373e-05	0.00602935	21717840	21717864	25	esc_vs_primed	-0.798467
chr3	130466187	130467068	882	*	56	42.3284	-1.89963	-19.7843	2.20373e-05	0.00602935	5247893	5247948	56	esc_vs_primed	-0.757582
chr7	20833910	20835076	1167	*	31	15.5888	1.3466	19.772	2.20373e-05	0.00602935	10298515	10298545	31	esc_vs_primed	0.524177
chr22	28191251	28195524	4274	*	260	148.152	1.22205	19.7488	2.20373e-05	0.00602935	24943644	24943903	260	esc_vs_primed	0.491073
chr16	87523979	87525416	1438	*	65	38.8821	-1.45671	-19.7206	2.20373e-05	0.00602935	20939868	20939932	65	esc_vs_primed	-0.548289
chr5	72607530	72608657	1128	*	36	17.9048	1.41782	19.7085	2.20373e-05	0.00602935	7749163	7749198	36	esc_vs_primed	0.515246
chrX	93955639	93959841	4203	*	65	46.9599	-1.80042	-19.7076	2.20373e-05	0.00602935	25898234	25898298	65	esc_vs_primed	-0.672655
chr1	12123105	12124474	1370	*	87	48.4827	-1.47788	-19.6869	2.20373e-05	0.00602935	224268	224354	87	esc_vs_primed	-0.565383
chr22	20779358	20780444	1087	*	66	48.4352	-1.80197	-19.6426	2.20373e-05	0.00602935	24847442	24847507	66	esc_vs_primed	-0.713694
chr1	45792678	45793745	1068	*	69	42.2826	-1.51418	-19.58	2.20373e-05	0.00602935	664411	664479	69	esc_vs_primed	-0.609941
chr6	13860072	13860796	725	*	70	57.2745	-1.89437	-19.5069	2.20373e-05	0.00602935	8787379	8787448	70	esc_vs_primed	-0.728426
chrX	136627386	136629597	2212	*	67	47.7391	1.76667	19.4914	2.20373e-05	0.00602935	26161443	26161509	67	esc_vs_primed	0.712469
chr17	36824589	36827371	2783	*	47	27.0138	1.48547	19.484	2.20373e-05	0.00602935	21473239	21473285	47	esc_vs_primed	0.557378
chr6	123076803	123077598	796	*	16	10.8022	-1.84042	-19.4427	2.20373e-05	0.00602935	9623186	9623201	16	esc_vs_primed	-0.707528
chr10	102880813	102882672	1860	*	65	47.2602	1.79629	19.427	2.20373e-05	0.00602935	14770453	14770517	65	esc_vs_primed	0.706677
chr19	12758121	12759292	1172	*	57	41.1087	-1.66508	-19.4025	2.20373e-05	0.00602935	23042429	23042485	57	esc_vs_primed	-0.689845
chr7	27252352	27253787	1436	*	89	61.0957	1.71596	19.3476	2.20373e-05	0.00602935	10358745	10358833	89	esc_vs_primed	0.652488
chr15	78556667	78557452	786	*	79	55.0261	-1.78084	-19.3028	2.20373e-05	0.00602935	19761779	19761857	79	esc_vs_primed	-0.67874
chr16	56660559	56665973	5415	*	87	36.6912	1.02015	19.2282	2.20373e-05	0.00602935	20576897	20576983	87	esc_vs_primed	0.423941
chr22	19712150	19715427	3278	*	265	81.4792	0.903311	19.2264	2.20373e-05	0.00602935	24831224	24831488	265	esc_vs_primed	0.331538
chr7	9661061	9661783	723	*	29	20.6109	-1.91791	-19.2226	2.20373e-05	0.00602935	10226424	10226452	29	esc_vs_primed	-0.772581
chr3	176079951	176080544	594	*	44	36.9016	-2.07107	-19.1995	2.20373e-05	0.00602935	5565063	5565106	44	esc_vs_primed	-0.819205
chr8	48100164	48100957	794	*	70	55.3854	-1.82953	-19.1654	2.20373e-05	0.00602935	11977408	11977477	70	esc_vs_primed	-0.698934
chr6	114743472	114748728	5257	*	101	57.7376	-1.5616	-19.1423	2.20373e-05	0.00602935	9571609	9571709	101	esc_vs_primed	-0.611746
chr3	49755788	49756436	649	*	62	42.8705	-1.87245	-19.1299	2.20373e-05	0.00602935	4647062	4647123	62	esc_vs_primed	-0.732675
chr8	65291021	65293594	2574	*	90	47.7956	1.40535	19.1071	2.20373e-05	0.00602935	12110755	12110844	90	esc_vs_primed	0.524716
chr12	54450521	54455946	5426	*	88	39.694	1.09993	19.0974	2.20373e-05	0.00602935	16853104	16853191	88	esc_vs_primed	0.414188
chr22	37493659	37494173	515	*	36	28.1911	1.7921	19.0776	2.20373e-05	0.00602935	25060554	25060589	36	esc_vs_primed	0.71989
chr13	31480283	31480979	697	*	62	48.5558	-1.8165	-19.0646	2.20373e-05	0.00602935	17739282	17739343	62	esc_vs_primed	-0.698963
chr19	12161705	12162678	974	*	44	30.8932	-1.84337	-19.04	2.20373e-05	0.00602935	23033070	23033113	44	esc_vs_primed	-0.721912
chr19	42425094	42431565	6472	*	128	53.1909	1.07511	19.0358	2.20373e-05	0.00602935	23437768	23437895	128	esc_vs_primed	0.425943
chr12	132689765	132690651	887	*	51	36.1045	1.85916	19.0245	2.20373e-05	0.00602935	17579883	17579933	51	esc_vs_primed	0.715631
chr16	63651085	63651772	688	*	48	40.9705	-1.94684	-18.994	2.20373e-05	0.00602935	20637908	20637955	48	esc_vs_primed	-0.790719
chr5	399781	400555	775	*	44	29.4161	1.65442	18.9824	2.20373e-05	0.00602935	7209204	7209247	44	esc_vs_primed	0.654821
chr2	102803684	102804600	917	*	54	43.0873	-2.08714	-18.9771	2.20373e-05	0.00602935	3054175	3054228	54	esc_vs_primed	-0.80867
chr9	129244818	129245353	536	*	35	25.0379	1.64499	18.9241	2.20373e-05	0.00602935	13620698	13620732	35	esc_vs_primed	0.671281
chr19	1465364	1466800	1437	*	114	65.6144	1.44021	18.882	2.20373e-05	0.00602935	22792521	22792634	114	esc_vs_primed	0.512519
chr12	131198438	131199456	1019	*	43	25.8749	1.51544	18.8095	2.20373e-05	0.00602935	17550885	17550927	43	esc_vs_primed	0.561999
chr2	121104713	121108072	3360	*	135	60.4508	1.24188	18.7651	2.20373e-05	0.00602935	3207645	3207779	135	esc_vs_primed	0.437347
chr19	12305553	12306626	1074	*	72	52.8006	-1.96348	-18.7506	2.20373e-05	0.00602935	23035658	23035729	72	esc_vs_primed	-0.779232
chr7	155324169	155325597	1429	*	44	20.2927	1.18291	18.7453	2.20373e-05	0.00602935	11455018	11455061	44	esc_vs_primed	0.488886
chr19	51220781	51222703	1923	*	75	65.3568	2.07855	18.7242	2.20373e-05	0.00602935	23600824	23600898	75	esc_vs_primed	0.8175
chr1	228074590	228075867	1278	*	56	37.6534	1.73968	18.7165	2.20373e-05	0.00602935	1931887	1931942	56	esc_vs_primed	0.662124
chr10	94820988	94822202	1215	*	68	51.2791	1.87042	18.69	2.20373e-05	0.00602935	14686901	14686968	68	esc_vs_primed	0.719092
chr19	35615304	35615790	487	*	35	28.8109	-2.10692	-18.6827	2.20373e-05	0.00602935	23323944	23323978	35	esc_vs_primed	-0.80974
chr17	46802550	46804777	2228	*	87	52.2834	1.375	18.6812	2.20373e-05	0.00602935	21621406	21621492	87	esc_vs_primed	0.570877
chr6	166419138	166421571	2434	*	48	28.5026	1.44979	18.6804	2.20373e-05	0.00602935	9989074	9989121	48	esc_vs_primed	0.585807
chr14	101193617	101194580	964	*	38	23.3453	1.53822	18.6612	2.20373e-05	0.00602935	19090859	19090896	38	esc_vs_primed	0.601883
chr10	95327379	95328271	893	*	44	29.3033	1.50638	18.6302	2.20373e-05	0.00602935	14692913	14692956	44	esc_vs_primed	0.595653
chr10	121577455	121579496	2042	*	109	36.9772	-1.07144	-18.6119	2.20373e-05	0.00602935	14947488	14947596	109	esc_vs_primed	-0.359552
chr9	139879236	139880579	1344	*	91	60.9251	1.58314	18.6082	2.20373e-05	0.00602935	13833486	13833576	91	esc_vs_primed	0.61047
chr21	44697532	44698519	988	*	34	20.6042	1.52146	18.5946	2.20373e-05	0.00602935	24710630	24710663	34	esc_vs_primed	0.590697
chr10	27608675	27609079	405	*	37	24.7439	-1.71931	-18.589	2.20373e-05	0.00602935	14159820	14159856	37	esc_vs_primed	-0.655641
chr7	491050	493035	1986	*	69	39.8099	1.44277	18.4873	2.20373e-05	0.00602935	10069084	10069152	69	esc_vs_primed	0.542682
chr22	50118214	50118987	774	*	58	44.4637	1.86845	18.4862	2.20373e-05	0.00602935	25290180	25290237	58	esc_vs_primed	0.719806
chr4	155253943	155254579	637	*	46	31.4688	-1.81717	-18.4734	2.20373e-05	0.00602935	6919085	6919130	46	esc_vs_primed	-0.709942
chr12	132973125	132974507	1383	*	63	33.1314	1.32995	18.4443	2.20373e-05	0.00602935	17585336	17585398	63	esc_vs_primed	0.521525
chr7	1260358	1263384	3027	*	70	35.1584	1.22526	18.4251	2.20373e-05	0.00602935	10091744	10091813	70	esc_vs_primed	0.49921
chr3	50312624	50314155	1532	*	137	73.2537	-1.35761	-18.3631	2.20373e-05	0.00602935	4656355	4656491	137	esc_vs_primed	-0.511698
chr9	129883890	129884699	810	*	31	18.6198	1.45137	18.3418	2.20373e-05	0.00602935	13630421	13630451	31	esc_vs_primed	0.599339
chr2	226608335	226609153	819	*	38	28.8237	-1.83108	-18.3055	2.9383e-05	0.00667623	3999421	3999458	38	esc_vs_primed	-0.694022
chr20	7784229	7784714	486	*	40	33.5745	-2.02841	-18.2763	2.9383e-05	0.00667623	23816907	23816946	40	esc_vs_primed	-0.796079
chr2	39186910	39187461	552	*	56	35.5338	-1.6492	-18.2655	2.9383e-05	0.00667623	2546681	2546736	56	esc_vs_primed	-0.649133
chr10	77191611	77193457	1847	*	32	19.2524	1.4707	18.2476	2.9383e-05	0.00667623	14544260	14544291	32	esc_vs_primed	0.529262
chr12	14924930	14926685	1756	*	46	19.4519	-1.21797	-18.1912	2.9383e-05	0.00667623	16546282	16546327	46	esc_vs_primed	-0.445752
chr2	45180351	45182519	2169	*	94	49.7665	1.39924	18.1805	2.9383e-05	0.00667623	2600478	2600571	94	esc_vs_primed	0.551604
chr5	3599193	3600501	1309	*	82	46.4446	1.50933	18.1668	2.9383e-05	0.00667623	7270489	7270570	82	esc_vs_primed	0.557866
chr9	139738877	139739496	620	*	84	56.9641	-1.65879	-18.1511	2.9383e-05	0.00667623	13829124	13829207	84	esc_vs_primed	-0.648734
chr19	51054197	51055438	1242	*	42	34.4492	2.07193	18.1295	2.9383e-05	0.00667623	23597418	23597459	42	esc_vs_primed	0.811116
chr12	124873169	124874386	1218	*	79	41.994	1.35311	18.1246	2.9383e-05	0.00667623	17472167	17472245	79	esc_vs_primed	0.529284
chr19	812130	812909	780	*	87	47.8559	-1.48527	-18.1176	2.9383e-05	0.00667623	22767622	22767708	87	esc_vs_primed	-0.560692
chr14	89018105	89019306	1202	*	39	25.6122	-1.4191	-18.1039	2.9383e-05	0.00667623	18944741	18944779	39	esc_vs_primed	-0.597
chr7	131594056	131594530	475	*	56	39.1375	-1.74055	-18.0953	2.9383e-05	0.00667623	11217431	11217486	56	esc_vs_primed	-0.698062
chr6	49917583	49918046	464	*	24	18.9504	-2.04542	-18.0881	2.9383e-05	0.00667623	9165685	9165708	24	esc_vs_primed	-0.815067
chr17	75567197	75568610	1414	*	53	31.6868	1.52211	18.0727	2.9383e-05	0.00667623	21961480	21961532	53	esc_vs_primed	0.592148
chr2	240362012	240363179	1168	*	35	20.6053	1.59743	18.0504	2.9383e-05	0.00667623	4163663	4163697	35	esc_vs_primed	0.593837
chr16	3016786	3017557	772	*	84	56.1049	-1.55142	-18.0455	2.9383e-05	0.00667623	20093727	20093810	84	esc_vs_primed	-0.619806
chr16	86605137	86609031	3895	*	71	40.1341	1.38356	18.0448	2.9383e-05	0.00667623	20923583	20923653	71	esc_vs_primed	0.54581
chr16	9767580	9769657	2078	*	44	28.7069	-1.7446	-18.0278	2.9383e-05	0.00667623	20189304	20189347	44	esc_vs_primed	-0.654533
chr13	100646200	100646899	700	*	9	6.29975	1.8492	18.0268	2.9383e-05	0.00667623	18217521	18217529	9	esc_vs_primed	0.674917
chr20	9487202	9489782	2581	*	147	63.0043	-1.12691	-18.0237	2.9383e-05	0.00667623	23828265	23828411	147	esc_vs_primed	-0.406812
chr3	128198227	128201376	3150	*	86	45.8452	1.34905	17.9335	2.9383e-05	0.00667623	5218679	5218764	86	esc_vs_primed	0.544422
chr5	1672593	1673672	1080	*	43	20.5577	1.2659	17.8819	2.9383e-05	0.00667623	7240463	7240505	43	esc_vs_primed	0.507944
chr15	31775371	31776237	867	*	141	61.0257	-1.07173	-17.8588	2.9383e-05	0.00667623	19306794	19306934	141	esc_vs_primed	-0.426001
chr1	223199828	223203247	3420	*	79	49.5696	-1.62646	-17.7823	2.9383e-05	0.00667623	1879169	1879247	79	esc_vs_primed	-0.631494
chr10	129536225	129537491	1267	*	77	50.5684	1.64474	17.7816	2.9383e-05	0.00667623	15038211	15038287	77	esc_vs_primed	0.654369
chr12	114832361	114837349	4989	*	150	50.8406	1.02759	17.7577	2.9383e-05	0.00667623	17332013	17332162	150	esc_vs_primed	0.373333
chr16	88947155	88948237	1083	*	70	50.3576	1.65232	17.7473	2.9383e-05	0.00667623	20977498	20977567	70	esc_vs_primed	0.634561
chr1	81711231	81714606	3376	*	70	45.4643	-1.64848	-17.7431	2.9383e-05	0.00667623	941397	941466	70	esc_vs_primed	-0.64817
chr16	67449861	67450606	746	*	64	42.0523	-1.61625	-17.7262	2.9383e-05	0.00667623	20673739	20673802	64	esc_vs_primed	-0.648826
chr8	144360828	144361674	847	*	65	34.4635	1.39062	17.7244	2.9383e-05	0.00667623	12716184	12716248	65	esc_vs_primed	0.566062
chr7	111368349	111368888	540	*	43	34.1454	-2.05073	-17.6538	2.9383e-05	0.00667623	11073493	11073535	43	esc_vs_primed	-0.784235
chr10	105344174	105344739	566	*	104	74.8609	-1.73026	-17.6495	2.9383e-05	0.00667623	14805463	14805566	104	esc_vs_primed	-0.691192
chr11	117664999	117666597	1599	*	58	36.7288	1.49749	17.6473	2.9383e-05	0.00667623	16185204	16185261	58	esc_vs_primed	0.576134
chr17	6899788	6900315	528	*	36	17.7894	-1.36925	-17.5998	2.9383e-05	0.00667623	21138136	21138171	36	esc_vs_primed	-0.522324
chr9	37028369	37032312	3944	*	124	53.7637	1.191	17.5825	2.9383e-05	0.00667623	13043657	13043780	124	esc_vs_primed	0.431717
chr19	50706376	50707159	784	*	65	57.2414	2.03687	17.5772	2.9383e-05	0.00667623	23589488	23589552	65	esc_vs_primed	0.815438
chr12	131864350	131866559	2210	*	76	46.9552	1.51945	17.5485	2.9383e-05	0.00667623	17562362	17562437	76	esc_vs_primed	0.610509
chr3	42947385	42948169	785	*	66	36.4406	-1.45492	-17.5421	2.9383e-05	0.00667623	4565068	4565133	66	esc_vs_primed	-0.548524
chr17	7359404	7359941	538	*	29	19.0208	-1.75386	-17.538	2.9383e-05	0.00667623	21149344	21149372	29	esc_vs_primed	-0.72457
chr10	102895708	102899020	3313	*	90	58.1	1.56955	17.4899	2.9383e-05	0.00667623	14770904	14770993	90	esc_vs_primed	0.620152
chr20	61878032	61878769	738	*	41	26.3836	1.58585	17.4191	2.9383e-05	0.00667623	24390161	24390201	41	esc_vs_primed	0.604498
chr14	37057151	37059300	2150	*	20	10.6794	1.2495	17.4166	2.9383e-05	0.00667623	18527432	18527451	20	esc_vs_primed	0.539973
chr19	45888607	45889589	983	*	77	54.6879	-1.59509	-17.411	2.9383e-05	0.00667623	23488021	23488097	77	esc_vs_primed	-0.663762
chr6	56934522	56936505	1984	*	29	14.6086	-1.38424	-17.4015	2.9383e-05	0.00667623	9212265	9212293	29	esc_vs_primed	-0.522061
chr1	6514864	6515491	628	*	92	51.3537	-1.31809	-17.3903	2.9383e-05	0.00667623	128055	128146	92	esc_vs_primed	-0.525126
chr7	4183804	4184826	1023	*	41	24.2809	1.48266	17.3797	2.9383e-05	0.00667623	10153312	10153352	41	esc_vs_primed	0.604646
chr13	100644420	100645455	1036	*	22	8.96049	1.14287	17.36	2.9383e-05	0.00667623	18217499	18217520	22	esc_vs_primed	0.427661
chr2	220375370	220379295	3926	*	93	52.3028	1.33551	17.323	2.9383e-05	0.00667623	3948927	3949019	93	esc_vs_primed	0.503086
chr13	80850261	80851260	1000	*	13	6.80436	-1.30612	-17.3013	2.9383e-05	0.00667623	18078812	18078824	13	esc_vs_primed	-0.527822
chr19	14320105	14320883	779	*	47	38.4011	-1.92982	-17.2907	2.9383e-05	0.00667623	23076486	23076532	47	esc_vs_primed	-0.771
chr11	44345635	44350685	5051	*	68	32.8316	1.13618	17.2406	2.9383e-05	0.00667623	15526864	15526931	68	esc_vs_primed	0.471656
chr19	51412375	51413345	971	*	43	28.9991	1.92957	17.2122	2.9383e-05	0.00667623	23604126	23604168	43	esc_vs_primed	0.715428
chr21	38935855	38936716	862	*	71	43.4844	-1.55742	-17.1977	2.9383e-05	0.00667623	24636148	24636218	71	esc_vs_primed	-0.618045
chr20	61282938	61283968	1031	*	37	21.7413	1.41115	17.1874	2.9383e-05	0.00667623	24373581	24373617	37	esc_vs_primed	0.573817
chr17	33813490	33818579	5090	*	164	79.2538	-1.15358	-17.1768	2.9383e-05	0.00667623	21436850	21437013	164	esc_vs_primed	-0.450011
chr9	129389275	129394111	4837	*	91	33.4215	0.935457	17.1426	2.9383e-05	0.00667623	13623711	13623801	91	esc_vs_primed	0.384169
chr14	100632788	100633450	663	*	39	24.2221	1.45927	17.134	2.9383e-05	0.00667623	19080438	19080476	39	esc_vs_primed	0.633605
chr8	1777192	1778205	1014	*	58	25.4544	-1.12597	-17.1221	2.9383e-05	0.00667623	11552745	11552802	58	esc_vs_primed	-0.434874
chr22	46646691	46647441	751	*	37	18.3731	-1.27714	-17.0934	2.9383e-05	0.00667623	25225861	25225897	37	esc_vs_primed	-0.466871
chr1	111746412	111747427	1016	*	84	62.4722	-1.8707	-17.0925	2.9383e-05	0.00667623	1149742	1149825	84	esc_vs_primed	-0.733671
chr2	141412869	141413506	638	*	21	13.7226	-1.64104	-17.0435	2.9383e-05	0.00667623	3382772	3382792	21	esc_vs_primed	-0.629755
chr1	249141524	249142421	898	*	103	58.8938	-1.473	-17.0389	2.9383e-05	0.00667623	2152494	2152596	103	esc_vs_primed	-0.537784
chr5	98175224	98175641	418	*	33	16.6403	-1.23987	-17.0329	2.9383e-05	0.00667623	7928850	7928882	33	esc_vs_primed	-0.50505
chr2	133104501	133105235	735	*	32	10.5571	-0.973899	-16.9942	2.9383e-05	0.00667623	3324093	3324124	32	esc_vs_primed	-0.341637
chr21	34524592	34525023	432	*	24	13.4128	1.5667	16.9774	2.9383e-05	0.00667623	24583065	24583088	24	esc_vs_primed	0.603745
chr16	11620813	11621235	423	*	17	12.2034	1.85467	16.9418	2.9383e-05	0.00667623	20213160	20213176	17	esc_vs_primed	0.73081
chr15	48483759	48484369	611	*	33	19.6168	-1.69604	-16.9418	2.9383e-05	0.00667623	19459407	19459439	33	esc_vs_primed	-0.7007
chr2	220348182	220349064	883	*	40	24.2346	1.48502	16.9263	3.67288e-05	0.0075985	3948225	3948264	40	esc_vs_primed	0.453757
chr19	50553750	50554451	702	*	44	29.8411	1.60875	16.9247	3.67288e-05	0.0075985	23587132	23587175	44	esc_vs_primed	0.641992
chr17	35284919	35289218	4300	*	76	26.7562	0.948334	16.8924	3.67288e-05	0.0075985	21452421	21452496	76	esc_vs_primed	0.384282
chr17	170573	171257	685	*	34	17.9233	1.44411	16.8877	3.67288e-05	0.0075985	21015596	21015629	34	esc_vs_primed	0.552237
chr19	51415577	51416492	916	*	36	28.3688	1.84877	16.8379	3.67288e-05	0.0075985	23604204	23604239	36	esc_vs_primed	0.704786
chr11	60619701	60620517	817	*	71	46.7995	-1.65224	-16.8362	3.67288e-05	0.0075985	15640365	15640435	71	esc_vs_primed	-0.652324
chr15	90290065	90293509	3445	*	87	37.2654	1.06891	16.8188	3.67288e-05	0.0075985	19870938	19871024	87	esc_vs_primed	0.415006
chr10	76803373	76803925	553	*	54	41.3398	-1.81319	-16.8102	3.67288e-05	0.0075985	14538551	14538604	54	esc_vs_primed	-0.747656
chr13	87533930	87534736	807	*	8	5.0614	-1.73636	-16.7862	3.67288e-05	0.0075985	18115607	18115614	8	esc_vs_primed	-0.660007
chr16	65264686	65269848	5163	*	89	49.8079	-1.52794	-16.7168	3.67288e-05	0.0075985	20648162	20648250	89	esc_vs_primed	-0.582091
chr7	69111467	69112189	723	*	25	18.0077	-1.65245	-16.6892	3.67288e-05	0.0075985	10704205	10704229	25	esc_vs_primed	-0.638077
chr17	6816639	6817799	1161	*	37	21.3141	-1.47969	-16.6701	3.67288e-05	0.0075985	21137045	21137081	37	esc_vs_primed	-0.594125
chr4	184679532	184680112	581	*	32	10.3507	1.02765	16.6572	3.67288e-05	0.0075985	7128643	7128674	32	esc_vs_primed	0.368086
chr10	21787596	21788502	907	*	17	10.0366	1.58634	16.6341	3.67288e-05	0.0075985	14105750	14105766	17	esc_vs_primed	0.613767
chr4	1558319	1558778	460	*	25	14.2143	1.3513	16.5697	3.67288e-05	0.0075985	5818498	5818522	25	esc_vs_primed	0.548595
chr5	140051983	140052576	594	*	66	43.857	-1.72325	-16.5677	3.67288e-05	0.0075985	8234475	8234540	66	esc_vs_primed	-0.68491
chr2	172972414	172975426	3013	*	123	45.7526	0.959887	16.5439	3.67288e-05	0.0075985	3593568	3593690	123	esc_vs_primed	0.391055
chr15	65593147	65593894	748	*	44	28.0071	-1.55908	-16.5124	3.67288e-05	0.0075985	19616478	19616521	44	esc_vs_primed	-0.5922
chr14	55491561	55493028	1468	*	24	13.6163	-1.40577	-16.4863	3.67288e-05	0.0075985	18654352	18654375	24	esc_vs_primed	-0.566675
chr9	40331905	40332600	696	*	35	25.2583	-1.80359	-16.4836	3.67288e-05	0.0075985	13066993	13067027	35	esc_vs_primed	-0.704837
chr22	50025915	50026618	704	*	49	36.6754	1.87541	16.481	3.67288e-05	0.0075985	25288115	25288163	49	esc_vs_primed	0.743372
chr19	53540576	53541358	783	*	51	40.0835	-2.09153	-16.478	3.67288e-05	0.0075985	23633924	23633974	51	esc_vs_primed	-0.818133
chr3	147077593	147078984	1392	*	26	13.5416	1.25469	16.4752	3.67288e-05	0.0075985	5371343	5371368	26	esc_vs_primed	0.501104
chr10	102905258	102906893	1636	*	94	47.2874	1.21242	16.4562	3.67288e-05	0.0075985	14771163	14771256	94	esc_vs_primed	0.495105
chr4	175322144	175322849	706	*	19	10.8051	-1.40254	-16.4335	3.67288e-05	0.0075985	7053529	7053547	19	esc_vs_primed	-0.575369
chrX	152224903	152225149	247	*	21	17.654	-2.0542	-16.4263	3.67288e-05	0.0075985	26255824	26255844	21	esc_vs_primed	-0.840922
chr19	1851402	1852284	883	*	65	37.4686	-1.44362	-16.4122	3.67288e-05	0.0075985	22805565	22805629	65	esc_vs_primed	-0.581693
chr17	38024082	38024745	664	*	62	39.8405	-1.52202	-16.4112	3.67288e-05	0.0075985	21493575	21493636	62	esc_vs_primed	-0.622331
chr16	85616448	85618967	2520	*	79	36.637	1.10893	16.407	3.67288e-05	0.0075985	20904130	20904208	79	esc_vs_primed	0.468346
chr19	49636950	49637517	568	*	32	19.104	-1.48274	-16.4025	3.67288e-05	0.0075985	23566162	23566193	32	esc_vs_primed	-0.606828
chr17	153936	155154	1219	*	42	23.7846	1.4031	16.3753	3.67288e-05	0.0075985	21015290	21015331	42	esc_vs_primed	0.551032
chr16	1339511	1340507	997	*	38	21.5941	1.54881	16.3741	3.67288e-05	0.0075985	20046388	20046425	38	esc_vs_primed	0.565832
chr9	135618387	135619932	1546	*	43	27.3137	1.48857	16.3507	3.67288e-05	0.0075985	13735461	13735503	43	esc_vs_primed	0.5918
chr21	43145176	43146565	1390	*	54	40.4227	1.83676	16.3248	3.67288e-05	0.0075985	24680641	24680694	54	esc_vs_primed	0.734052
chr15	100136860	100137978	1119	*	23	11.5124	-1.33816	-16.3013	3.67288e-05	0.0075985	19974531	19974553	23	esc_vs_primed	-0.51507
chr8	22015551	22021538	5988	*	95	47.5221	1.22022	16.3011	3.67288e-05	0.0075985	11756372	11756466	95	esc_vs_primed	0.477707
chr12	30353851	30354663	813	*	57	36.744	-1.55984	-16.2896	3.67288e-05	0.0075985	16654332	16654388	57	esc_vs_primed	-0.584811
chr8	12788910	12789351	442	*	42	31.1128	-1.72399	-16.2807	3.67288e-05	0.0075985	11673420	11673461	42	esc_vs_primed	-0.715711
chr6	41375057	41376406	1350	*	39	17.1587	1.34113	16.2725	3.67288e-05	0.0075985	9085045	9085083	39	esc_vs_primed	0.491086
chr1	25259325	25262289	2965	*	63	36.9797	1.3874	16.2717	3.67288e-05	0.0075985	403169	403231	63	esc_vs_primed	0.563586
chr15	81410761	81411145	385	*	38	26.0785	-1.68945	-16.2586	4.40745e-05	0.00882216	19793010	19793047	38	esc_vs_primed	-0.669525
chr16	88704904	88706605	1702	*	72	37.4746	1.39783	16.2578	4.40745e-05	0.00882216	20969292	20969363	72	esc_vs_primed	0.533228
chr1	9258720	9259066	347	*	34	20.5618	-1.69535	-16.2578	4.40745e-05	0.00882216	171650	171683	34	esc_vs_primed	-0.685222
chr20	35168933	35169645	713	*	44	25.2871	1.45132	16.2429	4.40745e-05	0.00882216	24049786	24049829	44	esc_vs_primed	0.587641
chr19	44554885	44555647	763	*	20	13.2512	-1.61777	-16.2386	4.40745e-05	0.00882216	23465579	23465598	20	esc_vs_primed	-0.666678
chr4	190962070	190963054	985	*	30	16.396	-1.29812	-16.2385	4.40745e-05	0.00882216	7201004	7201033	30	esc_vs_primed	-0.505074
chr15	93652648	93653317	670	*	43	21.4935	1.32042	16.2362	4.40745e-05	0.00882216	19913492	19913534	43	esc_vs_primed	0.522357
chr8	143545214	143546761	1548	*	104	50.3379	1.22088	16.2337	4.40745e-05	0.00882216	12700029	12700132	104	esc_vs_primed	0.538176
chr3	147132010	147136525	4516	*	46	24.8665	1.27616	16.2306	4.40745e-05	0.00882216	5372726	5372771	46	esc_vs_primed	0.49457
chr8	96085203	96085940	738	*	56	37.9569	-1.58598	-16.2046	4.40745e-05	0.00882216	12319224	12319279	56	esc_vs_primed	-0.624235
chr3	192506652	192506939	288	*	29	22.0998	-1.85539	-16.177	4.40745e-05	0.00882216	5710346	5710374	29	esc_vs_primed	-0.716685
chr21	9825443	9827547	2105	*	336	71.8341	0.534391	16.1726	4.40745e-05	0.00882216	24423216	24423551	336	esc_vs_primed	0.202219
chr8	144221896	144222673	778	*	39	19.8256	1.23124	16.167	4.40745e-05	0.00882216	12712639	12712677	39	esc_vs_primed	0.490478
chr1	1108924	1109973	1050	*	53	35.6581	1.59756	16.1514	4.40745e-05	0.00882216	12943	12995	53	esc_vs_primed	0.63217
chr11	3190412	3191019	608	*	28	17.7322	1.51426	16.1403	4.40745e-05	0.00882216	15214520	15214547	28	esc_vs_primed	0.639427
chr9	37002318	37003350	1033	*	51	41.7705	1.85022	16.1196	5.14203e-05	0.0102261	13043158	13043208	51	esc_vs_primed	0.723981
chr3	119528430	119529244	815	*	48	35.5525	-1.74855	-16.1057	5.14203e-05	0.0102261	5132755	5132802	48	esc_vs_primed	-0.712362
chr6	27529083	27530216	1134	*	38	23.4074	-1.46837	-16.0953	5.14203e-05	0.0102261	8918629	8918666	38	esc_vs_primed	-0.598902
chr20	55501298	55504048	2751	*	40	22.6326	1.4402	16.0775	5.87661e-05	0.0112748	24283723	24283762	40	esc_vs_primed	0.55134
chr8	145938537	145939641	1105	*	106	71.0874	-1.53316	-16.0602	5.87661e-05	0.0112748	12755046	12755151	106	esc_vs_primed	-0.587343
chr12	247854	250390	2537	*	106	49.2938	1.0468	16.0561	5.87661e-05	0.0112748	16377962	16378067	106	esc_vs_primed	0.392411
chr11	118025734	118028761	3028	*	53	24.5594	1.22681	16.0002	5.87661e-05	0.0112748	16190067	16190119	53	esc_vs_primed	0.433404
chr8	48172649	48173035	387	*	27	19.298	-1.69795	-15.9878	5.87661e-05	0.0112748	11978053	11978079	27	esc_vs_primed	-0.73182
chr19	12034839	12035328	490	*	22	17.1715	-1.891	-15.9751	5.87661e-05	0.0112748	23031280	23031301	22	esc_vs_primed	-0.770443
chr13	24477362	24478430	1069	*	78	52.1092	-1.53051	-15.9747	5.87661e-05	0.0112748	17663793	17663870	78	esc_vs_primed	-0.607089
chr7	3018588	3019402	815	*	26	13.5419	1.23123	15.9632	5.87661e-05	0.0112748	10138752	10138777	26	esc_vs_primed	0.490992
chr3	147121880	147124417	2538	*	71	40.0183	1.30125	15.9472	5.87661e-05	0.0112748	5372275	5372345	71	esc_vs_primed	0.518512
chr18	13611211	13612078	868	*	34	24.3161	1.7257	15.9347	5.87661e-05	0.0112748	22233242	22233275	34	esc_vs_primed	0.700962
chr10	129533200	129533998	799	*	27	17.6518	1.62959	15.9333	5.87661e-05	0.0112748	15038039	15038065	27	esc_vs_primed	0.619554
chr3	9642367	9642694	328	*	44	35.6283	-2.0506	-15.9177	5.87661e-05	0.0112748	4288233	4288276	44	esc_vs_primed	-0.753888
chr9	114243498	114244484	987	*	28	17.7291	-1.63977	-15.9164	5.87661e-05	0.0112748	13475575	13475602	28	esc_vs_primed	-0.622429
chr3	147088257	147091598	3342	*	72	38.9922	1.49205	15.9144	5.87661e-05	0.0112748	5371471	5371542	72	esc_vs_primed	0.576997
chr6	28725179	28726163	985	*	46	27.2256	1.57085	15.907	5.87661e-05	0.0112748	8933391	8933436	46	esc_vs_primed	0.579026
chr13	21295612	21296263	652	*	67	45.9685	-1.74763	-15.8851	5.87661e-05	0.0112748	17629511	17629577	67	esc_vs_primed	-0.65942
chr10	102883693	102887387	3695	*	48	24.7735	1.19016	15.8847	5.87661e-05	0.0112748	14770566	14770613	48	esc_vs_primed	0.467198
chr9	32525023	32525931	909	*	21	12.8038	-1.52612	-15.8565	6.61118e-05	0.0121064	12990506	12990526	21	esc_vs_primed	-0.582057
chr17	4802129	4803952	1824	*	123	61.1996	-1.08692	-15.8377	6.61118e-05	0.0121064	21108620	21108742	123	esc_vs_primed	-0.42021
chr10	26500526	26502340	1815	*	66	30.3899	1.34933	15.8278	6.61118e-05	0.0121064	14147979	14148044	66	esc_vs_primed	0.494239
chr7	157131168	157132288	1121	*	42	22.9558	-1.42062	-15.8215	6.61118e-05	0.0121064	11483574	11483615	42	esc_vs_primed	-0.570139
chr18	32847091	32847848	758	*	58	48.3354	-1.97318	-15.7975	6.61118e-05	0.0121064	22360256	22360313	58	esc_vs_primed	-0.823078
chr21	46449520	46450794	1275	*	37	20.6297	1.33029	15.779	6.61118e-05	0.0121064	24750934	24750970	37	esc_vs_primed	0.52851
chr20	55834728	55837180	2453	*	54	27.9041	1.30105	15.7767	6.61118e-05	0.0121064	24288726	24288779	54	esc_vs_primed	0.528882
chr16	87669104	87669910	807	*	37	22.031	1.50993	15.7677	6.61118e-05	0.0121064	20943179	20943215	37	esc_vs_primed	0.599769
chr2	109746234	109747020	787	*	71	41.7187	1.49881	15.762	6.61118e-05	0.0121064	3114138	3114208	71	esc_vs_primed	0.59079
chr9	139083416	139084530	1115	*	34	21.4522	1.53463	15.7208	6.61118e-05	0.0121064	13809782	13809815	34	esc_vs_primed	0.611802
chr6	99295415	99296732	1318	*	57	36.282	-1.5194	-15.7172	6.61118e-05	0.0121064	9453532	9453588	57	esc_vs_primed	-0.624245
chr6	40722191	40723303	1113	*	50	35.6819	1.67034	15.7112	6.61118e-05	0.0121064	9079294	9079343	50	esc_vs_primed	0.671157
chr9	129372033	129373646	1614	*	88	39.0854	1.20484	15.6686	6.61118e-05	0.0121064	13622887	13622974	88	esc_vs_primed	0.400342
chr1	91298457	91300446	1990	*	36	15.9939	1.14793	15.6653	6.61118e-05	0.0121064	1007253	1007288	36	esc_vs_primed	0.439946
chr22	19741899	19744155	2257	*	110	49.0227	1.36256	15.6651	6.61118e-05	0.0121064	24832037	24832146	110	esc_vs_primed	0.49866
chr3	147102905	147103797	893	*	18	11.3967	1.46957	15.6618	6.61118e-05	0.0121064	5371703	5371720	18	esc_vs_primed	0.609381
chr4	167636521	167642546	6026	*	93	54.0514	-1.56528	-15.651	6.61118e-05	0.0121064	7000389	7000481	93	esc_vs_primed	-0.594985
chr18	12776864	12777986	1123	*	82	58.7151	-1.73503	-15.6363	6.61118e-05	0.0121064	22221605	22221686	82	esc_vs_primed	-0.707007
chr7	329754	330999	1246	*	93	55.4801	-1.55504	-15.6294	6.61118e-05	0.0121064	10064490	10064582	93	esc_vs_primed	-0.612275
chr13	112761361	112762139	779	*	33	19.0386	1.27032	15.6253	6.61118e-05	0.0121064	18331147	18331179	33	esc_vs_primed	0.521619
chr6	79338894	79339631	738	*	34	21.1909	-1.52893	-15.6203	6.61118e-05	0.0121064	9328164	9328197	34	esc_vs_primed	-0.609703
chr19	35068215	35068896	682	*	49	36.5585	-1.90114	-15.5976	6.61118e-05	0.0121064	23316908	23316956	49	esc_vs_primed	-0.751402
chr5	524823	526491	1669	*	56	26.7093	1.17041	15.5841	6.61118e-05	0.0121064	7212934	7212989	56	esc_vs_primed	0.480674
chr15	53079113	53082156	3044	*	195	91.4448	1.23769	15.5745	7.34576e-05	0.0133985	19499242	19499436	195	esc_vs_primed	0.465358
chr17	46606868	46608162	1295	*	50	29.7829	1.41095	15.5583	7.34576e-05	0.0133985	21616989	21617038	50	esc_vs_primed	0.561679
chr14	101962562	101963739	1178	*	32	20.3516	1.47098	15.5272	8.81491e-05	0.0157673	19102299	19102330	32	esc_vs_primed	0.599855
chr21	44592750	44593734	985	*	62	32.4517	1.32637	15.5247	8.81491e-05	0.0157673	24709546	24709607	62	esc_vs_primed	0.518575
chr8	144267307	144268036	730	*	56	34.3743	1.45083	15.4944	8.81491e-05	0.0157673	12713677	12713732	56	esc_vs_primed	0.595575
chr15	52404283	52405135	853	*	87	45.6895	-1.26565	-15.4754	8.81491e-05	0.0157673	19492265	19492351	87	esc_vs_primed	-0.517648
chr14	40817013	40818238	1226	*	36	21.9894	-1.52298	-15.4648	8.81491e-05	0.0157673	18552743	18552778	36	esc_vs_primed	-0.640244
chr5	7289684	7290139	456	*	46	26.4982	-1.51513	-15.4618	8.81491e-05	0.0157673	7307003	7307048	46	esc_vs_primed	-0.583465
chr2	91776514	91778300	1787	*	129	31.9427	0.610935	15.4587	8.81491e-05	0.0157673	2967765	2967893	129	esc_vs_primed	0.23236
chr2	112896842	112898493	1652	*	80	36.4344	1.14848	15.4564	8.81491e-05	0.0157673	3138910	3138989	80	esc_vs_primed	0.403453
chr18	56951366	56951668	303	*	17	9.44215	-1.40872	-15.4464	8.81491e-05	0.0157673	22546481	22546497	17	esc_vs_primed	-0.567769
chr6	166422323	166422853	531	*	32	15.2559	1.16868	15.4388	8.81491e-05	0.0157673	9989164	9989195	32	esc_vs_primed	0.487042
chr7	15648250	15648626	377	*	22	16.0577	-1.68816	-15.4049	0.000110186	0.0194088	10263561	10263582	22	esc_vs_primed	-0.694105
chr2	202004122	202004925	804	*	35	24.1164	-1.66774	-15.4032	0.000110186	0.0194088	3792802	3792836	35	esc_vs_primed	-0.68422
chr6	126025913	126028858	2946	*	61	37.0544	-1.68812	-15.4015	0.000110186	0.0194088	9641196	9641256	61	esc_vs_primed	-0.646837
chr19	50762277	50762551	275	*	22	8.32167	1.22446	15.395	0.000110186	0.0194088	23590601	23590622	22	esc_vs_primed	0.455389
chr17	79314084	79314520	437	*	22	13.6448	1.44091	15.3854	0.000110186	0.0194088	22042661	22042682	22	esc_vs_primed	0.589046
chr8	98289770	98290403	634	*	76	53.7759	-1.91627	-15.3841	0.000110186	0.0194088	12335930	12336005	76	esc_vs_primed	-0.719638
chr5	115895176	115904220	9045	*	90	26.2725	-0.766975	-15.3299	0.000117532	0.0194088	8037348	8037437	90	esc_vs_primed	-0.302166
chr13	113705034	113705769	736	*	52	34.4511	1.6913	15.3086	0.000124878	0.0194088	18349846	18349897	52	esc_vs_primed	0.657468
chr2	242786916	242787413	498	*	33	9.72167	0.888638	15.2957	0.000124878	0.0194088	4209390	4209422	33	esc_vs_primed	0.327046
chr20	61926784	61928054	1271	*	45	28.9353	1.48099	15.29	0.000124878	0.0194088	24391757	24391801	45	esc_vs_primed	0.597079
chr8	70906522	70907851	1330	*	49	37.7081	-1.86545	-15.2856	0.000124878	0.0194088	12154911	12154959	49	esc_vs_primed	-0.659041
chr6	131615159	131619148	3990	*	91	57.4343	-1.46374	-15.2827	0.000124878	0.0194088	9677868	9677958	91	esc_vs_primed	-0.594802
chr3	147107716	147109080	1365	*	73	43.2928	1.62159	15.2821	0.000124878	0.0194088	5371808	5371880	73	esc_vs_primed	0.609501
chr19	9608531	9609630	1100	*	57	36.8352	-1.53021	-15.2809	0.000124878	0.0194088	22981666	22981722	57	esc_vs_primed	-0.627285
chr16	85478495	85479130	636	*	31	16.7792	1.35238	15.2601	0.000124878	0.0194088	20900521	20900551	31	esc_vs_primed	0.501937
chr7	20874776	20875022	247	*	11	7.37039	-1.76632	-15.2594	0.000124878	0.0194088	10299026	10299036	11	esc_vs_primed	-0.736605
chr12	113910869	113913379	2511	*	50	15.9312	0.988453	15.2592	0.000124878	0.0194088	17322326	17322375	50	esc_vs_primed	0.344955
chr16	13449579	13451867	2289	*	60	38.7301	-1.70086	-15.2497	0.000124878	0.0194088	20237631	20237690	60	esc_vs_primed	-0.668041
chr5	3116226	3116754	529	*	21	13.3064	1.65729	15.2477	0.000124878	0.0194088	7263938	7263958	21	esc_vs_primed	0.616061
chr13	42533687	42534492	806	*	24	18.2519	-1.77689	-15.2379	0.000124878	0.0194088	17824132	17824155	24	esc_vs_primed	-0.710457
chr8	42947502	42947903	402	*	25	13.0402	-1.30433	-15.2353	0.000124878	0.0194088	11957945	11957969	25	esc_vs_primed	-0.521704
chr10	50819742	50820734	993	*	74	23.8624	0.934996	15.231	0.000124878	0.0194088	14334955	14335028	74	esc_vs_primed	0.322235
chr3	27504640	27505653	1014	*	48	34.4233	-1.76177	-15.2276	0.000124878	0.0194088	4445656	4445703	48	esc_vs_primed	-0.703141
chr16	56697375	56701591	4217	*	44	20.9476	1.29584	15.2264	0.000124878	0.0194088	20577623	20577666	44	esc_vs_primed	0.502463
chr16	88134335	88134989	655	*	38	26.0356	1.66482	15.2232	0.000124878	0.0194088	20955493	20955530	38	esc_vs_primed	0.653522
chr7	47534192	47534917	726	*	29	15.7483	-1.30907	-15.2217	0.000124878	0.0194088	10536946	10536974	29	esc_vs_primed	-0.536705
chr17	30770797	30771177	381	*	22	16.9136	-2.14319	-15.2106	0.000124878	0.0194088	21408849	21408870	22	esc_vs_primed	-0.794252
chr3	13060161	13061457	1297	*	37	22.2579	1.43977	15.1959	0.000124878	0.0194088	4332914	4332950	37	esc_vs_primed	0.598925
chr7	105330671	105331357	687	*	23	11.2854	-1.29155	-15.1948	0.000124878	0.0194088	11032035	11032057	23	esc_vs_primed	-0.500424
chr14	103576088	103577620	1533	*	52	28.7582	1.37878	15.1932	0.000124878	0.0194088	19132334	19132385	52	esc_vs_primed	0.548619
chr20	29611454	29612098	645	*	52	40.934	-2.03947	-15.19	0.000124878	0.0194088	23975370	23975421	52	esc_vs_primed	-0.77034
chr9	44118014	44118801	788	*	39	33.4587	-2.0077	-15.1867	0.000124878	0.0194088	13075966	13076004	39	esc_vs_primed	-0.76696
chr4	188426164	188427327	1164	*	64	44.8072	-1.66581	-15.1753	0.000124878	0.0194088	7174452	7174515	64	esc_vs_primed	-0.710225
chr21	34402284	34405354	3071	*	45	23.8912	1.38203	15.1692	0.000124878	0.0194088	24581171	24581215	45	esc_vs_primed	0.545119
chr18	77288867	77289214	348	*	24	12.4563	1.45832	15.1646	0.000124878	0.0194088	22731631	22731654	24	esc_vs_primed	0.543087
chr17	45401397	45402129	733	*	31	17.1716	-1.39032	-15.1532	0.000124878	0.0194088	21601841	21601871	31	esc_vs_primed	-0.570639
chr8	142215625	142216584	960	*	67	53.9117	1.76774	15.1493	0.000124878	0.0194088	12674509	12674575	67	esc_vs_primed	0.765856
chr6	132223425	132226297	2873	*	61	42.4458	-1.79775	-15.1261	0.000132224	0.0194088	9682444	9682504	61	esc_vs_primed	-0.711254
chr12	113229793	113230402	610	*	16	8.59087	1.39209	15.1139	0.000132224	0.0194088	17312520	17312535	16	esc_vs_primed	0.555121
chr22	46262041	46264449	2409	*	185	50.9048	0.795724	15.1118	0.000132224	0.0194088	25216349	25216533	185	esc_vs_primed	0.292988
chr18	77905208	77906908	1701	*	82	52.4747	-1.67762	-15.1112	0.000132224	0.0194088	22745844	22745925	82	esc_vs_primed	-0.641369
chr22	46365162	46366621	1460	*	47	25.6381	1.43156	15.1067	0.000132224	0.0194088	25219016	25219062	47	esc_vs_primed	0.554751
chr13	96293781	96294602	822	*	64	41.1191	-1.4355	-15.0998	0.000132224	0.0194088	18172784	18172847	64	esc_vs_primed	-0.593865
chr6	43858600	43859815	1216	*	37	18.3523	1.41398	15.0915	0.000132224	0.0194088	9121698	9121734	37	esc_vs_primed	0.522482
chr2	219921949	219922632	684	*	48	27.0082	1.44802	15.0833	0.000132224	0.0194088	3941273	3941320	48	esc_vs_primed	0.561553
chr4	120914830	120920716	5887	*	105	57.1127	-1.53421	-15.0816	0.000132224	0.0194088	6690264	6690368	105	esc_vs_primed	-0.58985
chr14	102973851	102974365	515	*	67	26.8495	-1.25013	-15.0802	0.000132224	0.0194088	19119919	19119985	67	esc_vs_primed	-0.450398
chr5	102898002	102898775	774	*	39	14.7452	-1.00527	-15.0771	0.000132224	0.0194088	7956046	7956084	39	esc_vs_primed	-0.369213
chr16	86322549	86323694	1146	*	28	12.3608	1.13268	15.0733	0.000132224	0.0194088	20917715	20917742	28	esc_vs_primed	0.446422
chr16	979128	979904	777	*	41	18.6478	1.10487	15.071	0.000132224	0.0194088	20034389	20034429	41	esc_vs_primed	0.448244
chr5	50750	52563	1814	*	107	41.0786	-0.903398	-15.0459	0.000132224	0.0194088	7202248	7202354	107	esc_vs_primed	-0.369154
chr8	144467084	144468343	1260	*	54	30.4124	1.3951	15.0447	0.000132224	0.0194088	12719267	12719320	54	esc_vs_primed	0.535422
chr4	54962404	54965210	2807	*	34	16.8485	1.27078	15.0438	0.000132224	0.0194088	6264650	6264683	34	esc_vs_primed	0.491196
chr22	46370063	46371436	1374	*	28	15.4751	1.4566	15.0421	0.000132224	0.0194088	25219261	25219288	28	esc_vs_primed	0.570044
chr5	37835506	37836238	733	*	21	10.8634	1.32526	15.0412	0.000132224	0.0194088	7533210	7533230	21	esc_vs_primed	0.562694
chr5	43033934	43034822	889	*	44	31.6239	1.75052	15.0406	0.000132224	0.0194088	7569407	7569450	44	esc_vs_primed	0.715413
chr4	779877	781041	1165	*	82	45.8103	1.38494	15.0364	0.000132224	0.0194088	5798256	5798337	82	esc_vs_primed	0.558184
chr10	53027604	53028629	1026	*	16	9.18375	1.488	15.0222	0.000132224	0.0194088	14348698	14348713	16	esc_vs_primed	0.597596
chr8	41167395	41168718	1324	*	43	15.1355	0.979054	15.011	0.000132224	0.0194088	11933307	11933349	43	esc_vs_primed	0.359729
chr1	3157419	3157837	419	*	39	24.0108	1.45381	14.9996	0.000132224	0.0194088	71115	71153	39	esc_vs_primed	0.596865
chr2	242003436	242003817	382	*	20	11.9583	1.56384	14.9946	0.000132224	0.0194088	4192743	4192762	20	esc_vs_primed	0.586833
chr9	70645980	70646544	565	*	49	29.1175	-1.50206	-14.9764	0.000132224	0.0194088	13098871	13098919	49	esc_vs_primed	-0.583462
chr19	6531065	6532647	1583	*	91	36.9516	1.06612	14.9717	0.000132224	0.0194088	22929685	22929775	91	esc_vs_primed	0.41113
chr1	2542461	2542850	390	*	24	16.0473	1.71979	14.9589	0.000132224	0.0194088	57487	57510	24	esc_vs_primed	0.676291
chr15	91208281	91209196	916	*	78	57.6949	-1.60463	-14.9464	0.000132224	0.0194088	19884934	19885011	78	esc_vs_primed	-0.676349
chr2	132587185	132587860	676	*	84	53.4184	-1.59878	-14.9428	0.000132224	0.0194088	3319419	3319502	84	esc_vs_primed	-0.609065
chr12	130706887	130707698	812	*	24	10.0926	1.08743	14.9178	0.000132224	0.0194088	17542614	17542637	24	esc_vs_primed	0.408763
chr12	130528883	130530227	1345	*	49	22.7452	1.20296	14.9148	0.000132224	0.0194088	17539255	17539303	49	esc_vs_primed	0.494612
chr2	121624807	121625737	931	*	55	30.965	1.38007	14.9134	0.000132224	0.0194088	3215769	3215823	55	esc_vs_primed	0.54749
chr2	101765945	101766781	837	*	18	10.6805	-1.52805	-14.9069	0.000132224	0.0194088	3042709	3042726	18	esc_vs_primed	-0.619971
chr12	132899477	132900132	656	*	30	14.5689	1.219	14.8997	0.000132224	0.0194088	17583090	17583119	30	esc_vs_primed	0.511274
chr4	15704429	15705041	613	*	51	43.3781	-2.02914	-14.8946	0.000132224	0.0194088	6002004	6002054	51	esc_vs_primed	-0.809363
chr11	116371119	116371605	487	*	38	19.5485	1.32778	14.8826	0.000132224	0.0194088	16168746	16168783	38	esc_vs_primed	0.553642
chr19	46443364	46444017	654	*	52	38.5657	-1.71296	-14.8812	0.000132224	0.0194088	23501530	23501581	52	esc_vs_primed	-0.735814
chr8	1324155	1324872	718	*	26	16.0048	1.60745	14.8798	0.000132224	0.0194088	11543975	11544000	26	esc_vs_primed	0.576123
chr10	35896538	35897058	521	*	52	24.8494	-1.27872	-14.875	0.000132224	0.0194088	14240805	14240856	52	esc_vs_primed	-0.476493
chrX	82756506	82759565	3060	*	49	29.096	1.48023	14.8744	0.000132224	0.0194088	25845448	25845496	49	esc_vs_primed	0.555459
chr1	100231081	100231682	602	*	20	14.9385	-1.88959	-14.8723	0.000132224	0.0194088	1072206	1072225	20	esc_vs_primed	-0.772686
chrX	92083666	92085158	1493	*	23	13.7902	-1.4985	-14.8718	0.000132224	0.0194088	25889383	25889405	23	esc_vs_primed	-0.596257
chr22	39954231	39954667	437	*	36	21.071	1.3924	14.8688	0.000132224	0.0194088	25109982	25110017	36	esc_vs_primed	0.546047
chr21	45705429	45705961	533	*	58	37.1276	1.41825	14.8686	0.000132224	0.0194088	24733844	24733901	58	esc_vs_primed	0.568162
chr7	90895359	90897368	2010	*	99	49.2723	1.29645	14.8651	0.000132224	0.0194088	10880378	10880476	99	esc_vs_primed	0.488286
chr7	157256854	157258260	1407	*	39	20.4153	1.41396	14.8553	0.000132224	0.0194088	11486505	11486543	39	esc_vs_primed	0.555741
chr11	22361707	22364243	2537	*	90	46.6575	1.21059	14.8526	0.000132224	0.0194088	15378258	15378347	90	esc_vs_primed	0.492787
chr2	200330179	200331759	1581	*	24	12.5527	1.4423	14.8406	0.000132224	0.0194088	3778344	3778367	24	esc_vs_primed	0.552191
chr16	30012110	30012922	813	*	33	17.8023	1.25683	14.8196	0.000132224	0.0194088	20418769	20418801	33	esc_vs_primed	0.522545
chr4	178366046	178366896	851	*	28	17.3972	-1.49935	-14.814	0.000132224	0.0194088	7074214	7074241	28	esc_vs_primed	-0.631486
chr5	140514711	140515730	1020	*	35	18.3008	-1.27308	-14.8039	0.000132224	0.0194088	8241021	8241055	35	esc_vs_primed	-0.534094
chr6	170595117	170597734	2618	*	77	49.1787	1.40973	14.7917	0.000132224	0.0194088	10053262	10053338	77	esc_vs_primed	0.573331
chr19	51142229	51143459	1231	*	51	43.4846	1.94535	14.7901	0.000132224	0.0194088	23599115	23599165	51	esc_vs_primed	0.800502
chr2	209131928	209132619	692	*	21	13.6874	-1.67544	-14.7893	0.000132224	0.0194088	3859734	3859754	21	esc_vs_primed	-0.673462
chr5	115905457	115907257	1801	*	13	7.49059	-1.36625	-14.7882	0.000132224	0.0194088	8037438	8037450	13	esc_vs_primed	-0.563776
chr9	90022543	90029600	7058	*	132	68.7878	-1.22348	-14.7768	0.000132224	0.0194088	13249432	13249563	132	esc_vs_primed	-0.475917
chr7	153582929	153585818	2890	*	210	47.4009	-0.680131	-14.7625	0.000132224	0.0194088	11432230	11432439	210	esc_vs_primed	-0.239795
chr13	27798414	27798933	520	*	13	7.6161	-1.73095	-14.7482	0.000132224	0.0194088	17699751	17699763	13	esc_vs_primed	-0.651911
chr19	59073616	59075614	1999	*	143	76.0399	-1.30002	-14.7439	0.000132224	0.0194088	23732309	23732451	143	esc_vs_primed	-0.455383
chr20	62008547	62009531	985	*	44	21.7153	1.20782	14.7414	0.000132224	0.0194088	24394022	24394065	44	esc_vs_primed	0.446063
chr14	105662139	105663752	1614	*	71	47.2294	1.46905	14.7366	0.000132224	0.0194088	19176656	19176726	71	esc_vs_primed	0.617347
chr10	119497	120364	868	*	70	50.7015	-1.76784	-14.7238	0.000132224	0.0194088	13865782	13865851	70	esc_vs_primed	-0.726216
chr2	233790003	233791741	1739	*	45	20.7761	1.20284	14.7187	0.000132224	0.0194088	4070772	4070816	45	esc_vs_primed	0.497614
chr22	42827754	42828580	827	*	28	18.997	1.57705	14.7159	0.000132224	0.0194088	25155770	25155797	28	esc_vs_primed	0.61179
chr3	44753946	44754388	443	*	32	14.773	-1.30542	-14.7114	0.000132224	0.0194088	4581105	4581136	32	esc_vs_primed	-0.498457
chr11	61879796	61880141	346	*	22	10.3517	-1.2047	-14.7112	0.000132224	0.0194088	15661608	15661629	22	esc_vs_primed	-0.510184
chr1	153508338	153508953	616	*	44	23.217	-1.41902	-14.7087	0.000132224	0.0194088	1311488	1311531	44	esc_vs_primed	-0.530053
chr7	99103499	99104570	1072	*	30	15.2315	-1.33041	-14.7048	0.000132224	0.0194088	10951626	10951655	30	esc_vs_primed	-0.523874
chr3	129311923	129313181	1259	*	36	15.889	1.03182	14.6991	0.000132224	0.0194088	5236662	5236697	36	esc_vs_primed	0.434489
chr11	64135816	64137831	2016	*	140	76.2692	-1.41105	-14.6923	0.000132224	0.0194088	15698021	15698160	140	esc_vs_primed	-0.54861
chr19	46993701	46996209	2509	*	49	23.5247	1.2256	14.681	0.000132224	0.0194088	23509933	23509981	49	esc_vs_primed	0.48355
chr8	58054966	58056108	1143	*	82	46.8039	-1.39279	-14.6669	0.000132224	0.0194088	12060287	12060368	82	esc_vs_primed	-0.55428
chr3	186896120	186899283	3164	*	65	38.6655	-1.4812	-14.6657	0.000132224	0.0194088	5668840	5668904	65	esc_vs_primed	-0.589823
chr20	25731417	25732672	1256	*	37	25.0821	-1.61939	-14.6592	0.000132224	0.0194088	23969366	23969402	37	esc_vs_primed	-0.668708
chr20	57977454	57978572	1119	*	30	12.1429	1.12266	14.6531	0.000132224	0.0194088	24320766	24320795	30	esc_vs_primed	0.447946
chr9	17395980	17397444	1465	*	14	8.29265	-1.48718	-14.649	0.000132224	0.0194088	12893054	12893067	14	esc_vs_primed	-0.620368
chr9	136449790	136450686	897	*	33	15.5998	1.19764	14.6454	0.000139569	0.0201276	13752240	13752272	33	esc_vs_primed	0.462615
chr22	37822284	37822849	566	*	29	19.4775	1.66426	14.6266	0.000139569	0.0201276	25066944	25066972	29	esc_vs_primed	0.693688
chr1	36040019	36042474	2456	*	67	30.4115	1.11833	14.6235	0.000139569	0.0201276	544850	544916	67	esc_vs_primed	0.460928
chr2	1845306	1846306	1001	*	35	17.6491	1.38301	14.6137	0.000139569	0.0201276	2180913	2180947	35	esc_vs_primed	0.538721
chr3	10512391	10513274	884	*	23	11.9357	1.3808	14.602	0.000139569	0.0201276	4302248	4302270	23	esc_vs_primed	0.531596
chr19	10624823	10625696	874	*	88	60.4374	-1.6096	-14.5874	0.000139569	0.0201276	23001349	23001436	88	esc_vs_primed	-0.670563
chr15	25017890	25018768	879	*	63	28.3634	-1.12701	-14.5833	0.000139569	0.0201276	19235878	19235940	63	esc_vs_primed	-0.450581
chr7	27703168	27703664	497	*	20	11.2042	-1.38372	-14.5743	0.000139569	0.0201276	10363228	10363247	20	esc_vs_primed	-0.535736
chr4	3464702	3465458	757	*	65	48.8628	1.82687	14.5653	0.000139569	0.0201276	5857479	5857543	65	esc_vs_primed	0.642601
chr2	107200860	107201009	150	*	17	7.91819	-1.45613	-14.554	0.000139569	0.0201276	3093048	3093064	17	esc_vs_primed	-0.584288
chr9	137978260	137979032	773	*	46	19.3819	1.14531	14.5354	0.000146915	0.0201276	13784656	13784701	46	esc_vs_primed	0.454651
chr19	18714991	18716499	1509	*	57	33.3721	1.62352	14.5337	0.000146915	0.0201276	23161674	23161730	57	esc_vs_primed	0.62615
chr11	75143337	75144297	961	*	23	10.0951	1.20607	14.5328	0.000146915	0.0201276	15875396	15875418	23	esc_vs_primed	0.432606
chr9	99169468	99170358	891	*	36	15.7484	-1.17666	-14.5297	0.000146915	0.0201276	13352748	13352783	36	esc_vs_primed	-0.400954
chr7	20159791	20166735	6945	*	100	34.6151	-0.877157	-14.5263	0.000146915	0.0201276	10293152	10293251	100	esc_vs_primed	-0.346895
chr3	6549247	6550206	960	*	35	13.2122	-1.16308	-14.5218	0.000146915	0.0201276	4263645	4263679	35	esc_vs_primed	-0.407374
chr7	158785262	158785836	575	*	24	14.6985	1.5438	14.5193	0.000146915	0.0201276	11517538	11517561	24	esc_vs_primed	0.596759
chr19	34175603	34176215	613	*	34	16.5211	1.1868	14.4956	0.000146915	0.0201276	23304375	23304408	34	esc_vs_primed	0.510621
chr19	51041037	51041298	262	*	13	8.39291	1.76085	14.4906	0.000146915	0.0201276	23597067	23597079	13	esc_vs_primed	0.726806
chr13	113764372	113765319	948	*	117	70.3815	-1.43401	-14.4805	0.000146915	0.0201276	18351706	18351822	117	esc_vs_primed	-0.595725
chr14	60432168	60432675	508	*	26	18.1091	-1.73876	-14.4802	0.000146915	0.0201276	18695312	18695337	26	esc_vs_primed	-0.730947
chr6	167763701	167764301	601	*	29	16.6442	1.39425	14.4744	0.000146915	0.0201276	10009589	10009617	29	esc_vs_primed	0.573519
chr12	132859656	132860366	711	*	27	15.3525	1.531	14.4664	0.000146915	0.0201276	17581900	17581926	27	esc_vs_primed	0.581549
chr19	46991791	46992593	803	*	29	15.8107	1.41984	14.4621	0.000146915	0.0201276	23509847	23509875	29	esc_vs_primed	0.566439
chr4	153729822	153730688	867	*	11	6.23579	-1.52375	-14.4598	0.000146915	0.0201276	6905548	6905558	11	esc_vs_primed	-0.611513
chr4	144480498	144480946	449	*	48	34.0053	-1.72859	-14.4587	0.000146915	0.0201276	6840495	6840542	48	esc_vs_primed	-0.672146
chr14	54859919	54860701	783	*	47	34.6725	-1.76094	-14.4501	0.000146915	0.0201276	18647598	18647644	47	esc_vs_primed	-0.689579
chr1	112058185	112058721	537	*	31	19.042	-1.54946	-14.4464	0.000146915	0.0201276	1152201	1152231	31	esc_vs_primed	-0.634636
chr20	3766344	3766788	445	*	53	27.3755	-1.37351	-14.445	0.000146915	0.0201276	23779454	23779506	53	esc_vs_primed	-0.498974
chr5	178367537	178368881	1345	*	88	41.8758	-1.22944	-14.4406	0.000146915	0.0201276	8591823	8591910	88	esc_vs_primed	-0.504182
chr19	49143032	49144177	1146	*	54	35.6592	-1.58038	-14.4373	0.000146915	0.0201276	23553984	23554037	54	esc_vs_primed	-0.631386
chr1	22110729	22111470	742	*	40	24.5819	-1.40523	-14.4323	0.000146915	0.0201276	356688	356727	40	esc_vs_primed	-0.588497
chr10	124222317	124222933	617	*	30	16.5159	1.30659	14.4298	0.000146915	0.0201276	14975384	14975413	30	esc_vs_primed	0.537365
chr16	89067889	89068360	472	*	20	15.33	1.88951	14.42	0.000146915	0.0201276	20981544	20981563	20	esc_vs_primed	0.735521
chr7	25904939	25906619	1681	*	22	12.6842	-1.30089	-14.4155	0.000146915	0.0201276	10342879	10342900	22	esc_vs_primed	-0.574139
chr10	103532798	103534171	1374	*	34	13.2023	1.14786	14.4144	0.000146915	0.0201276	14779158	14779191	34	esc_vs_primed	0.38079
chr13	23454524	23456206	1683	*	25	12.0361	-1.29489	-14.409	0.000146915	0.0201276	17652904	17652928	25	esc_vs_primed	-0.554861
chr3	17902508	17902865	358	*	30	14.9053	-1.151	-14.4003	0.000146915	0.0201276	4383414	4383443	30	esc_vs_primed	-0.479827
chr6	142409279	142410246	968	*	61	24.1809	-0.991441	-14.3876	0.000146915	0.0201276	9760827	9760887	61	esc_vs_primed	-0.380335
chr5	1850798	1852804	2007	*	85	36.2901	1.0649	14.3834	0.000146915	0.0201276	7244117	7244201	85	esc_vs_primed	0.378396
chr2	225306901	225307735	835	*	70	48.1975	-1.70383	-14.369	0.000146915	0.0201276	3989696	3989765	70	esc_vs_primed	-0.674918
chr19	36748303	36748816	514	*	47	15.4393	0.862958	14.3403	0.000146915	0.0201276	23345878	23345924	47	esc_vs_primed	0.331658
chr5	3601269	3602717	1449	*	91	34.7284	1.27243	14.3243	0.000146915	0.0201276	7270612	7270702	91	esc_vs_primed	0.490537
chr18	76828639	76828938	300	*	40	25.3191	-1.81325	-14.3173	0.000146915	0.0201276	22721945	22721984	40	esc_vs_primed	-0.758077
chr13	56230001	56235284	5284	*	78	35.5486	-1.11285	-14.3078	0.000146915	0.0201276	17933326	17933403	78	esc_vs_primed	-0.463944
chr17	80294293	80295055	763	*	31	14.2889	1.4085	14.2935	0.000154261	0.0209786	22072217	22072247	31	esc_vs_primed	0.511479
chr9	96127812	96128693	882	*	23	14.3909	-1.56612	-14.2763	0.000154261	0.0209786	13316022	13316044	23	esc_vs_primed	-0.626128
chr7	4783530	4784325	796	*	28	12.2423	1.15028	14.2682	0.000154261	0.0209786	10163375	10163402	28	esc_vs_primed	0.455255
chr12	64784011	64784663	653	*	50	31.8082	-1.44189	-14.2614	0.000154261	0.0209786	16940995	16941044	50	esc_vs_primed	-0.652512
chr1	230427508	230428559	1052	*	25	16.2652	1.63744	14.2502	0.000154261	0.0209786	1964281	1964305	25	esc_vs_primed	0.668506
chr13	113585535	113586019	485	*	21	9.0715	1.05618	14.2428	0.000161607	0.0212283	18346576	18346596	21	esc_vs_primed	0.447357
chr3	122640965	122641439	475	*	36	19.4953	1.45323	14.2426	0.000161607	0.0212283	5156576	5156611	36	esc_vs_primed	0.603409
chr16	88520820	88521408	589	*	39	20.1023	1.33045	14.2413	0.000161607	0.0212283	20963950	20963988	39	esc_vs_primed	0.485302
chr22	46373598	46374292	695	*	33	15.5417	1.17624	14.2374	0.000161607	0.0212283	25219500	25219532	33	esc_vs_primed	0.464555
chr14	101290379	101294623	4245	*	216	66.4772	0.828737	14.2304	0.000161607	0.0212283	19092563	19092778	216	esc_vs_primed	0.299533
chr5	3592121	3594063	1943	*	51	22.2985	1.13556	14.227	0.000161607	0.0212283	7270103	7270153	51	esc_vs_primed	0.390949
chr6	32115964	32117319	1356	*	80	53.057	-1.6011	-14.2208	0.000161607	0.0212283	8977857	8977936	80	esc_vs_primed	-0.646692
chr6	121939894	121941857	1964	*	18	7.09639	-1.12874	-14.2157	0.000161607	0.0212283	9616127	9616144	18	esc_vs_primed	-0.38641
chr5	43007302	43007688	387	*	20	10.3227	1.46274	14.2071	0.000161607	0.0212283	7568895	7568914	20	esc_vs_primed	0.569397
chr5	126178468	126181603	3136	*	100	52.9788	-1.2761	-14.2056	0.000161607	0.0212283	8105590	8105689	100	esc_vs_primed	-0.523729
chr7	2556929	2558485	1557	*	46	21.8257	1.1659	14.2013	0.000161607	0.0212283	10127925	10127970	46	esc_vs_primed	0.472308
chr8	142527977	142529604	1628	*	96	52.4887	1.38538	14.1928	0.000161607	0.0212283	12681790	12681885	96	esc_vs_primed	0.590848
chr7	149119946	149120964	1019	*	60	28.4505	-1.19517	-14.1892	0.000161607	0.0212283	11371734	11371793	60	esc_vs_primed	-0.512407
chr11	71951599	71952720	1122	*	63	36.3903	1.5328	14.1834	0.000161607	0.0212283	15840329	15840391	63	esc_vs_primed	0.593864
chr9	139094075	139094763	689	*	39	19.463	1.24911	14.1824	0.000161607	0.0212283	13810324	13810362	39	esc_vs_primed	0.532306
chr17	73073354	73073929	576	*	50	33.103	-1.61202	-14.169	0.000161607	0.0212283	21909896	21909945	50	esc_vs_primed	-0.62932
chr6	113241234	113241621	388	*	17	8.28836	-1.3062	-14.1616	0.000161607	0.0212283	9561758	9561774	17	esc_vs_primed	-0.498834
chr16	56692760	56696592	3833	*	46	20.5861	1.13708	14.1611	0.000161607	0.0212283	20577533	20577578	46	esc_vs_primed	0.456022
chr1	161734690	161735170	481	*	26	14.802	-1.55654	-14.1602	0.000161607	0.0212283	1408427	1408452	26	esc_vs_primed	-0.589068
chr19	55593184	55594023	840	*	74	37.0963	-1.24746	-14.1576	0.000161607	0.0212283	23671353	23671426	74	esc_vs_primed	-0.532397
chr22	38379162	38380072	911	*	92	33.4483	0.93317	14.1563	0.000161607	0.0212283	25079036	25079127	92	esc_vs_primed	0.36867
chr16	88614984	88617080	2097	*	59	22.8327	0.947023	14.1389	0.000161607	0.0212283	20966885	20966943	59	esc_vs_primed	0.369752
chr5	140479643	140480625	983	*	31	8.05197	-0.776831	-14.11	0.000161607	0.0212283	8240565	8240595	31	esc_vs_primed	-0.266414
chr22	18593927	18594406	480	*	28	13.0497	1.22411	14.1049	0.000161607	0.0212283	24814711	24814738	28	esc_vs_primed	0.471235
chr17	4981325	4982072	748	*	72	39.4381	-1.52955	-14.0701	0.000168952	0.0219747	21112599	21112670	72	esc_vs_primed	-0.605281
chr17	48640243	48642993	2751	*	44	13.5909	0.964912	14.0695	0.000168952	0.0219747	21650207	21650250	44	esc_vs_primed	0.353627
chr6	28226941	28227501	561	*	49	30.3012	-1.56522	-14.0608	0.000168952	0.0219747	8927634	8927682	49	esc_vs_primed	-0.620356
chr1	100310577	100311251	675	*	19	11.3068	-1.50835	-14.0526	0.000168952	0.0219747	1072830	1072848	19	esc_vs_primed	-0.544987
chr4	170695838	170696675	838	*	50	34.7713	-1.57792	-14.0495	0.000168952	0.0219747	7021890	7021939	50	esc_vs_primed	-0.662923
chr19	39260797	39261098	302	*	26	20.1299	-1.72343	-14.0465	0.000168952	0.0219747	23386197	23386222	26	esc_vs_primed	-0.682933
chr2	20863303	20864920	1618	*	24	12.0422	1.26842	14.0453	0.000168952	0.0219747	2368499	2368522	24	esc_vs_primed	0.526069
chr2	241393753	241394858	1106	*	35	17.8605	1.26702	14.0169	0.000183644	0.0236198	4180464	4180498	35	esc_vs_primed	0.529844
chr17	7906239	7906929	691	*	50	28.3692	-1.54497	-14.0108	0.000183644	0.0236198	21160772	21160821	50	esc_vs_primed	-0.60169
chr22	49930050	49930927	878	*	24	9.38035	1.08045	14.0086	0.000183644	0.0236198	25285991	25286014	24	esc_vs_primed	0.402962
chr9	140771566	140773178	1613	*	163	58.2884	-1.02097	-14.0039	0.000183644	0.0236198	13859829	13859991	163	esc_vs_primed	-0.385391
chr12	20704391	20704464	74	*	7	1.30452	0.519312	14.001	0.000183644	0.0236198	16585586	16585592	7	esc_vs_primed	0.23661
chr16	73083554	73085990	2437	*	38	15.6864	1.05286	13.9968	0.000183644	0.0236198	20750960	20750997	38	esc_vs_primed	0.400445
chr19	58668508	58669105	598	*	49	30.1052	-1.43295	-13.9918	0.000183644	0.0236198	23723476	23723524	49	esc_vs_primed	-0.595741
chr6	29894831	29895260	430	*	18	12.4374	-1.80947	-13.9896	0.000183644	0.0236198	8945657	8945674	18	esc_vs_primed	-0.787724
chr1	2398900	2399445	546	*	27	13.4752	1.26998	13.9767	0.00019099	0.0244287	53095	53121	27	esc_vs_primed	0.454885
chr6	113201064	113201669	606	*	22	12.41	-1.40408	-13.9719	0.00019099	0.0244287	9561510	9561531	22	esc_vs_primed	-0.550111
chr7	132257222	132260082	2861	*	45	14.0067	0.888929	13.9679	0.00019099	0.0244287	11223462	11223506	45	esc_vs_primed	0.340619
chr5	140174324	140175116	793	*	38	30.1108	-1.78805	-13.9674	0.00019099	0.0244287	8236026	8236063	38	esc_vs_primed	-0.773873
chr9	129444458	129445105	648	*	25	14.4666	1.48141	13.9598	0.000198335	0.0244877	13624732	13624756	25	esc_vs_primed	0.56071
chr19	51323187	51324588	1402	*	32	21.7019	1.54284	13.9545	0.000198335	0.0244877	23602903	23602934	32	esc_vs_primed	0.668118
chr6	42712381	42712854	474	*	22	9.37494	-1.10333	-13.9521	0.000198335	0.0244877	9103670	9103691	22	esc_vs_primed	-0.471619
chr11	124713803	124718305	4503	*	58	23.9561	0.987604	13.9494	0.000198335	0.0244877	16265150	16265207	58	esc_vs_primed	0.387703
chr10	1974870	1975599	730	*	27	14.4005	1.24876	13.9119	0.000198335	0.0244877	13897472	13897498	27	esc_vs_primed	0.526074
chr1	4718070	4718984	915	*	34	15.8291	1.14652	13.8892	0.000198335	0.0244877	99220	99253	34	esc_vs_primed	0.470832
chr17	47967662	47968633	972	*	49	32.6897	1.54631	13.8796	0.000198335	0.0244877	21638746	21638794	49	esc_vs_primed	0.635858
chr13	113545671	113547971	2301	*	75	22.6644	0.817652	13.872	0.000198335	0.0244877	18345646	18345720	75	esc_vs_primed	0.314787
chr2	242808547	242809120	574	*	20	10.8607	1.39232	13.8719	0.000198335	0.0244877	4209976	4209995	20	esc_vs_primed	0.578386
chr8	7212421	7212755	335	*	32	21.0617	-1.85166	-13.8714	0.000198335	0.0244877	11613170	11613201	32	esc_vs_primed	-0.739269
chr9	104562457	104563075	619	*	18	8.45296	-1.65075	-13.8685	0.000198335	0.0244877	13403573	13403590	18	esc_vs_primed	-0.661069
chr11	1892139	1892656	518	*	42	17.4167	1.06525	13.8566	0.000198335	0.0244877	15187288	15187329	42	esc_vs_primed	0.421071
chr14	103569847	103570919	1073	*	47	28.099	1.50773	13.8448	0.000198335	0.0244877	19132146	19132192	47	esc_vs_primed	0.555169
chr15	27924256	27925555	1300	*	27	11.5579	1.16964	13.8426	0.000198335	0.0244877	19265620	19265646	27	esc_vs_primed	0.466134
chr9	36818162	36820107	1946	*	72	30.4189	1.10987	13.8396	0.000198335	0.0244877	13040581	13040652	72	esc_vs_primed	0.444931
chr19	13068293	13068595	303	*	26	12.2339	-1.28133	-13.833	0.000198335	0.0244877	23051007	23051032	26	esc_vs_primed	-0.502621
chr5	43037090	43038412	1323	*	55	36.4841	1.49437	13.8321	0.000198335	0.0244877	7569471	7569525	55	esc_vs_primed	0.624356
chr8	57030472	57030868	397	*	35	9.31581	-0.796165	-13.8287	0.000198335	0.0244877	12052504	12052538	35	esc_vs_primed	-0.276512
chr19	58520285	58521433	1149	*	48	20.0949	-1.21228	-13.8122	0.000198335	0.0244877	23720457	23720504	48	esc_vs_primed	-0.456829
chr9	129378583	129379641	1059	*	21	10.0338	1.49543	13.8079	0.000198335	0.0244877	13623329	13623349	21	esc_vs_primed	0.566461
chr22	34272904	34277733	4830	*	63	13.928	-0.661964	-13.8057	0.000198335	0.0244877	25021905	25021967	63	esc_vs_primed	-0.224582
chr7	50849602	50851051	1450	*	121	60.98	-1.20306	-13.7989	0.000198335	0.0244877	10564308	10564428	121	esc_vs_primed	-0.489215
chr9	136567467	136568300	834	*	53	31.7554	1.42559	13.7922	0.000198335	0.0244877	13754761	13754813	53	esc_vs_primed	0.579529
chr10	102892091	102893640	1550	*	50	20.8129	1.07603	13.7796	0.000198335	0.0244877	14770726	14770775	50	esc_vs_primed	0.395615
chr7	2560104	2564223	4120	*	146	49.2291	0.848126	13.774	0.000198335	0.0244877	10128127	10128272	146	esc_vs_primed	0.335722
chr9	114362054	114362484	431	*	33	11.7479	-1.00524	-13.76	0.000198335	0.0244877	13477237	13477269	33	esc_vs_primed	-0.365381
chr9	2047011	2047742	732	*	39	26.6082	-1.49179	-13.7271	0.000205681	0.0249942	12780242	12780280	39	esc_vs_primed	-0.670912
chr5	42991302	42999979	8678	*	273	98.7311	0.829646	13.7135	0.000205681	0.0249942	7568515	7568787	273	esc_vs_primed	0.328747
chr3	147104488	147105652	1165	*	14	7.43862	1.53358	13.7133	0.000205681	0.0249942	5371722	5371735	14	esc_vs_primed	0.598163
chr19	49934463	49937372	2910	*	163	47.3767	-0.721277	-13.7099	0.000205681	0.0249942	23571621	23571783	163	esc_vs_primed	-0.306152
chrX	86936654	86944387	7734	*	90	53.6126	-1.51243	-13.7091	0.000205681	0.0249942	25865715	25865804	90	esc_vs_primed	-0.548443
chr6	26559745	26560169	425	*	23	9.62372	-1.19361	-13.699	0.000205681	0.0249942	8907922	8907944	23	esc_vs_primed	-0.419831
chr1	1099933	1100453	521	*	41	15.0645	0.981936	13.6978	0.000205681	0.0249942	12580	12620	41	esc_vs_primed	0.40871
chr4	8890547	8893504	2958	*	88	37.7049	1.05261	13.6943	0.000205681	0.0249942	5948255	5948342	88	esc_vs_primed	0.403368
chr2	207674732	207677570	2839	*	64	45.2686	-1.6309	-13.6936	0.000205681	0.0249942	3845376	3845439	64	esc_vs_primed	-0.669106
chr7	24438191	24440377	2187	*	32	15.7579	-1.21181	-13.6769	0.000205681	0.0249942	10330351	10330382	32	esc_vs_primed	-0.500784
chr10	95361333	95362137	805	*	24	10.4877	1.04329	13.6597	0.000205681	0.0249942	14693417	14693440	24	esc_vs_primed	0.415652
chr2	45175719	45176535	817	*	25	14.8938	1.42062	13.6591	0.000205681	0.0249942	2600291	2600315	25	esc_vs_primed	0.532801
chr19	720212	720952	741	*	38	24.7751	1.42426	13.6344	0.000213027	0.0257179	22764407	22764444	38	esc_vs_primed	0.582607
chr3	27674069	27674753	685	*	60	34.816	-1.49522	-13.6341	0.000213027	0.0257179	4447678	4447737	60	esc_vs_primed	-0.581602
chr9	138606794	138607487	694	*	33	14.9213	1.26337	13.6327	0.000213027	0.0257179	13797955	13797987	33	esc_vs_primed	0.526457
chr5	1167833	1168350	518	*	16	9.77132	1.54445	13.628	0.000213027	0.0257179	7227786	7227801	16	esc_vs_primed	0.649612
chr13	80911318	80912389	1072	*	32	15.1535	-1.25787	-13.6214	0.000213027	0.0257179	18079481	18079512	32	esc_vs_primed	-0.521881
chr2	131355880	131356365	486	*	19	10.1846	1.20322	13.6198	0.000220373	0.0260603	3304256	3304274	19	esc_vs_primed	0.481267
chr7	99979192	99979750	559	*	35	21.7135	-1.48494	-13.6153	0.000220373	0.0260603	10964074	10964108	35	esc_vs_primed	-0.598576
chr9	6715839	6716423	585	*	43	28.9684	-1.62415	-13.6114	0.000220373	0.0260603	12818240	12818282	43	esc_vs_primed	-0.655585
chr17	44897806	44900274	2469	*	85	29.9982	0.9323	13.6056	0.000220373	0.0260603	21595696	21595780	85	esc_vs_primed	0.354885
chr3	42306329	42307717	1389	*	87	38.6689	-1.04775	-13.6033	0.000220373	0.0260603	4558582	4558668	87	esc_vs_primed	-0.401197
chr11	1990088	1991387	1300	*	63	27.739	1.16888	13.6001	0.000220373	0.0260603	15189885	15189947	63	esc_vs_primed	0.408554
chr9	37038230	37039243	1014	*	31	16.8628	1.23561	13.599	0.000220373	0.0260603	13044046	13044076	31	esc_vs_primed	0.486366
chr7	148846119	148846798	680	*	24	13.2732	-1.36478	-13.598	0.000220373	0.0260603	11367681	11367704	24	esc_vs_primed	-0.500786
chr3	181440283	181442747	2465	*	75	35.1654	1.27767	13.5623	0.000220373	0.0260603	5605096	5605170	75	esc_vs_primed	0.49468
chr9	136399263	136400962	1700	*	81	30.328	1.13166	13.5613	0.000220373	0.0260603	13750879	13750959	81	esc_vs_primed	0.448376
chr8	72467290	72468256	967	*	14	6.62133	1.19795	13.5499	0.000220373	0.0260603	12166675	12166688	14	esc_vs_primed	0.504399
chr12	133005417	133007912	2496	*	91	38.5308	0.982224	13.5414	0.000220373	0.0260603	17586306	17586396	91	esc_vs_primed	0.402218
chr14	95926966	95927764	799	*	28	13.4343	1.33856	13.5233	0.000220373	0.0260603	19026939	19026966	28	esc_vs_primed	0.513981
chr8	144328189	144329604	1416	*	126	63.3409	1.18877	13.5213	0.000220373	0.0260603	12714986	12715111	126	esc_vs_primed	0.50108
chr10	44069185	44070200	1016	*	82	38.3476	-1.27139	-13.5181	0.000220373	0.0260603	14289766	14289847	82	esc_vs_primed	-0.456454
chr18	56952892	56954821	1930	*	22	6.92702	-0.919954	-13.5132	0.000220373	0.0260603	22546499	22546520	22	esc_vs_primed	-0.346141
chr2	237073699	237074778	1080	*	30	10.0501	0.852785	13.4993	0.000227718	0.026792	4113749	4113778	30	esc_vs_primed	0.358813
chr8	142690770	142692399	1630	*	46	24.3418	1.27554	13.4978	0.000227718	0.026792	12685018	12685063	46	esc_vs_primed	0.525514
chr13	52769001	52769860	860	*	56	28.3551	-1.48818	-13.4915	0.000227718	0.026792	17910195	17910250	56	esc_vs_primed	-0.580758
chr1	9910330	9911188	859	*	22	11.9767	1.2865	13.4906	0.000227718	0.026792	184933	184954	22	esc_vs_primed	0.543196
chr5	2740746	2744293	3548	*	113	42.8065	1.12078	13.4825	0.000235064	0.0272063	7258629	7258741	113	esc_vs_primed	0.458551
chr16	57661517	57662567	1051	*	31	15.3454	1.30186	13.4822	0.000235064	0.0272063	20590814	20590844	31	esc_vs_primed	0.482219
chrX	39870030	39871238	1209	*	31	16.0434	1.25574	13.4773	0.000235064	0.0272063	25583767	25583797	31	esc_vs_primed	0.46007
chr5	176170833	176171497	665	*	26	13.0498	1.16942	13.4728	0.000235064	0.0272063	8556375	8556400	26	esc_vs_primed	0.494075
chr10	13748277	13749059	783	*	16	7.8663	1.18789	13.4726	0.000235064	0.0272063	14032429	14032444	16	esc_vs_primed	0.500621
chrX	84257832	84258522	691	*	27	21.3562	-1.98843	-13.4653	0.000235064	0.0272063	25852639	25852665	27	esc_vs_primed	-0.81024
chr19	13136293	13141193	4901	*	85	29.0301	0.825782	13.4481	0.000235064	0.0272063	23053013	23053097	85	esc_vs_primed	0.317891
chr10	8099758	8102090	2333	*	69	24.8179	1.10727	13.4422	0.000235064	0.0272063	13970659	13970727	69	esc_vs_primed	0.365162
chr19	42436276	42440233	3958	*	91	34.191	0.849913	13.4356	0.000235064	0.0272063	23438070	23438160	91	esc_vs_primed	0.351631
chr19	2250507	2252218	1712	*	164	47.3375	-0.84516	-13.4344	0.000235064	0.0272063	22819302	22819465	164	esc_vs_primed	-0.28039
chr10	102991044	102992325	1282	*	21	11.798	1.29785	13.4336	0.000235064	0.0272063	14772880	14772900	21	esc_vs_primed	0.538431
chr9	134378128	134378791	664	*	69	37.2084	-1.50677	-13.4331	0.000235064	0.0272063	13714338	13714406	69	esc_vs_primed	-0.584445
chr18	39211669	39212082	414	*	26	14.9185	-1.27722	-13.4255	0.000235064	0.0272063	22402756	22402781	26	esc_vs_primed	-0.525
chr6	144327038	144329802	2765	*	115	52.1919	-0.906056	-13.4145	0.00024241	0.0279864	9775182	9775296	115	esc_vs_primed	-0.376116
chr7	89747658	89749300	1643	*	85	32.8329	-1.02753	-13.4112	0.00024241	0.0279864	10872223	10872307	85	esc_vs_primed	-0.385829
chr13	112728925	112729991	1067	*	21	9.8874	1.2619	13.3942	0.000257102	0.0290302	18330555	18330575	21	esc_vs_primed	0.528694
chr4	28118721	28119289	569	*	53	43.7184	-1.88789	-13.3941	0.000257102	0.0290302	6095673	6095725	53	esc_vs_primed	-0.779319
chr10	830533	831277	745	*	57	35.1382	1.53332	13.3867	0.000257102	0.0290302	13878491	13878547	57	esc_vs_primed	0.578764
chr16	83986660	83987619	960	*	39	19.0308	1.29604	13.3857	0.000257102	0.0290302	20870064	20870102	39	esc_vs_primed	0.538845
chr1	10727860	10728547	688	*	25	15.7585	1.4136	13.3852	0.000257102	0.0290302	198749	198773	25	esc_vs_primed	0.567687
chr19	58570995	58571349	355	*	21	11.748	-1.61609	-13.381	0.000257102	0.0290302	23721739	23721759	21	esc_vs_primed	-0.631102
chr19	49521051	49522373	1323	*	103	35.3269	-0.923542	-13.3806	0.000257102	0.0290302	23562885	23562987	103	esc_vs_primed	-0.330221
chr5	521782	523680	1899	*	63	28.3703	1.12483	13.3804	0.000257102	0.0290302	7212775	7212837	63	esc_vs_primed	0.445158
chr12	4830349	4831422	1074	*	23	9.88341	-1.15413	-13.3446	0.000257102	0.0290302	16440285	16440307	23	esc_vs_primed	-0.472351
chr19	22039163	22040126	964	*	21	8.33404	-1.09662	-13.3416	0.000257102	0.0290302	23207501	23207521	21	esc_vs_primed	-0.456125
chr1	3624013	3625928	1916	*	75	44.2782	1.36168	13.3388	0.000257102	0.0290302	84099	84173	75	esc_vs_primed	0.537076
chr3	54669015	54671419	2405	*	35	14.2157	-1.16315	-13.3355	0.000257102	0.0290302	4708582	4708616	35	esc_vs_primed	-0.448707
chr22	25814985	25816459	1475	*	36	13.4576	1.04701	13.3331	0.000257102	0.0290302	24916390	24916425	36	esc_vs_primed	0.383611
chr5	23507030	23507810	781	*	36	23.3565	-1.45377	-13.3303	0.000257102	0.0290302	7431496	7431531	36	esc_vs_primed	-0.580721
chr20	61048225	61050069	1845	*	87	41.1875	1.29385	13.3275	0.000257102	0.0290302	24369825	24369911	87	esc_vs_primed	0.515643
chr10	103046198	103048287	2090	*	35	14.9368	1.14746	13.3262	0.000257102	0.0290302	14773709	14773743	35	esc_vs_primed	0.44698
chr3	182536596	182537285	690	*	24	14.4732	-1.51551	-13.3239	0.000257102	0.0290302	5613915	5613938	24	esc_vs_primed	-0.616369
chr22	48765169	48766416	1248	*	26	14.6604	1.48766	13.3147	0.000257102	0.0290302	25262721	25262746	26	esc_vs_primed	0.568858
chr13	112185589	112186865	1277	*	17	9.20495	1.32411	13.3078	0.000264447	0.0298232	18322802	18322818	17	esc_vs_primed	0.531813
chr13	100642012	100643971	1960	*	94	18.8391	0.69578	13.2763	0.000271793	0.0303555	18217383	18217476	94	esc_vs_primed	0.239924
chr1	113004278	113004945	668	*	20	9.27399	-1.17343	-13.2727	0.000271793	0.0303555	1160094	1160113	20	esc_vs_primed	-0.519503
chr10	112838387	112838948	562	*	81	38.255	-1.36659	-13.2655	0.000271793	0.0303555	14861753	14861833	81	esc_vs_primed	-0.565739
chr20	29524666	29525474	809	*	29	14.6891	-1.19452	-13.2586	0.000271793	0.0303555	23974577	23974605	29	esc_vs_primed	-0.545873
chr6	31275706	31276797	1092	*	70	49.0608	-1.75659	-13.2506	0.000271793	0.0303555	8964063	8964132	70	esc_vs_primed	-0.671721
chr2	237476164	237478216	2053	*	77	23.1447	0.859329	13.2196	0.000271793	0.0303555	4119154	4119230	77	esc_vs_primed	0.308082
chr7	157668001	157668432	432	*	16	10.1417	1.59083	13.2185	0.000271793	0.0303555	11496988	11497003	16	esc_vs_primed	0.614253
chr18	14458127	14459140	1014	*	46	36.8515	-1.91877	-13.2083	0.000271793	0.0303555	22241205	22241250	46	esc_vs_primed	-0.786341
chr8	144503508	144505075	1568	*	55	29.1025	1.29057	13.2061	0.000279139	0.0305849	12720082	12720136	55	esc_vs_primed	0.438565
chr5	180611563	180612075	513	*	29	12.9517	-1.23771	-13.2018	0.000279139	0.0305849	8632396	8632424	29	esc_vs_primed	-0.555793
chr4	235660	238461	2802	*	44	16.0822	-0.966239	-13.1984	0.000279139	0.0305849	5787742	5787785	44	esc_vs_primed	-0.38653
chr5	140200966	140201830	865	*	39	15.0803	-1.01171	-13.1786	0.000279139	0.0305849	8236620	8236658	39	esc_vs_primed	-0.395614
chr7	155282906	155285206	2301	*	92	47.0926	1.31792	13.177	0.000279139	0.0305849	11454228	11454319	92	esc_vs_primed	0.528262
chr6	28776190	28777093	904	*	23	15.3838	-1.4878	-13.1701	0.000279139	0.0305849	8934430	8934452	23	esc_vs_primed	-0.594348
chr3	52332130	52334396	2267	*	38	21.3804	1.3797	13.1697	0.000279139	0.0305849	4680734	4680771	38	esc_vs_primed	0.510061
chr22	30097652	30100924	3273	*	61	25.126	0.998113	13.1652	0.000279139	0.0305849	24967269	24967329	61	esc_vs_primed	0.41242
chr18	77917580	77918142	563	*	54	23.3539	-1.2575	-13.163	0.000279139	0.0305849	22746052	22746105	54	esc_vs_primed	-0.44951
chr8	21924961	21927129	2169	*	48	27.3339	1.46583	13.1594	0.000279139	0.0305849	11754138	11754185	48	esc_vs_primed	0.523335
chr19	2291145	2291892	748	*	76	52.3686	-1.64451	-13.1591	0.000279139	0.0305849	22820970	22821045	76	esc_vs_primed	-0.627292
chr8	98789519	98791084	1566	*	32	13.0632	-1.03385	-13.1564	0.000279139	0.0305849	12340777	12340808	32	esc_vs_primed	-0.433162
chr15	101389668	101390463	796	*	60	34.1486	-1.46515	-13.1508	0.000279139	0.0305849	19988897	19988956	60	esc_vs_primed	-0.577761
chr19	19221221	19221717	497	*	56	46.1436	-1.90189	-13.1373	0.000279139	0.0305849	23173609	23173664	56	esc_vs_primed	-0.783559
chr17	79374932	79379767	4836	*	118	32.9579	0.778492	13.1214	0.000279139	0.0305849	22044971	22045088	118	esc_vs_primed	0.290642
chr6	28459094	28459821	728	*	31	17.0917	-1.27419	-13.1179	0.000279139	0.0305849	8929829	8929859	31	esc_vs_primed	-0.549644
chr7	155297183	155300354	3172	*	41	16.7924	1.19792	13.1144	0.000286485	0.0310586	11454518	11454558	41	esc_vs_primed	0.456666
chr7	155289811	155296650	6840	*	89	25.0548	0.761709	13.1104	0.000286485	0.0310586	11454429	11454517	89	esc_vs_primed	0.327977
chr12	54470877	54475053	4177	*	94	31.0359	1.03131	13.1056	0.000286485	0.0310586	16853342	16853435	94	esc_vs_primed	0.357963
chr9	136523620	136524413	794	*	37	21.6706	1.35551	13.1027	0.000286485	0.0310586	13753702	13753738	37	esc_vs_primed	0.560519
chr12	115173288	115174750	1463	*	91	63.2148	-1.57815	-13.069	0.000286485	0.0310586	17337031	17337121	91	esc_vs_primed	-0.649651
chr2	242742855	242743425	571	*	85	56.8188	-1.50517	-13.0659	0.000286485	0.0310586	4208284	4208368	85	esc_vs_primed	-0.623303
chr5	23951217	23951802	586	*	42	23.7675	-1.42995	-13.0654	0.000286485	0.0310586	7434188	7434229	42	esc_vs_primed	-0.609577
chr19	37287557	37287989	433	*	29	13.8423	-1.29431	-13.0558	0.000286485	0.0310586	23353772	23353800	29	esc_vs_primed	-0.538832
chr7	151432965	151433726	762	*	27	15.9083	1.43425	13.0513	0.00029383	0.0314858	11406403	11406429	27	esc_vs_primed	0.557991
chr6	99150730	99151302	573	*	30	13.7196	-1.07648	-13.0432	0.00029383	0.0314858	9452018	9452047	30	esc_vs_primed	-0.43776
chr2	200325800	200326234	435	*	11	5.16503	1.19698	13.0428	0.00029383	0.0314858	3778096	3778106	11	esc_vs_primed	0.496034
chr21	44802888	44803854	967	*	42	24.5063	1.35161	13.042	0.00029383	0.0314858	24713156	24713197	42	esc_vs_primed	0.536625
chr19	58566315	58566774	460	*	24	13.2434	-1.42723	-13.0409	0.00029383	0.0314858	23721612	23721635	24	esc_vs_primed	-0.548216
chr1	1368712	1370252	1541	*	61	22.6161	0.911977	13.0381	0.00029383	0.0314858	22295	22355	61	esc_vs_primed	0.367798
chr1	19144419	19146209	1791	*	46	22.0631	1.07537	13.0285	0.00029383	0.0314858	314703	314748	46	esc_vs_primed	0.437984
chr20	36041817	36043262	1446	*	40	22.3247	1.37391	13.0277	0.00029383	0.0314858	24063506	24063545	40	esc_vs_primed	0.568972
chr22	47486630	47487505	876	*	39	17.269	1.18411	13.0231	0.00029383	0.0314858	25244669	25244707	39	esc_vs_primed	0.463211
chr21	38629494	38631223	1730	*	92	25.1271	-0.740896	-13.0191	0.00029383	0.0314858	24632573	24632664	92	esc_vs_primed	-0.256485
chr9	139890918	139891371	454	*	20	13.7037	1.70068	13.0123	0.000301176	0.032087	13833972	13833991	20	esc_vs_primed	0.688557
chr6	19247152	19248261	1110	*	30	16.3465	-1.43712	-13.0114	0.000301176	0.032087	8842499	8842528	30	esc_vs_primed	-0.597008
chr4	92544199	92548711	4513	*	78	25.5834	-1.0539	-13.0076	0.000301176	0.032087	6513566	6513643	78	esc_vs_primed	-0.339955
chr1	98510171	98510651	481	*	22	10.3618	1.22089	13.0069	0.000301176	0.032087	1062461	1062482	22	esc_vs_primed	0.51526
chr11	62310809	62311864	1056	*	32	17.2775	1.25822	13.0041	0.000301176	0.032087	15667459	15667490	32	esc_vs_primed	0.509168
chr17	1508114	1508566	453	*	25	14.1555	1.48487	12.997	0.000308522	0.0328318	21045313	21045337	25	esc_vs_primed	0.573274
chr9	133808162	133809025	864	*	29	16.734	1.28346	12.9848	0.000323213	0.034004	13703364	13703392	29	esc_vs_primed	0.558504
chr16	17838832	17839517	686	*	18	9.0389	1.31599	12.9824	0.000323213	0.034004	20284553	20284570	18	esc_vs_primed	0.534149
chr3	147092188	147094876	2689	*	15	7.04751	1.10915	12.9751	0.000323213	0.034004	5371543	5371557	15	esc_vs_primed	0.433728
chr8	144483550	144484837	1288	*	40	24.0666	1.4421	12.9733	0.000323213	0.034004	12719657	12719696	40	esc_vs_primed	0.580509
chrX	152760045	152760741	697	*	21	15.2188	1.81288	12.9684	0.000323213	0.034004	26259607	26259627	21	esc_vs_primed	0.683531
chr17	1961364	1962991	1628	*	145	31.4913	0.751714	12.9674	0.000323213	0.034004	21056690	21056834	145	esc_vs_primed	0.293454
chr6	157542171	157542623	453	*	30	19.7949	-1.69071	-12.966	0.000323213	0.034004	9893046	9893075	30	esc_vs_primed	-0.686334
chr2	9897447	9898479	1033	*	28	9.44942	0.994832	12.9408	0.000323213	0.034004	2267613	2267640	28	esc_vs_primed	0.346627
chr9	137298949	137299390	442	*	22	11.919	1.3387	12.9395	0.000323213	0.034004	13770871	13770892	22	esc_vs_primed	0.550708
chr14	105941991	105942740	750	*	34	21.0616	1.56882	12.9388	0.000323213	0.034004	19184225	19184258	34	esc_vs_primed	0.573694
chr12	114848187	114851352	3166	*	52	16.0397	0.972313	12.9243	0.000330559	0.0346978	17332621	17332672	52	esc_vs_primed	0.335426
chr14	99697089	99698283	1195	*	42	25.7209	1.48461	12.9217	0.000330559	0.0346978	19064976	19065017	42	esc_vs_primed	0.568279
chr11	2153765	2155547	1783	*	61	40.0694	1.51051	12.9189	0.000337905	0.035229	15193367	15193427	61	esc_vs_primed	0.618786
chr12	97123167	97123515	349	*	20	8.99138	-1.20539	-12.9135	0.000337905	0.035229	17158181	17158200	20	esc_vs_primed	-0.469267
chr9	110249104	110249643	540	*	22	12.3139	1.37772	12.8882	0.000337905	0.035229	13442119	13442140	22	esc_vs_primed	0.504292
chr4	138341735	138342510	776	*	41	28.566	-1.50587	-12.8873	0.000337905	0.035229	6795009	6795049	41	esc_vs_primed	-0.655149
chr22	44721793	44722362	570	*	21	12.8754	1.47028	12.884	0.000337905	0.035229	25189404	25189424	21	esc_vs_primed	0.61147
chr20	61317186	61317853	668	*	25	13.775	1.35058	12.8825	0.000337905	0.035229	24374605	24374629	25	esc_vs_primed	0.519111
chr19	58951239	58952010	772	*	59	40.0182	1.52267	12.8794	0.000345251	0.035793	23729282	23729340	59	esc_vs_primed	0.599468
chr6	108441863	108445534	3672	*	54	23.281	1.10523	12.879	0.000345251	0.035793	9519549	9519602	54	esc_vs_primed	0.418655
chr17	72462405	72463636	1232	*	44	24.7622	1.43911	12.8784	0.000345251	0.035793	21898790	21898833	44	esc_vs_primed	0.584499
chr9	91849341	91849889	549	*	36	23.8397	-1.65613	-12.8675	0.000345251	0.035793	13269252	13269287	36	esc_vs_primed	-0.688343
chr17	48698249	48699223	975	*	39	16.3525	1.06497	12.8648	0.000345251	0.035793	21651345	21651383	39	esc_vs_primed	0.391415
chr10	134599972	134600656	685	*	98	28.6598	0.795927	12.848	0.000352596	0.0359802	15117956	15118053	98	esc_vs_primed	0.314645
chr19	35395973	35396591	619	*	49	18.3004	-1.00552	-12.8409	0.000352596	0.0359802	23320009	23320057	49	esc_vs_primed	-0.362034
chr8	76317573	76319053	1481	*	28	13.4482	1.15829	12.8284	0.000359942	0.0359802	12194726	12194753	28	esc_vs_primed	0.471853
chr16	56651928	56653595	1668	*	22	13.0864	1.44268	12.8283	0.000359942	0.0359802	20576733	20576754	22	esc_vs_primed	0.580944
chr6	17580588	17581278	691	*	59	38.2904	-1.50922	-12.8196	0.000359942	0.0359802	8827905	8827963	59	esc_vs_primed	-0.612174
chr5	32582788	32585352	2565	*	48	17.757	-0.923049	-12.8192	0.000359942	0.0359802	7492602	7492649	48	esc_vs_primed	-0.362934
chr5	3119862	3121752	1891	*	35	16.9403	1.15228	12.8187	0.000359942	0.0359802	7264008	7264042	35	esc_vs_primed	0.509471
chr19	39261908	39262104	197	*	10	5.12665	-1.31932	-12.8127	0.000359942	0.0359802	23386223	23386232	10	esc_vs_primed	-0.516263
chr19	13119440	13120641	1202	*	34	14.9952	1.09436	12.8109	0.000359942	0.0359802	23052457	23052490	34	esc_vs_primed	0.424466
chr1	111582877	111583539	663	*	38	19.8919	-1.15896	-12.8101	0.000359942	0.0359802	1148631	1148668	38	esc_vs_primed	-0.473368
chr12	57615948	57618593	2646	*	56	23.7423	1.02643	12.7982	0.000359942	0.0359802	16889992	16890047	56	esc_vs_primed	0.3857
chr6	26233005	26233994	990	*	41	18.6178	-1.30574	-12.7803	0.000359942	0.0359802	8903515	8903555	41	esc_vs_primed	-0.491816
chr13	27580677	27581663	987	*	32	13.8171	1.13372	12.7726	0.000359942	0.0359802	17697369	17697400	32	esc_vs_primed	0.369504
chr11	1575340	1580698	5359	*	217	82.7123	0.811573	12.7586	0.000359942	0.0359802	15180373	15180589	217	esc_vs_primed	0.355396
chr3	137488020	137489263	1244	*	48	14.076	1.01202	12.7564	0.000359942	0.0359802	5300919	5300966	48	esc_vs_primed	0.333019
chr17	48067878	48070482	2605	*	53	27.0699	1.15853	12.7519	0.000359942	0.0359802	21640601	21640653	53	esc_vs_primed	0.482249
chr12	49484727	49485562	836	*	45	25.3193	1.51514	12.7493	0.000359942	0.0359802	16784060	16784104	45	esc_vs_primed	0.601324
chr11	128758036	128760115	2080	*	30	10.8473	0.940698	12.746	0.000359942	0.0359802	16306450	16306479	30	esc_vs_primed	0.35103
chrX	100545735	100546519	785	*	29	23.1363	-1.66727	-12.7378	0.000359942	0.0359802	25935709	25935737	29	esc_vs_primed	-0.694686
chr8	141108758	141109517	760	*	54	16.6592	-0.88218	-12.7331	0.000359942	0.0359802	12657061	12657114	54	esc_vs_primed	-0.292814
chr13	54840980	54843207	2228	*	33	15.6637	-1.08938	-12.7228	0.000359942	0.0359802	17925702	17925734	33	esc_vs_primed	-0.470048
chr7	121954311	121956396	2086	*	54	19.7964	1.06103	12.7098	0.000359942	0.0359802	11137018	11137071	54	esc_vs_primed	0.403637
chr7	158362284	158362924	641	*	63	33.1464	1.31033	12.6952	0.000359942	0.0359802	11510671	11510733	63	esc_vs_primed	0.598631
chr4	93362066	93364788	2723	*	53	30.1934	-1.51182	-12.6875	0.000359942	0.0359802	6517740	6517792	53	esc_vs_primed	-0.625514
chr13	112187940	112188884	945	*	19	8.19798	1.02834	12.6869	0.000359942	0.0359802	18322845	18322863	19	esc_vs_primed	0.445441
chr5	180100555	180101636	1082	*	85	42.1866	-1.2849	-12.6794	0.000359942	0.0359802	8625542	8625626	85	esc_vs_primed	-0.522179
chr8	22928463	22928991	529	*	37	16.7478	-1.23536	-12.675	0.000367288	0.0359802	11770895	11770931	37	esc_vs_primed	-0.468564
chrX	55478178	55479991	1814	*	63	33.8664	-1.3107	-12.6592	0.000367288	0.0359802	25705573	25705635	63	esc_vs_primed	-0.511993
chr9	121571486	121571976	491	*	48	38.617	-1.82167	-12.6463	0.000367288	0.0359802	13536969	13537016	48	esc_vs_primed	-0.733392
chr3	169529076	169531275	2200	*	93	37.699	-0.93684	-12.6427	0.000367288	0.0359802	5516689	5516781	93	esc_vs_primed	-0.331057
chr13	112182011	112184011	2001	*	41	13.8218	0.910845	12.6401	0.000367288	0.0359802	18322745	18322785	41	esc_vs_primed	0.343308
chr8	1113291	1114213	923	*	55	21.2427	1.01709	12.6399	0.000367288	0.0359802	11539451	11539505	55	esc_vs_primed	0.383426
chr6	16306001	16306992	992	*	46	28.878	1.54555	12.6348	0.000367288	0.0359802	8814543	8814588	46	esc_vs_primed	0.626816
chr5	783064	784178	1115	*	53	14.5469	0.819618	12.6345	0.000367288	0.0359802	7218424	7218476	53	esc_vs_primed	0.304885
chr6	41519688	41521377	1690	*	39	16.5014	1.02315	12.6345	0.000367288	0.0359802	9087243	9087281	39	esc_vs_primed	0.428582
chr10	134602431	134603151	721	*	27	15.8103	1.37323	12.6274	0.000367288	0.0359802	15118251	15118277	27	esc_vs_primed	0.574656
chr19	56151453	56151846	394	*	33	20.6163	-1.46244	-12.6247	0.000367288	0.0359802	23685699	23685731	33	esc_vs_primed	-0.594791
chr11	128799267	128800092	826	*	16	7.74127	1.20648	12.6094	0.000367288	0.0359802	16307176	16307191	16	esc_vs_primed	0.48528
chr17	4439254	4440263	1010	*	51	21.1547	1.10275	12.6052	0.000367288	0.0359802	21100627	21100677	51	esc_vs_primed	0.460163
chr12	66891426	66892542	1117	*	16	6.85744	-1.18479	-12.6046	0.000367288	0.0359802	16958791	16958806	16	esc_vs_primed	-0.439683
chr21	46142823	46143874	1052	*	59	22.2068	1.01327	12.5951	0.000367288	0.0359802	24743183	24743241	59	esc_vs_primed	0.420812
chr19	51223503	51224727	1225	*	28	14.5226	1.22293	12.5876	0.000367288	0.0359802	23600899	23600926	28	esc_vs_primed	0.466646
chr6	1625602	1627410	1809	*	35	17.1216	1.16365	12.5824	0.000367288	0.0359802	8656995	8657029	35	esc_vs_primed	0.519371
chr4	171709739	171710093	355	*	21	9.39747	-1.1096	-12.5803	0.000367288	0.0359802	7029381	7029401	21	esc_vs_primed	-0.423428
chr4	7415817	7417147	1331	*	27	12.3337	1.12658	12.5791	0.000367288	0.0359802	5919498	5919524	27	esc_vs_primed	0.42051
chr19	39281456	39282090	635	*	25	15.7993	-1.63225	-12.577	0.000367288	0.0359802	23386523	23386547	25	esc_vs_primed	-0.653383
chr7	158789352	158790498	1147	*	83	31.6903	0.889442	12.5721	0.000367288	0.0359802	11517643	11517725	83	esc_vs_primed	0.331985
chr9	99379734	99380628	895	*	29	9.33727	-0.863199	-12.5574	0.000367288	0.0359802	13356049	13356077	29	esc_vs_primed	-0.365356
chr12	133180389	133180987	599	*	32	13.9504	1.22783	12.5501	0.000367288	0.0359802	17591973	17592004	32	esc_vs_primed	0.458711
chr11	118185922	118187493	1572	*	32	11.1147	0.942552	12.5362	0.000367288	0.0359802	16191694	16191725	32	esc_vs_primed	0.371044
chr17	17418118	17418691	574	*	13	5.38073	0.987664	12.5208	0.000367288	0.0359802	21276919	21276931	13	esc_vs_primed	0.422401
chr8	92209604	92210044	441	*	29	14.4821	-1.12656	-12.5159	0.000367288	0.0359802	12290138	12290166	29	esc_vs_primed	-0.457459
chr7	20831610	20832969	1360	*	11	5.36727	1.38884	12.4945	0.000381979	0.0373009	10298474	10298484	11	esc_vs_primed	0.563254
chr9	136373859	136375031	1173	*	29	12.8222	1.06853	12.4936	0.000381979	0.0373009	13750311	13750339	29	esc_vs_primed	0.468592
chr6	151694912	151696304	1393	*	17	9.15723	-1.44853	-12.4751	0.000381979	0.0373009	9841093	9841109	17	esc_vs_primed	-0.571815
chr1	16862212	16862820	609	*	32	8.98524	0.786888	12.463	0.000389325	0.0375817	281736	281767	32	esc_vs_primed	0.314276
chr7	155598870	155599709	840	*	46	20.3115	1.15635	12.4617	0.000389325	0.0375817	11459584	11459629	46	esc_vs_primed	0.40664
chr11	18129345	18129737	393	*	25	13.8949	-1.4144	-12.4615	0.000389325	0.0375817	15344985	15345009	25	esc_vs_primed	-0.550007
chr16	56658526	56658991	466	*	18	9.22619	1.46403	12.4561	0.000389325	0.0375817	20576802	20576819	18	esc_vs_primed	0.55299
chr2	39470725	39471340	616	*	63	22.011	-1.00401	-12.4485	0.000389325	0.0375817	2549484	2549546	63	esc_vs_primed	-0.353211
chr15	51201800	51202119	320	*	24	11.8995	-1.29604	-12.4449	0.000389325	0.0375817	19481147	19481170	24	esc_vs_primed	-0.519939
chr22	22220251	22220694	444	*	24	10.7908	-1.115	-12.4446	0.000389325	0.0375817	24867329	24867352	24	esc_vs_primed	-0.458715
chr2	241974815	241976664	1850	*	78	29.5426	0.976305	12.4431	0.000389325	0.0375817	4192243	4192320	78	esc_vs_primed	0.362901
chr4	8870240	8871912	1673	*	41	22.9632	1.36514	12.4408	0.000389325	0.0375817	5947702	5947742	41	esc_vs_primed	0.550408
chr20	56044455	56046736	2282	*	48	17.2703	0.907138	12.4404	0.000389325	0.0375817	24292676	24292723	48	esc_vs_primed	0.394111
chr7	5517568	5518137	570	*	23	8.39708	0.973495	12.4384	0.000389325	0.0375817	10180369	10180391	23	esc_vs_primed	0.356729
chr16	89006020	89006895	876	*	57	20.3091	0.905158	12.4287	0.000396671	0.0380524	20979676	20979732	57	esc_vs_primed	0.418202
chr14	103589812	103590618	807	*	46	21.3496	1.21356	12.4257	0.000396671	0.0380524	19132624	19132669	46	esc_vs_primed	0.498692
chr18	75898867	75899852	986	*	21	10.6084	-1.25418	-12.4254	0.000396671	0.0380524	22705540	22705560	21	esc_vs_primed	-0.420229
chr16	67183209	67183725	517	*	54	28.9249	-1.29441	-12.408	0.000396671	0.0380524	20668462	20668515	54	esc_vs_primed	-0.505124
chr6	24357732	24358236	505	*	50	26.225	-1.21045	-12.4067	0.000396671	0.0380524	8885203	8885252	50	esc_vs_primed	-0.468401
chr19	18887892	18889034	1143	*	93	38.317	1.04066	12.4044	0.000396671	0.0380524	23165883	23165975	93	esc_vs_primed	0.419087
chr3	127022919	127023252	334	*	13	7.15891	-1.83461	-12.401	0.000404017	0.0383986	5203833	5203845	13	esc_vs_primed	-0.655915
chr1	200983313	200983963	651	*	23	11.1991	1.21275	12.3979	0.000404017	0.0383986	1683416	1683438	23	esc_vs_primed	0.490693
chr9	136700451	136701284	834	*	28	16.7088	1.33739	12.392	0.000404017	0.0383986	13757718	13757745	28	esc_vs_primed	0.531258
chr5	95046700	95047593	894	*	39	17.3192	0.960676	12.3864	0.000404017	0.0383986	7908609	7908647	39	esc_vs_primed	0.413905
chr4	961274	962266	993	*	87	49.3232	1.31704	12.3846	0.000404017	0.0383986	5803707	5803793	87	esc_vs_primed	0.555349
chr11	62455159	62455782	624	*	56	26.3351	-1.26698	-12.3749	0.000404017	0.0383986	15670957	15671012	56	esc_vs_primed	-0.476445
chr13	113744418	113744993	576	*	21	12.0805	1.39979	12.3722	0.000404017	0.0383986	18351014	18351034	21	esc_vs_primed	0.593049
chr4	111545770	111548177	2408	*	34	13.6809	0.97158	12.3687	0.000404017	0.0383986	6632488	6632521	34	esc_vs_primed	0.38328
chr4	104640322	104641838	1517	*	62	35.3579	-1.33162	-12.3643	0.000404017	0.0383986	6586812	6586873	62	esc_vs_primed	-0.545109
chr5	158478866	158479509	644	*	12	5.83635	1.18548	12.3579	0.000411362	0.0387384	8392046	8392057	12	esc_vs_primed	0.492981
chr14	105397850	105398812	963	*	46	25.2344	1.22995	12.3431	0.000411362	0.0387384	19169977	19170022	46	esc_vs_primed	0.541375
chr21	34392989	34394947	1959	*	41	21.0838	1.19557	12.3424	0.000411362	0.0387384	24580686	24580726	41	esc_vs_primed	0.506903
chr10	135341012	135343311	2300	*	156	41.8616	-0.792269	-12.3414	0.000411362	0.0387384	15138913	15139068	156	esc_vs_primed	-0.286351
chr6	26240023	26242323	2301	*	117	27.5892	-0.719249	-12.3382	0.000411362	0.0387384	8903664	8903780	117	esc_vs_primed	-0.275084
chr19	44951973	44952502	530	*	20	7.14953	-1.0355	-12.3328	0.000411362	0.0387384	23469592	23469611	20	esc_vs_primed	-0.4136
chr1	231474789	231475345	557	*	21	10.4879	-1.20107	-12.3326	0.000411362	0.0387384	1976657	1976677	21	esc_vs_primed	-0.474519
chr7	65508862	65509697	836	*	55	34.7009	-1.49126	-12.3319	0.000411362	0.0387384	10662781	10662835	55	esc_vs_primed	-0.612856
chr14	96670510	96671104	595	*	29	12.594	1.0623	12.3228	0.000418708	0.0392305	19035185	19035213	29	esc_vs_primed	0.39724
chr2	90447646	90447708	63	*	11	2.89316	2.09111	12.3228	0.000418708	0.0392305	2964688	2964698	11	esc_vs_primed	0.83448
chr11	69923688	69924180	493	*	24	12.3925	1.26997	12.3209	0.000418708	0.0392305	15807071	15807094	24	esc_vs_primed	0.51275
chr1	217260501	217261621	1121	*	18	7.09882	0.922516	12.32	0.000418708	0.0392305	1835710	1835727	18	esc_vs_primed	0.399013
chr9	136705120	136705497	378	*	16	7.344	1.23796	12.3151	0.000418708	0.0392305	13757812	13757827	16	esc_vs_primed	0.469007
chr1	6085944	6086493	550	*	26	13.7558	1.36636	12.3102	0.000426054	0.0397175	117260	117285	26	esc_vs_primed	0.399235
chr10	102902429	102903804	1376	*	36	19.106	1.15929	12.3083	0.000426054	0.0397175	14771120	14771155	36	esc_vs_primed	0.493802
chr2	210166867	210170124	3258	*	43	17.2178	-1.0747	-12.3052	0.000426054	0.0397175	3865889	3865931	43	esc_vs_primed	-0.410178
chr1	244979559	244980757	1199	*	31	17.8698	-1.37004	-12.2929	0.000426054	0.0397175	2107779	2107809	31	esc_vs_primed	-0.571323
chr20	31115254	31116454	1201	*	48	31.8886	1.43724	12.2823	0.0004334	0.0401594	23994018	23994065	48	esc_vs_primed	0.604024
chr22	51169039	51170965	1927	*	128	52.9884	0.901893	12.282	0.0004334	0.0401594	25317406	25317533	128	esc_vs_primed	0.362899
chr1	159899264	159899830	567	*	41	18.0183	-0.980082	-12.275	0.0004334	0.0401594	1387706	1387746	41	esc_vs_primed	-0.435184
chr7	127744026	127744720	695	*	64	42.6435	-1.54031	-12.2741	0.0004334	0.0401594	11172259	11172322	64	esc_vs_primed	-0.627994
chr19	37498518	37498926	409	*	35	17.3224	-1.25675	-12.2698	0.0004334	0.0401594	23356176	23356210	35	esc_vs_primed	-0.478176
chr2	85811432	85811699	268	*	35	9.83261	-1.09456	-12.2694	0.0004334	0.0401594	2927167	2927201	35	esc_vs_primed	-0.384039
chr3	138655574	138656643	1070	*	50	20.1149	1.19523	12.2662	0.000448091	0.0414377	5312485	5312534	50	esc_vs_primed	0.423883
chr5	43009192	43011105	1914	*	42	16.5011	1.04482	12.2585	0.000448091	0.0414377	7568980	7569021	42	esc_vs_primed	0.433754
chr17	71361823	71362536	714	*	30	13.5003	1.10626	12.2502	0.000455437	0.041875	21881232	21881261	30	esc_vs_primed	0.434167
chr3	184281057	184281675	619	*	20	11.7715	1.53734	12.2468	0.000455437	0.041875	5638351	5638370	20	esc_vs_primed	0.599941
chr7	1852118	1852732	615	*	22	11.3412	1.26196	12.2467	0.000455437	0.041875	10108678	10108699	22	esc_vs_primed	0.520472
chr4	56659488	56660545	1058	*	67	24.6132	-0.970446	-12.2435	0.000455437	0.041875	6278892	6278958	67	esc_vs_primed	-0.371195
chr13	25874931	25875436	506	*	37	19.7526	-1.29912	-12.2428	0.000455437	0.041875	17680078	17680114	37	esc_vs_primed	-0.496439
chr1	24438703	24439313	611	*	22	13.5637	1.46426	12.2362	0.000462783	0.041875	391394	391415	22	esc_vs_primed	0.564513
chr22	42699353	42700821	1469	*	32	13.7019	1.20268	12.2257	0.000462783	0.041875	25153225	25153256	32	esc_vs_primed	0.473765
chr19	51019909	51020579	671	*	32	17.3678	1.18722	12.2252	0.000462783	0.041875	23596490	23596521	32	esc_vs_primed	0.455201
chr5	496058	498210	2153	*	68	38.3995	1.28027	12.2228	0.000462783	0.041875	7212038	7212105	68	esc_vs_primed	0.504243
chr11	125241792	125242255	464	*	16	8.08462	1.23357	12.2147	0.000462783	0.041875	16271332	16271347	16	esc_vs_primed	0.519922
chr14	92721249	92721808	560	*	20	7.8295	1.18274	12.2121	0.000462783	0.041875	18987597	18987616	20	esc_vs_primed	0.428623
chr2	162197308	162198132	825	*	51	21.9055	-1.2483	-12.2096	0.000462783	0.041875	3517163	3517213	51	esc_vs_primed	-0.473283
chr14	104635897	104638110	2214	*	86	26.6278	0.759369	12.2064	0.000462783	0.041875	19152714	19152799	86	esc_vs_primed	0.31327
chr16	85749096	85749704	609	*	19	6.2332	1.04082	12.2021	0.000462783	0.041875	20907859	20907877	19	esc_vs_primed	0.39514
chr2	24271439	24272217	779	*	22	8.21963	-1.03162	-12.1982	0.000462783	0.041875	2396301	2396322	22	esc_vs_primed	-0.39976
chr15	29033886	29034189	304	*	23	12.5957	-1.44504	-12.1892	0.000462783	0.041875	19277222	19277244	23	esc_vs_primed	-0.513794
chr6	27507005	27508013	1009	*	37	14.0092	-0.957171	-12.1822	0.000462783	0.041875	8918144	8918180	37	esc_vs_primed	-0.399769
chr5	475439	476555	1117	*	43	17.6448	1.03963	12.173	0.000462783	0.041875	7211244	7211286	43	esc_vs_primed	0.394988
chr22	49843526	49844760	1235	*	44	21.2691	1.1848	12.1664	0.000462783	0.041875	25284327	25284370	44	esc_vs_primed	0.394627
chr8	10589034	10589739	706	*	38	10.1076	0.890083	12.1636	0.000462783	0.041875	11647075	11647112	38	esc_vs_primed	0.332121
chr9	139095359	139096680	1322	*	53	22.8901	1.17581	12.1631	0.000462783	0.041875	13810427	13810479	53	esc_vs_primed	0.442845
chr11	441401	441909	509	*	22	12.4751	1.40155	12.1535	0.000470128	0.0422093	15147982	15148003	22	esc_vs_primed	0.51219
chr19	48564901	48565400	500	*	30	15.9239	1.26159	12.1527	0.000470128	0.0422093	23541173	23541202	30	esc_vs_primed	0.529769
chr1	2466346	2467211	866	*	39	21.0018	1.15937	12.1485	0.000470128	0.0422093	55338	55376	39	esc_vs_primed	0.454109
chr8	72757874	72759162	1289	*	22	6.42116	0.896879	12.1434	0.000470128	0.0422093	12168862	12168883	22	esc_vs_primed	0.304626
chr5	134371075	134373010	1936	*	26	11.4436	1.05864	12.1357	0.000470128	0.0422093	8176024	8176049	26	esc_vs_primed	0.446905
chr2	210073235	210074712	1478	*	58	28.6594	-1.1536	-12.1341	0.000470128	0.0422093	3865299	3865356	58	esc_vs_primed	-0.514612
chr6	41379087	41384862	5776	*	62	24.1206	0.922987	12.1283	0.000470128	0.0422093	9085144	9085205	62	esc_vs_primed	0.383681
chr16	1032881	1033546	666	*	37	16.3569	1.11377	12.1253	0.000470128	0.0422093	20036057	20036093	37	esc_vs_primed	0.446674
chr18	19476805	19477184	380	*	26	11.8086	-1.14798	-12.1205	0.000477474	0.0428273	22258362	22258387	26	esc_vs_primed	-0.501103
chr19	13164806	13165884	1079	*	24	8.86354	1.11909	12.1143	0.00048482	0.0430271	23053436	23053459	24	esc_vs_primed	0.375427
chr7	13845628	13846255	628	*	29	15.6874	-1.31781	-12.098	0.00048482	0.0430271	10251941	10251969	29	esc_vs_primed	-0.538152
chr11	115371536	115372619	1084	*	22	10.4745	1.15131	12.0937	0.00048482	0.0430271	16159711	16159732	22	esc_vs_primed	0.478421
chr8	26721643	26722399	757	*	52	21.4435	1.11132	12.0815	0.00048482	0.0430271	11807545	11807596	52	esc_vs_primed	0.434256
chr12	24368881	24369459	579	*	28	16.3695	-1.40522	-12.0809	0.00048482	0.0430271	16609357	16609384	28	esc_vs_primed	-0.556157
chr3	10370175	10370665	491	*	28	10.9517	1.02954	12.0791	0.00048482	0.0430271	4300298	4300325	28	esc_vs_primed	0.393609
chr5	139491509	139492017	509	*	8	3.7484	1.59385	12.077	0.00048482	0.0430271	8228158	8228165	8	esc_vs_primed	0.587856
chr7	2491191	2492501	1311	*	43	18.5302	1.0404	12.076	0.00048482	0.0430271	10126387	10126429	43	esc_vs_primed	0.47801
chr8	37659899	37661427	1529	*	27	11.9595	1.15196	12.0728	0.00048482	0.0430271	11899330	11899356	27	esc_vs_primed	0.45354
chr19	51176398	51176925	528	*	17	11.1159	1.55199	12.0682	0.00048482	0.0430271	23599958	23599974	17	esc_vs_primed	0.625405
chr9	132221125	132222057	933	*	37	16.6411	1.07746	12.0671	0.00048482	0.0430271	13675279	13675315	37	esc_vs_primed	0.444167
chr5	140456778	140457621	844	*	38	14.3989	-0.991089	-12.0657	0.000492166	0.0436371	8240195	8240232	38	esc_vs_primed	-0.406696
chr6	108453919	108454810	892	*	14	6.17478	1.05162	12.0554	0.000506857	0.0447253	9519665	9519678	14	esc_vs_primed	0.466214
chr2	25354337	25355394	1058	*	57	31.1903	1.31441	12.0511	0.000506857	0.0447253	2408931	2408987	57	esc_vs_primed	0.47435
chr4	63682387	63682601	215	*	25	13.1182	-1.45327	-12.0443	0.000506857	0.0447253	6323783	6323807	25	esc_vs_primed	-0.541469
chr5	10649404	10650351	948	*	103	72.5096	-1.65806	-12.0379	0.000506857	0.0447253	7336165	7336267	103	esc_vs_primed	-0.640587
chr12	57611503	57613468	1966	*	23	10.095	1.01743	12.0362	0.000506857	0.0447253	16889904	16889926	23	esc_vs_primed	0.413064
chr10	134785118	134785995	878	*	33	19.5653	1.38557	12.0112	0.000521549	0.0456731	15123220	15123252	33	esc_vs_primed	0.571038
chr15	89938596	89942156	3561	*	43	19.6823	1.13443	12.0092	0.000521549	0.0456731	19866087	19866129	43	esc_vs_primed	0.437164
chr21	34436548	34437233	686	*	26	10.6664	1.04797	12.0048	0.000521549	0.0456731	24581647	24581672	26	esc_vs_primed	0.42178
chr14	38662923	38665224	2302	*	35	17.5633	-1.22821	-12.0032	0.000521549	0.0456731	18538878	18538912	35	esc_vs_primed	-0.521179
chr17	79393252	79393718	467	*	32	18.9648	1.37465	12.0011	0.000521549	0.0456731	22045520	22045551	32	esc_vs_primed	0.566535
chr11	2166115	2171184	5070	*	109	56.1793	1.13774	11.999	0.000521549	0.0456731	15193867	15193975	109	esc_vs_primed	0.451086
chr15	22833036	22833183	148	*	7	1.85219	1.07804	11.9964	0.000521549	0.0456731	19215993	19215999	7	esc_vs_primed	0.39412
chr19	17942170	17942731	562	*	33	18.3541	-1.21417	-11.9964	0.000521549	0.0456731	23142894	23142926	33	esc_vs_primed	-0.505858
chr9	127420377	127421614	1238	*	26	13.5359	-1.34658	-11.9762	0.000543586	0.0475129	13597780	13597805	26	esc_vs_primed	-0.532619
chr13	112626895	112628366	1472	*	39	16.6112	0.999195	11.9758	0.000543586	0.0475129	18328148	18328186	39	esc_vs_primed	0.415239
chr19	1324990	1325570	581	*	55	28.3781	-1.28915	-11.9717	0.000550932	0.0481095	22787305	22787359	55	esc_vs_primed	-0.529841
chr2	218783066	218785245	2180	*	48	17.8551	0.847581	11.9538	0.000565623	0.0490221	3925267	3925314	48	esc_vs_primed	0.30318
chr16	29118233	29118982	750	*	21	8.42643	1.16273	11.944	0.000565623	0.0490221	20403781	20403801	21	esc_vs_primed	0.417722
chr10	133956169	133956959	791	*	29	13.883	1.18113	11.9426	0.000565623	0.0490221	15100940	15100968	29	esc_vs_primed	0.52221
chr19	1468191	1468833	643	*	53	26.8376	1.13935	11.9365	0.000565623	0.0490221	22792750	22792802	53	esc_vs_primed	0.457334
chr3	152554116	152554580	465	*	15	5.37689	-1.04201	-11.9275	0.000565623	0.0490221	5410301	5410315	15	esc_vs_primed	-0.410768
chr11	44329208	44330167	960	*	21	10.1978	1.11612	11.9224	0.000565623	0.0490221	15526306	15526326	21	esc_vs_primed	0.475434
chr6	166267541	166268419	879	*	72	34.4483	1.21523	11.9175	0.000565623	0.0490221	9987218	9987289	72	esc_vs_primed	0.457648
chr6	74233269	74233834	566	*	45	18.6321	-0.931324	-11.9148	0.000565623	0.0490221	9297338	9297382	45	esc_vs_primed	-0.336701
chr20	61659070	61660190	1121	*	44	15.236	1.14516	11.9033	0.000572969	0.0493811	24384419	24384462	44	esc_vs_primed	0.385819
chr8	144240677	144242478	1802	*	108	44.7612	1.17304	11.9019	0.000572969	0.0493811	12713093	12713200	108	esc_vs_primed	0.408677
chr15	89960198	89960746	549	*	26	10.2453	0.978922	11.9017	0.000572969	0.0493811	19866709	19866734	26	esc_vs_primed	0.412285
chr4	104916097	104916461	365	*	23	16.3617	-1.68034	-11.9015	0.000572969	0.0493811	6588266	6588288	23	esc_vs_primed	-0.666584
chr1	861611	864614	3004	*	91	28.1845	0.83179	11.9007	0.000572969	0.0493811	4112	4202	91	esc_vs_primed	0.339732
chr9	31632917	31633703	787	*	19	10.1098	-1.56915	-11.8998	0.000572969	0.0493811	12985058	12985076	19	esc_vs_primed	-0.61322
chr17	26708159	26708679	521	*	49	23.4173	-1.1961	-11.8904	0.000580315	0.04969	21354492	21354540	49	esc_vs_primed	-0.473162
chr6	21476080	21476863	784	*	11	3.09445	-0.914331	-11.8872	0.000580315	0.04969	8862545	8862555	11	esc_vs_primed	-0.414221
chr19	46274623	46275827	1205	*	52	27.8221	-1.23761	-11.8741	0.000580315	0.04969	23497639	23497690	52	esc_vs_primed	-0.490358
chr12	49686546	49688637	2092	*	37	16.5795	1.28724	11.8628	0.000580315	0.04969	16787480	16787516	37	esc_vs_primed	0.517988
chr10	13425073	13425776	704	*	29	7.57955	0.781423	11.8598	0.000580315	0.04969	14027863	14027891	29	esc_vs_primed	0.26384
chr20	32307730	32308402	673	*	43	21.8847	-1.4284	-11.8572	0.000580315	0.04969	24011132	24011174	43	esc_vs_primed	-0.556803
chr14	73702950	73703778	829	*	18	7.33081	1.1052	11.8498	0.000580315	0.04969	18816252	18816269	18	esc_vs_primed	0.41205
chr10	124639076	124639818	743	*	69	44.4969	-1.48624	-11.8479	0.000587661	0.0499949	14979307	14979375	69	esc_vs_primed	-0.57082
chr12	54521515	54522419	905	*	16	7.11317	1.14424	11.8476	0.000587661	0.0499949	16854088	16854103	16	esc_vs_primed	0.430407
chr4	938863	939897	1035	*	29	15.5395	1.32113	11.8456	0.000587661	0.0499949	5802918	5802946	29	esc_vs_primed	0.552185
chr11	61485731	61486882	1152	*	33	19.7666	1.46242	11.8453	0.000587661	0.0499949	15654595	15654627	33	esc_vs_primed	0.600331
chr2	128395585	128396243	659	*	22	10.514	1.28661	11.8398	0.000587661	0.0499949	3271561	3271582	22	esc_vs_primed	0.504852
chr18	3411931	3412241	311	*	25	16.9766	-1.74281	-11.832	0.000587661	0.0499949	22126017	22126041	25	esc_vs_primed	-0.721094
chr20	61061969	61062653	685	*	25	12.2446	1.16641	11.8318	0.000587661	0.0499949	24370353	24370377	25	esc_vs_primed	0.503128
chr17	5000370	5001319	950	*	81	16.5046	-0.666652	-11.8203	0.000595006	0.050183	21112885	21112965	81	esc_vs_primed	-0.204501
chr8	144809761	144810721	961	*	118	39.7683	-0.946962	-11.811	0.000595006	0.050183	12728880	12728997	118	esc_vs_primed	-0.350033
chr22	21983190	21983527	338	*	38	13.7055	-1.15267	-11.8031	0.000595006	0.050183	24863007	24863044	38	esc_vs_primed	-0.44543
chr9	93174849	93177193	2345	*	54	26.2908	-1.14678	-11.8017	0.000595006	0.050183	13281518	13281571	54	esc_vs_primed	-0.485037
chr1	91302378	91303962	1585	*	27	11.3348	1.08929	11.8009	0.000595006	0.050183	1007395	1007421	27	esc_vs_primed	0.441304
chr1	203247468	203248068	601	*	16	8.21171	1.46914	11.8005	0.000595006	0.050183	1711492	1711507	16	esc_vs_primed	0.592643
chr1	16163719	16164122	404	*	42	24.7213	-1.42762	-11.8002	0.000595006	0.050183	269419	269460	42	esc_vs_primed	-0.568817
chr2	242784883	242785524	642	*	32	17.21	1.3483	11.7934	0.000595006	0.050183	4209273	4209304	32	esc_vs_primed	0.558364
chr17	74564489	74565672	1184	*	36	14.4122	1.03266	11.7863	0.000602352	0.050183	21942270	21942305	36	esc_vs_primed	0.3629
chr4	77788863	77789900	1038	*	22	9.35633	-1.17461	-11.7842	0.000602352	0.050183	6409938	6409959	22	esc_vs_primed	-0.444681
chr12	124780522	124781240	719	*	23	14.7199	1.56918	11.782	0.000602352	0.050183	17469715	17469737	23	esc_vs_primed	0.605126
chr7	157586990	157587847	858	*	22	8.18905	0.996917	11.7748	0.000602352	0.050183	11494950	11494971	22	esc_vs_primed	0.344331
chr13	40746135	40746626	492	*	27	12.8611	1.15079	11.7747	0.000602352	0.050183	17807237	17807263	27	esc_vs_primed	0.461387
chr14	57310675	57311939	1265	*	37	13.397	-0.987876	-11.7732	0.000602352	0.050183	18671036	18671072	37	esc_vs_primed	-0.392498
chr3	15107174	15107553	380	*	18	10.0605	-1.36435	-11.7712	0.000602352	0.050183	4360939	4360956	18	esc_vs_primed	-0.583282
chr15	101965791	101966422	632	*	13	4.90136	0.965819	11.766	0.000602352	0.050183	19998765	19998777	13	esc_vs_primed	0.366888
chr11	68780192	68782106	1915	*	71	27.417	1.01218	11.7615	0.000602352	0.050183	15788526	15788596	71	esc_vs_primed	0.424857
chr19	50308528	50309015	488	*	32	16.8717	-1.45629	-11.7602	0.000602352	0.050183	23581341	23581372	32	esc_vs_primed	-0.585512
chr3	97574431	97575233	803	*	20	14.7108	-1.82979	-11.757	0.000602352	0.050183	4992624	4992643	20	esc_vs_primed	-0.726788
chr7	156870805	156871338	534	*	40	13.7491	0.96065	11.7563	0.000602352	0.050183	11478840	11478879	40	esc_vs_primed	0.410241
chr7	12151186	12151694	509	*	40	31.4732	-1.82712	-11.7543	0.000602352	0.050183	10240766	10240805	40	esc_vs_primed	-0.728511
chr16	1966762	1967610	849	*	25	12.1827	1.21358	11.7503	0.000602352	0.050183	20065683	20065707	25	esc_vs_primed	0.457511
chr17	1835200	1835837	638	*	27	11.1402	1.14392	11.7501	0.000602352	0.050183	21053045	21053071	27	esc_vs_primed	0.429045
chr8	133095849	133098218	2370	*	52	33.9131	-1.55852	-11.7411	0.000609698	0.0503864	12589041	12589092	52	esc_vs_primed	-0.617357
chr8	11533566	11535879	2314	*	48	15.1264	0.89947	11.7401	0.000609698	0.0503864	11659841	11659888	48	esc_vs_primed	0.353919
chr12	18221095	18221997	903	*	15	6.21291	-1.12938	-11.7392	0.000609698	0.0503864	16567320	16567334	15	esc_vs_primed	-0.437666
chr1	147789743	147790957	1215	*	64	34.7918	-1.34707	-11.7391	0.000609698	0.0503864	1259080	1259143	64	esc_vs_primed	-0.558773
chr19	11959482	11960319	838	*	57	43.9253	-1.68873	-11.7386	0.000609698	0.0503864	23030340	23030396	57	esc_vs_primed	-0.68989
chr22	48950981	48951251	271	*	13	6.14524	1.35062	11.7355	0.000609698	0.0503864	25266462	25266474	13	esc_vs_primed	0.547164
chrX	55368632	55369493	862	*	18	12.3914	-1.67694	-11.735	0.000609698	0.0503864	25705001	25705018	18	esc_vs_primed	-0.670247
chr12	132673079	132674418	1340	*	88	27.9743	0.817965	11.7349	0.000609698	0.0503864	17579217	17579304	88	esc_vs_primed	0.281925
chr21	45788803	45789978	1176	*	61	29.3707	1.17432	11.7314	0.000609698	0.0503864	24736349	24736409	61	esc_vs_primed	0.45204
chr19	36736658	36737089	432	*	39	19.9827	-1.33183	-11.7252	0.000617044	0.050948	23345626	23345664	39	esc_vs_primed	-0.442724
chr2	188898551	188900331	1781	*	46	25.372	-1.32533	-11.7155	0.000624389	0.051371	3703664	3703709	46	esc_vs_primed	-0.571316
chr14	101189448	101190337	890	*	25	14.6949	1.25036	11.7062	0.000624389	0.051371	19090691	19090715	25	esc_vs_primed	0.546665
chr16	2435552	2436264	713	*	18	6.57946	-1.01964	-11.6994	0.000624389	0.051371	20080577	20080594	18	esc_vs_primed	-0.380045
chr1	46957024	46959266	2243	*	66	33.0975	1.48874	11.6987	0.000624389	0.051371	679425	679490	66	esc_vs_primed	0.550136
chr22	39262444	39263210	767	*	60	40.3899	-1.68191	-11.6866	0.000639081	0.0522543	25096173	25096232	60	esc_vs_primed	-0.691546
chr7	1707848	1708605	758	*	31	15.0699	1.24689	11.6848	0.000639081	0.0522543	10105285	10105315	31	esc_vs_primed	0.440107
chr16	88496418	88497741	1324	*	116	44.8637	0.859151	11.679	0.000639081	0.0522543	20962944	20963059	116	esc_vs_primed	0.366547
chr18	12375745	12376230	486	*	30	9.39572	-0.915856	-11.6719	0.000639081	0.0522543	22215920	22215949	30	esc_vs_primed	-0.313442
chr19	52900469	52901797	1329	*	54	29.7207	-1.60351	-11.6713	0.000639081	0.0522543	23624403	23624456	54	esc_vs_primed	-0.615087
chr17	19482881	19483664	784	*	74	50.7763	-1.61184	-11.6691	0.000639081	0.0522543	21306257	21306330	74	esc_vs_primed	-0.664084
chr1	1355392	1355868	477	*	77	34.848	-1.28917	-11.666	0.000639081	0.0522543	21840	21916	77	esc_vs_primed	-0.523278
chr20	62947847	62948354	508	*	71	22.9398	-0.907772	-11.6583	0.000646427	0.0528083	24420117	24420187	71	esc_vs_primed	-0.326479
chr19	13095914	13097073	1160	*	34	16.563	1.16849	11.6444	0.000661118	0.0534887	23051722	23051755	34	esc_vs_primed	0.456947
chr7	150644006	150645222	1217	*	46	33.8647	1.54834	11.6379	0.000661118	0.0534887	11390688	11390733	46	esc_vs_primed	0.591807
chr9	98075419	98075915	497	*	27	13.8161	-1.18646	-11.6367	0.000661118	0.0534887	13338657	13338683	27	esc_vs_primed	-0.526048
chr15	27076379	27076927	549	*	42	18.3423	-1.14515	-11.6362	0.000661118	0.0534887	19257184	19257225	42	esc_vs_primed	-0.432401
chr19	13131612	13133178	1567	*	25	9.64239	1.01777	11.636	0.000661118	0.0534887	23052871	23052895	25	esc_vs_primed	0.388572
chr12	53397503	53399136	1634	*	39	13.1043	-0.988285	-11.6321	0.000661118	0.0534887	16836124	16836162	39	esc_vs_primed	-0.356037
chr1	911405	912061	657	*	38	13.6293	1.02539	11.6314	0.000661118	0.0534887	5974	6011	38	esc_vs_primed	0.382087
chr5	178985433	178987134	1702	*	73	28.6329	-1.06728	-11.6304	0.000661118	0.0534887	8603401	8603473	73	esc_vs_primed	-0.388038
chr20	62085147	62086893	1747	*	76	37.0768	1.1576	11.6296	0.000661118	0.0534887	24396511	24396586	76	esc_vs_primed	0.428344
chr13	95354841	95356352	1512	*	83	18.212	-0.690516	-11.6279	0.000661118	0.0534887	18163164	18163246	83	esc_vs_primed	-0.210476
chr19	44171684	44172121	438	*	22	13.0514	-1.5393	-11.6186	0.000668464	0.0539414	23461028	23461049	22	esc_vs_primed	-0.579785
chr1	248020589	248021425	837	*	57	27.4652	-1.26726	-11.6182	0.000668464	0.0539414	2145219	2145275	57	esc_vs_primed	-0.490129
chr19	37463330	37463844	515	*	28	15.7972	-1.38823	-11.6173	0.000668464	0.0539414	23355720	23355747	28	esc_vs_primed	-0.527081
chr16	31190084	31190578	495	*	10	3.90652	-1.05878	-11.6119	0.00067581	0.0543445	20442619	20442628	10	esc_vs_primed	-0.477183
chr20	62791845	62793054	1210	*	45	19.3527	1.04831	11.6102	0.00067581	0.0543445	24417513	24417557	45	esc_vs_primed	0.429505
chr14	101035719	101036399	681	*	27	14.2524	1.44174	11.6064	0.00067581	0.0543445	19087631	19087657	27	esc_vs_primed	0.59585
chr4	816346	816774	429	*	19	6.25618	1.03621	11.6055	0.00067581	0.0543445	5799275	5799293	19	esc_vs_primed	0.364084
chr9	132426526	132427011	486	*	22	9.53012	1.13252	11.5962	0.000683155	0.0548398	13679685	13679706	22	esc_vs_primed	0.45939
chr1	209601508	209604418	2911	*	37	8.85635	-0.737041	-11.5957	0.000683155	0.0548398	1772794	1772830	37	esc_vs_primed	-0.273156
chr2	233387461	233388287	827	*	49	20.9858	1.073	11.595	0.000690501	0.0549525	4065018	4065066	49	esc_vs_primed	0.441543
chr11	120068063	120069072	1010	*	27	12.8091	1.20933	11.5847	0.000690501	0.0549525	16218827	16218853	27	esc_vs_primed	0.463748
chr16	4422419	4424566	2148	*	47	17.1805	0.970429	11.5754	0.000690501	0.0549525	20123317	20123363	47	esc_vs_primed	0.368273
chr5	1140409	1140764	356	*	15	6.99286	1.24262	11.5719	0.000690501	0.0549525	7227076	7227090	15	esc_vs_primed	0.459413
chr1	205011831	205012951	1121	*	55	33.6209	1.46433	11.5704	0.000690501	0.0549525	1732510	1732564	55	esc_vs_primed	0.593614
chr9	95570021	95570576	556	*	45	18.1471	1.17185	11.5673	0.000690501	0.0549525	13307335	13307379	45	esc_vs_primed	0.439597
chr6	27195211	27196156	946	*	46	20.2354	-1.21537	-11.5614	0.000690501	0.0549525	8914092	8914137	46	esc_vs_primed	-0.490474
chr18	31697155	31697841	687	*	6	2.70278	-1.24731	-11.5568	0.000690501	0.0549525	22352482	22352487	6	esc_vs_primed	-0.489405
chr6	1377341	1377844	504	*	26	8.56572	0.853553	11.5557	0.000690501	0.0549525	8651725	8651750	26	esc_vs_primed	0.354304
chr9	137534995	137535478	484	*	20	9.37428	1.13233	11.553	0.000690501	0.0549525	13775738	13775757	20	esc_vs_primed	0.488153
chr6	110797304	110798067	764	*	28	16.371	-1.30302	-11.5519	0.000697847	0.0552518	9540955	9540982	28	esc_vs_primed	-0.667462
chr17	76264216	76266407	2192	*	70	25.3125	0.867988	11.5444	0.000697847	0.0552518	21973590	21973659	70	esc_vs_primed	0.317815
chr15	75230794	75231144	351	*	22	11.4623	-1.36712	-11.5428	0.000697847	0.0552518	19722772	19722793	22	esc_vs_primed	-0.596979
chr19	54682290	54682655	366	*	20	11.1443	-1.38299	-11.5416	0.000697847	0.0552518	23655144	23655163	20	esc_vs_primed	-0.563424
chr7	156807030	156808874	1845	*	25	9.99804	1.10916	11.5391	0.000697847	0.0552518	11477594	11477618	25	esc_vs_primed	0.412396
chr14	61789019	61789647	629	*	46	12.1622	-0.719487	-11.5369	0.000697847	0.0552518	18706656	18706701	46	esc_vs_primed	-0.235944
chr18	20377802	20378388	587	*	21	9.00249	-1.21088	-11.5187	0.000705193	0.0555008	22267148	22267168	21	esc_vs_primed	-0.470095
chr15	89931455	89933097	1643	*	21	8.80016	1.06541	11.5182	0.000705193	0.0555008	19866014	19866034	21	esc_vs_primed	0.420148
chr7	2516662	2517539	878	*	39	14.5922	0.943087	11.5154	0.000705193	0.0555008	10126970	10127008	39	esc_vs_primed	0.388432
chr5	2757568	2758796	1229	*	29	13.3793	1.14309	11.5139	0.000705193	0.0555008	7259466	7259494	29	esc_vs_primed	0.474275
chr8	144099522	144100535	1014	*	77	41.1746	1.34009	11.51	0.000705193	0.0555008	12710023	12710099	77	esc_vs_primed	0.506833
chr19	50770226	50770590	365	*	18	14.0918	1.89685	11.5092	0.000705193	0.0555008	23590750	23590767	18	esc_vs_primed	0.735522
chr1	229568432	229569624	1193	*	64	27.1919	1.1577	11.509	0.000705193	0.0555008	1954418	1954481	64	esc_vs_primed	0.435679
chr5	174119303	174119766	464	*	16	9.53276	1.3949	11.5069	0.000712538	0.0559836	8531117	8531132	16	esc_vs_primed	0.59372
chr12	132933364	132933669	306	*	15	8.0161	1.60241	11.506	0.000712538	0.0559836	17584275	17584289	15	esc_vs_primed	0.649632
chr7	149484603	149484958	356	*	18	10.6639	1.47211	11.4912	0.00072723	0.0566089	11377001	11377018	18	esc_vs_primed	0.526342
chr6	29633582	29636415	2834	*	31	11.7024	-0.917697	-11.4836	0.00072723	0.0566089	8942928	8942958	31	esc_vs_primed	-0.349577
chr12	133126573	133127522	950	*	49	24.1931	1.30307	11.4804	0.00072723	0.0566089	17589877	17589925	49	esc_vs_primed	0.515878
chr19	20178832	20179720	889	*	22	11.2243	-1.33615	-11.4795	0.00072723	0.0566089	23190894	23190915	22	esc_vs_primed	-0.543592
chr3	169382566	169383402	837	*	8	3.81844	1.42322	11.4785	0.00072723	0.0566089	5515273	5515280	8	esc_vs_primed	0.573108
chr3	128212258	128215131	2874	*	48	15.2714	0.853112	11.4778	0.00072723	0.0566089	5219381	5219428	48	esc_vs_primed	0.316768
chr16	89668600	89669389	790	*	30	12.7005	1.12793	11.4723	0.00072723	0.0566089	20998195	20998224	30	esc_vs_primed	0.474714
chr19	14048477	14049594	1118	*	31	17.5802	1.35281	11.4717	0.00072723	0.0566089	23069707	23069737	31	esc_vs_primed	0.586085
chr19	28936859	28937974	1116	*	30	10.7911	-0.982371	-11.4711	0.00072723	0.0566089	23239230	23239259	30	esc_vs_primed	-0.394295
chr17	59483214	59484419	1206	*	22	10.012	1.24994	11.4578	0.00072723	0.0566089	21750972	21750993	22	esc_vs_primed	0.536462
chr2	133109697	133111144	1448	*	97	25.6585	-0.810109	-11.4568	0.00072723	0.0566089	3324166	3324262	97	esc_vs_primed	-0.300144
chr11	1277423	1277838	416	*	14	8.60465	1.65371	11.451	0.000734576	0.0571326	15172414	15172427	14	esc_vs_primed	0.52529
chr4	1769949	1770627	679	*	27	12.7191	1.09036	11.4416	0.000741922	0.057607	5824451	5824477	27	esc_vs_primed	0.421272
chr12	85303927	85304744	818	*	21	9.15478	-1.10011	-11.4359	0.000741922	0.057607	17075462	17075482	21	esc_vs_primed	-0.426318
chr19	50991501	50994805	3305	*	109	41.2368	0.947349	11.4123	0.000749267	0.0581286	23595798	23595906	109	esc_vs_primed	0.386173
chr1	55246878	55247408	531	*	65	37.4075	-1.31331	-11.4104	0.000756613	0.0586492	760445	760509	65	esc_vs_primed	-0.541787
chr9	139002081	139002607	527	*	26	9.69473	1.01143	11.4021	0.000763959	0.0591691	13807473	13807498	26	esc_vs_primed	0.401423
chr18	77397432	77398193	762	*	73	40.7762	1.30846	11.3966	0.000771305	0.0592386	22734583	22734655	73	esc_vs_primed	0.500029
chr22	49664895	49666418	1524	*	18	10.1502	1.38645	11.3809	0.000771305	0.0592386	25280757	25280774	18	esc_vs_primed	0.591262
chr17	48912265	48913008	744	*	38	16.4741	1.02987	11.3752	0.000771305	0.0592386	21654578	21654615	38	esc_vs_primed	0.426399
chr8	99985001	99985888	888	*	49	16.8933	-0.939799	-11.3724	0.000771305	0.0592386	12352288	12352336	49	esc_vs_primed	-0.332964
chr1	223197223	223199285	2063	*	26	10.6016	-0.93438	-11.3712	0.000771305	0.0592386	1879143	1879168	26	esc_vs_primed	-0.38676
chr19	49132630	49132931	302	*	28	13.1071	-1.39705	-11.3702	0.000771305	0.0592386	23553585	23553612	28	esc_vs_primed	-0.559418
chr13	67769117	67769566	450	*	20	12.1475	-1.41584	-11.37	0.000771305	0.0592386	17996837	17996856	20	esc_vs_primed	-0.56999
chr17	1808347	1808878	532	*	24	10.766	1.14549	11.3678	0.000771305	0.0592386	21052317	21052340	24	esc_vs_primed	0.461039
chr11	44324752	44325340	589	*	30	9.62452	0.951011	11.3615	0.000771305	0.0592386	15526099	15526128	30	esc_vs_primed	0.385557
chr19	12176273	12176895	623	*	26	11.0924	-1.10659	-11.3592	0.000771305	0.0592386	23033516	23033541	26	esc_vs_primed	-0.437047
chr16	85399588	85400079	492	*	22	14.1402	1.43921	11.3562	0.00077865	0.0592386	20898754	20898775	22	esc_vs_primed	0.563965
chr10	72215830	72218069	2240	*	48	16.1325	0.85248	11.3396	0.000785996	0.0592386	14485014	14485061	48	esc_vs_primed	0.356698
chr3	13113893	13115177	1285	*	91	46.609	1.19852	11.3393	0.000785996	0.0592386	4333859	4333949	91	esc_vs_primed	0.409156
chr12	110044227	110044812	586	*	28	12.266	1.04899	11.3388	0.000785996	0.0592386	17268581	17268608	28	esc_vs_primed	0.414966
chr13	43597044	43598472	1429	*	68	19.6038	-0.779651	-11.3388	0.000785996	0.0592386	17832553	17832620	68	esc_vs_primed	-0.22978
chr2	198650793	198651645	853	*	71	30.5919	-1.16118	-11.3355	0.000785996	0.0592386	3768314	3768384	71	esc_vs_primed	-0.456326
chr18	43337691	43338647	957	*	18	8.23049	1.15774	11.3286	0.000785996	0.0592386	22427200	22427217	18	esc_vs_primed	0.411969
chr3	65342049	65342758	710	*	62	45.8986	-1.69851	-11.3272	0.000785996	0.0592386	4796238	4796299	62	esc_vs_primed	-0.693945
chr1	176283057	176283593	537	*	28	12.779	-1.09895	-11.3217	0.000785996	0.0592386	1514357	1514384	28	esc_vs_primed	-0.427118
chr20	29550782	29551800	1019	*	53	31.2603	-1.50116	-11.3212	0.000785996	0.0592386	23974850	23974902	53	esc_vs_primed	-0.543281
chr3	194705731	194706168	438	*	25	15.1717	1.38915	11.3201	0.000785996	0.0592386	5735910	5735934	25	esc_vs_primed	0.548901
chr17	64824895	64826736	1842	*	35	8.81261	0.792188	11.3194	0.000785996	0.0592386	21812822	21812856	35	esc_vs_primed	0.311213
chr16	85115334	85116712	1379	*	50	21.3449	0.966331	11.3169	0.000785996	0.0592386	20891933	20891982	50	esc_vs_primed	0.402535
chr5	43021898	43025334	3437	*	35	9.85513	0.875103	11.314	0.000785996	0.0592386	7569261	7569295	35	esc_vs_primed	0.339443
chr3	10207201	10207613	413	*	24	10.6535	-1.12798	-11.3107	0.000785996	0.0592386	4297739	4297762	24	esc_vs_primed	-0.490048
chr16	17563537	17565742	2206	*	102	39.2434	0.995038	11.3084	0.000785996	0.0592386	20281865	20281966	102	esc_vs_primed	0.333776
chr12	52473418	52473898	481	*	63	36.2295	-1.50549	-11.3081	0.000785996	0.0592386	16824627	16824689	63	esc_vs_primed	-0.603374
chr19	1207168	1208031	864	*	46	20.7459	-1.17828	-11.3068	0.000785996	0.0592386	22782251	22782296	46	esc_vs_primed	-0.458351
chr1	205638653	205640549	1897	*	39	10.7368	0.798171	11.2978	0.000785996	0.0592386	1741098	1741136	39	esc_vs_primed	0.25656
chr3	25831357	25831993	637	*	47	20.2205	-1.12494	-11.2955	0.000785996	0.0592386	4435896	4435942	47	esc_vs_primed	-0.369742
chr19	51109342	51109676	335	*	38	25.1677	1.53296	11.2947	0.000785996	0.0592386	23598497	23598534	38	esc_vs_primed	0.656876
chr14	101616527	101618438	1912	*	44	22.1265	1.32794	11.2914	0.000785996	0.0592386	19097342	19097385	44	esc_vs_primed	0.545551
chr19	52987207	52989971	2765	*	43	21.1115	-1.17977	-11.2843	0.000785996	0.0592386	23625469	23625511	43	esc_vs_primed	-0.480951
chr17	8511736	8512589	854	*	24	11.3008	-1.08557	-11.2833	0.000793342	0.0597435	21172380	21172403	24	esc_vs_primed	-0.462292
chr13	107182944	107184811	1868	*	31	8.28386	-0.720305	-11.2743	0.000800688	0.0600522	18268846	18268876	31	esc_vs_primed	-0.305477
chr19	47919724	47920633	910	*	26	13.2566	1.45559	11.2692	0.000800688	0.0600522	23529177	23529202	26	esc_vs_primed	0.55399
chr4	1404925	1408027	3103	*	94	31.4667	0.772581	11.2689	0.000800688	0.0600522	5816056	5816149	94	esc_vs_primed	0.28256
chr19	57828496	57829242	747	*	28	17.3931	-1.30032	-11.2671	0.000800688	0.0600522	23710881	23710908	28	esc_vs_primed	-0.527874
chr7	157530804	157531194	391	*	13	8.05811	1.5691	11.2616	0.000800688	0.0600522	11493577	11493589	13	esc_vs_primed	0.617748
chr19	9692447	9693935	1489	*	31	10.5886	-0.801753	-11.2482	0.000815379	0.0607599	22982595	22982625	31	esc_vs_primed	-0.278823
chr5	140855267	140856489	1223	*	83	56.5184	-1.58724	-11.2464	0.000815379	0.0607599	8247318	8247400	83	esc_vs_primed	-0.642873
chr1	144567660	144567922	263	*	16	3.29736	-0.693526	-11.2446	0.000815379	0.0607599	1237144	1237159	16	esc_vs_primed	-0.205046
chr4	787396	789106	1711	*	62	23.7288	1.01543	11.2385	0.000815379	0.0607599	5798544	5798605	62	esc_vs_primed	0.386117
chr5	165751457	165752155	699	*	17	6.61112	-0.996266	-11.2353	0.000815379	0.0607599	8442442	8442458	17	esc_vs_primed	-0.427215
chr5	79554113	79554336	224	*	20	9.11331	-1.12509	-11.234	0.000815379	0.0607599	7810628	7810647	20	esc_vs_primed	-0.424437
chr6	166232637	166233701	1065	*	26	8.68487	0.833153	11.2259	0.000815379	0.0607599	9986656	9986681	26	esc_vs_primed	0.360923
chr18	46386132	46386767	636	*	30	12.1806	1.02796	11.2234	0.000815379	0.0607599	22458920	22458949	30	esc_vs_primed	0.415443
chr2	219742785	219744597	1813	*	33	13.8345	1.04518	11.2109	0.000822725	0.0612086	3938127	3938159	33	esc_vs_primed	0.426698
chr10	125034140	125035204	1065	*	38	11.9007	0.816365	11.2073	0.000822725	0.0612086	14983932	14983969	38	esc_vs_primed	0.309009
chr19	51869797	51870176	380	*	26	6.75134	0.844742	11.2053	0.000830071	0.0617055	23611108	23611133	26	esc_vs_primed	0.283779
chr11	68918900	68920689	1790	*	47	14.3553	0.75517	11.2021	0.000837416	0.0622015	15791439	15791485	47	esc_vs_primed	0.301575
chr19	45738330	45739084	755	*	25	11.1607	1.02861	11.1982	0.000844762	0.0624462	23484634	23484658	25	esc_vs_primed	0.401563
chr19	51182546	51183076	531	*	21	14.8469	1.59757	11.1973	0.000844762	0.0624462	23600030	23600050	21	esc_vs_primed	0.643454
chr6	107955845	107956397	553	*	81	41.8228	-1.1757	-11.1946	0.000844762	0.0624462	9514080	9514160	81	esc_vs_primed	-0.530434
chr3	195943056	195943985	930	*	35	17.2908	1.25609	11.1909	0.000844762	0.0624462	5756571	5756605	35	esc_vs_primed	0.536141
chr20	25063052	25065947	2896	*	156	51.4173	0.772098	11.1885	0.000844762	0.0624462	23960153	23960308	156	esc_vs_primed	0.308892
chr17	75730818	75733005	2188	*	54	19.2517	0.907228	11.1766	0.000859454	0.0634308	21963845	21963898	54	esc_vs_primed	0.316657
chr7	151511081	151512049	969	*	24	13.017	1.25952	11.1765	0.000859454	0.0634308	11407883	11407906	24	esc_vs_primed	0.505176
chr17	1359984	1360593	610	*	29	13.4585	-1.19071	-11.1738	0.000866799	0.063922	21041325	21041353	29	esc_vs_primed	-0.500513
chr7	157644411	157644809	399	*	18	10.0515	1.35837	11.1661	0.000881491	0.0649536	11496390	11496407	18	esc_vs_primed	0.538514
chr15	75247310	75248117	808	*	18	8.05951	-1.17502	-11.1538	0.000903528	0.0664715	19723044	19723061	18	esc_vs_primed	-0.408864
chr19	51521655	51522024	370	*	27	6.41454	0.759298	11.1533	0.000903528	0.0664715	23605855	23605881	27	esc_vs_primed	0.238123
chr21	46438079	46438618	540	*	64	33.2649	1.2127	11.1507	0.000910874	0.0669055	24750601	24750664	64	esc_vs_primed	0.500999
chr6	98227733	98230931	3199	*	59	33.4365	-1.33062	-11.1506	0.000910874	0.0669055	9447153	9447211	59	esc_vs_primed	-0.57961
chr17	56564817	56565544	728	*	78	55.866	-1.63756	-11.1425	0.00091822	0.0672314	21717250	21717327	78	esc_vs_primed	-0.670156
chr11	128795747	128797865	2119	*	50	16.2965	0.86933	11.1391	0.00091822	0.0672314	16307111	16307160	50	esc_vs_primed	0.359707
chr1	19029492	19029899	408	*	20	9.59931	1.09646	11.1374	0.00091822	0.0672314	313143	313162	20	esc_vs_primed	0.47958
chr1	12599990	12600468	479	*	22	9.3775	1.0144	11.1373	0.00091822	0.0672314	230850	230871	22	esc_vs_primed	0.41537
chr2	741679	742477	799	*	25	9.28747	-0.854499	-11.1346	0.000925565	0.0672898	2164062	2164086	25	esc_vs_primed	-0.366665
chr14	83558583	83559056	474	*	38	20.8612	-1.18202	-11.1323	0.000925565	0.0672898	18910066	18910103	38	esc_vs_primed	-0.507976
chr4	23890464	23891529	1066	*	26	8.78187	0.940938	11.1311	0.000925565	0.0672898	6058385	6058410	26	esc_vs_primed	0.413752
chr10	66683802	66684361	560	*	23	10.541	-1.12543	-11.1273	0.000925565	0.0672898	14434885	14434907	23	esc_vs_primed	-0.405743
chr12	13332044	13333619	1576	*	29	10.34	0.873132	11.1269	0.000925565	0.0672898	16533505	16533533	29	esc_vs_primed	0.368655
chrX	113283198	113287028	3831	*	66	36.3387	1.27617	11.1263	0.000925565	0.0672898	26009547	26009612	66	esc_vs_primed	0.514672
chr12	128866090	128868162	2073	*	47	24.5711	1.35869	11.1241	0.000925565	0.0672898	17518451	17518497	47	esc_vs_primed	0.514439
chr2	215667755	215668664	910	*	17	9.62681	-1.26672	-11.1221	0.000925565	0.0672898	3898506	3898522	17	esc_vs_primed	-0.501022
chr3	99980678	99982392	1715	*	42	17.7947	-0.997078	-11.1121	0.000925565	0.0672898	5007424	5007465	42	esc_vs_primed	-0.392614
chr11	400324	400702	379	*	48	30.5901	-1.71431	-11.1039	0.000932911	0.0677173	15146740	15146787	48	esc_vs_primed	-0.651379
chr9	131170490	131172459	1970	*	46	11.6974	0.766189	11.1014	0.000932911	0.0677173	13653797	13653842	46	esc_vs_primed	0.304126
chr1	1093279	1093876	598	*	35	13.7958	1.04465	11.0885	0.000940257	0.0681436	12285	12319	35	esc_vs_primed	0.34692
chr4	87931858	87933137	1280	*	22	8.1192	-0.942743	-11.0863	0.000940257	0.0681436	6481828	6481849	22	esc_vs_primed	-0.386065
chr19	35169198	35169599	402	*	18	6.63873	-1.07693	-11.0834	0.000947603	0.0683013	23317944	23317961	18	esc_vs_primed	-0.437467
chr16	1244670	1245066	397	*	30	10.0222	1.14938	11.0789	0.000947603	0.0683013	20043545	20043574	30	esc_vs_primed	0.441833
chrX	107016925	107018311	1387	*	23	10.8379	1.28135	11.0773	0.000947603	0.0683013	25974401	25974423	23	esc_vs_primed	0.48925
chr5	36596282	36597233	952	*	8	4.81415	-1.38019	-11.0762	0.000947603	0.0683013	7522274	7522281	8	esc_vs_primed	-0.583511
chr1	182025870	182026537	668	*	66	28.5966	-1.17406	-11.0751	0.000947603	0.0683013	1562123	1562188	66	esc_vs_primed	-0.49641
chr9	139040000	139040538	539	*	28	12.7326	1.04194	11.075	0.000947603	0.0683013	13808702	13808729	28	esc_vs_primed	0.434954
chr9	139024231	139024652	422	*	39	17.0004	1.02662	11.0716	0.000947603	0.0683013	13808245	13808283	39	esc_vs_primed	0.390865
chr11	44899659	44900726	1068	*	24	9.91909	1.1079	11.0623	0.000962294	0.0690373	15533143	15533166	24	esc_vs_primed	0.460981
chr8	41655016	41655770	755	*	54	29.118	1.36192	11.0615	0.000962294	0.0690373	11940197	11940250	54	esc_vs_primed	0.521141
chr1	10768554	10770034	1481	*	45	28.0534	1.32294	11.0601	0.000962294	0.0690373	199909	199953	45	esc_vs_primed	0.572751
chr7	157633521	157634597	1077	*	24	10.5774	1.01211	11.0571	0.000962294	0.0690373	11496116	11496139	24	esc_vs_primed	0.460728
chr5	149791948	149792515	568	*	20	9.85866	1.20618	11.0541	0.000962294	0.0690373	8321995	8322014	20	esc_vs_primed	0.50481
chr9	133410718	133411609	892	*	36	15.1911	0.985017	11.0535	0.000962294	0.0690373	13695641	13695676	36	esc_vs_primed	0.384623
chr22	41075523	41076413	891	*	22	9.361	1.15716	11.0509	0.00096964	0.0690732	25124883	25124904	22	esc_vs_primed	0.495624
chr11	39868191	39868569	379	*	19	7.7909	-1.05847	-11.0487	0.00096964	0.0690732	15496402	15496420	19	esc_vs_primed	-0.416999
chr1	10795227	10795845	619	*	22	8.5522	0.95206	11.0484	0.00096964	0.0690732	200486	200507	22	esc_vs_primed	0.397995
chr14	95156317	95157113	797	*	35	11.9113	0.961584	11.0441	0.00096964	0.0690732	19017152	19017186	35	esc_vs_primed	0.396878
chr10	92054796	92056771	1976	*	48	19.5139	-1.01904	-11.0437	0.00096964	0.0690732	14663909	14663956	48	esc_vs_primed	-0.387609
chr4	995519	996265	747	*	62	22.5085	0.967003	11.0326	0.000976986	0.0690732	5805053	5805114	62	esc_vs_primed	0.371664
chr7	612336	612759	424	*	33	9.578	0.933014	11.0319	0.000976986	0.0690732	10072698	10072730	33	esc_vs_primed	0.332134
chr4	186559927	186560459	533	*	36	14.8146	0.973168	11.0219	0.000976986	0.0690732	7153184	7153219	36	esc_vs_primed	0.364693
chr1	155097651	155098583	933	*	36	13.4746	0.986423	11.0202	0.000976986	0.0690732	1336147	1336182	36	esc_vs_primed	0.414477
chr10	135044980	135045543	564	*	24	11.6581	-1.20077	-11.0192	0.000976986	0.0690732	15131752	15131775	24	esc_vs_primed	-0.447751
chr6	31797314	31797473	160	*	11	6.5904	-1.66385	-11.0159	0.000976986	0.0690732	8972545	8972555	11	esc_vs_primed	-0.624641
chr11	71956390	71957338	949	*	24	9.21451	1.13519	11.0156	0.000976986	0.0690732	15840550	15840573	24	esc_vs_primed	0.426726
chr12	49725837	49727702	1866	*	77	38.1384	-1.0702	-11.0151	0.000976986	0.0690732	16788251	16788327	77	esc_vs_primed	-0.402014
chr17	47979849	47987350	7502	*	117	35.4514	0.718341	11.012	0.000976986	0.0690732	21638945	21639061	117	esc_vs_primed	0.29091
chr7	27780946	27781863	918	*	25	9.24867	-0.977024	-11.0104	0.000976986	0.0690732	10364017	10364041	25	esc_vs_primed	-0.404839
chr4	41875875	41880150	4276	*	55	22.365	1.02603	11.0093	0.000976986	0.0690732	6195920	6195974	55	esc_vs_primed	0.386324
chr11	3224132	3224451	320	*	18	9.52584	1.42487	11.0069	0.000976986	0.0690732	15215081	15215098	18	esc_vs_primed	0.590063
chr4	169991335	169992226	892	*	18	6.4211	-0.898255	-11.005	0.000976986	0.0690732	7016126	7016143	18	esc_vs_primed	-0.370289
chr19	3457290	3458306	1017	*	30	12.8565	1.10421	10.9964	0.000976986	0.0690732	22852335	22852364	30	esc_vs_primed	0.373404
chr13	72257096	72260530	3435	*	22	8.28634	-0.971934	-10.9881	0.000984331	0.0695394	18021123	18021144	22	esc_vs_primed	-0.358332
chr6	56939086	56939556	471	*	9	5.46013	-1.77121	-10.9854	0.000991677	0.0700048	9212315	9212323	9	esc_vs_primed	-0.69841
chr19	8920903	8927129	6227	*	54	10.7514	-0.649125	-10.9786	0.000999023	0.0704159	22973195	22973248	54	esc_vs_primed	-0.21464
chr20	58662646	58662974	329	*	31	24.1673	-1.75376	-10.9785	0.000999023	0.0704159	24328972	24329002	31	esc_vs_primed	-0.775704
chr2	176931824	176933560	1737	*	105	32.7401	-0.878015	-10.9766	0.00100637	0.0705038	3627664	3627768	105	esc_vs_primed	-0.340149
chr22	50448848	50449972	1125	*	47	24.5321	1.18969	10.9716	0.00100637	0.0705038	25297716	25297762	47	esc_vs_primed	0.542996
chr16	4442134	4443237	1104	*	36	14.4629	0.978094	10.9695	0.00100637	0.0705038	20123872	20123907	36	esc_vs_primed	0.347837
chr20	55842475	55842871	397	*	12	6.60359	1.27237	10.9691	0.00100637	0.0705038	24289076	24289087	12	esc_vs_primed	0.513944
chr9	94647522	94648680	1159	*	32	12.0719	0.879163	10.9659	0.00100637	0.0705038	13296519	13296550	32	esc_vs_primed	0.358739
chr12	311285	312356	1072	*	21	7.82613	0.95027	10.9657	0.00100637	0.0705038	16379302	16379322	21	esc_vs_primed	0.392299
chr17	1173993	1174601	609	*	78	43.049	-1.22963	-10.9643	0.00100637	0.0705038	21037116	21037193	78	esc_vs_primed	-0.444588
chr11	314272	317982	3711	*	146	47.3582	-0.957177	-10.9641	0.00100637	0.0705038	15144359	15144504	146	esc_vs_primed	-0.367893
chr9	34559522	34560273	752	*	20	12.5625	1.34714	10.9598	0.00102106	0.0710486	13013794	13013813	20	esc_vs_primed	0.601588
chr16	85507772	85508171	400	*	15	6.72956	1.08936	10.9597	0.00102106	0.0710486	20901241	20901255	15	esc_vs_primed	0.457552
chr9	136391730	136394120	2391	*	66	28.0478	1.03575	10.9588	0.00102106	0.0710486	13750703	13750768	66	esc_vs_primed	0.430385
chr2	10444735	10445149	415	*	25	11.6508	1.13299	10.9551	0.00102106	0.0710486	2277278	2277302	25	esc_vs_primed	0.459569
chr11	75954309	75955063	755	*	25	9.35374	0.991221	10.9428	0.00102106	0.0710486	15885096	15885120	25	esc_vs_primed	0.38566
chr13	110436057	110436619	563	*	51	33.4262	-1.49297	-10.9379	0.00102106	0.0710486	18296545	18296595	51	esc_vs_primed	-0.638344
chr19	36449386	36451134	1749	*	130	26.9447	0.578178	10.9349	0.00102106	0.0710486	23340041	23340170	130	esc_vs_primed	0.201038
chr21	44752953	44753782	830	*	34	17.8012	1.25684	10.9339	0.00102106	0.0710486	24711860	24711893	34	esc_vs_primed	0.521626
chr13	23500250	23501397	1148	*	92	39.1953	-1.10661	-10.9319	0.00102841	0.0712135	17653392	17653483	92	esc_vs_primed	-0.46368
chr5	106314192	106320077	5886	*	89	42.3877	-1.34646	-10.9319	0.00102841	0.0712135	7974121	7974209	89	esc_vs_primed	-0.498747
chr20	62486003	62487396	1394	*	49	22.8321	1.05565	10.9285	0.00102841	0.0712135	24409111	24409159	49	esc_vs_primed	0.470092
chr5	1867028	1868444	1417	*	38	16.9842	1.1017	10.926	0.00102841	0.0712135	7244627	7244664	38	esc_vs_primed	0.417606
chr8	144914299	144915086	788	*	18	6.09284	-0.95517	-10.9194	0.00102841	0.0712135	12731955	12731972	18	esc_vs_primed	-0.388024
chr7	155606376	155607842	1467	*	31	16.9817	1.28437	10.9142	0.00103575	0.0712135	11459953	11459983	31	esc_vs_primed	0.571273
chr8	37656616	37657867	1252	*	32	16.2159	1.27586	10.9136	0.00103575	0.0712135	11899257	11899288	32	esc_vs_primed	0.468659
chr8	110151378	110152195	818	*	19	9.24708	-1.26678	-10.909	0.00103575	0.0712135	12426669	12426687	19	esc_vs_primed	-0.494295
chr22	48468458	48468979	522	*	7	2.84079	1.69548	10.9035	0.00103575	0.0712135	25258287	25258293	7	esc_vs_primed	0.693508
chr2	80686134	80686902	769	*	7	3.92726	-1.83281	-10.9035	0.00103575	0.0712135	2891402	2891408	7	esc_vs_primed	-0.653011
chr19	2302306	2303257	952	*	65	18.0739	0.856773	10.9025	0.00103575	0.0712135	22821358	22821422	65	esc_vs_primed	0.319643
chr7	14318158	14318935	778	*	28	11.2216	-1.0321	-10.8988	0.00103575	0.0712135	10255554	10255581	28	esc_vs_primed	-0.424538
chrX	28525197	28526368	1172	*	20	12.057	-1.33823	-10.8912	0.00103575	0.0712135	25512733	25512752	20	esc_vs_primed	-0.529684
chr6	18754141	18760040	5900	*	101	29.7439	-0.715997	-10.8877	0.00103575	0.0712135	8839805	8839905	101	esc_vs_primed	-0.281444
chr16	59645741	59647484	1744	*	16	7.04255	-1.25144	-10.8871	0.00103575	0.0712135	20613419	20613434	16	esc_vs_primed	-0.481987
chr14	75349478	75350039	562	*	28	12.461	-0.988132	-10.8827	0.00103575	0.0712135	18838108	18838135	28	esc_vs_primed	-0.413414
chr6	28660987	28661719	733	*	28	12.8326	1.07554	10.87	0.00105044	0.0719561	8932347	8932374	28	esc_vs_primed	0.489852
chr7	101461188	101464534	3347	*	51	16.079	-0.833793	-10.869	0.00105044	0.0719561	10992072	10992122	51	esc_vs_primed	-0.320169
chr1	153233351	153234354	1004	*	109	50.1694	-1.1586	-10.8678	0.00105044	0.0719561	1308770	1308878	109	esc_vs_primed	-0.510004
chr5	143978191	143978657	467	*	27	11.3581	-0.913368	-10.8672	0.00105044	0.0719561	8276262	8276288	27	esc_vs_primed	-0.390758
chr1	155264662	155265646	985	*	71	36.3583	-1.11121	-10.8601	0.00105044	0.0719561	1339762	1339832	71	esc_vs_primed	-0.447289
chr7	155019397	155020028	632	*	22	8.69268	1.03371	10.8493	0.00106513	0.0729085	11448346	11448367	22	esc_vs_primed	0.443767
chr11	94840742	94841384	643	*	29	14.8595	-1.14226	-10.8439	0.00108717	0.0743619	16015450	16015478	29	esc_vs_primed	-0.477718
chr1	18960339	18961753	1415	*	30	14.0179	1.2025	10.8374	0.00109452	0.0747538	311860	311889	30	esc_vs_primed	0.469874
chr3	109034944	109035576	633	*	27	16.7696	-1.49401	-10.8361	0.00109452	0.0747538	5064850	5064876	27	esc_vs_primed	-0.507435
chr10	134330404	134331937	1534	*	52	18.6577	1.00657	10.8327	0.00110186	0.0751445	15110555	15110606	52	esc_vs_primed	0.32375
chr21	34446067	34448162	2096	*	29	11.3308	1.04393	10.8305	0.00110186	0.0751445	24581919	24581947	29	esc_vs_primed	0.354283
chr19	9517242	9517985	744	*	39	28.1785	-1.61546	-10.8268	0.00110921	0.075423	22980616	22980654	39	esc_vs_primed	-0.644947
chr16	88534129	88535659	1531	*	29	9.23474	0.921143	10.825	0.00110921	0.075423	20964395	20964423	29	esc_vs_primed	0.215419
chr12	131260512	131261310	799	*	34	12.9011	1.11252	10.8216	0.00110921	0.075423	17551904	17551937	34	esc_vs_primed	0.420059
chr2	74642144	74642923	780	*	46	15.5269	-0.917841	-10.8206	0.00110921	0.075423	2849644	2849689	46	esc_vs_primed	-0.345132
chr6	26755765	26756674	910	*	23	9.73772	-1.04195	-10.8187	0.00111656	0.075589	8909780	8909802	23	esc_vs_primed	-0.40564
chr3	112137551	112141707	4157	*	85	44.1176	-1.37648	-10.8161	0.00111656	0.075589	5083818	5083902	85	esc_vs_primed	-0.51687
chr8	143858414	143860090	1677	*	74	17.3867	-0.661243	-10.8123	0.00111656	0.075589	12706510	12706583	74	esc_vs_primed	-0.263964
chr7	158287581	158288804	1224	*	25	11.2116	1.10696	10.8122	0.00111656	0.075589	11509153	11509177	25	esc_vs_primed	0.453249
chr16	56681192	56682428	1237	*	39	14.8311	0.940243	10.8104	0.00111656	0.075589	20577337	20577375	39	esc_vs_primed	0.422194
chr13	88327723	88329317	1595	*	56	25.3074	1.04519	10.8059	0.00111656	0.075589	18120353	18120408	56	esc_vs_primed	0.407153
chr22	20783911	20784865	955	*	59	22.0709	1.15146	10.8033	0.0011239	0.075975	24847615	24847673	59	esc_vs_primed	0.450663
chr3	13696081	13696703	623	*	21	10.4383	1.30464	10.8022	0.0011239	0.075975	4343884	4343904	21	esc_vs_primed	0.515549
chr11	8039704	8040325	622	*	20	7.51844	1.03088	10.8006	0.00113125	0.076027	15255044	15255063	20	esc_vs_primed	0.339381
chr3	147137801	147138712	912	*	23	9.73633	1.31503	10.7974	0.00113125	0.076027	5372825	5372847	23	esc_vs_primed	0.544834
chr8	22011907	22013661	1755	*	29	13.2602	1.07267	10.7973	0.00113125	0.076027	11756247	11756275	29	esc_vs_primed	0.468744
chr14	105262611	105265650	3040	*	50	16.2353	0.747558	10.7957	0.00113125	0.076027	19166740	19166789	50	esc_vs_primed	0.32386
chr3	112281626	112283654	2029	*	49	20.5696	-1.01584	-10.7851	0.00113125	0.076027	5084990	5085038	49	esc_vs_primed	-0.433674
chr4	43132331	43133042	712	*	12	4.85357	-1.05442	-10.7831	0.00113125	0.076027	6206412	6206423	12	esc_vs_primed	-0.390015
chr17	21453925	21455301	1377	*	68	22.128	-0.84805	-10.7805	0.00113125	0.076027	21332134	21332201	68	esc_vs_primed	-0.326511
chr9	135299743	135300700	958	*	27	7.78195	0.97115	10.7799	0.00113125	0.076027	13729758	13729784	27	esc_vs_primed	0.381864
chr13	113097170	113098099	930	*	35	11.4638	0.82771	10.7788	0.00113859	0.0762989	18336189	18336223	35	esc_vs_primed	0.311606
chr3	14597265	14597729	465	*	26	17.8275	1.52754	10.7736	0.00113859	0.0762989	4354858	4354883	26	esc_vs_primed	0.603236
chr22	39801313	39801701	389	*	14	5.34638	0.988176	10.771	0.00113859	0.0762989	25106621	25106634	14	esc_vs_primed	0.399869
chr9	131265999	131266493	495	*	18	8.83081	-1.1375	-10.7656	0.00113859	0.0762989	13655698	13655715	18	esc_vs_primed	-0.489831
chr12	59253086	59253673	588	*	19	5.24496	-0.825198	-10.7571	0.00114594	0.0767355	16906478	16906496	19	esc_vs_primed	-0.278313
chr8	57025506	57026542	1037	*	68	38.2384	-1.34115	-10.7539	0.00115328	0.0771716	12052374	12052441	68	esc_vs_primed	-0.530017
chr5	12665284	12668284	3001	*	75	34.598	-1.38447	-10.741	0.00116063	0.077439	7351438	7351512	75	esc_vs_primed	-0.511571
chr19	50995539	50995879	341	*	10	7.18738	1.73701	10.741	0.00116063	0.077439	23595921	23595930	10	esc_vs_primed	0.707624
chr2	208546083	208546514	432	*	49	33.687	-1.59272	-10.7402	0.00116063	0.077439	3852637	3852685	49	esc_vs_primed	-0.654482
chr2	242888377	242889736	1360	*	74	26.9788	0.865529	10.7349	0.00116063	0.077439	4211797	4211870	74	esc_vs_primed	0.372634
chr3	185544388	185544701	314	*	14	5.74371	-1.11662	-10.7313	0.00116798	0.0777048	5653235	5653248	14	esc_vs_primed	-0.484365
chr6	41337251	41339176	1926	*	36	12.1607	0.927801	10.7274	0.00116798	0.0777048	9084411	9084446	36	esc_vs_primed	0.386403
chr19	5492663	5493285	623	*	29	12.3512	1.05133	10.7238	0.00116798	0.0777048	22906313	22906341	29	esc_vs_primed	0.391825
chr16	450879	451274	396	*	38	13.5408	-0.93066	-10.7236	0.00116798	0.0777048	20015663	20015700	38	esc_vs_primed	-0.35833
chr2	120754400	120754847	448	*	39	27.1247	-1.57784	-10.7128	0.00118267	0.0785128	3203024	3203062	39	esc_vs_primed	-0.651629
chrX	90033551	90034514	964	*	15	8.83748	-1.461	-10.703	0.00118267	0.0785128	25879424	25879438	15	esc_vs_primed	-0.550035
chr10	85954815	85955302	488	*	31	13.9043	1.18281	10.7021	0.00118267	0.0785128	14616543	14616573	31	esc_vs_primed	0.382662
chr11	85645666	85646163	498	*	45	24.887	-1.26782	-10.6972	0.00119001	0.0789438	15957026	15957070	45	esc_vs_primed	-0.563723
chr10	102823812	102825553	1742	*	22	10.0728	1.05659	10.693	0.0012047	0.0795759	14769672	14769693	22	esc_vs_primed	0.404973
chr10	49879516	49879999	484	*	30	12.0047	1.03461	10.6917	0.0012047	0.0795759	14326147	14326176	30	esc_vs_primed	0.42024
chr8	23553367	23555163	1797	*	23	8.45242	0.939756	10.6857	0.0012047	0.0795759	11779700	11779722	23	esc_vs_primed	0.369592
chr20	62672957	62673655	699	*	23	11.8554	1.33006	10.685	0.0012047	0.0795759	24414578	24414600	23	esc_vs_primed	0.532306
chr12	54523155	54523959	805	*	25	8.16279	1.02548	10.6843	0.0012047	0.0795759	16854105	16854129	25	esc_vs_primed	0.446529
chr9	123656814	123657230	417	*	48	27.1463	-1.25866	-10.6815	0.0012047	0.0795759	13553052	13553099	48	esc_vs_primed	-0.527646
chr19	6534384	6534951	568	*	26	10.5066	1.19284	10.6784	0.00121205	0.0799469	22929799	22929824	26	esc_vs_primed	0.424461
chr19	52956889	52957640	752	*	33	8.28701	-0.863744	-10.6781	0.00121205	0.0799469	23625153	23625185	33	esc_vs_primed	-0.270434
chr2	9613781	9615789	2009	*	136	54.8683	-0.961156	-10.6755	0.0012194	0.0800887	2263761	2263896	136	esc_vs_primed	-0.364946
chr22	33751186	33756687	5502	*	60	12.309	-0.687665	-10.6729	0.0012194	0.0800887	25015814	25015873	60	esc_vs_primed	-0.227617
chr10	112401231	112402638	1408	*	18	5.84512	0.855059	10.6693	0.0012194	0.0800887	14857686	14857703	18	esc_vs_primed	0.349214
chr11	110967566	110968192	627	*	18	8.11742	-1.17304	-10.6688	0.0012194	0.0800887	16120324	16120341	18	esc_vs_primed	-0.497667
chr2	95692705	95693589	885	*	35	16.3537	1.08773	10.6666	0.0012194	0.0800887	2976380	2976414	35	esc_vs_primed	0.487107
chr5	126408806	126409386	581	*	49	23.6826	-1.13243	-10.6602	0.0012194	0.0800887	8107771	8107819	49	esc_vs_primed	-0.474699
chr2	242119836	242120173	338	*	13	4.30136	1.09051	10.658	0.00122674	0.0804568	4195148	4195160	13	esc_vs_primed	0.446632
chr1	25070163	25071173	1011	*	27	16.694	-1.30968	-10.6571	0.00122674	0.0804568	400225	400251	27	esc_vs_primed	-0.622434
chr5	6491802	6492267	466	*	21	7.64574	1.10967	10.652	0.00123409	0.0807668	7298368	7298388	21	esc_vs_primed	0.406733
chr1	180201447	180202080	634	*	14	5.0246	0.998371	10.65	0.00123409	0.0807668	1546129	1546142	14	esc_vs_primed	0.374505
chr5	79552706	79553125	420	*	23	14.0032	-1.3301	-10.6499	0.00123409	0.0807668	7810581	7810603	23	esc_vs_primed	-0.476732
chr12	101802314	101802645	332	*	22	7.96535	-0.954907	-10.6429	0.00124143	0.0811327	17192423	17192444	22	esc_vs_primed	-0.382105
chr6	31135706	31136366	661	*	23	9.92004	-1.00552	-10.6407	0.00124143	0.0811327	8962478	8962500	23	esc_vs_primed	-0.363404
chr22	39256574	39258110	1537	*	42	13.307	0.868153	10.6367	0.00124878	0.0815551	25096041	25096082	42	esc_vs_primed	0.402795
chr10	118368709	118369612	904	*	59	38.965	-1.48079	-10.6326	0.00125612	0.0818038	14910002	14910060	59	esc_vs_primed	-0.608631
chr1	206643375	206645198	1824	*	34	10.6449	0.903524	10.6311	0.00125612	0.0818038	1747757	1747790	34	esc_vs_primed	0.354924
chr12	85624623	85624998	376	*	14	7.29665	-1.40865	-10.6225	0.00125612	0.0818038	17077254	17077267	14	esc_vs_primed	-0.56174
chr19	50192519	50193769	1251	*	74	21.5421	-0.861307	-10.6216	0.00125612	0.0818038	23578685	23578758	74	esc_vs_primed	-0.325798
chr4	174423039	174425206	2168	*	37	7.30609	0.62607	10.6187	0.00126347	0.081936	7046552	7046588	37	esc_vs_primed	0.211401
chr3	147084710	147086468	1759	*	9	3.86935	1.24751	10.6175	0.00126347	0.081936	5371410	5371418	9	esc_vs_primed	0.533876
chr10	20659365	20660604	1240	*	23	9.64235	-1.09076	-10.6167	0.00126347	0.081936	14095543	14095565	23	esc_vs_primed	-0.440699
chr9	66343504	66343752	249	*	24	12.0089	-1.45546	-10.6125	0.00126347	0.081936	13085186	13085209	24	esc_vs_primed	-0.562771
chr1	111813478	111814057	580	*	34	17.2422	-1.18024	-10.6117	0.00126347	0.081936	1150297	1150330	34	esc_vs_primed	-0.480087
chr19	19650874	19651781	908	*	75	42.4864	-1.36436	-10.6099	0.00126347	0.081936	23182772	23182846	75	esc_vs_primed	-0.565087
chr10	22802547	22803265	719	*	19	8.55872	-1.23445	-10.6071	0.00127816	0.0824838	14116427	14116445	19	esc_vs_primed	-0.486908
chr22	33773894	33782809	8916	*	87	17.4936	-0.582592	-10.6063	0.00127816	0.0824838	25016036	25016122	87	esc_vs_primed	-0.223065
chr17	6757163	6758047	885	*	18	7.99222	1.14304	10.6031	0.00127816	0.0824838	21136437	21136454	18	esc_vs_primed	0.462275
chr15	35538178	35538820	643	*	9	3.18122	-0.836748	-10.6015	0.00127816	0.0824838	19340221	19340229	9	esc_vs_primed	-0.350021
chr20	60378636	60379157	522	*	25	12.6066	1.33475	10.5988	0.00127816	0.0824838	24351880	24351904	25	esc_vs_primed	0.580623
chr19	31844440	31845537	1098	*	24	9.66964	1.17215	10.598	0.00127816	0.0824838	23273049	23273072	24	esc_vs_primed	0.455886
chr7	90227171	90228163	993	*	15	6.58944	-1.20461	-10.5957	0.00127816	0.0824838	10875970	10875984	15	esc_vs_primed	-0.537791
chr10	102807167	102807700	534	*	23	8.70208	1.17334	10.5931	0.00128551	0.0829	14769238	14769260	23	esc_vs_primed	0.449313
chr4	184720418	184722085	1668	*	30	9.56068	0.802887	10.5889	0.00129285	0.0831418	7129313	7129342	30	esc_vs_primed	0.355653
chr8	143808623	143808840	218	*	31	14.373	1.26643	10.5877	0.00129285	0.0831418	12705461	12705491	31	esc_vs_primed	0.496971
chr6	26194887	26196716	1830	*	52	21.3434	-1.13927	-10.5874	0.00129285	0.0831418	8902688	8902739	52	esc_vs_primed	-0.457904
chr9	132200589	132201230	642	*	31	8.76684	0.928398	10.5738	0.00130754	0.0831804	13674912	13674942	31	esc_vs_primed	0.319215
chr2	75443977	75446801	2825	*	58	25.2708	-1.25669	-10.5721	0.00130754	0.0831804	2859238	2859295	58	esc_vs_primed	-0.498315
chr15	29407274	29408228	955	*	51	20.5672	1.14093	10.5694	0.00130754	0.0831804	19282247	19282297	51	esc_vs_primed	0.428348
chr20	61383495	61384079	585	*	21	11.1689	1.32609	10.5689	0.00130754	0.0831804	24376349	24376369	21	esc_vs_primed	0.563433
chr17	74539985	74540878	894	*	30	11.9901	0.8901	10.5682	0.00130754	0.0831804	21941830	21941859	30	esc_vs_primed	0.333381
chr13	114830084	114830913	830	*	30	10.9156	0.884362	10.5642	0.00130754	0.0831804	18372833	18372862	30	esc_vs_primed	0.378949
chr17	44847821	44848368	548	*	23	7.84913	0.884842	10.5626	0.00130754	0.0831804	21594636	21594658	23	esc_vs_primed	0.37617
chr16	2391750	2392271	522	*	55	38.7127	-1.4624	-10.5609	0.00130754	0.0831804	20080116	20080170	55	esc_vs_primed	-0.590936
chr3	50553208	50554104	897	*	21	9.23021	1.11784	10.5602	0.00130754	0.0831804	4660846	4660866	21	esc_vs_primed	0.444871
chr6	168435804	168436311	508	*	41	22.4426	-1.39223	-10.5524	0.00130754	0.0831804	10018630	10018670	41	esc_vs_primed	-0.57061
chr3	12595380	12595852	473	*	28	12.1992	-1.12722	-10.5486	0.00130754	0.0831804	4325440	4325467	28	esc_vs_primed	-0.441852
chr9	133873545	133873862	318	*	17	5.07628	0.920511	10.5462	0.00130754	0.0831804	13704845	13704861	17	esc_vs_primed	0.243103
chr13	80766234	80766619	386	*	11	4.92441	-1.26506	-10.5462	0.00130754	0.0831804	18078106	18078116	11	esc_vs_primed	-0.507442
chr1	148927660	148931501	3842	*	141	36.2037	0.507774	10.5458	0.00130754	0.0831804	1263814	1263954	141	esc_vs_primed	0.21841
chr12	107348580	107348944	365	*	24	10.6658	-1.13754	-10.5451	0.00130754	0.0831804	17239505	17239528	24	esc_vs_primed	-0.491035
chr5	101490530	101490932	403	*	37	30.6212	-1.78446	-10.5371	0.00131489	0.0831804	7947740	7947776	37	esc_vs_primed	-0.739496
chr10	13275354	13276066	713	*	19	10.3607	1.19676	10.5368	0.00131489	0.0831804	14025050	14025068	19	esc_vs_primed	0.502615
chr5	79480759	79482752	1994	*	37	10.5363	-0.77875	-10.5368	0.00131489	0.0831804	7809562	7809598	37	esc_vs_primed	-0.31567
chr17	78452610	78453356	747	*	33	12.5225	0.981921	10.5311	0.00132224	0.0831804	22020651	22020683	33	esc_vs_primed	0.375391
chr2	45232790	45234985	2196	*	50	11.7521	0.632915	10.5295	0.00132224	0.0831804	2601320	2601369	50	esc_vs_primed	0.25085
chrX	152586563	152587439	877	*	20	15.229	1.91624	10.5286	0.00132224	0.0831804	26257132	26257151	20	esc_vs_primed	0.728303
chr2	239072241	239072784	544	*	56	33.8757	-1.55756	-10.526	0.00132224	0.0831804	4141297	4141352	56	esc_vs_primed	-0.58619
chr5	1885174	1886259	1086	*	58	12.9561	0.733749	10.5233	0.00132224	0.0831804	7245461	7245518	58	esc_vs_primed	0.249927
chr17	75798332	75799370	1039	*	31	8.60827	0.774188	10.5175	0.00132224	0.0831804	21965053	21965083	31	esc_vs_primed	0.306926
chr19	12624274	12624880	607	*	44	17.9048	-1.09847	-10.5167	0.00132224	0.0831804	23040008	23040051	44	esc_vs_primed	-0.414625
chr5	140624791	140625629	839	*	27	7.73909	-0.864705	-10.5137	0.00132224	0.0831804	8243088	8243114	27	esc_vs_primed	-0.371448
chr18	77721545	77723354	1810	*	64	23.0964	0.777613	10.5079	0.00132224	0.0831804	22743002	22743065	64	esc_vs_primed	0.345062
chr9	33777449	33778259	811	*	20	13.7702	-1.61755	-10.5015	0.00132224	0.0831804	13003536	13003555	20	esc_vs_primed	-0.670057
chr19	42419712	42421888	2177	*	71	26.1261	0.893976	10.4966	0.00132224	0.0831804	23437624	23437694	71	esc_vs_primed	0.331898
chr2	13448380	13448946	567	*	40	23.4388	-1.48948	-10.4961	0.00132224	0.0831804	2311418	2311457	40	esc_vs_primed	-0.632468
chr5	176106940	176107683	744	*	53	23.5678	1.1096	10.4956	0.00132224	0.0831804	8555170	8555222	53	esc_vs_primed	0.441703
chr6	27582145	27582590	446	*	26	15.2976	-1.30233	-10.4951	0.00132224	0.0831804	8919547	8919572	26	esc_vs_primed	-0.528466
chr8	72753253	72754037	785	*	31	11.3521	0.942107	10.4928	0.00132958	0.0835856	12168623	12168653	31	esc_vs_primed	0.389453
chr6	28921976	28922423	448	*	23	6.71625	-0.920913	-10.4786	0.00135162	0.0845686	8936997	8937019	23	esc_vs_primed	-0.333823
chr19	5250601	5251917	1317	*	40	15.5209	0.927593	10.468	0.00135162	0.0845686	22901496	22901535	40	esc_vs_primed	0.325441
chr9	118236022	118238314	2293	*	48	30.2059	-1.7816	-10.4677	0.00135162	0.0845686	13516641	13516688	48	esc_vs_primed	-0.648455
chr1	215742488	215743039	552	*	27	9.57969	-0.866654	-10.4673	0.00135162	0.0845686	1826185	1826211	27	esc_vs_primed	-0.367726
chr14	74035916	74036717	802	*	62	51.9447	-1.8525	-10.4659	0.00135162	0.0845686	18820692	18820753	62	esc_vs_primed	-0.780752
chr9	37024574	37025520	947	*	30	10.4535	0.941589	10.4605	0.00135162	0.0845686	13043430	13043459	30	esc_vs_primed	0.357045
chr22	34137572	34141407	3836	*	54	9.13854	-0.608157	-10.4564	0.00135162	0.0845686	25020217	25020270	54	esc_vs_primed	-0.205891
chr16	1963923	1965240	1318	*	36	14.269	0.882533	10.4496	0.00135897	0.0847987	20065613	20065648	36	esc_vs_primed	0.356736
chr6	30431515	30431836	322	*	27	11.2873	1.04341	10.4487	0.00135897	0.0847987	8951436	8951462	27	esc_vs_primed	0.427323
chr1	46990964	46992569	1606	*	33	10.9501	0.868424	10.4474	0.00135897	0.0847987	679895	679927	33	esc_vs_primed	0.385812
chr16	89323390	89323886	497	*	62	19.0737	-0.828831	-10.446	0.00135897	0.0847987	20988793	20988854	62	esc_vs_primed	-0.322299
chr8	10586016	10586825	810	*	22	8.41561	0.867956	10.4365	0.00136631	0.0851422	11646899	11646920	22	esc_vs_primed	0.341653
chr11	40302159	40302595	437	*	10	4.64318	-1.11179	-10.4339	0.00136631	0.0851422	15499306	15499315	10	esc_vs_primed	-0.460639
chr8	9820490	9821723	1234	*	23	6.52047	0.828154	10.4322	0.00137366	0.0854217	11637130	11637152	23	esc_vs_primed	0.324501
chr5	175625885	175626045	161	*	12	5.44935	1.30064	10.4295	0.00137366	0.0854217	8546961	8546972	12	esc_vs_primed	0.47314
chr20	61991554	61992128	575	*	25	10.3419	1.07233	10.424	0.001381	0.0854217	24393495	24393519	25	esc_vs_primed	0.471599
chr2	219735658	219736591	934	*	71	37.0483	1.34324	10.4205	0.001381	0.0854217	3937910	3937980	71	esc_vs_primed	0.518393
chr19	13202484	13203565	1082	*	26	10.07	1.01151	10.4109	0.001381	0.0854217	23054144	23054169	26	esc_vs_primed	0.334233
chr20	61583960	61584448	489	*	26	12.0758	1.307	10.4088	0.001381	0.0854217	24381979	24382004	26	esc_vs_primed	0.449335
chr5	141132812	141133587	776	*	51	23.8025	1.15512	10.4042	0.001381	0.0854217	8250984	8251034	51	esc_vs_primed	0.428371
chr20	56706007	56707088	1082	*	18	8.13424	1.04835	10.3996	0.001381	0.0854217	24302277	24302294	18	esc_vs_primed	0.445265
chr1	228399731	228400248	518	*	63	28.7249	-1.32578	-10.3985	0.001381	0.0854217	1938034	1938096	63	esc_vs_primed	-0.529724
chr18	14640977	14641721	745	*	25	19.4103	-1.75087	-10.3981	0.001381	0.0854217	22242560	22242584	25	esc_vs_primed	-0.748123
chr1	906076	906557	482	*	34	19.2126	1.2399	10.3912	0.00138835	0.0854217	5798	5831	34	esc_vs_primed	0.528477
chr4	3705328	3705913	586	*	23	10.5949	1.07376	10.3909	0.00138835	0.0854217	5863111	5863133	23	esc_vs_primed	0.461636
chr6	26870034	26870556	523	*	15	4.65024	-0.952225	-10.3887	0.00138835	0.0854217	8910564	8910578	15	esc_vs_primed	-0.335228
chr8	37823636	37824164	529	*	35	13.9601	1.04739	10.3878	0.00138835	0.0854217	11902034	11902068	35	esc_vs_primed	0.410792
chr12	9937181	9937651	471	*	6	3.71794	-1.41151	-10.3822	0.00138835	0.0854217	16501954	16501959	6	esc_vs_primed	-0.571465
chr4	3389712	3391287	1576	*	34	11.6209	0.942187	10.3781	0.00138835	0.0854217	5855684	5855717	34	esc_vs_primed	0.330997
chr16	936062	937388	1327	*	39	13.5026	0.95786	10.3772	0.00138835	0.0854217	20032949	20032987	39	esc_vs_primed	0.459306
chr8	50824749	50826153	1405	*	13	6.02458	-1.04215	-10.3719	0.00138835	0.0854217	12002425	12002437	13	esc_vs_primed	-0.433531
chr2	1858960	1859549	590	*	21	9.84793	1.10675	10.3707	0.00138835	0.0854217	2181204	2181224	21	esc_vs_primed	0.444449
chrX	21673948	21674697	750	*	36	26.9296	-1.66026	-10.3701	0.00139569	0.0854756	25464047	25464082	36	esc_vs_primed	-0.626879
chr4	86049699	86050286	588	*	16	6.72932	-1.08482	-10.37	0.00139569	0.0854756	6469543	6469558	16	esc_vs_primed	-0.395209
chr21	44781958	44782530	573	*	33	15.5515	1.08	10.3676	0.00139569	0.0854756	24712633	24712665	33	esc_vs_primed	0.484474
chr22	50705740	50706431	692	*	69	39.7324	-1.51152	-10.3626	0.00139569	0.0854756	25304937	25305005	69	esc_vs_primed	-0.608711
chr1	9260676	9263631	2956	*	60	16.5186	0.767558	10.3621	0.00139569	0.0854756	171718	171777	60	esc_vs_primed	0.288025
chr5	41925040	41925923	884	*	62	41.1027	-1.40788	-10.3602	0.00139569	0.0854756	7561569	7561630	62	esc_vs_primed	-0.611515
chr1	209404695	209405472	778	*	71	35.9658	-1.38381	-10.3594	0.00139569	0.0854756	1771333	1771403	71	esc_vs_primed	-0.520372
chr12	94654188	94655501	1314	*	19	5.35424	-0.839178	-10.3528	0.00141773	0.0864816	17133669	17133687	19	esc_vs_primed	-0.342091
chr14	77736169	77736892	724	*	34	13.3581	0.920953	10.352	0.00141773	0.0864816	18867411	18867444	34	esc_vs_primed	0.377079
chr17	27939472	27940216	745	*	73	20.5702	-0.817535	-10.3503	0.00141773	0.0864816	21374128	21374200	73	esc_vs_primed	-0.299828
chr17	48705101	48706832	1732	*	31	8.24677	0.720859	10.3494	0.00141773	0.0864816	21651492	21651522	31	esc_vs_primed	0.267861
chr6	27206432	27206968	537	*	27	9.63785	-0.893342	-10.3486	0.00141773	0.0864816	8914377	8914403	27	esc_vs_primed	-0.351202
chr21	46349965	46351373	1409	*	37	12.092	0.925704	10.3473	0.00141773	0.0864816	24747994	24748030	37	esc_vs_primed	0.336965
chr11	2234406	2235135	730	*	20	6.42197	0.819182	10.3437	0.00142508	0.0868152	15195615	15195634	20	esc_vs_primed	0.258374
chr8	22560922	22562126	1205	*	65	22.0107	0.98342	10.3429	0.00142508	0.0868152	11765760	11765824	65	esc_vs_primed	0.400588
chr9	67340732	67341050	319	*	14	4.09785	-0.881366	-10.3396	0.00143242	0.0870333	13088899	13088912	14	esc_vs_primed	-0.302784
chr22	34292786	34293784	999	*	16	8.02243	1.28001	10.3297	0.00143242	0.0870333	25022158	25022173	16	esc_vs_primed	0.534731
chrX	74142598	74144324	1727	*	68	19.6259	-0.844756	-10.3273	0.00143242	0.0870333	25801921	25801988	68	esc_vs_primed	-0.31145
chr3	122399230	122400610	1381	*	71	15.2964	-0.709789	-10.3272	0.00143242	0.0870333	5154333	5154403	71	esc_vs_primed	-0.293751
chr19	8511155	8512858	1704	*	34	8.67543	-0.701863	-10.3235	0.00144711	0.087753	22967104	22967137	34	esc_vs_primed	-0.292988
chr6	25999833	26000384	552	*	13	6.28272	-1.16861	-10.3233	0.00144711	0.087753	8899784	8899796	13	esc_vs_primed	-0.47521
chr14	38671645	38673592	1948	*	13	4.93206	-1.12159	-10.3227	0.00144711	0.087753	18538950	18538962	13	esc_vs_primed	-0.423282
chr14	70826824	70827336	513	*	16	7.21642	-1.07509	-10.3194	0.00145446	0.0881407	18788686	18788701	16	esc_vs_primed	-0.447726
chr9	124646298	124646838	541	*	15	4.83451	1.00788	10.3139	0.00146181	0.0885278	13564939	13564953	15	esc_vs_primed	0.410883
chr18	56944680	56950532	5853	*	61	13.5386	-0.682564	-10.3092	0.00146915	0.0887982	22546419	22546479	61	esc_vs_primed	-0.249846
chr8	9040241	9041994	1754	*	23	6.04694	-0.809116	-10.3065	0.00146915	0.0887982	11628742	11628764	23	esc_vs_primed	-0.325342
chr12	133022419	133022955	537	*	35	20.6894	1.28922	10.306	0.00146915	0.0887982	17586919	17586953	35	esc_vs_primed	0.565118
chr2	95663882	95664348	467	*	37	19.4031	1.3207	10.3034	0.0014765	0.0890676	2975857	2975893	37	esc_vs_primed	0.564826
chr5	140105405	140105815	411	*	20	7.72353	-0.968397	-10.3014	0.0014765	0.0890676	8235352	8235371	20	esc_vs_primed	-0.428373
chr4	89618287	89619236	950	*	56	30.1617	-1.28017	-10.301	0.0014765	0.0890676	6496178	6496233	56	esc_vs_primed	-0.523044
chr16	71143272	71143968	697	*	8	1.87685	-0.602604	-10.2975	0.00148384	0.0893359	20729620	20729627	8	esc_vs_primed	-0.241883
chr1	10723484	10724073	590	*	21	10.3742	1.22973	10.2955	0.00148384	0.0893359	198595	198615	21	esc_vs_primed	0.492585
chr5	180085815	180086407	593	*	30	16.5113	1.55093	10.2914	0.00148384	0.0893359	8625268	8625297	30	esc_vs_primed	0.56374
chr6	158842388	158844080	1693	*	27	8.56239	-0.913561	-10.2848	0.00149119	0.0896368	9909495	9909521	27	esc_vs_primed	-0.37164
chr16	11480943	11481343	401	*	17	8.6036	1.19203	10.2801	0.00149853	0.0896368	20210826	20210842	17	esc_vs_primed	0.487943
chr7	27127305	27129213	1909	*	90	19.364	-0.561518	-10.2783	0.00149853	0.0896368	10354599	10354688	90	esc_vs_primed	-0.216795
chr9	124983925	124988026	4102	*	59	17.3338	0.772982	10.2776	0.00149853	0.0896368	13569195	13569253	59	esc_vs_primed	0.293376
chr21	46432123	46432895	773	*	20	9.19918	1.17497	10.2757	0.00149853	0.0896368	24750461	24750480	20	esc_vs_primed	0.48703
chr1	7844624	7845050	427	*	39	14.1571	-0.901635	-10.2714	0.00149853	0.0896368	150568	150606	39	esc_vs_primed	-0.380375
chr21	46668186	46669018	833	*	20	10.8003	1.30287	10.2667	0.00149853	0.0896368	24754487	24754506	20	esc_vs_primed	0.555067
chr14	61746805	61747341	537	*	59	37.3418	-1.5665	-10.2647	0.00149853	0.0896368	18706058	18706116	59	esc_vs_primed	-0.661147
chr16	88825742	88826001	260	*	15	6.87127	1.13458	10.2617	0.00149853	0.0896368	20973418	20973432	15	esc_vs_primed	0.458573
chr1	144930423	144931146	724	*	17	8.36444	-1.08356	-10.26	0.00149853	0.0896368	1239004	1239020	17	esc_vs_primed	-0.489677
chr13	114877990	114878496	507	*	16	7.99473	1.25735	10.2565	0.00150588	0.0899017	18374211	18374226	16	esc_vs_primed	0.521836
chr8	47977589	47979072	1484	*	8	3.60182	1.15766	10.2564	0.00150588	0.0899017	11976316	11976323	8	esc_vs_primed	0.495632
chr19	58628953	58629905	953	*	69	23.8081	-0.955197	-10.2514	0.00150588	0.0899017	23722744	23722812	69	esc_vs_primed	-0.386099
chr8	33422729	33423532	804	*	29	14.5202	-1.19948	-10.226	0.00153526	0.0913023	11869101	11869129	29	esc_vs_primed	-0.517791
chr2	44393276	44393663	388	*	25	14.7146	-1.43675	-10.2258	0.00153526	0.0913023	2592878	2592902	25	esc_vs_primed	-0.591718
chr14	105191036	105192124	1089	*	27	12.177	1.17699	10.223	0.00153526	0.0913023	19164700	19164726	27	esc_vs_primed	0.421521
chr9	98224595	98225469	875	*	30	13.1994	1.09112	10.2212	0.00153526	0.0913023	13340838	13340867	30	esc_vs_primed	0.383864
chr12	129417179	129417382	204	*	15	3.78513	0.882082	10.221	0.00153526	0.0913023	17526116	17526130	15	esc_vs_primed	0.309528
chr9	99481642	99482265	624	*	40	8.58643	-0.655069	-10.2199	0.00153526	0.0913023	13357794	13357833	40	esc_vs_primed	-0.252049
chr19	45655487	45656133	647	*	75	41.8424	-1.32621	-10.212	0.0015573	0.0920799	23482614	23482688	75	esc_vs_primed	-0.587305
chr8	110433777	110433999	223	*	18	11.689	-1.64022	-10.2106	0.0015573	0.0920799	12428554	12428571	18	esc_vs_primed	-0.659493
chr6	167171084	167171609	526	*	18	7.96489	1.13941	10.2106	0.0015573	0.0920799	10000775	10000792	18	esc_vs_primed	0.461904
chr3	9989162	9989618	457	*	38	12.8325	-0.988483	-10.2078	0.0015573	0.0920799	4294215	4294252	38	esc_vs_primed	-0.330366
chr22	37719901	37720723	823	*	23	10.1663	1.07625	10.2063	0.0015573	0.0920799	25064598	25064620	23	esc_vs_primed	0.490105
chr5	1725296	1726111	816	*	39	14.6575	0.980839	10.2059	0.0015573	0.0920799	7241199	7241237	39	esc_vs_primed	0.379452
chr18	76266026	76266452	427	*	30	14.3796	1.09663	10.2058	0.0015573	0.0920799	22710680	22710709	30	esc_vs_primed	0.356691
chr7	45002121	45002763	643	*	62	22.2128	-0.880811	-10.205	0.0015573	0.0920799	10514163	10514224	62	esc_vs_primed	-0.327149
chr10	126043431	126043840	410	*	18	7.22607	1.00544	10.2007	0.00156465	0.0922994	14995539	14995556	18	esc_vs_primed	0.433709
chr15	22647018	22647335	318	*	28	24.8257	-2.04857	-10.1974	0.00156465	0.0922994	19214278	19214305	28	esc_vs_primed	-0.829912
chr8	30770261	30770627	367	*	20	6.19986	-0.966245	-10.1888	0.00156465	0.0922994	11850570	11850589	20	esc_vs_primed	-0.434221
chr1	54952139	54953317	1179	*	19	7.32283	1.00801	10.1869	0.00157199	0.0922994	756479	756497	19	esc_vs_primed	0.394357
chr20	3871722	3872289	568	*	14	6.3821	-1.14106	-10.1866	0.00157199	0.0922994	23781777	23781790	14	esc_vs_primed	-0.453124
chr12	109162264	109162748	485	*	37	11.3651	0.908966	10.1862	0.00157199	0.0922994	17256903	17256939	37	esc_vs_primed	0.310634
chr16	27078441	27079285	845	*	26	7.87736	0.85124	10.1826	0.00157199	0.0922994	20376436	20376461	26	esc_vs_primed	0.292506
chr9	138145248	138145816	569	*	30	16.0974	1.25815	10.18	0.00157199	0.0922994	13788222	13788251	30	esc_vs_primed	0.51609
chr11	1474796	1475182	387	*	20	8.87794	1.22598	10.1787	0.00157199	0.0922994	15177814	15177833	20	esc_vs_primed	0.459988
chr8	41593789	41594258	470	*	17	6.65987	0.882137	10.1782	0.00157199	0.0922994	11939224	11939240	17	esc_vs_primed	0.369384
chr11	31842809	31844819	2011	*	36	8.98437	0.736818	10.1775	0.00157199	0.0922994	15433706	15433741	36	esc_vs_primed	0.25559
chr6	28780139	28780942	804	*	27	13.9793	1.45157	10.1698	0.00157934	0.0926131	8934526	8934552	27	esc_vs_primed	0.524358
chr10	3513493	3514496	1004	*	20	7.18967	-0.931851	-10.1687	0.00157934	0.0926131	13916897	13916916	20	esc_vs_primed	-0.360903
chr16	609353	609809	457	*	25	8.88771	1.07238	10.1647	0.00159403	0.0933562	20020487	20020511	25	esc_vs_primed	0.378157
chr2	133014905	133015727	823	*	76	32.5202	-1.23873	-10.16	0.00159403	0.0933562	3322890	3322965	76	esc_vs_primed	-0.488355
chr2	238498616	238499534	919	*	18	8.92941	1.16408	10.1572	0.00160138	0.0937271	4131751	4131768	18	esc_vs_primed	0.471607
chr9	132245818	132246637	820	*	30	9.63213	0.833825	10.1559	0.00160872	0.0939192	13675840	13675869	30	esc_vs_primed	0.272562
chr8	59584074	59585386	1313	*	25	9.1383	-0.98826	-10.1489	0.00160872	0.0939192	12071950	12071974	25	esc_vs_primed	-0.392182
chr7	118724646	118725464	819	*	15	5.92562	-1.03922	-10.1485	0.00160872	0.0939192	11118466	11118480	15	esc_vs_primed	-0.426372
chr9	139160135	139160708	574	*	10	3.37218	1.01096	10.1483	0.00160872	0.0939192	13812479	13812488	10	esc_vs_primed	0.38553
chr13	110789134	110789878	745	*	16	4.60413	0.9787	10.1424	0.00161607	0.0941104	18300558	18300573	16	esc_vs_primed	0.324761
chr13	48575849	48576441	593	*	18	8.93082	-1.28746	-10.1417	0.00161607	0.0941104	17873284	17873301	18	esc_vs_primed	-0.517299
chr19	47539525	47540118	594	*	19	7.70375	-1.00169	-10.1409	0.00161607	0.0941104	23520747	23520765	19	esc_vs_primed	-0.371717
chr1	230468375	230468885	511	*	33	16.1121	1.14586	10.1395	0.00161607	0.0941104	1964937	1964969	33	esc_vs_primed	0.536945
chr17	76338529	76339030	502	*	22	8.26576	1.06432	10.1381	0.00163076	0.0947869	21975158	21975179	22	esc_vs_primed	0.418994
chr8	62984981	62986050	1070	*	23	6.14388	-0.693645	-10.1367	0.00163076	0.0947869	12096427	12096449	23	esc_vs_primed	-0.247865
chr2	19552477	19555600	3124	*	84	36.8498	1.01684	10.1343	0.00163076	0.0947869	2354709	2354792	84	esc_vs_primed	0.417809
chr8	145048226	145048688	463	*	20	9.75799	1.1985	10.1292	0.00164545	0.0951624	12736603	12736622	20	esc_vs_primed	0.490254
chr15	101727552	101728743	1192	*	22	6.22558	-0.842966	-10.1256	0.00164545	0.0951624	19994646	19994667	22	esc_vs_primed	-0.318517
chr1	207842783	207843278	496	*	51	28.2073	-1.48285	-10.1232	0.00164545	0.0951624	1758305	1758355	51	esc_vs_primed	-0.55366
chr10	6246512	6247187	676	*	12	5.06136	-1.1212	-10.1231	0.00164545	0.0951624	13948183	13948194	12	esc_vs_primed	-0.444008
chr7	157754590	157755069	480	*	25	8.75359	0.875891	10.1228	0.00164545	0.0951624	11498659	11498683	25	esc_vs_primed	0.376654
chr4	140079133	140081363	2231	*	40	12.9901	-0.784623	-10.1226	0.00164545	0.0951624	6807527	6807566	40	esc_vs_primed	-0.323901
chr7	99775387	99775773	387	*	31	10.7096	-1.06466	-10.1221	0.00164545	0.0951624	10960804	10960834	31	esc_vs_primed	-0.444956
chr12	132965776	132966919	1144	*	44	13.8661	0.693373	10.1192	0.00164545	0.0951624	17585078	17585121	44	esc_vs_primed	0.277928
chr22	33823468	33826656	3189	*	53	12.1434	-0.729328	-10.11	0.0016528	0.0954678	25016632	25016684	53	esc_vs_primed	-0.243284
chr4	185934979	185936575	1597	*	29	13.7394	0.991799	10.1088	0.0016528	0.0954678	7145092	7145120	29	esc_vs_primed	0.371965
chr16	3334267	3335322	1056	*	22	7.27743	-0.951138	-10.1059	0.00167483	0.0965043	20102279	20102300	22	esc_vs_primed	-0.349016
chr17	1880664	1881627	964	*	58	14.615	0.785564	10.1017	0.00168218	0.0965043	21054226	21054283	58	esc_vs_primed	0.276331
chr10	46971330	46971658	329	*	25	9.93778	0.994103	10.0992	0.00168218	0.0965043	14311530	14311554	25	esc_vs_primed	0.414582
chr22	37736620	37737158	539	*	18	8.54233	1.19729	10.0985	0.00168218	0.0965043	25065000	25065017	18	esc_vs_primed	0.49127
chr6	168702279	168702885	607	*	19	10.3806	1.35148	10.0984	0.00168218	0.0965043	10024010	10024028	19	esc_vs_primed	0.52449
chrX	68052409	68053091	683	*	9	6.54295	1.8275	10.0929	0.00168218	0.0965043	25757277	25757285	9	esc_vs_primed	0.654783
chr21	34406206	34407246	1041	*	32	13.5015	0.915089	10.0919	0.00168218	0.0965043	24581289	24581320	32	esc_vs_primed	0.374191
chr12	132918799	132919166	368	*	13	5.55867	1.22512	10.0883	0.00168218	0.0965043	17583819	17583831	13	esc_vs_primed	0.456414
chr5	147100937	147101417	481	*	34	13.8275	-1.00818	-10.0882	0.00168218	0.0965043	8297809	8297842	34	esc_vs_primed	-0.364908
chr5	145453480	145454230	751	*	22	9.30699	-0.988742	-10.0868	0.00168218	0.0965043	8284686	8284707	22	esc_vs_primed	-0.346922
chr4	184430621	184430879	259	*	19	9.35676	-1.2265	-10.0839	0.00168952	0.0965043	7125331	7125349	19	esc_vs_primed	-0.492936
chr5	178422280	178423266	987	*	28	10.5842	1.03435	10.0834	0.00168952	0.0965043	8592990	8593017	28	esc_vs_primed	0.375936
chr1	244394834	244395318	485	*	20	9.92744	1.0973	10.081	0.00168952	0.0965043	2101019	2101038	20	esc_vs_primed	0.471302
chr6	146350495	146350842	348	*	26	8.60768	1.03621	10.0808	0.00168952	0.0965043	9789256	9789281	26	esc_vs_primed	0.372455
chr2	84743350	84743881	532	*	27	9.75566	-0.879503	-10.0806	0.00168952	0.0965043	2914415	2914441	27	esc_vs_primed	-0.363362
chr11	1628393	1628861	469	*	18	8.04767	0.980637	10.0747	0.00168952	0.0965043	15181639	15181656	18	esc_vs_primed	0.416094
chr9	6955559	6955641	83	*	5	1.19095	-1.44953	-10.0743	0.00168952	0.0965043	12821244	12821248	5	esc_vs_primed	-0.567979
chr17	6916740	6917231	492	*	18	4.52198	-0.81892	-10.0739	0.00168952	0.0965043	21138450	21138467	18	esc_vs_primed	-0.310533
chr19	56879262	56880289	1028	*	66	22.3953	-0.98633	-10.0703	0.00169687	0.0968043	23698572	23698637	66	esc_vs_primed	-0.391364
chr1	182809732	182810797	1066	*	36	9.17371	-0.656674	-10.0688	0.00169687	0.0968043	1568851	1568886	36	esc_vs_primed	-0.280638
chr9	129399994	129400617	624	*	16	7.40426	1.22884	10.0645	0.00171156	0.0975822	13623900	13623915	16	esc_vs_primed	0.461973
chr14	36741384	36742605	1222	*	38	17.3288	-0.991367	-10.0568	0.00172625	0.0979368	18524334	18524371	38	esc_vs_primed	-0.400424
chr2	102867310	102868291	982	*	61	31.3252	-1.42316	-10.0565	0.00172625	0.0979368	3054830	3054890	61	esc_vs_primed	-0.552067
chr19	9473565	9474148	584	*	37	27.5373	-1.72991	-10.0553	0.00172625	0.0979368	22980231	22980267	37	esc_vs_primed	-0.685681
chr5	72591623	72593707	2085	*	27	9.42223	0.886364	10.0549	0.00172625	0.0979368	7748756	7748782	27	esc_vs_primed	0.353186
chr10	134755375	134756829	1455	*	99	41.3623	1.05875	10.052	0.00172625	0.0979368	15122513	15122611	99	esc_vs_primed	0.405141
chr20	61632313	61632961	649	*	20	7.75296	0.902711	10.0475	0.00172625	0.0979368	24383388	24383407	20	esc_vs_primed	0.356804
chr16	75468292	75468936	645	*	22	7.52488	-1.02363	-10.0456	0.00172625	0.0979368	20780859	20780880	22	esc_vs_primed	-0.419529
chr17	183892	184281	390	*	22	9.70223	1.11846	10.0419	0.00172625	0.0979368	21015944	21015965	22	esc_vs_primed	0.469876
chr12	114887019	114889385	2367	*	28	9.64847	0.972238	10.038	0.0017336	0.0981729	17333322	17333349	28	esc_vs_primed	0.357782
chr11	27652256	27654028	1773	*	33	15.839	-1.08304	-10.0355	0.0017336	0.0981729	15408710	15408742	33	esc_vs_primed	-0.445728
chr3	75899800	75900488	689	*	20	9.83058	-1.12753	-10.033	0.0017336	0.0981729	4882449	4882468	20	esc_vs_primed	-0.481711
chr21	45405699	45406233	535	*	26	8.74833	0.91608	10.0288	0.00174094	0.0984081	24726689	24726714	26	esc_vs_primed	0.377201
chr1	858218	858874	657	*	21	9.94128	1.19068	10.0274	0.00174094	0.0984081	3798	3818	21	esc_vs_primed	0.473598
chrX	64627274	64628075	802	*	31	19.1916	-1.58245	-10.0268	0.00174094	0.0984081	25738720	25738750	31	esc_vs_primed	-0.653606
chr19	35530327	35531639	1313	*	51	28.6682	1.20662	10.0149	0.00175564	0.0990569	23322299	23322349	51	esc_vs_primed	0.47765
chr17	81057734	81058335	602	*	27	11.5024	1.03271	10.0146	0.00175564	0.0990569	22092839	22092865	27	esc_vs_primed	0.415635
chr3	134516230	134516863	634	*	28	17.8845	1.43127	10.0126	0.00175564	0.0990569	5278120	5278147	28	esc_vs_primed	0.611516
chr7	148843076	148844099	1024	*	42	17.8957	-0.998472	-9.99924	0.00176298	0.0992896	11367483	11367524	42	esc_vs_primed	-0.443856
chr5	176794658	176795249	592	*	27	12.0831	-1.24182	-9.99407	0.00176298	0.0992896	8566820	8566846	27	esc_vs_primed	-0.467414
chr9	3180791	3181256	466	*	43	18.618	-1.13514	-9.99378	0.00176298	0.0992896	12789062	12789104	43	esc_vs_primed	-0.411161
chr9	130955064	130955497	434	*	43	27.3638	-1.57264	-9.98852	0.00178502	0.100347	13649297	13649339	43	esc_vs_primed	-0.628852
chr1	145382295	145382542	248	*	15	3.5626	0.700995	9.98362	0.00178502	0.100347	1242868	1242882	15	esc_vs_primed	0.278205
chr7	156805078	156805640	563	*	22	10.2875	1.10417	9.9806	0.00179236	0.100394	11477564	11477585	22	esc_vs_primed	0.454688
chr5	174120997	174121900	904	*	22	9.02715	0.959854	9.97938	0.00179236	0.100394	8531161	8531182	22	esc_vs_primed	0.378298
chr7	156432473	156432985	513	*	48	18.8819	-1.1401	-9.96924	0.00179236	0.100394	11472025	11472072	48	esc_vs_primed	-0.458006
chr16	446371	447598	1228	*	102	44.9137	-1.2657	-9.96752	0.00179236	0.100394	20015479	20015580	102	esc_vs_primed	-0.4912
chr21	38966729	38966933	205	*	10	2.50138	-0.762683	-9.96505	0.00179236	0.100394	24636605	24636614	10	esc_vs_primed	-0.262306
chr14	83108418	83109295	878	*	16	8.87777	-1.43326	-9.9645	0.00179236	0.100394	18907445	18907460	16	esc_vs_primed	-0.564694
chr12	53885773	53886250	478	*	24	7.86116	-0.866907	-9.96098	0.00179971	0.100562	16844701	16844724	24	esc_vs_primed	-0.338004
chr3	195619129	195619930	802	*	32	18.8512	1.1771	9.95832	0.00179971	0.100562	5750421	5750452	32	esc_vs_primed	0.519201
chr13	113549325	113549961	637	*	27	11.3583	1.03668	9.95694	0.00179971	0.100562	18345755	18345781	27	esc_vs_primed	0.412765
chr19	438550	439420	871	*	27	13.2163	1.20241	9.95571	0.00179971	0.100562	22753427	22753453	27	esc_vs_primed	0.441308
chr2	91997587	91997706	120	*	22	20.4976	1.88621	9.9515	0.0018144	0.101199	2970010	2970031	22	esc_vs_primed	0.717659
chr19	51830065	51830634	570	*	45	21.1139	-1.22289	-9.94834	0.0018144	0.101199	23610270	23610314	45	esc_vs_primed	-0.459739
chr1	158147393	158148628	1236	*	43	13.0395	-0.745334	-9.94486	0.0018144	0.101199	1375994	1376036	43	esc_vs_primed	-0.287305
chr7	158118384	158118931	548	*	21	9.36571	1.02781	9.93893	0.00182175	0.101304	11505572	11505592	21	esc_vs_primed	0.423214
chr18	76053477	76054051	575	*	23	8.08341	1.01576	9.93718	0.00182175	0.101304	22707484	22707506	23	esc_vs_primed	0.38622
chr16	89104064	89104587	524	*	17	8.05767	1.25286	9.93249	0.00182175	0.101304	20982258	20982274	17	esc_vs_primed	0.50826
chr9	138902785	138903682	898	*	54	24.2807	1.12692	9.92912	0.00182175	0.101304	13805128	13805181	54	esc_vs_primed	0.477196
chr8	118614983	118616693	1711	*	15	4.59055	-0.985114	-9.92641	0.00182175	0.101304	12475505	12475519	15	esc_vs_primed	-0.389123
chr1	152084893	152085762	870	*	40	20.3184	-1.12648	-9.92483	0.00182909	0.101407	1301750	1301789	40	esc_vs_primed	-0.488291
chr10	43905176	43905609	434	*	30	12.4979	-1.07519	-9.92253	0.00182909	0.101407	14287450	14287479	30	esc_vs_primed	-0.413353
chr11	2847394	2847778	385	*	23	7.13223	0.92314	9.91895	0.00182909	0.101407	15207057	15207079	23	esc_vs_primed	0.337939
chr11	120040427	120040988	562	*	27	12.0193	1.06302	9.91887	0.00182909	0.101407	16218442	16218468	27	esc_vs_primed	0.399306
chr1	82601909	82602575	667	*	35	20.1849	-1.37845	-9.91791	0.00183644	0.101473	947849	947883	35	esc_vs_primed	-0.541909
chr7	1105281	1105719	439	*	32	7.99834	0.778362	9.91616	0.00183644	0.101473	10087254	10087285	32	esc_vs_primed	0.275742
chr5	176152537	176153215	679	*	21	7.10506	0.897358	9.90611	0.00184379	0.101473	8555953	8555973	21	esc_vs_primed	0.386588
chr19	51207335	51207952	618	*	19	8.42733	1.12778	9.90356	0.00184379	0.101473	23600559	23600577	19	esc_vs_primed	0.438218
chr17	35277398	35279201	1804	*	30	9.76693	0.82041	9.90283	0.00184379	0.101473	21452344	21452373	30	esc_vs_primed	0.290878
chr9	139860621	139861112	492	*	17	8.12453	1.25269	9.90209	0.00185113	0.101473	13832952	13832968	17	esc_vs_primed	0.491732
chr13	110395994	110396590	597	*	11	5.47695	-1.12051	-9.89891	0.00185113	0.101473	18295870	18295880	11	esc_vs_primed	-0.485618
chr4	6310716	6311175	460	*	47	21.1872	-1.12282	-9.89279	0.00185113	0.101473	5899276	5899322	47	esc_vs_primed	-0.454241
chr20	4141633	4143044	1412	*	42	11.0787	0.732086	9.89278	0.00185113	0.101473	23785123	23785164	42	esc_vs_primed	0.25122
chr1	36184391	36184815	425	*	48	20.7467	-1.2718	-9.88723	0.00185113	0.101473	546679	546726	48	esc_vs_primed	-0.470717
chr6	1397913	1401281	3369	*	53	11.3486	0.602181	9.88693	0.00185113	0.101473	8652725	8652777	53	esc_vs_primed	0.232944
chr18	1017309	1018525	1217	*	12	3.56363	-1.03379	-9.88602	0.00185113	0.101473	22106708	22106719	12	esc_vs_primed	-0.408271
chr12	132819870	132820166	297	*	16	10.7291	1.59822	9.88487	0.00185113	0.101473	17580607	17580622	16	esc_vs_primed	0.647598
chr17	12125276	12125880	605	*	23	7.9261	-1.09859	-9.88446	0.00185113	0.101473	21217128	21217150	23	esc_vs_primed	-0.474251
chr1	10781683	10782313	631	*	21	8.81335	1.07506	9.88215	0.00185113	0.101473	200208	200228	21	esc_vs_primed	0.430715
chr7	23571927	23572140	214	*	13	3.27597	-0.952971	-9.87951	0.00185113	0.101473	10323547	10323559	13	esc_vs_primed	-0.336948
chr3	181414389	181414958	570	*	12	5.95161	1.08236	9.87858	0.00185113	0.101473	5604546	5604557	12	esc_vs_primed	0.449862
chr5	139489174	139490034	861	*	6	1.46441	0.984492	9.87262	0.00185113	0.101473	8228135	8228140	6	esc_vs_primed	0.450129
chr16	90172570	90173534	965	*	52	24.9826	-1.17146	-9.86436	0.00186582	0.102218	21011427	21011478	52	esc_vs_primed	-0.452221
chr9	135322883	135323104	222	*	19	7.83424	0.953647	9.86306	0.00187317	0.102438	13730146	13730164	19	esc_vs_primed	0.363667
chr15	23034939	23035461	523	*	30	8.80703	-0.979801	-9.86232	0.00187317	0.102438	19219830	19219859	30	esc_vs_primed	-0.346189
chr5	149569938	149570414	477	*	21	8.91523	1.22575	9.8618	0.00187317	0.102438	8318984	8319004	21	esc_vs_primed	0.465464
chr7	122553579	122554006	428	*	18	8.41885	-1.3656	-9.85915	0.00188051	0.102574	11140747	11140764	18	esc_vs_primed	-0.563272
chr1	149672359	149673406	1048	*	71	30.7029	-1.06102	-9.85704	0.00188786	0.102574	1269188	1269258	71	esc_vs_primed	-0.442628
chr15	82162940	82163336	397	*	23	10.2375	-1.08877	-9.85624	0.00188786	0.102574	19799190	19799212	23	esc_vs_primed	-0.483598
chr22	48228433	48233022	4590	*	64	12.2429	-0.660861	-9.85305	0.00188786	0.102574	25255524	25255587	64	esc_vs_primed	-0.231648
chr4	111532143	111534481	2339	*	115	54.4123	1.2031	9.85243	0.00188786	0.102574	6631935	6632049	115	esc_vs_primed	0.514265
chr19	417564	417970	407	*	21	8.3039	1.20004	9.85169	0.00188786	0.102574	22752625	22752645	21	esc_vs_primed	0.466996
chrX	148645747	148646435	689	*	15	6.33786	1.01609	9.85023	0.00188786	0.102574	26231385	26231399	15	esc_vs_primed	0.433241
chr14	41623181	41623725	545	*	35	11.6285	-1.09414	-9.84961	0.00188786	0.102574	18556669	18556703	35	esc_vs_primed	-0.419516
chr20	31125205	31127002	1798	*	42	14.1465	0.847601	9.8485	0.00188786	0.102574	23994258	23994299	42	esc_vs_primed	0.334619
chr13	100648457	100648789	333	*	9	3.28664	1.30262	9.84148	0.00188786	0.102574	18217549	18217557	9	esc_vs_primed	0.495464
chrX	102531054	102532085	1032	*	38	22.198	-1.28732	-9.84144	0.00188786	0.102574	25947395	25947432	38	esc_vs_primed	-0.54579
chr2	85979002	85980044	1043	*	24	9.7553	1.04694	9.83499	0.00190255	0.10313	2929766	2929789	24	esc_vs_primed	0.449123
chr11	134670976	134672402	1427	*	27	10.1468	0.837831	9.83039	0.00190255	0.10313	16372915	16372941	27	esc_vs_primed	0.365304
chr15	97035012	97035655	644	*	40	30.6414	-1.57484	-9.82784	0.00190255	0.10313	19943825	19943864	40	esc_vs_primed	-0.727698
chr9	135042061	135042505	445	*	17	6.50387	1.0778	9.82723	0.00190255	0.10313	13725194	13725210	17	esc_vs_primed	0.431179
chr16	57831504	57832419	916	*	55	18.0041	0.921292	9.82116	0.00191724	0.103744	20593769	20593823	55	esc_vs_primed	0.371755
chr7	500040	500439	400	*	19	6.43284	0.9458	9.81988	0.00191724	0.103744	10069331	10069349	19	esc_vs_primed	0.407971
chr3	110607680	110608160	481	*	32	11.9783	-0.907599	-9.81951	0.00191724	0.103744	5074331	5074362	32	esc_vs_primed	-0.359601
chr21	46767165	46767596	432	*	25	8.01459	0.854178	9.81947	0.00192459	0.103899	24757150	24757174	25	esc_vs_primed	0.318555
chr17	7755679	7756455	777	*	28	9.57466	0.942892	9.81522	0.00192459	0.103899	21157945	21157972	28	esc_vs_primed	0.346625
chr22	37812937	37815845	2909	*	84	19.4401	0.63384	9.81189	0.00192459	0.103899	25066665	25066748	84	esc_vs_primed	0.222586
chr1	65616660	65617059	400	*	20	7.76719	-1.02701	-9.81025	0.00193928	0.10457	843106	843125	20	esc_vs_primed	-0.412188
chr14	57260767	57262238	1472	*	106	31.205	0.895877	9.80099	0.00193928	0.10457	18670010	18670115	106	esc_vs_primed	0.338397
chr6	86354617	86355186	570	*	26	14.1808	-1.4301	-9.79686	0.00194663	0.104782	9371524	9371549	26	esc_vs_primed	-0.552725
chr20	21070653	21071561	909	*	26	7.8638	-0.790461	-9.79627	0.00194663	0.104782	23921297	23921322	26	esc_vs_primed	-0.34089
chr5	3196000	3198751	2752	*	57	12.8524	0.627388	9.79539	0.00194663	0.104782	7265043	7265099	57	esc_vs_primed	0.293559
chr14	105499706	105500337	632	*	42	16.9484	-0.888364	-9.79316	0.00195397	0.104873	19172480	19172521	42	esc_vs_primed	-0.281092
chr7	4832112	4832602	491	*	43	14.7627	-0.909581	-9.79173	0.00195397	0.104873	10164898	10164940	43	esc_vs_primed	-0.317809
chr5	177411675	177412837	1163	*	86	24.4076	-0.772826	-9.78312	0.00195397	0.104873	8575611	8575696	86	esc_vs_primed	-0.306775
chr19	56988165	56989851	1687	*	150	81.7144	-1.2018	-9.78306	0.00195397	0.104873	23699641	23699790	150	esc_vs_primed	-0.534943
chr7	50132440	50132846	407	*	37	19.0475	-1.46162	-9.78258	0.00195397	0.104873	10557130	10557166	37	esc_vs_primed	-0.599603
chr22	50450797	50451414	618	*	14	7.01687	1.26778	9.77651	0.00196132	0.105145	25297780	25297793	14	esc_vs_primed	0.50799
chr20	44827851	44828377	527	*	21	9.80464	1.27435	9.77429	0.00196132	0.105145	24153878	24153898	21	esc_vs_primed	0.545859
chr7	69081628	69084842	3215	*	22	6.86761	-0.829925	-9.76605	0.00196866	0.105477	10703987	10704008	22	esc_vs_primed	-0.328899
chr8	145654496	145654955	460	*	31	12.8526	-1.17537	-9.76191	0.00197601	0.105774	12747159	12747189	31	esc_vs_primed	-0.468473
chr1	15929571	15930386	816	*	56	20.1604	-0.911173	-9.76099	0.00198335	0.105774	264992	265047	56	esc_vs_primed	-0.318961
chr2	4606292	4606387	96	*	6	0.818087	-0.778444	-9.75984	0.00198335	0.105774	2215704	2215709	6	esc_vs_primed	-0.205732
chr7	95025500	95026310	811	*	33	21.5145	-1.4582	-9.75535	0.00198335	0.105774	10907549	10907581	33	esc_vs_primed	-0.595871
chr3	577562	578092	531	*	40	18.2954	-1.29494	-9.75484	0.00198335	0.105774	4219150	4219189	40	esc_vs_primed	-0.545738
chr13	28398164	28399516	1353	*	17	7.44361	1.08175	9.75393	0.00198335	0.105774	17706693	17706709	17	esc_vs_primed	0.423766
chr10	43332142	43332816	675	*	58	44.0986	-1.47713	-9.75204	0.00198335	0.105774	14278631	14278688	58	esc_vs_primed	-0.718672
chr1	146548705	146552698	3994	*	236	64.6044	0.625471	9.75142	0.00198335	0.105774	1250497	1250732	236	esc_vs_primed	0.239139
chrX	101380612	101381310	699	*	32	18.5045	1.21622	9.74969	0.0019907	0.106044	25941241	25941272	32	esc_vs_primed	0.355663
chr2	118036674	118039311	2638	*	56	20.9209	-1.1041	-9.74515	0.0019907	0.106044	3178993	3179048	56	esc_vs_primed	-0.451907
chr12	133177067	133177756	690	*	35	15.7905	1.04312	9.74431	0.00199805	0.106129	17591824	17591858	35	esc_vs_primed	0.446117
chr4	75850837	75851364	528	*	6	1.22441	-0.674774	-9.74215	0.00199805	0.106129	6393546	6393551	6	esc_vs_primed	-0.204806
chr4	32717712	32718468	757	*	48	36.6768	-1.56173	-9.73848	0.00199805	0.106129	6121903	6121950	48	esc_vs_primed	-0.667654
chr16	49308064	49308782	719	*	20	7.64184	0.926962	9.73685	0.00199805	0.106129	20505176	20505195	20	esc_vs_primed	0.379865
chr9	135458173	135460997	2825	*	74	17.1029	0.681458	9.73589	0.00199805	0.106129	13732821	13732894	74	esc_vs_primed	0.279875
chr11	75139129	75139680	552	*	33	17.1821	-1.16589	-9.72665	0.00202743	0.107382	15875159	15875191	33	esc_vs_primed	-0.540764
chr12	132906528	132906865	338	*	16	8.36637	1.50672	9.72216	0.00202743	0.107382	17583390	17583405	16	esc_vs_primed	0.571931
chr19	52405946	52407066	1121	*	30	11.8839	-0.937326	-9.72084	0.00202743	0.107382	23617949	23617978	30	esc_vs_primed	-0.411678
chr8	131369558	131370088	531	*	24	10.8132	-1.05535	-9.71818	0.00202743	0.107382	12577436	12577459	24	esc_vs_primed	-0.460998
chr22	34667033	34674166	7134	*	67	15.9161	-0.647354	-9.71805	0.00202743	0.107382	25025433	25025499	67	esc_vs_primed	-0.240984
chr20	61983609	61984147	539	*	20	8.201	1.10107	9.70856	0.00204212	0.107974	24393316	24393335	20	esc_vs_primed	0.448497
chr11	63775392	63775776	385	*	30	10.5926	0.989728	9.70748	0.00204212	0.107974	15688881	15688910	30	esc_vs_primed	0.390805
chr5	6449866	6450900	1035	*	21	8.50078	1.01601	9.70643	0.00204212	0.107974	7297759	7297779	21	esc_vs_primed	0.423131
chr12	104999139	104999688	550	*	23	13.26	-1.48234	-9.70495	0.00204947	0.108301	17218541	17218563	23	esc_vs_primed	-0.612985
chr2	233250356	233250884	529	*	18	6.23147	0.829778	9.70201	0.00205681	0.108441	4062079	4062096	18	esc_vs_primed	0.364882
chr9	134421719	134421995	277	*	22	7.07277	-1.00273	-9.70132	0.00205681	0.108441	13715513	13715534	22	esc_vs_primed	-0.384984
chr22	35144926	35150183	5258	*	37	7.65062	-0.608352	-9.69963	0.00205681	0.108441	25028760	25028796	37	esc_vs_primed	-0.209395
chr6	9811235	9811655	421	*	23	8.28258	-0.910144	-9.69376	0.00205681	0.108441	8745418	8745440	23	esc_vs_primed	-0.325479
chr6	24404164	24405753	1590	*	16	6.65171	-0.979632	-9.68672	0.00206416	0.108766	8885851	8885866	16	esc_vs_primed	-0.426314
chr19	14584232	14584950	719	*	96	33.6871	-0.927841	-9.68081	0.0020862	0.109688	23082053	23082148	96	esc_vs_primed	-0.353214
chr20	21677390	21678405	1016	*	16	6.99565	1.01053	9.67813	0.0020862	0.109688	23928093	23928108	16	esc_vs_primed	0.380662
chr3	138661317	138662698	1382	*	33	5.51858	0.808059	9.67732	0.0020862	0.109688	5312709	5312741	33	esc_vs_primed	0.296381
chr1	22467704	22468516	813	*	19	6.75956	0.893853	9.67076	0.00210089	0.109688	363005	363023	19	esc_vs_primed	0.348955
chr20	60793379	60794187	809	*	31	12.8451	0.95394	9.66927	0.00210089	0.109688	24362379	24362409	31	esc_vs_primed	0.336199
chr9	117050515	117051069	555	*	15	5.92636	1.10489	9.66833	0.00210089	0.109688	13506164	13506178	15	esc_vs_primed	0.333906
chr9	34585834	34588624	2791	*	33	9.75491	0.765866	9.66629	0.00210089	0.109688	13014259	13014291	33	esc_vs_primed	0.269208
chr12	42840325	42841217	893	*	12	4.82513	-0.982809	-9.66432	0.00210823	0.109688	16730322	16730333	12	esc_vs_primed	-0.354673
chr7	27259286	27260466	1181	*	57	27.7197	1.1659	9.66287	0.00210823	0.109688	10358884	10358940	57	esc_vs_primed	0.490494
chr16	66161298	66162087	790	*	22	9.41302	1.09092	9.65921	0.00210823	0.109688	20654668	20654689	22	esc_vs_primed	0.464948
chr19	4877762	4878581	820	*	36	15.6228	1.04148	9.657	0.00210823	0.109688	22891635	22891670	36	esc_vs_primed	0.429046
chr11	19367501	19367862	362	*	17	5.69004	0.929431	9.65595	0.00210823	0.109688	15357049	15357065	17	esc_vs_primed	0.33885
chr10	94823199	94825397	2199	*	34	12.3315	0.90565	9.65432	0.00210823	0.109688	14687053	14687086	34	esc_vs_primed	0.408968
chr10	94826314	94827767	1454	*	23	9.64131	0.958007	9.65425	0.00210823	0.109688	14687169	14687191	23	esc_vs_primed	0.405806
chr2	220325238	220326132	895	*	27	12.4302	1.12071	9.6527	0.00210823	0.109688	3947759	3947785	27	esc_vs_primed	0.448102
chr19	41105573	41106800	1228	*	52	13.8232	0.759611	9.64821	0.00210823	0.109688	23417394	23417445	52	esc_vs_primed	0.277124
chr7	100610167	100611952	1786	*	47	14.267	0.746944	9.64676	0.00210823	0.109688	10976652	10976698	47	esc_vs_primed	0.265596
chr2	220282893	220283471	579	*	56	15.1536	0.776625	9.63995	0.00211558	0.109688	3946803	3946858	56	esc_vs_primed	0.322833
chr17	62944832	62945033	202	*	15	8.59147	-1.66821	-9.63995	0.00211558	0.109688	21792374	21792388	15	esc_vs_primed	-0.64914
chr11	61671725	61672384	660	*	23	10.3139	1.24516	9.63976	0.00211558	0.109688	15658571	15658593	23	esc_vs_primed	0.522655
chr5	177783687	177784390	704	*	25	7.05133	0.873898	9.63639	0.00212292	0.109688	8582436	8582460	25	esc_vs_primed	0.321119
chr1	245851089	245851942	854	*	71	42.3092	1.33504	9.63617	0.00212292	0.109688	2120745	2120815	71	esc_vs_primed	0.529488
chr1	47688728	47690521	1794	*	27	7.99629	0.95692	9.63394	0.00212292	0.109688	685479	685505	27	esc_vs_primed	0.321283
chr6	28730643	28732034	1392	*	43	15.3494	0.976648	9.63038	0.00212292	0.109688	8933470	8933512	43	esc_vs_primed	0.380092
chr8	72586937	72590151	3215	*	48	25.9386	-1.29483	-9.6301	0.00212292	0.109688	12167546	12167593	48	esc_vs_primed	-0.509196
chr9	135361907	135362438	532	*	24	11.3418	1.30289	9.62947	0.00212292	0.109688	13730894	13730917	24	esc_vs_primed	0.49768
chr22	18922693	18923193	501	*	21	10.7007	-1.40531	-9.62623	0.00212292	0.109688	24817981	24818001	21	esc_vs_primed	-0.494804
chr2	53338070	53339785	1716	*	19	6.26461	-0.814737	-9.62363	0.00212292	0.109688	2664308	2664326	19	esc_vs_primed	-0.290412
chr16	85170780	85171367	588	*	26	10.8146	0.984837	9.62229	0.00212292	0.109688	20893234	20893259	26	esc_vs_primed	0.373849
chr2	219719762	219723354	3593	*	48	16.3172	0.878998	9.61816	0.00213027	0.109688	3937593	3937640	48	esc_vs_primed	0.350173
chr7	19233491	19235127	1637	*	41	12.5718	-0.90144	-9.61815	0.00213027	0.109688	10287620	10287660	41	esc_vs_primed	-0.384082
chr7	1288701	1289853	1153	*	40	17.4566	0.986023	9.61655	0.00213027	0.109688	10093182	10093221	40	esc_vs_primed	0.413539
chr17	7491946	7492524	579	*	31	12.8873	-1.14064	-9.61424	0.00213027	0.109688	21152276	21152306	31	esc_vs_primed	-0.464746
chr10	73479514	73480147	634	*	15	7.77606	1.26638	9.61007	0.00213027	0.109688	14501498	14501512	15	esc_vs_primed	0.533749
chr16	8806502	8807637	1136	*	34	11.5174	0.963215	9.60717	0.00213027	0.109688	20176570	20176603	34	esc_vs_primed	0.453645
chr11	69634546	69634920	375	*	19	7.48274	1.05954	9.60551	0.00213027	0.109688	15803246	15803264	19	esc_vs_primed	0.400894
chr12	96001484	96002563	1080	*	21	7.17663	-0.877983	-9.60523	0.00213027	0.109688	17147340	17147360	21	esc_vs_primed	-0.349672
chr16	51611503	51611946	444	*	10	4.25931	-1.38968	-9.60378	0.00213027	0.109688	20532083	20532092	10	esc_vs_primed	-0.532227
chr17	47988360	47989366	1007	*	15	5.51263	0.889916	9.60304	0.00213027	0.109688	21639132	21639146	15	esc_vs_primed	0.363374
chr19	3478582	3480831	2250	*	56	17.5106	0.838304	9.60236	0.00213027	0.109688	22852760	22852815	56	esc_vs_primed	0.331784
chr7	158829602	158830125	524	*	20	8.2036	1.04603	9.59949	0.00213762	0.109882	11518737	11518756	20	esc_vs_primed	0.393594
chr4	817832	818686	855	*	28	15.9492	1.37491	9.59831	0.00213762	0.109882	5799324	5799351	28	esc_vs_primed	0.541961
chr9	127249518	127250034	517	*	37	12.8714	0.848525	9.59492	0.00213762	0.109882	13595595	13595631	37	esc_vs_primed	0.363048
chr20	642673	643463	791	*	34	8.62333	0.781142	9.58276	0.002167	0.111207	23740963	23740996	34	esc_vs_primed	0.26084
chr4	3745644	3748038	2395	*	75	19.1212	0.64612	9.58263	0.002167	0.111207	5864029	5864103	75	esc_vs_primed	0.271815
chr10	43447012	43447557	546	*	22	12.5691	1.40874	9.57074	0.00217434	0.111275	14280228	14280249	22	esc_vs_primed	0.555599
chr2	238768698	238769144	447	*	24	6.8724	0.775668	9.57063	0.00217434	0.111275	4135788	4135811	24	esc_vs_primed	0.332433
chr21	44807495	44808239	745	*	16	6.73449	1.0095	9.56454	0.00217434	0.111275	24713273	24713288	16	esc_vs_primed	0.433298
chrX	103812824	103813681	858	*	23	15.4792	1.48345	9.56441	0.00217434	0.111275	25956993	25957015	23	esc_vs_primed	0.596872
chr11	74107604	74108363	760	*	18	6.47008	-1.12114	-9.56045	0.00218169	0.111466	15864395	15864412	18	esc_vs_primed	-0.445411
chr16	27815650	27815959	310	*	6	3.29025	1.32267	9.56006	0.00218169	0.111466	20386728	20386733	6	esc_vs_primed	0.528509
chrX	115946423	115952842	6420	*	76	28.6709	-0.932997	-9.55907	0.00218169	0.111466	26025009	26025084	76	esc_vs_primed	-0.332296
chr17	78847285	78847764	480	*	13	5.00579	1.28822	9.55307	0.00218904	0.111718	22028496	22028508	13	esc_vs_primed	0.485463
chr1	204327893	204329775	1883	*	33	7.93255	0.770882	9.55262	0.00218904	0.111718	1724465	1724497	33	esc_vs_primed	0.262518
chr10	51572718	51573317	600	*	24	11.9279	-1.22207	-9.54867	0.00220373	0.112406	14339873	14339896	24	esc_vs_primed	-0.432694
chr3	55040011	55040767	757	*	11	4.52085	1.08974	9.54548	0.00221107	0.112432	4711635	4711645	11	esc_vs_primed	0.481015
chr7	79851945	79852148	204	*	5	0.566719	-0.807134	-9.54497	0.00221842	0.112432	10815883	10815887	5	esc_vs_primed	-0.211861
chr2	219863630	219865900	2271	*	31	7.55155	0.755122	9.5436	0.00221842	0.112432	3940347	3940377	31	esc_vs_primed	0.286723
chr4	26361084	26361433	350	*	35	13.0679	-1.01805	-9.54209	0.00221842	0.112432	6083597	6083631	35	esc_vs_primed	-0.402138
chr8	142986283	142986786	504	*	18	6.60258	0.970282	9.54083	0.00221842	0.112432	12688472	12688489	18	esc_vs_primed	0.396686
chr3	52568429	52568833	405	*	37	9.89907	-0.691786	-9.53845	0.00221842	0.112432	4685162	4685198	37	esc_vs_primed	-0.290434
chr22	42095347	42095801	455	*	42	18.4442	-1.16522	-9.53817	0.00221842	0.112432	25143216	25143257	42	esc_vs_primed	-0.554482
chr1	29215086	29215473	388	*	27	7.51328	-0.81743	-9.53534	0.00221842	0.112432	464187	464213	27	esc_vs_primed	-0.313913
chr16	17963893	17965582	1690	*	30	5.15122	-0.663906	-9.53455	0.00221842	0.112432	20285683	20285712	30	esc_vs_primed	-0.202835
chr5	21341263	21342032	770	*	35	27.8616	-1.71828	-9.53258	0.00221842	0.112432	7418131	7418165	35	esc_vs_primed	-0.751734
chr19	51685513	51685837	325	*	18	6.70187	1.02639	9.53181	0.00222576	0.112432	23608507	23608524	18	esc_vs_primed	0.408098
chr2	203361590	203362219	630	*	38	18.9748	1.18466	9.52787	0.00223311	0.112432	3807276	3807313	38	esc_vs_primed	0.501002
chr16	49309955	49310738	784	*	11	4.84666	1.1297	9.51926	0.00223311	0.112432	20505237	20505247	11	esc_vs_primed	0.409295
chr11	64176760	64177394	635	*	28	13.1544	1.09217	9.51862	0.00223311	0.112432	15698873	15698900	28	esc_vs_primed	0.433225
chr2	74728261	74729306	1046	*	24	5.41041	0.789689	9.51814	0.00223311	0.112432	2851582	2851605	24	esc_vs_primed	0.247845
chr9	140069371	140070127	757	*	47	19.1902	1.03907	9.51743	0.00223311	0.112432	13840352	13840398	47	esc_vs_primed	0.383938
chr6	26016621	26020603	3983	*	123	43.1982	-0.792248	-9.51193	0.00223311	0.112432	8899909	8900031	123	esc_vs_primed	-0.319982
chr1	111585230	111585756	527	*	18	6.47242	-1.05308	-9.51128	0.00223311	0.112432	1148680	1148697	18	esc_vs_primed	-0.423213
chr5	139068733	139070092	1360	*	30	11.4306	0.913617	9.50776	0.00223311	0.112432	8222717	8222746	30	esc_vs_primed	0.409123
chr15	65116014	65116783	770	*	52	22.6519	-1.29055	-9.49858	0.00223311	0.112432	19609507	19609558	52	esc_vs_primed	-0.491494
chr14	104685940	104686361	422	*	22	9.42095	1.1104	9.49502	0.00224046	0.112432	19154161	19154182	22	esc_vs_primed	0.414314
chr9	76703405	76706346	2942	*	40	13.1679	-1.0163	-9.4887	0.00224046	0.112432	13143611	13143650	40	esc_vs_primed	-0.39606
chr1	110612140	110612546	407	*	26	7.48494	0.961749	9.48698	0.00224046	0.112432	1139196	1139221	26	esc_vs_primed	0.333949
chr6	1605770	1606364	595	*	25	7.7963	0.88635	9.48542	0.00224046	0.112432	8655903	8655927	25	esc_vs_primed	0.300365
chr5	42943857	42944558	702	*	39	10.5339	0.701744	9.4827	0.00224046	0.112432	7567723	7567761	39	esc_vs_primed	0.274637
chr4	161046941	161047351	411	*	24	6.87721	-0.864958	-9.47753	0.0022478	0.112432	6957965	6957988	24	esc_vs_primed	-0.34327
chr1	6296326	6296966	641	*	45	17.815	-1.10209	-9.47687	0.0022478	0.112432	122328	122372	45	esc_vs_primed	-0.36683
chr10	103020511	103021507	997	*	28	12.3451	0.98465	9.47673	0.0022478	0.112432	14773333	14773360	28	esc_vs_primed	0.3786
chr12	132703548	132703801	254	*	12	4.58597	1.20762	9.47614	0.0022478	0.112432	17580327	17580338	12	esc_vs_primed	0.501616
chr7	83091905	83094755	2851	*	47	13.8899	-0.880108	-9.47461	0.00225515	0.112432	10835968	10836014	47	esc_vs_primed	-0.326118
chr2	72079363	72079755	393	*	29	13.7228	1.22839	9.47435	0.00225515	0.112432	2823730	2823758	29	esc_vs_primed	0.479217
chr19	50733665	50734133	469	*	33	16.1961	1.12446	9.47311	0.00225515	0.112432	23590023	23590055	33	esc_vs_primed	0.459007
chr5	926770	927334	565	*	50	15.3469	0.885041	9.47257	0.00225515	0.112432	7221299	7221348	50	esc_vs_primed	0.326942
chr9	115823794	115824272	479	*	25	7.82752	0.869023	9.47133	0.00225515	0.112432	13491667	13491691	25	esc_vs_primed	0.310285
chr19	2494683	2495234	552	*	52	31.7183	-1.43411	-9.47018	0.00225515	0.112432	22827197	22827248	52	esc_vs_primed	-0.59625
chr1	2253528	2253922	395	*	24	12.2998	1.39744	9.46878	0.00225515	0.112432	48750	48773	24	esc_vs_primed	0.582565
chr1	245494230	245494564	335	*	27	14.1818	1.26595	9.46564	0.00225515	0.112432	2115546	2115572	27	esc_vs_primed	0.525268
chr3	196693980	196695190	1211	*	60	26.1218	1.16198	9.46334	0.00225515	0.112432	5768857	5768916	60	esc_vs_primed	0.455475
chr15	43787743	43788009	267	*	17	8.72492	-1.35064	-9.46194	0.00226249	0.112432	19421087	19421103	17	esc_vs_primed	-0.574211
chr19	42654300	42655425	1126	*	25	11.1068	1.14542	9.46169	0.00226249	0.112432	23442090	23442114	25	esc_vs_primed	0.448668
chr10	134281065	134281830	766	*	32	19.4156	1.4196	9.46139	0.00226249	0.112432	15109502	15109533	32	esc_vs_primed	0.60296
chr16	1968860	1970798	1939	*	79	33.9649	0.970684	9.4548	0.00226984	0.112432	20065823	20065901	79	esc_vs_primed	0.426478
chr12	7943418	7944439	1022	*	16	7.85448	-1.25906	-9.45415	0.00226984	0.112432	16480009	16480024	16	esc_vs_primed	-0.510693
chr4	85404477	85405907	1431	*	53	16.277	0.865013	9.45347	0.00226984	0.112432	6464354	6464406	53	esc_vs_primed	0.339877
chr22	50629090	50629548	459	*	18	6.81594	1.07372	9.45343	0.00226984	0.112432	25302375	25302392	18	esc_vs_primed	0.423581
chr12	130570295	130572000	1706	*	38	9.02147	0.698317	9.45278	0.00226984	0.112432	17539938	17539975	38	esc_vs_primed	0.256331
chr17	28564504	28566331	1828	*	55	13.955	0.801257	9.45087	0.00226984	0.112432	21380440	21380494	55	esc_vs_primed	0.274693
chr20	43041003	43041386	384	*	16	8.75661	1.44315	9.44657	0.00226984	0.112432	24131682	24131697	16	esc_vs_primed	0.627056
chr17	75432020	75432807	788	*	27	10.4107	0.964318	9.44576	0.00226984	0.112432	21958743	21958769	27	esc_vs_primed	0.392487
chr5	147325933	147326681	749	*	18	7.58629	-1.06487	-9.44382	0.00226984	0.112432	8299326	8299343	18	esc_vs_primed	-0.469468
chr10	128992871	128993278	408	*	16	7.15881	1.29141	9.44366	0.00226984	0.112432	15031898	15031913	16	esc_vs_primed	0.469023
chr11	110847489	110847688	200	*	14	2.75501	-0.819659	-9.4342	0.00227718	0.112432	16119550	16119563	14	esc_vs_primed	-0.286557
chr19	51504152	51506045	1894	*	57	27.3157	1.00907	9.43398	0.00227718	0.112432	23605506	23605562	57	esc_vs_primed	0.438753
chr3	10805849	10806311	463	*	23	9.71798	1.09601	9.43313	0.00227718	0.112432	4305405	4305427	23	esc_vs_primed	0.443468
chr16	12529791	12530262	472	*	27	6.81415	0.818083	9.43158	0.00227718	0.112432	20227576	20227602	27	esc_vs_primed	0.278785
chrX	55934275	55935679	1405	*	23	10.1952	-1.40835	-9.43145	0.00227718	0.112432	25707809	25707831	23	esc_vs_primed	-0.449997
chr6	41473495	41474013	519	*	9	4.15285	1.23931	9.42725	0.00227718	0.112432	9086570	9086578	9	esc_vs_primed	0.421116
chr16	71599247	71599556	310	*	20	8.04876	-1.20538	-9.42652	0.00227718	0.112432	20734156	20734175	20	esc_vs_primed	-0.464917
chr7	129417184	129418078	895	*	29	6.30397	0.709734	9.42607	0.00227718	0.112432	11193973	11194001	29	esc_vs_primed	0.250114
chr11	69649968	69650316	349	*	24	13.2237	1.22696	9.42105	0.00229188	0.113037	15803541	15803564	24	esc_vs_primed	0.511002
chr10	94828852	94829291	440	*	22	11.1594	1.48678	9.41889	0.00229188	0.113037	14687265	14687286	22	esc_vs_primed	0.588644
chr1	45278623	45280221	1599	*	111	30.0575	-0.720284	-9.41771	0.00229922	0.113338	658673	658783	111	esc_vs_primed	-0.251996
chr19	51520111	51520536	426	*	37	9.16435	0.946735	9.41671	0.00230657	0.113398	23605780	23605816	37	esc_vs_primed	0.273301
chr12	57094204	57094593	390	*	17	6.63849	-0.895754	-9.41301	0.00230657	0.113398	16883271	16883287	17	esc_vs_primed	-0.397784
chr6	170019462	170020787	1326	*	13	3.81687	-0.936924	-9.41238	0.00230657	0.113398	10042926	10042938	13	esc_vs_primed	-0.320216
chr10	103049855	103050942	1088	*	27	12.2389	0.933157	9.41144	0.00230657	0.113398	14773755	14773781	27	esc_vs_primed	0.412535
chr6	21922197	21922841	645	*	7	1.59866	-0.723091	-9.41106	0.00230657	0.113398	8868677	8868683	7	esc_vs_primed	-0.288154
chr6	26042710	26045536	2827	*	110	47.0869	-1.04896	-9.40907	0.00231391	0.113518	8900500	8900609	110	esc_vs_primed	-0.452384
chrX	72666242	72669489	3248	*	100	28.7417	0.723013	9.40653	0.00231391	0.113518	25791840	25791939	100	esc_vs_primed	0.300085
chr7	51538973	51539921	949	*	36	11.0251	0.811229	9.40561	0.00231391	0.113518	10571710	10571745	36	esc_vs_primed	0.343676
chr12	1740062	1740803	742	*	24	9.59421	1.034	9.40502	0.00231391	0.113518	16398228	16398251	24	esc_vs_primed	0.404958
chr10	121271323	121271866	544	*	16	4.7267	0.848278	9.39983	0.00232126	0.113818	14943222	14943237	16	esc_vs_primed	0.29504
chr22	46368462	46369385	924	*	35	9.65543	0.837518	9.39337	0.00232861	0.113997	25219219	25219253	35	esc_vs_primed	0.35698
chr19	54945463	54947086	1624	*	51	15.3786	-0.723735	-9.39225	0.00232861	0.113997	23660358	23660408	51	esc_vs_primed	-0.275978
chr8	47829292	47829676	385	*	26	15.0778	-1.33499	-9.38978	0.00232861	0.113997	11975287	11975312	26	esc_vs_primed	-0.542579
chr3	168865881	168866453	573	*	12	2.80745	0.91867	9.3812	0.00236533	0.115489	5511709	5511720	12	esc_vs_primed	0.352062
chr18	31813543	31814572	1030	*	41	12.288	-0.917033	-9.37983	0.00236533	0.115489	22353298	22353338	41	esc_vs_primed	-0.330045
chr17	79924390	79925872	1483	*	56	14.2042	0.689306	9.37696	0.00236533	0.115489	22060500	22060555	56	esc_vs_primed	0.238949
chr1	55463009	55463620	612	*	12	3.78122	1.06663	9.37584	0.00236533	0.115489	763128	763139	12	esc_vs_primed	0.378388
chr22	41956655	41957735	1081	*	29	15.513	1.13303	9.37577	0.00236533	0.115489	25140526	25140554	29	esc_vs_primed	0.497443
chr5	179051322	179051690	369	*	34	13.6335	-0.994521	-9.37269	0.00238003	0.116014	8604759	8604792	34	esc_vs_primed	-0.384161
chr6	45030205	45030554	350	*	23	8.39415	-0.972428	-9.36249	0.00238737	0.116014	9134090	9134112	23	esc_vs_primed	-0.346279
chr9	140197429	140197818	390	*	22	5.29608	0.680099	9.36117	0.00238737	0.116014	13845120	13845141	22	esc_vs_primed	0.2274
chr7	1233450	1233867	418	*	23	7.9371	0.916874	9.36004	0.00238737	0.116014	10091122	10091144	23	esc_vs_primed	0.417866
chr3	147998488	147998894	407	*	30	15.483	-1.31217	-9.35939	0.00238737	0.116014	5377438	5377467	30	esc_vs_primed	-0.55502
chr12	99139317	99139911	595	*	49	30.2574	-1.54819	-9.35919	0.00238737	0.116014	17173061	17173109	49	esc_vs_primed	-0.660865
chr19	5394752	5395397	646	*	29	10.6358	0.944878	9.35493	0.00238737	0.116014	22904475	22904503	29	esc_vs_primed	0.394104
chr22	49991463	49992042	580	*	6	2.24455	-1.02703	-9.35401	0.00238737	0.116014	25287255	25287260	6	esc_vs_primed	-0.381262
chr19	12666306	12666569	264	*	27	7.88749	-0.793921	-9.35309	0.00238737	0.116014	23040726	23040752	27	esc_vs_primed	-0.31341
chr4	155702713	155703229	517	*	47	13.1518	-0.889905	-9.35037	0.00239472	0.116249	6922424	6922470	47	esc_vs_primed	-0.349804
chr22	34561001	34565090	4090	*	30	7.9609	-0.749397	-9.34654	0.00239472	0.116249	25024770	25024799	30	esc_vs_primed	-0.286417
chr3	126007134	126007614	481	*	25	12.2353	1.23936	9.3452	0.00240206	0.11629	5190599	5190623	25	esc_vs_primed	0.513007
chrX	39944616	39946189	1574	*	36	20.4248	-1.16469	-9.34483	0.00240206	0.11629	25584946	25584981	36	esc_vs_primed	-0.523897
chr12	114837968	114840659	2692	*	84	13.549	0.591804	9.34162	0.00240941	0.11629	17332193	17332276	84	esc_vs_primed	0.218304
chr5	149518047	149518603	557	*	10	4.35758	1.32481	9.33996	0.00240941	0.11629	8318154	8318163	10	esc_vs_primed	0.540176
chrX	101975445	101976257	813	*	32	15.5764	-1.22554	-9.33869	0.00240941	0.11629	25943463	25943494	32	esc_vs_primed	-0.539711
chrX	77361466	77362237	772	*	12	5.94495	-1.31813	-9.33819	0.00240941	0.11629	25820348	25820359	12	esc_vs_primed	-0.490504
chr10	103575058	103575754	697	*	24	8.97992	-0.971776	-9.33818	0.00240941	0.11629	14779977	14780000	24	esc_vs_primed	-0.381468
chrX	108843476	108843885	410	*	17	7.53296	1.26273	9.33751	0.00240941	0.11629	25984035	25984051	17	esc_vs_primed	0.498615
chr4	106882	107967	1086	*	100	26.1845	-0.860821	-9.33504	0.00240941	0.11629	5786603	5786702	100	esc_vs_primed	-0.259317
chr11	279724	280661	938	*	93	33.8051	-0.864314	-9.331	0.00240941	0.11629	15143197	15143289	93	esc_vs_primed	-0.326996
chr9	118605099	118607581	2483	*	39	18.4508	-0.955001	-9.32889	0.00240941	0.11629	13518644	13518682	39	esc_vs_primed	-0.415533
chr16	85496797	85497182	386	*	21	9.36067	1.20651	9.32625	0.0024241	0.116695	20900990	20901010	21	esc_vs_primed	0.454962
chr11	2157804	2158388	585	*	16	7.77628	1.33283	9.32593	0.0024241	0.116695	15193488	15193503	16	esc_vs_primed	0.516519
chr3	58419937	58420993	1057	*	15	6.33663	-1.04512	-9.32568	0.0024241	0.116695	4743898	4743912	15	esc_vs_primed	-0.428856
chr11	57144064	57144228	165	*	15	6.0678	1.16467	9.3244	0.0024241	0.116695	15610753	15610767	15	esc_vs_primed	0.39886
chr19	1904134	1904884	751	*	16	4.85755	-0.831551	-9.32255	0.0024241	0.116695	22807474	22807489	16	esc_vs_primed	-0.284652
chr4	98824693	98825229	537	*	21	9.19812	-1.03576	-9.32231	0.00244614	0.117328	6549278	6549298	21	esc_vs_primed	-0.419726
chr13	27359472	27360107	636	*	21	7.85725	0.91566	9.32215	0.00244614	0.117328	17694963	17694983	21	esc_vs_primed	0.40858
chr5	72525898	72527277	1380	*	64	15.0226	0.836434	9.32194	0.00244614	0.117328	7748041	7748104	64	esc_vs_primed	0.307347
chr14	21735047	21735934	888	*	27	7.53309	-0.725104	-9.32164	0.00244614	0.117328	18400157	18400183	27	esc_vs_primed	-0.291075
chr1	211590207	211590522	316	*	19	3.86115	-0.723886	-9.31962	0.00244614	0.117328	1789026	1789044	19	esc_vs_primed	-0.257284
chr3	48698591	48699012	422	*	56	21.4122	-0.976865	-9.31789	0.00244614	0.117328	4629022	4629077	56	esc_vs_primed	-0.462281
chr8	38964944	38965422	479	*	45	31.9124	-1.73927	-9.31759	0.00244614	0.117328	11916534	11916578	45	esc_vs_primed	-0.652603
chr6	1395713	1397057	1345	*	20	6.08216	0.786219	9.31594	0.00245348	0.117437	8652680	8652699	20	esc_vs_primed	0.311565
chr7	2539438	2540103	666	*	28	12.649	1.1516	9.31561	0.00245348	0.117437	10127468	10127495	28	esc_vs_primed	0.455064
chr19	47611856	47613779	1924	*	25	5.52688	-0.68265	-9.31393	0.00245348	0.117437	23522388	23522412	25	esc_vs_primed	-0.276214
chr15	86162828	86162993	166	*	7	1.01961	-0.638925	-9.31365	0.00245348	0.117437	19832367	19832373	7	esc_vs_primed	-0.238434
chr10	134791268	134791612	345	*	25	5.67902	0.772502	9.31227	0.00246083	0.117471	15123429	15123453	25	esc_vs_primed	0.28807
chr1	46912964	46913555	592	*	15	5.54895	0.985744	9.31195	0.00246083	0.117471	678568	678582	15	esc_vs_primed	0.433176
chr3	147113993	147114702	710	*	50	9.7045	0.776231	9.31171	0.00246083	0.117471	5372101	5372150	50	esc_vs_primed	0.216994
chr9	139097175	139097473	299	*	15	6.4613	1.20497	9.31154	0.00246083	0.117471	13810527	13810541	15	esc_vs_primed	0.484465
chr8	101661062	101661310	249	*	12	4.81156	1.07767	9.30967	0.00246817	0.117471	12364749	12364760	12	esc_vs_primed	0.452595
chr5	134881124	134885406	4283	*	50	14.5091	0.721371	9.30847	0.00246817	0.117471	8181927	8181976	50	esc_vs_primed	0.302685
chr12	49942287	49943892	1606	*	82	20.5362	0.847834	9.30638	0.00246817	0.117471	16791558	16791639	82	esc_vs_primed	0.372623
chr16	88677503	88678221	719	*	45	9.51377	0.671358	9.306	0.00246817	0.117471	20968425	20968469	45	esc_vs_primed	0.331603
chr18	37379104	37380139	1036	*	38	18.9896	-1.04928	-9.30542	0.00246817	0.117471	22392730	22392767	38	esc_vs_primed	-0.458524
chr16	54687832	54688711	880	*	18	9.69304	1.24925	9.3022	0.00246817	0.117471	20558252	20558269	18	esc_vs_primed	0.514967
chr20	38896480	38902467	5988	*	77	29.8197	-0.94905	-9.30023	0.00246817	0.117471	24091340	24091416	77	esc_vs_primed	-0.376503
chr10	125751133	125751507	375	*	53	33.7568	-1.53186	-9.29532	0.00247552	0.11776	14991598	14991650	53	esc_vs_primed	-0.669972
chr1	15461874	15462497	624	*	18	6.97518	-0.898097	-9.2941	0.00248287	0.118049	257397	257414	18	esc_vs_primed	-0.377423
chr9	77650792	77651619	828	*	18	6.7272	-1.11283	-9.29229	0.00249021	0.118338	13150749	13150766	18	esc_vs_primed	-0.426935
chr9	136726253	136726665	413	*	24	13.4147	1.24807	9.29009	0.00249756	0.118443	13758295	13758318	24	esc_vs_primed	0.499466
chr14	101277111	101278108	998	*	33	7.9979	0.922906	9.28832	0.00249756	0.118443	19092333	19092365	33	esc_vs_primed	0.289533
chr22	48881371	48882045	675	*	21	9.29067	1.06407	9.28491	0.00249756	0.118443	25264714	25264734	21	esc_vs_primed	0.43818
chr1	205711674	205713138	1465	*	35	8.88605	-0.646324	-9.28234	0.00249756	0.118443	1742002	1742036	35	esc_vs_primed	-0.296598
chr11	1457016	1457980	965	*	26	13.1609	1.15319	9.28154	0.0025049	0.118609	15177246	15177271	26	esc_vs_primed	0.449297
chr1	180197045	180197901	857	*	21	6.77506	0.932061	9.27959	0.0025049	0.118609	1545845	1545865	21	esc_vs_primed	0.340943
chr15	91473059	91473697	639	*	44	24.4061	-1.44784	-9.27955	0.0025049	0.118609	19889252	19889295	44	esc_vs_primed	-0.531155
chrX	127011954	127012488	535	*	17	12.4239	-1.80021	-9.27126	0.00251225	0.118835	26093354	26093370	17	esc_vs_primed	-0.736629
chr19	53811636	53812098	463	*	33	15.014	-1.05324	-9.26968	0.00251225	0.118835	23638032	23638064	33	esc_vs_primed	-0.43909
chr5	178450178	178450506	329	*	21	5.98752	-1.12312	-9.26861	0.00251959	0.119122	8593369	8593389	21	esc_vs_primed	-0.48782
chr9	76706889	76707370	482	*	15	6.81305	-1.18807	-9.26732	0.00252694	0.119286	13143652	13143666	15	esc_vs_primed	-0.494647
chr22	39649114	39649727	614	*	25	8.81854	1.10133	9.26719	0.00252694	0.119286	25103417	25103441	25	esc_vs_primed	0.437793
chr7	151079383	151079870	488	*	25	7.30481	0.821358	9.26664	0.00252694	0.119286	11400406	11400430	25	esc_vs_primed	0.261086
chr2	106886214	106886729	516	*	26	14.6587	-1.35141	-9.2639	0.00253429	0.119572	3089479	3089504	26	esc_vs_primed	-0.555925
chr9	135853940	135855214	1275	*	40	9.6556	0.651182	9.26085	0.00254898	0.120142	13739157	13739196	40	esc_vs_primed	0.237743
chr10	115868910	115869182	273	*	5	0.525806	-0.729981	-9.25863	0.00254898	0.120142	14888868	14888872	5	esc_vs_primed	-0.20418
chr22	28010303	28010631	329	*	40	21.5596	-1.3935	-9.25369	0.00255632	0.120427	24941049	24941088	40	esc_vs_primed	-0.586343
chr10	134062150	134062547	398	*	12	6.38858	1.47921	9.2493	0.00256367	0.120712	15103837	15103848	12	esc_vs_primed	0.603496
chr1	47693495	47694124	630	*	14	5.9018	1.14124	9.24465	0.00257102	0.120873	685630	685643	14	esc_vs_primed	0.430602
chr11	75922321	75922933	613	*	15	3.72252	0.806876	9.24437	0.00257102	0.120873	15884558	15884572	15	esc_vs_primed	0.236274
chr9	140574494	140576562	2069	*	48	9.21981	-0.521696	-9.24434	0.00257102	0.120873	13855551	13855598	48	esc_vs_primed	-0.210718
chr19	35488107	35489050	944	*	18	7.13715	-0.977514	-9.2408	0.00258571	0.121194	23321256	23321273	18	esc_vs_primed	-0.323235
chr3	136579741	136580124	384	*	10	2.01892	-0.74706	-9.2393	0.00258571	0.121194	5294497	5294506	10	esc_vs_primed	-0.251419
chr1	48191245	48191858	614	*	21	11.7901	1.1655	9.23697	0.00258571	0.121194	692201	692221	21	esc_vs_primed	0.483891
chr8	145017234	145017768	535	*	21	9.14601	1.13109	9.23692	0.00258571	0.121194	12735642	12735662	21	esc_vs_primed	0.423717
chr7	148888146	148888682	537	*	33	13.2745	-1.0136	-9.23542	0.00258571	0.121194	11368342	11368374	33	esc_vs_primed	-0.394765
chr16	85654052	85654226	175	*	13	2.14123	-0.684711	-9.23117	0.00259305	0.121477	20905320	20905332	13	esc_vs_primed	-0.210879
chr10	77211259	77212271	1013	*	18	7.61527	0.968537	9.22977	0.0026004	0.121759	14544423	14544440	18	esc_vs_primed	0.404594
chr2	210442851	210444416	1566	*	23	7.56449	-0.852019	-9.2272	0.00262244	0.122667	3867672	3867694	23	esc_vs_primed	-0.354341
chr2	220386548	220387219	672	*	24	6.56654	0.840437	9.22502	0.00262244	0.122667	3949166	3949189	24	esc_vs_primed	0.340428
chr1	48176696	48177298	603	*	20	6.63322	0.960877	9.22168	0.00263713	0.122981	692010	692029	20	esc_vs_primed	0.405741
chr7	150801477	150802111	635	*	24	6.90222	0.721392	9.22112	0.00263713	0.122981	11394799	11394822	24	esc_vs_primed	0.290076
chr5	172629648	172630404	757	*	22	11.645	1.28513	9.22075	0.00263713	0.122981	8514075	8514096	22	esc_vs_primed	0.507375
chr3	193428459	193429002	544	*	19	8.87219	1.16312	9.22063	0.00263713	0.122981	5718042	5718060	19	esc_vs_primed	0.453957
chr22	34349098	34354702	5605	*	51	11.5725	-0.721621	-9.21913	0.00263713	0.122981	25023094	25023144	51	esc_vs_primed	-0.28278
chr22	19879447	19880085	639	*	32	13.8335	1.13594	9.21813	0.00263713	0.122981	24835216	24835247	32	esc_vs_primed	0.436054
chr5	154173713	154173832	120	*	5	0.927517	-0.767692	-9.21752	0.00264447	0.123199	8358740	8358744	5	esc_vs_primed	-0.212128
chr10	134066562	134067422	861	*	31	18.0292	1.26433	9.21744	0.00264447	0.123199	15103954	15103984	31	esc_vs_primed	0.518155
chr15	63793187	63795016	1830	*	43	9.46123	0.577605	9.21231	0.00265182	0.123293	19594286	19594328	43	esc_vs_primed	0.23832
chr1	3633882	3635168	1287	*	48	17.9996	0.892098	9.21224	0.00265182	0.123293	84358	84405	48	esc_vs_primed	0.324101
chr17	79477107	79477879	773	*	25	7.8814	-0.7641	-9.20894	0.00265182	0.123293	22048052	22048076	25	esc_vs_primed	-0.240398
chr6	126097033	126097660	628	*	15	3.6612	-0.874338	-9.20831	0.00265182	0.123293	9641992	9642006	15	esc_vs_primed	-0.322868
chr1	3164050	3164642	593	*	58	33.5325	1.3563	9.20788	0.00265916	0.123386	71373	71430	58	esc_vs_primed	0.564551
chr11	33277471	33278266	796	*	17	6.12121	-0.934697	-9.20776	0.00265916	0.123386	15447946	15447962	17	esc_vs_primed	-0.405002
chr16	56672722	56676860	4139	*	37	13.8855	0.832024	9.20459	0.00265916	0.123386	20577234	20577270	37	esc_vs_primed	0.361333
chr11	268745	269572	828	*	30	11.6333	0.874272	9.20343	0.00265916	0.123386	15142970	15142999	30	esc_vs_primed	0.446985
chr1	201475886	201476502	617	*	66	26.8695	-1.15665	-9.19988	0.00266651	0.123603	1689919	1689984	66	esc_vs_primed	-0.383548
chr22	49700842	49701437	596	*	23	17.6969	1.73467	9.19943	0.00266651	0.123603	25281547	25281569	23	esc_vs_primed	0.700733
chr1	214151960	214152805	846	*	18	6.96073	1.06039	9.19101	0.00268855	0.124437	1813554	1813571	18	esc_vs_primed	0.370243
chr5	35617232	35618286	1055	*	50	18.5803	-1.03604	-9.19073	0.00268855	0.124437	7515496	7515545	50	esc_vs_primed	-0.36529
chr9	120174304	120175093	790	*	19	6.75875	0.964916	9.18803	0.00268855	0.124437	13528748	13528766	19	esc_vs_primed	0.398995
chr14	45381194	45381620	427	*	54	35.7633	-1.61289	-9.18495	0.00269589	0.124466	18577053	18577106	54	esc_vs_primed	-0.620266
chr1	2210467	2211457	991	*	28	7.4952	0.772274	9.18441	0.00269589	0.124466	47260	47287	28	esc_vs_primed	0.224957
chr17	4545265	4545936	672	*	20	8.26489	1.02461	9.18403	0.00269589	0.124466	21103075	21103094	20	esc_vs_primed	0.430148
chr14	95828108	95828686	579	*	19	4.59287	0.759326	9.18214	0.00269589	0.124466	19025626	19025644	19	esc_vs_primed	0.283358
chr10	134692551	134693177	627	*	28	16.6426	1.29618	9.1818	0.00269589	0.124466	15120750	15120777	28	esc_vs_primed	0.562863
chr1	44973119	44973754	636	*	19	9.0282	1.21413	9.17655	0.00271058	0.124957	653668	653686	19	esc_vs_primed	0.446922
chr1	203481903	203483941	2039	*	39	7.57511	0.593009	9.17444	0.00271058	0.124957	1714182	1714220	39	esc_vs_primed	0.22919
chr1	3604793	3606358	1566	*	51	13.8056	0.75873	9.17407	0.00271058	0.124957	83493	83543	51	esc_vs_primed	0.24485
chr1	26373004	26373534	531	*	28	10.013	0.98695	9.16981	0.00272528	0.125572	418380	418407	28	esc_vs_primed	0.350709
chr3	197266774	197267518	745	*	17	4.38234	-0.795925	-9.16931	0.00273262	0.125848	5776590	5776606	17	esc_vs_primed	-0.270714
chr7	20829502	20830304	803	*	11	5.33268	1.31356	9.16508	0.002762	0.127137	10298419	10298429	11	esc_vs_primed	0.585737
chr5	77267408	77268224	817	*	20	8.53576	0.98153	9.15958	0.00276935	0.127222	7789368	7789387	20	esc_vs_primed	0.474448
chr21	43131797	43133334	1538	*	40	8.52299	0.672609	9.15816	0.00276935	0.127222	24680383	24680422	40	esc_vs_primed	0.272031
chr8	144363428	144363880	453	*	28	9.27658	1.08189	9.15431	0.00276935	0.127222	12716263	12716290	28	esc_vs_primed	0.399388
chr3	124304434	124305195	762	*	13	3.39923	0.923613	9.14973	0.0027767	0.127496	5171944	5171956	13	esc_vs_primed	0.319567
chr5	153988392	153989833	1442	*	26	10.6984	0.867832	9.14897	0.00278404	0.127707	8356056	8356081	26	esc_vs_primed	0.386773
chr16	57673067	57673993	927	*	27	9.18888	0.946999	9.14765	0.00278404	0.127707	20591012	20591038	27	esc_vs_primed	0.369465
chr12	104696290	104696624	335	*	23	9.24901	-1.15426	-9.14177	0.00281343	0.128672	17215208	17215230	23	esc_vs_primed	-0.409137
chr15	96912161	96913875	1715	*	57	16.0533	0.774922	9.14041	0.00281343	0.128672	19942484	19942540	57	esc_vs_primed	0.30956
chr19	18108928	18109511	584	*	28	12.9907	1.14783	9.13873	0.00281343	0.128672	23146813	23146840	28	esc_vs_primed	0.463458
chr22	48737048	48737461	414	*	20	10.3592	1.19778	9.1336	0.00281343	0.128672	25262226	25262245	20	esc_vs_primed	0.494724
[truncated: 710 more rows]

## Sheet: esc_vs_tnt
seqnames	start	end	width	strand	L	area	beta	stat	pval	qval	index.start	index.end	index.width	contrast	delta
chr19	56988232	56989919	1688	*	155	135.169	-2.24127	-58.7187	9.80556e-06	0.00496559	23757472	23757626	155	esc_vs_tnt	-0.863779
chr18	13136568	13137558	991	*	100	89.9728	-2.32474	-58.31	9.80556e-06	0.00496559	22274826	22274925	100	esc_vs_tnt	-0.88674
chr15	32604907	32605532	626	*	39	35.8528	-2.35074	-48.4829	9.80556e-06	0.00496559	19349000	19349038	39	esc_vs_tnt	-0.908121
chr5	41869585	41870940	1356	*	82	75.2665	-2.32396	-48.2377	9.80556e-06	0.00496559	7574902	7574983	82	esc_vs_tnt	-0.895676
chr18	12911051	12912338	1288	*	114	98.8319	-2.22199	-46.0985	9.80556e-06	0.00496559	22272004	22272117	114	esc_vs_tnt	-0.853316
chr22	20779434	20780474	1041	*	106	93.4279	-2.2496	-42.5392	9.80556e-06	0.00496559	24908998	24909103	106	esc_vs_tnt	-0.851665
chr3	179064229	179065069	841	*	37	33.0492	-2.42857	-42.2725	9.80556e-06	0.00496559	5598773	5598809	37	esc_vs_tnt	-0.904759
chr1	147789480	147791084	1605	*	83	71.7021	-2.23515	-41.9789	9.80556e-06	0.00496559	1263178	1263260	83	esc_vs_tnt	-0.861022
chr15	91208320	91209176	857	*	77	67.7294	-2.31904	-41.9513	9.80556e-06	0.00496559	19921511	19921587	77	esc_vs_tnt	-0.879572
chr1	17019190	17020632	1443	*	162	136.405	-2.16295	-41.2713	9.80556e-06	0.00496559	285743	285904	162	esc_vs_tnt	-0.821147
chr8	9008730	9009401	672	*	68	59.859	-2.24412	-39.5599	9.80556e-06	0.00496559	11649402	11649469	68	esc_vs_tnt	-0.862803
chr1	23279658	23280502	845	*	101	88.5074	-2.23871	-39.4937	9.80556e-06	0.00496559	376974	377074	101	esc_vs_tnt	-0.863918
chrX	21676235	21677224	990	*	57	52.8012	-2.27739	-38.816	9.80556e-06	0.00496559	25529382	25529438	57	esc_vs_tnt	-0.898587
chr4	13524515	13531544	7030	*	249	176.988	-1.74997	-38.3956	9.80556e-06	0.00496559	5999458	5999706	249	esc_vs_tnt	-0.662279
chr4	190935101	190945496	10396	*	536	364.576	-1.56661	-37.877	9.80556e-06	0.00496559	7213284	7213819	536	esc_vs_tnt	-0.60467
chr7	64348873	64350286	1414	*	84	71.9725	-2.12433	-37.119	9.80556e-06	0.00496559	10670113	10670196	84	esc_vs_tnt	-0.822561
chr1	200842276	200843426	1151	*	118	101.819	-2.16166	-35.7364	9.80556e-06	0.00496559	1686387	1686504	118	esc_vs_tnt	-0.808792
chr11	20617974	20620970	2997	*	147	112.544	-1.86722	-34.6729	9.80556e-06	0.00496559	15394880	15395026	147	esc_vs_tnt	-0.731262
chr1	156215296	156215946	651	*	63	52.9906	-2.14223	-34.5827	9.80556e-06	0.00496559	1358644	1358706	63	esc_vs_tnt	-0.841434
chr6	117868934	117869699	766	*	53	45.704	-2.24438	-34.2156	9.80556e-06	0.00496559	9607204	9607256	53	esc_vs_tnt	-0.866395
chr6	38682834	38683426	593	*	34	30.3653	-2.22908	-33.6848	9.80556e-06	0.00496559	9079192	9079225	34	esc_vs_tnt	-0.862818
chr9	139889004	139889938	935	*	73	60.824	-2.21311	-33.6628	9.80556e-06	0.00496559	13859246	13859318	73	esc_vs_tnt	-0.844294
chr5	157097845	157099001	1157	*	92	79.8799	-2.19493	-33.544	9.80556e-06	0.00496559	8395500	8395591	92	esc_vs_tnt	-0.834452
chr19	615843	616627	785	*	106	90.583	-2.19898	-32.5611	9.80556e-06	0.00496559	22808270	22808375	106	esc_vs_tnt	-0.859123
chr13	31480128	31481030	903	*	82	68.2913	-2.0143	-31.5253	9.80556e-06	0.00496559	17771489	17771570	82	esc_vs_tnt	-0.799403
chr9	2046909	2047924	1016	*	65	56.1219	-2.08605	-31.2386	9.80556e-06	0.00496559	12803089	12803153	65	esc_vs_tnt	-0.836232
chr12	64784011	64784626	616	*	66	48.1993	-1.84733	-31.1384	9.80556e-06	0.00496559	16971677	16971742	66	esc_vs_tnt	-0.739136
chr2	121334248	121334953	706	*	48	39.9921	-2.07963	-30.6711	9.80556e-06	0.00496559	3218472	3218519	48	esc_vs_tnt	-0.836615
chr16	50874995	50875496	502	*	33	26.1306	-1.97851	-30.6245	9.80556e-06	0.00496559	20565979	20566011	33	esc_vs_tnt	-0.768304
chr14	97058739	97059638	900	*	68	57.2249	-2.12294	-30.1099	9.80556e-06	0.00496559	19074130	19074197	68	esc_vs_tnt	-0.802656
chr3	47050587	47051608	1022	*	87	72.7957	-2.1767	-29.9409	9.80556e-06	0.00496559	4615167	4615253	87	esc_vs_tnt	-0.8454
chr8	49426960	49427796	837	*	42	37.3636	-2.30215	-29.6892	9.80556e-06	0.00496559	12013488	12013529	42	esc_vs_tnt	-0.876808
[truncated: 326 more rows]
