# Supplementary material for: Transient naive reprogramming corrects hiPS cells functionally and epigenetically
Source: Nature. 2023 Aug 16;620(7975):863–72. doi: 10.1038/s41586-023-06424-7 (PMC10447250; doi:10.1038/s41586-023-06424-7)
Supplement: Supplementary file 9 — Data for differentially expressed genes detected between isogeneic hES and hiPS cell lines. Relates to Fig. 4 and Extended Data Fig. 7. [file 41586_2023_6424_MOESM9_ESM.xlsx]

## Sheet: ESC_vs_Fibroblast
	logFC	logCPM	LR	PValue	FDR	gene_id	contrast
ESRP1	11.1971	7.13525	659.324	2.09614e-145	3.99169e-141	ESRP1	-1*Fibroblast
PRSS8	9.57718	6.93778	633.025	1.09902e-139	1.04643e-135	PRSS8	-1*Fibroblast
CYP2S1	9.43723	7.55332	617.702	2.36356e-136	1.50031e-132	CYP2S1	-1*Fibroblast
LUM	-13.4004	5.59476	576.399	2.27702e-127	1.08403e-123	LUM	-1*Fibroblast
TM4SF1	-13.3716	5.35938	574.592	5.62808e-127	2.14351e-123	TM4SF1	-1*Fibroblast
EPCAM	6.90547	7.66205	569.053	9.02438e-126	2.86419e-122	EPCAM	-1*Fibroblast
ADAM12	-10.7505	6.16127	566.941	2.59853e-125	7.06913e-122	ADAM12	-1*Fibroblast
DKK1	-12.6892	6.83333	556.783	4.21157e-123	1.00251e-119	DKK1	-1*Fibroblast
GLDC	8.47827	7.25294	551.089	7.29611e-122	1.54378e-118	GLDC	-1*Fibroblast
FOXH1	8.8391	6.76787	539.531	2.38498e-119	4.54171e-116	FOXH1	-1*Fibroblast
EPHA1	9.15208	7.40283	536.16	1.29085e-118	2.23469e-115	EPHA1	-1*Fibroblast
NLGN4X	8.61892	6.40994	529.944	2.9054e-117	4.61063e-114	NLGN4X	-1*Fibroblast
GYLTL1B	9.34622	6.54983	526.176	1.91846e-116	2.81025e-113	GYLTL1B	-1*Fibroblast
JPH4	8.92222	5.56585	522.763	1.06047e-115	1.44246e-112	JPH4	-1*Fibroblast
CAV1	-8.94067	7.40991	517.358	1.58944e-114	2.01784e-111	CAV1	-1*Fibroblast
GPC3	9.7639	6.29188	516.449	2.50725e-114	2.9841e-111	GPC3	-1*Fibroblast
CDH3	7.52141	7.65224	515.725	3.60361e-114	4.03668e-111	CDH3	-1*Fibroblast
MFAP5	-10.8438	5.49224	514.627	6.24462e-114	6.60646e-111	MFAP5	-1*Fibroblast
NR6A1	9.47292	7.6761	506.794	3.16004e-112	3.16719e-109	NR6A1	-1*Fibroblast
NNMT	-14.2911	6.28891	505.851	5.06799e-112	4.82549e-109	NNMT	-1*Fibroblast
CLDN7	7.43652	6.84207	499.716	1.09586e-110	9.93736e-108	CLDN7	-1*Fibroblast
DCN	-15.3489	4.57269	495.909	7.38124e-110	6.38914e-107	DCN	-1*Fibroblast
CCDC80	-9.91348	9.21306	485.07	1.68492e-107	1.39504e-104	CCDC80	-1*Fibroblast
GPM6B	9.28384	6.27494	483.86	3.08924e-107	2.45119e-104	GPM6B	-1*Fibroblast
MAL2	9.62051	5.96313	481.666	9.27358e-107	7.06387e-104	MAL2	-1*Fibroblast
ANXA2	-6.97567	10.1591	468.953	5.41416e-104	3.96546e-101	ANXA2	-1*Fibroblast
ITGBL1	-14.2373	5.38275	463.919	6.74661e-103	4.75836e-100	ITGBL1	-1*Fibroblast
ZIC2	9.46572	7.23022	456.856	2.32316e-101	1.58e-98	ZIC2	-1*Fibroblast
FN1	-9.71247	13.0129	454.77	6.60883e-101	4.33972e-98	FN1	-1*Fibroblast
FBN1	-9.45918	9.8263	454.295	8.38195e-101	5.32058e-98	FBN1	-1*Fibroblast
FAP	-16.2368	5.19458	451.299	3.76233e-100	2.31116e-97	FAP	-1*Fibroblast
CA14	8.93773	5.73555	450.262	6.32476e-100	3.76383e-97	CA14	-1*Fibroblast
MYCN	9.21964	6.10373	447.794	2.17844e-99	1.25709e-96	MYCN	-1*Fibroblast
VRTN	9.97398	6.91588	447.318	2.76553e-99	1.54894e-96	VRTN	-1*Fibroblast
IGDCC3	8.83409	6.73704	446.331	4.53479e-99	2.46732e-96	IGDCC3	-1*Fibroblast
WNK2	9.33101	5.77016	446.188	4.87284e-99	2.5776e-96	WNK2	-1*Fibroblast
FOXD3-AS1	10.1185	6.34446	444.018	1.44555e-98	7.43991e-96	FOXD3-AS1	-1*Fibroblast
NFIX	-11.5959	5.05884	442.762	2.71284e-98	1.35949e-95	NFIX	-1*Fibroblast
AIF1L	9.14402	7.40191	440.299	9.31992e-98	4.55075e-95	AIF1L	-1*Fibroblast
KCNK5	8.8161	5.4135	437.684	3.45474e-97	1.64472e-94	KCNK5	-1*Fibroblast
NR2F2	-11.9208	5.14249	435.279	1.15319e-96	5.35613e-94	NR2F2	-1*Fibroblast
RCAN1	-7.30276	7.58719	431.257	8.6568e-96	3.92503e-93	RCAN1	-1*Fibroblast
ZSCAN10	9.35488	7.31779	429.589	1.99652e-95	8.84181e-93	ZSCAN10	-1*Fibroblast
ST14	9.41774	5.34534	422.726	6.22438e-94	2.69388e-91	ST14	-1*Fibroblast
NRG1	-7.42849	4.92941	421.939	9.23235e-94	3.90693e-91	NRG1	-1*Fibroblast
GRIK5	8.38001	5.19177	420.51	1.89004e-93	7.82437e-91	GRIK5	-1*Fibroblast
LCK	9.35998	5.63663	418.067	6.43026e-93	2.57713e-90	LCK	-1*Fibroblast
VEGFC	-8.46566	5.72966	418.047	6.49594e-93	2.57713e-90	VEGFC	-1*Fibroblast
MMP25	7.90969	5.54383	415.884	1.91996e-92	7.46158e-90	MMP25	-1*Fibroblast
TSSC2	7.92838	5.22372	412.475	1.06004e-91	4.03727e-89	TSSC2	-1*Fibroblast
CDH1	8.22304	8.32522	409.345	5.08984e-91	1.90051e-88	CDH1	-1*Fibroblast
USP44	6.74688	6.60486	409.08	5.81184e-91	2.12836e-88	USP44	-1*Fibroblast
JPH3	8.25857	5.44715	400.766	3.75088e-89	1.3477e-86	JPH3	-1*Fibroblast
COL26A1	8.58096	6.65674	396.605	3.02006e-88	1.06502e-85	COL26A1	-1*Fibroblast
SOX13	7.12885	6.24974	395.746	4.64581e-88	1.60855e-85	SOX13	-1*Fibroblast
NPR1	11.0471	4.66492	394.633	8.1141e-88	2.75923e-85	NPR1	-1*Fibroblast
ZIC5	10.4275	5.64614	393.893	1.17572e-87	3.92793e-85	ZIC5	-1*Fibroblast
PRRX1	-17.0008	5.95523	391.619	3.67603e-87	1.20694e-84	PRRX1	-1*Fibroblast
PROM1	8.53261	6.31847	389.586	1.0188e-86	3.2883e-84	PROM1	-1*Fibroblast
NELL2	9.37533	6.11194	387.783	2.51549e-86	7.98375e-84	NELL2	-1*Fibroblast
CAMSAP3	7.71077	4.87764	384.46	1.33054e-85	4.15367e-83	CAMSAP3	-1*Fibroblast
IGFBP7	-12.2822	8.65791	382.99	2.77931e-85	8.53652e-83	IGFBP7	-1*Fibroblast
COPZ2	-11.7263	4.24678	382.914	2.88772e-85	8.72872e-83	COPZ2	-1*Fibroblast
KCNQ2	8.58541	5.86936	379.666	1.47098e-84	4.37685e-82	KCNQ2	-1*Fibroblast
PALD1	6.20776	5.59039	379.324	1.74665e-84	5.11714e-82	PALD1	-1*Fibroblast
MSI1	9.8358	4.70546	379.09	1.96336e-84	5.63925e-82	MSI1	-1*Fibroblast
MAP7	7.22211	5.5417	379.069	1.98409e-84	5.63925e-82	MAP7	-1*Fibroblast
PTPRZ1	8.34626	7.71969	378.961	2.09464e-84	5.86591e-82	PTPRZ1	-1*Fibroblast
APOE	6.71427	9.49205	377.334	4.73514e-84	1.30683e-81	APOE	-1*Fibroblast
GREM1	-13.5223	9.94236	375.549	1.1588e-83	3.15243e-81	GREM1	-1*Fibroblast
FAM155B	10.4309	4.42822	374.276	2.19328e-83	5.88262e-81	FAM155B	-1*Fibroblast
PRSS23	-7.2016	7.43735	372.864	4.45195e-83	1.17748e-80	PRSS23	-1*Fibroblast
CTSV	6.28141	5.91985	371.515	8.75819e-83	2.28469e-80	CTSV	-1*Fibroblast
LOXL1	-4.89796	6.94251	370.263	1.64029e-82	4.2211e-80	LOXL1	-1*Fibroblast
FBN3	9.79501	5.63159	369.247	2.73012e-82	6.93195e-80	FBN3	-1*Fibroblast
SCNN1A	8.05505	6.39408	368.829	3.3655e-82	8.43279e-80	SCNN1A	-1*Fibroblast
LLGL2	6.02379	5.7059	368.38	4.21694e-82	1.0429e-79	LLGL2	-1*Fibroblast
GLIPR1	-10.6352	6.72944	367.28	7.31808e-82	1.78664e-79	GLIPR1	-1*Fibroblast
SERPINB7	-13.1497	6.05502	363.686	4.43623e-81	1.06936e-78	SERPINB7	-1*Fibroblast
COL3A1	-14.1878	10.8678	355.866	2.23782e-79	5.32686e-77	COL3A1	-1*Fibroblast
TTYH1	10.486	4.85071	355.482	2.71263e-79	6.37735e-77	TTYH1	-1*Fibroblast
SERPING1	8.06418	5.43874	355.077	3.32407e-79	7.71955e-77	SERPING1	-1*Fibroblast
SEMA7A	-4.72288	6.74654	354.168	5.24228e-79	1.20276e-76	SEMA7A	-1*Fibroblast
TSPAN33	6.78206	5.0874	352.99	9.46105e-79	2.14484e-76	TSPAN33	-1*Fibroblast
ATCAY	9.75168	4.91255	352.683	1.10351e-78	2.47225e-76	ATCAY	-1*Fibroblast
IGLON5	9.34353	5.28975	351.071	2.47644e-78	5.48359e-76	IGLON5	-1*Fibroblast
COL4A1	-5.98919	10.1543	348.925	7.26475e-78	1.59014e-75	COL4A1	-1*Fibroblast
SEPT3	8.07805	5.35624	346.289	2.7249e-77	5.89663e-75	SEPT3	-1*Fibroblast
CD74	9.12625	4.61354	344.037	8.42794e-77	1.8033e-74	CD74	-1*Fibroblast
CD200	8.46857	5.6082	343.199	1.28281e-76	2.71428e-74	CD200	-1*Fibroblast
PRR36	7.75739	4.95762	341.493	3.01807e-76	6.31573e-74	PRR36	-1*Fibroblast
MSRB3	-8.3504	4.51648	341.374	3.20425e-76	6.63246e-74	MSRB3	-1*Fibroblast
LAMC3	8.3698	4.83744	341.117	3.64398e-76	7.46154e-74	LAMC3	-1*Fibroblast
SFRP1	8.97371	9.16689	340.022	6.31154e-76	1.27862e-73	SFRP1	-1*Fibroblast
SMPD1	-6.92382	5.42319	339.923	6.63226e-76	1.32945e-73	SMPD1	-1*Fibroblast
CACNG7	9.04166	6.2314	337.985	1.75312e-75	3.47756e-73	CACNG7	-1*Fibroblast
LMO7	-6.54215	7.59991	337.85	1.87514e-75	3.68127e-73	LMO7	-1*Fibroblast
ITGA11	-11.407	7.74023	336.87	3.06626e-75	5.95824e-73	ITGA11	-1*Fibroblast
PIPOX	8.81117	4.63038	336.625	3.46634e-75	6.66762e-73	PIPOX	-1*Fibroblast
POSTN	-11.5289	8.44506	336.026	4.6801e-75	8.91231e-73	POSTN	-1*Fibroblast
NUP210	8.11852	6.92353	334.973	7.93644e-75	1.49637e-72	NUP210	-1*Fibroblast
HOOK1	10.036	4.70462	334.11	1.22377e-74	2.28473e-72	HOOK1	-1*Fibroblast
PDE9A	9.68824	4.67241	333.064	2.06714e-74	3.8218e-72	PDE9A	-1*Fibroblast
CAV2	-8.72651	4.42991	331.746	4.00374e-74	7.33109e-72	CAV2	-1*Fibroblast
PMEL	7.69671	6.43685	331.251	5.13121e-74	9.30605e-72	PMEL	-1*Fibroblast
ADAMTS19	7.13581	4.72347	329.378	1.31281e-73	2.35847e-71	ADAMTS19	-1*Fibroblast
LINC01224	10.7857	4.71981	329.119	1.49479e-73	2.66031e-71	LINC01224	-1*Fibroblast
TMEM173	-8.25364	4.25446	327.678	3.07964e-73	5.43015e-71	TMEM173	-1*Fibroblast
RAB11FIP4	6.7267	6.52244	327.046	4.22779e-73	7.38622e-71	RAB11FIP4	-1*Fibroblast
FHL1	-5.37876	7.95882	323.955	1.99264e-72	3.44963e-70	FHL1	-1*Fibroblast
INHBA	-13.1691	5.69071	321.42	7.10514e-72	1.21895e-69	INHBA	-1*Fibroblast
ARHGAP8	8.15438	4.45608	320.595	1.07477e-71	1.8274e-69	ARHGAP8	-1*Fibroblast
HMHA1	5.68619	5.58966	320.536	1.10678e-71	1.86517e-69	HMHA1	-1*Fibroblast
CCDC88C	6.31377	5.49884	320.119	1.36423e-71	2.27887e-69	CCDC88C	-1*Fibroblast
RIMS4	8.22198	5.33312	319.821	1.5843e-71	2.62346e-69	RIMS4	-1*Fibroblast
LOC101929194	13.7897	4.62444	319.286	2.07252e-71	3.40232e-69	LOC101929194	-1*Fibroblast
ANXA1	-9.62553	6.93034	318.097	3.76272e-71	6.12423e-69	ANXA1	-1*Fibroblast
PITX1	-14.7017	3.788	316.667	7.7093e-71	1.24414e-68	PITX1	-1*Fibroblast
HOXA11	-14.6742	3.653	316.366	8.96299e-71	1.4343e-68	HOXA11	-1*Fibroblast
KLF2	-11.0193	3.78463	315.669	1.27125e-70	2.01737e-68	KLF2	-1*Fibroblast
S100A16	-4.74273	6.94668	314.696	2.07151e-70	3.26014e-68	S100A16	-1*Fibroblast
LPAR1	-6.19936	4.38647	313.7	3.41334e-70	5.32789e-68	LPAR1	-1*Fibroblast
TUBB4A	5.94235	7.83416	312.778	5.42016e-70	8.39156e-68	TUBB4A	-1*Fibroblast
NKAIN1	7.98234	5.39778	312.639	5.81287e-70	8.92697e-68	NKAIN1	-1*Fibroblast
CHGA	10.0327	5.98511	312.53	6.13799e-70	9.35086e-68	CHGA	-1*Fibroblast
FAM69B	5.77889	5.69119	312.067	7.74343e-70	1.1703e-67	FAM69B	-1*Fibroblast
PARVA	-4.82795	6.45845	310.597	1.61889e-69	2.42744e-67	PARVA	-1*Fibroblast
HSD11B2	9.77517	4.4056	309.65	2.60282e-69	3.87231e-67	HSD11B2	-1*Fibroblast
CECR2	8.63201	6.54183	309.424	2.91535e-69	4.30364e-67	CECR2	-1*Fibroblast
CECR1	9.56452	4.54204	308.801	3.98441e-69	5.83655e-67	CECR1	-1*Fibroblast
RBFOX3	10.282	3.91304	306.981	9.92865e-69	1.44329e-66	RBFOX3	-1*Fibroblast
DMKN	7.33959	6.26303	306.666	1.16295e-68	1.67773e-66	DMKN	-1*Fibroblast
AMIGO2	-7.01487	6.49443	306.263	1.42317e-68	2.0377e-66	AMIGO2	-1*Fibroblast
UNC13A	8.29972	5.68705	306.046	1.58673e-68	2.25494e-66	UNC13A	-1*Fibroblast
SLC6A15	13.3954	4.13446	305.792	1.80317e-68	2.54353e-66	SLC6A15	-1*Fibroblast
SLAIN1	8.83864	4.14413	303.566	5.50713e-68	7.7112e-66	SLAIN1	-1*Fibroblast
SEMA5B	8.87595	4.6303	303.221	6.5481e-68	9.10185e-66	SEMA5B	-1*Fibroblast
ARID3B	5.15315	6.89966	302.781	8.16228e-68	1.12634e-65	ARID3B	-1*Fibroblast
NT5E	-9.3467	6.96044	302.756	8.26782e-68	1.13269e-65	NT5E	-1*Fibroblast
SPARC	-5.38436	11.4122	302.275	1.05228e-67	1.43132e-65	SPARC	-1*Fibroblast
LMNA	-5.61802	8.03287	302.055	1.1749e-67	1.58679e-65	LMNA	-1*Fibroblast
DUSP1	-5.00157	5.0182	301.507	1.547e-67	2.07461e-65	DUSP1	-1*Fibroblast
KIT	8.02254	4.51532	298.87	5.80588e-67	7.73157e-65	KIT	-1*Fibroblast
VIM	-6.96489	10.5361	297.504	1.1522e-66	1.52371e-64	VIM	-1*Fibroblast
PDPN	8.7702	7.27544	297.329	1.25778e-66	1.65185e-64	PDPN	-1*Fibroblast
APELA	10.2009	4.21694	297.079	1.42588e-66	1.85979e-64	APELA	-1*Fibroblast
TIMP2	-5.2497	8.36846	296.803	1.63813e-66	2.1221e-64	TIMP2	-1*Fibroblast
LINC00678	10.1346	5.98031	296.539	1.87008e-66	2.40622e-64	LINC00678	-1*Fibroblast
HLA-DOA	9.51302	5.27384	296.016	2.43077e-66	3.10665e-64	HLA-DOA	-1*Fibroblast
YBX2	8.63539	4.19061	295.1	3.84899e-66	4.88643e-64	YBX2	-1*Fibroblast
DLC1	-7.64723	5.71942	294.374	5.53984e-66	6.98643e-64	DLC1	-1*Fibroblast
ADAMTS8	10.563	4.16132	293.283	9.57698e-66	1.19983e-63	ADAMTS8	-1*Fibroblast
MIR4697HG	8.88931	4.88516	292.264	1.59656e-65	1.98714e-63	MIR4697HG	-1*Fibroblast
FAM114A1	-4.87434	5.89125	291.538	2.29902e-65	2.84287e-63	FAM114A1	-1*Fibroblast
TDGF1	9.66612	8.40593	291.463	2.38635e-65	2.93182e-63	TDGF1	-1*Fibroblast
COL1A1	-10.0977	13.1719	289.678	5.84444e-65	7.13434e-63	COL1A1	-1*Fibroblast
MARK1	7.88789	4.04844	289.031	8.08471e-65	9.80618e-63	MARK1	-1*Fibroblast
CD44	-8.54408	7.38177	288.912	8.58169e-65	1.03431e-62	CD44	-1*Fibroblast
LTBP3	-5.26587	5.76134	288.754	9.29158e-65	1.11283e-62	LTBP3	-1*Fibroblast
CLDN10	9.12846	4.31617	288.72	9.44954e-65	1.12467e-62	CLDN10	-1*Fibroblast
RBM47	5.49446	5.84296	288.348	1.13905e-64	1.34726e-62	RBM47	-1*Fibroblast
CGN	8.27958	6.25917	287.994	1.36033e-64	1.59906e-62	CGN	-1*Fibroblast
MXRA8	-7.29813	7.11036	287.499	1.74419e-64	2.03771e-62	MXRA8	-1*Fibroblast
PDGFC	-7.02748	4.93283	287.078	2.15348e-64	2.50053e-62	PDGFC	-1*Fibroblast
PXDC1	-5.83466	4.6334	286.264	3.2411e-64	3.74063e-62	PXDC1	-1*Fibroblast
PLEKHG6	7.29677	4.1998	285.371	5.07195e-64	5.81838e-62	PLEKHG6	-1*Fibroblast
RAB17	7.21372	5.65685	285.34	5.15238e-64	5.87526e-62	RAB17	-1*Fibroblast
FAM169A	9.06151	4.63039	283.857	1.08415e-63	1.2289e-61	FAM169A	-1*Fibroblast
PLP2	-5.24422	5.2568	283.455	1.32634e-63	1.49453e-61	PLP2	-1*Fibroblast
CHD7	5.74052	6.74702	282.749	1.8907e-63	2.11791e-61	CHD7	-1*Fibroblast
UGT3A2	9.5825	4.06212	281.422	3.67865e-63	4.09664e-61	UGT3A2	-1*Fibroblast
GCA	6.35717	4.66026	280.642	5.4411e-63	6.02412e-61	GCA	-1*Fibroblast
MARVELD3	7.84851	4.69385	279.157	1.14625e-62	1.26173e-60	MARVELD3	-1*Fibroblast
CAMKV	10.1487	5.32341	278.35	1.71878e-62	1.88107e-60	CAMKV	-1*Fibroblast
NANOG	9.41283	4.91683	278.31	1.75349e-62	1.9081e-60	NANOG	-1*Fibroblast
MGLL	-8.67523	4.91919	277.453	2.69595e-62	2.91698e-60	MGLL	-1*Fibroblast
ATP1A2	10.7234	5.44125	277.159	3.12417e-62	3.36122e-60	ATP1A2	-1*Fibroblast
SPINT1	5.82052	7.52865	276.474	4.40576e-62	4.71342e-60	SPINT1	-1*Fibroblast
BEND4	9.37938	4.98157	276.363	4.65765e-62	4.95507e-60	BEND4	-1*Fibroblast
TRIML2	8.03098	4.97611	276.351	4.68669e-62	4.95826e-60	TRIML2	-1*Fibroblast
GRTP1	8.37606	4.47733	275.955	5.71695e-62	6.0148e-60	GRTP1	-1*Fibroblast
DDX25	12.7703	3.82176	274.383	1.25817e-61	1.31645e-59	DDX25	-1*Fibroblast
HOXB2	-13.2076	3.71879	273.987	1.53476e-61	1.59707e-59	HOXB2	-1*Fibroblast
MT1L	-11.6901	3.11435	272.908	2.63707e-61	2.72923e-59	MT1L	-1*Fibroblast
MYH14	8.6507	4.37714	272.28	3.61437e-61	3.72046e-59	MYH14	-1*Fibroblast
POU5F1P3	8.7697	4.89009	271.673	4.90156e-61	5.01831e-59	POU5F1P3	-1*Fibroblast
WBSCR17	8.02273	5.9468	270.775	7.69249e-61	7.83359e-59	WBSCR17	-1*Fibroblast
LHX9	-14.5134	3.46131	270.112	1.07257e-60	1.08643e-58	LHX9	-1*Fibroblast
KIF1A	8.78504	7.78907	269.97	1.15226e-60	1.16097e-58	KIF1A	-1*Fibroblast
CACNA2D2	7.77833	5.63976	269.095	1.78737e-60	1.79141e-58	CACNA2D2	-1*Fibroblast
FAM19A5	8.39831	3.88749	268.654	2.22925e-60	2.2226e-58	FAM19A5	-1*Fibroblast
ANXA2P2	-7.0275	3.61335	268.014	3.0741e-60	3.04896e-58	ANXA2P2	-1*Fibroblast
TSTD1	9.01397	5.5419	267.597	3.79035e-60	3.73988e-58	TSTD1	-1*Fibroblast
PPP1R1A	12.6762	3.56852	267.259	4.49009e-60	4.40746e-58	PPP1R1A	-1*Fibroblast
KLRG2	11.6535	5.37708	267.163	4.71289e-60	4.60244e-58	KLRG2	-1*Fibroblast
ZFP42	9.48883	7.10405	266.265	7.39586e-60	7.18568e-58	ZFP42	-1*Fibroblast
WFDC2	13.5489	4.87654	265.806	9.31221e-60	9.00165e-58	WFDC2	-1*Fibroblast
MYCL	6.40485	5.23759	265.663	1.00014e-59	9.61902e-58	MYCL	-1*Fibroblast
COL4A2	-5.20871	10.178	264.694	1.62717e-59	1.55709e-57	COL4A2	-1*Fibroblast
SLC7A3	9.01502	7.2117	264.357	1.92646e-59	1.83428e-57	SLC7A3	-1*Fibroblast
DAB2	-7.40715	6.58247	264.252	2.03134e-59	1.92451e-57	DAB2	-1*Fibroblast
SFXN3	-7.26738	4.57082	262.659	4.51686e-59	4.25815e-57	SFXN3	-1*Fibroblast
RASGRP2	5.92859	4.51317	262.469	4.96937e-59	4.66166e-57	RASGRP2	-1*Fibroblast
WIPF3	12.4313	4.38461	258.022	4.6311e-58	4.32304e-56	WIPF3	-1*Fibroblast
EPHX3	8.6388	4.55302	257.607	5.70413e-58	5.29872e-56	EPHX3	-1*Fibroblast
KDF1	8.49552	4.24443	257.525	5.94258e-58	5.49343e-56	KDF1	-1*Fibroblast
ENG	-5.93563	6.43435	257.51	5.9868e-58	5.50757e-56	ENG	-1*Fibroblast
HIC1	-10.7206	2.73177	257.267	6.76415e-58	6.19278e-56	HIC1	-1*Fibroblast
ADGRV1	9.27831	5.04636	257.206	6.9758e-58	6.35599e-56	ADGRV1	-1*Fibroblast
UGT8	9.90017	4.08451	256.729	8.86281e-58	8.03688e-56	UGT8	-1*Fibroblast
AP1M2	5.58723	6.76574	255.323	1.79455e-57	1.6196e-55	AP1M2	-1*Fibroblast
GUCA1A	7.36011	4.0659	255.254	1.85835e-57	1.66927e-55	GUCA1A	-1*Fibroblast
SALL1	9.95292	5.97175	254.898	2.22219e-57	1.98672e-55	SALL1	-1*Fibroblast
FAM198B	-13.6534	2.71034	254.851	2.27434e-57	2.02384e-55	FAM198B	-1*Fibroblast
PPIC	-4.78418	4.8286	253.521	4.43492e-57	3.9281e-55	PPIC	-1*Fibroblast
MOB3B	7.86981	5.07773	252.947	5.91677e-57	5.21634e-55	MOB3B	-1*Fibroblast
GRHL2	8.1633	4.5086	252.863	6.17151e-57	5.41586e-55	GRHL2	-1*Fibroblast
MIR100HG	-7.74875	3.96367	252.775	6.44815e-57	5.63267e-55	MIR100HG	-1*Fibroblast
CERCAM	-6.88797	6.91305	252.397	7.79639e-57	6.7793e-55	CERCAM	-1*Fibroblast
TMEM246	6.02646	4.62644	252.102	9.0427e-57	7.82728e-55	TMEM246	-1*Fibroblast
RUNX1	-8.10638	3.9939	251.918	9.91566e-57	8.54407e-55	RUNX1	-1*Fibroblast
CA12	-5.69593	5.48279	251.645	1.13699e-56	9.75299e-55	CA12	-1*Fibroblast
LGALS1	-7.40783	9.02025	251.297	1.35405e-56	1.15629e-54	LGALS1	-1*Fibroblast
ANPEP	-7.9524	5.81437	251.168	1.44511e-56	1.22853e-54	ANPEP	-1*Fibroblast
SRPX2	-11.9297	3.07686	250.967	1.59814e-56	1.3526e-54	SRPX2	-1*Fibroblast
TUBB2B	5.27984	7.63659	250.664	1.86102e-56	1.56812e-54	TUBB2B	-1*Fibroblast
NMRK2	8.47011	5.52514	250.436	2.08612e-56	1.75005e-54	NMRK2	-1*Fibroblast
AASS	4.37071	7.42575	250.252	2.28802e-56	1.911e-54	AASS	-1*Fibroblast
C12orf75	-4.2118	6.11418	250.199	2.35051e-56	1.95462e-54	C12orf75	-1*Fibroblast
CDS1	6.67591	4.80107	250.073	2.50353e-56	2.07281e-54	CDS1	-1*Fibroblast
EHD2	-5.88539	6.98024	249.843	2.81002e-56	2.3165e-54	EHD2	-1*Fibroblast
ACVR2B	5.62657	6.85262	249.828	2.83102e-56	2.32376e-54	ACVR2B	-1*Fibroblast
FOXA3	7.58381	4.12047	247.263	1.02612e-55	8.38644e-54	FOXA3	-1*Fibroblast
TERT	7.99891	4.16558	246.768	1.31509e-55	1.07023e-53	TERT	-1*Fibroblast
PLCH1	9.13335	3.55674	246.701	1.36029e-55	1.1023e-53	PLCH1	-1*Fibroblast
SMPDL3B	10.0713	5.04649	246.171	1.77505e-55	1.4323e-53	SMPDL3B	-1*Fibroblast
TMEM125	8.08	3.98757	245.369	2.6551e-55	2.13338e-53	TMEM125	-1*Fibroblast
SCRG1	-13.3366	5.32032	245.259	2.80587e-55	2.24505e-53	SCRG1	-1*Fibroblast
PITX2	-7.93951	3.49701	245.027	3.15172e-55	2.51122e-53	PITX2	-1*Fibroblast
LINC00599	10.1497	4.05406	244.136	4.93144e-55	3.91289e-53	LINC00599	-1*Fibroblast
WNT5B	-6.78415	5.78019	243.994	5.29409e-55	4.18321e-53	WNT5B	-1*Fibroblast
SPON2	-8.27372	3.95383	243.839	5.72282e-55	4.50329e-53	SPON2	-1*Fibroblast
ZNF90	7.59545	4.78379	243.335	7.3702e-55	5.77575e-53	ZNF90	-1*Fibroblast
PAIP2B	5.96074	4.46049	242.98	8.80797e-55	6.87419e-53	PAIP2B	-1*Fibroblast
MRC2	-6.15381	8.46287	241.822	1.57527e-54	1.2244e-52	MRC2	-1*Fibroblast
RCN3	-5.49226	7.19433	241.746	1.63702e-54	1.26722e-52	RCN3	-1*Fibroblast
FRMD6	-6.39148	7.32461	241.496	1.85575e-54	1.43073e-52	FRMD6	-1*Fibroblast
PCYT1B	7.4402	4.84555	241.398	1.94941e-54	1.49688e-52	PCYT1B	-1*Fibroblast
KIF5C	7.37324	5.9089	241.289	2.05856e-54	1.57435e-52	KIF5C	-1*Fibroblast
CLDN6	8.94314	8.98937	241.266	2.083e-54	1.58666e-52	CLDN6	-1*Fibroblast
SLC22A23	5.38563	4.96138	240.495	3.06682e-54	2.32675e-52	SLC22A23	-1*Fibroblast
CD70	-6.67879	4.56024	239.938	4.05697e-54	3.06575e-52	CD70	-1*Fibroblast
CHST4	8.21585	3.55849	239.523	4.99734e-54	3.76144e-52	CHST4	-1*Fibroblast
PLEKHA6	9.60464	3.36549	237.179	1.62131e-53	1.21554e-51	PLEKHA6	-1*Fibroblast
FHDC1	6.13795	4.81559	237.11	1.67812e-53	1.25319e-51	FHDC1	-1*Fibroblast
CYBRD1	-5.83227	5.80734	236.603	2.16469e-53	1.61024e-51	CYBRD1	-1*Fibroblast
CDH11	-7.73986	7.23401	236.502	2.27745e-53	1.68753e-51	CDH11	-1*Fibroblast
RFTN1	-5.53092	4.56035	235.715	3.38179e-53	2.4961e-51	RFTN1	-1*Fibroblast
ESRG	12.1454	8.33315	235.031	4.7661e-53	3.50428e-51	ESRG	-1*Fibroblast
COL5A1	-8.9663	10.0511	234.845	5.23428e-53	3.83371e-51	COL5A1	-1*Fibroblast
ESRP2	5.70314	5.68936	233.222	1.18215e-52	8.62513e-51	ESRP2	-1*Fibroblast
CARD11	7.01497	5.16185	232.912	1.38154e-52	1.00415e-50	CARD11	-1*Fibroblast
GBP3	-14.0701	3.0184	232.424	1.76527e-52	1.27818e-50	GBP3	-1*Fibroblast
NFIC	-5.6066	4.78008	232.197	1.97752e-52	1.42643e-50	NFIC	-1*Fibroblast
LHFPL4	9.65697	4.19254	232.053	2.12644e-52	1.52807e-50	LHFPL4	-1*Fibroblast
CD24	7.14759	9.44951	231.896	2.30034e-52	1.64682e-50	CD24	-1*Fibroblast
HOXB13	-12.9555	2.20443	231.757	2.46737e-52	1.75978e-50	HOXB13	-1*Fibroblast
PTRF	-5.6718	8.93603	231.237	3.20243e-52	2.27552e-50	PTRF	-1*Fibroblast
MICAL2	-9.50255	6.96409	230.875	3.84226e-52	2.72001e-50	MICAL2	-1*Fibroblast
CXADR	7.9843	6.60782	230.608	4.39288e-52	3.09828e-50	CXADR	-1*Fibroblast
CKAP4	-3.80686	8.76272	230.583	4.44863e-52	3.12602e-50	CKAP4	-1*Fibroblast
TIMP1	-4.31178	7.63389	230.182	5.44061e-52	3.80903e-50	TIMP1	-1*Fibroblast
FOXD3	9.62873	4.21938	229.291	8.50937e-52	5.93567e-50	FOXD3	-1*Fibroblast
IGSF21	8.70229	4.14999	228.925	1.02304e-51	7.11013e-50	IGSF21	-1*Fibroblast
TJP3	7.89494	4.20009	228.8	1.08898e-51	7.54087e-50	TJP3	-1*Fibroblast
COL1A2	-8.56831	12.3611	228.581	1.21554e-51	8.38677e-50	COL1A2	-1*Fibroblast
SLC1A6	12.3361	3.58646	228.362	1.35691e-51	9.3284e-50	SLC1A6	-1*Fibroblast
MYO5B	7.67881	4.15642	228.006	1.62242e-51	1.11136e-49	MYO5B	-1*Fibroblast
TTC9	5.60243	5.60373	227.953	1.66634e-51	1.13735e-49	TTC9	-1*Fibroblast
TDGF1P3	9.59217	4.00119	227.937	1.67992e-51	1.14252e-49	TDGF1P3	-1*Fibroblast
LRAT	9.82675	4.29347	227.287	2.32858e-51	1.57804e-49	LRAT	-1*Fibroblast
DCLK2	-9.35663	3.23411	226.553	3.3652e-51	2.27246e-49	DCLK2	-1*Fibroblast
EPAS1	-6.27482	3.72932	226.121	4.18189e-51	2.81398e-49	EPAS1	-1*Fibroblast
MBNL1	-5.12398	5.67122	226.039	4.35751e-51	2.92183e-49	MBNL1	-1*Fibroblast
MAPK11	-6.20069	2.9234	225.85	4.79007e-51	3.20061e-49	MAPK11	-1*Fibroblast
NMU	7.88226	4.70502	225.452	5.85115e-51	3.89593e-49	NMU	-1*Fibroblast
TGFB1	-6.06379	5.99219	225.238	6.51387e-51	4.32208e-49	TGFB1	-1*Fibroblast
MUC3A	13.1383	4.70094	225.181	6.70403e-51	4.43281e-49	MUC3A	-1*Fibroblast
FAM196B	-13.3011	2.36762	224.889	7.76163e-51	5.11435e-49	FAM196B	-1*Fibroblast
FCHO1	5.21146	4.23017	224.717	8.46382e-51	5.55781e-49	FCHO1	-1*Fibroblast
EMP1	-9.01348	6.29036	224.415	9.85007e-51	6.44587e-49	EMP1	-1*Fibroblast
WSCD1	8.60855	6.27989	224.282	1.0532e-50	6.86853e-49	WSCD1	-1*Fibroblast
SP100	-8.22464	3.84458	224.031	1.19453e-50	7.76362e-49	SP100	-1*Fibroblast
ADAMTSL1	-8.65038	6.51907	223.944	1.24788e-50	8.08279e-49	ADAMTSL1	-1*Fibroblast
GAS6	-4.86559	7.79125	223.872	1.29356e-50	8.35024e-49	GAS6	-1*Fibroblast
COL6A2	-6.18871	10.446	223.851	1.30772e-50	8.41315e-49	COL6A2	-1*Fibroblast
TNIK	7.05103	5.56874	223.163	1.847e-50	1.18426e-48	TNIK	-1*Fibroblast
LMO3	8.94977	3.5196	223.095	1.91151e-50	1.2215e-48	LMO3	-1*Fibroblast
MT2A	-8.7477	7.90347	222.815	2.20025e-50	1.40132e-48	MT2A	-1*Fibroblast
RYR1	8.08677	4.39105	222.684	2.34957e-50	1.49143e-48	RYR1	-1*Fibroblast
ECM1	-8.14865	5.02691	222.498	2.57939e-50	1.63187e-48	ECM1	-1*Fibroblast
TGFB1I1	-5.22391	5.3063	222.23	2.95149e-50	1.8611e-48	TGFB1I1	-1*Fibroblast
RBPMS2	6.99005	6.76354	221.883	3.51319e-50	2.20798e-48	RBPMS2	-1*Fibroblast
TGFBI	-9.60323	10.8154	221.611	4.02737e-50	2.5228e-48	TGFBI	-1*Fibroblast
ADAM19	-4.96894	7.27312	221.547	4.15879e-50	2.59658e-48	ADAM19	-1*Fibroblast
SPSB4	7.9693	3.70691	221.403	4.46971e-50	2.78159e-48	SPSB4	-1*Fibroblast
CRB3	7.51914	3.86675	221.183	4.99173e-50	3.09634e-48	CRB3	-1*Fibroblast
ZFR2	12.2434	3.20999	220.86	5.8736e-50	3.63153e-48	ZFR2	-1*Fibroblast
FGFR2	7.20436	6.02326	220.821	5.98803e-50	3.69029e-48	FGFR2	-1*Fibroblast
TC2N	7.59442	4.20258	220.657	6.50302e-50	3.99474e-48	TC2N	-1*Fibroblast
PACSIN1	8.14	3.48951	220.613	6.64748e-50	4.07035e-48	PACSIN1	-1*Fibroblast
MIR3606	-12.5775	3.82783	220.474	7.12865e-50	4.35099e-48	MIR3606	-1*Fibroblast
MAN2B2	-5.32503	5.13155	219.949	9.27721e-50	5.64428e-48	MAN2B2	-1*Fibroblast
GALNT12	6.90626	4.35414	219.788	1.0059e-49	6.10042e-48	GALNT12	-1*Fibroblast
B3GAT1	8.24952	4.4515	219.671	1.06708e-49	6.45091e-48	B3GAT1	-1*Fibroblast
FZD3	5.01119	5.15375	219.473	1.17823e-49	7.10034e-48	FZD3	-1*Fibroblast
GPRC5C	8.0629	4.43491	219.223	1.33613e-49	8.02647e-48	GPRC5C	-1*Fibroblast
RND2	5.61531	6.72788	219.092	1.42676e-49	8.54397e-48	RND2	-1*Fibroblast
CERS4	5.17213	6.5022	218.825	1.63218e-49	9.74345e-48	CERS4	-1*Fibroblast
BGN	-7.56164	8.23459	218.597	1.82972e-49	1.08886e-47	BGN	-1*Fibroblast
COL5A2	-7.04909	9.77599	218.455	1.9651e-49	1.16577e-47	COL5A2	-1*Fibroblast
ITM2A	9.61935	3.48442	218.255	2.1725e-49	1.28481e-47	ITM2A	-1*Fibroblast
MATK	8.499	4.01997	217.199	3.69281e-49	2.17716e-47	MATK	-1*Fibroblast
CST3	-4.04296	5.97418	217.164	3.75795e-49	2.20872e-47	CST3	-1*Fibroblast
SIRPA	-3.99424	5.41084	216.166	6.20312e-49	3.63465e-47	SIRPA	-1*Fibroblast
VGLL3	-5.58334	4.35483	215.738	7.69426e-49	4.49453e-47	VGLL3	-1*Fibroblast
TNC	-8.69586	7.70859	215.127	1.04584e-48	6.09049e-47	TNC	-1*Fibroblast
P4HA3	-9.06584	3.62938	214.86	1.19564e-48	6.94166e-47	P4HA3	-1*Fibroblast
LOC101927746	6.34763	5.53136	214.301	1.5829e-48	9.16204e-47	LOC101927746	-1*Fibroblast
CRIP3	8.47008	3.17932	214.065	1.78273e-48	1.02874e-46	CRIP3	-1*Fibroblast
NODAL	11.0428	6.30846	213.659	2.18601e-48	1.25765e-46	NODAL	-1*Fibroblast
POU3F1	7.77265	5.16179	213.528	2.33438e-48	1.33896e-46	POU3F1	-1*Fibroblast
LINC00428	12.5231	3.84052	212.962	3.10289e-48	1.77442e-46	LINC00428	-1*Fibroblast
FLVCR1	4.17398	6.21271	211.459	6.59871e-48	3.76225e-46	FLVCR1	-1*Fibroblast
AIM1L	7.28052	3.61422	211.297	7.16051e-48	4.07038e-46	AIM1L	-1*Fibroblast
RGL3	8.87117	4.08661	211.14	7.74727e-48	4.39081e-46	RGL3	-1*Fibroblast
COL6A3	-9.53832	10.176	210.956	8.497e-48	4.80144e-46	COL6A3	-1*Fibroblast
PALLD	-5.38504	7.33548	210.806	9.16476e-48	5.16345e-46	PALLD	-1*Fibroblast
CKMT1B	12.0131	3.54978	210.636	9.98082e-48	5.60663e-46	CKMT1B	-1*Fibroblast
LTBP1	-4.79026	8.19524	209.933	1.42098e-47	7.95874e-46	LTBP1	-1*Fibroblast
EHBP1L1	-4.83879	4.85129	209.647	1.64024e-47	9.15984e-46	EHBP1L1	-1*Fibroblast
FGFBP3	6.43866	6.63657	209.571	1.70439e-47	9.49026e-46	FGFBP3	-1*Fibroblast
TMEM108	7.47662	3.91702	209.506	1.7606e-47	9.74759e-46	TMEM108	-1*Fibroblast
CTTNBP2	8.26759	3.56211	209.506	1.76084e-47	9.74759e-46	CTTNBP2	-1*Fibroblast
EGLN3	5.75475	3.97685	209.252	2.00036e-47	1.10414e-45	EGLN3	-1*Fibroblast
ZNF204P	12.5333	3.76166	209.135	2.12106e-47	1.16738e-45	ZNF204P	-1*Fibroblast
GREB1	7.21579	4.64341	208.78	2.53481e-47	1.39108e-45	GREB1	-1*Fibroblast
COL12A1	-11.0715	8.97634	208.699	2.64029e-47	1.4448e-45	COL12A1	-1*Fibroblast
TNS1	-5.62049	5.85799	207.339	5.22849e-47	2.8529e-45	TNS1	-1*Fibroblast
DOK1	-5.07435	5.36895	206.867	6.63014e-47	3.60736e-45	DOK1	-1*Fibroblast
EMILIN1	-7.03037	7.40056	206.486	8.02763e-47	4.35527e-45	EMILIN1	-1*Fibroblast
ZFHX3	-7.85259	4.40671	206.229	9.13492e-47	4.94194e-45	ZFHX3	-1*Fibroblast
COL9A1	10.3232	3.72911	206.194	9.29571e-47	5.01468e-45	COL9A1	-1*Fibroblast
AMT	4.88197	5.30141	206.133	9.5822e-47	5.15463e-45	AMT	-1*Fibroblast
B3GNT7	8.16345	6.73952	204.977	1.71304e-46	9.18911e-45	B3GNT7	-1*Fibroblast
SCARA3	-4.41143	6.29592	204.866	1.81173e-46	9.69124e-45	SCARA3	-1*Fibroblast
GLS	-4.02076	6.94022	204.611	2.05863e-46	1.09811e-44	GLS	-1*Fibroblast
LGR5	-8.40081	3.6009	204.52	2.15566e-46	1.14666e-44	LGR5	-1*Fibroblast
ADD2	8.70254	7.52758	204.383	2.30909e-46	1.22485e-44	ADD2	-1*Fibroblast
FOXD1	-8.05532	4.03273	204.331	2.36971e-46	1.25351e-44	FOXD1	-1*Fibroblast
OVOL2	8.21348	3.23779	204.006	2.79072e-46	1.47213e-44	OVOL2	-1*Fibroblast
LPPR3	5.09937	5.8493	203.899	2.9445e-46	1.54895e-44	LPPR3	-1*Fibroblast
COL6A1	-6.03704	10.4132	203.819	3.06577e-46	1.6083e-44	COL6A1	-1*Fibroblast
WNT5A	-7.11707	6.29326	203.777	3.13108e-46	1.63805e-44	WNT5A	-1*Fibroblast
FREM2	9.9925	5.21549	203.721	3.22e-46	1.67996e-44	FREM2	-1*Fibroblast
AR	8.50195	3.50356	202.763	5.2118e-46	2.7117e-44	AR	-1*Fibroblast
SNX10	9.83075	3.79852	202.743	5.26453e-46	2.73168e-44	SNX10	-1*Fibroblast
WFIKKN1	7.0213	3.23684	201.929	7.92436e-46	4.10064e-44	WFIKKN1	-1*Fibroblast
OTX2	13.318	4.41306	201.791	8.49033e-46	4.38161e-44	OTX2	-1*Fibroblast
GDPD2	8.82647	4.30296	201.763	8.61292e-46	4.43286e-44	GDPD2	-1*Fibroblast
ERBB3	5.77962	6.24724	201.252	1.11311e-45	5.71347e-44	ERBB3	-1*Fibroblast
RAB25	8.80966	5.72592	201.134	1.18116e-45	6.04648e-44	RAB25	-1*Fibroblast
DPEP3	12.0621	2.47644	200.104	1.98213e-45	1.01195e-43	DPEP3	-1*Fibroblast
CGNL1	4.48135	6.31671	199.797	2.31286e-45	1.17764e-43	CGNL1	-1*Fibroblast
ABI3BP	-15.2251	6.36534	199.387	2.8415e-45	1.44295e-43	ABI3BP	-1*Fibroblast
THBS2	-7.02068	8.03249	198.495	4.44847e-45	2.25299e-43	THBS2	-1*Fibroblast
ITGA4	-5.42682	4.03748	198.103	5.41896e-45	2.73722e-43	ITGA4	-1*Fibroblast
MMP14	-4.22959	8.6467	197.943	5.87066e-45	2.95754e-43	MMP14	-1*Fibroblast
LSR	5.06832	7.28639	197.576	7.0618e-45	3.54823e-43	LSR	-1*Fibroblast
GPRC5B	4.65309	6.96614	197.466	7.46314e-45	3.74002e-43	GPRC5B	-1*Fibroblast
EXT1	-3.80498	7.01954	197.457	7.49651e-45	3.74688e-43	EXT1	-1*Fibroblast
FAM124A	8.58657	6.14906	197.134	8.81811e-45	4.3959e-43	FAM124A	-1*Fibroblast
HLA-DPB2	7.70951	3.87636	196.858	1.01291e-44	5.03623e-43	HLA-DPB2	-1*Fibroblast
SIX1	-8.26966	4.36635	196.562	1.17549e-44	5.82939e-43	SIX1	-1*Fibroblast
LOX	-10.2414	8.46869	196.374	1.29153e-44	6.3882e-43	LOX	-1*Fibroblast
KDELR3	-5.05589	5.9627	195.944	1.6031e-44	7.90879e-43	KDELR3	-1*Fibroblast
STON2	8.86183	4.13428	195.796	1.72681e-44	8.49705e-43	STON2	-1*Fibroblast
KIF26A	8.65918	5.9718	195.724	1.79048e-44	8.78767e-43	KIF26A	-1*Fibroblast
CRABP1	8.66006	6.95168	195.502	2.00229e-44	9.80194e-43	CRABP1	-1*Fibroblast
HOXB3	-12.8051	1.93556	195.307	2.20775e-44	1.078e-42	HOXB3	-1*Fibroblast
FGF1	-9.11666	4.11615	195.098	2.45241e-44	1.19441e-42	FGF1	-1*Fibroblast
PLA2G3	8.90032	4.94774	194.994	2.58466e-44	1.2556e-42	PLA2G3	-1*Fibroblast
IRX2	11.2898	4.99	194.923	2.67792e-44	1.2976e-42	IRX2	-1*Fibroblast
DPPA4	9.56891	8.72085	194.887	2.72742e-44	1.31823e-42	DPPA4	-1*Fibroblast
HOXA10	-14.9544	3.9435	194.824	2.81434e-44	1.3568e-42	HOXA10	-1*Fibroblast
LOXL2	-5.835	9.73198	194.761	2.90525e-44	1.39709e-42	LOXL2	-1*Fibroblast
SELM	-4.21872	5.64912	194.74	2.93601e-44	1.40833e-42	SELM	-1*Fibroblast
ENHO	5.83043	4.36359	194.664	3.04978e-44	1.45922e-42	ENHO	-1*Fibroblast
NRP1	-8.80688	5.85501	194.627	3.10801e-44	1.48335e-42	NRP1	-1*Fibroblast
CCM2L	12.0932	3.01922	194.438	3.4166e-44	1.62656e-42	CCM2L	-1*Fibroblast
SETD7	-4.93336	5.13064	194.024	4.20825e-44	1.99844e-42	SETD7	-1*Fibroblast
TSPO	-5.00102	6.70363	193.977	4.30712e-44	2.04031e-42	TSPO	-1*Fibroblast
LOXL3	-5.85533	7.10542	193.916	4.44209e-44	2.09902e-42	LOXL3	-1*Fibroblast
SPATA13	5.16187	4.47705	193.621	5.15278e-44	2.42882e-42	SPATA13	-1*Fibroblast
DEPDC1B	4.31764	5.21088	193.453	5.60716e-44	2.63647e-42	DEPDC1B	-1*Fibroblast
SCG3	11.4443	5.60529	193.154	6.51513e-44	3.05585e-42	SCG3	-1*Fibroblast
VENTX	10.8184	4.38736	192.68	8.26754e-44	3.86827e-42	VENTX	-1*Fibroblast
PPAPDC1A	-10.1218	2.62999	191.988	1.17087e-43	5.46492e-42	PPAPDC1A	-1*Fibroblast
REC8	4.05273	5.54212	191.949	1.19395e-43	5.55901e-42	REC8	-1*Fibroblast
GPR160	6.98008	4.26722	191.478	1.51283e-43	7.02654e-42	GPR160	-1*Fibroblast
TBX3	-10.2195	3.61093	191.417	1.55949e-43	7.22562e-42	TBX3	-1*Fibroblast
F2RL2	-10.4015	5.36166	190.896	2.02632e-43	9.36581e-42	F2RL2	-1*Fibroblast
OSMR	-5.60806	4.57091	190.66	2.28162e-43	1.05203e-41	OSMR	-1*Fibroblast
GRB7	6.26049	5.42813	190.649	2.29453e-43	1.05543e-41	GRB7	-1*Fibroblast
ARHGAP4	5.8727	4.57016	190.539	2.4246e-43	1.11257e-41	ARHGAP4	-1*Fibroblast
HOXC10	-13.3484	2.31418	190.395	2.60686e-43	1.19333e-41	HOXC10	-1*Fibroblast
ATP1A3	5.99483	5.20688	190.169	2.9204e-43	1.33365e-41	ATP1A3	-1*Fibroblast
TCEAL2	8.49981	3.13352	189.943	3.27222e-43	1.49074e-41	TCEAL2	-1*Fibroblast
CTSB	-5.57929	8.80474	189.863	3.40528e-43	1.54765e-41	CTSB	-1*Fibroblast
MIR600HG	4.89927	4.19209	189.554	3.97797e-43	1.80363e-41	MIR600HG	-1*Fibroblast
DAP	-3.35842	7.14509	189.469	4.15267e-43	1.87837e-41	DAP	-1*Fibroblast
GCNT2	8.41218	6.01282	189.383	4.33421e-43	1.95584e-41	GCNT2	-1*Fibroblast
DPYSL5	8.54689	3.49855	189.232	4.67719e-43	2.10562e-41	DPYSL5	-1*Fibroblast
FBLN5	-6.77695	5.32951	188.595	6.44139e-43	2.893e-41	FBLN5	-1*Fibroblast
TUNAR	8.67412	5.85052	188.518	6.69768e-43	3.00103e-41	TUNAR	-1*Fibroblast
STRBP	3.56126	6.29885	188.484	6.81268e-43	3.04539e-41	STRBP	-1*Fibroblast
TAC3	12.2274	2.77864	188.248	7.66936e-43	3.42032e-41	TAC3	-1*Fibroblast
SLC35F1	7.49737	3.48757	187.755	9.82731e-43	4.37246e-41	SLC35F1	-1*Fibroblast
TDRP	8.07723	5.79324	187.729	9.95583e-43	4.41932e-41	TDRP	-1*Fibroblast
SH2D3A	8.73329	4.6269	187.408	1.16975e-42	5.18038e-41	SH2D3A	-1*Fibroblast
CRYM	7.25513	3.23991	187.211	1.29188e-42	5.70796e-41	CRYM	-1*Fibroblast
CBLC	12.6367	3.96219	187.166	1.32105e-42	5.82331e-41	CBLC	-1*Fibroblast
SMIM24	8.93772	3.01938	187.085	1.37596e-42	6.05135e-41	SMIM24	-1*Fibroblast
TPD52	6.69079	5.26436	186.193	2.1543e-42	9.45263e-41	TPD52	-1*Fibroblast
RUSC2	-4.10453	5.47103	186.14	2.21247e-42	9.68551e-41	RUSC2	-1*Fibroblast
SLC27A2	11.971	2.91442	185.336	3.31481e-42	1.4478e-40	SLC27A2	-1*Fibroblast
COL11A1	-7.5243	8.55428	184.779	4.38536e-42	1.91099e-40	COL11A1	-1*Fibroblast
FMN2	-5.58781	3.46211	184.099	6.17428e-42	2.6844e-40	FMN2	-1*Fibroblast
CDKN2A	-9.91874	3.96834	183.947	6.66287e-42	2.89023e-40	CDKN2A	-1*Fibroblast
EVA1A	-6.36601	4.04249	183.868	6.93386e-42	3.00094e-40	EVA1A	-1*Fibroblast
SCUBE3	-7.66846	6.39797	183.681	7.61817e-42	3.28963e-40	SCUBE3	-1*Fibroblast
ARHGEF16	6.90996	4.52897	183.343	9.02795e-42	3.88958e-40	ARHGEF16	-1*Fibroblast
LRP10	-4.76207	7.14026	183.322	9.12173e-42	3.92111e-40	LRP10	-1*Fibroblast
RAB3C	11.8211	2.44253	183.172	9.83959e-42	4.22017e-40	RAB3C	-1*Fibroblast
PASK	3.84884	5.25413	183.054	1.04371e-41	4.46638e-40	PASK	-1*Fibroblast
PRKCQ	7.09087	4.00953	182.957	1.09593e-41	4.67934e-40	PRKCQ	-1*Fibroblast
LRRC4B	11.9706	2.85558	182.593	1.31616e-41	5.60707e-40	LRRC4B	-1*Fibroblast
HAPLN1	-9.56565	6.93377	182.558	1.33966e-41	5.69445e-40	HAPLN1	-1*Fibroblast
EPB41L3	-3.59165	5.30989	182.356	1.48272e-41	6.28852e-40	EPB41L3	-1*Fibroblast
HLA-DRB1	11.899	2.80111	182.14	1.65254e-41	6.99319e-40	HLA-DRB1	-1*Fibroblast
COL8A1	-11.9597	8.7816	182.128	1.66274e-41	7.02074e-40	COL8A1	-1*Fibroblast
C1orf226	6.07782	4.00679	181.996	1.77697e-41	7.48647e-40	C1orf226	-1*Fibroblast
IGFBP7-AS1	-11.2753	2.42263	181.844	1.91747e-41	8.06059e-40	IGFBP7-AS1	-1*Fibroblast
ZNF93	3.99676	5.19228	181.783	1.97796e-41	8.29655e-40	ZNF93	-1*Fibroblast
IL7R	-14.7541	3.703	181.5	2.27997e-41	9.54231e-40	IL7R	-1*Fibroblast
HMX2	13.1004	3.86426	181.234	2.60564e-41	1.08814e-39	HMX2	-1*Fibroblast
HCN4	8.36924	4.1191	181.05	2.85898e-41	1.19133e-39	HCN4	-1*Fibroblast
VAMP8	5.48621	4.60791	180.763	3.30176e-41	1.37283e-39	VAMP8	-1*Fibroblast
SOX2	8.42511	7.28235	180.71	3.39125e-41	1.40696e-39	SOX2	-1*Fibroblast
ZNF876P	7.13027	4.1031	180.453	3.8588e-41	1.59746e-39	ZNF876P	-1*Fibroblast
SYNC	-8.28358	4.39632	180.246	4.28287e-41	1.76917e-39	SYNC	-1*Fibroblast
ITGA10	-7.9285	3.78946	180.165	4.46107e-41	1.83879e-39	ITGA10	-1*Fibroblast
HAND2	-14.508	3.53681	180.105	4.59746e-41	1.89092e-39	HAND2	-1*Fibroblast
BUB1	3.36591	6.97436	179.918	5.04999e-41	2.07257e-39	BUB1	-1*Fibroblast
SPHK1	-5.54649	4.02878	179.901	5.09447e-41	2.08632e-39	SPHK1	-1*Fibroblast
JPH1	7.96772	3.96238	179.724	5.56831e-41	2.27548e-39	JPH1	-1*Fibroblast
TNK1	7.28504	3.07721	179.617	5.87506e-41	2.39569e-39	TNK1	-1*Fibroblast
KCNJ11	9.12159	3.07119	179.564	6.03384e-41	2.45203e-39	KCNJ11	-1*Fibroblast
PLOD3	-3.32094	6.65936	179.562	6.03897e-41	2.45203e-39	PLOD3	-1*Fibroblast
CELF5	6.30054	3.29311	179.52	6.16786e-41	2.49904e-39	CELF5	-1*Fibroblast
ERVMER34-1	7.63576	4.21047	179.51	6.20045e-41	2.50691e-39	ERVMER34-1	-1*Fibroblast
PTPN5	8.97989	3.56857	179.219	7.17663e-41	2.89543e-39	PTPN5	-1*Fibroblast
MMP2	-5.54698	9.44205	178.85	8.64093e-41	3.47884e-39	MMP2	-1*Fibroblast
CLIP4	-8.7778	2.99281	178.617	9.71158e-41	3.90164e-39	CLIP4	-1*Fibroblast
PREX2	10.1889	3.87369	178.459	1.05169e-40	4.2163e-39	PREX2	-1*Fibroblast
CCDC64B	12.3023	3.20533	178.356	1.10766e-40	4.43132e-39	CCDC64B	-1*Fibroblast
HOXC6	-12.8551	1.8502	177.372	1.81674e-40	7.25286e-39	HOXC6	-1*Fibroblast
B2M	-4.14013	7.61632	177.201	1.97991e-40	7.88775e-39	B2M	-1*Fibroblast
ZNF681	6.31746	3.70445	176.975	2.21752e-40	8.81593e-39	ZNF681	-1*Fibroblast
VAV3	7.67523	3.19469	176.191	3.28919e-40	1.30492e-38	VAV3	-1*Fibroblast
FAM83F	6.3732	3.73102	175.633	4.3546e-40	1.724e-38	FAM83F	-1*Fibroblast
CDH13	-8.34817	5.4957	175.575	4.48467e-40	1.77182e-38	CDH13	-1*Fibroblast
CD99L2	-3.92755	5.72144	175.366	4.98011e-40	1.96348e-38	CD99L2	-1*Fibroblast
SORBS1	5.03818	4.74621	175.345	5.03441e-40	1.98079e-38	SORBS1	-1*Fibroblast
KCNMA1	-6.72902	5.81587	175.112	5.65804e-40	2.22157e-38	KCNMA1	-1*Fibroblast
LRRN2	11.978	2.77479	175.036	5.87818e-40	2.30326e-38	LRRN2	-1*Fibroblast
TGFBR2	-3.83	5.33404	174.247	8.74327e-40	3.41885e-38	TGFBR2	-1*Fibroblast
CRIM1	-5.36427	7.61111	173.741	1.12762e-39	4.40026e-38	CRIM1	-1*Fibroblast
ALPK2	-9.63306	5.11682	173.439	1.31259e-39	5.11158e-38	ALPK2	-1*Fibroblast
TIMP3	-5.338	6.65916	173.343	1.37724e-39	5.35241e-38	TIMP3	-1*Fibroblast
TMEM132D	9.8339	3.75001	173.156	1.51287e-39	5.86752e-38	TMEM132D	-1*Fibroblast
SERPINB2	-14.7245	3.6744	173.093	1.56219e-39	6.04649e-38	SERPINB2	-1*Fibroblast
ADRA2B	11.8357	2.63783	173.079	1.57312e-39	6.07644e-38	ADRA2B	-1*Fibroblast
NTM	-4.42888	5.83795	172.903	1.71874e-39	6.62549e-38	NTM	-1*Fibroblast
FGFR4	5.04362	6.50686	172.823	1.78947e-39	6.88421e-38	FGFR4	-1*Fibroblast
HTR7	6.024	6.33479	172.809	1.80147e-39	6.91642e-38	HTR7	-1*Fibroblast
HEY2	7.60573	4.07156	172.76	1.84636e-39	7.0745e-38	HEY2	-1*Fibroblast
MAST1	7.0836	3.89632	172.72	1.88433e-39	7.20549e-38	MAST1	-1*Fibroblast
GALNT5	-11.6914	4.58413	172.575	2.02635e-39	7.73303e-38	GALNT5	-1*Fibroblast
TNNI3	8.36687	4.34935	172.355	2.26385e-39	8.62211e-38	TNNI3	-1*Fibroblast
LINC01315	7.14064	3.28688	172.288	2.34101e-39	8.89817e-38	LINC01315	-1*Fibroblast
IGFBP4	-3.51341	8.59558	172.28	2.35114e-39	8.91887e-38	IGFBP4	-1*Fibroblast
TAGLN2	-3.99363	7.8569	172.076	2.60509e-39	9.86255e-38	TAGLN2	-1*Fibroblast
SLC16A10	11.1719	4.34409	171.735	3.09139e-39	1.16667e-37	SLC16A10	-1*Fibroblast
HOXA7	-12.335	1.5825	171.734	3.09389e-39	1.16667e-37	HOXA7	-1*Fibroblast
ADGRB1	5.86065	3.34864	171.445	3.5768e-39	1.34358e-37	ADGRB1	-1*Fibroblast
MTL5	5.1636	4.97023	171.445	3.57714e-39	1.34358e-37	MTL5	-1*Fibroblast
GDNF	-8.76094	3.33879	171.311	3.82659e-39	1.43444e-37	GDNF	-1*Fibroblast
BSPRY	7.94428	3.30255	171.092	4.27159e-39	1.59811e-37	BSPRY	-1*Fibroblast
CCND2	5.09032	7.13056	170.986	4.50635e-39	1.68264e-37	CCND2	-1*Fibroblast
GPR19	5.95321	3.46023	170.569	5.55627e-39	2.07061e-37	GPR19	-1*Fibroblast
KRT81	-14.5202	5.67788	170.182	6.75098e-39	2.51092e-37	KRT81	-1*Fibroblast
ANXA6	-3.12307	7.97652	170.178	6.76501e-39	2.51123e-37	ANXA6	-1*Fibroblast
SYNE4	8.08749	3.5314	169.627	8.9239e-39	3.30618e-37	SYNE4	-1*Fibroblast
CTIF	-4.09997	5.24843	169.53	9.37394e-39	3.46617e-37	CTIF	-1*Fibroblast
KCNH2	8.31304	4.00193	169.438	9.81636e-39	3.62273e-37	KCNH2	-1*Fibroblast
PTX3	-7.58485	5.81832	169.421	9.90039e-39	3.64668e-37	PTX3	-1*Fibroblast
ZBTB46	4.17529	4.35028	169.299	1.05263e-38	3.86972e-37	ZBTB46	-1*Fibroblast
ARSJ	-5.58698	4.68183	169.184	1.11523e-38	4.09196e-37	ARSJ	-1*Fibroblast
IGFBPL1	5.79355	5.36791	169.087	1.17112e-38	4.28879e-37	IGFBPL1	-1*Fibroblast
PLAGL1	-6.23386	2.6722	169.018	1.21261e-38	4.43218e-37	PLAGL1	-1*Fibroblast
MER41B:ERV1:LTR	3.96204	5.60498	169.006	1.21976e-38	4.44977e-37	MER41B:ERV1:LTR	-1*Fibroblast
LPAR2	3.9757	5.16576	168.496	1.57638e-38	5.73976e-37	LPAR2	-1*Fibroblast
GALNT10	-4.75754	6.89911	168.175	1.85222e-38	6.73127e-37	GALNT10	-1*Fibroblast
PPP1R1B	6.61188	4.28076	167.738	2.3078e-38	8.37094e-37	PPP1R1B	-1*Fibroblast
ADAM22	5.31667	3.36854	167.521	2.57389e-38	9.31835e-37	ADAM22	-1*Fibroblast
ARID5B	-7.30211	4.5025	167.431	2.69272e-38	9.73008e-37	ARID5B	-1*Fibroblast
PMP22	-6.13558	3.6126	166.835	3.63546e-38	1.31118e-36	PMP22	-1*Fibroblast
DPEP1	7.97908	3.10567	166.609	4.07181e-38	1.46498e-36	DPEP1	-1*Fibroblast
CD109	-4.86531	5.69498	166.607	4.07728e-38	1.46498e-36	CD109	-1*Fibroblast
KDELR2	-3.07003	7.79702	166.602	4.08569e-38	1.46523e-36	KDELR2	-1*Fibroblast
ICA1	3.88326	4.28529	166.414	4.49265e-38	1.60815e-36	ICA1	-1*Fibroblast
DMD	-4.485	5.1331	166.117	5.21666e-38	1.8638e-36	DMD	-1*Fibroblast
FAM214B	-3.85172	4.81491	166.102	5.25608e-38	1.87437e-36	FAM214B	-1*Fibroblast
PDE3B	7.7028	3.40617	165.897	5.82527e-38	2.07347e-36	PDE3B	-1*Fibroblast
RIC3	11.2034	2.28613	165.742	6.29682e-38	2.23713e-36	RIC3	-1*Fibroblast
SLC22A20	9.47367	2.65046	165.605	6.7488e-38	2.39325e-36	SLC22A20	-1*Fibroblast
SLITRK4	9.00385	2.43796	165.503	7.10288e-38	2.51413e-36	SLITRK4	-1*Fibroblast
SHANK2	6.49314	4.65768	165.378	7.56475e-38	2.67264e-36	SHANK2	-1*Fibroblast
WWTR1	-4.445	6.10228	165.104	8.67941e-38	3.06078e-36	WWTR1	-1*Fibroblast
WFDC21P	-9.8652	3.89072	164.959	9.33626e-38	3.28633e-36	WFDC21P	-1*Fibroblast
FKBP9	-5.74368	6.5458	164.925	9.49715e-38	3.33679e-36	FKBP9	-1*Fibroblast
BUB1B	3.47926	7.16101	164.506	1.17273e-37	4.11275e-36	BUB1B	-1*Fibroblast
NBL1	-4.83251	4.0618	164.308	1.29549e-37	4.53492e-36	NBL1	-1*Fibroblast
PAPSS2	-3.86761	6.38981	164.19	1.37509e-37	4.80474e-36	PAPSS2	-1*Fibroblast
DPYSL3	5.75852	9.05283	164.142	1.40845e-37	4.91229e-36	DPYSL3	-1*Fibroblast
C1orf115	5.38362	4.17825	163.798	1.67455e-37	5.8297e-36	C1orf115	-1*Fibroblast
PRR5-ARHGAP8	3.77606	4.59646	163.474	1.97103e-37	6.84934e-36	PRR5-ARHGAP8	-1*Fibroblast
HERC5	7.07932	4.12737	163.412	2.03368e-37	7.05418e-36	HERC5	-1*Fibroblast
RARRES2	8.42518	6.79187	163.364	2.08295e-37	7.21193e-36	RARRES2	-1*Fibroblast
GAL3ST1	7.13216	3.0397	163.356	2.09135e-37	7.22787e-36	GAL3ST1	-1*Fibroblast
TMEM151B	6.74611	3.62328	162.602	3.05578e-37	1.05419e-35	TMEM151B	-1*Fibroblast
GPR68	-6.07891	2.5068	162.532	3.1664e-37	1.0901e-35	GPR68	-1*Fibroblast
ASTN1	7.61593	3.23633	162.528	3.17131e-37	1.0901e-35	ASTN1	-1*Fibroblast
PLEKHA2	-6.6215	4.36016	162.44	3.31611e-37	1.13782e-35	PLEKHA2	-1*Fibroblast
ANKRD13A	-3.61561	5.47162	162.427	3.33795e-37	1.14325e-35	ANKRD13A	-1*Fibroblast
FIRRE	7.17063	2.92339	162.186	3.76709e-37	1.28791e-35	FIRRE	-1*Fibroblast
CD68	-6.23582	2.59296	162.167	3.80461e-37	1.29841e-35	CD68	-1*Fibroblast
MMP15	4.11339	6.96177	162.133	3.86925e-37	1.31811e-35	MMP15	-1*Fibroblast
HOXA9	-12.6306	1.66365	161.451	5.45388e-37	1.85461e-35	HOXA9	-1*Fibroblast
NUPR1	-9.86884	4.41584	160.832	7.44643e-37	2.52767e-35	NUPR1	-1*Fibroblast
C1orf210	7.18707	2.90009	160.569	8.49629e-37	2.87891e-35	C1orf210	-1*Fibroblast
SAMD5	-12.8292	1.92324	160.099	1.07642e-36	3.64091e-35	SAMD5	-1*Fibroblast
DTX4	3.69662	4.59111	160.051	1.10296e-36	3.72406e-35	DTX4	-1*Fibroblast
FLI1	-6.96185	2.58685	159.635	1.35988e-36	4.58339e-35	FLI1	-1*Fibroblast
PRKCG	7.07223	3.36454	159.45	1.49193e-36	5.01957e-35	PRKCG	-1*Fibroblast
PAK6	4.51895	4.24305	159.417	1.51738e-36	5.09622e-35	PAK6	-1*Fibroblast
RASSF2	4.99428	3.6434	159.361	1.56018e-36	5.23072e-35	RASSF2	-1*Fibroblast
FAM60A	3.9882	8.14386	159.161	1.72555e-36	5.77497e-35	FAM60A	-1*Fibroblast
SLC52A3	11.5366	3.43736	159.149	1.7363e-36	5.79544e-35	SLC52A3	-1*Fibroblast
CADM2	8.65137	3.07185	159.147	1.73775e-36	5.79544e-35	CADM2	-1*Fibroblast
CTNND2	7.79922	2.95131	158.583	2.30841e-36	7.68516e-35	CTNND2	-1*Fibroblast
PIF1	4.18605	6.00355	158.518	2.38434e-36	7.92407e-35	PIF1	-1*Fibroblast
PRKCB	12.1861	3.15529	158.292	2.67221e-36	8.8653e-35	PRKCB	-1*Fibroblast
TCERG1L	11.0912	2.67495	158.235	2.74993e-36	9.10728e-35	TCERG1L	-1*Fibroblast
CTNNA2	8.05932	3.141	158.142	2.88101e-36	9.52484e-35	CTNNA2	-1*Fibroblast
BDNF	-4.92022	4.70588	157.949	3.17456e-36	1.04772e-34	BDNF	-1*Fibroblast
PRNP	-4.13593	6.41932	157.826	3.37798e-36	1.11292e-34	PRNP	-1*Fibroblast
ZNF732	6.93067	3.21895	157.819	3.39023e-36	1.11503e-34	ZNF732	-1*Fibroblast
NOVA1	8.64358	2.79974	157.804	3.41632e-36	1.12167e-34	NOVA1	-1*Fibroblast
RECK	-4.16357	5.37083	157.75	3.50887e-36	1.15007e-34	RECK	-1*Fibroblast
EFEMP2	-6.50334	6.87398	157.739	3.52945e-36	1.15483e-34	EFEMP2	-1*Fibroblast
TMSB15A	4.72436	5.25345	157.734	3.53847e-36	1.1558e-34	TMSB15A	-1*Fibroblast
FILIP1L	-9.81496	3.72991	157.712	3.57685e-36	1.16633e-34	FILIP1L	-1*Fibroblast
BCL6B	7.54377	2.70891	157.572	3.83807e-36	1.24937e-34	BCL6B	-1*Fibroblast
CTSZ	-3.43118	5.80033	157.549	3.88324e-36	1.26192e-34	CTSZ	-1*Fibroblast
DPP10	11.3063	2.22284	157.542	3.89708e-36	1.26426e-34	DPP10	-1*Fibroblast
SH3GL3	6.09095	3.29215	157.522	3.93724e-36	1.27512e-34	SH3GL3	-1*Fibroblast
SEPT11	-3.29079	7.99547	157.41	4.16469e-36	1.34649e-34	SEPT11	-1*Fibroblast
ZHX3	-4.34716	4.42916	156.973	5.18939e-36	1.67494e-34	ZHX3	-1*Fibroblast
BDKRB1	-8.14121	2.44443	156.963	5.2144e-36	1.68017e-34	BDKRB1	-1*Fibroblast
FAM221A	7.26716	3.55201	156.955	5.23506e-36	1.68397e-34	FAM221A	-1*Fibroblast
MYDGF	-3.13647	6.93251	156.783	5.70979e-36	1.83358e-34	MYDGF	-1*Fibroblast
ITGA5	-4.76258	7.61611	156.642	6.12903e-36	1.9649e-34	ITGA5	-1*Fibroblast
SERPINE2	-3.88928	7.48118	156.225	7.55893e-36	2.41924e-34	SERPINE2	-1*Fibroblast
TOX3	11.9755	3.43075	156.143	7.87725e-36	2.51689e-34	TOX3	-1*Fibroblast
LTBR	-4.60727	5.00782	156.124	7.95564e-36	2.53768e-34	LTBR	-1*Fibroblast
KLHL23	4.73622	4.18529	156.02	8.38275e-36	2.66944e-34	KLHL23	-1*Fibroblast
CSPG4	-5.56526	6.48449	155.92	8.81262e-36	2.80165e-34	CSPG4	-1*Fibroblast
GNAL	5.96517	4.61482	155.878	9.00362e-36	2.8576e-34	GNAL	-1*Fibroblast
GLYATL1	11.5293	2.01526	155.81	9.31615e-36	2.95187e-34	GLYATL1	-1*Fibroblast
EPHA7	7.64801	3.60682	155.776	9.4766e-36	2.99772e-34	EPHA7	-1*Fibroblast
NGF	-6.45971	2.50685	155.761	9.54937e-36	3.01573e-34	NGF	-1*Fibroblast
FAM117A	3.53908	4.90556	155.725	9.72303e-36	3.06549e-34	FAM117A	-1*Fibroblast
KIAA1462	-5.49861	5.62415	155.586	1.0428e-35	3.28231e-34	KIAA1462	-1*Fibroblast
NAV3	-5.81419	3.41635	155.581	1.04536e-35	3.28494e-34	NAV3	-1*Fibroblast
CCDC64	8.53632	3.65527	154.963	1.4265e-35	4.47525e-34	CCDC64	-1*Fibroblast
TBC1D8	5.46773	4.76625	154.71	1.6199e-35	5.07365e-34	TBC1D8	-1*Fibroblast
ETV4	3.66432	7.17365	154.686	1.63977e-35	5.12744e-34	ETV4	-1*Fibroblast
DKK3	-5.70218	7.43193	154.527	1.77604e-35	5.54445e-34	DKK3	-1*Fibroblast
FAM184A	9.35471	3.91154	154.482	1.81721e-35	5.66369e-34	FAM184A	-1*Fibroblast
CPED1	-8.64534	2.33003	154.075	2.22979e-35	6.9382e-34	CPED1	-1*Fibroblast
SCARF2	-3.91046	5.2799	153.965	2.35652e-35	7.32058e-34	SCARF2	-1*Fibroblast
SELV	11.3885	2.21984	153.684	2.71472e-35	8.41961e-34	SELV	-1*Fibroblast
BMP1	-6.36954	6.18592	153.638	2.7785e-35	8.60342e-34	BMP1	-1*Fibroblast
FAM159B	11.5828	2.36303	153.161	3.53177e-35	1.09181e-33	FAM159B	-1*Fibroblast
PLBD1	4.69472	5.59062	153.064	3.70962e-35	1.14493e-33	PLBD1	-1*Fibroblast
KRTCAP3	6.14103	4.57536	152.981	3.86784e-35	1.19183e-33	KRTCAP3	-1*Fibroblast
LMF2	-2.80018	6.2833	152.967	3.89434e-35	1.19806e-33	LMF2	-1*Fibroblast
EPS8	-5.81493	5.01084	152.871	4.08755e-35	1.25547e-33	EPS8	-1*Fibroblast
JARID2	3.11851	7.77274	152.823	4.18841e-35	1.28438e-33	JARID2	-1*Fibroblast
RARB	-12.5501	1.88322	152.678	4.50449e-35	1.37908e-33	RARB	-1*Fibroblast
CHPF	-3.37177	7.95454	152.358	5.29261e-35	1.61777e-33	CHPF	-1*Fibroblast
LOC645166	-7.49087	2.65815	152.317	5.40115e-35	1.6483e-33	LOC645166	-1*Fibroblast
FGD5	7.78974	4.62036	152.198	5.73533e-35	1.74749e-33	FGD5	-1*Fibroblast
PRODH	13.369	5.8533	151.977	6.41107e-35	1.95026e-33	PRODH	-1*Fibroblast
PLP1	5.74368	4.7093	151.794	7.02854e-35	2.13468e-33	PLP1	-1*Fibroblast
TNFAIP1	-3.22408	5.85504	151.309	8.97226e-35	2.72068e-33	TNFAIP1	-1*Fibroblast
PHOSPHO2-KLHL23	4.59371	4.14211	151.268	9.15715e-35	2.77233e-33	PHOSPHO2-KLHL23	-1*Fibroblast
SFRP2	9.06949	8.68324	150.974	1.06199e-34	3.21009e-33	SFRP2	-1*Fibroblast
KLHL13	11.5556	2.56037	150.86	1.12477e-34	3.39445e-33	KLHL13	-1*Fibroblast
USHBP1	9.66127	3.13667	150.234	1.54074e-34	4.64246e-33	USHBP1	-1*Fibroblast
TBX2	-13.8826	2.87153	150.152	1.60577e-34	4.83075e-33	TBX2	-1*Fibroblast
HS3ST3B1	-4.41829	4.00244	150.102	1.6466e-34	4.94578e-33	HS3ST3B1	-1*Fibroblast
P3H1	-3.49647	7.34591	149.996	1.7374e-34	5.21028e-33	P3H1	-1*Fibroblast
ANKRD24	4.52436	3.45081	149.807	1.91073e-34	5.72108e-33	ANKRD24	-1*Fibroblast
DCLK1	5.103	3.78003	149.746	1.9697e-34	5.88838e-33	DCLK1	-1*Fibroblast
ZDHHC22	7.58384	5.45581	149.559	2.16487e-34	6.45865e-33	ZDHHC22	-1*Fibroblast
SLC29A2	4.38932	5.19933	149.556	2.16724e-34	6.45865e-33	SLC29A2	-1*Fibroblast
COL4A6	7.44646	4.23769	149.37	2.38034e-34	7.08263e-33	COL4A6	-1*Fibroblast
RIMKLA	10.3447	4.19437	148.892	3.02818e-34	8.99619e-33	RIMKLA	-1*Fibroblast
CREB3L1	-4.33852	5.90427	148.797	3.17597e-34	9.42057e-33	CREB3L1	-1*Fibroblast
SALL2	4.35534	8.22021	148.752	3.24976e-34	9.62444e-33	SALL2	-1*Fibroblast
SCN5A	7.52361	3.30498	148.301	4.07705e-34	1.20558e-32	SCN5A	-1*Fibroblast
RNF125	4.17543	5.5829	148.164	4.36798e-34	1.28961e-32	RNF125	-1*Fibroblast
ADGRE5	-3.77962	4.30022	148.157	4.38408e-34	1.29235e-32	ADGRE5	-1*Fibroblast
WNT7B	-9.1039	2.35269	148.107	4.49592e-34	1.32327e-32	WNT7B	-1*Fibroblast
KIAA0040	8.55434	3.09927	148.102	4.5064e-34	1.32431e-32	KIAA0040	-1*Fibroblast
TCEA3	-7.9652	2.43777	147.95	4.86562e-34	1.42767e-32	TCEA3	-1*Fibroblast
SALL3	12.0945	4.23777	147.943	4.88304e-34	1.43058e-32	SALL3	-1*Fibroblast
RHOJ	-8.56946	2.99936	147.939	4.89166e-34	1.4309e-32	RHOJ	-1*Fibroblast
CLDN4	6.95911	5.20349	147.873	5.05688e-34	1.47697e-32	CLDN4	-1*Fibroblast
PXDN	-3.44818	9.00379	147.41	6.38388e-34	1.86169e-32	PXDN	-1*Fibroblast
HEPH	8.7395	6.07568	147.2	7.09537e-34	2.06601e-32	HEPH	-1*Fibroblast
GPC1	-3.43591	7.12662	146.751	8.89448e-34	2.58592e-32	GPC1	-1*Fibroblast
HBEGF	-4.49703	3.38533	146.703	9.11227e-34	2.6452e-32	HBEGF	-1*Fibroblast
KHDRBS2	11.6255	2.72267	146.687	9.18661e-34	2.66272e-32	KHDRBS2	-1*Fibroblast
MRAS	-3.79245	5.20624	146.568	9.75292e-34	2.82257e-32	MRAS	-1*Fibroblast
NAT8L	6.01107	4.36157	146.528	9.95336e-34	2.8762e-32	NAT8L	-1*Fibroblast
TBX18	-9.49697	1.54542	146.502	1.00814e-33	2.90878e-32	TBX18	-1*Fibroblast
CPNE9	11.3427	2.1608	146.383	1.07053e-33	3.08412e-32	CPNE9	-1*Fibroblast
SALL4	5.39258	6.18855	146.346	1.09083e-33	3.13786e-32	SALL4	-1*Fibroblast
SPINT2	5.32977	8.45532	146.333	1.09758e-33	3.15253e-32	SPINT2	-1*Fibroblast
OLFM1	4.56921	4.63983	146.249	1.14537e-33	3.28484e-32	OLFM1	-1*Fibroblast
ZNF385C	8.33656	2.20327	146.106	1.23054e-33	3.52379e-32	ZNF385C	-1*Fibroblast
PPME1	-3.06047	6.92623	146.018	1.28633e-33	3.67801e-32	PPME1	-1*Fibroblast
RASAL1	11.1717	2.37072	145.527	1.64702e-33	4.69526e-32	RASAL1	-1*Fibroblast
CLDN3	8.38248	4.51836	145.527	1.64703e-33	4.69526e-32	CLDN3	-1*Fibroblast
TLN1	-3.54186	8.54257	145.211	1.93092e-33	5.49634e-32	TLN1	-1*Fibroblast
LOC100130899	6.41208	3.22356	145.184	1.95788e-33	5.56477e-32	LOC100130899	-1*Fibroblast
GATM	7.89784	3.10193	145.166	1.9758e-33	5.60733e-32	GATM	-1*Fibroblast
GLT1D1	8.54481	3.33938	145.054	2.08962e-33	5.92153e-32	GLT1D1	-1*Fibroblast
UNC5D	9.48759	4.93682	145.023	2.12262e-33	6.00609e-32	UNC5D	-1*Fibroblast
KCNN1	5.76093	3.58255	144.947	2.20584e-33	6.2323e-32	KCNN1	-1*Fibroblast
NPAS2	-5.43633	2.67062	144.904	2.2537e-33	6.35431e-32	NPAS2	-1*Fibroblast
BICC1	-7.85634	4.45513	144.902	2.25569e-33	6.35431e-32	BICC1	-1*Fibroblast
CD151	-3.90253	8.40616	144.827	2.34345e-33	6.59178e-32	CD151	-1*Fibroblast
SQSTM1	-3.1264	7.35906	144.781	2.3976e-33	6.73413e-32	SQSTM1	-1*Fibroblast
TFCP2L1	10.2294	4.69061	144.573	2.66319e-33	7.46908e-32	TFCP2L1	-1*Fibroblast
MSH2	4.08796	8.09749	144.499	2.76434e-33	7.74138e-32	MSH2	-1*Fibroblast
LRRN1	8.33858	7.01639	144.425	2.86904e-33	8.02279e-32	LRRN1	-1*Fibroblast
PVRL1	3.03127	6.93332	144.395	2.91164e-33	8.12997e-32	PVRL1	-1*Fibroblast
KIRREL2	8.65493	2.2926	144.345	2.98578e-33	8.32477e-32	KIRREL2	-1*Fibroblast
DNMT3B	7.4194	9.35382	144.312	3.03691e-33	8.45496e-32	DNMT3B	-1*Fibroblast
PODXL	4.09093	9.9748	144.289	3.07141e-33	8.53852e-32	PODXL	-1*Fibroblast
CDH2	-4.72368	7.7685	143.984	3.58084e-33	9.94021e-32	CDH2	-1*Fibroblast
SRSF12	8.75402	2.77004	143.952	3.64074e-33	1.00793e-31	SRSF12	-1*Fibroblast
ELF4	-5.26855	3.42101	143.951	3.64152e-33	1.00793e-31	ELF4	-1*Fibroblast
NRP2	-4.89395	7.04728	143.784	3.96174e-33	1.09497e-31	NRP2	-1*Fibroblast
KCND2	11.3072	2.12494	143.579	4.39158e-33	1.21201e-31	KCND2	-1*Fibroblast
PLAUR	-4.14057	5.3042	143.52	4.52488e-33	1.24699e-31	PLAUR	-1*Fibroblast
FSTL1	-3.32724	10.169	143.426	4.74261e-33	1.30511e-31	FSTL1	-1*Fibroblast
PNPLA5	11.1522	2.26333	143.269	5.13236e-33	1.41032e-31	PNPLA5	-1*Fibroblast
ITGB3	-7.58641	1.95644	143.14	5.47803e-33	1.50314e-31	ITGB3	-1*Fibroblast
LINC01234	11.2867	1.78175	143.096	5.60032e-33	1.53449e-31	LINC01234	-1*Fibroblast
LINC01356	11.8415	2.90777	142.98	5.93623e-33	1.62419e-31	LINC01356	-1*Fibroblast
FANCD2	3.45179	6.03834	142.947	6.03744e-33	1.64951e-31	FANCD2	-1*Fibroblast
DPYD	-6.89253	2.38359	142.728	6.74122e-33	1.83916e-31	DPYD	-1*Fibroblast
PTGS2	-13.1076	6.57024	142.708	6.8084e-33	1.85483e-31	PTGS2	-1*Fibroblast
CAMTA2	-4.08617	4.41442	142.588	7.23269e-33	1.9676e-31	CAMTA2	-1*Fibroblast
GRID2	8.74763	4.85617	142.575	7.28213e-33	1.97823e-31	GRID2	-1*Fibroblast
ZNF738	3.46498	5.10585	142.347	8.16643e-33	2.21529e-31	ZNF738	-1*Fibroblast
HOXA10-HOXA9	-12.6907	1.68128	142.333	8.22508e-33	2.22803e-31	HOXA10-HOXA9	-1*Fibroblast
DDAH1	-3.69864	6.31715	142.285	8.42693e-33	2.27946e-31	DDAH1	-1*Fibroblast
GSTM3	-4.42546	3.60081	142.16	8.97435e-33	2.42409e-31	GSTM3	-1*Fibroblast
ALCAM	-3.86939	6.63327	142.144	9.04679e-33	2.4402e-31	ALCAM	-1*Fibroblast
VWDE	8.48711	3.73461	142.126	9.12854e-33	2.45877e-31	VWDE	-1*Fibroblast
FSTL3	-5.47088	5.16058	142.05	9.48249e-33	2.55049e-31	FSTL3	-1*Fibroblast
LGALS3	-5.02437	4.2291	141.805	1.07268e-32	2.8811e-31	LGALS3	-1*Fibroblast
PYGM	6.01307	2.81235	141.488	1.25838e-32	3.3751e-31	PYGM	-1*Fibroblast
MYL9	-4.35975	8.46686	141.464	1.27404e-32	3.41231e-31	MYL9	-1*Fibroblast
PPP1R16B	7.92032	4.12533	141.345	1.35266e-32	3.61779e-31	PPP1R16B	-1*Fibroblast
EXT2	-2.68354	7.02854	141.337	1.35785e-32	3.62658e-31	EXT2	-1*Fibroblast
HSPA12B	11.9649	2.91742	141.156	1.48745e-32	3.96717e-31	HSPA12B	-1*Fibroblast
LECT1	8.75424	5.90081	141.029	1.58592e-32	4.22388e-31	LECT1	-1*Fibroblast
S100A4	-4.47224	5.3034	140.866	1.72084e-32	4.57681e-31	S100A4	-1*Fibroblast
NTS	8.46456	5.31467	140.172	2.44168e-32	6.48491e-31	NTS	-1*Fibroblast
NSUN7	5.57645	4.2875	140.053	2.59236e-32	6.87553e-31	NSUN7	-1*Fibroblast
CTSA	-3.54336	6.65371	139.868	2.84446e-32	7.53366e-31	CTSA	-1*Fibroblast
PRDM14	9.57451	5.41978	139.861	2.85497e-32	7.551e-31	PRDM14	-1*Fibroblast
HES6	4.2395	4.96751	139.822	2.91219e-32	7.69167e-31	HES6	-1*Fibroblast
RRAGD	5.69167	3.97002	139.775	2.9812e-32	7.85857e-31	RRAGD	-1*Fibroblast
MACC1	12.4667	3.49967	139.773	2.98364e-32	7.85857e-31	MACC1	-1*Fibroblast
FOXJ1	7.16826	2.95449	139.748	3.02204e-32	7.94871e-31	FOXJ1	-1*Fibroblast
LPAR3	11.2002	2.75442	139.67	3.14328e-32	8.25621e-31	LPAR3	-1*Fibroblast
PDLIM7	-3.16674	6.92413	139.471	3.47539e-32	9.11595e-31	PDLIM7	-1*Fibroblast
GNG4	5.16702	5.2137	139.296	3.79408e-32	9.9382e-31	GNG4	-1*Fibroblast
AIF1	11.5823	1.95662	139.249	3.88508e-32	1.01559e-30	AIF1	-1*Fibroblast
GLS2	7.39904	3.76487	139.248	3.88787e-32	1.01559e-30	GLS2	-1*Fibroblast
P4HB	-2.89689	9.96868	139.219	3.94416e-32	1.02889e-30	P4HB	-1*Fibroblast
ELMO1	7.13339	3.56062	139.158	4.06665e-32	1.05939e-30	ELMO1	-1*Fibroblast
SLC39A13	-2.94619	5.90083	138.953	4.51098e-32	1.17353e-30	SLC39A13	-1*Fibroblast
CASP4	-9.33281	2.21538	138.732	5.04146e-32	1.30975e-30	CASP4	-1*Fibroblast
IL6ST	-4.94333	5.32781	138.709	5.09875e-32	1.32283e-30	IL6ST	-1*Fibroblast
GABRB3	8.33745	6.75796	138.092	6.95627e-32	1.80229e-30	GABRB3	-1*Fibroblast
EPHA8	11.0494	2.24203	138.083	6.99086e-32	1.80879e-30	EPHA8	-1*Fibroblast
UNC13D	4.57298	3.39421	137.933	7.53595e-32	1.94718e-30	UNC13D	-1*Fibroblast
PHF21B	7.60328	4.80101	137.843	7.88659e-32	2.03502e-30	PHF21B	-1*Fibroblast
ZNF850	4.08507	4.53385	137.577	9.01814e-32	2.32385e-30	ZNF850	-1*Fibroblast
MMP1	-15.1977	4.14899	137.454	9.59307e-32	2.46866e-30	MMP1	-1*Fibroblast
DTX1	6.64436	2.50782	137.418	9.77071e-32	2.51098e-30	DTX1	-1*Fibroblast
ADGRG6	-4.51435	3.44359	137.409	9.81498e-32	2.51896e-30	ADGRG6	-1*Fibroblast
SPTSSB	12.6684	3.61278	137.194	1.09381e-31	2.80342e-30	SPTSSB	-1*Fibroblast
RHPN1	5.45462	4.09148	136.951	1.23575e-31	3.16295e-30	RHPN1	-1*Fibroblast
HOXA11-AS	-12.2312	1.20068	136.946	1.23931e-31	3.1678e-30	HOXA11-AS	-1*Fibroblast
ARFGEF3	5.69593	5.10433	136.729	1.38248e-31	3.52904e-30	ARFGEF3	-1*Fibroblast
CNKSR1	5.64968	3.6847	136.329	1.6905e-31	4.30952e-30	CNKSR1	-1*Fibroblast
CKMT1A	10.8083	2.47619	136.197	1.80697e-31	4.60028e-30	CKMT1A	-1*Fibroblast
N4BP3	6.6063	6.59179	136.192	1.81125e-31	4.60503e-30	N4BP3	-1*Fibroblast
HOXB7	-12.6062	1.8147	136.09	1.90641e-31	4.8405e-30	HOXB7	-1*Fibroblast
MIR31HG	-8.01848	2.92853	136	1.9952e-31	5.05919e-30	MIR31HG	-1*Fibroblast
PPL	7.18974	5.20913	135.947	2.04977e-31	5.19067e-30	PPL	-1*Fibroblast
NAALADL1	11.2343	2.09746	135.938	2.05841e-31	5.20562e-30	NAALADL1	-1*Fibroblast
TUBBP5	11.1603	2.89796	135.605	2.43429e-31	6.14804e-30	TUBBP5	-1*Fibroblast
PDLIM4	-3.57437	4.69003	135.169	3.03178e-31	7.6469e-30	PDLIM4	-1*Fibroblast
LARGE	6.10064	5.3851	135.083	3.16596e-31	7.97478e-30	LARGE	-1*Fibroblast
SAMD9L	-12.839	1.77198	135.013	3.28046e-31	8.25229e-30	SAMD9L	-1*Fibroblast
RPARP-AS1	4.24943	4.27861	134.983	3.33016e-31	8.36626e-30	RPARP-AS1	-1*Fibroblast
SPRYD3	-3.03551	4.79075	134.765	3.71635e-31	9.32416e-30	SPRYD3	-1*Fibroblast
AEBP1	-4.5565	7.66447	134.75	3.7453e-31	9.38443e-30	AEBP1	-1*Fibroblast
HOXD11	-12.1029	1.06169	134.736	3.77118e-31	9.43687e-30	HOXD11	-1*Fibroblast
FAM101B	-2.905	6.43485	134.687	3.86564e-31	9.66056e-30	FAM101B	-1*Fibroblast
PLEC	-3.71236	9.0186	134.533	4.17652e-31	1.04238e-29	PLEC	-1*Fibroblast
FAM46A	-5.39629	4.57396	134.525	4.19487e-31	1.04559e-29	FAM46A	-1*Fibroblast
TMEM204	-8.43411	2.28944	134.343	4.59682e-31	1.14428e-29	TMEM204	-1*Fibroblast
GPC2	4.62219	5.94214	134.077	5.25644e-31	1.30677e-29	GPC2	-1*Fibroblast
SLC9A3R2	-3.47656	5.566	134.053	5.31938e-31	1.32069e-29	SLC9A3R2	-1*Fibroblast
CDC42BPG	4.3389	3.97667	133.675	6.43593e-31	1.59583e-29	CDC42BPG	-1*Fibroblast
FAM129B	-3.06999	7.7889	133.654	6.5021e-31	1.61014e-29	FAM129B	-1*Fibroblast
TSPAN7	7.10491	3.04944	133.641	6.54617e-31	1.61894e-29	TSPAN7	-1*Fibroblast
TRAM2	-4.39618	6.9853	133.402	7.38458e-31	1.82392e-29	TRAM2	-1*Fibroblast
SDF4	-2.60209	7.35427	133.367	7.51599e-31	1.85398e-29	SDF4	-1*Fibroblast
RAPGEF5	6.12379	2.43029	133.361	7.53695e-31	1.85674e-29	RAPGEF5	-1*Fibroblast
SLC15A3	6.0171	3.21243	133.319	7.69984e-31	1.89442e-29	SLC15A3	-1*Fibroblast
CENPH	3.41276	5.88477	133.293	7.79919e-31	1.91639e-29	CENPH	-1*Fibroblast
MBOAT2	-3.3102	5.12352	132.732	1.03501e-30	2.5399e-29	MBOAT2	-1*Fibroblast
RNF175	11.6798	2.28954	132.445	1.19555e-30	2.9301e-29	RNF175	-1*Fibroblast
IFNLR1	7.09869	2.64471	132.437	1.20075e-30	2.93905e-29	IFNLR1	-1*Fibroblast
PLEKHH1	5.06249	4.76052	132.423	1.2089e-30	2.9552e-29	PLEKHH1	-1*Fibroblast
LRP12	-4.01419	5.32308	132.223	1.33733e-30	3.26497e-29	LRP12	-1*Fibroblast
PPAP2C	3.68626	4.94742	132.176	1.36893e-30	3.33783e-29	PPAP2C	-1*Fibroblast
ELOVL1	-3.59698	5.88027	132.135	1.39788e-30	3.4023e-29	ELOVL1	-1*Fibroblast
SMTN	-3.26602	5.53435	132.133	1.39894e-30	3.4023e-29	SMTN	-1*Fibroblast
ACAN	-9.97799	5.48691	132.067	1.4465e-30	3.51349e-29	ACAN	-1*Fibroblast
LHFP	-3.69037	3.85818	131.986	1.50648e-30	3.6545e-29	LHFP	-1*Fibroblast
RADIL	5.4649	3.12819	131.734	1.71078e-30	4.14483e-29	RADIL	-1*Fibroblast
ETV1	3.34098	5.12613	131.71	1.73169e-30	4.19017e-29	ETV1	-1*Fibroblast
HRC	12.057	2.66896	131.646	1.78784e-30	4.32054e-29	HRC	-1*Fibroblast
AGTR1	-9.61469	2.51446	131.418	2.00557e-30	4.84056e-29	AGTR1	-1*Fibroblast
SBK1	7.61002	6.90509	131.382	2.04254e-30	4.92355e-29	SBK1	-1*Fibroblast
ANO5	7.35485	2.61571	131.359	2.06654e-30	4.97512e-29	ANO5	-1*Fibroblast
CALB1	12.5342	3.95596	131.213	2.22423e-30	5.34515e-29	CALB1	-1*Fibroblast
ZBTB8B	7.38771	1.9766	131.211	2.22586e-30	5.34515e-29	ZBTB8B	-1*Fibroblast
SULT4A1	7.26175	2.90963	131.043	2.42268e-30	5.81048e-29	SULT4A1	-1*Fibroblast
ALDH3B1	-7.84493	2.47725	130.979	2.50183e-30	5.98626e-29	ALDH3B1	-1*Fibroblast
DLX1	-10.3787	1.51012	130.979	2.50227e-30	5.98626e-29	DLX1	-1*Fibroblast
PHC1	4.69501	8.09594	130.867	2.64746e-30	6.32567e-29	PHC1	-1*Fibroblast
C10orf35	4.34479	3.70148	130.845	2.67704e-30	6.38834e-29	C10orf35	-1*Fibroblast
ARTN	5.75089	2.93728	130.755	2.80083e-30	6.67536e-29	ARTN	-1*Fibroblast
HLA-B	-3.00574	6.73281	130.285	3.54992e-30	8.45014e-29	HLA-B	-1*Fibroblast
LTR7:ERV1:LTR	5.96311	9.49817	130.028	4.03976e-30	9.60415e-29	LTR7:ERV1:LTR	-1*Fibroblast
GOLGA2P5	6.45977	2.16987	129.779	4.58044e-30	1.0876e-28	GOLGA2P5	-1*Fibroblast
SLFN13	4.498	5.03426	129.704	4.75666e-30	1.12803e-28	SLFN13	-1*Fibroblast
CD248	-4.63566	4.70293	129.465	5.36612e-30	1.27098e-28	CD248	-1*Fibroblast
ADGRG5	7.03729	3.28426	129.44	5.43381e-30	1.28542e-28	ADGRG5	-1*Fibroblast
IL13RA1	-3.00286	5.40485	129.419	5.49167e-30	1.29749e-28	IL13RA1	-1*Fibroblast
DLGAP5	3.1415	7.1527	129.398	5.54964e-30	1.30956e-28	DLGAP5	-1*Fibroblast
TANC2	-3.77753	4.18692	129.36	5.65804e-30	1.33349e-28	TANC2	-1*Fibroblast
LOC728485	4.84161	3.74501	129.267	5.92723e-30	1.39521e-28	LOC728485	-1*Fibroblast
TUBB6	-3.28935	7.94994	129.185	6.17917e-30	1.45271e-28	TUBB6	-1*Fibroblast
RGS10	-3.57133	4.50418	129.08	6.51412e-30	1.52957e-28	RGS10	-1*Fibroblast
GRIA4	8.28959	4.17035	129.049	6.61691e-30	1.5518e-28	GRIA4	-1*Fibroblast
ACAP1	4.04205	3.85484	128.977	6.86103e-30	1.60707e-28	ACAP1	-1*Fibroblast
KCNE4	-11.159	5.13301	128.865	7.25776e-30	1.69791e-28	KCNE4	-1*Fibroblast
ARHGEF26	5.44655	3.28622	128.753	7.67994e-30	1.79447e-28	ARHGEF26	-1*Fibroblast
FAM57B	5.93533	4.0149	128.686	7.94358e-30	1.85379e-28	FAM57B	-1*Fibroblast
POU5F1	9.25064	10.3803	128.619	8.2153e-30	1.91486e-28	POU5F1	-1*Fibroblast
RASL12	7.05337	2.36597	128.484	8.79457e-30	2.04737e-28	RASL12	-1*Fibroblast
ADCYAP1R1	6.62248	3.56282	128.265	9.82145e-30	2.28364e-28	ADCYAP1R1	-1*Fibroblast
TBXA2R	-5.51762	2.44501	128.202	1.01384e-29	2.35445e-28	TBXA2R	-1*Fibroblast
ACTN3	12.5444	3.70801	128.104	1.06527e-29	2.47087e-28	ACTN3	-1*Fibroblast
SYDE1	-3.4774	5.31979	128.041	1.09973e-29	2.5477e-28	SYDE1	-1*Fibroblast
CYB5R3	-2.69376	8.0051	127.833	1.22114e-29	2.82553e-28	CYB5R3	-1*Fibroblast
KLK10	11.3495	2.22749	127.824	1.22624e-29	2.83391e-28	KLK10	-1*Fibroblast
PRKCZ	3.49163	5.28818	127.809	1.23564e-29	2.85216e-28	PRKCZ	-1*Fibroblast
KIAA1804	5.90578	4.56799	127.769	1.26091e-29	2.90696e-28	KIAA1804	-1*Fibroblast
BEX2	7.03658	4.8364	127.679	1.31965e-29	3.03683e-28	BEX2	-1*Fibroblast
PTPN6	4.96954	3.83767	127.678	1.32043e-29	3.03683e-28	PTPN6	-1*Fibroblast
CRIP2	-4.57413	5.4453	127.654	1.33638e-29	3.0698e-28	CRIP2	-1*Fibroblast
CUX2	6.87386	2.68301	127.627	1.35431e-29	3.10723e-28	CUX2	-1*Fibroblast
PPP4R4	6.2285	2.60987	127.58	1.38716e-29	3.17879e-28	PPP4R4	-1*Fibroblast
ZNF589	3.63865	5.98632	127.316	1.58409e-29	3.62569e-28	ZNF589	-1*Fibroblast
GLB1L3	11.7467	3.37958	127.096	1.77033e-29	4.04712e-28	GLB1L3	-1*Fibroblast
NRXN2	3.68587	3.91536	126.747	2.10991e-29	4.81613e-28	NRXN2	-1*Fibroblast
ZNF138	3.26255	4.88284	126.746	2.11178e-29	4.81613e-28	ZNF138	-1*Fibroblast
UNC5A	10.9578	2.47063	126.521	2.36539e-29	5.38805e-28	UNC5A	-1*Fibroblast
RALGPS1	4.45604	4.22921	126.494	2.39713e-29	5.45383e-28	RALGPS1	-1*Fibroblast
NAP1L2	6.46734	3.15921	126.402	2.51161e-29	5.70747e-28	NAP1L2	-1*Fibroblast
ZGRF1	3.40631	4.91411	126.304	2.63771e-29	5.98688e-28	ZGRF1	-1*Fibroblast
KLHDC7A	13.1395	3.8673	126.14	2.86529e-29	6.49569e-28	KLHDC7A	-1*Fibroblast
GALNT14	6.65489	3.26049	126.05	2.99764e-29	6.78763e-28	GALNT14	-1*Fibroblast
GLIS1	-6.92293	2.07746	126.022	3.04157e-29	6.87894e-28	GLIS1	-1*Fibroblast
C11orf87	-6.99686	2.43485	125.988	3.09374e-29	6.98863e-28	C11orf87	-1*Fibroblast
BAG3	-3.00161	5.39518	125.719	3.54255e-29	7.99297e-28	BAG3	-1*Fibroblast
PRSS16	5.4832	3.0875	125.498	3.96064e-29	8.92574e-28	PRSS16	-1*Fibroblast
MAP4K1	6.07189	3.41037	125.44	4.07798e-29	9.1793e-28	MAP4K1	-1*Fibroblast
DGKK	12.3822	2.97626	125.332	4.3047e-29	9.67821e-28	DGKK	-1*Fibroblast
COMMD3-BMI1	-3.68995	3.34358	125.232	4.52904e-29	1.01706e-27	COMMD3-BMI1	-1*Fibroblast
SYNGR3	3.5247	4.86809	125.182	4.64358e-29	1.04155e-27	SYNGR3	-1*Fibroblast
CA11	4.14936	5.60555	125.145	4.73038e-29	1.05977e-27	CA11	-1*Fibroblast
ATP10A	-6.01351	4.67362	125.119	4.79351e-29	1.07265e-27	ATP10A	-1*Fibroblast
BEX5	11.5036	1.93969	124.95	5.21975e-29	1.16666e-27	BEX5	-1*Fibroblast
DLGAP1	7.22085	3.64391	124.874	5.42391e-29	1.21087e-27	DLGAP1	-1*Fibroblast
HOXB4	-11.6856	0.845218	124.794	5.64711e-29	1.25923e-27	HOXB4	-1*Fibroblast
PKP2	6.00577	4.50386	124.791	5.65417e-29	1.25932e-27	PKP2	-1*Fibroblast
CUEDC1	-3.08571	4.47688	124.611	6.19098e-29	1.37728e-27	CUEDC1	-1*Fibroblast
KLF15	4.58773	3.36053	124.585	6.27189e-29	1.39365e-27	KLF15	-1*Fibroblast
ZNF114	4.96449	3.57595	124.568	6.32833e-29	1.40455e-27	ZNF114	-1*Fibroblast
LOC729737	5.53691	2.91326	124.562	6.34753e-29	1.40717e-27	LOC729737	-1*Fibroblast
BST2	7.23549	4.42087	124.486	6.59519e-29	1.46037e-27	BST2	-1*Fibroblast
KCNN2	12.0338	2.91684	124.344	7.08355e-29	1.56669e-27	KCNN2	-1*Fibroblast
TCF15	7.75013	2.57942	124.234	7.48832e-29	1.65429e-27	TCF15	-1*Fibroblast
MAML2	-4.73013	3.88776	124.192	7.6472e-29	1.68743e-27	MAML2	-1*Fibroblast
SLC8A1	-6.4684	4.00362	123.816	9.24454e-29	2.03754e-27	SLC8A1	-1*Fibroblast
CPA4	-14.5954	6.60256	123.601	1.03017e-28	2.26792e-27	CPA4	-1*Fibroblast
TRPV2	-5.67478	4.41729	123.585	1.03841e-28	2.28343e-27	TRPV2	-1*Fibroblast
SLC2A4	6.32178	2.91875	123.515	1.07583e-28	2.36298e-27	SLC2A4	-1*Fibroblast
TGM2	-5.86655	4.70038	123.238	1.23676e-28	2.71333e-27	TGM2	-1*Fibroblast
PPP1R18	-3.05815	6.20409	123.156	1.28916e-28	2.82502e-27	PPP1R18	-1*Fibroblast
ARHGAP44	3.80146	4.5223	123.04	1.36649e-28	2.99103e-27	ARHGAP44	-1*Fibroblast
CDKN2C	-12.1987	1.1729	123.033	1.3714e-28	2.99835e-27	CDKN2C	-1*Fibroblast
MCAM	-4.67949	6.04751	122.915	1.45543e-28	3.17842e-27	MCAM	-1*Fibroblast
PCDHGA10	-3.79442	4.42227	122.835	1.51533e-28	3.30544e-27	PCDHGA10	-1*Fibroblast
GALNT13	7.8949	2.39181	122.76	1.57395e-28	3.42937e-27	GALNT13	-1*Fibroblast
HOXC8	-11.955	0.925853	122.598	1.70734e-28	3.71326e-27	HOXC8	-1*Fibroblast
TRIM36	5.43122	2.81429	122.597	1.70814e-28	3.71326e-27	TRIM36	-1*Fibroblast
CYYR1	4.70751	4.53681	122.562	1.7388e-28	3.77559e-27	CYYR1	-1*Fibroblast
OLMALINC	3.90149	4.29212	122.126	2.16685e-28	4.69969e-27	OLMALINC	-1*Fibroblast
IGFBP6	-4.36917	5.07974	122.045	2.2567e-28	4.88901e-27	IGFBP6	-1*Fibroblast
RET	5.11831	3.12592	121.907	2.41973e-28	5.23623e-27	RET	-1*Fibroblast
MAN1C1	5.3621	4.21006	121.772	2.58922e-28	5.59666e-27	MAN1C1	-1*Fibroblast
ULBP2	-12.943	2.06591	121.575	2.8598e-28	6.17452e-27	ULBP2	-1*Fibroblast
ARHGEF39	3.85811	4.49254	121.557	2.88651e-28	6.22511e-27	ARHGEF39	-1*Fibroblast
GPX7	-2.98915	5.22798	121.546	2.9021e-28	6.25167e-27	GPX7	-1*Fibroblast
ERAP2	-10.6311	2.61608	121.43	3.0764e-28	6.61965e-27	ERAP2	-1*Fibroblast
PRR16	-6.10093	2.46185	121.374	3.16442e-28	6.80136e-27	PRR16	-1*Fibroblast
LINC01605	-9.66247	1.6487	121.366	3.17758e-28	6.82195e-27	LINC01605	-1*Fibroblast
PDE2A	6.44361	2.57924	121.363	3.18248e-28	6.82477e-27	PDE2A	-1*Fibroblast
IFI16	-5.86376	4.18185	121.34	3.21891e-28	6.89514e-27	IFI16	-1*Fibroblast
MAGEL2	5.97656	3.76297	121.242	3.38249e-28	7.23739e-27	MAGEL2	-1*Fibroblast
LAYN	-6.81815	4.20146	121.217	3.42528e-28	7.32073e-27	LAYN	-1*Fibroblast
ORC1	3.54871	5.81472	121.151	3.54156e-28	7.56075e-27	ORC1	-1*Fibroblast
RASGEF1A	3.24536	4.42043	120.732	4.37445e-28	9.32841e-27	RASGEF1A	-1*Fibroblast
FBXL8	-10.9101	0.138791	120.715	4.41131e-28	9.39649e-27	FBXL8	-1*Fibroblast
ZNF101	3.0022	4.96757	120.63	4.60506e-28	9.79824e-27	ZNF101	-1*Fibroblast
VAV1	11.2252	1.75583	120.58	4.72183e-28	1.00355e-26	VAV1	-1*Fibroblast
ELK3	-3.18598	5.2489	120.541	4.81513e-28	1.02224e-26	ELK3	-1*Fibroblast
COBL	10.0132	5.4678	120.511	4.88908e-28	1.03678e-26	COBL	-1*Fibroblast
ENPP5	8.45825	3.06214	120.393	5.18995e-28	1.09936e-26	ENPP5	-1*Fibroblast
EPS8L1	4.0314	3.92886	120.353	5.29616e-28	1.12061e-26	EPS8L1	-1*Fibroblast
HTRA1	-6.37327	7.69427	120.238	5.61123e-28	1.18596e-26	HTRA1	-1*Fibroblast
TMEM263	-4.71113	5.55642	120.201	5.7155e-28	1.20666e-26	TMEM263	-1*Fibroblast
LINC00664	10.6097	2.69471	120.18	5.77805e-28	1.21851e-26	LINC00664	-1*Fibroblast
HERPUD1	-4.54501	6.06439	120.093	6.03727e-28	1.27177e-26	HERPUD1	-1*Fibroblast
KIAA1549L	-4.34601	4.19652	120.062	6.1322e-28	1.28958e-26	KIAA1549L	-1*Fibroblast
VIPR1	7.91813	1.78035	120.061	6.13539e-28	1.28958e-26	VIPR1	-1*Fibroblast
LOC100507156	-6.54457	0.764724	119.942	6.51433e-28	1.36772e-26	LOC100507156	-1*Fibroblast
ENDOD1	-3.68616	4.42038	119.857	6.79902e-28	1.42592e-26	ENDOD1	-1*Fibroblast
POU5F1B	5.74772	3.56951	119.659	7.51119e-28	1.57355e-26	POU5F1B	-1*Fibroblast
FAM105A	4.99203	2.78279	119.599	7.74359e-28	1.62045e-26	FAM105A	-1*Fibroblast
CDC25C	3.26722	4.64974	119.517	8.06933e-28	1.68677e-26	CDC25C	-1*Fibroblast
HUNK	11.3686	2.94542	119.377	8.65963e-28	1.80817e-26	HUNK	-1*Fibroblast
EDA	7.18183	3.98336	119.059	1.01681e-27	2.12082e-26	EDA	-1*Fibroblast
FREM1	10.6775	1.38594	118.994	1.05029e-27	2.18825e-26	FREM1	-1*Fibroblast
EMILIN3	5.88071	3.49958	118.969	1.06385e-27	2.21408e-26	EMILIN3	-1*Fibroblast
PPM1N	4.86519	2.68293	118.743	1.19235e-27	2.47882e-26	PPM1N	-1*Fibroblast
SOX3	8.05604	5.10011	118.668	1.23831e-27	2.57156e-26	SOX3	-1*Fibroblast
NRARP	4.99339	4.83282	118.315	1.47892e-27	3.06787e-26	NRARP	-1*Fibroblast
RNF165	7.27879	2.39912	118.22	1.55162e-27	3.21518e-26	RNF165	-1*Fibroblast
HOXA10-AS	-11.2413	0.191304	118.161	1.599e-27	3.30975e-26	HOXA10-AS	-1*Fibroblast
CYB5A	3.78061	5.73216	118.074	1.6703e-27	3.45231e-26	CYB5A	-1*Fibroblast
IL31RA	-11.5885	0.524143	118.073	1.6715e-27	3.45231e-26	IL31RA	-1*Fibroblast
EMP3	-5.40867	5.79262	118.05	1.69086e-27	3.48851e-26	EMP3	-1*Fibroblast
LPPR2	-3.31304	5.06967	118.003	1.73149e-27	3.56848e-26	LPPR2	-1*Fibroblast
SNCB	8.507	2.56023	117.842	1.8775e-27	3.86522e-26	SNCB	-1*Fibroblast
QSOX1	-3.27478	8.5804	117.77	1.94729e-27	4.00457e-26	QSOX1	-1*Fibroblast
DENND1C	6.01964	2.57511	117.595	2.12672e-27	4.36663e-26	DENND1C	-1*Fibroblast
ASRGL1	3.63341	5.65165	117.594	2.12794e-27	4.36663e-26	ASRGL1	-1*Fibroblast
TLL1	-5.75022	2.26103	117.512	2.2177e-27	4.54593e-26	TLL1	-1*Fibroblast
LTBP2	-9.43992	7.81171	117.441	2.29782e-27	4.70509e-26	LTBP2	-1*Fibroblast
MEDAG	11.5932	1.8082	117.432	2.30873e-27	4.72236e-26	MEDAG	-1*Fibroblast
NKD2	7.22786	3.10068	117.373	2.37821e-27	4.85926e-26	NKD2	-1*Fibroblast
SYNE1	-5.09717	4.53914	117.32	2.44254e-27	4.98536e-26	SYNE1	-1*Fibroblast
FAAH2	7.75043	1.82609	117.314	2.44979e-27	4.9948e-26	FAAH2	-1*Fibroblast
TRIM24	2.91873	6.85059	117.26	2.5175e-27	5.12736e-26	TRIM24	-1*Fibroblast
KREMEN2	6.12891	3.24272	117.21	2.58212e-27	5.25335e-26	KREMEN2	-1*Fibroblast
CDC42EP3	-4.21142	7.00763	117.178	2.62462e-27	5.33412e-26	CDC42EP3	-1*Fibroblast
ATP10D	-5.45811	3.93848	117.154	2.65637e-27	5.39288e-26	ATP10D	-1*Fibroblast
SNAI3	6.8134	2.64716	117.015	2.84899e-27	5.77777e-26	SNAI3	-1*Fibroblast
MYO5C	5.87098	3.92548	116.752	3.25322e-27	6.59053e-26	MYO5C	-1*Fibroblast
PRKCA	-3.64417	5.52403	116.652	3.42085e-27	6.92277e-26	PRKCA	-1*Fibroblast
IPW	4.07485	6.85244	116.564	3.57724e-27	7.23158e-26	IPW	-1*Fibroblast
MYO3A	10.4818	2.00321	116.556	3.59083e-27	7.25134e-26	MYO3A	-1*Fibroblast
ADGRA2	-6.74752	5.43568	116.371	3.94152e-27	7.95109e-26	ADGRA2	-1*Fibroblast
GYG2	3.06731	5.47006	116.244	4.2023e-27	8.4682e-26	GYG2	-1*Fibroblast
GPR37	8.17716	3.49167	115.968	4.82909e-27	9.72098e-26	GPR37	-1*Fibroblast
SYNE2	3.19541	6.68483	115.915	4.96084e-27	9.97564e-26	SYNE2	-1*Fibroblast
MET	-4.71958	5.49983	115.909	4.97561e-27	9.99479e-26	MET	-1*Fibroblast
KCNQ4	8.02839	1.89724	115.854	5.11549e-27	1.02649e-25	KCNQ4	-1*Fibroblast
SLC19A3	6.8109	2.26202	115.824	5.1934e-27	1.04103e-25	SLC19A3	-1*Fibroblast
TPM1	-3.10534	9.49817	115.605	5.80003e-27	1.16116e-25	TPM1	-1*Fibroblast
DRAXIN	5.64127	3.56176	115.603	5.80491e-27	1.16116e-25	DRAXIN	-1*Fibroblast
GAS2L1	-3.3098	5.00271	115.56	5.93414e-27	1.18577e-25	GAS2L1	-1*Fibroblast
GPRIN2	7.00492	2.87355	115.457	6.24868e-27	1.24731e-25	GPRIN2	-1*Fibroblast
ANO9	7.78851	2.32556	115.388	6.47012e-27	1.29016e-25	ANO9	-1*Fibroblast
ZNF703	-6.66516	3.64456	115.257	6.91167e-27	1.37677e-25	ZNF703	-1*Fibroblast
TPM2	-3.98239	8.84148	115.145	7.31393e-27	1.45537e-25	TPM2	-1*Fibroblast
RHOC	-3.5107	7.6258	115.097	7.49317e-27	1.48948e-25	RHOC	-1*Fibroblast
DPP6	7.68205	3.62163	115.085	7.5379e-27	1.49681e-25	DPP6	-1*Fibroblast
SMYD2	-4.06691	3.50144	114.964	8.0141e-27	1.58971e-25	SMYD2	-1*Fibroblast
NEDD4	-4.09318	3.8303	114.936	8.12676e-27	1.61038e-25	NEDD4	-1*Fibroblast
SELENBP1	3.82646	3.594	114.907	8.24958e-27	1.63302e-25	SELENBP1	-1*Fibroblast
WISP1	-10.7812	0.0371548	114.838	8.53807e-27	1.68838e-25	WISP1	-1*Fibroblast
SERPINB6	-2.59669	5.77281	114.75	8.92575e-27	1.76321e-25	SERPINB6	-1*Fibroblast
HERVH-int:ERV1:LTR	6.64419	11.6152	114.593	9.6646e-27	1.90718e-25	HERVH-int:ERV1:LTR	-1*Fibroblast
DDR2	-7.53676	4.50974	114.58	9.72443e-27	1.917e-25	DDR2	-1*Fibroblast
LIN28A	9.58613	9.95678	114.574	9.7534e-27	1.92072e-25	LIN28A	-1*Fibroblast
CCDC181	7.08832	1.88485	114.54	9.92598e-27	1.95269e-25	CCDC181	-1*Fibroblast
EFNA2	5.57387	2.59781	114.513	1.00613e-26	1.97726e-25	EFNA2	-1*Fibroblast
MARC1	3.9281	4.45756	114.457	1.03481e-26	2.03153e-25	MARC1	-1*Fibroblast
CD59	-4.09793	7.95357	114.448	1.03949e-26	2.03862e-25	CD59	-1*Fibroblast
FLT4	4.50007	3.23577	114.39	1.07023e-26	2.09676e-25	FLT4	-1*Fibroblast
MAP1B	-3.56516	7.7301	114.371	1.08058e-26	2.11485e-25	MAP1B	-1*Fibroblast
FRAS1	7.42711	6.8466	114.335	1.10034e-26	2.15132e-25	FRAS1	-1*Fibroblast
ZIC3	11.7291	4.67982	114.292	1.12453e-26	2.19636e-25	ZIC3	-1*Fibroblast
COMT	-2.78426	5.47733	114.208	1.17337e-26	2.2894e-25	COMT	-1*Fibroblast
SEC14L5	11.7906	2.78635	114.086	1.24784e-26	2.4322e-25	SEC14L5	-1*Fibroblast
SLC1A4	-5.933	4.37294	114.066	1.26073e-26	2.45482e-25	SLC1A4	-1*Fibroblast
GSN	-3.17912	7.44907	113.993	1.30788e-26	2.54402e-25	GSN	-1*Fibroblast
MAGED1	-2.37334	8.29623	113.948	1.33763e-26	2.59923e-25	MAGED1	-1*Fibroblast
RTN4RL2	5.70917	3.76116	113.658	1.54821e-26	3.00536e-25	RTN4RL2	-1*Fibroblast
ARHGAP31	-3.52042	4.4853	113.635	1.56614e-26	3.03707e-25	ARHGAP31	-1*Fibroblast
IGSF9	6.28077	4.19239	113.612	1.58459e-26	3.06972e-25	IGSF9	-1*Fibroblast
CXCL12	-3.82676	6.84431	113.548	1.63638e-26	3.16573e-25	CXCL12	-1*Fibroblast
MTMR7	7.50158	2.14517	113.547	1.63747e-26	3.16573e-25	MTMR7	-1*Fibroblast
WWC1	2.73346	5.24702	113.435	1.73289e-26	3.3468e-25	WWC1	-1*Fibroblast
ZNF488	4.32445	3.0882	113.186	1.96473e-26	3.79071e-25	ZNF488	-1*Fibroblast
SCN4A	9.44845	2.8212	113.034	2.12135e-26	4.08876e-25	SCN4A	-1*Fibroblast
LMTK3	3.9731	3.47398	112.957	2.20538e-26	4.24642e-25	LMTK3	-1*Fibroblast
TNFSF9	-4.95704	4.72747	112.874	2.29927e-26	4.42273e-25	TNFSF9	-1*Fibroblast
HIF3A	5.31006	3.64024	112.66	2.56162e-26	4.92239e-25	HIF3A	-1*Fibroblast
CADPS2	4.99085	3.90056	112.645	2.58099e-26	4.95462e-25	CADPS2	-1*Fibroblast
ZNF677	7.09713	2.33967	112.315	3.04816e-26	5.84552e-25	ZNF677	-1*Fibroblast
IRF6	4.71162	4.48918	112.305	3.06371e-26	5.86945e-25	IRF6	-1*Fibroblast
GOLT1A	10.6373	1.65015	111.99	3.5913e-26	6.87327e-25	GOLT1A	-1*Fibroblast
MXRA7	-3.86405	6.66283	111.861	3.83334e-26	7.32915e-25	MXRA7	-1*Fibroblast
HYAL1	5.22228	2.54479	111.654	4.25376e-26	8.12481e-25	HYAL1	-1*Fibroblast
HTR2A	-11.547	0.465118	111.322	5.03023e-26	9.59827e-25	HTR2A	-1*Fibroblast
BACE1	-3.80269	5.38738	111.297	5.09321e-26	9.70871e-25	BACE1	-1*Fibroblast
EPHB6	4.97344	3.64252	111.205	5.33541e-26	1.01602e-24	EPHB6	-1*Fibroblast
PMM1	-2.81926	4.56653	111.181	5.40083e-26	1.02745e-24	PMM1	-1*Fibroblast
LAMP1	-2.42865	8.2007	111.085	5.66743e-26	1.0771e-24	LAMP1	-1*Fibroblast
SEC31A	-2.6793	7.53979	111.052	5.76356e-26	1.09427e-24	SEC31A	-1*Fibroblast
SEPHS1	3.44518	9.35588	111	5.91577e-26	1.12205e-24	SEPHS1	-1*Fibroblast
HCLS1	-5.34966	4.08206	110.821	6.47474e-26	1.22685e-24	HCLS1	-1*Fibroblast
GPR143	4.55162	3.61898	110.709	6.85424e-26	1.29747e-24	GPR143	-1*Fibroblast
B3GNT9	-3.97852	4.1241	110.631	7.12649e-26	1.34766e-24	B3GNT9	-1*Fibroblast
HS3ST4	10.799	2.02909	110.439	7.85339e-26	1.48365e-24	HS3ST4	-1*Fibroblast
FAM198A	8.19653	2.12327	110.425	7.90735e-26	1.49237e-24	FAM198A	-1*Fibroblast
FKBP10	-3.14114	8.80598	110.42	7.92791e-26	1.49477e-24	FKBP10	-1*Fibroblast
PLIN3	-2.63587	7.25259	110.397	8.01891e-26	1.51043e-24	PLIN3	-1*Fibroblast
LIMS2	-4.69058	3.54798	110.377	8.10326e-26	1.52481e-24	LIMS2	-1*Fibroblast
L1M3:L1:LINE	4.19045	6.43262	110.182	8.93903e-26	1.68041e-24	L1M3:L1:LINE	-1*Fibroblast
DNM3OS	-12.738	1.71158	110.141	9.12759e-26	1.71417e-24	DNM3OS	-1*Fibroblast
TMEFF1	3.31214	5.25938	110.069	9.46251e-26	1.77532e-24	TMEFF1	-1*Fibroblast
MSR1	-8.71175	0.69785	110.067	9.47545e-26	1.77599e-24	MSR1	-1*Fibroblast
BEX1	8.02033	4.95943	110.017	9.71577e-26	1.81925e-24	BEX1	-1*Fibroblast
LAD1	8.04825	4.24544	109.961	9.99294e-26	1.86931e-24	LAD1	-1*Fibroblast
SYNPO2	-4.9802	4.30721	109.866	1.0486e-25	1.95962e-24	SYNPO2	-1*Fibroblast
LINC01279	-11.5572	6.68585	109.79	1.08962e-25	2.03428e-24	LINC01279	-1*Fibroblast
NEDD9	-4.88589	4.93442	109.71	1.13451e-25	2.11601e-24	NEDD9	-1*Fibroblast
SORCS1	11.4611	2.46473	109.658	1.16433e-25	2.1695e-24	SORCS1	-1*Fibroblast
DFNA5	-4.75967	3.89223	109.627	1.18259e-25	2.20138e-24	DFNA5	-1*Fibroblast
HMGN5	4.11924	4.50502	109.434	1.30352e-25	2.42411e-24	HMGN5	-1*Fibroblast
PPAT	2.49937	6.29637	109.431	1.30548e-25	2.4254e-24	PPAT	-1*Fibroblast
RIN2	-5.80426	4.02944	109.337	1.36936e-25	2.5416e-24	RIN2	-1*Fibroblast
CD99	-4.18216	6.74971	109.313	1.38586e-25	2.56971e-24	CD99	-1*Fibroblast
SESN3	5.93301	5.07519	109.301	1.39415e-25	2.58257e-24	SESN3	-1*Fibroblast
ELF3	7.03828	4.23117	109.259	1.4238e-25	2.63492e-24	ELF3	-1*Fibroblast
TACC1	-3.67435	4.66946	109.246	1.43354e-25	2.65039e-24	TACC1	-1*Fibroblast
HES3	11.6183	3.51515	109.22	1.45225e-25	2.68236e-24	HES3	-1*Fibroblast
GPER1	-5.9192	1.90289	109.215	1.45576e-25	2.68624e-24	GPER1	-1*Fibroblast
C2orf15	5.59968	1.7742	109.142	1.5106e-25	2.78473e-24	C2orf15	-1*Fibroblast
RAC2	-4.30834	3.99584	109.046	1.58582e-25	2.92058e-24	RAC2	-1*Fibroblast
CENPF	2.54398	7.61257	108.99	1.6308e-25	3.00052e-24	CENPF	-1*Fibroblast
VASH2	5.82175	7.0472	108.963	1.65308e-25	3.03857e-24	VASH2	-1*Fibroblast
MARVELD1	-2.44406	6.58412	108.961	1.65511e-25	3.03938e-24	MARVELD1	-1*Fibroblast
IKBIP	-3.31398	5.01758	108.958	1.65736e-25	3.04056e-24	IKBIP	-1*Fibroblast
MAPK15	10.4601	1.85699	108.87	1.73248e-25	3.17532e-24	MAPK15	-1*Fibroblast
A2ML1	10.9463	2.51853	108.842	1.75719e-25	3.21752e-24	A2ML1	-1*Fibroblast
PCDHGA8	-3.01793	6.01211	108.803	1.79273e-25	3.27944e-24	PCDHGA8	-1*Fibroblast
LINC01116	-8.79212	0.831093	108.631	1.95507e-25	3.57298e-24	LINC01116	-1*Fibroblast
RASGRP4	10.2071	1.48769	108.572	2.01421e-25	3.67753e-24	RASGRP4	-1*Fibroblast
FABP4	-9.68743	0.797905	108.566	2.0201e-25	3.68475e-24	FABP4	-1*Fibroblast
RMI2	3.56447	5.77423	108.56	2.02607e-25	3.6921e-24	RMI2	-1*Fibroblast
SLITRK3	9.26837	3.08983	108.419	2.17563e-25	3.96084e-24	SLITRK3	-1*Fibroblast
FBP1	5.83379	3.90091	108.374	2.22547e-25	4.04771e-24	FBP1	-1*Fibroblast
STK26	3.39735	6.21249	108.348	2.25547e-25	4.09836e-24	STK26	-1*Fibroblast
TBL1Y	10.3657	1.64371	108.338	2.26688e-25	4.11175e-24	TBL1Y	-1*Fibroblast
RTN4R	3.75493	4.46687	108.337	2.26715e-25	4.11175e-24	RTN4R	-1*Fibroblast
FABP7	11.4009	2.16867	108.238	2.38347e-25	4.3186e-24	FABP7	-1*Fibroblast
PPM1E	5.45149	3.92252	108.225	2.39889e-25	4.3424e-24	PPM1E	-1*Fibroblast
SH3KBP1	-2.95926	5.45574	108.038	2.63641e-25	4.76782e-24	SH3KBP1	-1*Fibroblast
HERVIP10F-int:ERV1:LTR	4.11014	3.32626	108.008	2.67662e-25	4.83596e-24	HERVIP10F-int:ERV1:LTR	-1*Fibroblast
ANKH	-5.60527	5.75455	107.922	2.79603e-25	5.0469e-24	ANKH	-1*Fibroblast
LRRK1	-4.03506	2.26598	107.873	2.86574e-25	5.16783e-24	LRRK1	-1*Fibroblast
MER54A:ERVL:LTR	3.25376	5.6653	107.8	2.97386e-25	5.35773e-24	MER54A:ERVL:LTR	-1*Fibroblast
CALD1	-3.87592	9.2111	107.775	3.01065e-25	5.41888e-24	CALD1	-1*Fibroblast
ERC2	5.78774	2.35992	107.627	3.24486e-25	5.83492e-24	ERC2	-1*Fibroblast
FUT9	8.74085	2.44705	107.611	3.2704e-25	5.87531e-24	FUT9	-1*Fibroblast
MYO1C	-2.76859	7.51376	107.419	3.60394e-25	6.46841e-24	MYO1C	-1*Fibroblast
ATXN1	-5.11027	3.41416	107.331	3.76772e-25	6.75599e-24	ATXN1	-1*Fibroblast
KCTD8	8.07301	1.55023	107.025	4.39665e-25	7.87633e-24	KCTD8	-1*Fibroblast
FAM124B	10.137	1.5137	106.941	4.58568e-25	8.20724e-24	FAM124B	-1*Fibroblast
LINC00162	-12.8813	1.82178	106.938	4.59206e-25	8.21095e-24	LINC00162	-1*Fibroblast
ATP2A3	4.18321	5.00566	106.805	4.91089e-25	8.77281e-24	ATP2A3	-1*Fibroblast
PLA2G4A	-4.2825	2.31919	106.801	4.92164e-25	8.78377e-24	PLA2G4A	-1*Fibroblast
SLC10A3	-3.01189	4.52017	106.792	4.94395e-25	8.81533e-24	SLC10A3	-1*Fibroblast
HOXC11	-11.5863	0.506775	106.613	5.41129e-25	9.63958e-24	HOXC11	-1*Fibroblast
B4GALNT1	-6.28178	1.69425	106.573	5.52197e-25	9.82756e-24	B4GALNT1	-1*Fibroblast
LRRC16B	6.16802	2.63452	106.428	5.94078e-25	1.05631e-23	LRRC16B	-1*Fibroblast
BRSK2	4.45176	3.95613	106.416	5.97797e-25	1.06193e-23	BRSK2	-1*Fibroblast
DUSP16	2.72967	6.85378	106.264	6.45506e-25	1.14561e-23	DUSP16	-1*Fibroblast
RNF103-CHMP3	-2.61533	4.79368	106.205	6.64902e-25	1.17893e-23	RNF103-CHMP3	-1*Fibroblast
OGFRL1	-3.33009	4.10471	106.188	6.7046e-25	1.18768e-23	OGFRL1	-1*Fibroblast
C10orf105	10.512	0.921611	106.115	6.9567e-25	1.23119e-23	C10orf105	-1*Fibroblast
ZIC4	-9.03699	0.984679	106.043	7.21395e-25	1.27554e-23	ZIC4	-1*Fibroblast
CHMP3	-2.63874	4.80627	105.965	7.50497e-25	1.32576e-23	CHMP3	-1*Fibroblast
SNURF	2.82618	9.15509	105.916	7.69374e-25	1.35785e-23	SNURF	-1*Fibroblast
GBP1	-10.4892	2.49211	105.883	7.82028e-25	1.3789e-23	GBP1	-1*Fibroblast
ZSWIM5	5.76742	2.55078	105.87	7.87254e-25	1.38683e-23	ZSWIM5	-1*Fibroblast
D21S2088E	13.4699	3.78684	105.867	7.88668e-25	1.38755e-23	D21S2088E	-1*Fibroblast
NLRP1	-6.72944	2.3572	105.866	7.8912e-25	1.38755e-23	NLRP1	-1*Fibroblast
ANXA5	-2.71912	8.27614	105.811	8.11174e-25	1.42502e-23	ANXA5	-1*Fibroblast
B4GALT1	-3.18474	6.60807	105.635	8.86356e-25	1.55566e-23	B4GALT1	-1*Fibroblast
BCAR3	-3.1426	4.41858	105.624	8.91377e-25	1.56303e-23	BCAR3	-1*Fibroblast
PCDHGC5	-6.26866	2.52405	105.616	8.94902e-25	1.56777e-23	PCDHGC5	-1*Fibroblast
VASN	-3.94394	6.09582	105.612	8.96908e-25	1.56984e-23	VASN	-1*Fibroblast
GPX8	-2.45436	6.84382	105.587	9.07997e-25	1.58779e-23	GPX8	-1*Fibroblast
SYT17	6.54586	2.09991	105.582	9.10502e-25	1.59071e-23	SYT17	-1*Fibroblast
PCOLCE	-5.54625	7.76494	105.562	9.19519e-25	1.60499e-23	PCOLCE	-1*Fibroblast
CPXM2	8.85637	3.05382	105.499	9.49271e-25	1.6554e-23	CPXM2	-1*Fibroblast
NUDT10	4.49587	3.58369	105.496	9.50953e-25	1.65682e-23	NUDT10	-1*Fibroblast
CYP4X1	10.4419	1.04273	105.429	9.83837e-25	1.71254e-23	CYP4X1	-1*Fibroblast
SCUBE1	10.8322	1.94199	105.272	1.06494e-24	1.85202e-23	SCUBE1	-1*Fibroblast
CHEK2	2.87692	5.63526	105.073	1.17689e-24	2.04485e-23	CHEK2	-1*Fibroblast
CBX4	-3.87065	3.43299	105.059	1.18556e-24	2.05803e-23	CBX4	-1*Fibroblast
P3H4	-2.62557	6.19831	105.056	1.1871e-24	2.05883e-23	P3H4	-1*Fibroblast
HOXC4	-10.6914	-0.192555	104.961	1.24593e-24	2.1589e-23	HOXC4	-1*Fibroblast
MFSD6L	10.3501	1.6015	104.847	1.31915e-24	2.28369e-23	MFSD6L	-1*Fibroblast
PLK4	2.47784	5.13326	104.585	1.50573e-24	2.60433e-23	PLK4	-1*Fibroblast
HOXD8	-11.0889	0.084977	104.51	1.56432e-24	2.7032e-23	HOXD8	-1*Fibroblast
ARHGAP10	-3.92817	4.0138	104.466	1.59881e-24	2.7603e-23	ARHGAP10	-1*Fibroblast
ADCY1	4.07865	4.86711	104.456	1.6069e-24	2.77176e-23	ADCY1	-1*Fibroblast
DACT2	10.5529	3.67248	104.428	1.62987e-24	2.80884e-23	DACT2	-1*Fibroblast
PDE7A	2.92162	5.7517	104.283	1.75423e-24	3.02042e-23	PDE7A	-1*Fibroblast
CITED2	-3.61221	6.60248	104.272	1.76334e-24	3.03335e-23	CITED2	-1*Fibroblast
TLR4	-9.74035	3.65917	104.127	1.89744e-24	3.2611e-23	TLR4	-1*Fibroblast
DNA2	2.92591	5.06571	104.03	1.99256e-24	3.42148e-23	DNA2	-1*Fibroblast
CR2	8.3407	1.75974	103.984	2.04e-24	3.49979e-23	CR2	-1*Fibroblast
RAB23	-3.28545	5.48095	103.948	2.07664e-24	3.55945e-23	RAB23	-1*Fibroblast
TVP23A	7.50285	0.986752	103.854	2.1783e-24	3.73034e-23	TVP23A	-1*Fibroblast
SNRPN	2.79728	9.2129	103.847	2.1858e-24	3.73981e-23	SNRPN	-1*Fibroblast
RBM24	-5.87473	2.67933	103.829	2.20535e-24	3.76989e-23	RBM24	-1*Fibroblast
P3H3	-2.84788	6.906	103.82	2.21578e-24	3.78431e-23	P3H3	-1*Fibroblast
HEG1	-4.71876	5.16526	103.787	2.25293e-24	3.84432e-23	HEG1	-1*Fibroblast
C10orf10	-5.09546	1.65166	103.708	2.34491e-24	3.99769e-23	C10orf10	-1*Fibroblast
MAN1B1	-2.53298	6.42679	103.697	2.35769e-24	4.01587e-23	MAN1B1	-1*Fibroblast
DGKA	-2.88179	4.4939	103.636	2.43152e-24	4.13794e-23	DGKA	-1*Fibroblast
PCDHGC4	-2.96242	6.04611	103.594	2.48266e-24	4.22119e-23	PCDHGC4	-1*Fibroblast
PIEZO1	-2.98342	6.66463	103.501	2.60202e-24	4.42019e-23	PIEZO1	-1*Fibroblast
ACBD7	4.22204	3.2971	103.472	2.64124e-24	4.48281e-23	ACBD7	-1*Fibroblast
GAS6-AS1	-10.4938	-0.399258	103.452	2.66745e-24	4.52327e-23	GAS6-AS1	-1*Fibroblast
FIBIN	-9.45055	5.20025	103.412	2.72213e-24	4.61188e-23	FIBIN	-1*Fibroblast
COL5A3	-4.74695	3.56486	103.366	2.78674e-24	4.71715e-23	COL5A3	-1*Fibroblast
HDLBP	-2.41757	9.37823	103.276	2.91597e-24	4.9315e-23	HDLBP	-1*Fibroblast
HRCT1	-8.45732	0.986746	103.268	2.92762e-24	4.94682e-23	HRCT1	-1*Fibroblast
TENM2	-6.71255	4.77341	102.922	3.48529e-24	5.8839e-23	TENM2	-1*Fibroblast
TP73	7.72135	2.2208	102.915	3.49845e-24	5.90088e-23	TP73	-1*Fibroblast
TAF4B	4.14401	4.77828	102.74	3.82134e-24	6.43981e-23	TAF4B	-1*Fibroblast
CPPED1	-2.8757	4.67476	102.733	3.83419e-24	6.45574e-23	CPPED1	-1*Fibroblast
SORL1	5.45191	6.89068	102.693	3.91226e-24	6.58138e-23	SORL1	-1*Fibroblast
TNFRSF12A	-2.77722	7.30316	102.626	4.04795e-24	6.80177e-23	TNFRSF12A	-1*Fibroblast
KNDC1	5.80412	3.85384	102.625	4.05042e-24	6.80177e-23	KNDC1	-1*Fibroblast
MYOF	-8.34781	7.06683	102.617	4.06677e-24	6.82322e-23	MYOF	-1*Fibroblast
PLLP	8.05614	2.74103	102.599	4.10375e-24	6.8792e-23	PLLP	-1*Fibroblast
C9orf172	-7.84218	0.696777	102.577	4.14823e-24	6.94764e-23	C9orf172	-1*Fibroblast
LARP6	-2.95793	5.04622	102.56	4.18557e-24	7.00403e-23	LARP6	-1*Fibroblast
HIC2	2.84794	6.15146	102.492	4.33177e-24	7.24231e-23	HIC2	-1*Fibroblast
FLNC	-6.64992	6.92023	102.321	4.7225e-24	7.88864e-23	FLNC	-1*Fibroblast
SP140L	-4.78279	1.88212	102.168	5.09998e-24	8.51174e-23	SP140L	-1*Fibroblast
S100A2	-6.84192	1.02071	102.04	5.44171e-24	9.07413e-23	S100A2	-1*Fibroblast
GLB1L2	5.60179	2.43851	101.915	5.79427e-24	9.65357e-23	GLB1L2	-1*Fibroblast
FNDC3B	-3.69812	6.26539	101.912	5.80339e-24	9.66031e-23	FNDC3B	-1*Fibroblast
HAS2	-5.92258	5.2429	101.683	6.51466e-24	1.08348e-22	HAS2	-1*Fibroblast
PDCD1LG2	-10.7579	2.74906	101.665	6.57507e-24	1.09257e-22	PDCD1LG2	-1*Fibroblast
C1QTNF4	6.69183	2.17096	101.659	6.59604e-24	1.0951e-22	C1QTNF4	-1*Fibroblast
HHIP	-12.3269	3.77028	101.49	7.1808e-24	1.19115e-22	HHIP	-1*Fibroblast
BMP4	-4.42513	3.55946	101.427	7.41444e-24	1.22884e-22	BMP4	-1*Fibroblast
SOAT1	-4.38122	4.75271	101.364	7.65325e-24	1.26731e-22	SOAT1	-1*Fibroblast
DKK2	-9.36235	1.3626	101.36	7.66885e-24	1.26879e-22	DKK2	-1*Fibroblast
TRDN	7.6712	2.91215	101.306	7.88318e-24	1.30312e-22	TRDN	-1*Fibroblast
TWIST1	-14.418	3.60402	101.144	8.55404e-24	1.41279e-22	TWIST1	-1*Fibroblast
MAP1A	-7.83587	6.27391	101.074	8.86269e-24	1.46183e-22	MAP1A	-1*Fibroblast
ANXA4	-3.19182	4.77851	101.073	8.86632e-24	1.46183e-22	ANXA4	-1*Fibroblast
PRIMA1	10.3402	2.30757	101.001	9.19477e-24	1.51467e-22	PRIMA1	-1*Fibroblast
DOC2A	7.03236	1.75594	100.806	1.0146e-23	1.66993e-22	DOC2A	-1*Fibroblast
TSPAN15	4.09249	3.51754	100.765	1.03591e-23	1.70353e-22	TSPAN15	-1*Fibroblast
ANKLE1	3.36743	3.5638	100.749	1.04428e-23	1.71581e-22	ANKLE1	-1*Fibroblast
CDO1	4.67703	3.429	100.74	1.04908e-23	1.72222e-22	CDO1	-1*Fibroblast
HOXA13	-12.7315	1.68377	100.696	1.07253e-23	1.75918e-22	HOXA13	-1*Fibroblast
LPL	8.24259	3.26126	100.637	1.10476e-23	1.81049e-22	LPL	-1*Fibroblast
JAKMIP1	6.83822	1.09376	100.611	1.11961e-23	1.83325e-22	JAKMIP1	-1*Fibroblast
SSH1	-3.44115	5.7801	100.494	1.18768e-23	1.94304e-22	SSH1	-1*Fibroblast
LOXL4	-8.30417	6.21137	100.449	1.21492e-23	1.9859e-22	LOXL4	-1*Fibroblast
HOTAIR	-11.1818	0.084073	100.417	1.23444e-23	2.01607e-22	HOTAIR	-1*Fibroblast
GABRA3	11.368	2.37632	100.313	1.30149e-23	2.12376e-22	GABRA3	-1*Fibroblast
NACC2	-3.31293	4.91102	100.298	1.31122e-23	2.13781e-22	NACC2	-1*Fibroblast
WDR86	7.31752	3.55259	100.255	1.33987e-23	2.18265e-22	WDR86	-1*Fibroblast
SLC30A4	-8.74371	0.689467	100.091	1.45525e-23	2.36858e-22	SLC30A4	-1*Fibroblast
TRABD2B	6.66934	2.99347	100.04	1.49329e-23	2.42841e-22	TRABD2B	-1*Fibroblast
RYR2	10.7412	2.7988	99.989	1.53249e-23	2.49004e-22	RYR2	-1*Fibroblast
HGSNAT	-4.37917	4.71343	99.9872	1.53385e-23	2.49012e-22	HGSNAT	-1*Fibroblast
GALNT18	5.10534	3.28786	99.981	1.53865e-23	2.49578e-22	GALNT18	-1*Fibroblast
CDC7	3.14302	5.27803	99.9655	1.55077e-23	2.5133e-22	CDC7	-1*Fibroblast
TNFSF11	10.6286	1.50427	99.9633	1.55248e-23	2.51394e-22	TNFSF11	-1*Fibroblast
SLCO4C1	10.3363	3.26518	99.9495	1.56333e-23	2.52935e-22	SLCO4C1	-1*Fibroblast
LRRTM4	10.3583	1.75608	99.8623	1.6337e-23	2.64096e-22	LRRTM4	-1*Fibroblast
HLA-DQB1	8.98354	2.4861	99.8438	1.64907e-23	2.66354e-22	HLA-DQB1	-1*Fibroblast
LY6K	-10.8255	0.000704078	99.8325	1.65843e-23	2.67639e-22	LY6K	-1*Fibroblast
GDAP1L1	4.95926	2.24729	99.8151	1.67309e-23	2.69777e-22	GDAP1L1	-1*Fibroblast
ADAMTS2	-4.80903	5.13866	99.7497	1.72927e-23	2.78599e-22	ADAMTS2	-1*Fibroblast
TESC	6.75446	2.34199	99.4221	2.04031e-23	3.28433e-22	TESC	-1*Fibroblast
GPR63	4.91331	3.47947	99.386	2.07791e-23	3.34203e-22	GPR63	-1*Fibroblast
F11R	8.29172	8.59441	99.3022	2.16771e-23	3.48352e-22	F11R	-1*Fibroblast
ARHGAP24	-5.76354	1.66876	99.1044	2.39531e-23	3.84603e-22	ARHGAP24	-1*Fibroblast
GLIPR2	-3.50191	4.77438	99.062	2.44719e-23	3.92601e-22	GLIPR2	-1*Fibroblast
CCKBR	11.8811	2.85575	99.0516	2.46009e-23	3.94339e-22	CCKBR	-1*Fibroblast
KRT34	-16.946	5.89933	99.0276	2.49011e-23	3.98816e-22	KRT34	-1*Fibroblast
PLCD3	-3.08645	5.34229	99.0244	2.49411e-23	3.9912e-22	PLCD3	-1*Fibroblast
SSR3	-2.69837	8.01044	98.9827	2.54722e-23	4.07277e-22	SSR3	-1*Fibroblast
STXBP2	3.62004	5.18383	98.9473	2.5931e-23	4.14265e-22	STXBP2	-1*Fibroblast
SGSM1	8.62206	2.60413	98.9376	2.60581e-23	4.15947e-22	SGSM1	-1*Fibroblast
ACSS3	4.83494	4.534	98.7953	2.79991e-23	4.46556e-22	ACSS3	-1*Fibroblast
SMTNL2	7.49179	1.23799	98.641	3.02683e-23	4.82343e-22	SMTNL2	-1*Fibroblast
C19orf84	7.4878	1.32738	98.5514	3.16691e-23	5.04243e-22	C19orf84	-1*Fibroblast
TDRKH	3.17021	4.58233	98.461	3.31481e-23	5.27351e-22	TDRKH	-1*Fibroblast
ZNF273	3.42136	4.24033	98.4246	3.37643e-23	5.36705e-22	ZNF273	-1*Fibroblast
MND1	4.43773	4.75619	98.4217	3.38132e-23	5.37035e-22	MND1	-1*Fibroblast
LRRC75A	4.59006	3.39521	98.3574	3.49301e-23	5.54311e-22	LRRC75A	-1*Fibroblast
C15orf27	4.56335	2.48283	98.3365	3.52999e-23	5.59714e-22	C15orf27	-1*Fibroblast
AS3MT	3.62378	3.20405	98.3092	3.57905e-23	5.67021e-22	AS3MT	-1*Fibroblast
AGMO	-6.61173	0.588672	98.2662	3.65764e-23	5.7899e-22	AGMO	-1*Fibroblast
FOXC2	-9.75706	3.27664	98.1314	3.91513e-23	6.19235e-22	FOXC2	-1*Fibroblast
BTBD17	12.4295	2.93555	98.1032	3.9714e-23	6.27614e-22	BTBD17	-1*Fibroblast
MIR198	-3.33012	4.61097	98.0944	3.98896e-23	6.29866e-22	MIR198	-1*Fibroblast
GCH1	3.65954	3.92616	98.064	4.05067e-23	6.39079e-22	GCH1	-1*Fibroblast
FAM174B	4.2191	3.73539	97.9766	4.23349e-23	6.67371e-22	FAM174B	-1*Fibroblast
NFKB1	-2.99019	3.89786	97.9664	4.25552e-23	6.70288e-22	NFKB1	-1*Fibroblast
C9orf135	8.65358	3.86414	97.9203	4.35576e-23	6.8551e-22	C9orf135	-1*Fibroblast
MEIS2	-6.27303	1.75231	97.8549	4.50195e-23	7.07933e-22	MEIS2	-1*Fibroblast
SP8	10.604	4.44875	97.821	4.57969e-23	7.19563e-22	SP8	-1*Fibroblast
MFSD1	-4.40765	4.93927	97.7911	4.64933e-23	7.29903e-22	MFSD1	-1*Fibroblast
RHOH	7.90679	2.85997	97.7267	4.80309e-23	7.53421e-22	RHOH	-1*Fibroblast
PLA2G7	7.68858	1.33668	97.6499	4.99302e-23	7.82569e-22	PLA2G7	-1*Fibroblast
RNFT2	4.34651	3.22989	97.5938	5.13654e-23	8.03794e-22	RNFT2	-1*Fibroblast
FGF5	-15.272	4.22242	97.5936	5.13689e-23	8.03794e-22	FGF5	-1*Fibroblast
CECR6	6.8196	2.17057	97.587	5.15425e-23	8.05848e-22	CECR6	-1*Fibroblast
ART5	3.98746	3.46532	97.5037	5.37567e-23	8.39778e-22	ART5	-1*Fibroblast
CTB-113P19.1	-6.89265	1.15393	97.4347	5.56623e-23	8.68834e-22	CTB-113P19.1	-1*Fibroblast
FAM84B	4.51274	5.8032	97.3973	5.67225e-23	8.84657e-22	FAM84B	-1*Fibroblast
ZNF43	3.09809	5.23799	97.3653	5.76465e-23	8.98333e-22	ZNF43	-1*Fibroblast
SLC4A2	-2.26512	7.12351	97.3372	5.84702e-23	9.10423e-22	SLC4A2	-1*Fibroblast
PICALM	-2.57704	7.01906	97.3059	5.94033e-23	9.24197e-22	PICALM	-1*Fibroblast
GNAO1	4.78106	4.27315	97.1571	6.40382e-23	9.95493e-22	GNAO1	-1*Fibroblast
HOXC9	-11.3186	0.31327	97.0224	6.8548e-23	1.06473e-21	HOXC9	-1*Fibroblast
COL16A1	-5.75429	6.07583	97.0156	6.87848e-23	1.06717e-21	COL16A1	-1*Fibroblast
GDF3	10.5517	4.77762	97.0146	6.8817e-23	1.06717e-21	GDF3	-1*Fibroblast
NLRC5	-4.03994	2.16218	97.0105	6.89604e-23	1.06852e-21	NLRC5	-1*Fibroblast
PIK3R5	6.35163	2.96248	96.9927	6.95833e-23	1.0773e-21	PIK3R5	-1*Fibroblast
ARPC5	-2.32455	6.96673	96.8541	7.46306e-23	1.1545e-21	ARPC5	-1*Fibroblast
IGF2BP1	2.43369	8.26292	96.8202	7.59167e-23	1.17344e-21	IGF2BP1	-1*Fibroblast
ENPP1	-2.83163	5.94704	96.6959	8.08364e-23	1.24847e-21	ENPP1	-1*Fibroblast
STXBP5L	6.37717	1.78492	96.6733	8.17646e-23	1.26179e-21	STXBP5L	-1*Fibroblast
PURA	-3.71749	3.73075	96.6606	8.22916e-23	1.26889e-21	PURA	-1*Fibroblast
WNK4	-5.93911	2.85437	96.61	8.44197e-23	1.30065e-21	WNK4	-1*Fibroblast
PLA2R1	-5.22891	2.14124	96.4906	8.96668e-23	1.38038e-21	PLA2R1	-1*Fibroblast
SEC61A1	-2.70561	8.831	96.4739	9.04297e-23	1.391e-21	SEC61A1	-1*Fibroblast
GAL	6.0735	5.69518	96.4451	9.17512e-23	1.41018e-21	GAL	-1*Fibroblast
MITF	-6.69088	1.4007	96.3694	9.53288e-23	1.46399e-21	MITF	-1*Fibroblast
FAM65A	-5.07494	4.66738	96.3631	9.56345e-23	1.4675e-21	FAM65A	-1*Fibroblast
FZD5	5.09228	6.5907	96.3458	9.64706e-23	1.47914e-21	FZD5	-1*Fibroblast
LTR10G:ERV1:LTR	4.22663	2.78603	96.342	9.66564e-23	1.4808e-21	LTR10G:ERV1:LTR	-1*Fibroblast
FGFRL1	-3.98415	5.36411	96.3335	9.70752e-23	1.48602e-21	FGFRL1	-1*Fibroblast
ARPC1B	-2.56209	7.41448	96.3028	9.85894e-23	1.50798e-21	ARPC1B	-1*Fibroblast
ERVH48-1	12.1929	6.08524	96.2903	9.92141e-23	1.51632e-21	ERVH48-1	-1*Fibroblast
MYBPC2	6.93903	1.7935	96.285	9.94803e-23	1.51849e-21	MYBPC2	-1*Fibroblast
DSC3	-4.01361	4.31537	96.2843	9.95156e-23	1.51849e-21	DSC3	-1*Fibroblast
ALOX12P2	7.61437	1.10322	96.1326	1.07443e-22	1.63814e-21	ALOX12P2	-1*Fibroblast
NCF2	-10.0719	2.13805	96.0858	1.10008e-22	1.67591e-21	NCF2	-1*Fibroblast
ITGA3	-4.45341	7.26693	96.0264	1.13359e-22	1.72558e-21	ITGA3	-1*Fibroblast
PRDM8	-11.4502	0.358675	95.9849	1.1576e-22	1.76072e-21	PRDM8	-1*Fibroblast
ECEL1	4.70545	4.13557	95.9362	1.18645e-22	1.80316e-21	ECEL1	-1*Fibroblast
GPR27	6.02678	2.8221	95.8124	1.26301e-22	1.91798e-21	GPR27	-1*Fibroblast
KLK8	10.3475	1.15052	95.8032	1.26891e-22	1.92541e-21	KLK8	-1*Fibroblast
MYLK	-4.06745	5.94853	95.7835	1.28163e-22	1.94315e-21	MYLK	-1*Fibroblast
NASP	3.80332	9.03893	95.7479	1.30484e-22	1.97678e-21	NASP	-1*Fibroblast
PLS3	-2.17722	7.82325	95.7095	1.33039e-22	2.01388e-21	PLS3	-1*Fibroblast
LIN28B	6.88601	6.98824	95.6584	1.36518e-22	2.06491e-21	LIN28B	-1*Fibroblast
NDEL1	-2.37145	5.43931	95.6473	1.37285e-22	2.07485e-21	NDEL1	-1*Fibroblast
PSRC1	2.65732	6.04021	95.576	1.42323e-22	2.14929e-21	PSRC1	-1*Fibroblast
PLOD1	-3.40761	8.29479	95.5282	1.45797e-22	2.20002e-21	PLOD1	-1*Fibroblast
KIF26B	-6.52702	3.32303	95.5157	1.46726e-22	2.21228e-21	KIF26B	-1*Fibroblast
BAIAP2L2	4.80248	2.29289	95.4985	1.48004e-22	2.22978e-21	BAIAP2L2	-1*Fibroblast
ATP6AP1	-2.51131	6.86745	95.3696	1.57961e-22	2.3779e-21	ATP6AP1	-1*Fibroblast
GFRA2	6.61267	2.53661	95.2799	1.65282e-22	2.48614e-21	GFRA2	-1*Fibroblast
BASP1	-2.5614	7.62822	95.2541	1.67453e-22	2.51681e-21	BASP1	-1*Fibroblast
MYOZ1	6.06037	2.26106	95.2408	1.68584e-22	2.53182e-21	MYOZ1	-1*Fibroblast
PHLDA2	-5.52263	4.16257	95.1951	1.72519e-22	2.58888e-21	PHLDA2	-1*Fibroblast
SNN	2.29717	6.08225	95.1933	1.72678e-22	2.58922e-21	SNN	-1*Fibroblast
APOL1	-8.01813	0.375663	95.148	1.76671e-22	2.647e-21	APOL1	-1*Fibroblast
UTF1	9.96704	5.43341	95.1007	1.80947e-22	2.70894e-21	UTF1	-1*Fibroblast
TSPAN8	-11.1373	0.0673261	94.9249	1.9775e-22	2.95818e-21	TSPAN8	-1*Fibroblast
PLCG2	5.87794	3.60337	94.9212	1.98114e-22	2.96129e-21	PLCG2	-1*Fibroblast
CORO1C	-2.43252	7.97402	94.8258	2.079e-22	3.10514e-21	CORO1C	-1*Fibroblast
SMOC2	10.7082	2.14679	94.7591	2.15024e-22	3.20901e-21	SMOC2	-1*Fibroblast
CLDN19	8.30961	2.8909	94.7002	2.2152e-22	3.30338e-21	CLDN19	-1*Fibroblast
FAM110C	11.8988	3.41879	94.6748	2.24376e-22	3.34335e-21	FAM110C	-1*Fibroblast
TPM4	-2.35605	9.81673	94.6341	2.29044e-22	3.41023e-21	TPM4	-1*Fibroblast
GRM3	8.38691	1.5655	94.5698	2.36606e-22	3.52007e-21	GRM3	-1*Fibroblast
MARCKS	-2.94106	8.05417	94.5421	2.39939e-22	3.56687e-21	MARCKS	-1*Fibroblast
CACNG8	9.54946	2.91202	94.5104	2.43803e-22	3.62148e-21	CACNG8	-1*Fibroblast
ITGAV	-3.67732	6.75485	94.5073	2.44195e-22	3.62448e-21	ITGAV	-1*Fibroblast
ZSCAN18	3.57756	5.1551	94.4968	2.45493e-22	3.64091e-21	ZSCAN18	-1*Fibroblast
L1TD1	7.36059	8.58154	94.3458	2.64951e-22	3.92642e-21	L1TD1	-1*Fibroblast
KCNG3	9.74529	2.33674	94.3318	2.66825e-22	3.95113e-21	KCNG3	-1*Fibroblast
LOC100131315	-10.6394	-0.45943	94.2497	2.78135e-22	4.1154e-21	LOC100131315	-1*Fibroblast
PVR	-4.22524	5.99352	94.2194	2.82421e-22	4.17557e-21	PVR	-1*Fibroblast
ABCG1	9.04655	2.90506	94.1815	2.87878e-22	4.25296e-21	ABCG1	-1*Fibroblast
APOC1	4.92843	5.02152	94.1404	2.93912e-22	4.33873e-21	APOC1	-1*Fibroblast
ZNF649	2.43272	5.72742	94.0152	3.1311e-22	4.61856e-21	ZNF649	-1*Fibroblast
KAT2B	-5.77531	1.93045	93.847	3.40883e-22	5.02432e-21	KAT2B	-1*Fibroblast
SLC7A8	7.82975	7.52138	93.7599	3.56214e-22	5.24569e-21	SLC7A8	-1*Fibroblast
WBP1L	-2.19244	5.8676	93.7586	3.56453e-22	5.24569e-21	WBP1L	-1*Fibroblast
SELPLG	-6.23915	2.02433	93.6444	3.77626e-22	5.553e-21	SELPLG	-1*Fibroblast
PHC2	-3.16393	5.72844	93.5923	3.8769e-22	5.6966e-21	PHC2	-1*Fibroblast
GALNT1	-3.33232	7.58064	93.5604	3.93997e-22	5.78375e-21	GALNT1	-1*Fibroblast
ACTN1	-2.63097	8.66141	93.5592	3.94229e-22	5.78375e-21	ACTN1	-1*Fibroblast
ARF4	-2.57805	7.74527	93.5355	3.9898e-22	5.84895e-21	ARF4	-1*Fibroblast
TCL1B	10.6776	2.49843	93.5327	3.99549e-22	5.85278e-21	TCL1B	-1*Fibroblast
GNG12	-3.48375	6.23216	93.5019	4.05801e-22	5.93979e-21	GNG12	-1*Fibroblast
SLC22A31	7.3534	2.08885	93.4573	4.15054e-22	6.07056e-21	SLC22A31	-1*Fibroblast
MORC4	-3.90994	3.85593	93.3716	4.33416e-22	6.33425e-21	MORC4	-1*Fibroblast
POU2F1	2.85904	6.02338	93.3443	4.39455e-22	6.4176e-21	POU2F1	-1*Fibroblast
TOM1L2	-4.23787	4.32039	93.3366	4.4116e-22	6.43755e-21	TOM1L2	-1*Fibroblast
PARD6B	11.1055	2.65955	93.3328	4.41999e-22	6.44486e-21	PARD6B	-1*Fibroblast
KIAA1211	5.84672	5.11175	93.3116	4.46767e-22	6.5094e-21	KIAA1211	-1*Fibroblast
TBC1D19	-3.33932	2.68407	93.308	4.47581e-22	6.51628e-21	TBC1D19	-1*Fibroblast
VRK1	2.7566	5.65759	93.2505	4.6078e-22	6.70331e-21	VRK1	-1*Fibroblast
NLGN3	5.13667	3.55394	93.2359	4.64192e-22	6.74779e-21	NLGN3	-1*Fibroblast
CCDC150	3.67002	3.27064	93.1872	4.75756e-22	6.91062e-21	CCDC150	-1*Fibroblast
CREB3L4	3.01357	4.47767	93.1257	4.90766e-22	7.12321e-21	CREB3L4	-1*Fibroblast
RNF157	5.56074	3.24275	92.9396	5.39154e-22	7.81958e-21	RNF157	-1*Fibroblast
MEIS1	-7.12356	1.32769	92.9195	5.44649e-22	7.89327e-21	MEIS1	-1*Fibroblast
MOXD1	-4.48537	5.81415	92.8145	5.74317e-22	8.3169e-21	MOXD1	-1*Fibroblast
LAMB2	-2.62733	7.42579	92.7394	5.96549e-22	8.63228e-21	LAMB2	-1*Fibroblast
AXL	-3.96494	6.87364	92.6907	6.11392e-22	8.84035e-21	AXL	-1*Fibroblast
TAGLN	-5.15622	9.97767	92.5239	6.6518e-22	9.61079e-21	TAGLN	-1*Fibroblast
OPTN	-4.1478	5.15052	92.3885	7.12253e-22	1.02831e-20	OPTN	-1*Fibroblast
CAPN11	7.47152	2.10816	92.3039	7.43364e-22	1.07242e-20	CAPN11	-1*Fibroblast
C6orf89	-2.84158	5.73075	92.2559	7.61611e-22	1.09791e-20	C6orf89	-1*Fibroblast
TCL1A	10.4815	1.88878	92.2352	7.69633e-22	1.10863e-20	TCL1A	-1*Fibroblast
C10orf82	5.60298	2.0564	92.219	7.75954e-22	1.11689e-20	C10orf82	-1*Fibroblast
HIVEP3	-5.79135	1.67312	92.2068	7.80765e-22	1.12297e-20	HIVEP3	-1*Fibroblast
SGCB	-2.65496	5.54773	92.1979	7.84261e-22	1.12715e-20	SGCB	-1*Fibroblast
COL2A1	6.16113	4.25584	92.1358	8.09292e-22	1.16224e-20	COL2A1	-1*Fibroblast
CHST9	10.7267	1.94538	92.0571	8.42131e-22	1.20849e-20	CHST9	-1*Fibroblast
PLXNA3	-3.43077	5.31565	92.0517	8.44432e-22	1.21088e-20	PLXNA3	-1*Fibroblast
SYK	10.2414	4.05579	92.0271	8.54976e-22	1.22508e-20	SYK	-1*Fibroblast
SLC35F3	9.794	0.756124	92.0115	8.61748e-22	1.23385e-20	SLC35F3	-1*Fibroblast
WIPI1	-2.88497	4.8629	91.9921	8.70213e-22	1.24504e-20	WIPI1	-1*Fibroblast
MGAT4C	7.85123	1.1128	91.9147	9.0496e-22	1.29378e-20	MGAT4C	-1*Fibroblast
FAM89B	-3.05835	5.07823	91.7865	9.65496e-22	1.37929e-20	FAM89B	-1*Fibroblast
MATN4	6.10249	1.17262	91.7845	9.6647e-22	1.37965e-20	MATN4	-1*Fibroblast
SPSB1	-3.29097	3.28627	91.7578	9.79627e-22	1.39738e-20	SPSB1	-1*Fibroblast
CCNB2	2.68565	6.87654	91.7364	9.90262e-22	1.41149e-20	CCNB2	-1*Fibroblast
VIM-AS1	-5.67546	2.83645	91.72	9.98526e-22	1.42221e-20	VIM-AS1	-1*Fibroblast
POU5F1P4	6.51559	1.54392	91.6787	1.01955e-21	1.45107e-20	POU5F1P4	-1*Fibroblast
SYNPO	-4.40473	4.22418	91.5813	1.07098e-21	1.52313e-20	SYNPO	-1*Fibroblast
SLC39A4	9.21479	4.02593	91.5581	1.08361e-21	1.53954e-20	SLC39A4	-1*Fibroblast
HMCN2	5.52359	3.86177	91.5572	1.08414e-21	1.53954e-20	HMCN2	-1*Fibroblast
RASIP1	3.56487	3.04987	91.4877	1.1229e-21	1.59339e-20	RASIP1	-1*Fibroblast
DLG2	6.14216	2.44455	91.3698	1.19184e-21	1.68996e-20	DLG2	-1*Fibroblast
SHISA6	10.7499	1.78594	91.364	1.19529e-21	1.6936e-20	SHISA6	-1*Fibroblast
TRAF3	-2.48472	4.85503	91.3206	1.22182e-21	1.7299e-20	TRAF3	-1*Fibroblast
FBXL3	-2.90356	3.82492	91.3099	1.22843e-21	1.73797e-20	FBXL3	-1*Fibroblast
SYNJ2	-3.06198	5.47522	91.2232	1.28344e-21	1.81445e-20	SYNJ2	-1*Fibroblast
THBS1	-8.08978	10.4403	91.1198	1.35233e-21	1.91042e-20	THBS1	-1*Fibroblast
OLFM2	3.28027	6.61167	91.0256	1.41826e-21	2.00207e-20	OLFM2	-1*Fibroblast
VSIG1	10.048	0.36728	91.017	1.42447e-21	2.00934e-20	VSIG1	-1*Fibroblast
ATOH8	-7.0312	3.38475	90.975	1.45498e-21	2.05087e-20	ATOH8	-1*Fibroblast
LEPROT	-2.91083	5.30121	90.8792	1.52719e-21	2.15106e-20	LEPROT	-1*Fibroblast
SPAG5	2.35634	7.1732	90.8278	1.56735e-21	2.20599e-20	SPAG5	-1*Fibroblast
ZNF219	2.58384	7.01868	90.808	1.58314e-21	2.22657e-20	ZNF219	-1*Fibroblast
TULP1	6.60093	1.15109	90.7777	1.60753e-21	2.25921e-20	TULP1	-1*Fibroblast
BEND5	7.32091	2.37566	90.6845	1.68505e-21	2.3664e-20	BEND5	-1*Fibroblast
HLA-DMB	9.91116	0.452183	90.6778	1.6908e-21	2.37273e-20	HLA-DMB	-1*Fibroblast
DPPA2	6.71322	4.24677	90.6723	1.69554e-21	2.37762e-20	DPPA2	-1*Fibroblast
CHRNA4	9.84019	1.3637	90.6414	1.72216e-21	2.41318e-20	CHRNA4	-1*Fibroblast
SLC8A2	11.1194	2.43001	90.6151	1.74521e-21	2.44368e-20	SLC8A2	-1*Fibroblast
LMO7-AS1	-6.30297	1.14332	90.6135	1.74663e-21	2.44387e-20	LMO7-AS1	-1*Fibroblast
PEAR1	-6.971	4.14662	90.5299	1.82205e-21	2.54752e-20	PEAR1	-1*Fibroblast
RND1	5.40295	2.43959	90.5246	1.82691e-21	2.55245e-20	RND1	-1*Fibroblast
HERV4_I-int:ERV1:LTR	6.91224	6.13364	90.4707	1.87738e-21	2.62104e-20	HERV4_I-int:ERV1:LTR	-1*Fibroblast
FAS	-4.96743	2.90703	90.4659	1.88195e-21	2.62549e-20	FAS	-1*Fibroblast
FXYD6-FXYD2	5.89843	1.78712	90.3644	1.981e-21	2.76166e-20	FXYD6-FXYD2	-1*Fibroblast
HTR3A	11.375	2.21726	90.3275	2.01829e-21	2.81158e-20	HTR3A	-1*Fibroblast
PDE6B	5.62501	2.74751	90.3221	2.02374e-21	2.81712e-20	PDE6B	-1*Fibroblast
AFF3	-4.97672	3.83832	90.2981	2.04846e-21	2.84944e-20	AFF3	-1*Fibroblast
NTN4	-9.42289	6.58571	90.2922	2.05464e-21	2.85594e-20	NTN4	-1*Fibroblast
DOCK10	-6.54108	3.6612	90.2397	2.10982e-21	2.93051e-20	DOCK10	-1*Fibroblast
EVC	-3.06259	4.28504	90.1463	2.21186e-21	3.07e-20	EVC	-1*Fibroblast
PDLIM5	-3.03447	6.1084	90.0842	2.28239e-21	3.16559e-20	PDLIM5	-1*Fibroblast
HMMR	2.6084	5.87979	89.9488	2.44403e-21	3.38731e-20	HMMR	-1*Fibroblast
APBA1	-4.84472	1.94255	89.9175	2.48307e-21	3.43891e-20	APBA1	-1*Fibroblast
HERV9-int:ERV1:LTR	2.92303	6.17669	89.9144	2.48689e-21	3.4417e-20	HERV9-int:ERV1:LTR	-1*Fibroblast
HS3ST3A1	-5.15667	3.9012	89.7888	2.64984e-21	3.66455e-20	HS3ST3A1	-1*Fibroblast
PAQR5	3.95576	2.95884	89.6728	2.80985e-21	3.88302e-20	PAQR5	-1*Fibroblast
RAB3D	2.66441	4.38601	89.5696	2.96045e-21	4.08817e-20	RAB3D	-1*Fibroblast
RRBP1	-2.12942	8.19339	89.552	2.98688e-21	4.12167e-20	RRBP1	-1*Fibroblast
ZBTB47	-3.29887	3.96845	89.5459	2.99599e-21	4.13125e-20	ZBTB47	-1*Fibroblast
LINC00565	-10.8455	-0.246796	89.517	3.0401e-21	4.18905e-20	LINC00565	-1*Fibroblast
HCFC2	-4.43108	2.40112	89.5114	3.04884e-21	4.19805e-20	HCFC2	-1*Fibroblast
SEC22B	-2.71344	5.76006	89.4373	3.1651e-21	4.35499e-20	SEC22B	-1*Fibroblast
MERTK	4.31161	3.78763	89.409	3.21068e-21	4.41451e-20	MERTK	-1*Fibroblast
DYX1C1-CCPG1	-3.08406	4.07322	89.3863	3.24778e-21	4.46046e-20	DYX1C1-CCPG1	-1*Fibroblast
TMEM74	6.47969	1.15787	89.3857	3.24879e-21	4.46046e-20	TMEM74	-1*Fibroblast
HOXA1	-10.2183	1.22513	89.3724	3.27072e-21	4.48734e-20	HOXA1	-1*Fibroblast
TMEM214	-2.23386	6.53531	89.2497	3.47992e-21	4.77092e-20	TMEM214	-1*Fibroblast
CLIC3	-6.72736	1.16666	89.2128	3.5454e-21	4.8572e-20	CLIC3	-1*Fibroblast
TRIM9	7.06263	2.4842	89.1041	3.74574e-21	5.12797e-20	TRIM9	-1*Fibroblast
CAPN13	7.19215	1.5715	89.0779	3.79571e-21	5.19265e-20	CAPN13	-1*Fibroblast
ALDH1L2	-5.07232	5.44902	88.9875	3.97305e-21	5.43136e-20	ALDH1L2	-1*Fibroblast
LINC00942	-9.63666	0.761007	88.9329	4.08433e-21	5.57948e-20	LINC00942	-1*Fibroblast
GLRB	-5.57751	1.30061	88.9193	4.11247e-21	5.6139e-20	GLRB	-1*Fibroblast
LINC01002	10.3628	1.28348	88.915	4.12141e-21	5.62207e-20	LINC01002	-1*Fibroblast
MAP7D1	-2.33822	6.94572	88.9004	4.15192e-21	5.65963e-20	MAP7D1	-1*Fibroblast
SLFN5	-3.93442	4.03231	88.8129	4.33973e-21	5.9114e-20	SLFN5	-1*Fibroblast
SNCA	4.27573	3.14695	88.6701	4.66469e-21	6.34951e-20	SNCA	-1*Fibroblast
SMAP2	-3.3403	4.20832	88.4616	5.1831e-21	7.05013e-20	SMAP2	-1*Fibroblast
SRPX	-3.32069	3.59248	88.4543	5.20232e-21	7.07122e-20	SRPX	-1*Fibroblast
PARP1	2.297	9.34896	88.437	5.24787e-21	7.12805e-20	PARP1	-1*Fibroblast
PDE6G	5.76372	2.25483	88.3771	5.40924e-21	7.34199e-20	PDE6G	-1*Fibroblast
AK7	10.257	1.46217	88.3261	5.55074e-21	7.52869e-20	AK7	-1*Fibroblast
DCAF6	-2.96769	5.10478	88.2001	5.91555e-21	8.01778e-20	DCAF6	-1*Fibroblast
SYT9	7.5982	1.1473	88.18	5.97608e-21	8.09406e-20	SYT9	-1*Fibroblast
RBM11	9.92939	0.903393	88.0967	6.23319e-21	8.43629e-20	RBM11	-1*Fibroblast
ESPN	7.30594	3.88209	88.0577	6.35721e-21	8.59804e-20	ESPN	-1*Fibroblast
CD79B	6.40367	0.900144	88.0272	6.4561e-21	8.72558e-20	CD79B	-1*Fibroblast
HCN1	9.91124	1.22471	87.972	6.63879e-21	8.96613e-20	HCN1	-1*Fibroblast
FKBP14	-3.05934	5.32812	87.9659	6.65914e-21	8.98703e-20	FKBP14	-1*Fibroblast
LEFTY2	7.66938	5.86007	87.9646	6.6637e-21	8.98703e-20	LEFTY2	-1*Fibroblast
BLACAT1	6.19506	3.08724	87.9628	6.66954e-21	8.98854e-20	BLACAT1	-1*Fibroblast
ATP1B2	7.53774	5.18649	87.8347	7.11599e-21	9.58344e-20	ATP1B2	-1*Fibroblast
TMX4	-2.8238	5.00941	87.8023	7.23344e-21	9.73473e-20	TMX4	-1*Fibroblast
SERPINA5	4.99734	2.48761	87.7835	7.30238e-21	9.82056e-20	SERPINA5	-1*Fibroblast
FAM189A1	3.91547	3.17079	87.7591	7.3933e-21	9.93583e-20	FAM189A1	-1*Fibroblast
INPP4B	-5.56985	2.44207	87.7289	7.50683e-21	1.00813e-19	INPP4B	-1*Fibroblast
ZNF503	-7.26644	1.75498	87.7174	7.55069e-21	1.0133e-19	ZNF503	-1*Fibroblast
NID2	-4.79007	5.16486	87.6317	7.88503e-21	1.05743e-19	NID2	-1*Fibroblast
FAM127A	-2.64211	6.51321	87.6099	7.97243e-21	1.0684e-19	FAM127A	-1*Fibroblast
PDE4C	5.75708	1.58128	87.6019	8.00469e-21	1.07196e-19	PDE4C	-1*Fibroblast
IDO1	12.3357	3.00988	87.502	8.41939e-21	1.12671e-19	IDO1	-1*Fibroblast
RFC4	2.72985	5.84958	87.4939	8.45421e-21	1.13057e-19	RFC4	-1*Fibroblast
TMEM150C	5.18669	3.40941	87.4779	8.52247e-21	1.13876e-19	TMEM150C	-1*Fibroblast
WDHD1	2.35337	6.57382	87.4768	8.52739e-21	1.13876e-19	WDHD1	-1*Fibroblast
FXYD7	6.36835	1.87694	87.4255	8.75161e-21	1.16788e-19	FXYD7	-1*Fibroblast
MLXIPL	8.10803	2.32496	87.404	8.84714e-21	1.1798e-19	MLXIPL	-1*Fibroblast
TWSG1	-2.82036	5.21415	87.3892	8.9135e-21	1.18782e-19	TWSG1	-1*Fibroblast
PHYHIP	5.19256	3.14477	87.3829	8.94194e-21	1.19078e-19	PHYHIP	-1*Fibroblast
MAPK10	7.40987	1.65164	87.352	9.08305e-21	1.20873e-19	MAPK10	-1*Fibroblast
TENM4	-2.9779	4.59954	87.3193	9.23439e-21	1.22801e-19	TENM4	-1*Fibroblast
FKBP7	-3.0604	3.8563	87.2791	9.42392e-21	1.25234e-19	FKBP7	-1*Fibroblast
ZNF311	7.15228	1.90307	87.25	9.56364e-21	1.27002e-19	ZNF311	-1*Fibroblast
ITGA2B	6.71512	3.09242	87.1603	1.00075e-20	1.32803e-19	ITGA2B	-1*Fibroblast
STK33	3.13561	3.2758	87.1163	1.02326e-20	1.35696e-19	STK33	-1*Fibroblast
BAIAP2	-2.53763	4.82744	86.958	1.10849e-20	1.46896e-19	BAIAP2	-1*Fibroblast
ZNF74	2.19252	5.75328	86.9477	1.11431e-20	1.47565e-19	ZNF74	-1*Fibroblast
KRT17	-7.53835	3.51323	86.8821	1.15188e-20	1.52434e-19	KRT17	-1*Fibroblast
STK10	-2.84613	5.40943	86.877	1.15485e-20	1.52721e-19	STK10	-1*Fibroblast
SEPP1	7.69637	4.07575	86.8526	1.16918e-20	1.54509e-19	SEPP1	-1*Fibroblast
PTN	4.38047	4.25472	86.8203	1.18842e-20	1.56943e-19	PTN	-1*Fibroblast
PRAF2	-2.53147	4.87235	86.7455	1.23425e-20	1.62881e-19	PRAF2	-1*Fibroblast
IL17RB	7.20329	1.76999	86.7421	1.23635e-20	1.63046e-19	IL17RB	-1*Fibroblast
TMPRSS2	8.39156	1.94449	86.7177	1.25174e-20	1.64961e-19	TMPRSS2	-1*Fibroblast
KNTC1	2.7555	5.82855	86.618	1.31644e-20	1.73367e-19	KNTC1	-1*Fibroblast
PPM1M	-3.12381	3.27529	86.6145	1.31878e-20	1.73556e-19	PPM1M	-1*Fibroblast
SOX21	10.1873	3.1203	86.6102	1.32163e-20	1.73811e-19	SOX21	-1*Fibroblast
ATP8A1	5.48954	3.41551	86.54	1.36941e-20	1.7989e-19	ATP8A1	-1*Fibroblast
FAM64A	2.96806	6.1312	86.5395	1.36975e-20	1.7989e-19	FAM64A	-1*Fibroblast
HOXB9	-8.88923	0.150688	86.4951	1.40086e-20	1.83849e-19	HOXB9	-1*Fibroblast
DSCC1	3.33361	4.97652	86.4934	1.40203e-20	1.83876e-19	DSCC1	-1*Fibroblast
OGDHL	5.36818	4.39228	86.4769	1.41378e-20	1.8529e-19	OGDHL	-1*Fibroblast
HNRNPU-AS1	3.77574	4.67561	86.4639	1.42309e-20	1.86381e-19	HNRNPU-AS1	-1*Fibroblast
SLC12A7	3.64818	5.52404	86.4464	1.43577e-20	1.87913e-19	SLC12A7	-1*Fibroblast
CAPN2	-3.64131	7.36655	86.4447	1.43698e-20	1.87942e-19	CAPN2	-1*Fibroblast
PLA2G15	-2.80126	4.99223	86.4197	1.45528e-20	1.90206e-19	PLA2G15	-1*Fibroblast
MKX	-7.66802	4.11124	86.3714	1.49124e-20	1.94771e-19	MKX	-1*Fibroblast
JOSD2	-4.95612	3.09308	86.2899	1.55399e-20	2.02829e-19	JOSD2	-1*Fibroblast
CNFN	4.02568	2.76492	86.1938	1.63137e-20	2.12783e-19	CNFN	-1*Fibroblast
ACOXL	11.3351	2.85619	86.1914	1.63337e-20	2.12897e-19	ACOXL	-1*Fibroblast
RGL1	-3.7293	2.89381	86.1434	1.6735e-20	2.17979e-19	RGL1	-1*Fibroblast
CHDH	5.62447	2.89364	85.9928	1.80592e-20	2.35066e-19	CHDH	-1*Fibroblast
KLK13	9.91706	1.19389	85.8942	1.89829e-20	2.46921e-19	KLK13	-1*Fibroblast
KIFAP3	-3.33202	3.62205	85.8768	1.91507e-20	2.48933e-19	KIFAP3	-1*Fibroblast
KLHDC9	4.29276	2.57713	85.8607	1.93073e-20	2.50797e-19	KLHDC9	-1*Fibroblast
TM7SF2	2.94189	5.33714	85.7917	1.99923e-20	2.59518e-19	TM7SF2	-1*Fibroblast
TMEM106A	-4.0843	2.29992	85.7495	2.0424e-20	2.64942e-19	TMEM106A	-1*Fibroblast
TP53INP2	-3.49655	3.81756	85.6913	2.10333e-20	2.7266e-19	TP53INP2	-1*Fibroblast
LBX2	-7.0101	-0.384628	85.6846	2.11046e-20	2.73398e-19	LBX2	-1*Fibroblast
LINC01405	11.8549	3.11222	85.6619	2.13483e-20	2.76366e-19	LINC01405	-1*Fibroblast
TRAM1	-2.43945	6.80897	85.6442	2.15408e-20	2.7867e-19	TRAM1	-1*Fibroblast
TNFRSF8	6.92834	4.50155	85.5822	2.22263e-20	2.87342e-19	TNFRSF8	-1*Fibroblast
NABP1	-5.42236	2.94492	85.5634	2.24391e-20	2.89897e-19	NABP1	-1*Fibroblast
FYTTD1	-2.24119	5.35994	85.5277	2.28484e-20	2.94984e-19	FYTTD1	-1*Fibroblast
IGFBP3	-9.58117	8.72853	85.3481	2.50201e-20	3.22804e-19	IGFBP3	-1*Fibroblast
COL10A1	-9.0157	4.4142	85.3402	2.51208e-20	3.23883e-19	COL10A1	-1*Fibroblast
OIP5	3.45838	4.47169	85.3274	2.5284e-20	3.25767e-19	OIP5	-1*Fibroblast
AHRR	-3.28647	3.71074	85.3197	2.53827e-20	3.26817e-19	AHRR	-1*Fibroblast
CEBPD	-4.4054	3.19917	85.3077	2.55363e-20	3.28573e-19	CEBPD	-1*Fibroblast
SIGLEC15	-7.78045	2.56279	85.2576	2.61919e-20	3.36781e-19	SIGLEC15	-1*Fibroblast
DCX	10.1228	0.924407	85.2477	2.6324e-20	3.38252e-19	DCX	-1*Fibroblast
GLT8D2	-3.6416	4.32036	85.2272	2.65971e-20	3.4153e-19	GLT8D2	-1*Fibroblast
KCNC3	5.16184	2.08602	85.1236	2.80281e-20	3.59662e-19	KCNC3	-1*Fibroblast
DNAJA4	9.57979	3.16222	85.0827	2.86137e-20	3.66929e-19	DNAJA4	-1*Fibroblast
CERS1	3.79329	4.08134	85.0529	2.90487e-20	3.72258e-19	CERS1	-1*Fibroblast
ACTG2	-5.31648	4.76492	85.0466	2.91409e-20	3.73188e-19	ACTG2	-1*Fibroblast
GNA11	-2.42024	6.11881	85.0143	2.96211e-20	3.79082e-19	GNA11	-1*Fibroblast
ZNF695	3.55902	3.61924	84.9756	3.02067e-20	3.86318e-19	ZNF695	-1*Fibroblast
ARFGAP3	-2.84013	5.29248	84.9496	3.06075e-20	3.9118e-19	ARFGAP3	-1*Fibroblast
TMEM52	4.74476	2.89208	84.9378	3.07893e-20	3.9324e-19	TMEM52	-1*Fibroblast
CDK18	4.11843	5.11204	84.9343	3.08447e-20	3.93683e-19	CDK18	-1*Fibroblast
TRIM71	9.47858	6.12716	84.9088	3.12445e-20	3.98519e-19	TRIM71	-1*Fibroblast
BNIPL	6.61589	1.14448	84.875	3.17839e-20	4.05127e-19	BNIPL	-1*Fibroblast
ACSM3	5.67541	2.22124	84.8009	3.29977e-20	4.20318e-19	ACSM3	-1*Fibroblast
PDZD4	5.50545	6.60572	84.7824	3.33072e-20	4.23976e-19	PDZD4	-1*Fibroblast
CBR3	-4.77949	2.39742	84.7361	3.40973e-20	4.33744e-19	CBR3	-1*Fibroblast
TICRR	3.24358	5.92003	84.6327	3.59272e-20	4.56717e-19	TICRR	-1*Fibroblast
TMED3	-2.40826	6.89874	84.6071	3.63956e-20	4.62363e-19	TMED3	-1*Fibroblast
NFIB	4.8478	2.51352	84.5915	3.66833e-20	4.65707e-19	NFIB	-1*Fibroblast
ARMCX3	-2.76234	5.29791	84.4942	3.85353e-20	4.88892e-19	ARMCX3	-1*Fibroblast
HRH1	-8.73297	3.04207	84.4566	3.92751e-20	4.97946e-19	HRH1	-1*Fibroblast
SYT3	6.28507	2.47006	84.4473	3.94588e-20	4.99943e-19	SYT3	-1*Fibroblast
POMC	9.58085	2.15796	84.4356	3.96942e-20	5.02591e-19	POMC	-1*Fibroblast
RAB37	7.47923	2.49541	84.4126	4.01586e-20	5.08133e-19	RAB37	-1*Fibroblast
ZAK	-3.57794	6.03093	84.3673	4.10887e-20	5.19557e-19	ZAK	-1*Fibroblast
LINC00337	5.01926	2.96087	84.2435	4.37444e-20	5.5277e-19	LINC00337	-1*Fibroblast
OSR1	-8.59896	1.15255	84.234	4.39544e-20	5.55055e-19	OSR1	-1*Fibroblast
UCMA	9.84674	0.848211	84.1903	4.49365e-20	5.67082e-19	UCMA	-1*Fibroblast
MXD4	-2.46372	5.80672	84.1183	4.66033e-20	5.87726e-19	MXD4	-1*Fibroblast
FMOD	-4.98211	1.97261	84.0475	4.83031e-20	6.0876e-19	FMOD	-1*Fibroblast
TES	-2.58974	6.29045	84.0029	4.94056e-20	6.22059e-19	TES	-1*Fibroblast
FOXP1	-3.73971	4.97459	84.0021	4.94237e-20	6.22059e-19	FOXP1	-1*Fibroblast
MX2	6.49713	1.35187	83.9878	4.97841e-20	6.26182e-19	MX2	-1*Fibroblast
S100A10	-2.90579	6.80875	83.8963	5.2142e-20	6.55406e-19	S100A10	-1*Fibroblast
FCGBP	5.84635	2.76962	83.8784	5.26156e-20	6.60923e-19	FCGBP	-1*Fibroblast
MER41-int:ERV1:LTR	2.59931	3.97395	83.8718	5.27916e-20	6.62697e-19	MER41-int:ERV1:LTR	-1*Fibroblast
CTSL	-2.40331	6.26449	83.8298	5.39268e-20	6.76501e-19	CTSL	-1*Fibroblast
ZNF519	3.25121	3.05126	83.732	5.6661e-20	7.10333e-19	ZNF519	-1*Fibroblast
SHMT1	2.58897	5.57909	83.7173	5.70845e-20	7.15172e-19	SHMT1	-1*Fibroblast
PAMR1	-5.3019	4.45861	83.5986	6.06154e-20	7.58908e-19	PAMR1	-1*Fibroblast
ARRB2	2.71476	5.557	83.4769	6.4465e-20	8.06575e-19	ARRB2	-1*Fibroblast
ZFPM2-AS1	-10.2066	-0.894098	83.4589	6.50541e-20	8.13411e-19	ZFPM2-AS1	-1*Fibroblast
DAZAP2	-2.32892	5.53445	83.441	6.56447e-20	8.20257e-19	DAZAP2	-1*Fibroblast
SAPCD2	2.61412	6.20127	83.3672	6.81436e-20	8.50924e-19	SAPCD2	-1*Fibroblast
SERTAD1	-2.88227	3.67821	83.3482	6.88019e-20	8.58581e-19	SERTAD1	-1*Fibroblast
TMEM200B	-3.10205	4.00679	83.3368	6.91987e-20	8.62691e-19	TMEM200B	-1*Fibroblast
AHNAK2	-6.52706	5.58961	83.3362	6.92219e-20	8.62691e-19	AHNAK2	-1*Fibroblast
LIX1L	-4.75765	4.23359	83.3091	7.01764e-20	8.73569e-19	LIX1L	-1*Fibroblast
NCCRP1	9.61967	0.387047	83.3088	7.01865e-20	8.73569e-19	NCCRP1	-1*Fibroblast
PTGFR	-8.78791	3.39768	83.2873	7.09543e-20	8.82549e-19	PTGFR	-1*Fibroblast
CALU	-2.841	9.02027	83.2535	7.21768e-20	8.97169e-19	CALU	-1*Fibroblast
LINC00674	-2.7196	4.34625	83.1617	7.56085e-20	9.39213e-19	LINC00674	-1*Fibroblast
C2CD2L	-3.47925	2.68128	83.1594	7.5697e-20	9.39699e-19	C2CD2L	-1*Fibroblast
SH2D2A	5.14624	1.89883	83.1399	7.64485e-20	9.4841e-19	SH2D2A	-1*Fibroblast
CALML4	3.68474	3.55892	83.1382	7.65133e-20	9.48596e-19	CALML4	-1*Fibroblast
ST6GAL2	-2.79739	4.88552	83.0548	7.98107e-20	9.88832e-19	ST6GAL2	-1*Fibroblast
CHD3	-3.31123	7.02476	82.9939	8.23088e-20	1.01912e-18	CHD3	-1*Fibroblast
SLC41A2	-4.33101	1.33271	82.8749	8.74134e-20	1.08162e-18	SLC41A2	-1*Fibroblast
COPG1	-2.18147	7.57624	82.8602	8.80648e-20	1.08897e-18	COPG1	-1*Fibroblast
NFE2L2	-2.25151	5.34935	82.8191	8.99183e-20	1.11117e-18	NFE2L2	-1*Fibroblast
LOC101926975	6.46733	0.892001	82.7705	9.2156e-20	1.13809e-18	LOC101926975	-1*Fibroblast
AMPD2	-2.1279	5.88972	82.7504	9.30975e-20	1.14897e-18	AMPD2	-1*Fibroblast
FST	-3.88869	4.7991	82.7024	9.53853e-20	1.17644e-18	FST	-1*Fibroblast
PIM2	3.98304	6.61234	82.7002	9.54931e-20	1.17701e-18	PIM2	-1*Fibroblast
MOB3A	-3.00511	4.35066	82.6668	9.71199e-20	1.19628e-18	MOB3A	-1*Fibroblast
RENBP	5.29667	3.12811	82.6503	9.79337e-20	1.20553e-18	RENBP	-1*Fibroblast
ZNF814	3.56062	3.71456	82.5154	1.04853e-19	1.28986e-18	ZNF814	-1*Fibroblast
PITRM1	-2.03827	5.93746	82.4656	1.07527e-19	1.32191e-18	PITRM1	-1*Fibroblast
LOC100130238	10.2275	0.773908	82.4395	1.08954e-19	1.33859e-18	LOC100130238	-1*Fibroblast
LPPR5	5.44567	1.13892	82.3968	1.11332e-19	1.36692e-18	LPPR5	-1*Fibroblast
SUSD1	-3.77593	3.38647	82.3409	1.14529e-19	1.40527e-18	SUSD1	-1*Fibroblast
ZDHHC15	10.2026	1.20621	82.31	1.16331e-19	1.42646e-18	ZDHHC15	-1*Fibroblast
DUSP10	-4.9969	1.8979	82.3	1.16921e-19	1.43277e-18	DUSP10	-1*Fibroblast
LEFTY1	11.9364	4.25585	82.2729	1.18536e-19	1.45162e-18	LEFTY1	-1*Fibroblast
LAMB1	-3.35972	7.74966	82.2442	1.20272e-19	1.47195e-18	LAMB1	-1*Fibroblast
HOXA3	-9.99172	-0.705282	82.1264	1.27659e-19	1.56134e-18	HOXA3	-1*Fibroblast
PPP2R5B	-3.15306	4.12126	82.1016	1.29269e-19	1.58002e-18	PPP2R5B	-1*Fibroblast
VIL1	10.866	1.90785	81.9996	1.36114e-19	1.66261e-18	VIL1	-1*Fibroblast
L3HYPDH	-3.16086	3.17684	81.8783	1.44729e-19	1.76671e-18	L3HYPDH	-1*Fibroblast
DHRS9	-12.2675	1.20958	81.8381	1.47705e-19	1.80189e-18	DHRS9	-1*Fibroblast
LIMS1	-2.42277	5.53783	81.7757	1.5244e-19	1.85845e-18	LIMS1	-1*Fibroblast
ZYX	-2.15571	8.57391	81.7349	1.55618e-19	1.89599e-18	ZYX	-1*Fibroblast
PLCE1	-5.91803	2.11551	81.6922	1.5902e-19	1.9362e-18	PLCE1	-1*Fibroblast
ARHGEF15	10.147	1.27087	81.6702	1.60796e-19	1.95657e-18	ARHGEF15	-1*Fibroblast
MAB21L2	-12.3044	1.27914	81.6645	1.61262e-19	1.96099e-18	MAB21L2	-1*Fibroblast
RPS6KA1	2.34744	6.03784	81.582	1.68137e-19	2.04328e-18	RPS6KA1	-1*Fibroblast
PINK1	-2.4561	6.69541	81.5504	1.70852e-19	2.07496e-18	PINK1	-1*Fibroblast
RTN4	-2.40341	8.70691	81.4527	1.79506e-19	2.17867e-18	RTN4	-1*Fibroblast
GCHFR	4.07876	4.59759	81.4239	1.82146e-19	2.2093e-18	GCHFR	-1*Fibroblast
SERPINE1	-11.2429	10.2459	81.3987	1.84484e-19	2.23623e-18	SERPINE1	-1*Fibroblast
MPZL2	9.63339	0.322233	81.3766	1.86554e-19	2.25989e-18	MPZL2	-1*Fibroblast
EBF3	-5.31819	2.87976	81.3615	1.87986e-19	2.2758e-18	EBF3	-1*Fibroblast
DSEL	-4.09361	5.30264	81.3209	1.91883e-19	2.3215e-18	DSEL	-1*Fibroblast
TIPARP	-4.69111	4.43295	81.3167	1.92294e-19	2.32498e-18	TIPARP	-1*Fibroblast
CDCA2	2.35757	5.44494	81.2873	1.95177e-19	2.35834e-18	CDCA2	-1*Fibroblast
HOXD10	-11.5332	0.467042	81.2575	1.9814e-19	2.39263e-18	HOXD10	-1*Fibroblast
MER4B-int:ERV1:LTR	4.58163	2.75316	81.1743	2.06661e-19	2.49395e-18	MER4B-int:ERV1:LTR	-1*Fibroblast
FLRT2	-4.55571	4.73145	81.0705	2.17805e-19	2.62676e-18	FLRT2	-1*Fibroblast
MSN	-2.23481	8.77132	81.0149	2.24027e-19	2.7001e-18	MSN	-1*Fibroblast
PEA15	-3.40651	8.10924	80.9839	2.27567e-19	2.74102e-18	PEA15	-1*Fibroblast
FAM201A	7.55504	1.70298	80.9585	2.30511e-19	2.77473e-18	FAM201A	-1*Fibroblast
HPCAL1	-2.75203	4.27935	80.7519	2.55918e-19	3.07861e-18	HPCAL1	-1*Fibroblast
DUSP26	9.31735	0.82223	80.6757	2.65975e-19	3.19758e-18	DUSP26	-1*Fibroblast
UNG	2.59198	7.36664	80.6735	2.66273e-19	3.19914e-18	UNG	-1*Fibroblast
NRTN	5.64369	1.93604	80.6668	2.67169e-19	3.20788e-18	NRTN	-1*Fibroblast
SDC2	-2.46143	6.71297	80.6363	2.71335e-19	3.25584e-18	SDC2	-1*Fibroblast
CNTNAP2	3.45886	6.07396	80.6235	2.7309e-19	3.27485e-18	CNTNAP2	-1*Fibroblast
CACNA1B	4.88491	3.85058	80.564	2.81441e-19	3.37287e-18	CACNA1B	-1*Fibroblast
METRNL	-3.25172	5.54074	80.5281	2.86597e-19	3.43249e-18	METRNL	-1*Fibroblast
TNFRSF10D	-3.505	5.96452	80.5153	2.88464e-19	3.45268e-18	TNFRSF10D	-1*Fibroblast
ABLIM3	-4.62053	1.61225	80.4935	2.91668e-19	3.48883e-18	ABLIM3	-1*Fibroblast
STAM2	-2.53933	4.06739	80.4051	3.05003e-19	3.64605e-18	STAM2	-1*Fibroblast
CLCF1	-6.05279	1.87454	80.3841	3.08269e-19	3.68279e-18	CLCF1	-1*Fibroblast
MAP2K6	4.68329	4.38446	80.3487	3.13838e-19	3.74697e-18	MAP2K6	-1*Fibroblast
TTLL11	-5.68802	1.38117	80.2729	3.26107e-19	3.89102e-18	TTLL11	-1*Fibroblast
KLKB1	10.421	1.64908	80.2164	3.35577e-19	4.00149e-18	KLKB1	-1*Fibroblast
ZNF730	4.83091	2.49764	79.9612	3.81834e-19	4.55022e-18	ZNF730	-1*Fibroblast
RIN3	-3.65157	2.86596	79.9598	3.82099e-19	4.55053e-18	RIN3	-1*Fibroblast
CCPG1	-3.59251	4.38509	79.9362	3.86696e-19	4.6024e-18	CCPG1	-1*Fibroblast
COTL1	-2.2838	7.73056	79.9229	3.89316e-19	4.6307e-18	COTL1	-1*Fibroblast
DERL3	4.35015	3.39835	79.7848	4.17498e-19	4.96053e-18	DERL3	-1*Fibroblast
CDKN2B	-10.4234	4.28927	79.7844	4.17567e-19	4.96053e-18	CDKN2B	-1*Fibroblast
AFAP1	-3.58783	6.67526	79.7794	4.18643e-19	4.96761e-18	AFAP1	-1*Fibroblast
ADGRL1	2.94032	6.97796	79.7792	4.18685e-19	4.96761e-18	ADGRL1	-1*Fibroblast
RELA	-2.37172	5.31493	79.7218	4.31014e-19	5.1107e-18	RELA	-1*Fibroblast
TSGA10IP	6.61666	1.4607	79.6553	4.45765e-19	5.28233e-18	TSGA10IP	-1*Fibroblast
KCTD4	-11.2033	0.146331	79.6142	4.55143e-19	5.39011e-18	KCTD4	-1*Fibroblast
KIAA1958	4.13926	4.71089	79.611	4.55878e-19	5.39546e-18	KIAA1958	-1*Fibroblast
SGIP1	-6.70624	1.87088	79.5976	4.58981e-19	5.4288e-18	SGIP1	-1*Fibroblast
NDC1	2.00037	6.67223	79.5738	4.64539e-19	5.49114e-18	NDC1	-1*Fibroblast
MSH6	2.29053	8.03146	79.5555	4.68867e-19	5.53886e-18	MSH6	-1*Fibroblast
LIMCH1	-5.13903	3.45079	79.5127	4.7913e-19	5.65658e-18	LIMCH1	-1*Fibroblast
LGALS3BP	-2.16478	6.60912	79.4495	4.94707e-19	5.83687e-18	LGALS3BP	-1*Fibroblast
APOBEC3D	6.48924	3.05782	79.3771	5.13174e-19	6.04757e-18	APOBEC3D	-1*Fibroblast
SYT2	8.30053	3.45581	79.377	5.132e-19	6.04757e-18	SYT2	-1*Fibroblast
GOLGA3	-2.45294	6.25973	79.3655	5.16192e-19	6.07907e-18	GOLGA3	-1*Fibroblast
BCL11B	5.83741	2.11676	79.3482	5.20738e-19	6.12881e-18	BCL11B	-1*Fibroblast
RPS6KA2	-2.71291	5.63868	79.3454	5.21488e-19	6.13385e-18	RPS6KA2	-1*Fibroblast
CD4	5.45378	1.21289	79.2595	5.44642e-19	6.40223e-18	CD4	-1*Fibroblast
SH3GLB1	-2.22295	6.05761	79.2291	5.531e-19	6.49765e-18	SH3GLB1	-1*Fibroblast
HOXD9	-10.2029	-0.0947003	79.2135	5.57489e-19	6.54517e-18	HOXD9	-1*Fibroblast
RNH1	-2.42297	6.66186	79.2019	5.60749e-19	6.57939e-18	RNH1	-1*Fibroblast
ZDHHC19	9.98965	1.17303	79.1212	5.84134e-19	6.84955e-18	ZDHHC19	-1*Fibroblast
FIGNL2	5.03815	3.546	79.1147	5.86055e-19	6.86785e-18	FIGNL2	-1*Fibroblast
YIPF5	-2.59976	5.76487	79.0762	5.97606e-19	6.9989e-18	YIPF5	-1*Fibroblast
MamGypLTR1a:Gypsy:LTR	4.5946	2.50571	79.0671	6.00372e-19	7.02697e-18	MamGypLTR1a:Gypsy:LTR	-1*Fibroblast
AGAP2-AS1	-7.41028	3.02647	78.9848	6.25898e-19	7.32124e-18	AGAP2-AS1	-1*Fibroblast
CDCA7	2.89641	5.94698	78.9827	6.26571e-19	7.32461e-18	CDCA7	-1*Fibroblast
HIST1H2BH	4.04485	2.30972	78.9456	6.38454e-19	7.45894e-18	HIST1H2BH	-1*Fibroblast
LRRC32	-4.29627	2.68717	78.8785	6.60512e-19	7.71192e-18	LRRC32	-1*Fibroblast
LRRC34	9.15781	2.22319	78.7788	6.94693e-19	8.10603e-18	LRRC34	-1*Fibroblast
HSPB1	-2.49582	8.00467	78.6622	7.36909e-19	8.59336e-18	HSPB1	-1*Fibroblast
PSIP1	2.81891	8.07236	78.6513	7.40989e-19	8.63565e-18	PSIP1	-1*Fibroblast
CDYL2	-6.15656	0.496638	78.6385	7.45814e-19	8.68657e-18	CDYL2	-1*Fibroblast
HAP1	5.34965	1.72671	78.6167	7.54083e-19	8.77751e-18	HAP1	-1*Fibroblast
SMIM10L2A	6.06417	3.47129	78.5716	7.71507e-19	8.97483e-18	SMIM10L2A	-1*Fibroblast
TBX15	-6.96516	3.15698	78.5653	7.73989e-19	8.99821e-18	TBX15	-1*Fibroblast
WIPF1	-2.8867	3.75211	78.4938	8.02479e-19	9.32373e-18	WIPF1	-1*Fibroblast
MECOM	-5.77483	1.70569	78.4491	8.20849e-19	9.53136e-18	MECOM	-1*Fibroblast
LEMD1	10.2618	1.0105	78.4176	8.34038e-19	9.67836e-18	LEMD1	-1*Fibroblast
SLC46A3	-6.02213	1.14519	78.4165	8.34525e-19	9.67836e-18	SLC46A3	-1*Fibroblast
LPGAT1	-2.47705	5.14235	78.3595	8.5895e-19	9.95556e-18	LPGAT1	-1*Fibroblast
ARSA	-2.64021	4.20939	78.3575	8.59819e-19	9.95957e-18	ARSA	-1*Fibroblast
NINL	2.73554	5.41942	78.2266	9.18712e-19	1.06353e-17	NINL	-1*Fibroblast
LAMC2	-4.04444	5.67116	78.2209	9.214e-19	1.06599e-17	LAMC2	-1*Fibroblast
PDE1B	9.60898	1.15243	78.1525	9.53829e-19	1.10284e-17	PDE1B	-1*Fibroblast
NCAN	5.66415	1.78716	78.1242	9.6759e-19	1.11807e-17	NCAN	-1*Fibroblast
PRICKLE2	-3.74671	3.77341	78.0622	9.98461e-19	1.15304e-17	PRICKLE2	-1*Fibroblast
PLK3	-3.00678	4.06886	78.0431	1.00814e-18	1.16352e-17	PLK3	-1*Fibroblast
ITPRIPL2	-4.40293	4.4608	78.0209	1.01958e-18	1.17601e-17	ITPRIPL2	-1*Fibroblast
LGI4	7.35529	2.81321	78.0106	1.02489e-18	1.18142e-17	LGI4	-1*Fibroblast
ANXA11	-2.01066	6.85246	77.8625	1.10467e-18	1.27261e-17	ANXA11	-1*Fibroblast
TMEM9B	-2.92169	4.30284	77.7856	1.14857e-18	1.32181e-17	TMEM9B	-1*Fibroblast
MAMLD1	-6.30949	1.70402	77.7852	1.14877e-18	1.32181e-17	MAMLD1	-1*Fibroblast
MDN1	2.55925	7.66772	77.757	1.16529e-18	1.34001e-17	MDN1	-1*Fibroblast
FMN1	-4.68931	2.63206	77.6971	1.20118e-18	1.38045e-17	FMN1	-1*Fibroblast
NT5M	3.89723	3.73629	77.6123	1.25384e-18	1.4401e-17	NT5M	-1*Fibroblast
MBNL1-AS1	-6.21309	2.05573	77.6066	1.2575e-18	1.44343e-17	MBNL1-AS1	-1*Fibroblast
CCDC180	6.25528	1.39827	77.5532	1.29194e-18	1.48207e-17	CCDC180	-1*Fibroblast
LYST	-5.18821	2.10825	77.5044	1.32429e-18	1.51827e-17	LYST	-1*Fibroblast
BMP7	8.71799	4.99763	77.4542	1.35834e-18	1.55637e-17	BMP7	-1*Fibroblast
TGFA	5.39314	1.68079	77.3528	1.42988e-18	1.63736e-17	TGFA	-1*Fibroblast
ADCY7	-4.97601	4.55953	77.2892	1.47674e-18	1.69e-17	ADCY7	-1*Fibroblast
ZMYND11	-2.17314	5.20071	77.2787	1.48456e-18	1.69793e-17	ZMYND11	-1*Fibroblast
EDNRB	11.4818	5.76504	77.2609	1.49804e-18	1.71231e-17	EDNRB	-1*Fibroblast
CKS1B	2.75103	6.80965	77.2582	1.50011e-18	1.71365e-17	CKS1B	-1*Fibroblast
CASC4	-2.37227	5.88184	77.243	1.51169e-18	1.72584e-17	CASC4	-1*Fibroblast
PTCHD2	4.49993	2.20131	77.157	1.5789e-18	1.8015e-17	PTCHD2	-1*Fibroblast
ARL2BP	-2.29594	5.0794	77.1468	1.58713e-18	1.8098e-17	ARL2BP	-1*Fibroblast
USP54	2.52683	5.06855	77.1393	1.59318e-18	1.81561e-17	USP54	-1*Fibroblast
ATL3	-2.3291	5.81346	77.1359	1.59589e-18	1.81762e-17	ATL3	-1*Fibroblast
CDK6	-4.34828	5.86802	77.0837	1.63867e-18	1.86522e-17	CDK6	-1*Fibroblast
TRPM3	5.61199	1.67898	77.0512	1.6658e-18	1.89497e-17	TRPM3	-1*Fibroblast
VWC2	11.0045	2.41832	76.9745	1.7318e-18	1.96888e-17	VWC2	-1*Fibroblast
SMAGP	-3.32613	3.29722	76.9706	1.73519e-18	1.97155e-17	SMAGP	-1*Fibroblast
RAB38	3.25518	3.757	76.9349	1.76683e-18	2.0063e-17	RAB38	-1*Fibroblast
SLC16A4	-4.95508	1.29086	76.8782	1.81833e-18	2.06355e-17	SLC16A4	-1*Fibroblast
PLCE1-AS1	-12.1982	1.1174	76.8764	1.81997e-18	2.06419e-17	PLCE1-AS1	-1*Fibroblast
CCDC177	11.2744	1.47903	76.8151	1.87734e-18	2.12798e-17	CCDC177	-1*Fibroblast
CD164L2	10.0203	1.13383	76.7763	1.91461e-18	2.16894e-17	CD164L2	-1*Fibroblast
MAD2L2	2.66819	7.61007	76.7735	1.91731e-18	2.17071e-17	MAD2L2	-1*Fibroblast
MER34C2:ERV1:LTR	3.69037	3.0727	76.7488	1.94142e-18	2.1967e-17	MER34C2:ERV1:LTR	-1*Fibroblast
RMST	9.6814	0.811861	76.7314	1.9586e-18	2.21482e-17	RMST	-1*Fibroblast
TRADD	-6.63478	2.34163	76.6987	1.99138e-18	2.25056e-17	TRADD	-1*Fibroblast
SLC5A5	9.33356	2.27442	76.6826	2.00767e-18	2.26762e-17	SLC5A5	-1*Fibroblast
FBXL16	3.32634	3.87935	76.6741	2.01631e-18	2.27603e-17	FBXL16	-1*Fibroblast
TBC1D10A	-2.62139	3.64364	76.6403	2.05111e-18	2.31394e-17	TBC1D10A	-1*Fibroblast
SMARCA2	-5.08263	5.01045	76.6292	2.06269e-18	2.32562e-17	SMARCA2	-1*Fibroblast
AKAP1	2.24329	6.74656	76.6222	2.06996e-18	2.33245e-17	AKAP1	-1*Fibroblast
SLIT3	-5.82609	3.97508	76.5462	2.1512e-18	2.42255e-17	SLIT3	-1*Fibroblast
LRFN2	9.63114	0.707671	76.5371	2.16112e-18	2.43228e-17	LRFN2	-1*Fibroblast
PROCA1	4.46378	3.03235	76.5259	2.1734e-18	2.44466e-17	PROCA1	-1*Fibroblast
CRYGD	9.40513	1.34795	76.5188	2.18123e-18	2.45201e-17	CRYGD	-1*Fibroblast
NEK7	-5.54416	6.27057	76.4498	2.25887e-18	2.5378e-17	NEK7	-1*Fibroblast
GJA5	7.15743	0.441132	76.4138	2.30033e-18	2.58285e-17	GJA5	-1*Fibroblast
SLC13A4	4.92342	1.44807	76.3871	2.33166e-18	2.61649e-17	SLC13A4	-1*Fibroblast
LOC100499484-C9ORF174	5.95374	1.54981	76.3719	2.34967e-18	2.63514e-17	LOC100499484-C9ORF174	-1*Fibroblast
PTCHD1	7.45162	1.35604	76.3502	2.37565e-18	2.66271e-17	PTCHD1	-1*Fibroblast
UBXN6	-2.28991	6.09443	76.3401	2.38784e-18	2.67481e-17	UBXN6	-1*Fibroblast
SLC35E1	-2.35255	5.9127	76.3375	2.39106e-18	2.67683e-17	SLC35E1	-1*Fibroblast
EDIL3	-5.16757	6.79988	76.2848	2.45564e-18	2.74751e-17	EDIL3	-1*Fibroblast
PCBP4	-2.20141	5.48361	76.2292	2.52575e-18	2.8243e-17	PCBP4	-1*Fibroblast
TTK	2.66096	6.01983	76.2094	2.5513e-18	2.8512e-17	TTK	-1*Fibroblast
TMC6	4.75306	5.78461	76.1884	2.57854e-18	2.87995e-17	TMC6	-1*Fibroblast
STAP2	3.98194	3.0597	76.153	2.62522e-18	2.93037e-17	STAP2	-1*Fibroblast
GNS	-2.89703	6.72432	76.1421	2.63969e-18	2.94479e-17	GNS	-1*Fibroblast
NF2	-2.40502	6.1841	76.1121	2.68004e-18	2.98805e-17	NF2	-1*Fibroblast
HOXD-AS2	-9.98748	-1.02935	76.0536	2.76063e-18	3.07611e-17	HOXD-AS2	-1*Fibroblast
PACS1	-2.08892	5.99779	76.028	2.79674e-18	3.11452e-17	PACS1	-1*Fibroblast
TSPAN4	-2.19594	6.56734	75.9935	2.84595e-18	3.16748e-17	TSPAN4	-1*Fibroblast
GINS1	2.89991	5.76137	75.9729	2.87578e-18	3.1988e-17	GINS1	-1*Fibroblast
MIR22	-7.68277	-1.10197	75.9652	2.88712e-18	3.20954e-17	MIR22	-1*Fibroblast
LIMA1	-2.6019	7.13833	75.9457	2.91577e-18	3.23949e-17	LIMA1	-1*Fibroblast
TET1	4.01503	6.38591	75.7709	3.18565e-18	3.53728e-17	TET1	-1*Fibroblast
RND3	-2.49041	6.3839	75.7578	3.20683e-18	3.55872e-17	RND3	-1*Fibroblast
FHL2	-4.01258	6.29514	75.7362	3.24202e-18	3.59568e-17	FHL2	-1*Fibroblast
L1MB1:L1:LINE	3.50016	5.71759	75.6424	3.39979e-18	3.76846e-17	L1MB1:L1:LINE	-1*Fibroblast
ETS1	-2.51194	5.8805	75.5803	3.50849e-18	3.88668e-17	ETS1	-1*Fibroblast
SHISA4	-2.82885	3.59437	75.3768	3.88929e-18	4.30603e-17	SHISA4	-1*Fibroblast
SH3BGRL3	-2.91735	7.67245	75.3688	3.90503e-18	4.32094e-17	SH3BGRL3	-1*Fibroblast
MAB21L1	-6.48623	0.596265	75.3356	3.97141e-18	4.39184e-17	MAB21L1	-1*Fibroblast
CAPNS1	-2.172	8.24531	75.2681	4.10945e-18	4.54186e-17	CAPNS1	-1*Fibroblast
TICAM1	-4.66727	2.75421	75.2541	4.13874e-18	4.57158e-17	TICAM1	-1*Fibroblast
TBC1D12	-3.12811	2.70588	75.2512	4.14487e-18	4.5757e-17	TBC1D12	-1*Fibroblast
CHST3	-2.9877	4.88143	75.0538	4.58063e-18	5.05382e-17	CHST3	-1*Fibroblast
SPP1	2.95642	4.91402	75.0103	4.68273e-18	5.16348e-17	SPP1	-1*Fibroblast
SLFN11	-4.46577	2.98166	74.9007	4.94983e-18	5.45484e-17	SLFN11	-1*Fibroblast
LASP1	-2.01397	8.83917	74.8897	4.97763e-18	5.4823e-17	LASP1	-1*Fibroblast
ADAM15	-2.05861	6.03493	74.8743	5.01653e-18	5.52195e-17	ADAM15	-1*Fibroblast
CENPV	3.39512	6.38036	74.8262	5.14025e-18	5.65487e-17	CENPV	-1*Fibroblast
ANTXR2	-4.19362	4.89481	74.7499	5.34298e-18	5.8745e-17	ANTXR2	-1*Fibroblast
PEX5L	10.103	0.630904	74.7424	5.36324e-18	5.89337e-17	PEX5L	-1*Fibroblast
IKZF1	9.67576	0.341726	74.7273	5.40429e-18	5.93506e-17	IKZF1	-1*Fibroblast
NFASC	4.26399	4.03701	74.6939	5.49653e-18	6.03287e-17	NFASC	-1*Fibroblast
HOXC5	-10.47	-0.544591	74.6342	5.66523e-18	6.21446e-17	HOXC5	-1*Fibroblast
LTR43:ERV1:LTR	4.66022	1.63013	74.6286	5.6813e-18	6.2285e-17	LTR43:ERV1:LTR	-1*Fibroblast
PODXL2	2.41812	5.71979	74.5699	5.8529e-18	6.41293e-17	PODXL2	-1*Fibroblast
SPATA6	4.50591	2.62809	74.5686	5.85684e-18	6.41356e-17	SPATA6	-1*Fibroblast
HOXB5	-9.9842	-0.995582	74.4734	6.14613e-18	6.72648e-17	HOXB5	-1*Fibroblast
SMARCD3	-3.16202	3.15271	74.4494	6.22124e-18	6.80477e-17	SMARCD3	-1*Fibroblast
CCND1	-3.64215	8.51683	74.4481	6.22534e-18	6.80535e-17	CCND1	-1*Fibroblast
CD47	-2.73193	4.58636	74.4418	6.24524e-18	6.82319e-17	CD47	-1*Fibroblast
SERTAD2	-3.00717	4.46378	74.425	6.29857e-18	6.87751e-17	SERTAD2	-1*Fibroblast
CSGALNACT2	-3.59771	4.03228	74.407	6.35632e-18	6.93659e-17	CSGALNACT2	-1*Fibroblast
TBC1D2B	-2.82909	4.89521	74.3305	6.60751e-18	7.20657e-17	TBC1D2B	-1*Fibroblast
ANKRD18A	6.34647	1.32508	74.2838	6.76559e-18	7.37477e-17	ANKRD18A	-1*Fibroblast
PIP5K1B	5.71746	1.67996	74.274	6.79928e-18	7.40725e-17	PIP5K1B	-1*Fibroblast
KHK	4.59433	2.79789	74.2422	6.90977e-18	7.52332e-17	KHK	-1*Fibroblast
PAICS	2.21725	9.26569	74.2239	6.97416e-18	7.58908e-17	PAICS	-1*Fibroblast
DENND2A	3.25612	3.5921	74.1889	7.09896e-18	7.72047e-17	DENND2A	-1*Fibroblast
TMEM43	-2.0679	6.47352	74.1871	7.10519e-18	7.72284e-17	TMEM43	-1*Fibroblast
PROM2	5.58442	2.0552	74.1495	7.24203e-18	7.86708e-17	PROM2	-1*Fibroblast
EFHC2	9.80003	0.971513	74.1131	7.37663e-18	8.00873e-17	EFHC2	-1*Fibroblast
ELOVL7	5.76833	2.47759	74.0595	7.57968e-18	8.22449e-17	ELOVL7	-1*Fibroblast
SSFA2	-4.56564	5.44091	74.0479	7.62431e-18	8.26821e-17	SSFA2	-1*Fibroblast
TMED9	-2.1366	8.57767	74.0445	7.63754e-18	8.27784e-17	TMED9	-1*Fibroblast
FAM83E	5.67331	0.634471	74.0181	7.74041e-18	8.38456e-17	FAM83E	-1*Fibroblast
TRHDE	-4.86072	3.16243	74.01	7.77242e-18	8.41446e-17	TRHDE	-1*Fibroblast
FSTL4	10.3221	1.85344	73.93	8.09377e-18	8.75737e-17	FSTL4	-1*Fibroblast
FBRS	-2.81008	5.17946	73.9237	8.11948e-18	8.78019e-17	FBRS	-1*Fibroblast
TNFRSF1A	-2.19973	6.44354	73.8035	8.6292e-18	9.3261e-17	TNFRSF1A	-1*Fibroblast
HOXB6	-10.8158	-0.102049	73.7945	8.66884e-18	9.36362e-17	HOXB6	-1*Fibroblast
SLC24A3	8.10687	1.74177	73.7424	8.9008e-18	9.60873e-17	SLC24A3	-1*Fibroblast
MDFIC	-2.64299	4.15127	73.6606	9.27716e-18	1.00093e-16	MDFIC	-1*Fibroblast
LRIG1	2.52009	7.31085	73.6009	9.56225e-18	1.03111e-16	LRIG1	-1*Fibroblast
PTTG1IP	-1.92145	8.2343	73.5806	9.66071e-18	1.04114e-16	PTTG1IP	-1*Fibroblast
CDK15	-11.7518	0.701428	73.5767	9.68017e-18	1.04264e-16	CDK15	-1*Fibroblast
SRPR	-2.10365	7.05556	73.5745	9.69105e-18	1.04323e-16	SRPR	-1*Fibroblast
SIL1	-3.81889	5.25644	73.5632	9.74665e-18	1.04862e-16	SIL1	-1*Fibroblast
TNS3	-2.64248	6.29425	73.4716	1.02097e-17	1.09781e-16	TNS3	-1*Fibroblast
RAB11FIP5	-2.92955	5.48573	73.4523	1.03097e-17	1.10794e-16	RAB11FIP5	-1*Fibroblast
FEZF1	10.8254	2.08162	73.3802	1.06931e-17	1.1485e-16	FEZF1	-1*Fibroblast
EREG	-13.4757	2.41672	73.3554	1.08283e-17	1.16236e-16	EREG	-1*Fibroblast
PPP2R2C	4.26482	2.4654	73.3293	1.09726e-17	1.17719e-16	PPP2R2C	-1*Fibroblast
MYL12A	-2.2452	8.17049	73.2999	1.11372e-17	1.19418e-16	MYL12A	-1*Fibroblast
RAD51AP1	2.70669	4.79118	73.2321	1.15263e-17	1.23521e-16	RAD51AP1	-1*Fibroblast
SPIRE2	3.39803	3.24741	73.2281	1.15502e-17	1.23707e-16	SPIRE2	-1*Fibroblast
CECR5	2.39957	6.58741	73.2027	1.16998e-17	1.25236e-16	CECR5	-1*Fibroblast
HEXA	-2.27059	6.26972	73.2016	1.17061e-17	1.25236e-16	HEXA	-1*Fibroblast
SEMA3C	-9.39257	6.34251	73.1913	1.17671e-17	1.25818e-16	SEMA3C	-1*Fibroblast
SLA	4.95241	0.798353	73.1259	1.21637e-17	1.29985e-16	SLA	-1*Fibroblast
TCN2	2.31615	5.50219	73.1123	1.22481e-17	1.30813e-16	TCN2	-1*Fibroblast
CACNG6	6.50931	1.17275	73.0696	1.25156e-17	1.33595e-16	CACNG6	-1*Fibroblast
MEF2D	-2.59537	5.6822	73.0454	1.26701e-17	1.35169e-16	MEF2D	-1*Fibroblast
NRXN1	7.36326	3.21151	73.0302	1.2768e-17	1.36137e-16	NRXN1	-1*Fibroblast
DLGAP1-AS2	3.36503	3.08928	72.9571	1.32496e-17	1.41193e-16	DLGAP1-AS2	-1*Fibroblast
MFNG	6.31635	2.08802	72.9043	1.36088e-17	1.4494e-16	MFNG	-1*Fibroblast
CACNA1I	5.46465	1.83857	72.8957	1.36683e-17	1.45492e-16	CACNA1I	-1*Fibroblast
SAMD9	-8.80657	1.26371	72.8807	1.37728e-17	1.46523e-16	SAMD9	-1*Fibroblast
RHPN2	3.17191	5.17313	72.8719	1.38345e-17	1.47097e-16	RHPN2	-1*Fibroblast
FAM71E1	3.3731	2.81527	72.7517	1.47031e-17	1.56245e-16	FAM71E1	-1*Fibroblast
WDR47	-2.87787	3.77288	72.7396	1.47935e-17	1.57118e-16	WDR47	-1*Fibroblast
FUT1	4.94584	3.27251	72.7356	1.48237e-17	1.57351e-16	FUT1	-1*Fibroblast
ZNF525	3.18885	4.47706	72.6993	1.50988e-17	1.60182e-16	ZNF525	-1*Fibroblast
PHLPP1	2.81835	6.08869	72.6392	1.5566e-17	1.65046e-16	PHLPP1	-1*Fibroblast
PITPNC1	2.41629	5.73615	72.6319	1.56235e-17	1.65564e-16	PITPNC1	-1*Fibroblast
KY	-9.93175	-1.11998	72.6167	1.57441e-17	1.66749e-16	KY	-1*Fibroblast
TIMELESS	2.25568	6.64279	72.5559	1.62367e-17	1.71871e-16	TIMELESS	-1*Fibroblast
PKLR	9.35344	0.643947	72.5425	1.63473e-17	1.72946e-16	PKLR	-1*Fibroblast
ZNF826P	4.90889	2.05004	72.5014	1.66916e-17	1.76489e-16	ZNF826P	-1*Fibroblast
AURKC	3.82167	2.07774	72.4054	1.75232e-17	1.8518e-16	AURKC	-1*Fibroblast
NRROS	4.26729	2.62027	72.3547	1.79797e-17	1.89898e-16	NRROS	-1*Fibroblast
ADARB1	-3.06873	4.69399	72.33	1.82063e-17	1.92186e-16	ADARB1	-1*Fibroblast
MYEF2	2.80981	5.26636	72.3259	1.82435e-17	1.92471e-16	MYEF2	-1*Fibroblast
MYO7A	5.15989	1.09623	72.2797	1.86762e-17	1.96928e-16	MYO7A	-1*Fibroblast
KCNH8	10.9655	1.94974	72.2541	1.89192e-17	1.9938e-16	KCNH8	-1*Fibroblast
FCGRT	-2.7032	5.2075	72.2514	1.89455e-17	1.99546e-16	FCGRT	-1*Fibroblast
WNK3	2.59064	3.90889	72.2256	1.9195e-17	2.02062e-16	WNK3	-1*Fibroblast
RNASEH2A	2.09465	6.50226	72.1684	1.97591e-17	2.07886e-16	RNASEH2A	-1*Fibroblast
PAM	-2.48971	6.80005	72.0544	2.09341e-17	2.20126e-16	PAM	-1*Fibroblast
SVOPL	6.34854	0.9701	72.0451	2.10332e-17	2.21046e-16	SVOPL	-1*Fibroblast
DCP2	2.14716	6.51882	72.0325	2.11685e-17	2.22345e-16	DCP2	-1*Fibroblast
TACC3	2.31777	7.61255	72.0297	2.11978e-17	2.2253e-16	TACC3	-1*Fibroblast
SUMF1	-2.29434	4.75406	72.0138	2.13702e-17	2.24216e-16	SUMF1	-1*Fibroblast
INPP1	-4.25429	2.3237	71.9991	2.15299e-17	2.25767e-16	INPP1	-1*Fibroblast
CD63	-2.31102	9.04477	71.9548	2.20184e-17	2.30763e-16	CD63	-1*Fibroblast
FAM120A	-2.30115	6.70482	71.9385	2.22004e-17	2.32543e-16	FAM120A	-1*Fibroblast
KCNS3	2.76168	4.54237	71.9343	2.2248e-17	2.32913e-16	KCNS3	-1*Fibroblast
RDM1	11.6981	2.80137	71.9156	2.24601e-17	2.35004e-16	RDM1	-1*Fibroblast
RPA3	2.44978	5.76807	71.8615	2.3084e-17	2.41399e-16	RPA3	-1*Fibroblast
SBDS	-2.64801	5.86822	71.8485	2.32374e-17	2.4287e-16	SBDS	-1*Fibroblast
CLIP1	-2.34902	5.72475	71.82	2.35749e-17	2.46262e-16	CLIP1	-1*Fibroblast
SEC24D	-2.56148	6.65067	71.8187	2.35907e-17	2.46293e-16	SEC24D	-1*Fibroblast
LGR6	9.38397	0.777114	71.8044	2.37625e-17	2.47951e-16	LGR6	-1*Fibroblast
HIST1H2BK	-2.91819	3.58288	71.7983	2.38352e-17	2.48573e-16	HIST1H2BK	-1*Fibroblast
GSG2	2.61022	4.21343	71.7472	2.44617e-17	2.54967e-16	GSG2	-1*Fibroblast
FKBP1B	2.60706	5.57372	71.7005	2.50466e-17	2.6092e-16	FKBP1B	-1*Fibroblast
MBTD1	2.96068	5.71158	71.6902	2.51775e-17	2.6214e-16	MBTD1	-1*Fibroblast
FGF19	10.3503	3.03801	71.6878	2.52082e-17	2.62316e-16	FGF19	-1*Fibroblast
FURIN	-2.56894	6.87298	71.6504	2.56912e-17	2.67197e-16	FURIN	-1*Fibroblast
RAB39A	9.726	1.56125	71.6003	2.6352e-17	2.7392e-16	RAB39A	-1*Fibroblast
SH3RF1	-2.8479	4.9403	71.5845	2.65633e-17	2.75966e-16	SH3RF1	-1*Fibroblast
UBL3	-2.29459	4.86183	71.5366	2.72158e-17	2.82591e-16	UBL3	-1*Fibroblast
C1orf204	-6.80849	-1.03097	71.5107	2.75756e-17	2.8617e-16	C1orf204	-1*Fibroblast
SGOL1	2.35715	4.05814	71.4566	2.83423e-17	2.93818e-16	SGOL1	-1*Fibroblast
PLBD2	-2.32272	5.62548	71.4565	2.83434e-17	2.93818e-16	PLBD2	-1*Fibroblast
TULP2	9.77807	1.81516	71.4172	2.89136e-17	2.99566e-16	TULP2	-1*Fibroblast
TONSL	2.62253	5.96247	71.3181	3.04029e-17	3.14825e-16	TONSL	-1*Fibroblast
ACTA2	-7.78056	6.25076	71.3115	3.05048e-17	3.15708e-16	ACTA2	-1*Fibroblast
SSR1	-2.04418	7.25655	71.3032	3.06339e-17	3.16872e-16	SSR1	-1*Fibroblast
PAXIP1-AS1	3.32912	3.05052	71.237	3.16787e-17	3.27502e-16	PAXIP1-AS1	-1*Fibroblast
ANKEF1	4.07461	2.9193	71.2153	3.20302e-17	3.30956e-16	ANKEF1	-1*Fibroblast
SUSD6	-3.53436	3.71589	71.2022	3.22435e-17	3.32978e-16	SUSD6	-1*Fibroblast
GAL3ST3	4.20144	3.88713	71.1816	3.25811e-17	3.36283e-16	GAL3ST3	-1*Fibroblast
MIR17HG	4.8113	2.87151	71.169	3.27898e-17	3.38253e-16	MIR17HG	-1*Fibroblast
CABP1	6.38101	1.44424	71.118	3.36491e-17	3.4693e-16	CABP1	-1*Fibroblast
OXTR	-7.34222	6.15312	71.115	3.36998e-17	3.47265e-16	OXTR	-1*Fibroblast
ACTR3	-1.99623	7.63771	71.1019	3.39244e-17	3.4939e-16	ACTR3	-1*Fibroblast
C15orf52	-5.76479	2.97191	71.0728	3.44292e-17	3.54398e-16	C15orf52	-1*Fibroblast
PLXNB2	-2.51596	7.95509	71.0689	3.44959e-17	3.54892e-16	PLXNB2	-1*Fibroblast
PIP5K1C	-2.09385	5.71015	71.0439	3.49366e-17	3.59232e-16	PIP5K1C	-1*Fibroblast
GDF1	3.67815	3.2509	70.9953	3.58078e-17	3.67991e-16	GDF1	-1*Fibroblast
EFR3B	2.68717	4.74492	70.9403	3.68202e-17	3.78191e-16	EFR3B	-1*Fibroblast
OS9	-2.16055	7.76251	70.9371	3.68806e-17	3.78538e-16	OS9	-1*Fibroblast
GNAI2	-1.86601	8.71041	70.9364	3.68937e-17	3.78538e-16	GNAI2	-1*Fibroblast
RNPEPL1	-2.41139	4.95703	70.9206	3.71901e-17	3.81374e-16	RNPEPL1	-1*Fibroblast
ALPL	3.30274	7.62232	70.9017	3.75484e-17	3.8484e-16	ALPL	-1*Fibroblast
STXBP5	-3.09399	4.11176	70.8941	3.76916e-17	3.86101e-16	STXBP5	-1*Fibroblast
GPNMB	-3.47663	4.69991	70.8834	3.78977e-17	3.88004e-16	GPNMB	-1*Fibroblast
DSTN	-2.19639	7.80326	70.8583	3.83833e-17	3.92764e-16	DSTN	-1*Fibroblast
RBPMS	2.51245	7.47836	70.7447	4.06572e-17	4.15809e-16	RBPMS	-1*Fibroblast
ST6GAL1	4.1448	7.39969	70.717	4.12314e-17	4.21454e-16	ST6GAL1	-1*Fibroblast
SUSD3	4.7197	2.58284	70.7009	4.15695e-17	4.24682e-16	SUSD3	-1*Fibroblast
CHSY3	-6.02625	4.00182	70.6742	4.21366e-17	4.30246e-16	CHSY3	-1*Fibroblast
ARPC2	-2.05386	8.43813	70.6079	4.35764e-17	4.44708e-16	ARPC2	-1*Fibroblast
STOX1	5.9254	1.63382	70.5093	4.58099e-17	4.67251e-16	STOX1	-1*Fibroblast
PRKCQ-AS1	4.39232	3.34751	70.448	4.72549e-17	4.81732e-16	PRKCQ-AS1	-1*Fibroblast
KCNK12	5.84184	2.36378	70.4202	4.79261e-17	4.88312e-16	KCNK12	-1*Fibroblast
VEPH1	-2.73415	3.96584	70.4073	4.82417e-17	4.91266e-16	VEPH1	-1*Fibroblast
ZNF670	2.78634	3.56298	70.362	4.93615e-17	5.024e-16	ZNF670	-1*Fibroblast
ACVR1	-2.46101	5.09165	70.3253	5.02893e-17	5.1157e-16	ACVR1	-1*Fibroblast
GDF6	-7.64724	3.93445	70.2879	5.12508e-17	5.21072e-16	GDF6	-1*Fibroblast
SLC18A2	5.71587	2.03603	70.2579	5.2037e-17	5.28784e-16	SLC18A2	-1*Fibroblast
TXNDC15	-2.272	5.49468	70.2161	5.31496e-17	5.39801e-16	TXNDC15	-1*Fibroblast
CRYBB1	5.90407	2.52852	70.2086	5.33541e-17	5.4159e-16	CRYBB1	-1*Fibroblast
MAOB	5.56906	1.06534	70.1996	5.3597e-17	5.43486e-16	MAOB	-1*Fibroblast
ZNF578	4.50488	4.70035	70.1996	5.3598e-17	5.43486e-16	ZNF578	-1*Fibroblast
ZCCHC24	-3.08262	4.54058	70.1711	5.43771e-17	5.51093e-16	ZCCHC24	-1*Fibroblast
EPB41L4A	4.60306	1.97503	70.1617	5.46384e-17	5.53446e-16	EPB41L4A	-1*Fibroblast
MSX2P1	9.33655	0.272447	70.1494	5.49781e-17	5.56591e-16	MSX2P1	-1*Fibroblast
IL32	-5.42822	3.54275	70.0922	5.65969e-17	5.72675e-16	IL32	-1*Fibroblast
IFI6	-3.29041	2.48794	70.0588	5.75617e-17	5.82128e-16	IFI6	-1*Fibroblast
SYT6	5.84043	4.64691	69.9332	6.13457e-17	6.20067e-16	SYT6	-1*Fibroblast
AHSP	8.19515	1.69105	69.8771	6.31161e-17	6.37623e-16	AHSP	-1*Fibroblast
TMSB10	-2.63978	10.1148	69.8658	6.34785e-17	6.40944e-16	TMSB10	-1*Fibroblast
ACTR2	-2.06327	7.99966	69.8423	6.42404e-17	6.48293e-16	ACTR2	-1*Fibroblast
GNG7	2.93286	3.30974	69.8321	6.45739e-17	6.51314e-16	GNG7	-1*Fibroblast
DTNB	2.64746	4.89419	69.8247	6.48175e-17	6.53425e-16	DTNB	-1*Fibroblast
MCM3	3.05819	8.34407	69.8225	6.48898e-17	6.53807e-16	MCM3	-1*Fibroblast
KDELC2	-2.2559	5.34088	69.8204	6.49586e-17	6.54155e-16	KDELC2	-1*Fibroblast
COLCA2	9.26325	0.192753	69.8133	6.51911e-17	6.56149e-16	COLCA2	-1*Fibroblast
NALCN	-4.34213	1.2595	69.8042	6.54948e-17	6.58858e-16	NALCN	-1*Fibroblast
CELSR2	3.18763	5.37155	69.7639	6.68465e-17	6.721e-16	CELSR2	-1*Fibroblast
JAKMIP2-AS1	10.8451	2.31163	69.7111	6.86596e-17	6.89966e-16	JAKMIP2-AS1	-1*Fibroblast
AGPAT3	-4.87806	4.83342	69.673	6.99975e-17	7.03039e-16	AGPAT3	-1*Fibroblast
LINC00665	3.91331	5.18896	69.6584	7.05168e-17	7.07881e-16	LINC00665	-1*Fibroblast
KRT80	-9.22342	1.70595	69.6057	7.24266e-17	7.26671e-16	KRT80	-1*Fibroblast
SLC24A2	9.73483	1.5165	69.5677	7.38351e-17	7.40412e-16	SLC24A2	-1*Fibroblast
MIR143HG	-9.959	-1.12196	69.5421	7.48e-17	7.49693e-16	MIR143HG	-1*Fibroblast
FAM180A	-10.2233	-0.884272	69.5172	7.57519e-17	7.58695e-16	FAM180A	-1*Fibroblast
HRASLS5	9.22043	1.28012	69.5165	7.57778e-17	7.58695e-16	HRASLS5	-1*Fibroblast
ZEB2	-6.90033	2.86584	69.5062	7.61747e-17	7.62268e-16	ZEB2	-1*Fibroblast
MAD2L1	2.2131	6.04164	69.4486	7.84317e-17	7.84441e-16	MAD2L1	-1*Fibroblast
EEF1A2	2.91512	4.44773	69.404	8.02241e-17	8.01946e-16	EEF1A2	-1*Fibroblast
THAP9	2.82086	3.64913	69.3724	8.15217e-17	8.1449e-16	THAP9	-1*Fibroblast
THBS3	-4.07863	3.41958	69.3581	8.21161e-17	8.19998e-16	THBS3	-1*Fibroblast
CDC42BPA	-2.19776	5.74089	69.2774	8.55447e-17	8.53788e-16	CDC42BPA	-1*Fibroblast
YAF2	-3.88606	1.289	69.2623	8.62003e-17	8.59881e-16	YAF2	-1*Fibroblast
SYN2	3.62083	2.57015	69.1214	9.25839e-17	9.23076e-16	SYN2	-1*Fibroblast
LOC644554	9.65712	0.601777	69.0603	9.54979e-17	9.5163e-16	LOC644554	-1*Fibroblast
PRMT2	-2.05682	6.29933	69.026	9.71752e-17	9.67839e-16	PRMT2	-1*Fibroblast
SYTL4	-6.07113	0.516346	68.9846	9.92365e-17	9.87852e-16	SYTL4	-1*Fibroblast
MRAP2	5.548	1.84872	68.9706	9.99421e-17	9.94356e-16	MRAP2	-1*Fibroblast
BDKRB2	-5.49253	2.27474	68.9515	1.00916e-16	1.00352e-15	BDKRB2	-1*Fibroblast
MT1E	-7.63683	6.71974	68.9233	1.02368e-16	1.01743e-15	MT1E	-1*Fibroblast
SYNE3	-11.9357	0.914941	68.919	1.0259e-16	1.0191e-15	SYNE3	-1*Fibroblast
DCTN3	-2.45274	4.79521	68.9061	1.03263e-16	1.02525e-15	DCTN3	-1*Fibroblast
HOXB-AS1	-8.97652	1.85611	68.8581	1.05807e-16	1.04997e-15	HOXB-AS1	-1*Fibroblast
RAD54B	2.52251	4.50406	68.8425	1.0665e-16	1.05778e-15	RAD54B	-1*Fibroblast
SLC22A4	-4.65354	0.65175	68.7925	1.09386e-16	1.08435e-15	SLC22A4	-1*Fibroblast
TTLL6	5.69303	1.77942	68.7848	1.09814e-16	1.08802e-15	TTLL6	-1*Fibroblast
HPN	7.66901	4.91098	68.7471	1.11934e-16	1.10845e-15	HPN	-1*Fibroblast
PRRG2	5.25502	0.786564	68.7363	1.1255e-16	1.11397e-15	PRRG2	-1*Fibroblast
TNFRSF11A	5.5959	2.39312	68.7276	1.13049e-16	1.11834e-15	TNFRSF11A	-1*Fibroblast
MTUS1	4.01615	3.30034	68.6946	1.14954e-16	1.13659e-15	MTUS1	-1*Fibroblast
CLIC4	-2.61617	8.63978	68.6626	1.16834e-16	1.15458e-15	CLIC4	-1*Fibroblast
SNAI2	-6.97868	3.92235	68.6584	1.17084e-16	1.15645e-15	SNAI2	-1*Fibroblast
TERF1	3.71139	7.77718	68.6375	1.18335e-16	1.16819e-15	TERF1	-1*Fibroblast
ARHGAP1	-1.87594	6.56041	68.629	1.18845e-16	1.17263e-15	ARHGAP1	-1*Fibroblast
CHAF1A	2.72403	6.80565	68.6133	1.19795e-16	1.18138e-15	CHAF1A	-1*Fibroblast
ERBB2IP	-2.07079	5.78197	68.5858	1.21478e-16	1.19737e-15	ERBB2IP	-1*Fibroblast
ZNF682	3.39456	3.10409	68.5378	1.24468e-16	1.2262e-15	ZNF682	-1*Fibroblast
MAPK12	-2.3187	4.40328	68.3961	1.33742e-16	1.31688e-15	MAPK12	-1*Fibroblast
IQSEC3	6.46502	2.08439	68.379	1.34905e-16	1.32765e-15	IQSEC3	-1*Fibroblast
PLS1	3.54185	4.28559	68.3639	1.35944e-16	1.33718e-15	PLS1	-1*Fibroblast
NDST1	-2.77024	7.48406	68.3447	1.37274e-16	1.34957e-15	NDST1	-1*Fibroblast
BMI1	-3.53326	2.85157	68.3248	1.38666e-16	1.36255e-15	BMI1	-1*Fibroblast
CCNJ	2.22178	4.99235	68.3232	1.38778e-16	1.36295e-15	CCNJ	-1*Fibroblast
CDHR1	5.85495	3.8927	68.2932	1.40906e-16	1.38313e-15	CDHR1	-1*Fibroblast
C20orf197	-10.4541	-0.652812	68.2599	1.43302e-16	1.40593e-15	C20orf197	-1*Fibroblast
MTF2	2.11717	6.19663	68.2008	1.47669e-16	1.44802e-15	MTF2	-1*Fibroblast
LOC100288748	9.10968	-0.103675	68.1116	1.54501e-16	1.51424e-15	LOC100288748	-1*Fibroblast
MIR4697	8.97676	0.0448175	68.0675	1.5799e-16	1.54764e-15	MIR4697	-1*Fibroblast
KCTD10	-1.9016	6.29107	67.9974	1.63715e-16	1.60289e-15	KCTD10	-1*Fibroblast
TERF2IP	-2.59821	5.40829	67.9908	1.6426e-16	1.60741e-15	TERF2IP	-1*Fibroblast
CRTAC1	6.74903	0.868271	67.9654	1.66387e-16	1.62738e-15	CRTAC1	-1*Fibroblast
RIMS1	-4.76979	2.31693	67.8397	1.77338e-16	1.7336e-15	RIMS1	-1*Fibroblast
PLXNA2	-4.50251	3.27312	67.8331	1.77937e-16	1.73856e-15	PLXNA2	-1*Fibroblast
S100A3	-7.76446	-0.302287	67.8265	1.78531e-16	1.74347e-15	S100A3	-1*Fibroblast
CFP	5.37776	0.541638	67.7077	1.89623e-16	1.85084e-15	CFP	-1*Fibroblast
SNHG4	2.82632	3.9218	67.6868	1.91647e-16	1.86964e-15	SNHG4	-1*Fibroblast
LBH	-2.81555	5.74822	67.6716	1.9313e-16	1.88314e-15	LBH	-1*Fibroblast
COMMD3	-3.89638	2.66947	67.6547	1.94787e-16	1.89832e-15	COMMD3	-1*Fibroblast
TRIM58	5.24142	2.53433	67.6258	1.97662e-16	1.92536e-15	TRIM58	-1*Fibroblast
DGKI	-6.81714	1.65488	67.6013	2.00133e-16	1.94842e-15	DGKI	-1*Fibroblast
RSPO4	10.6562	1.57947	67.6003	2.00234e-16	1.94842e-15	RSPO4	-1*Fibroblast
TBC1D8B	-4.08451	2.763	67.5371	2.06757e-16	2.01087e-15	TBC1D8B	-1*Fibroblast
SEL1L	-2.87101	6.05053	67.4975	2.10957e-16	2.05067e-15	SEL1L	-1*Fibroblast
CDC42EP1	-4.10275	5.51997	67.4925	2.11491e-16	2.05481e-15	CDC42EP1	-1*Fibroblast
UNC5CL	6.22185	1.55887	67.4755	2.13325e-16	2.07157e-15	UNC5CL	-1*Fibroblast
OTUD7A	6.01713	0.790159	67.4607	2.14932e-16	2.08611e-15	OTUD7A	-1*Fibroblast
ZSWIM8	-1.95409	5.4157	67.4365	2.17588e-16	2.11081e-15	ZSWIM8	-1*Fibroblast
MIAT	6.09559	6.16889	67.4175	2.19688e-16	2.1301e-15	MIAT	-1*Fibroblast
FAM19A4	5.436	1.31686	67.4066	2.20911e-16	2.14087e-15	FAM19A4	-1*Fibroblast
MSX1	-6.71487	2.70349	67.3872	2.2309e-16	2.16089e-15	MSX1	-1*Fibroblast
SEMA3G	4.74832	1.38516	67.3738	2.2462e-16	2.1746e-15	SEMA3G	-1*Fibroblast
DAAM2	-3.4071	3.30822	67.2896	2.34417e-16	2.26829e-15	DAAM2	-1*Fibroblast
KIF20B	2.18933	5.45406	67.2436	2.39949e-16	2.32065e-15	KIF20B	-1*Fibroblast
CACNA1C-AS2	6.64559	0.0840749	67.2331	2.41228e-16	2.33183e-15	CACNA1C-AS2	-1*Fibroblast
AURKB	2.96736	6.72461	67.1833	2.47399e-16	2.39026e-15	AURKB	-1*Fibroblast
ADAMTS12	-4.71603	5.24029	67.1529	2.51244e-16	2.42618e-15	ADAMTS12	-1*Fibroblast
MGAT4A	5.05962	2.83512	67.0586	2.63559e-16	2.54266e-15	MGAT4A	-1*Fibroblast
LOC642846	3.66935	2.08154	67.0585	2.63573e-16	2.54266e-15	LOC642846	-1*Fibroblast
CALCOCO2	-1.95882	5.12942	67.0241	2.68207e-16	2.58605e-15	CALCOCO2	-1*Fibroblast
CSPG5	5.26132	1.7939	67.0069	2.70557e-16	2.6074e-15	CSPG5	-1*Fibroblast
PPFIA3	2.55334	4.68923	66.9923	2.72568e-16	2.62545e-15	PPFIA3	-1*Fibroblast
SYP	4.43537	2.49519	66.9825	2.73929e-16	2.63722e-15	SYP	-1*Fibroblast
SLCO4A1	3.92124	3.28254	66.957	2.77499e-16	2.67024e-15	SLCO4A1	-1*Fibroblast
ATP9A	-2.43842	5.23489	66.8995	2.85715e-16	2.74791e-15	ATP9A	-1*Fibroblast
LOC100422556	6.64113	-0.205783	66.8964	2.86159e-16	2.7508e-15	LOC100422556	-1*Fibroblast
SIT1	10.4205	1.10735	66.8829	2.88117e-16	2.76822e-15	SIT1	-1*Fibroblast
FXYD1	6.22202	2.17783	66.8617	2.91241e-16	2.79682e-15	FXYD1	-1*Fibroblast
LOC100507600	-9.48691	-1.58653	66.8469	2.93435e-16	2.81647e-15	LOC100507600	-1*Fibroblast
DHDH	9.91726	1.18485	66.8031	3.0003e-16	2.87832e-15	DHDH	-1*Fibroblast
TSPAN5	-2.27456	5.78304	66.7881	3.02313e-16	2.8983e-15	TSPAN5	-1*Fibroblast
STC2	-3.88684	8.32884	66.7875	3.02417e-16	2.8983e-15	STC2	-1*Fibroblast
ME3	-4.28137	1.27547	66.7851	3.02779e-16	2.90031e-15	ME3	-1*Fibroblast
DDX11	2.5984	5.65019	66.7823	3.03202e-16	2.9029e-15	DDX11	-1*Fibroblast
OAF	-6.67734	5.25767	66.7576	3.07029e-16	2.93807e-15	OAF	-1*Fibroblast
TMBIM1	-2.73667	6.50457	66.7488	3.08409e-16	2.94979e-15	TMBIM1	-1*Fibroblast
DCLK3	8.91477	1.24454	66.7477	3.0858e-16	2.94995e-15	DCLK3	-1*Fibroblast
MPPED2	10.0993	1.58997	66.7398	3.09812e-16	2.96023e-15	MPPED2	-1*Fibroblast
TSPAN18	6.30521	5.35945	66.7114	3.14305e-16	3.00166e-15	TSPAN18	-1*Fibroblast
GJC3	10.1945	1.10008	66.6485	3.2451e-16	3.09756e-15	GJC3	-1*Fibroblast
CHPF2	-4.0229	6.17766	66.642	3.25583e-16	3.10625e-15	CHPF2	-1*Fibroblast
JAZF1	-3.32199	4.06574	66.6067	3.31459e-16	3.16073e-15	JAZF1	-1*Fibroblast
C15orf59-AS1	6.01316	0.735919	66.5544	3.40362e-16	3.244e-15	C15orf59-AS1	-1*Fibroblast
ACTL6B	9.00709	-0.0811141	66.4936	3.51023e-16	3.34394e-15	ACTL6B	-1*Fibroblast
[truncated: 17,044 more rows]

## Sheet: ESC_vs_N2P
	logFC	logCPM	LR	PValue	FDR	gene_id	contrast
PEG3	-9.75853	3.61249	205.841	1.10996e-46	2.1137e-42	PEG3	-1*N2P
ZNF248	-8.0078	2.28299	180.203	4.3756e-41	4.16623e-37	ZNF248	-1*N2P
MIR4458HG	-8.32575	1.64197	157.483	4.01461e-36	2.54834e-32	MIR4458HG	-1*N2P
ZNF667	-5.095	3.52958	152.161	5.84212e-35	2.78129e-31	ZNF667	-1*N2P
CAT	-7.83263	3.17587	149.96	1.76915e-34	6.73798e-31	CAT	-1*N2P
OXCT1	-6.49211	3.96972	142.325	8.25786e-33	2.62091e-29	OXCT1	-1*N2P
TSPYL5	-7.60687	3.1181	139.63	3.20785e-32	8.72673e-29	TSPYL5	-1*N2P
LOC400655	-11.2924	2.30217	123.933	8.71537e-29	2.07458e-25	LOC400655	-1*N2P
ZNF717	-7.26371	0.964451	122.525	1.77196e-28	3.74927e-25	ZNF717	-1*N2P
CALCB	-7.61535	0.602748	106.107	6.98453e-25	1.33006e-21	CALCB	-1*N2P
FRG1B	-6.52794	2.16531	102.338	4.6807e-24	8.10314e-21	FRG1B	-1*N2P
ZIM2-AS1	-9.9587	-0.923372	87.6391	7.85555e-21	1.24661e-17	ZIM2-AS1	-1*N2P
ZNF667-AS1	-4.96634	3.02138	83.8223	5.41302e-20	7.92924e-17	ZNF667-AS1	-1*N2P
CHMP1B2P	-6.32049	0.600766	82.1565	1.25728e-19	1.71018e-16	CHMP1B2P	-1*N2P
FAR2P2	-6.84919	1.78942	75.2918	4.06041e-18	5.15482e-15	FAR2P2	-1*N2P
SLC39A4	-2.82208	4.02593	74.8283	5.13491e-18	6.11151e-15	SLC39A4	-1*N2P
ZNF835	-5.67704	0.593216	73.5454	9.83492e-18	1.10168e-14	ZNF835	-1*N2P
ZNF560	-7.44976	3.69272	72.5457	1.63211e-17	1.66509e-14	ZNF560	-1*N2P
ZNF208	-8.28072	4.88107	72.5107	1.66133e-17	1.66509e-14	ZNF208	-1*N2P
NKX2-5	5.39628	2.13321	71.9484	2.20904e-17	2.10334e-14	NKX2-5	-1*N2P
SVIL-AS1	-5.61146	1.316	70.9367	3.68867e-17	3.34492e-14	SVIL-AS1	-1*N2P
CCDC125	-5.0427	1.72121	69.38	8.12076e-17	7.02926e-14	CCDC125	-1*N2P
ZNF728	-8.16622	2.9168	68.4527	1.29961e-16	1.07602e-13	ZNF728	-1*N2P
ZNF597	5.92846	1.45089	68.2148	1.46622e-16	1.16339e-13	ZNF597	-1*N2P
TRIM4	-7.21585	1.50026	67.0967	2.58516e-16	1.96917e-13	TRIM4	-1*N2P
DDX43	-6.66454	2.70739	53.893	2.1171e-13	1.55061e-10	DDX43	-1*N2P
INSC	-6.36101	-1.66422	52.2267	4.94498e-13	3.48768e-10	INSC	-1*N2P
ANKRD7	-5.61769	-1.21221	51.983	5.59837e-13	3.80749e-10	ANKRD7	-1*N2P
OXCT1-AS1	-8.31656	-1.34943	51.8143	6.10059e-13	4.00598e-10	OXCT1-AS1	-1*N2P
OOEP	-6.24484	0.407507	51.2455	8.15062e-13	5.17374e-10	OOEP	-1*N2P
LRRC61	-5.09493	2.93565	50.9285	9.5794e-13	5.70244e-10	LRRC61	-1*N2P
CR1L	-6.37262	1.8718	50.9279	9.58242e-13	5.70244e-10	CR1L	-1*N2P
ZNF676	-7.72049	3.59733	49.6502	1.83751e-12	1.06036e-09	ZNF676	-1*N2P
ZNF257	-8.1395	3.30542	48.6768	3.01813e-12	1.69042e-09	ZNF257	-1*N2P
PPIEL	-3.1841	1.2104	48.1418	3.96489e-12	2.15724e-09	PPIEL	-1*N2P
AMH	4.31192	1.32023	46.4271	9.50917e-12	5.03009e-09	AMH	-1*N2P
ZNF99	-9.40075	1.12567	46.2944	1.01755e-11	5.2371e-09	ZNF99	-1*N2P
ZIM2	-8.59637	-1.00059	43.7325	3.76466e-11	1.88659e-08	ZIM2	-1*N2P
PXMP4	-2.22966	3.02623	43.4127	4.43303e-11	2.16457e-08	PXMP4	-1*N2P
LOC441666	-6.13034	2.91477	41.0033	1.51975e-10	7.23517e-08	LOC441666	-1*N2P
LINC00865	-7.88872	-1.93408	40.2218	2.2671e-10	1.05298e-07	LINC00865	-1*N2P
RGPD2	-3.84314	0.371624	39.7189	2.93267e-10	1.32969e-07	RGPD2	-1*N2P
RGPD1	-3.89333	0.60721	39.6214	3.08282e-10	1.35479e-07	RGPD1	-1*N2P
C9orf64	-3.71411	3.12394	39.5916	3.13033e-10	1.35479e-07	C9orf64	-1*N2P
NEURL1	-3.7873	1.45848	37.005	1.17825e-09	4.9861e-07	NEURL1	-1*N2P
ZNF492	-5.71632	1.64214	36.8012	1.3081e-09	5.41527e-07	ZNF492	-1*N2P
S1PR5	2.85512	1.7204	35.9916	1.98171e-09	8.02929e-07	S1PR5	-1*N2P
KCNQ1	4.89719	1.75349	35.516	2.52958e-09	1.00356e-06	KCNQ1	-1*N2P
TWIST1	-8.37369	3.60402	35.0202	3.26304e-09	1.26812e-06	TWIST1	-1*N2P
GSTM5	-3.29193	-0.162577	34.6461	3.95434e-09	1.50605e-06	GSTM5	-1*N2P
SNHG25	-2.16978	3.68163	34.2946	4.73691e-09	1.76638e-06	SNHG25	-1*N2P
PNMA3	-3.70617	1.87706	34.2594	4.8234e-09	1.76638e-06	PNMA3	-1*N2P
MIMT1	-7.54803	-2.93136	33.834	6.00206e-09	2.15655e-06	MIMT1	-1*N2P
LINC00470	-7.99377	-1.43969	32.9339	9.53465e-09	3.36238e-06	LINC00470	-1*N2P
RPS2P32	-3.35005	-0.655733	32.8448	9.98201e-09	3.45614e-06	RPS2P32	-1*N2P
MEG3	-2.22473	5.86462	32.5844	1.1413e-08	3.88101e-06	MEG3	-1*N2P
PCDHA13	-4.0611	-0.641744	32.0934	1.46933e-08	4.88762e-06	PCDHA13	-1*N2P
LINC00654	-4.34839	-1.35903	32.0681	1.48864e-08	4.88762e-06	LINC00654	-1*N2P
SLC2A5	-4.10612	-0.392323	31.6525	1.84376e-08	5.95097e-06	SLC2A5	-1*N2P
NAP1L5	-5.19071	1.08577	29.9719	4.38354e-08	1.3834e-05	NAP1L5	-1*N2P
LOC151174	-3.61185	0.693478	29.9508	4.43142e-08	1.3834e-05	LOC151174	-1*N2P
PKIB	-2.00823	4.44007	28.8295	7.90383e-08	2.42762e-05	PKIB	-1*N2P
PF4V1	-7.00141	-2.84366	28.5782	8.99901e-08	2.72013e-05	PF4V1	-1*N2P
CTSF	-7.30558	4.43691	28.2526	1.06472e-07	3.16803e-05	CTSF	-1*N2P
PLD6	-3.27239	2.30139	28.0848	1.16116e-07	3.40183e-05	PLD6	-1*N2P
TWIST2	4.01857	1.4397	27.8966	1.27974e-07	3.69244e-05	TWIST2	-1*N2P
HSF4	-4.77641	-0.230781	27.6181	1.47788e-07	4.18294e-05	HSF4	-1*N2P
ZNF662	-7.29592	1.83838	27.5976	1.49367e-07	4.18294e-05	ZNF662	-1*N2P
SLFN13	-1.698	5.03426	27.1571	1.87575e-07	5.17679e-05	SLFN13	-1*N2P
ASPG	-3.42995	0.435358	26.3082	2.91055e-07	7.91794e-05	ASPG	-1*N2P
PRSS33	-7.91646	-2.25837	26.1978	3.08179e-07	8.2657e-05	PRSS33	-1*N2P
MIR4321	5.21981	-2.12957	25.6686	4.05371e-07	0.000107215	MIR4321	-1*N2P
PCDHGC3	-4.90216	2.27469	25.3722	4.72686e-07	0.000123306	PCDHGC3	-1*N2P
MOBP	-4.95781	0.984045	25.1404	5.33044e-07	0.000137172	MOBP	-1*N2P
GGT8P	4.94292	-2.11585	24.9113	6.00297e-07	0.00015242	GGT8P	-1*N2P
HSPA1B	-1.28841	4.26269	24.8277	6.2689e-07	0.000157077	HSPA1B	-1*N2P
MAOA	-2.18321	1.76062	24.7747	6.44389e-07	0.000159365	MAOA	-1*N2P
SLMO2	-1.32384	4.74961	24.7147	6.64764e-07	0.000162296	SLMO2	-1*N2P
MAPK11	-1.92232	2.9234	24.6764	6.78105e-07	0.000163458	MAPK11	-1*N2P
CIDEB	-9.55482	1.22357	24.6016	7.04941e-07	0.000165818	CIDEB	-1*N2P
DDIT3	-2.53833	3.83049	24.587	7.10303e-07	0.000165818	DDIT3	-1*N2P
TXNRD2	-1.6032	4.17149	24.5769	7.1402e-07	0.000165818	TXNRD2	-1*N2P
KIAA1875	-3.94493	-0.723212	24.4735	7.53377e-07	0.00017285	KIAA1875	-1*N2P
SERPINE1	-4.65558	10.2459	24.2946	8.26726e-07	0.000187421	SERPINE1	-1*N2P
LOC103908605	-4.7072	-1.89283	23.9611	9.83002e-07	0.000220227	LOC103908605	-1*N2P
TAGLN	-2.30323	9.97767	23.8804	1.02508e-06	0.000226983	TAGLN	-1*N2P
ZNF471	-3.06466	0.326105	23.615	1.17667e-06	0.000257555	ZNF471	-1*N2P
SCGB1B2P	-2.76272	-0.494001	23.4154	1.30529e-06	0.000282462	SCGB1B2P	-1*N2P
ZNF98	-7.85255	1.52128	23.3082	1.38011e-06	0.000295297	ZNF98	-1*N2P
LINC01097	5.04991	-1.89689	23.1971	1.46219e-06	0.000309383	LINC01097	-1*N2P
SLA	2.1413	0.798353	23.1007	1.53732e-06	0.000321706	SLA	-1*N2P
MGMT	-1.80927	4.79382	23.0588	1.57122e-06	0.000325226	MGMT	-1*N2P
DUSP8	-3.37083	3.13849	22.8965	1.70961e-06	0.000350065	DUSP8	-1*N2P
SYT11	-1.91541	4.09013	22.5918	2.00336e-06	0.000405851	SYT11	-1*N2P
DUSP1	-1.21093	5.0182	22.437	2.17147e-06	0.000435276	DUSP1	-1*N2P
KLF8	-1.89794	2.57435	22.1392	2.53582e-06	0.000503017	KLF8	-1*N2P
DAPK3	-1.14813	6.34918	21.7859	3.04832e-06	0.000598445	DAPK3	-1*N2P
HSD17B7P2	-2.12063	-0.209524	21.7559	3.09642e-06	0.000601684	HSD17B7P2	-1*N2P
KAT2A	-1.15	5.66127	21.3611	3.80415e-06	0.000731742	KAT2A	-1*N2P
JUN	-3.15307	6.21107	21.2953	3.93698e-06	0.00074972	JUN	-1*N2P
PSMG3	-1.38255	5.19565	21.0491	4.4767e-06	0.000844057	PSMG3	-1*N2P
DNAJA4	-1.83133	3.16222	20.9576	4.69555e-06	0.00087664	DNAJA4	-1*N2P
LGALS7B	-5.26972	-2.20547	20.918	4.79365e-06	0.000886267	LGALS7B	-1*N2P
ZBED6CL	-4.31338	1.41956	20.5379	5.84636e-06	0.0010705	ZBED6CL	-1*N2P
PIWIL2	-2.2664	2.43387	20.4979	5.96974e-06	0.00108268	PIWIL2	-1*N2P
NNAT	-1.18798	6.6047	20.4162	6.22988e-06	0.0011192	NNAT	-1*N2P
C20orf166-AS1	-3.49653	-1.72891	20.2564	6.77278e-06	0.00120536	C20orf166-AS1	-1*N2P
GAS6-AS1	-6.20178	-0.399258	20.1903	7.01064e-06	0.00123614	GAS6-AS1	-1*N2P
CBX4	-1.58418	3.43299	20.0706	7.46334e-06	0.00130389	CBX4	-1*N2P
LINC01106	-5.49341	-1.80591	19.8488	8.38148e-06	0.00145099	LINC01106	-1*N2P
LINC00664	-1.72178	2.69471	19.6097	9.49879e-06	0.0016296	LINC00664	-1*N2P
CSRP1	-1.63308	4.65863	19.4824	1.01528e-05	0.00172626	CSRP1	-1*N2P
ZNF736	-3.38482	3.11894	19.2963	1.11924e-05	0.00188372	ZNF736	-1*N2P
SDR42E1	-3.9899	1.17923	19.2819	1.12768e-05	0.00188372	SDR42E1	-1*N2P
MAFF	-1.73129	3.71458	19.248	1.14788e-05	0.00190079	MAFF	-1*N2P
DENND2D	-3.03733	0.277921	19.1681	1.19697e-05	0.00196498	DENND2D	-1*N2P
IZUMO2	-2.43052	0.235964	19.0738	1.25763e-05	0.00204692	IZUMO2	-1*N2P
JUND	-1.52991	7.20406	18.5888	1.6217e-05	0.00261711	JUND	-1*N2P
IL6R	-1.74244	4.03647	18.4797	1.71723e-05	0.002748	IL6R	-1*N2P
ERCC-00046	-1.49712	8.8354	18.444	1.74971e-05	0.00277664	ERCC-00046	-1*N2P
HIC1	-3.62912	2.73177	18.403	1.78772e-05	0.00281351	HIC1	-1*N2P
CALB1	2.20237	3.95596	18.3208	1.86662e-05	0.00291361	CALB1	-1*N2P
LINC01123	-4.44532	-1.236	18.1198	2.07436e-05	0.00321155	LINC01123	-1*N2P
ZNF729	-6.7434	5.0088	18.0808	2.11728e-05	0.00325156	ZNF729	-1*N2P
IL34	1.73034	3.28555	17.9471	2.27126e-05	0.00346013	IL34	-1*N2P
OR52A1	6.77864	-2.39243	17.9081	2.31828e-05	0.00350374	OR52A1	-1*N2P
CPLX1	-2.51483	-0.673508	17.6763	2.61874e-05	0.00391946	CPLX1	-1*N2P
LTR13_:ERVK:LTR	-2.97987	0.786451	17.6648	2.63452e-05	0.00391946	LTR13_:ERVK:LTR	-1*N2P
ERCC-00130	1.69332	10.2223	17.6192	2.69856e-05	0.00398362	ERCC-00130	-1*N2P
SST1:centr:Satellite	-2.09626	1.49018	17.5993	2.72695e-05	0.00399456	SST1:centr:Satellite	-1*N2P
FBXL19-AS1	2.66927	0.111554	17.5275	2.83187e-05	0.00411659	FBXL19-AS1	-1*N2P
LINC01023	-1.95202	-0.181942	17.5108	2.85674e-05	0.00412128	LINC01023	-1*N2P
TPSD1	-3.38295	-2.29111	17.2153	3.33735e-05	0.00477844	TPSD1	-1*N2P
ACOT4	-2.41185	1.11061	17.1608	3.43457e-05	0.00488094	ACOT4	-1*N2P
NR1I2	-2.59618	0.554067	17.1446	3.46393e-05	0.00488619	NR1I2	-1*N2P
BCL2L10	-2.299	-0.103698	17.0885	3.56778e-05	0.00499568	BCL2L10	-1*N2P
PIM1	-1.33229	6.44828	17.0584	3.62478e-05	0.00503845	PIM1	-1*N2P
MAGEH1	-2.2338	2.78115	17.0222	3.69445e-05	0.00509808	MAGEH1	-1*N2P
STAG3	-1.76257	2.93618	16.7712	4.21695e-05	0.00577723	STAG3	-1*N2P
SRF	-0.971647	7.19264	16.7281	4.31372e-05	0.00586758	SRF	-1*N2P
LINC00689	-6.65746	-2.83737	16.6161	4.57597e-05	0.00618016	LINC00689	-1*N2P
DNMT3L	-6.93235	7.56564	16.5149	4.82699e-05	0.00643042	DNMT3L	-1*N2P
L3MBTL1	-2.70325	1.93422	16.5142	4.82881e-05	0.00643042	L3MBTL1	-1*N2P
TMEM173	2.77601	4.25446	16.4672	4.94984e-05	0.00654582	TMEM173	-1*N2P
ERCC-00154	3.61684	-1.25734	16.3666	5.2197e-05	0.00682019	ERCC-00154	-1*N2P
ATF3	-1.71754	4.6969	16.3513	5.26188e-05	0.00682019	ATF3	-1*N2P
IPCEF1	2.41289	-0.411657	16.3476	5.27223e-05	0.00682019	IPCEF1	-1*N2P
ERCC-00136	1.9002	5.42994	16.3375	5.30057e-05	0.00682019	ERCC-00136	-1*N2P
PRSS3	-3.75625	-2.10866	16.2978	5.41256e-05	0.00691754	PRSS3	-1*N2P
COL3A1	-2.01748	10.8678	16.1956	5.71269e-05	0.00725246	COL3A1	-1*N2P
SH2D3C	-1.91878	2.44742	16.0717	6.09879e-05	0.00769134	SH2D3C	-1*N2P
COL10A1	-5.66957	4.4142	15.8804	6.74739e-05	0.00845333	COL10A1	-1*N2P
RHOB	-2.07781	7.0414	15.5302	8.11976e-05	0.0101062	RHOB	-1*N2P
ENGASE	-1.21906	4.31011	15.4761	8.35569e-05	0.0103323	ENGASE	-1*N2P
LOC642236	-2.72434	-0.432264	15.4032	8.68396e-05	0.0106689	LOC642236	-1*N2P
MAP1LC3A	-1.67016	3.30911	15.3273	9.04004e-05	0.0110352	MAP1LC3A	-1*N2P
DPEP3	1.37136	2.47644	15.2439	9.44836e-05	0.011416	DPEP3	-1*N2P
BRAT1	-0.879303	6.32992	15.2355	9.49003e-05	0.011416	BRAT1	-1*N2P
ZNF439	-1.88873	1.51068	15.2272	9.53181e-05	0.011416	ZNF439	-1*N2P
CCDC36	-5.90605	-2.35164	15.2105	9.61687e-05	0.011443	CCDC36	-1*N2P
EDN2	-4.97911	-2.53928	15.1992	9.67456e-05	0.011443	EDN2	-1*N2P
NOX3	-3.14813	-2.56473	15.1351	0.000100083	0.0117647	NOX3	-1*N2P
FLNC	-2.07396	6.92023	14.9255	0.000111843	0.0130664	FLNC	-1*N2P
CLCF1	-2.3647	1.87454	14.8918	0.000113857	0.0131479	CLCF1	-1*N2P
C17orf107	-1.74394	2.63329	14.8907	0.000113921	0.0131479	C17orf107	-1*N2P
MALAT1	-1.38578	5.92182	14.7921	0.000120036	0.0137702	MALAT1	-1*N2P
TRIM60	-5.9044	3.12369	14.7376	0.000123557	0.0140892	TRIM60	-1*N2P
SNRPN	-0.991229	9.2129	14.6933	0.000126495	0.0143384	SNRPN	-1*N2P
MIR637	-2.37664	-0.2458	14.5732	0.000134819	0.0151914	MIR637	-1*N2P
ULBP1	-1.88367	2.51597	14.54	0.000137216	0.0153706	ULBP1	-1*N2P
DCLK2	-2.43115	3.23411	14.4881	0.000141046	0.0156784	DCLK2	-1*N2P
FAM132A	-2.23842	1.55053	14.4806	0.00014161	0.0156784	FAM132A	-1*N2P
SLC6A20	3.99919	-0.855795	14.3808	0.000149319	0.0164363	SLC6A20	-1*N2P
SNURF	-0.978741	9.15509	14.3573	0.000151193	0.0165263	SNURF	-1*N2P
RGS3	-1.35243	5.42337	14.3489	0.000151872	0.0165263	RGS3	-1*N2P
MYL7	-2.38129	0.644714	14.2782	0.000157682	0.0170611	MYL7	-1*N2P
FAR2P1	-2.55344	0.399291	14.1963	0.000164694	0.0177191	FAR2P1	-1*N2P
MKRN3	-6.77648	-0.070326	14.1174	0.000171744	0.0183737	MKRN3	-1*N2P
ERCC-00003	-1.24235	6.71752	14.0265	0.000180255	0.0190856	ERCC-00003	-1*N2P
SCNN1B	6.32036	-0.702247	14.0249	0.000180403	0.0190856	SCNN1B	-1*N2P
PCDHA11	-2.03503	0.687296	14.0074	0.000182088	0.0191575	PCDHA11	-1*N2P
AluYa5:Alu:SINE	-1.07838	5.41945	13.9946	0.000183333	0.0191825	AluYa5:Alu:SINE	-1*N2P
KHDC3L	-2.89126	4.68162	13.9655	0.000186195	0.0193754	KHDC3L	-1*N2P
LENG8	-1.01419	5.99571	13.9266	0.000190091	0.0196232	LENG8	-1*N2P
SPATA22	-4.72025	0.597757	13.9212	0.000190637	0.0196232	SPATA22	-1*N2P
ANKRD30BL	-6.51854	-2.49664	13.8785	0.00019502	0.0199665	ANKRD30BL	-1*N2P
LINC00999	-2.4703	0.555096	13.8392	0.000199139	0.0202792	LINC00999	-1*N2P
ACTG2	-1.85646	4.76492	13.7884	0.000204597	0.0207242	ACTG2	-1*N2P
RNF17	-8.60772	1.9887	13.7716	0.000206434	0.0207996	RNF17	-1*N2P
BHLHA9	-3.54614	-1.77539	13.6745	0.000217386	0.0217878	BHLHA9	-1*N2P
LTB	-3.8734	-0.848254	13.5947	0.000226824	0.0226147	LTB	-1*N2P
PLSCR2	-3.37153	-2.54132	13.5356	0.000234081	0.0231801	PLSCR2	-1*N2P
OSBPL7	-1.3776	2.44012	13.5288	0.000234929	0.0231801	OSBPL7	-1*N2P
KCNA1	-3.50015	-2.16738	13.4874	0.000240166	0.0235747	KCNA1	-1*N2P
SPON2	-1.76204	3.95383	13.3088	0.000264167	0.0257976	SPON2	-1*N2P
IL11	-2.25192	2.78019	13.2876	0.000267165	0.0259572	IL11	-1*N2P
ZFP57	-2.46784	3.36414	13.2496	0.000272636	0.0262726	ZFP57	-1*N2P
CYR61	-2.49422	8.46754	13.2434	0.000273544	0.0262726	CYR61	-1*N2P
MAPK8IP2	2.29127	2.17232	13.2365	0.000274549	0.0262726	MAPK8IP2	-1*N2P
MIR646HG	-5.79398	-1.39815	13.1783	0.000283212	0.026966	MIR646HG	-1*N2P
BTNL9	3.55228	-1.28888	13.1591	0.00028612	0.0271074	BTNL9	-1*N2P
LINC00475	-5.79215	-2.77458	13.0579	0.000302006	0.0284708	LINC00475	-1*N2P
NPPB	-3.84246	0.315419	13.0031	0.000310977	0.0291657	NPPB	-1*N2P
AluYa8:Alu:SINE	-1.7074	1.91738	12.9943	0.00031244	0.0291657	AluYa8:Alu:SINE	-1*N2P
NMRK2	-1.19871	5.52514	12.9311	0.000323165	0.0299099	NMRK2	-1*N2P
SLC25A25	-1.045	4.50232	12.9289	0.000323554	0.0299099	SLC25A25	-1*N2P
HIST1H2BO	4.03851	-2.39185	12.9112	0.000326622	0.0299252	HIST1H2BO	-1*N2P
TEKT4P2	-6.28471	0.713097	12.9098	0.000326863	0.0299252	TEKT4P2	-1*N2P
PTRF	-1.11136	8.93603	12.8941	0.000329615	0.0300328	PTRF	-1*N2P
ERCC-00108	1.64025	6.23229	12.8848	0.000331265	0.0300394	ERCC-00108	-1*N2P
ERCC-00095	1.79451	1.67998	12.8377	0.000339703	0.0306586	ERCC-00095	-1*N2P
SGK2	-5.37372	-0.767971	12.8203	0.000342886	0.0307999	SGK2	-1*N2P
ULBP2	-5.53447	2.06591	12.8021	0.000346225	0.0309538	ULBP2	-1*N2P
HSPA2	-1.53221	5.16906	12.6897	0.000367676	0.032718	HSPA2	-1*N2P
KCNQ1OT1	-1.53682	1.88548	12.6804	0.000369514	0.0327286	KCNQ1OT1	-1*N2P
AACSP1	3.89233	-2.42588	12.5881	0.000388216	0.0342259	AACSP1	-1*N2P
ANP32C	-3.92067	-2.22966	12.5488	0.000396455	0.0347912	ANP32C	-1*N2P
UTF1	-1.42211	5.43341	12.5078	0.000405255	0.0354003	UTF1	-1*N2P
MIR6758	-2.19639	-0.665346	12.4364	0.000421036	0.0366109	MIR6758	-1*N2P
TNFRSF12A	-0.910522	7.30316	12.3551	0.000439788	0.0380676	TNFRSF12A	-1*N2P
SAMD4A	-2.11812	4.56606	12.3135	0.000449683	0.038748	SAMD4A	-1*N2P
INPP5F	-0.843998	7.62481	12.2638	0.000461837	0.039616	INPP5F	-1*N2P
TFRC	1.36078	6.89957	12.1959	0.000478949	0.0408997	TFRC	-1*N2P
INHBA	-2.88114	5.69071	12.1706	0.000485492	0.0412734	INHBA	-1*N2P
ERCC-00059	-1.7595	0.894747	12.0857	0.000508111	0.0430042	ERCC-00059	-1*N2P
HIVEP3	-1.94253	1.67312	12.0638	0.000514112	0.0433196	HIVEP3	-1*N2P
C1GALT1C1L	-2.51925	-1.83282	12.022	0.000525768	0.0439098	C1GALT1C1L	-1*N2P
SQSTM1	-0.838381	7.35906	12.0205	0.00052619	0.0439098	SQSTM1	-1*N2P
ZC3H12A	-0.990635	3.68288	12.014	0.000528034	0.0439098	ZC3H12A	-1*N2P
LYNX1	-6.12366	1.47167	11.9943	0.000533649	0.0441838	LYNX1	-1*N2P
ROPN1L	5.9014	-2.74797	11.9748	0.000539245	0.0444538	ROPN1L	-1*N2P
LOC646214	-2.15832	-1.38426	11.9465	0.000547491	0.0449391	LOC646214	-1*N2P
POSTN	1.93248	8.44506	11.9262	0.00055351	0.0452381	POSTN	-1*N2P
LRRC34	-1.27785	2.22319	11.9027	0.000560535	0.0456165	LRRC34	-1*N2P
OLIG3	6.04278	1.72189	11.8467	0.000577633	0.0468079	OLIG3	-1*N2P
KIAA1161	1.27456	3.76962	11.8277	0.000583569	0.0470752	KIAA1161	-1*N2P
AluYf4:Alu:SINE	-1.13044	4.18179	11.813	0.000588189	0.0470752	AluYf4:Alu:SINE	-1*N2P
GFI1	3.9133	-2.31587	11.8125	0.000588348	0.0470752	GFI1	-1*N2P
ZNF541	-6.10809	-2.78881	11.7491	0.000608735	0.0483783	ZNF541	-1*N2P
LTR81B:Gypsy:LTR	2.29464	0.226846	11.7461	0.000609714	0.0483783	LTR81B:Gypsy:LTR	-1*N2P
DUSP10	-1.7571	1.8979	11.7132	0.000620591	0.0488738	DUSP10	-1*N2P
LINC01410	-5.38692	-2.39901	11.7051	0.000623276	0.0488738	LINC01410	-1*N2P
ARGLU1	-0.880039	6.38732	11.704	0.000623659	0.0488738	ARGLU1	-1*N2P
TF	-2.4673	-1.03136	11.664	0.000637201	0.0497111	TF	-1*N2P
HES4	-2.84265	2.6086	11.6571	0.000639565	0.0497111	HES4	-1*N2P
HIST1H3C	-6.10664	-2.28921	11.6317	0.000648366	0.0501904	HIST1H3C	-1*N2P
LOC100134868	-1.83833	-0.763886	11.6192	0.00065274	0.0503244	LOC100134868	-1*N2P
DVL1	-0.811144	6.55637	11.5179	0.000689302	0.0529289	DVL1	-1*N2P
POMT1	-1.05632	4.36607	11.4937	0.000698343	0.0534078	POMT1	-1*N2P
CCDC177	2.14628	1.47903	11.4744	0.000705632	0.0536877	CCDC177	-1*N2P
LINC00669	-2.06622	1.46211	11.463	0.000709944	0.0536877	LINC00669	-1*N2P
NLGN4X	0.82118	6.40994	11.4608	0.000710783	0.0536877	NLGN4X	-1*N2P
GPR25	-4.60301	-2.57466	11.4543	0.00071328	0.0536877	GPR25	-1*N2P
THBS1	-2.19436	10.4403	11.4041	0.000732838	0.0548857	THBS1	-1*N2P
MIR21	-3.47288	-2.97138	11.3956	0.000736186	0.0548857	MIR21	-1*N2P
LOC339975	-5.79036	-2.15299	11.3914	0.000737843	0.0548857	LOC339975	-1*N2P
PPP1R15A	-1.01603	5.69645	11.3826	0.00074135	0.054932	PPP1R15A	-1*N2P
MIR4435-2HG	-2.02664	3.11116	11.3332	0.000761331	0.0561939	MIR4435-2HG	-1*N2P
LINC01480	-3.71889	-2.49808	11.2935	0.000777804	0.0570211	LINC01480	-1*N2P
MAGEL2	-1.28792	3.76297	11.2917	0.000778527	0.0570211	MAGEL2	-1*N2P
CSF1R	-3.70515	-0.865164	11.2609	0.000791548	0.0575383	CSF1R	-1*N2P
DPF3	-3.56395	0.470042	11.2542	0.000794448	0.0575383	DPF3	-1*N2P
ALPPL2	-3.54489	7.6183	11.2469	0.000797568	0.0575383	ALPPL2	-1*N2P
AIP	-1.09007	5.24374	11.2446	0.000798538	0.0575383	AIP	-1*N2P
LTR14C:ERVK:LTR	2.26132	-0.925638	11.2396	0.000800695	0.0575383	LTR14C:ERVK:LTR	-1*N2P
SELM	-0.905739	5.64912	11.1988	0.000818512	0.0585974	SELM	-1*N2P
MIR155HG	-5.3864	-2.30735	11.1745	0.000829299	0.0591474	MIR155HG	-1*N2P
LGALS1	-1.20079	9.02025	11.1307	0.000849098	0.0603335	LGALS1	-1*N2P
MTO1	-0.904307	4.3473	11.1118	0.000857819	0.0607266	MTO1	-1*N2P
UPRT	1.10995	3.70837	11.0691	0.000877766	0.0615539	UPRT	-1*N2P
APOBEC3B-AS1	-2.35739	-2.12039	11.0677	0.000878465	0.0615539	APOBEC3B-AS1	-1*N2P
FAM66B	-3.055	-1.52888	11.061	0.000881612	0.0615539	FAM66B	-1*N2P
ANKRD45	1.78051	1.01824	11.0593	0.000882435	0.0615539	ANKRD45	-1*N2P
ERCC-00165	-1.59557	2.86569	11.0322	0.000895451	0.0622339	ERCC-00165	-1*N2P
SLFN5	1.30627	4.03231	11.0235	0.000899618	0.0622961	SLFN5	-1*N2P
RPS14P3	-1.39138	2.69698	10.9959	0.000913119	0.0630019	RPS14P3	-1*N2P
ERCC-00004	1.72731	7.97052	10.9876	0.000917251	0.0630585	ERCC-00004	-1*N2P
CNN1	-1.64966	4.95615	10.9785	0.000921737	0.063139	CNN1	-1*N2P
MIR548AR	-7.19141	-2.10015	10.9545	0.000933776	0.0637344	MIR548AR	-1*N2P
ERCC-00043	-1.17925	5.26987	10.9385	0.000941873	0.0640574	ERCC-00043	-1*N2P
IRX6	5.42365	-0.673827	10.9106	0.000956172	0.0647985	IRX6	-1*N2P
ZC3HAV1	1.11325	5.49529	10.8798	0.000972192	0.0656505	ZC3HAV1	-1*N2P
ZFP36	-1.11011	3.24696	10.8307	0.000998283	0.0671742	ZFP36	-1*N2P
NPTX1	2.47895	2.77551	10.7882	0.00102151	0.0684949	NPTX1	-1*N2P
TMEM259	-0.750354	7.21567	10.7744	0.00102915	0.0687655	TMEM259	-1*N2P
MIB2	-0.787296	5.19017	10.7606	0.00103683	0.0690359	MIB2	-1*N2P
MMP24	-1.15688	4.90955	10.7207	0.00105943	0.0702949	MMP24	-1*N2P
LOC644936	-2.08607	-0.241962	10.7038	0.00106913	0.0706746	LOC644936	-1*N2P
RWDD2B	-3.82721	0.180365	10.6979	0.00107257	0.0706746	RWDD2B	-1*N2P
RBM24	-1.67764	2.67933	10.6559	0.0010972	0.0720485	RBM24	-1*N2P
PCDHGA11	-1.70083	1.39015	10.6423	0.00110531	0.0723311	PCDHGA11	-1*N2P
PRRT2	-1.34658	3.23467	10.6176	0.00112018	0.0730537	PRRT2	-1*N2P
ERCC-00062	2.00054	1.36193	10.5435	0.00116599	0.0757817	ERCC-00062	-1*N2P
CEP162	1.1448	3.06276	10.5194	0.0011813	0.0765153	CEP162	-1*N2P
FADS3	-0.822263	5.47178	10.4893	0.00120069	0.077297	FADS3	-1*N2P
SLC32A1	-1.94298	-0.677245	10.4881	0.00120149	0.077297	SLC32A1	-1*N2P
FSIP1	2.33511	-0.720109	10.4556	0.00122277	0.0782391	FSIP1	-1*N2P
GYG2P1	-5.44582	-1.79395	10.4532	0.00122435	0.0782391	GYG2P1	-1*N2P
DCDC2	-1.7847	-0.353657	10.4387	0.00123404	0.0782862	DCDC2	-1*N2P
PDLIM7	-0.804648	6.92413	10.4338	0.0012373	0.0782862	PDLIM7	-1*N2P
DPY19L2P1	5.71522	-1.53578	10.4336	0.00123742	0.0782862	DPY19L2P1	-1*N2P
ELFN1	-1.48188	3.99175	10.4219	0.00124531	0.0785247	ELFN1	-1*N2P
ERCC-00002	-1.35519	11.0968	10.4103	0.00125312	0.0787563	ERCC-00002	-1*N2P
RASAL3	2.08948	-1.92694	10.3966	0.00126246	0.0790821	RASAL3	-1*N2P
CCDC144NL-AS1	2.94042	2.83073	10.3696	0.00128108	0.0799853	CCDC144NL-AS1	-1*N2P
C10orf10	-1.55636	1.65166	10.3593	0.00128822	0.0801686	C10orf10	-1*N2P
PCDHGA10	1.03382	4.42227	10.3291	0.00130951	0.081126	PCDHGA10	-1*N2P
BRSK1	-0.996193	4.5341	10.3254	0.00131213	0.081126	BRSK1	-1*N2P
HERC2P3	-1.87709	1.91099	10.2582	0.00136076	0.0838605	HERC2P3	-1*N2P
YIPF2	-0.78529	5.95356	10.2511	0.00136604	0.0839146	YIPF2	-1*N2P
PHF1	-0.817958	5.57935	10.2175	0.00139117	0.0848999	PHF1	-1*N2P
ARFGAP1	-0.778262	7.01634	10.216	0.00139228	0.0848999	ARFGAP1	-1*N2P
EGR4	-3.13691	-2.84863	10.2113	0.00139585	0.0848999	EGR4	-1*N2P
HCN4	-1.17857	4.1191	10.2059	0.00139991	0.0848999	HCN4	-1*N2P
SPEG	-0.805096	5.40569	10.1962	0.00140727	0.0850751	SPEG	-1*N2P
MAGEE2	-6.51594	-3.02583	10.1875	0.00141397	0.0852096	MAGEE2	-1*N2P
MER74C:ERVL:LTR	-1.20622	1.29963	10.1402	0.00145067	0.0868289	MER74C:ERVL:LTR	-1*N2P
KLHL34	-4.15535	-1.65801	10.1377	0.00145271	0.0868289	KLHL34	-1*N2P
LRRC17	2.36475	4.20011	10.1354	0.00145452	0.0868289	LRRC17	-1*N2P
GDF15	-3.91359	5.43333	10.1163	0.0014696	0.0874552	GDF15	-1*N2P
JPH2	-1.56962	1.49896	10.0964	0.00148563	0.0881334	JPH2	-1*N2P
FOXA1	5.35397	-1.33786	10.0834	0.00149614	0.0884816	FOXA1	-1*N2P
LOC641746	-1.88235	-0.942506	10.0679	0.00150877	0.0889522	LOC641746	-1*N2P
IL32	-1.81584	3.54275	10.0428	0.00152945	0.0898603	IL32	-1*N2P
BCAR1	-0.758799	7.17803	10.0378	0.00153361	0.0898603	BCAR1	-1*N2P
FAM101B	-0.744649	6.43485	10.0026	0.00156315	0.0911497	FAM101B	-1*N2P
OLAH	-5.03306	2.63058	10.0002	0.00156519	0.0911497	OLAH	-1*N2P
LINC01529	-3.01104	-2.89868	9.98664	0.0015768	0.0915459	LINC01529	-1*N2P
LOC100287036	5.45014	-2.47765	9.95949	0.00160023	0.0924793	LOC100287036	-1*N2P
CCR8	-5.03303	2.18285	9.95415	0.00160487	0.0924793	CCR8	-1*N2P
ADGRE2	1.31914	1.54538	9.9512	0.00160745	0.0924793	ADGRE2	-1*N2P
LINC-PINT	-1.89782	1.08088	9.91704	0.00163756	0.0939276	LINC-PINT	-1*N2P
MSTB:ERVL-MaLR:LTR	0.870501	5.00501	9.87761	0.00167302	0.0955572	MSTB:ERVL-MaLR:LTR	-1*N2P
LOC100132077	-3.17824	-0.915713	9.87433	0.001676	0.0955572	LOC100132077	-1*N2P
HS3ST6	-5.22096	-2.05016	9.8661	0.00168352	0.0956265	HS3ST6	-1*N2P
TM4SF18	1.53309	1.13987	9.85247	0.00169604	0.0956265	TM4SF18	-1*N2P
SIRT2	-1.13979	4.56634	9.85214	0.00169634	0.0956265	SIRT2	-1*N2P
LOC102724957	3.47144	-2.95821	9.84788	0.00170028	0.0956265	LOC102724957	-1*N2P
HIST1H2AM	2.44094	-0.0851551	9.84566	0.00170232	0.0956265	HIST1H2AM	-1*N2P
PITX2	3.29266	3.49701	9.8337	0.00171343	0.0957398	PITX2	-1*N2P
LINC00428	1.11714	3.84052	9.82855	0.00171824	0.0957398	LINC00428	-1*N2P
COTL1	-0.769249	7.73056	9.82728	0.00171942	0.0957398	COTL1	-1*N2P
ANKRD9	-0.901041	4.83441	9.7934	0.00175139	0.0972051	ANKRD9	-1*N2P
ERCC-00028	2.37634	-1.08008	9.78383	0.00176053	0.0972051	ERCC-00028	-1*N2P
ERCC-00092	1.51887	4.06815	9.78328	0.00176105	0.0972051	ERCC-00092	-1*N2P
AP3B1	0.806974	6.2447	9.77389	0.00177008	0.0974209	AP3B1	-1*N2P
CHTF18	-1.07537	5.85946	9.76161	0.00178194	0.097791	CHTF18	-1*N2P
TMEM74B	-1.86782	2.3964	9.75437	0.00178896	0.0978944	TMEM74B	-1*N2P
AKAP1	0.763469	6.74656	9.73756	0.0018054	0.0985108	AKAP1	-1*N2P
HERV30-int:ERV1:LTR	3.94414	-2.30423	9.7105	0.00183219	0.099579	HERV30-int:ERV1:LTR	-1*N2P
PALLD	-0.973189	7.33548	9.70724	0.00183544	0.099579	PALLD	-1*N2P
RBBP8NL	2.3999	0.108306	9.67986	0.00186299	0.100732	RBBP8NL	-1*N2P
KCNK10	1.66982	-0.370004	9.67565	0.00186726	0.100732	KCNK10	-1*N2P
ERCC-00144	1.95878	0.567172	9.66881	0.00187423	0.100822	ERCC-00144	-1*N2P
NRG1	-1.01184	4.92941	9.64589	0.00189776	0.1018	NRG1	-1*N2P
ACOT2	-1.89382	0.517323	9.63731	0.00190664	0.101989	ACOT2	-1*N2P
APOL6	3.66078	0.771208	9.59246	0.00195379	0.104218	APOL6	-1*N2P
ZYX	-0.710504	8.57391	9.55531	0.00199372	0.106052	ZYX	-1*N2P
LOC101928034	-5.03367	-2.46816	9.54991	0.0019996	0.106068	LOC101928034	-1*N2P
NTNG1	-1.41477	0.992888	9.5281	0.00202349	0.107037	NTNG1	-1*N2P
LOC100128568	-2.2465	-2.34256	9.52158	0.0020307	0.107121	LOC100128568	-1*N2P
ZNF596	1.75691	0.712753	9.51509	0.00203789	0.107203	ZNF596	-1*N2P
LOC101927765	-1.44581	-0.249559	9.49466	0.00206071	0.108105	LOC101927765	-1*N2P
LHX8	1.71476	-1.16003	9.46418	0.00209523	0.109614	LHX8	-1*N2P
ISG15	-1.13	4.68539	9.45866	0.00210154	0.109643	ISG15	-1*N2P
GUSBP5	-2.96122	-1.0197	9.45145	0.00210982	0.109774	GUSBP5	-1*N2P
LOC100507537	-2.63957	-3.00724	9.38697	0.00218533	0.113393	LOC100507537	-1*N2P
LINC00678	1.08153	5.98031	9.36567	0.00221087	0.114399	LINC00678	-1*N2P
ACTG1P20	-1.62622	1.08798	9.3574	0.00222087	0.114399	ACTG1P20	-1*N2P
LINC00884	-2.20744	-0.525574	9.35541	0.00222328	0.114399	LINC00884	-1*N2P
ERCC-00022	-1.3495	4.92191	9.35091	0.00222875	0.114399	ERCC-00022	-1*N2P
MSRB3	-1.27316	4.51648	9.32864	0.002256	0.115398	MSRB3	-1*N2P
SST	-5.39005	-1.48213	9.32512	0.00226034	0.115398	SST	-1*N2P
MER67D:ERV1:LTR	2.31126	3.28054	9.29682	0.00229552	0.116881	MER67D:ERV1:LTR	-1*N2P
GCNT4	-2.27539	0.921116	9.27565	0.00232221	0.117745	GCNT4	-1*N2P
KLKB1	1.62047	1.64908	9.27008	0.00232928	0.117745	KLKB1	-1*N2P
DNAJB5	-0.724749	5.84096	9.26869	0.00233104	0.117745	DNAJB5	-1*N2P
PAX8-AS1	-2.87949	2.05001	9.25679	0.00234624	0.118199	PAX8-AS1	-1*N2P
WNT10B	-1.92282	1.76857	9.23147	0.0023789	0.119225	WNT10B	-1*N2P
EFCC1	2.01061	-1.43267	9.2313	0.00237912	0.119225	EFCC1	-1*N2P
RSPH14	-2.56509	-2.38919	9.21171	0.00240472	0.12011	RSPH14	-1*N2P
DHRS2	2.10871	1.05649	9.20815	0.0024094	0.12011	DHRS2	-1*N2P
NR4A1	-0.876022	4.26819	9.18806	0.00243599	0.121119	NR4A1	-1*N2P
KCNK4	-5.03411	-2.25398	9.16567	0.00246598	0.122291	KCNK4	-1*N2P
PKI55	2.53274	2.99412	9.14946	0.00248791	0.123058	PKI55	-1*N2P
TMCC2	-0.946107	3.73688	9.1263	0.00251961	0.124303	TMCC2	-1*N2P
RHBDL1	-1.22899	1.64891	9.12027	0.00252792	0.124391	RHBDL1	-1*N2P
NUTM2F	3.02824	-2.20724	9.07738	0.00258791	0.127014	NUTM2F	-1*N2P
CCBL1	-1.01313	4.51768	9.06985	0.00259858	0.127181	CCBL1	-1*N2P
GATA5	-2.86984	0.232264	9.06557	0.00260467	0.127181	GATA5	-1*N2P
RASSF1	-0.892611	4.13661	9.04137	0.00263938	0.128371	RASSF1	-1*N2P
CENPF	0.693269	7.61257	9.03919	0.00264252	0.128371	CENPF	-1*N2P
PTGER1	-2.38887	-1.36347	9.02617	0.00266142	0.12896	PTGER1	-1*N2P
TCEAL6	-2.89186	-2.13242	9.00642	0.00269033	0.130026	TCEAL6	-1*N2P
ZNF292	0.804851	4.98003	9.00185	0.00269707	0.130026	ZNF292	-1*N2P
PHTF1	1.11285	4.29116	8.98602	0.00272052	0.13051	PHTF1	-1*N2P
RMND1	0.754797	5.26479	8.98583	0.00272082	0.13051	RMND1	-1*N2P
MPO	-2.09585	-2.30091	8.96249	0.00275579	0.131856	MPO	-1*N2P
SERTAD4-AS1	-2.78701	1.76142	8.95732	0.00276359	0.131898	SERTAD4-AS1	-1*N2P
TRDN	1.52687	2.91215	8.93156	0.00280286	0.133437	TRDN	-1*N2P
BMP6	-1.12499	1.37025	8.92422	0.00281413	0.133619	BMP6	-1*N2P
SLC17A9	-0.832655	4.1178	8.91663	0.00282585	0.133619	SLC17A9	-1*N2P
MIR3687-2	-3.34319	0.446517	8.91541	0.00282774	0.133619	MIR3687-2	-1*N2P
WEE1	-0.978199	6.56343	8.90246	0.00284787	0.134237	WEE1	-1*N2P
CREB5	-2.64859	1.70478	8.89054	0.00286652	0.134565	CREB5	-1*N2P
SPESP1	-5.78986	-1.08305	8.88899	0.00286895	0.134565	SPESP1	-1*N2P
FBXL8	-4.82	0.138791	8.88256	0.00287907	0.134708	FBXL8	-1*N2P
NAT9	-0.854734	5.39278	8.87213	0.00289556	0.135131	NAT9	-1*N2P
U2SURP	0.989544	6.78789	8.86789	0.0029023	0.135131	U2SURP	-1*N2P
MEF2B	-1.11213	1.38309	8.85858	0.00291714	0.135491	MEF2B	-1*N2P
KRBOX1	-5.44518	-1.98002	8.84677	0.00293609	0.136039	KRBOX1	-1*N2P
EIF5	1.57566	7.65079	8.79519	0.00302026	0.139599	EIF5	-1*N2P
TBCK	0.876161	4.23077	8.79	0.00302887	0.139658	TBCK	-1*N2P
RB1	0.787265	4.18388	8.78052	0.00304464	0.140046	RB1	-1*N2P
SAP25	-1.27966	2.48571	8.76519	0.00307035	0.140888	SAP25	-1*N2P
KIFC2	-0.88205	3.98418	8.7188	0.00314945	0.14417	KIFC2	-1*N2P
LOC645166	-1.70233	2.65815	8.71043	0.00316395	0.144487	LOC645166	-1*N2P
ERCC-00131	1.58075	3.16076	8.69568	0.00318964	0.144659	ERCC-00131	-1*N2P
APLNR	1.38162	0.521683	8.693	0.00319435	0.144659	APLNR	-1*N2P
GTSF1	2.60697	-0.808371	8.69225	0.00319565	0.144659	GTSF1	-1*N2P
MIR3687-1	-3.27771	0.409711	8.69086	0.0031981	0.144659	MIR3687-1	-1*N2P
AKR1B10	-4.8189	-1.86164	8.6816	0.00321438	0.145051	AKR1B10	-1*N2P
THCAT158	-2.31289	-2.84249	8.65713	0.00325784	0.146473	THCAT158	-1*N2P
STX1A	-1.25087	3.31091	8.65521	0.00326128	0.146473	STX1A	-1*N2P
PIWIL1	-5.21944	-2.7229	8.64961	0.00327132	0.146578	PIWIL1	-1*N2P
ETS1	0.817001	5.8805	8.64377	0.00328182	0.146703	ETS1	-1*N2P
MCAM	-1.08268	6.04751	8.62271	0.00331997	0.148062	MCAM	-1*N2P
MAEL	-3.58491	3.5032	8.61111	0.00334119	0.148434	MAEL	-1*N2P
AluYc5:Alu:SINE	-4.81973	-2.33792	8.60963	0.00334391	0.148434	AluYc5:Alu:SINE	-1*N2P
ATG16L2	-1.27109	2.46953	8.60481	0.00335276	0.14848	ATG16L2	-1*N2P
FAM26E	3.64818	3.1376	8.58226	0.00339455	0.149816	FAM26E	-1*N2P
CHMP1A	0.843038	6.07044	8.5744	0.00340921	0.149816	CHMP1A	-1*N2P
PTPRVP	-3.03064	-2.28414	8.57287	0.0034121	0.149816	PTPRVP	-1*N2P
CTSZ	-0.738501	5.80033	8.57164	0.0034144	0.149816	CTSZ	-1*N2P
CEBPD	-1.26849	3.19917	8.55981	0.00343665	0.150446	CEBPD	-1*N2P
RARRES3	3.61269	-1.86761	8.53533	0.00348319	0.151821	RARRES3	-1*N2P
PIK3C3	0.713764	4.87793	8.5349	0.003484	0.151821	PIK3C3	-1*N2P
HNF4A	-4.81794	0.851011	8.51834	0.00351584	0.152859	HNF4A	-1*N2P
C4orf48	-0.876754	4.19915	8.51343	0.00352535	0.152923	C4orf48	-1*N2P
SH2D3A	-1.1058	4.6269	8.50869	0.00353455	0.152974	SH2D3A	-1*N2P
CXorf67	-2.61492	-2.46449	8.50153	0.00354848	0.153228	CXorf67	-1*N2P
FAM221A	-1.03095	3.55201	8.47401	0.00360256	0.155211	FAM221A	-1*N2P
DPP9-AS1	-2.30014	-1.49028	8.46221	0.003626	0.155624	DPP9-AS1	-1*N2P
L1PB:L1:LINE	-1.03027	3.87361	8.46098	0.00362847	0.155624	L1PB:L1:LINE	-1*N2P
PER3	-1.13005	3.44324	8.43829	0.00367401	0.157223	PER3	-1*N2P
MYH7B	-1.62174	2.3183	8.42252	0.00370601	0.158237	MYH7B	-1*N2P
KLHL17	-1.14978	4.79615	8.41764	0.00371598	0.158307	KLHL17	-1*N2P
NUAK2	-1.54981	4.21696	8.38487	0.00378357	0.160753	NUAK2	-1*N2P
SLC25A47	-4.81832	-2.74286	8.37844	0.00379698	0.160753	SLC25A47	-1*N2P
ERCC-00079	-1.47771	3.4747	8.37761	0.00379872	0.160753	ERCC-00079	-1*N2P
LINC00535	-3.33431	-2.67422	8.35164	0.0038534	0.162706	LINC00535	-1*N2P
TFE3	-0.65401	6.77512	8.3412	0.0038756	0.163281	TFE3	-1*N2P
CTU1	-0.956773	3.13363	8.33432	0.0038903	0.163539	CTU1	-1*N2P
MPL	2.29991	-1.8898	8.32842	0.00390296	0.163709	MPL	-1*N2P
TCIRG1	-0.980605	4.90217	8.32393	0.00391262	0.163754	TCIRG1	-1*N2P
RAB36	1.24236	1.5368	8.30581	0.00395185	0.164839	RAB36	-1*N2P
ZNF280A	3.17811	-1.5014	8.30354	0.00395679	0.164839	ZNF280A	-1*N2P
ZNF480	1.25453	4.72791	8.3	0.00396451	0.164839	ZNF480	-1*N2P
MIR124-2HG	2.29694	-0.0523204	8.2842	0.00399916	0.165917	MIR124-2HG	-1*N2P
NUPR1	-1.95645	4.41584	8.26277	0.00404662	0.167185	NUPR1	-1*N2P
TRIP11	0.787905	4.76958	8.26142	0.00404965	0.167185	TRIP11	-1*N2P
LURAP1L	-2.46426	0.981901	8.25636	0.00406094	0.167185	LURAP1L	-1*N2P
MT1L	-3.19664	3.11435	8.25462	0.00406483	0.167185	MT1L	-1*N2P
ZSCAN4	-4.81772	-1.27943	8.24564	0.00408501	0.167653	ZSCAN4	-1*N2P
GRB7	-0.970023	5.42813	8.22414	0.00413368	0.169285	GRB7	-1*N2P
ECHDC3	-1.16096	4.37465	8.21983	0.0041435	0.169323	ECHDC3	-1*N2P
PROM1	0.788203	6.31847	8.20762	0.00417148	0.170102	PROM1	-1*N2P
LINC00152	-1.66376	3.32069	8.19466	0.00420138	0.170803	LINC00152	-1*N2P
LINC00632	-1.99819	-1.23706	8.19101	0.00420984	0.170803	LINC00632	-1*N2P
LOC100506368	2.74614	-2.0163	8.18854	0.00421559	0.170803	LOC100506368	-1*N2P
JSRP1	-1.81047	-2.01968	8.17391	0.00424971	0.17182	JSRP1	-1*N2P
GTF3C6	1.30745	5.66795	8.15865	0.00428562	0.172905	GTF3C6	-1*N2P
LOC101926975	1.31897	0.892001	8.1349	0.00434212	0.174814	LOC101926975	-1*N2P
IL17C	2.25776	0.523221	8.12784	0.00435907	0.174829	IL17C	-1*N2P
PFKFB4	1.34793	5.49112	8.1271	0.00436084	0.174829	PFKFB4	-1*N2P
LOC101928103	2.23153	-1.15824	8.11994	0.00437811	0.175152	LOC101928103	-1*N2P
ZNF714	-0.944659	4.74356	8.10899	0.00440462	0.175843	ZNF714	-1*N2P
CHRD	-2.42641	1.01236	8.08902	0.00445343	0.177115	CHRD	-1*N2P
FOS	-3.2994	4.57157	8.08625	0.00446024	0.177115	FOS	-1*N2P
SCUBE3	1.32153	6.39797	8.08394	0.00446593	0.177115	SCUBE3	-1*N2P
A2M-AS1	1.72157	-1.67418	8.07757	0.00448164	0.177115	A2M-AS1	-1*N2P
RCCD1	-0.798473	4.30719	8.07554	0.00448668	0.177115	RCCD1	-1*N2P
FAM182B	-3.0158	-1.73723	8.06998	0.00450045	0.177115	FAM182B	-1*N2P
GPR1	2.43293	2.70019	8.06953	0.00450158	0.177115	GPR1	-1*N2P
SETD8	-0.813781	4.91569	8.04775	0.00455602	0.178887	SETD8	-1*N2P
LOC100128076	-2.13452	0.263551	8.04048	0.00457435	0.179237	LOC100128076	-1*N2P
PIM3	-1.195	6.1273	8.0321	0.00459555	0.179445	PIM3	-1*N2P
PLVAP	-2.07017	-2.21127	8.03094	0.00459849	0.179445	PLVAP	-1*N2P
GALR3	2.04974	-1.6687	8.01985	0.00462674	0.180178	GALR3	-1*N2P
HSPA1A	-0.824726	4.08011	8.00693	0.00465987	0.180925	HSPA1A	-1*N2P
MST1L	-1.64135	1.57193	8.00138	0.00467416	0.180925	MST1L	-1*N2P
ARSB	1.13059	4.83633	8.00128	0.00467444	0.180925	ARSB	-1*N2P
PPP1R14D	-5.03694	-3.15724	7.99527	0.00468997	0.181158	PPP1R14D	-1*N2P
SLC26A10	-2.45456	-0.346811	7.97783	0.00473538	0.182542	SLC26A10	-1*N2P
METTL8	0.831067	4.70771	7.96884	0.00475895	0.182602	METTL8	-1*N2P
TPTEP1	-2.54967	4.53	7.96701	0.00476376	0.182602	TPTEP1	-1*N2P
MYLK2	2.4546	-1.62558	7.96523	0.00476844	0.182602	MYLK2	-1*N2P
MAPK15	-1.13871	1.85699	7.96264	0.00477528	0.182602	MAPK15	-1*N2P
RBM46	-2.29443	0.57033	7.9553	0.00479468	0.182976	RBM46	-1*N2P
SMYD1	4.88033	-1.4924	7.93698	0.00484346	0.184444	SMYD1	-1*N2P
FER1L5	-1.84576	-0.43833	7.9336	0.00485251	0.184444	FER1L5	-1*N2P
ACPP	2.15001	-0.852339	7.92568	0.00487381	0.184869	ACPP	-1*N2P
LOC100507006	-1.68862	1.18834	7.92223	0.00488311	0.184869	LOC100507006	-1*N2P
LINC00957	-3.07972	-2.27338	7.9106	0.00491459	0.185692	LINC00957	-1*N2P
TPPP	-1.79819	2.10919	7.90011	0.00494319	0.186402	TPPP	-1*N2P
RCN3	-0.831274	7.19433	7.88476	0.00498531	0.187619	RCN3	-1*N2P
LEO1	0.924229	5.2681	7.84535	0.00509515	0.191375	LEO1	-1*N2P
STS	1.75944	3.05482	7.83226	0.00513219	0.192386	STS	-1*N2P
BTRC	1.05499	4.92108	7.821	0.00516427	0.192504	BTRC	-1*N2P
SGK1	1.00159	5.09588	7.81915	0.00516956	0.192504	SGK1	-1*N2P
CPSF3	0.737457	6.84548	7.81671	0.00517653	0.192504	CPSF3	-1*N2P
KCNF1	-1.44618	1.25276	7.81438	0.00518322	0.192504	KCNF1	-1*N2P
EMP3	-1.17906	5.79262	7.81345	0.00518588	0.192504	EMP3	-1*N2P
EPHA2	-0.998885	6.61923	7.80586	0.0052077	0.192838	EPHA2	-1*N2P
LCP1	-1.4765	4.66911	7.80329	0.00521513	0.192838	LCP1	-1*N2P
KIAA0895L	-1.02678	4.04131	7.78098	0.0052799	0.194855	KIAA0895L	-1*N2P
PTH2	-2.66459	-2.18014	7.77366	0.00530135	0.195221	PTH2	-1*N2P
HOXB2	-4.56587	3.71879	7.77061	0.00531031	0.195221	HOXB2	-1*N2P
SLU7	0.823765	5.02128	7.7669	0.00532122	0.195245	SLU7	-1*N2P
ERCC-00019	1.60221	1.04097	7.75404	0.00535925	0.196262	ERCC-00019	-1*N2P
GALNT7	0.825842	6.24627	7.7468	0.00538078	0.196672	GALNT7	-1*N2P
HRK	-1.46282	1.69505	7.71104	0.0054884	0.199965	HRK	-1*N2P
ATHL1	-1.2801	5.29788	7.7099	0.00549186	0.199965	ATHL1	-1*N2P
IER5L	-2.56659	4.17607	7.6901	0.00555246	0.201785	IER5L	-1*N2P
PVT1	-0.859361	3.77277	7.68562	0.00556624	0.201901	PVT1	-1*N2P
PKD1P6	-0.978309	4.7418	7.6764	0.00559477	0.202218	PKD1P6	-1*N2P
ANXA3	-1.4492	5.68918	7.67573	0.00559685	0.202218	ANXA3	-1*N2P
OTOA	-1.76208	-2.06527	7.67251	0.00560684	0.202218	OTOA	-1*N2P
NODAL	0.745704	6.30846	7.66472	0.00563109	0.202521	NODAL	-1*N2P
HILPDA	0.892198	4.80141	7.66299	0.00563651	0.202521	HILPDA	-1*N2P
C3orf67	-1.13006	2.05622	7.65077	0.00567482	0.203513	C3orf67	-1*N2P
FAM111B	1.76434	3.78322	7.64677	0.0056874	0.203527	FAM111B	-1*N2P
CBR3	-1.34315	2.39742	7.64258	0.00570062	0.203527	CBR3	-1*N2P
USP32P1	-1.40847	0.671626	7.64049	0.00570725	0.203527	USP32P1	-1*N2P
PCDH20	-1.36424	0.512547	7.62854	0.00574519	0.204496	PCDH20	-1*N2P
SLC25A21	1.37011	1.77018	7.60993	0.00580478	0.206232	SLC25A21	-1*N2P
RBBP8	0.940965	5.13774	7.58925	0.00587172	0.208222	RBBP8	-1*N2P
INPP5E	-0.877086	4.59074	7.56932	0.00593702	0.210146	INPP5E	-1*N2P
SDAD1	0.82889	5.69282	7.51642	0.00611391	0.215698	SDAD1	-1*N2P
HRCT1	-2.53787	0.986746	7.51565	0.00611653	0.215698	HRCT1	-1*N2P
PPIAL4G	1.46141	0.255891	7.51103	0.00613224	0.215853	PPIAL4G	-1*N2P
KIAA0907	-0.689655	5.2561	7.49654	0.00618176	0.217194	KIAA0907	-1*N2P
KIAA0196	0.826732	5.55443	7.46549	0.0062893	0.220566	KIAA0196	-1*N2P
HERV-Fc1-int:ERV1:LTR	-4.56625	0.47695	7.43783	0.00638669	0.223007	HERV-Fc1-int:ERV1:LTR	-1*N2P
SPEF2	-2.5054	-0.440198	7.4355	0.00639496	0.223007	SPEF2	-1*N2P
KIAA0922	0.730691	4.96122	7.43374	0.00640121	0.223007	KIAA0922	-1*N2P
MYL9	-0.87793	8.46686	7.43247	0.00640575	0.223007	MYL9	-1*N2P
SLC22A2	5.40205	-2.20055	7.40598	0.00650074	0.225797	SLC22A2	-1*N2P
MSTA-int:ERVL-MaLR:LTR	1.07483	5.94728	7.40145	0.00651712	0.225797	MSTA-int:ERVL-MaLR:LTR	-1*N2P
KIAA1551	0.979355	6.51862	7.40026	0.00652146	0.225797	KIAA1551	-1*N2P
FAM193B	-0.725879	5.64006	7.39538	0.00653918	0.225999	FAM193B	-1*N2P
LINC00472	-1.32533	-0.419315	7.38461	0.00657842	0.226944	LINC00472	-1*N2P
GNGT2	1.93072	-1.58778	7.38081	0.00659235	0.227013	GNGT2	-1*N2P
DSG3	-4.56538	2.35173	7.36066	0.00666662	0.229156	DSG3	-1*N2P
GALR2	2.91354	-0.999291	7.35339	0.00669363	0.22967	GALR2	-1*N2P
HERVK14-int:ERVK:LTR	2.17502	-1.09082	7.3378	0.00675193	0.231253	HERVK14-int:ERVK:LTR	-1*N2P
NAE1	0.883921	6.70916	7.33096	0.00677767	0.231718	NAE1	-1*N2P
CHD1L	0.621049	6.39549	7.32376	0.00680488	0.231838	CHD1L	-1*N2P
CRELD1	-0.857942	4.97476	7.3226	0.00680929	0.231838	CRELD1	-1*N2P
THUMPD1	0.641142	5.86176	7.31971	0.00682026	0.231838	THUMPD1	-1*N2P
FOXC2	-2.35907	3.27664	7.31394	0.00684219	0.231838	FOXC2	-1*N2P
PRSS50	-1.17385	-0.0805184	7.31116	0.00685278	0.231838	PRSS50	-1*N2P
SLC25A37	-1.00105	4.78156	7.31078	0.00685423	0.231838	SLC25A37	-1*N2P
SOSTDC1	1.71301	-0.991711	7.29716	0.00690639	0.233188	SOSTDC1	-1*N2P
CXCL16	1.2929	1.19454	7.28121	0.00696798	0.234852	CXCL16	-1*N2P
PWP1	0.882775	6.06881	7.27194	0.00700401	0.235649	PWP1	-1*N2P
FAM150B	-1.33126	0.279134	7.26745	0.00702156	0.235823	FAM150B	-1*N2P
SALL3	1.16883	4.23777	7.26034	0.0070494	0.236036	SALL3	-1*N2P
ZNF416	1.05504	3.10592	7.2595	0.00705268	0.236036	ZNF416	-1*N2P
L1TD1	1.57629	8.58154	7.24769	0.00709922	0.237176	L1TD1	-1*N2P
UTP20	1.04058	5.86077	7.23076	0.00716648	0.239004	UTP20	-1*N2P
MLXIPL	-1.31078	2.32496	7.22479	0.00719037	0.239381	MLXIPL	-1*N2P
S100A4	0.908427	5.3034	7.22128	0.00720441	0.23943	S100A4	-1*N2P
SNPH	-0.872315	3.30699	7.2108	0.00724663	0.240414	SNPH	-1*N2P
ESD	-0.701733	6.25168	7.20078	0.00728718	0.24112	ESD	-1*N2P
ATXN1	-1.19448	3.41416	7.19929	0.00729324	0.24112	ATXN1	-1*N2P
WNT16	-2.50905	-1.50366	7.18426	0.00735459	0.242727	WNT16	-1*N2P
LOC101928254	-4.56518	-0.324458	7.17622	0.00738764	0.243396	LOC101928254	-1*N2P
TINCR	-1.27649	1.7353	7.1705	0.00741121	0.243751	TINCR	-1*N2P
DUSP27	3.08629	-2.24878	7.16159	0.00744811	0.244542	DUSP27	-1*N2P
XKRX	1.6201	-0.747945	7.15116	0.00749156	0.245067	XKRX	-1*N2P
CTIF	-0.758605	5.24843	7.14867	0.00750197	0.245067	CTIF	-1*N2P
JDP2	-1.37481	4.84696	7.14849	0.00750272	0.245067	JDP2	-1*N2P
GATA4	4.73343	0.708562	7.14489	0.00751779	0.245139	GATA4	-1*N2P
MMP23B	-1.82127	-0.00543476	7.13236	0.00757051	0.246436	MMP23B	-1*N2P
LRRC70	-1.84973	-0.310451	7.12331	0.0076088	0.24726	LRRC70	-1*N2P
ACKR3	1.55817	1.86024	7.11211	0.00765648	0.2477	ACKR3	-1*N2P
GJA5	1.21931	0.441132	7.11201	0.00765694	0.2477	GJA5	-1*N2P
C19orf26	-0.821137	3.22702	7.11097	0.00766135	0.2477	C19orf26	-1*N2P
MFAP1	0.681204	5.45186	7.10153	0.00770184	0.248532	MFAP1	-1*N2P
PROCR	-0.716613	4.86385	7.09888	0.0077132	0.248532	PROCR	-1*N2P
LOC100506022	4.7104	-1.73853	7.09261	0.00774023	0.248977	LOC100506022	-1*N2P
ATMIN	0.902203	6.09684	7.08963	0.00775314	0.248977	ATMIN	-1*N2P
MZF1	-0.802528	3.44618	7.08455	0.00777512	0.249262	MZF1	-1*N2P
MTCH2	0.760913	6.73075	7.07661	0.00780966	0.249948	MTCH2	-1*N2P
IRF2BPL	-0.722807	6.98083	7.04731	0.00793845	0.253189	IRF2BPL	-1*N2P
SNORD50B	2.16759	-0.555069	7.047	0.0079398	0.253189	SNORD50B	-1*N2P
GSTM2P1	-2.54876	-2.32382	7.04452	0.00795079	0.253189	GSTM2P1	-1*N2P
AP1S1	-1.02451	6.55353	7.0376	0.00798161	0.253463	AP1S1	-1*N2P
SPHK1	-0.96408	4.02878	7.03661	0.00798603	0.253463	SPHK1	-1*N2P
ACTRT3	1.94642	1.79011	7.02387	0.00804304	0.254848	ACTRT3	-1*N2P
RHOXF1P1	5.43182	-2.7503	7.01913	0.00806435	0.255099	RHOXF1P1	-1*N2P
SLTM	1.05959	6.6344	7.00991	0.00810599	0.255991	SLTM	-1*N2P
CDK5RAP3	-0.775749	5.95393	7.00491	0.00812863	0.256281	CDK5RAP3	-1*N2P
ERCC-00116	1.45481	2.31299	6.99877	0.00815656	0.256736	ERCC-00116	-1*N2P
FGF4	-2.64146	3.89126	6.99266	0.00818446	0.257189	FGF4	-1*N2P
NLRP7	-3.01728	9.4677	6.97816	0.00825104	0.258854	NLRP7	-1*N2P
NSUN5P2	-0.821858	3.34677	6.97158	0.00828144	0.259381	NSUN5P2	-1*N2P
FOSL2	-1.91891	5.34474	6.95696	0.0083494	0.26108	FOSL2	-1*N2P
DARS2	0.732858	5.5565	6.95324	0.00836676	0.261194	DARS2	-1*N2P
FAM24B	-4.6133	-1.43543	6.94324	0.00841367	0.262228	FAM24B	-1*N2P
IGFBP7	-1.22677	8.65791	6.92573	0.00849642	0.264375	IGFBP7	-1*N2P
HNRNPM	1.28273	8.52475	6.917	0.00853801	0.265236	HNRNPM	-1*N2P
THBS2	1.03645	8.03249	6.90996	0.00857171	0.265849	THBS2	-1*N2P
NSUN5P1	-0.752155	3.73821	6.90608	0.00859029	0.265992	NSUN5P1	-1*N2P
TMOD4	2.31071	-2.03793	6.8959	0.00863937	0.267077	TMOD4	-1*N2P
MFI2-AS1	-1.91072	1.20338	6.88911	0.00867225	0.267343	MFI2-AS1	-1*N2P
TONSL-AS1	-1.73652	-0.875244	6.88633	0.00868574	0.267343	TONSL-AS1	-1*N2P
SCG3	1.24214	5.60529	6.88543	0.0086901	0.267343	SCG3	-1*N2P
C11orf96	-1.95057	1.2721	6.87183	0.00875649	0.268584	C11orf96	-1*N2P
HTATSF1	0.778198	6.52554	6.87139	0.00875863	0.268584	HTATSF1	-1*N2P
NET1	0.589429	6.23119	6.8651	0.00878954	0.269098	NET1	-1*N2P
C19orf60	-0.63012	5.51604	6.84819	0.00887313	0.271221	C19orf60	-1*N2P
LYPD1	-1.5581	3.02137	6.8368	0.00892985	0.272518	LYPD1	-1*N2P
TRIM7	-3.18378	-0.857608	6.83189	0.00895443	0.272831	TRIM7	-1*N2P
IAH1	-0.70368	4.31264	6.8259	0.0089845	0.27331	IAH1	-1*N2P
MESDC1	-0.615175	5.35567	6.81908	0.0090189	0.273919	MESDC1	-1*N2P
ANKRD1	-2.61375	5.61834	6.80978	0.009066	0.274911	ANKRD1	-1*N2P
TMEM120A	-0.859981	4.47541	6.80166	0.00910733	0.275725	TMEM120A	-1*N2P
MamGypLTR1a:Gypsy:LTR	1.10212	2.50571	6.79231	0.00915513	0.276732	MamGypLTR1a:Gypsy:LTR	-1*N2P
KIAA1143	0.642354	5.26624	6.7813	0.00921176	0.278002	KIAA1143	-1*N2P
PEX3	0.875069	3.78539	6.77493	0.0092447	0.278555	PEX3	-1*N2P
WHAMMP3	-2.78667	-0.21206	6.76999	0.00927033	0.278886	WHAMMP3	-1*N2P
KLF5	-1.58572	4.17004	6.7595	0.00932499	0.280088	KLF5	-1*N2P
TTC30A	1.18753	1.89886	6.75429	0.00935225	0.280464	TTC30A	-1*N2P
KIAA0368	0.83686	7.11335	6.74522	0.00939993	0.281009	KIAA0368	-1*N2P
REC8	-0.607715	5.54212	6.74522	0.00939993	0.281009	REC8	-1*N2P
CDYL2	-1.94731	0.496638	6.7419	0.00941741	0.281091	CDYL2	-1*N2P
LINC01166	-4.56474	-1.75271	6.73712	0.00944272	0.281155	LINC01166	-1*N2P
KIF11	0.640688	6.07304	6.73591	0.00944909	0.281155	KIF11	-1*N2P
NOL9	0.81282	4.50729	6.7251	0.00950652	0.282422	NOL9	-1*N2P
CYP4F2	-5.3835	-3.24649	6.71961	0.00953585	0.282545	CYP4F2	-1*N2P
MUS81	-0.629147	4.93729	6.71877	0.00954032	0.282545	MUS81	-1*N2P
TRIM29	-1.814	-1.12487	6.71004	0.00958714	0.28349	TRIM29	-1*N2P
ZNF132	1.32568	1.36447	6.70589	0.00960951	0.283711	ZNF132	-1*N2P
ERCC-00113	-0.984295	9.32242	6.69494	0.0096687	0.285017	ERCC-00113	-1*N2P
GNAS-AS1	-0.95992	1.9007	6.68088	0.00974527	0.28683	GNAS-AS1	-1*N2P
TTF2	0.759639	4.83316	6.67272	0.00978995	0.287701	TTF2	-1*N2P
RHCG	-1.71681	-1.28135	6.66639	0.00982477	0.287896	RHCG	-1*N2P
LOC100288152	-1.78435	1.68061	6.66602	0.00982685	0.287896	LOC100288152	-1*N2P
CABP7	-1.40279	-0.92435	6.65669	0.00987841	0.288963	CABP7	-1*N2P
SHISA7	1.22814	-0.53121	6.64827	0.00992519	0.289886	SHISA7	-1*N2P
L1HS:L1:LINE	-0.789081	4.19836	6.64508	0.00994299	0.289961	L1HS:L1:LINE	-1*N2P
PCDH8	2.63615	-1.40621	6.6339	0.0100056	0.291341	PCDH8	-1*N2P
LOC101060091	-2.29674	-0.853084	6.6311	0.0100214	0.291354	LOC101060091	-1*N2P
CYP2D7	-1.64943	-0.38717	6.6273	0.0100428	0.291531	CYP2D7	-1*N2P
NCAPG	0.716982	6.2114	6.6213	0.0100766	0.291704	NCAPG	-1*N2P
CDX1	-2.44648	1.03323	6.62082	0.0100794	0.291704	CDX1	-1*N2P
NKAPL	-3.6149	-1.98948	6.59543	0.0102241	0.294665	NKAPL	-1*N2P
EPN3	1.87825	1.64036	6.59478	0.0102278	0.294665	EPN3	-1*N2P
NEK3	0.673379	4.32146	6.59087	0.0102503	0.294665	NEK3	-1*N2P
MIR3648-1	-2.85083	1.49968	6.59049	0.0102525	0.294665	MIR3648-1	-1*N2P
ERCC-00076	-0.951227	4.25592	6.58936	0.010259	0.294665	ERCC-00076	-1*N2P
VWA5B2	-2.57874	-2.25291	6.58247	0.0102988	0.295362	VWA5B2	-1*N2P
RNF219	0.860619	4.08913	6.57565	0.0103383	0.29605	RNF219	-1*N2P
TOPORS	0.707742	5.11848	6.56773	0.0103844	0.296923	TOPORS	-1*N2P
WDR86	-1.23307	3.55259	6.56051	0.0104267	0.297683	WDR86	-1*N2P
DDX52	0.975099	5.31745	6.5477	0.010502	0.299386	DDX52	-1*N2P
DISP1	0.793661	3.61398	6.53386	0.010584	0.301273	DISP1	-1*N2P
CECR5-AS1	-2.4491	-0.736255	6.52296	0.0106491	0.302672	CECR5-AS1	-1*N2P
LOC101927157	2.3159	-1.3659	6.51347	0.0107061	0.303589	LOC101927157	-1*N2P
GADD45A	-1.0545	4.98492	6.51228	0.0107132	0.303589	GADD45A	-1*N2P
REPS1	0.713135	5.61624	6.50619	0.01075	0.303796	REPS1	-1*N2P
BCAM	-0.784342	6.81892	6.50455	0.0107599	0.303796	BCAM	-1*N2P
LGALS8-AS1	2.32104	-2.26179	6.50163	0.0107776	0.303796	LGALS8-AS1	-1*N2P
NPDC1	-0.743035	5.18908	6.50051	0.0107843	0.303796	NPDC1	-1*N2P
CD163L1	-2.74539	-1.58783	6.49675	0.0108072	0.303991	CD163L1	-1*N2P
ADHFE1	-1.25803	0.440468	6.49327	0.0108284	0.304137	ADHFE1	-1*N2P
UGGT1	0.676805	7.02592	6.48402	0.0108849	0.305274	UGGT1	-1*N2P
TRIM61	-1.12483	2.52307	6.47793	0.0109222	0.305871	TRIM61	-1*N2P
ERCC-00111	-0.939186	5.58999	6.47176	0.0109602	0.306482	ERCC-00111	-1*N2P
MST1	-1.20229	2.0417	6.46577	0.0109972	0.307067	MST1	-1*N2P
MMP28	4.66847	-2.55168	6.4565	0.0110547	0.308222	MMP28	-1*N2P
PRAM1	-2.54106	-0.706774	6.44924	0.0111	0.309031	PRAM1	-1*N2P
ZNF268	1.02936	4.73861	6.44411	0.0111321	0.309473	ZNF268	-1*N2P
MAN2C1	-0.998818	5.63565	6.42735	0.0112376	0.309679	MAN2C1	-1*N2P
LEF1	-2.04052	-0.682028	6.42638	0.0112437	0.309679	LEF1	-1*N2P
ERCC-00143	-1.62195	-0.918508	6.42567	0.0112483	0.309679	ERCC-00143	-1*N2P
CEPT1	-0.752439	4.33996	6.42295	0.0112655	0.309679	CEPT1	-1*N2P
INHBE	-1.55239	3.79692	6.41754	0.0112998	0.309679	INHBE	-1*N2P
SMARCA5	0.586791	7.89284	6.41729	0.0113014	0.309679	SMARCA5	-1*N2P
MIR663AHG	-2.95284	-1.0919	6.41676	0.0113048	0.309679	MIR663AHG	-1*N2P
MIR3648-2	-2.8003	1.45503	6.41544	0.0113132	0.309679	MIR3648-2	-1*N2P
LTR17:ERV1:LTR	0.775825	4.4021	6.41334	0.0113266	0.309679	LTR17:ERV1:LTR	-1*N2P
UCKL1	-0.795809	5.21733	6.41042	0.0113452	0.309679	UCKL1	-1*N2P
CLIC3	2.97358	1.16666	6.40996	0.0113482	0.309679	CLIC3	-1*N2P
L1P4d:L1:LINE	-2.62842	-2.16831	6.40831	0.0113588	0.309679	L1P4d:L1:LINE	-1*N2P
BCORP1	-3.1153	-2.72266	6.40589	0.0113743	0.309679	BCORP1	-1*N2P
NXNL2	-1.62628	-0.45759	6.40339	0.0113903	0.309679	NXNL2	-1*N2P
NCAN	1.1157	1.78716	6.40255	0.0113956	0.309679	NCAN	-1*N2P
VIM	-0.793718	10.5361	6.40191	0.0113997	0.309679	VIM	-1*N2P
DHX36	0.591728	6.04181	6.39793	0.0114254	0.309933	DHX36	-1*N2P
ANK2	1.17395	4.29748	6.38513	0.011508	0.311326	ANK2	-1*N2P
EXOSC10	0.728876	6.45132	6.3826	0.0115244	0.311326	EXOSC10	-1*N2P
FLJ45513	1.53645	-0.919338	6.3824	0.0115258	0.311326	FLJ45513	-1*N2P
SVA_D:SVA_D:Other	-0.557592	8.1335	6.3776	0.011557	0.311728	SVA_D:SVA_D:Other	-1*N2P
MYO16	-3.10207	-2.11478	6.36676	0.0116278	0.313193	MYO16	-1*N2P
FER	0.744081	4.39588	6.36135	0.0116633	0.313706	FER	-1*N2P
FSTL3	-0.985442	5.16058	6.35592	0.0116991	0.314224	FSTL3	-1*N2P
CBX6	-0.61391	5.51612	6.34277	0.0117861	0.316115	CBX6	-1*N2P
FARSB	0.91949	6.29264	6.33604	0.0118309	0.316651	FARSB	-1*N2P
C5orf45	-0.793597	3.33835	6.33383	0.0118456	0.316651	C5orf45	-1*N2P
CLDN15	-1.04106	1.71984	6.3298	0.0118726	0.316651	CLDN15	-1*N2P
IDUA	-1.21894	2.71615	6.32928	0.011876	0.316651	IDUA	-1*N2P
UGT3A1	-1.41236	0.956011	6.32732	0.0118892	0.316651	UGT3A1	-1*N2P
UTP14A	1.47722	5.19199	6.31347	0.0119824	0.318171	UTP14A	-1*N2P
MLT1G1-int:ERVL-MaLR:LTR	1.78344	-1.4201	6.31292	0.0119861	0.318171	MLT1G1-int:ERVL-MaLR:LTR	-1*N2P
NPEPL1	-0.711647	3.89335	6.31141	0.0119964	0.318171	NPEPL1	-1*N2P
DDX1	0.872349	7.2241	6.30375	0.0120483	0.319104	DDX1	-1*N2P
FBXO44	-0.656588	4.57997	6.29791	0.0120881	0.319713	FBXO44	-1*N2P
ZNF84	0.734828	5.27056	6.28189	0.0121978	0.322167	ZNF84	-1*N2P
CSNK1E	-0.762992	6.65061	6.27815	0.0122235	0.3224	CSNK1E	-1*N2P
PCM1	0.624426	6.84807	6.27198	0.0122662	0.323078	PCM1	-1*N2P
LOC101927418	-4.56858	-2.60233	6.26886	0.0122879	0.323115	LOC101927418	-1*N2P
SUV420H2	-0.840357	4.84557	6.26688	0.0123016	0.323115	SUV420H2	-1*N2P
C7orf25	0.968123	3.34067	6.26261	0.0123312	0.323448	C7orf25	-1*N2P
QPCT	-1.33466	2.52388	6.25881	0.0123577	0.323697	QPCT	-1*N2P
KLF6	-0.964769	5.82763	6.24795	0.0124337	0.325134	KLF6	-1*N2P
PHF14	0.867763	5.72579	6.2461	0.0124467	0.325134	PHF14	-1*N2P
GRIP2	-1.32866	2.32715	6.23697	0.0125111	0.325527	GRIP2	-1*N2P
SGCG	-3.20591	-2.0954	6.23553	0.0125212	0.325527	SGCG	-1*N2P
ST3GAL1	-0.882253	4.3425	6.2322	0.0125448	0.325527	ST3GAL1	-1*N2P
PLK3	-0.804212	4.06886	6.2281	0.0125738	0.325527	PLK3	-1*N2P
FAM198B	-4.25938	2.71034	6.22789	0.0125753	0.325527	FAM198B	-1*N2P
GRIN3B	-2.175	-0.115903	6.22527	0.012594	0.325527	GRIN3B	-1*N2P
MTIF2	0.554825	6.05209	6.22474	0.0125977	0.325527	MTIF2	-1*N2P
RANBP2	0.761702	7.11782	6.22463	0.0125985	0.325527	RANBP2	-1*N2P
TEK	1.80303	4.65608	6.213	0.0126815	0.327229	TEK	-1*N2P
SEMA3D	1.57768	0.967233	6.20243	0.0127575	0.328429	SEMA3D	-1*N2P
KIAA0825	-1.34263	0.0227242	6.20173	0.0127626	0.328429	KIAA0825	-1*N2P
AKR7L	1.56504	-1.12497	6.1924	0.01283	0.329272	AKR7L	-1*N2P
DOPEY1	0.813534	3.9692	6.19089	0.0128409	0.329272	DOPEY1	-1*N2P
DDX58	0.907461	2.80961	6.18832	0.0128596	0.329272	DDX58	-1*N2P
SLC5A2	-1.5327	2.00838	6.18759	0.0128649	0.329272	SLC5A2	-1*N2P
PHOX2A	-1.41808	-0.40351	6.18342	0.0128953	0.329272	PHOX2A	-1*N2P
LONRF2	-1.28269	0.391734	6.1793	0.0129253	0.329272	LONRF2	-1*N2P
TRAK2	1.01161	5.13231	6.17594	0.0129499	0.329272	TRAK2	-1*N2P
FXYD1	-1.23074	2.17783	6.17526	0.0129549	0.329272	FXYD1	-1*N2P
LINC01351	2.58903	-2.29767	6.17398	0.0129643	0.329272	LINC01351	-1*N2P
HNRNPU	0.941787	9.27828	6.17344	0.0129682	0.329272	HNRNPU	-1*N2P
NDP	2.99086	-2.24624	6.16721	0.013014	0.329392	NDP	-1*N2P
ITGA2B	-1.22083	3.09242	6.16628	0.0130208	0.329392	ITGA2B	-1*N2P
LEFTY1	1.59028	4.25585	6.16573	0.0130249	0.329392	LEFTY1	-1*N2P
PYY2	-1.42213	0.606596	6.16298	0.0130451	0.329466	PYY2	-1*N2P
NOL11	0.857821	6.23257	6.16047	0.0130636	0.329498	NOL11	-1*N2P
LOC100505622	4.47983	-2.86889	6.1547	0.0131063	0.330137	LOC100505622	-1*N2P
CATIP-AS1	-1.90516	-1.68661	6.14566	0.0131735	0.331317	CATIP-AS1	-1*N2P
PLIN5	-1.43219	-0.581469	6.14372	0.013188	0.331317	PLIN5	-1*N2P
PARVB	-0.749538	5.24859	6.13795	0.013231	0.331721	PARVB	-1*N2P
LMNA	-0.66538	8.03287	6.13691	0.0132389	0.331721	LMNA	-1*N2P
FAM183A	-1.83481	-1.74231	6.13316	0.013267	0.331988	FAM183A	-1*N2P
DOK3	1.36742	1.03931	6.12827	0.0133037	0.33247	DOK3	-1*N2P
MPZ	-1.07525	1.71644	6.12459	0.0133314	0.332726	MPZ	-1*N2P
ZNF503-AS2	-2.50818	-0.607546	6.1211	0.0133578	0.332948	ZNF503-AS2	-1*N2P
MYT1L	-1.86656	-2.32057	6.11723	0.013387	0.333241	MYT1L	-1*N2P
STRC	-2.13486	-1.22052	6.1126	0.0134222	0.33368	STRC	-1*N2P
VGLL3	-0.82314	4.35483	6.10527	0.0134779	0.334629	VGLL3	-1*N2P
FAM131A	-0.723266	4.42806	6.09985	0.0135193	0.334928	FAM131A	-1*N2P
PHLDA3	-1.22112	6.43668	6.09909	0.0135252	0.334928	PHLDA3	-1*N2P
RRAS	-1.02092	5.21278	6.09409	0.0135635	0.335031	RRAS	-1*N2P
PYCR1	-0.548086	8.13406	6.09396	0.0135645	0.335031	PYCR1	-1*N2P
LOC400927-CSNK1E	-0.755512	6.71265	6.08496	0.0136338	0.336305	LOC400927-CSNK1E	-1*N2P
ERCC5	0.809251	3.79334	6.08166	0.0136592	0.336498	ERCC5	-1*N2P
RGS9	-1.66591	1.4819	6.07216	0.0137329	0.337875	RGS9	-1*N2P
ADAMTS7P1	-2.0703	-1.95967	6.0574	0.0138482	0.340272	ADAMTS7P1	-1*N2P
ITGBL1	-2.84285	5.38275	6.05398	0.013875	0.340492	ITGBL1	-1*N2P
SLC44A3	0.986981	1.49454	6.04385	0.0139548	0.341939	SLC44A3	-1*N2P
MOV10L1	-1.82826	-0.807779	6.04194	0.0139699	0.341939	MOV10L1	-1*N2P
ERCC-00112	-1.40994	2.91055	6.03702	0.0140089	0.342455	ERCC-00112	-1*N2P
TM4SF1	-2.36011	5.35938	6.03394	0.0140333	0.342611	TM4SF1	-1*N2P
ERCC-00163	-1.54238	0.919304	6.02788	0.0140816	0.343011	ERCC-00163	-1*N2P
NFE2	1.86548	0.228585	6.02504	0.0141043	0.343011	NFE2	-1*N2P
ZNF252P	1.19647	3.86917	6.02444	0.0141091	0.343011	ZNF252P	-1*N2P
PON3	-4.56415	-3.02541	6.02286	0.0141218	0.343011	PON3	-1*N2P
SERPINB4	3.48731	-2.19134	6.01779	0.0141624	0.34356	SERPINB4	-1*N2P
KMT2E-AS1	-1.05731	2.19505	6.01253	0.0142046	0.344146	KMT2E-AS1	-1*N2P
SPDL1	0.760536	5.98241	6.0072	0.0142476	0.344564	SPDL1	-1*N2P
BCAS4	-0.744159	4.69575	6.00373	0.0142756	0.344564	BCAS4	-1*N2P
TAS2R14	-1.38344	-1.06035	6.00367	0.0142762	0.344564	TAS2R14	-1*N2P
HAND2	-4.26013	3.53681	5.99966	0.0143086	0.34464	HAND2	-1*N2P
MKI67	0.721683	7.41836	5.99881	0.0143155	0.34464	MKI67	-1*N2P
PHF23	0.955694	5.88141	5.98883	0.0143967	0.34606	PHF23	-1*N2P
MICALL1	0.5712	5.65889	5.9871	0.0144108	0.34606	MICALL1	-1*N2P
BMS1	0.635892	6.5485	5.97961	0.0144722	0.347095	BMS1	-1*N2P
BIVM-ERCC5	0.752921	3.9975	5.97484	0.0145114	0.347511	BIVM-ERCC5	-1*N2P
HIST2H2BA	-4.25967	-2.95502	5.97306	0.014526	0.347511	HIST2H2BA	-1*N2P
EML2	-1.19654	4.77412	5.97007	0.0145507	0.347666	EML2	-1*N2P
FBXW4P1	-1.87016	-0.27546	5.96741	0.0145727	0.347754	FBXW4P1	-1*N2P
POLR3C	0.964087	4.95952	5.95775	0.0146527	0.349097	POLR3C	-1*N2P
MIR3661	-1.46594	-0.767974	5.95307	0.0146916	0.349097	MIR3661	-1*N2P
EGR1	-2.1585	5.15035	5.95024	0.0147153	0.349097	EGR1	-1*N2P
LPIN3	-0.834202	2.5438	5.94992	0.014718	0.349097	LPIN3	-1*N2P
LINC00342	2.22988	-1.35618	5.94894	0.0147261	0.349097	LINC00342	-1*N2P
AluYd8:Alu:SINE	-1.38425	0.118825	5.94741	0.014739	0.349097	AluYd8:Alu:SINE	-1*N2P
ESRG	1.14581	8.33315	5.94104	0.0147923	0.349638	ESRG	-1*N2P
ZNF816	0.801932	2.4295	5.9403	0.0147985	0.349638	ZNF816	-1*N2P
SECTM1	4.50706	-1.49974	5.93091	0.0148776	0.35107	SECTM1	-1*N2P
FAM219B	-0.590705	5.62557	5.926	0.0149191	0.351614	FAM219B	-1*N2P
OXGR1	2.80007	-2.25888	5.91445	0.0150172	0.353489	OXGR1	-1*N2P
TEX261	0.901916	5.69872	5.9072	0.0150791	0.354101	TEX261	-1*N2P
RUFY4	-1.4298	-1.82109	5.90637	0.0150863	0.354101	RUFY4	-1*N2P
RNF20	0.559946	5.84228	5.9029	0.015116	0.354101	RNF20	-1*N2P
AMER3	5.01012	-2.85005	5.90209	0.0151229	0.354101	AMER3	-1*N2P
FGF21	-1.70061	-2.00998	5.90055	0.0151362	0.354101	FGF21	-1*N2P
MER61E:ERV1:LTR	-1.11044	-0.0990188	5.8855	0.015266	0.356613	MER61E:ERV1:LTR	-1*N2P
IDH1	0.788271	8.01709	5.88378	0.015281	0.356613	IDH1	-1*N2P
C2orf16	4.47749	-2.82719	5.87625	0.0153465	0.357673	C2orf16	-1*N2P
NCBP1	0.71772	6.23323	5.87424	0.015364	0.357673	NCBP1	-1*N2P
ANKRD33B	-1.04527	2.86598	5.85208	0.0155586	0.361762	ANKRD33B	-1*N2P
ITM2A	0.796512	3.48442	5.84387	0.0156314	0.363011	ITM2A	-1*N2P
ELOVL2-AS1	-2.24659	-1.85013	5.83196	0.0157376	0.364568	ELOVL2-AS1	-1*N2P
NASP	0.843862	9.03893	5.82806	0.0157725	0.364568	NASP	-1*N2P
ACTN4	-0.750978	9.29273	5.82726	0.0157797	0.364568	ACTN4	-1*N2P
NOCT	-0.820927	4.40767	5.82614	0.0157898	0.364568	NOCT	-1*N2P
NEU4	-1.6549	-1.27345	5.82565	0.0157942	0.364568	NEU4	-1*N2P
BRCC3	0.851545	4.40467	5.82239	0.0158234	0.364801	BRCC3	-1*N2P
DYRK1B	0.759166	3.79928	5.81003	0.0159351	0.36693	DYRK1B	-1*N2P
HSD17B1	-0.909773	1.13119	5.80452	0.015985	0.367636	HSD17B1	-1*N2P
NAT16	-2.48603	-1.16775	5.80168	0.0160108	0.367786	NAT16	-1*N2P
HNRNPA1L2	0.791981	3.84924	5.79642	0.0160589	0.368445	HNRNPA1L2	-1*N2P
ERCC-00162	-0.928293	2.00581	5.79132	0.0161055	0.36907	ERCC-00162	-1*N2P
MTRF1L	0.939883	3.35036	5.78268	0.0161849	0.370179	MTRF1L	-1*N2P
HP09053	-2.59424	-2.09424	5.78105	0.0161999	0.370179	HP09053	-1*N2P
LRRIQ3	-2.38072	-1.66764	5.77957	0.0162135	0.370179	LRRIQ3	-1*N2P
AluYh9:Alu:SINE	-1.53496	-1.86118	5.7776	0.0162317	0.370179	AluYh9:Alu:SINE	-1*N2P
CRYM-AS1	4.46182	-2.79236	5.77047	0.0162977	0.370554	CRYM-AS1	-1*N2P
ATP4A	-1.413	-0.662814	5.77033	0.016299	0.370554	ATP4A	-1*N2P
TNMD	1.77475	-0.303489	5.76857	0.0163153	0.370554	TNMD	-1*N2P
DEGS2	-1.67775	-0.715727	5.76616	0.0163377	0.370554	DEGS2	-1*N2P
SMA5	1.63237	-1.77413	5.76533	0.0163454	0.370554	SMA5	-1*N2P
CRB1	-2.27835	-2.71835	5.75776	0.016416	0.371712	CRB1	-1*N2P
LINC00961	-2.21009	-1.28702	5.75032	0.0164856	0.372846	LINC00961	-1*N2P
LOC100996455	-2.25146	-2.47467	5.74705	0.0165163	0.37305	LOC100996455	-1*N2P
IRX1	-1.1458	2.63865	5.74394	0.0165457	0.37305	IRX1	-1*N2P
ERCC-00160	-1.35417	0.720409	5.74311	0.0165534	0.37305	ERCC-00160	-1*N2P
NSUN2	0.930024	6.66757	5.73591	0.0166215	0.37414	NSUN2	-1*N2P
TTN	1.59356	1.54711	5.73123	0.0166658	0.374695	TTN	-1*N2P
MIR6759	1.56071	-1.70829	5.72905	0.0166865	0.374718	MIR6759	-1*N2P
CCNJ	0.60909	4.99235	5.72617	0.0167139	0.374891	CCNJ	-1*N2P
C3orf62	1.19817	1.23552	5.71823	0.0167897	0.376148	C3orf62	-1*N2P
ERCC-00085	1.87339	-1.1822	5.71578	0.0168131	0.37623	ERCC-00085	-1*N2P
ERCC-00170	2.03652	-0.794905	5.70961	0.0168723	0.377111	ERCC-00170	-1*N2P
CLDN3	-1.04991	4.51836	5.70589	0.016908	0.377199	CLDN3	-1*N2P
STX16-NPEPL1	-0.787471	4.81267	5.70509	0.0169158	0.377199	STX16-NPEPL1	-1*N2P
RRP15	0.888098	4.99914	5.70134	0.016952	0.377486	RRP15	-1*N2P
SHB	-0.705334	4.73994	5.69964	0.0169684	0.377486	SHB	-1*N2P
VDAC3	0.73414	6.80627	5.69576	0.017006	0.377882	VDAC3	-1*N2P
GDF1	-0.877076	3.2509	5.68992	0.0170626	0.378698	GDF1	-1*N2P
MEIG1	-1.86908	-2.88689	5.67967	0.0171626	0.380474	MEIG1	-1*N2P
LRRC26	2.55915	-0.581848	5.67563	0.0172021	0.380907	LRRC26	-1*N2P
MIR2052HG	2.27097	-2.38289	5.6707	0.0172506	0.381537	MIR2052HG	-1*N2P
TTC26	0.782549	2.95149	5.66567	0.0173001	0.381579	TTC26	-1*N2P
CNTD2	-1.21907	-0.354657	5.66429	0.0173138	0.381579	CNTD2	-1*N2P
PHF10	0.66606	4.72621	5.66059	0.0173503	0.381579	PHF10	-1*N2P
KIF25	-1.70078	-0.919732	5.66039	0.0173523	0.381579	KIF25	-1*N2P
RBM43	1.0283	1.25672	5.66035	0.0173527	0.381579	RBM43	-1*N2P
HYAL1	0.797714	2.54479	5.65419	0.0174137	0.382479	HYAL1	-1*N2P
OPTN	-0.917889	5.15052	5.64929	0.0174625	0.382809	OPTN	-1*N2P
NAV1	0.796172	6.78651	5.64501	0.0175051	0.382809	NAV1	-1*N2P
LHFPL3	5.11084	-2.83224	5.64398	0.0175154	0.382809	LHFPL3	-1*N2P
SGSM2	-0.700584	5.15595	5.64372	0.017518	0.382809	SGSM2	-1*N2P
DES	-1.37936	1.6171	5.64259	0.0175292	0.382809	DES	-1*N2P
PKD1L2	-2.10773	2.72061	5.637	0.0175853	0.383272	PKD1L2	-1*N2P
ACKR2	4.63802	-2.91947	5.63646	0.0175907	0.383272	ACKR2	-1*N2P
ADRBK1	-0.62026	6.59242	5.62539	0.0177021	0.385258	ADRBK1	-1*N2P
SLC39A8	0.792167	4.05062	5.61033	0.0178549	0.387542	SLC39A8	-1*N2P
HNRNPA1P33	1.06755	0.223912	5.60905	0.0178679	0.387542	HNRNPA1P33	-1*N2P
ITGAX	-2.60972	-1.4903	5.60808	0.0178779	0.387542	ITGAX	-1*N2P
XIST	1.78627	1.84008	5.60649	0.0178941	0.387542	XIST	-1*N2P
MXRA5	1.46064	6.29917	5.6031	0.0179287	0.387542	MXRA5	-1*N2P
HERVL32-int:ERVL:LTR	2.23275	-1.97501	5.60235	0.0179364	0.387542	HERVL32-int:ERVL:LTR	-1*N2P
SERTM1	1.92411	-1.17952	5.59937	0.0179669	0.387542	SERTM1	-1*N2P
GDI1	-0.596134	7.15498	5.59862	0.0179746	0.387542	GDI1	-1*N2P
BCAT1	0.585983	8.15632	5.59711	0.0179902	0.387542	BCAT1	-1*N2P
CHP2	-1.04846	0.793561	5.58862	0.0180775	0.388983	CHP2	-1*N2P
TMEM200B	-0.773489	4.00679	5.57694	0.0181985	0.391144	TMEM200B	-1*N2P
MLT1G-int:ERVL-MaLR:LTR	1.72186	-1.3108	5.56997	0.0182711	0.392261	MLT1G-int:ERVL-MaLR:LTR	-1*N2P
JAG2	-0.72809	4.23518	5.55974	0.0183782	0.393971	JAG2	-1*N2P
ADAMTSL4	-1.16971	2.69436	5.55799	0.0183965	0.393971	ADAMTSL4	-1*N2P
LOC100506688	4.47509	-2.31695	5.55644	0.0184128	0.393971	LOC100506688	-1*N2P
ALMS1	0.773222	5.25992	5.55004	0.0184802	0.39497	ALMS1	-1*N2P
METTL14	0.643829	4.39003	5.54312	0.0185535	0.39577	METTL14	-1*N2P
LOC105747689	-2.52201	-2.32974	5.54151	0.0185706	0.39577	LOC105747689	-1*N2P
CACTIN-AS1	-1.21157	-0.180191	5.54062	0.01858	0.39577	CACTIN-AS1	-1*N2P
ZFP36L1	-0.99937	7.3902	5.5385	0.0186025	0.395806	ZFP36L1	-1*N2P
MIF-AS1	-1.19509	2.05727	5.53648	0.018624	0.395822	MIF-AS1	-1*N2P
SGIP1	-1.59361	1.87088	5.528	0.0187145	0.39692	SGIP1	-1*N2P
COMT	-0.579149	5.47733	5.52773	0.0187173	0.39692	COMT	-1*N2P
MER97b:hAT-Tip100:DNA	-1.89942	-1.46849	5.52546	0.0187416	0.396993	MER97b:hAT-Tip100:DNA	-1*N2P
MAPKBP1	-0.777792	4.07992	5.51355	0.0188697	0.398987	MAPKBP1	-1*N2P
SIM1	2.52902	-2.582	5.51281	0.0188777	0.398987	SIM1	-1*N2P
INHA	-1.31462	-0.611401	5.50754	0.0189347	0.399749	INHA	-1*N2P
LINC01573	-1.41918	1.51491	5.50253	0.018989	0.400451	LINC01573	-1*N2P
WNT11	-2.74796	0.245785	5.49785	0.0190399	0.40099	WNT11	-1*N2P
MMP10	-5.21776	-3.16423	5.49631	0.0190567	0.40099	MMP10	-1*N2P
CEBPB	-1.03422	5.02452	5.49157	0.0191083	0.40126	CEBPB	-1*N2P
PGBD1	0.888304	3.35973	5.49127	0.0191116	0.40126	PGBD1	-1*N2P
APOBR	2.8536	-2.37065	5.48669	0.0191617	0.401869	APOBR	-1*N2P
SRMS	-1.36657	0.516478	5.48163	0.0192173	0.401903	SRMS	-1*N2P
PCP2	-2.02266	-1.86405	5.48158	0.0192179	0.401903	PCP2	-1*N2P
HERV16-int:ERVL:LTR	1.01328	0.935923	5.48078	0.0192267	0.401903	HERV16-int:ERVL:LTR	-1*N2P
CERS1	-0.825263	4.08134	5.47718	0.0192664	0.402291	CERS1	-1*N2P
FOXP4	-0.656229	5.37366	5.47353	0.0193066	0.402588	FOXP4	-1*N2P
FOSB	-1.89722	1.05763	5.47205	0.0193229	0.402588	FOSB	-1*N2P
SETMAR	1.14072	3.45016	5.46993	0.0193464	0.402638	SETMAR	-1*N2P
BTNL8	2.19455	-2.1746	5.46472	0.0194042	0.40304	BTNL8	-1*N2P
TFAP2E	-1.62949	0.0332806	5.46437	0.0194081	0.40304	TFAP2E	-1*N2P
AluYc3:Alu:SINE	-0.946285	1.90974	5.45976	0.0194593	0.403225	AluYc3:Alu:SINE	-1*N2P
CCDC183	-1.21106	0.400818	5.45914	0.0194663	0.403225	CCDC183	-1*N2P
BCLAF1	0.96493	6.96964	5.45786	0.0194805	0.403225	BCLAF1	-1*N2P
STMN4	-1.72958	-2.49428	5.4544	0.0195191	0.403585	STMN4	-1*N2P
DNTTIP2	0.819694	6.30971	5.45118	0.0195551	0.403641	DNTTIP2	-1*N2P
SNHG10	-0.796769	2.824	5.45037	0.0195642	0.403641	SNHG10	-1*N2P
DTX3	-0.589936	5.31629	5.44086	0.0196709	0.405404	DTX3	-1*N2P
SP110	1.25675	2.14299	5.4373	0.0197112	0.405794	SP110	-1*N2P
LOC728485	-0.758433	3.74501	5.43345	0.0197546	0.406249	LOC728485	-1*N2P
ZP3	-1.66454	2.90773	5.4295	0.0197993	0.406574	ZP3	-1*N2P
SYNGR1	-0.682481	4.84505	5.42829	0.0198131	0.406574	SYNGR1	-1*N2P
UBLCP1	0.749275	5.06187	5.41537	0.0199602	0.408922	UBLCP1	-1*N2P
METTL11B	-1.85288	-2.58579	5.41448	0.0199705	0.408922	METTL11B	-1*N2P
WWTR1	-0.708413	6.10228	5.41127	0.0200071	0.409233	WWTR1	-1*N2P
LOC101928844	-1.60734	-0.962461	5.40865	0.0200372	0.409408	LOC101928844	-1*N2P
PCSK4	-1.16367	2.41691	5.40556	0.0200727	0.409693	PCSK4	-1*N2P
LTR43B:ERV1:LTR	-1.81592	-2.06867	5.40297	0.0201025	0.409863	LTR43B:ERV1:LTR	-1*N2P
LTR7:ERV1:LTR	0.986405	9.49817	5.3998	0.0201391	0.41017	LTR7:ERV1:LTR	-1*N2P
TMEM69	0.618846	5.37559	5.39008	0.0202515	0.412018	TMEM69	-1*N2P
LINC00260	-4.26053	-2.79969	5.38716	0.0202855	0.412147	LINC00260	-1*N2P
FCGBP	0.971526	2.76962	5.38582	0.0203011	0.412147	FCGBP	-1*N2P
ZNF224	0.783951	2.68631	5.38183	0.0203475	0.412649	ZNF224	-1*N2P
ZC3HC1	0.62621	4.91102	5.37828	0.020389	0.413051	ZC3HC1	-1*N2P
TIMP4	2.17425	1.66943	5.37532	0.0204236	0.413312	TIMP4	-1*N2P
NUDT12	-0.754145	3.79544	5.36308	0.0205674	0.415781	NUDT12	-1*N2P
CCND2-AS1	1.22181	-1.12448	5.35807	0.0206266	0.415914	CCND2-AS1	-1*N2P
DHX40	0.525201	5.42293	5.35454	0.0206683	0.415914	DHX40	-1*N2P
SSBP1	0.870957	7.18041	5.35269	0.0206904	0.415914	SSBP1	-1*N2P
MAP3K10	-0.69042	4.24372	5.34925	0.0207312	0.415914	MAP3K10	-1*N2P
ERCC-00145	-0.846954	6.16444	5.33971	0.020845	0.415914	ERCC-00145	-1*N2P
BCAN	-1.09991	1.39247	5.3395	0.0208475	0.415914	BCAN	-1*N2P
NPFF	1.55648	-1.0107	5.33898	0.0208536	0.415914	NPFF	-1*N2P
C3orf17	0.545246	5.31396	5.33857	0.0208585	0.415914	C3orf17	-1*N2P
CD52	-1.06482	1.17279	5.33848	0.0208597	0.415914	CD52	-1*N2P
DZIP1	0.589017	5.32237	5.33493	0.0209021	0.415914	DZIP1	-1*N2P
SCYL3	0.738278	2.72471	5.3341	0.0209121	0.415914	SCYL3	-1*N2P
MER41B:ERV1:LTR	0.614627	5.60498	5.33322	0.0209227	0.415914	MER41B:ERV1:LTR	-1*N2P
MEF2BNB-MEF2B	-0.773802	2.52032	5.33272	0.0209287	0.415914	MEF2BNB-MEF2B	-1*N2P
RNF152	-1.81724	-0.000166019	5.33251	0.0209312	0.415914	RNF152	-1*N2P
ERICH5	1.46283	1.35633	5.33128	0.020946	0.415914	ERICH5	-1*N2P
NTRK2	-4.26145	-1.484	5.33092	0.0209504	0.415914	NTRK2	-1*N2P
VGF	-2.09268	4.702	5.33062	0.020954	0.415914	VGF	-1*N2P
ATCAY	-0.61895	4.91255	5.32757	0.0209906	0.415914	ATCAY	-1*N2P
AHSA2	-0.957191	4.06363	5.32601	0.0210094	0.415914	AHSA2	-1*N2P
CCDC167	-0.917019	4.44105	5.32466	0.0210257	0.415914	CCDC167	-1*N2P
TEAD3	-0.788057	5.82588	5.32408	0.0210327	0.415914	TEAD3	-1*N2P
GEMIN5	0.664509	5.67004	5.31627	0.0211271	0.416535	GEMIN5	-1*N2P
FAM151A	-3.17601	6.48014	5.31545	0.0211371	0.416535	FAM151A	-1*N2P
NSRP1	0.613823	4.94841	5.31542	0.0211375	0.416535	NSRP1	-1*N2P
GADD45B	-1.98632	4.59421	5.31426	0.0211516	0.416535	GADD45B	-1*N2P
METTL25	1.18896	1.81154	5.30672	0.0212433	0.41775	METTL25	-1*N2P
CALCA	-1.97465	-1.01931	5.30517	0.0212622	0.41775	CALCA	-1*N2P
LIMS2	-0.920795	3.54798	5.30208	0.0213	0.41775	LIMS2	-1*N2P
APOBEC3G	-1.114	1.51963	5.30199	0.021301	0.41775	APOBEC3G	-1*N2P
ICAM3	0.79162	3.49556	5.29843	0.0213447	0.418176	ICAM3	-1*N2P
PNMA2	-1.40376	3.4629	5.27862	0.0215889	0.422525	PNMA2	-1*N2P
NSF	0.700373	4.9594	5.27206	0.0216704	0.423439	NSF	-1*N2P
ITGB8	-1.20495	0.873133	5.27012	0.0216945	0.423439	ITGB8	-1*N2P
MIR3614	1.48168	-0.335185	5.2695	0.0217023	0.423439	MIR3614	-1*N2P
TRIM8	-0.66226	6.15508	5.26454	0.0217642	0.42359	TRIM8	-1*N2P
AGA	0.876269	3.163	5.26442	0.0217657	0.42359	AGA	-1*N2P
TERC	-1.4699	-1.52734	5.26263	0.021788	0.42359	TERC	-1*N2P
BZW1	0.647597	7.32842	5.25775	0.0218493	0.42359	BZW1	-1*N2P
CXCL8	-4.25782	-1.79466	5.25755	0.0218518	0.42359	CXCL8	-1*N2P
VWA9	0.578539	5.22128	5.25742	0.0218534	0.42359	VWA9	-1*N2P
PLXNA3	-0.755096	5.31565	5.25546	0.021878	0.42359	PLXNA3	-1*N2P
NUDT14	-0.767807	3.62977	5.25467	0.021888	0.42359	NUDT14	-1*N2P
BRAP	0.586266	4.9919	5.25076	0.0219372	0.424112	BRAP	-1*N2P
PSMB8-AS1	1.06104	-0.652457	5.24529	0.0220062	0.425015	PSMB8-AS1	-1*N2P
C5orf63	-1.46776	0.207994	5.23341	0.0221571	0.427494	C5orf63	-1*N2P
ERCC-00074	-0.780093	11.1108	5.22774	0.0222294	0.428285	ERCC-00074	-1*N2P
MLLT6	-0.837628	4.99448	5.22667	0.022243	0.428285	MLLT6	-1*N2P
CDK6	-1.00089	5.86802	5.22461	0.0222695	0.428361	CDK6	-1*N2P
SOX2-OT	1.2398	1.1283	5.20678	0.022499	0.43234	SOX2-OT	-1*N2P
CDC42EP1	-1.01863	5.51997	5.20279	0.0225507	0.432718	CDC42EP1	-1*N2P
LPCAT4	-0.528611	5.83579	5.20029	0.0225831	0.432718	LPCAT4	-1*N2P
ZNF235	1.48891	0.930632	5.2	0.0225869	0.432718	ZNF235	-1*N2P
PDP1	-0.858351	4.03994	5.19536	0.0226472	0.433439	PDP1	-1*N2P
USP47	0.568008	5.59752	5.19322	0.0226752	0.433537	USP47	-1*N2P
RNF24	0.641095	3.88529	5.18888	0.0227318	0.43386	RNF24	-1*N2P
C1QTNF4	-0.839892	2.17096	5.18752	0.0227497	0.43386	C1QTNF4	-1*N2P
SF3A3	0.71882	7.40383	5.1867	0.0227604	0.43386	SF3A3	-1*N2P
RASD1	-1.14565	1.6605	5.18299	0.0228091	0.434354	RASD1	-1*N2P
VPS26A	0.622902	5.59843	5.17029	0.0229764	0.435293	VPS26A	-1*N2P
AGGF1	0.566486	5.01654	5.16985	0.0229822	0.435293	AGGF1	-1*N2P
STOX1	1.12756	1.63382	5.16818	0.0230043	0.435293	STOX1	-1*N2P
FAM131C	-1.21498	-0.520887	5.16738	0.0230148	0.435293	FAM131C	-1*N2P
YIF1B	-0.585586	7.0001	5.16512	0.0230448	0.435293	YIF1B	-1*N2P
PRRT1	1.07799	0.41874	5.16459	0.0230519	0.435293	PRRT1	-1*N2P
SUPT16H	0.589	8.24811	5.16438	0.0230547	0.435293	SUPT16H	-1*N2P
LRRC4C	-1.37554	0.313235	5.16165	0.023091	0.435293	LRRC4C	-1*N2P
TCEAL4	0.651863	6.03706	5.15779	0.0231423	0.435293	TCEAL4	-1*N2P
FAM24B-CUZD1	1.94357	1.95581	5.15395	0.0231935	0.435293	FAM24B-CUZD1	-1*N2P
ST7	0.982828	3.70228	5.15299	0.0232064	0.435293	ST7	-1*N2P
LONRF3	3.03024	-2.69218	5.15288	0.0232078	0.435293	LONRF3	-1*N2P
DPM3	-0.934274	4.3549	5.15162	0.0232247	0.435293	DPM3	-1*N2P
SLC22A17	-0.628379	5.80995	5.14695	0.0232872	0.435293	SLC22A17	-1*N2P
NCR1	4.28058	-0.484134	5.14624	0.0232968	0.435293	NCR1	-1*N2P
PRPF38A	0.594187	5.95043	5.14558	0.0233056	0.435293	PRPF38A	-1*N2P
SAAL1	0.794736	4.9626	5.14542	0.0233077	0.435293	SAAL1	-1*N2P
HSF5	-1.84627	-1.75977	5.1454	0.023308	0.435293	HSF5	-1*N2P
ZNF587B	1.03566	3.68678	5.14501	0.0233133	0.435293	ZNF587B	-1*N2P
UBE2S	-0.589	7.848	5.14403	0.0233264	0.435293	UBE2S	-1*N2P
SYNPO2	0.968038	4.30721	5.14305	0.0233396	0.435293	SYNPO2	-1*N2P
LOC399815	-3.6335	-1.76444	5.14036	0.0233758	0.435293	LOC399815	-1*N2P
LOC101927415	-1.44889	-2.02798	5.13974	0.0233842	0.435293	LOC101927415	-1*N2P
PLA2G10	-1.95546	-0.613579	5.13796	0.0234081	0.435313	PLA2G10	-1*N2P
VEGFA	-0.661475	6.05118	5.13248	0.0234822	0.436265	VEGFA	-1*N2P
SGSM3	-0.612797	6.20034	5.12255	0.0236168	0.437698	SGSM3	-1*N2P
CCL26	1.87304	1.02816	5.12229	0.0236204	0.437698	CCL26	-1*N2P
TRMT6	0.930314	4.47924	5.12171	0.0236283	0.437698	TRMT6	-1*N2P
FAM225A	2.74333	-1.28936	5.11959	0.0236572	0.437807	FAM225A	-1*N2P
CCZ1B	0.913714	3.98578	5.11439	0.0237282	0.438275	CCZ1B	-1*N2P
RHPN1	-0.815719	4.09148	5.11437	0.0237285	0.438275	RHPN1	-1*N2P
BOK	0.64877	6.0441	5.10933	0.0237976	0.438815	BOK	-1*N2P
SHISA8	-1.19822	-0.100629	5.10847	0.0238093	0.438815	SHISA8	-1*N2P
IFT88	0.87551	2.62487	5.10719	0.0238268	0.438815	IFT88	-1*N2P
MSH6	0.554003	8.03146	5.10519	0.0238543	0.438896	MSH6	-1*N2P
GINS3	1.21642	4.16679	5.09065	0.0240552	0.442165	GINS3	-1*N2P
KLF4	-1.52009	6.23702	5.08298	0.0241619	0.443341	KLF4	-1*N2P
SEC31B	-1.03799	1.99529	5.0827	0.0241657	0.443341	SEC31B	-1*N2P
FMN1	-1.08962	2.63206	5.07398	0.0242876	0.445054	FMN1	-1*N2P
ILK	-0.495658	7.3832	5.07267	0.0243059	0.445054	ILK	-1*N2P
EVA1C	1.48284	-0.220391	5.0668	0.0243884	0.445687	EVA1C	-1*N2P
ELAC1	1.29397	2.06197	5.06661	0.024391	0.445687	ELAC1	-1*N2P
CSE1L	0.707851	8.19117	5.06478	0.0244168	0.445687	CSE1L	-1*N2P
CORO6	-1.17219	1.10078	5.06356	0.024434	0.445687	CORO6	-1*N2P
ECHS1	0.658837	6.79634	5.05724	0.0245232	0.446465	ECHS1	-1*N2P
LINC00312	2.62284	-1.4868	5.05413	0.0245674	0.446465	LINC00312	-1*N2P
SGCE	-0.600851	4.97918	5.05245	0.0245912	0.446465	SGCE	-1*N2P
PLAA	0.649358	5.83334	5.05217	0.0245951	0.446465	PLAA	-1*N2P
MAD2L1BP	0.769241	4.86459	5.05125	0.0246081	0.446465	MAD2L1BP	-1*N2P
HAUS6	0.579448	5.67575	5.0506	0.0246174	0.446465	HAUS6	-1*N2P
BBC3	-1.39219	5.65591	5.04828	0.0246504	0.446506	BBC3	-1*N2P
TSPAN6	0.591737	6.3525	5.04715	0.0246665	0.446506	TSPAN6	-1*N2P
MARS2	-0.63326	4.76222	5.04282	0.0247282	0.447198	MARS2	-1*N2P
IGSF10	1.07532	0.620664	5.04033	0.0247638	0.447417	IGSF10	-1*N2P
NSMAF	0.714566	5.25284	5.03595	0.0248265	0.448111	NSMAF	-1*N2P
ZNF649-AS1	-1.6693	-2.00872	5.03308	0.0248676	0.448111	ZNF649-AS1	-1*N2P
GDAP1	0.943169	4.01784	5.03272	0.0248729	0.448111	GDAP1	-1*N2P
DSC2	0.713194	5.04487	5.03041	0.0249059	0.448283	DSC2	-1*N2P
TPBG	-0.716285	5.86557	5.02469	0.0249884	0.449343	TPBG	-1*N2P
IKBKE	0.911753	3.13963	5.01648	0.0251072	0.451053	IKBKE	-1*N2P
WTIP	-0.675318	4.65879	5.01343	0.0251514	0.451422	WTIP	-1*N2P
RSPH4A	2.16865	-1.33981	5.01165	0.0251773	0.451461	RSPH4A	-1*N2P
GLRA4	1.35779	-1.78794	5.00639	0.0252538	0.452114	GLRA4	-1*N2P
SLC10A4	1.43481	0.00068445	5.00589	0.0252612	0.452114	SLC10A4	-1*N2P
BEAN1	-2.55595	-1.97456	5.00152	0.0253251	0.452633	BEAN1	-1*N2P
SMC3	0.577213	7.0658	5.00065	0.0253377	0.452633	SMC3	-1*N2P
HAS3	1.09926	5.20005	4.99754	0.0253834	0.452904	HAS3	-1*N2P
TOP2B	0.467929	7.74086	4.99525	0.025417	0.452904	TOP2B	-1*N2P
C1QL1	-1.08319	2.79	4.99361	0.0254411	0.452904	C1QL1	-1*N2P
CHCHD6	-0.739487	5.35082	4.99314	0.025448	0.452904	CHCHD6	-1*N2P
HEPHL1	2.13731	-2.65917	4.98924	0.0255054	0.453271	HEPHL1	-1*N2P
CUL1	0.704391	6.51801	4.98175	0.025616	0.453271	CUL1	-1*N2P
ZNF616	0.68565	4.20561	4.98122	0.0256239	0.453271	ZNF616	-1*N2P
RGS10	-0.654879	4.50418	4.98027	0.025638	0.453271	RGS10	-1*N2P
RBM8A	0.654014	7.19061	4.97991	0.0256434	0.453271	RBM8A	-1*N2P
RBMXL2	-2.5055	-0.93354	4.97894	0.0256576	0.453271	RBMXL2	-1*N2P
KCNK3	-1.74412	-1.37159	4.97804	0.025671	0.453271	KCNK3	-1*N2P
MPHOSPH10	0.841116	5.50135	4.97703	0.0256861	0.453271	MPHOSPH10	-1*N2P
KLF2	-1.99282	3.78463	4.9758	0.0257043	0.453271	KLF2	-1*N2P
FTSJ2	0.8196	5.27757	4.97563	0.0257069	0.453271	FTSJ2	-1*N2P
FUT2	1.24032	0.889809	4.97404	0.0257305	0.453271	FUT2	-1*N2P
CSAD	-0.976666	1.96349	4.96434	0.0258751	0.454753	CSAD	-1*N2P
UMPS	0.749764	5.88597	4.96066	0.0259303	0.454753	UMPS	-1*N2P
TOR4A	-0.708548	4.59917	4.96065	0.0259305	0.454753	TOR4A	-1*N2P
BSR/Beta:Satellite:Satellite	-1.22363	1.73102	4.95961	0.0259461	0.454753	BSR/Beta:Satellite:Satellite	-1*N2P
TNK2	-0.608055	5.54829	4.95719	0.0259824	0.454753	TNK2	-1*N2P
MSTB2-int:ERVL-MaLR:LTR	4.2691	-2.36984	4.9562	0.0259973	0.454753	MSTB2-int:ERVL-MaLR:LTR	-1*N2P
GTF2H1	0.703391	5.18569	4.95225	0.0260567	0.454753	GTF2H1	-1*N2P
CCL28	-1.82233	0.357778	4.95219	0.0260577	0.454753	CCL28	-1*N2P
PGBD2	1.04323	1.98395	4.95145	0.0260689	0.454753	PGBD2	-1*N2P
LINC00858	2.60799	-2.14992	4.95123	0.0260722	0.454753	LINC00858	-1*N2P
BAIAP3	-1.01431	3.18051	4.94996	0.0260913	0.454753	BAIAP3	-1*N2P
PMP22	-0.943372	3.6126	4.94862	0.0261115	0.454753	PMP22	-1*N2P
SUOX	0.875866	4.23191	4.94658	0.0261423	0.454753	SUOX	-1*N2P
ZSCAN18	-0.726181	5.1551	4.94479	0.0261694	0.454753	ZSCAN18	-1*N2P
LFNG	-0.933492	4.61426	4.94171	0.0262161	0.454753	LFNG	-1*N2P
RSRP1	-0.815996	3.85551	4.94154	0.0262187	0.454753	RSRP1	-1*N2P
SBNO2	-0.663833	5.91759	4.94141	0.0262206	0.454753	SBNO2	-1*N2P
Tigger2:TcMar-Tigger:DNA	0.665949	5.08135	4.93712	0.0262858	0.455052	Tigger2:TcMar-Tigger:DNA	-1*N2P
SCNN1D	-1.42299	1.71886	4.93571	0.0263072	0.455052	SCNN1D	-1*N2P
DENND6B	-1.01033	1.52152	4.9346	0.0263241	0.455052	DENND6B	-1*N2P
KIAA1324L	0.927144	3.89241	4.93153	0.026371	0.455052	KIAA1324L	-1*N2P
ACADVL	-0.619931	6.98612	4.93048	0.0263869	0.455052	ACADVL	-1*N2P
VTRNA2-1	-2.70079	-1.70213	4.92905	0.0264088	0.455052	VTRNA2-1	-1*N2P
UCP2	0.839484	5.36299	4.92728	0.0264359	0.455052	UCP2	-1*N2P
MIR559	-1.88678	-2.47466	4.92721	0.026437	0.455052	MIR559	-1*N2P
ALS2CR11	-3.04086	-1.34998	4.92617	0.0264529	0.455052	ALS2CR11	-1*N2P
TIMM23	0.894318	5.54826	4.92424	0.0264825	0.45515	TIMM23	-1*N2P
CCDC6	0.610804	5.96946	4.92223	0.0265132	0.455267	CCDC6	-1*N2P
NRBP2	-0.92908	4.5682	4.91915	0.0265605	0.455397	NRBP2	-1*N2P
TERF1	0.897453	7.77718	4.91863	0.0265686	0.455397	TERF1	-1*N2P
ZW10	0.740748	4.73047	4.91326	0.0266512	0.456151	ZW10	-1*N2P
LOC648987	-1.92121	0.648551	4.911	0.0266861	0.456151	LOC648987	-1*N2P
MT1H	-2.92016	6.93226	4.91052	0.0266936	0.456151	MT1H	-1*N2P
RRM2	1.04305	6.93353	4.90956	0.0267084	0.456151	RRM2	-1*N2P
FBXL16	-0.710773	3.87935	4.9073	0.0267434	0.456339	FBXL16	-1*N2P
AMN1	-0.753602	2.81408	4.90533	0.026774	0.456452	AMN1	-1*N2P
TOP3B	-0.641774	4.73581	4.90225	0.0268217	0.456856	TOP3B	-1*N2P
GALNT11	-0.789636	5.33598	4.89898	0.0268726	0.457315	GALNT11	-1*N2P
HUERS-P3-int:ERV1:LTR	-0.810791	2.42058	4.89054	0.0270042	0.459145	HUERS-P3-int:ERV1:LTR	-1*N2P
ZNF425	0.959871	2.4378	4.88732	0.0270547	0.459592	ZNF425	-1*N2P
CAMK2B	-1.58518	-2.33559	4.88073	0.0271581	0.460272	CAMK2B	-1*N2P
TMX2	0.800808	6.52704	4.88071	0.0271585	0.460272	TMX2	-1*N2P
PNPO	-0.646406	3.87336	4.88015	0.0271673	0.460272	PNPO	-1*N2P
TIPARP	-1.00809	4.43295	4.87744	0.02721	0.460314	TIPARP	-1*N2P
SPSB3	-0.736581	5.00603	4.87693	0.0272181	0.460314	SPSB3	-1*N2P
LOC100288748	0.992113	-0.103675	4.87266	0.0272855	0.460736	LOC100288748	-1*N2P
DAZL	1.18399	0.0635068	4.87228	0.0272914	0.460736	DAZL	-1*N2P
ZCCHC12	-1.226	0.298115	4.85855	0.0275094	0.464005	ZCCHC12	-1*N2P
SEC63	0.531191	6.9252	4.85526	0.0275619	0.46448	SEC63	-1*N2P
ZASP	-0.907658	0.869847	4.85077	0.0276337	0.465278	ZASP	-1*N2P
ACTR8	0.606037	4.47306	4.8444	0.027736	0.466426	ACTR8	-1*N2P
DOK2	2.35677	-2.42589	4.84348	0.0277509	0.466426	DOK2	-1*N2P
PI4KAP2	-0.851366	2.62604	4.84086	0.027793	0.466722	PI4KAP2	-1*N2P
MB21D1	-1.40235	1.20986	4.83863	0.027829	0.466852	MB21D1	-1*N2P
PLRG1	0.631728	5.94346	4.83566	0.027877	0.466852	PLRG1	-1*N2P
ZNF528-AS1	-1.81203	1.26888	4.83473	0.027892	0.466852	ZNF528-AS1	-1*N2P
SMPDL3B	0.818829	5.04649	4.83431	0.0278989	0.466852	SMPDL3B	-1*N2P
AP4S1	1.02759	2.87732	4.83193	0.0279374	0.467087	AP4S1	-1*N2P
SETD9	1.05223	1.89647	4.82664	0.0280232	0.467966	SETD9	-1*N2P
TCEA3	-1.44251	2.43777	4.82566	0.0280391	0.467966	TCEA3	-1*N2P
PSME3	0.971223	7.45057	4.82009	0.0281298	0.469069	PSME3	-1*N2P
IFI27L2	-0.729275	4.60212	4.81267	0.0282512	0.470568	IFI27L2	-1*N2P
PSMC5	0.762276	7.57372	4.81158	0.0282692	0.470568	PSMC5	-1*N2P
PLEKHD1	2.02608	-2.14239	4.79891	0.0284777	0.472047	PLEKHD1	-1*N2P
TDRP	-0.878062	5.79324	4.79728	0.0285046	0.472047	TDRP	-1*N2P
SLCO4A1	-0.85718	3.28254	4.79706	0.0285084	0.472047	SLCO4A1	-1*N2P
ASUN	0.74211	5.87276	4.79671	0.0285142	0.472047	ASUN	-1*N2P
GSATII:centr:Satellite	-1.33412	-0.122484	4.79634	0.0285203	0.472047	GSATII:centr:Satellite	-1*N2P
KIAA0319	1.81828	-0.438305	4.79633	0.0285204	0.472047	KIAA0319	-1*N2P
TSL	2.32884	-2.05041	4.79566	0.0285315	0.472047	TSL	-1*N2P
ATP6V0D1	0.71457	5.77228	4.78976	0.0286294	0.472822	ATP6V0D1	-1*N2P
SLC26A1	-2.04335	-2.332	4.78921	0.0286386	0.472822	SLC26A1	-1*N2P
ACTA1	-1.81433	1.31111	4.78835	0.0286529	0.472822	ACTA1	-1*N2P
SMC2	0.54785	5.76615	4.78482	0.0287116	0.473129	SMC2	-1*N2P
PMAIP1	-0.874854	6.36272	4.78425	0.0287212	0.473129	PMAIP1	-1*N2P
COL2A1	-1.0753	4.25584	4.78168	0.028764	0.473425	COL2A1	-1*N2P
GPRIN2	0.982456	2.87355	4.77908	0.0288075	0.473732	GPRIN2	-1*N2P
DOCK7	0.631713	5.59674	4.77269	0.0289146	0.475024	DOCK7	-1*N2P
FAM136A	0.833719	6.53889	4.77003	0.0289593	0.475024	FAM136A	-1*N2P
TFDP1	0.810928	6.59781	4.76709	0.0290088	0.475024	TFDP1	-1*N2P
SNX1	0.619567	5.65686	4.76567	0.0290328	0.475024	SNX1	-1*N2P
GRPEL1	0.67433	5.66498	4.7656	0.0290339	0.475024	GRPEL1	-1*N2P
EFEMP2	-0.906254	6.87398	4.76441	0.029054	0.475024	EFEMP2	-1*N2P
NEUROG2	4.19624	-2.31256	4.7628	0.0290813	0.475024	NEUROG2	-1*N2P
DLG4	-0.843223	5.34306	4.76131	0.0291064	0.475024	DLG4	-1*N2P
KCNK7	-1.91705	-0.680607	4.76106	0.0291106	0.475024	KCNK7	-1*N2P
ITGA7	-1.08489	5.37401	4.75509	0.0292118	0.476168	ITGA7	-1*N2P
TAF7	0.711661	6.80123	4.75377	0.0292341	0.476168	TAF7	-1*N2P
LOC102723373	-3.30201	-2.92954	4.7525	0.0292557	0.476168	LOC102723373	-1*N2P
TGFB1I1	-0.659148	5.3063	4.74799	0.0293325	0.476769	TGFB1I1	-1*N2P
TCP1	0.582951	8.75967	4.74739	0.0293427	0.476769	TCP1	-1*N2P
KIAA1279	0.747382	5.33182	4.74444	0.0293931	0.476954	KIAA1279	-1*N2P
LOC339260	1.92931	-1.25589	4.74312	0.0294157	0.476954	LOC339260	-1*N2P
KLF17	-3.8691	3.48909	4.74155	0.0294426	0.476954	KLF17	-1*N2P
NFATC3	0.576727	5.50352	4.74086	0.0294543	0.476954	NFATC3	-1*N2P
IL23A	1.19822	0.704229	4.73365	0.029578	0.47775	IL23A	-1*N2P
MOGS	-0.486964	6.78859	4.72949	0.0296497	0.47775	MOGS	-1*N2P
MAMDC4	-1.18596	2.40523	4.72812	0.0296733	0.47775	MAMDC4	-1*N2P
FBRS	-0.671787	5.17946	4.72766	0.0296812	0.47775	FBRS	-1*N2P
C17orf62	0.661267	5.35569	4.72726	0.0296882	0.47775	C17orf62	-1*N2P
TMEM57	0.712933	4.65834	4.72691	0.0296942	0.47775	TMEM57	-1*N2P
MFSD8	0.842026	3.3323	4.72367	0.0297502	0.47775	MFSD8	-1*N2P
PLAU	-1.46074	6.15144	4.72131	0.029791	0.47775	PLAU	-1*N2P
DCBLD1	0.967721	3.93423	4.71916	0.0298282	0.47775	DCBLD1	-1*N2P
IDE	0.586336	5.40644	4.71408	0.0299166	0.47775	IDE	-1*N2P
SFTA1P	-2.42731	0.472672	4.71392	0.0299193	0.47775	SFTA1P	-1*N2P
TRIM21	0.687128	3.36121	4.71391	0.0299196	0.47775	TRIM21	-1*N2P
FAM110C	-1.23949	3.41879	4.71169	0.0299582	0.47775	FAM110C	-1*N2P
ERCC-00054	-1.47571	-0.540739	4.71086	0.0299726	0.47775	ERCC-00054	-1*N2P
MER4D:ERV1:LTR	1.02821	2.77133	4.70988	0.0299897	0.47775	MER4D:ERV1:LTR	-1*N2P
HIRA	0.803777	6.07327	4.70428	0.0300876	0.47775	HIRA	-1*N2P
FAM86C1	0.921739	2.99618	4.70409	0.0300909	0.47775	FAM86C1	-1*N2P
AARD	1.65998	-0.746476	4.70252	0.0301185	0.47775	AARD	-1*N2P
EXOC3-AS1	1.0334	0.837816	4.70242	0.0301202	0.47775	EXOC3-AS1	-1*N2P
DNAJC13	0.612642	5.77412	4.70228	0.0301226	0.47775	DNAJC13	-1*N2P
TARSL2	0.815657	3.60211	4.70084	0.0301479	0.47775	TARSL2	-1*N2P
ZNF771	-0.693257	3.14312	4.69609	0.0302312	0.47775	ZNF771	-1*N2P
ANKRD42	0.783977	2.86204	4.69488	0.0302526	0.47775	ANKRD42	-1*N2P
TMCC3	-0.848871	2.37788	4.69387	0.0302704	0.47775	TMCC3	-1*N2P
DCAF4L2	-3.869	2.81223	4.69319	0.0302825	0.47775	DCAF4L2	-1*N2P
TRIT1	0.57772	4.92591	4.69251	0.0302944	0.47775	TRIT1	-1*N2P
C17orf51	-0.849521	4.12671	4.69112	0.0303189	0.47775	C17orf51	-1*N2P
METTL7A	1.06349	3.98353	4.69049	0.0303301	0.47775	METTL7A	-1*N2P
ZNF331	-0.597244	4.74689	4.68882	0.0303595	0.47775	ZNF331	-1*N2P
ZNF19	1.07358	1.03669	4.68705	0.0303908	0.47775	ZNF19	-1*N2P
CCER2	-1.76013	-1.19094	4.6865	0.0304006	0.47775	CCER2	-1*N2P
HMGB3	0.766652	8.05216	4.68642	0.030402	0.47775	HMGB3	-1*N2P
ATP6V1E2	0.92824	0.956162	4.68616	0.0304064	0.47775	ATP6V1E2	-1*N2P
ORC5	0.817072	4.21741	4.68608	0.0304079	0.47775	ORC5	-1*N2P
MTA3	0.572788	6.59598	4.6857	0.0304147	0.47775	MTA3	-1*N2P
DKK2	-2.34261	1.3626	4.68212	0.0304782	0.47775	DKK2	-1*N2P
KLHDC8A	-1.42151	0.134278	4.68177	0.0304843	0.47775	KLHDC8A	-1*N2P
HERC2P2	-0.757449	3.74008	4.68115	0.0304953	0.47775	HERC2P2	-1*N2P
FOSL1	-1.77129	3.82018	4.67945	0.0305254	0.47775	FOSL1	-1*N2P
SLC34A2	1.65796	0.944178	4.6788	0.030537	0.47775	SLC34A2	-1*N2P
RBBP6	0.493898	6.40334	4.67557	0.0305946	0.47775	RBBP6	-1*N2P
NOL8	0.63444	4.97005	4.67539	0.0305977	0.47775	NOL8	-1*N2P
SSX3	4.19337	-2.98311	4.67371	0.0306277	0.47775	SSX3	-1*N2P
TANGO6	0.817318	4.1121	4.67185	0.0306609	0.47775	TANGO6	-1*N2P
ALS2CL	-0.987821	2.65721	4.67122	0.030672	0.47775	ALS2CL	-1*N2P
MIPEP	0.550486	4.61887	4.67099	0.0306763	0.47775	MIPEP	-1*N2P
PSMC2	0.772565	6.76167	4.67064	0.0306825	0.47775	PSMC2	-1*N2P
DUOXA1	4.19317	-2.85555	4.66729	0.0307425	0.478083	DUOXA1	-1*N2P
HOXC10	-3.8701	2.31418	4.66663	0.0307542	0.478083	HOXC10	-1*N2P
MXD1	-0.966766	2.00287	4.66302	0.030819	0.478699	MXD1	-1*N2P
HSBP1L1	-1.42915	1.57366	4.6509	0.0310373	0.481098	HSBP1L1	-1*N2P
DNAH5	-1.52077	0.943376	4.64835	0.0310834	0.481098	DNAH5	-1*N2P
HHEX	1.50775	0.739547	4.64743	0.0311	0.481098	HHEX	-1*N2P
CASP8AP2	0.680143	4.62747	4.64516	0.0311412	0.481098	CASP8AP2	-1*N2P
MT1A	-3.86931	1.17893	4.64431	0.0311567	0.481098	MT1A	-1*N2P
NUP88	0.716067	6.02593	4.64392	0.0311638	0.481098	NUP88	-1*N2P
RFWD2	0.551559	5.41888	4.64331	0.0311749	0.481098	RFWD2	-1*N2P
HDGFL1	-3.86931	0.378729	4.63915	0.0312506	0.481098	HDGFL1	-1*N2P
RNMTL1	0.705801	4.79805	4.63648	0.0312992	0.481098	RNMTL1	-1*N2P
TRIM54	2.14658	0.268201	4.63527	0.0313211	0.481098	TRIM54	-1*N2P
RARB	-3.86973	1.88322	4.63525	0.0313215	0.481098	RARB	-1*N2P
LOC647859	2.1985	-2.32429	4.63247	0.0313725	0.481098	LOC647859	-1*N2P
ISL2	-3.00867	-1.52837	4.63128	0.0313941	0.481098	ISL2	-1*N2P
GNPAT	0.557946	5.77643	4.63084	0.0314022	0.481098	GNPAT	-1*N2P
TMEM191C	-1.17731	-0.217257	4.6308	0.0314029	0.481098	TMEM191C	-1*N2P
THUMPD3	0.531795	5.6044	4.62846	0.0314458	0.481098	THUMPD3	-1*N2P
MSH5-SAPCD1	-1.0354	3.12519	4.62753	0.0314628	0.481098	MSH5-SAPCD1	-1*N2P
HIST1H4F	-1.98664	-2.57258	4.62665	0.031479	0.481098	HIST1H4F	-1*N2P
X6B_LINE:CR1:LINE	1.55709	-1.84613	4.6263	0.0314853	0.481098	X6B_LINE:CR1:LINE	-1*N2P
OARD1	0.536958	4.78683	4.62552	0.0314997	0.481098	OARD1	-1*N2P
THBS3	-0.956879	3.41958	4.62529	0.0315039	0.481098	THBS3	-1*N2P
STON2	0.805379	4.13428	4.61988	0.0316035	0.482232	STON2	-1*N2P
TBC1D26	-1.80698	0.71229	4.61592	0.0316764	0.482958	TBC1D26	-1*N2P
GRM1	1.57865	-2.14696	4.61328	0.0317253	0.483316	GRM1	-1*N2P
ZSCAN16	1.08233	2.42743	4.60863	0.0318114	0.483966	ZSCAN16	-1*N2P
MAP3K14	-0.811608	3.67999	4.60823	0.0318188	0.483966	MAP3K14	-1*N2P
DGCR6	-0.748137	2.68963	4.60322	0.0319119	0.484652	DGCR6	-1*N2P
R3HCC1L	0.514074	4.6776	4.60273	0.0319211	0.484652	R3HCC1L	-1*N2P
CASP9	0.550559	4.18241	4.59901	0.0319905	0.484652	CASP9	-1*N2P
LDLRAD2	-0.968531	1.83476	4.59898	0.031991	0.484652	LDLRAD2	-1*N2P
C3orf52	0.984617	3.12051	4.59599	0.0320468	0.484652	C3orf52	-1*N2P
MID1	0.603984	5.24998	4.59565	0.0320532	0.484652	MID1	-1*N2P
LY6K	-3.86879	0.000704078	4.59512	0.0320632	0.484652	LY6K	-1*N2P
TIPIN	1.00339	3.72582	4.59488	0.0320675	0.484652	TIPIN	-1*N2P
AKR1B15	-2.98231	-2.28887	4.59206	0.0321204	0.484809	AKR1B15	-1*N2P
NR0B1	-2.83828	-2.91116	4.59161	0.0321288	0.484809	NR0B1	-1*N2P
NACA2	-1.3677	-1.51498	4.58766	0.032203	0.485183	NACA2	-1*N2P
IFT57	0.78552	4.89075	4.58758	0.0322045	0.485183	IFT57	-1*N2P
ZNF582-AS1	-0.848419	1.42563	4.58342	0.0322827	0.485634	ZNF582-AS1	-1*N2P
ERG	1.51798	2.25325	4.58271	0.032296	0.485634	ERG	-1*N2P
LSAMP-AS1	4.25427	-2.64671	4.58192	0.032311	0.485634	LSAMP-AS1	-1*N2P
PXDC1	-0.652436	4.6334	4.57894	0.0323672	0.485846	PXDC1	-1*N2P
CXCL1	-2.72045	-0.198751	4.57847	0.0323761	0.485846	CXCL1	-1*N2P
CDKN2C	-3.86875	1.1729	4.57365	0.0324674	0.486622	CDKN2C	-1*N2P
EXD3	-1.37217	3.55881	4.57066	0.032524	0.486622	EXD3	-1*N2P
LOC283140	-2.10882	-2.56587	4.5696	0.0325441	0.486622	LOC283140	-1*N2P
MARC1	0.681099	4.45756	4.56841	0.0325668	0.486622	MARC1	-1*N2P
KCNA5	2.17206	-2.41908	4.56764	0.0325815	0.486622	KCNA5	-1*N2P
SP9	-3.86978	-2.09792	4.56759	0.0325824	0.486622	SP9	-1*N2P
PCDHA5	2.0233	-1.83366	4.56442	0.0326428	0.486622	PCDHA5	-1*N2P
ZNF780B	1.12051	2.74135	4.56412	0.0326485	0.486622	ZNF780B	-1*N2P
RNF19B	-0.607268	5.04408	4.56346	0.032661	0.486622	RNF19B	-1*N2P
FAM65A	-0.955103	4.66738	4.56143	0.0326998	0.486622	FAM65A	-1*N2P
SUGP2	-0.662381	6.47188	4.56053	0.0327169	0.486622	SUGP2	-1*N2P
HAS2	1.06636	5.2429	4.55961	0.0327345	0.486622	HAS2	-1*N2P
PIF1	-0.611378	6.00355	4.55699	0.0327847	0.486643	PIF1	-1*N2P
ANAPC4	0.659707	4.75177	4.55557	0.0328118	0.486643	ANAPC4	-1*N2P
WFDC21P	2.59055	3.89072	4.55478	0.032827	0.486643	WFDC21P	-1*N2P
RUSC2	-0.57753	5.47103	4.55354	0.0328508	0.486643	RUSC2	-1*N2P
ATOH7	1.22948	-1.60879	4.55287	0.0328637	0.486643	ATOH7	-1*N2P
ENOX2	0.761405	3.24509	4.55147	0.0328905	0.486661	ENOX2	-1*N2P
ATXN2L	-0.615469	7.4847	4.54706	0.0329753	0.487462	ATXN2L	-1*N2P
RAET1L	-3.8687	-1.8036	4.54582	0.0329992	0.487462	RAET1L	-1*N2P
NLRC5	-0.841688	2.16218	4.54385	0.0330371	0.487462	NLRC5	-1*N2P
EIF4A3	0.6796	7.04236	4.54334	0.033047	0.487462	EIF4A3	-1*N2P
COL1A1	-0.863946	13.1719	4.5407	0.0330981	0.487634	COL1A1	-1*N2P
CDK10	-0.56127	5.41235	4.53894	0.0331321	0.487634	CDK10	-1*N2P
GFRA1	-1.56791	5.65677	4.53562	0.0331964	0.487634	GFRA1	-1*N2P
INPP1	-0.988341	2.3237	4.53542	0.0332003	0.487634	INPP1	-1*N2P
FAM21C	0.603318	3.88087	4.53436	0.0332209	0.487634	FAM21C	-1*N2P
RSPRY1	0.484426	5.46326	4.53259	0.0332553	0.487634	RSPRY1	-1*N2P
UROS	0.630083	5.13203	4.53222	0.0332625	0.487634	UROS	-1*N2P
TSGA10IP	1.02667	1.4607	4.53095	0.0332872	0.487634	TSGA10IP	-1*N2P
SYNGAP1	-0.731231	5.73461	4.53085	0.0332891	0.487634	SYNGAP1	-1*N2P
ZNF605	0.685196	3.84968	4.52592	0.033385	0.488663	ZNF605	-1*N2P
CDKN1A	-1.91155	8.41712	4.52027	0.0334956	0.489905	CDKN1A	-1*N2P
VCX3A	1.64382	-1.27914	4.51614	0.0335766	0.490037	VCX3A	-1*N2P
ERVMER34-1	0.820752	4.21047	4.51403	0.033618	0.490037	ERVMER34-1	-1*N2P
CDC123	0.716527	7.01535	4.51317	0.0336349	0.490037	CDC123	-1*N2P
BRCA2	0.869786	3.49287	4.51282	0.0336416	0.490037	BRCA2	-1*N2P
FAM229A	-1.07748	0.112635	4.51222	0.0336535	0.490037	FAM229A	-1*N2P
SFXN2	1.10383	4.00881	4.51023	0.0336926	0.490037	SFXN2	-1*N2P
PKD1	-0.895273	6.34111	4.5099	0.0336992	0.490037	PKD1	-1*N2P
WBP4	0.642259	4.1988	4.50443	0.0338071	0.490037	WBP4	-1*N2P
GTF2IP1	0.634107	3.83655	4.5034	0.0338275	0.490037	GTF2IP1	-1*N2P
FASTKD3	0.72343	2.83294	4.5003	0.0338889	0.490037	FASTKD3	-1*N2P
SAXO2	-1.10085	-1.25444	4.49954	0.033904	0.490037	SAXO2	-1*N2P
PPP1R15B	-0.641988	5.9018	4.49922	0.0339103	0.490037	PPP1R15B	-1*N2P
TLE3	-0.632069	6.25375	4.49898	0.0339151	0.490037	TLE3	-1*N2P
CEBPZ	0.626962	7.11486	4.49833	0.033928	0.490037	CEBPZ	-1*N2P
ZNF766	0.568286	4.65427	4.49822	0.0339302	0.490037	ZNF766	-1*N2P
RRAGA	0.575673	5.94127	4.49803	0.0339339	0.490037	RRAGA	-1*N2P
ZNF727	-3.86921	0.457178	4.49762	0.0339421	0.490037	ZNF727	-1*N2P
EFCAB1	-2.04981	-2.73167	4.4938	0.0340179	0.490403	EFCAB1	-1*N2P
MAMSTR	1.37451	0.459548	4.49375	0.0340189	0.490403	MAMSTR	-1*N2P
RENBP	-0.884776	3.12811	4.4874	0.0341456	0.490727	RENBP	-1*N2P
HEMK1	-0.576217	4.02956	4.48502	0.0341932	0.490727	HEMK1	-1*N2P
AKR1A1	-0.576092	7.70075	4.48416	0.0342103	0.490727	AKR1A1	-1*N2P
IQCF1	-2.34169	-1.95732	4.48329	0.0342278	0.490727	IQCF1	-1*N2P
ST8SIA6-AS1	-3.87047	-0.367787	4.48271	0.0342395	0.490727	ST8SIA6-AS1	-1*N2P
LOC101927051	-1.60337	-2.25116	4.48135	0.0342667	0.490727	LOC101927051	-1*N2P
CTTNBP2	0.728056	3.56211	4.48098	0.0342741	0.490727	CTTNBP2	-1*N2P
ALOX5	-1.37212	0.146068	4.4798	0.0342978	0.490727	ALOX5	-1*N2P
SERPINB7	3.95133	6.05502	4.47843	0.0343251	0.490727	SERPINB7	-1*N2P
SMC6	0.502679	6.03643	4.47655	0.0343631	0.490727	SMC6	-1*N2P
LINC01013	-3.8692	-2.7683	4.47441	0.0344061	0.490727	LINC01013	-1*N2P
RDH8	-1.49273	-1.12574	4.47291	0.0344363	0.490727	RDH8	-1*N2P
UBA7	-1.67663	1.96166	4.47287	0.0344371	0.490727	UBA7	-1*N2P
SNHG8	-0.59966	5.99165	4.47137	0.0344674	0.490727	SNHG8	-1*N2P
DRD3	1.98258	0.0988114	4.47114	0.0344719	0.490727	DRD3	-1*N2P
RAB32	-0.931494	4.20238	4.47077	0.0344794	0.490727	RAB32	-1*N2P
TNFSF8	-3.86855	-1.50736	4.47077	0.0344795	0.490727	TNFSF8	-1*N2P
PIGL	-0.71894	3.76608	4.46596	0.0345767	0.491428	PIGL	-1*N2P
MIR635	2.6118	-1.9959	4.46547	0.0345865	0.491428	MIR635	-1*N2P
KCNH6	1.19226	-0.410434	4.46401	0.0346162	0.491428	KCNH6	-1*N2P
MRPS10	0.606624	5.25278	4.46141	0.0346689	0.491428	MRPS10	-1*N2P
CCZ1	0.883282	4.00892	4.45973	0.0347029	0.491428	CCZ1	-1*N2P
ZDHHC16	0.837096	5.68716	4.45859	0.0347261	0.491428	ZDHHC16	-1*N2P
CCDC129	2.21434	-2.76582	4.45672	0.0347642	0.491428	CCDC129	-1*N2P
LGI4	-1.1545	2.81321	4.45627	0.0347733	0.491428	LGI4	-1*N2P
TIAL1	-0.489244	6.46939	4.45562	0.0347867	0.491428	TIAL1	-1*N2P
LOC653513	-3.86919	-2.98289	4.45561	0.0347868	0.491428	LOC653513	-1*N2P
LOC79160	-3.86852	-2.76447	4.45315	0.034837	0.491431	LOC79160	-1*N2P
METTL12	-0.853843	2.84505	4.45244	0.0348513	0.491431	METTL12	-1*N2P
FLJ30679	2.73184	-2.34031	4.4518	0.0348644	0.491431	FLJ30679	-1*N2P
SSBP2	-0.823894	4.55207	4.45038	0.0348935	0.491477	SSBP2	-1*N2P
DNAH14	-0.649783	3.26539	4.44038	0.0350984	0.493998	DNAH14	-1*N2P
FERMT1	1.17958	4.74013	4.43533	0.0352024	0.4949	FERMT1	-1*N2P
TSR1	0.675549	7.09174	4.4341	0.0352279	0.4949	TSR1	-1*N2P
IFIT2	-2.64443	0.191883	4.42929	0.0353271	0.4949	IFIT2	-1*N2P
SHISA3	-1.0531	2.01918	4.42879	0.0353376	0.4949	SHISA3	-1*N2P
NME3	-0.599429	5.37932	4.42766	0.0353609	0.4949	NME3	-1*N2P
FOXI3	-0.866311	2.05011	4.42711	0.0353723	0.4949	FOXI3	-1*N2P
LTV1	0.895187	5.58019	4.4265	0.0353851	0.4949	LTV1	-1*N2P
FOXL2NB	-1.04717	0.820518	4.42598	0.0353959	0.4949	FOXL2NB	-1*N2P
FAM132B	1.29012	1.54184	4.4247	0.0354224	0.4949	FAM132B	-1*N2P
MT3	-1.87868	-1.29767	4.42326	0.0354522	0.4949	MT3	-1*N2P
HSD17B14	-1.16077	4.01158	4.4229	0.0354597	0.4949	HSD17B14	-1*N2P
ALOX5AP	-3.87059	-2.19744	4.42125	0.0354939	0.4949	ALOX5AP	-1*N2P
ERRFI1	0.508347	6.02263	4.41924	0.0355359	0.4949	ERRFI1	-1*N2P
ASB12	1.38055	-0.539171	4.4186	0.0355492	0.4949	ASB12	-1*N2P
CRY2	-0.696133	4.93939	4.41763	0.0355694	0.4949	CRY2	-1*N2P
BHMT	2.07459	0.346958	4.41637	0.0355956	0.4949	BHMT	-1*N2P
C11orf57	0.636209	4.8508	4.41596	0.0356043	0.4949	C11orf57	-1*N2P
C2orf82	-1.7463	-0.0760378	4.41286	0.035669	0.495438	C2orf82	-1*N2P
AAR2	0.605458	5.56268	4.41136	0.0357004	0.495512	AAR2	-1*N2P
FUK	-0.780312	3.59827	4.40948	0.0357397	0.495696	FUK	-1*N2P
MER51B:ERV1:LTR	-0.860295	3.91681	4.40567	0.0358197	0.495696	MER51B:ERV1:LTR	-1*N2P
ERCC6L	0.66275	4.50171	4.40412	0.0358522	0.495696	ERCC6L	-1*N2P
PUS7	0.568558	5.54388	4.40344	0.0358666	0.495696	PUS7	-1*N2P
PAWR	-0.866657	5.82829	4.4014	0.0359095	0.495696	PAWR	-1*N2P
DECR1	0.613241	4.88554	4.3989	0.035962	0.495696	DECR1	-1*N2P
PDIA3	0.572209	9.61533	4.39889	0.0359623	0.495696	PDIA3	-1*N2P
CNDP2	0.582665	7.2721	4.39709	0.0360004	0.495696	CNDP2	-1*N2P
RUNX2	-1.47715	2.09664	4.39581	0.0360273	0.495696	RUNX2	-1*N2P
FAM111A	0.739083	3.42153	4.39538	0.0360364	0.495696	FAM111A	-1*N2P
ALG1	0.967218	5.17419	4.39522	0.0360398	0.495696	ALG1	-1*N2P
RAB33B	-0.905474	3.67796	4.39446	0.0360558	0.495696	RAB33B	-1*N2P
PPIG	0.566831	6.28933	4.39445	0.0360561	0.495696	PPIG	-1*N2P
HES7	-1.5781	-0.0704768	4.39341	0.0360781	0.495696	HES7	-1*N2P
PCDHA4	0.77791	3.47401	4.39126	0.0361236	0.495963	PCDHA4	-1*N2P
MNT	-0.649728	4.65149	4.38746	0.0362043	0.496713	MNT	-1*N2P
LOC100507002	-0.846578	2.17375	4.37718	0.0364232	0.499093	LOC100507002	-1*N2P
MER4D1:ERV1:LTR	0.916071	3.59468	4.37643	0.0364391	0.499093	MER4D1:ERV1:LTR	-1*N2P
TEF	-0.909971	4.70976	4.37425	0.0364859	0.499093	TEF	-1*N2P
KLF9	-1.64624	3.37877	4.37423	0.0364864	0.499093	KLF9	-1*N2P
MSTA:ERVL-MaLR:LTR	0.726191	6.17046	4.37318	0.0365087	0.499093	MSTA:ERVL-MaLR:LTR	-1*N2P
JAGN1	0.593859	5.49107	4.37029	0.0365708	0.499397	JAGN1	-1*N2P
DLGAP4	-0.448849	6.5947	4.36915	0.0365952	0.499397	DLGAP4	-1*N2P
FAM73B	-0.55396	4.73638	4.36821	0.0366154	0.499397	FAM73B	-1*N2P
FOXO1	0.661982	5.01934	4.36638	0.0366549	0.499397	FOXO1	-1*N2P
IPO5P1	1.01372	3.61735	4.36604	0.0366621	0.499397	IPO5P1	-1*N2P
ASIC4	-1.88885	-2.19729	4.36387	0.0367088	0.499435	ASIC4	-1*N2P
CDC42EP5	-1.28577	3.46073	4.36118	0.0367667	0.499435	CDC42EP5	-1*N2P
EBF4	-1.62975	0.397118	4.36072	0.0367768	0.499435	EBF4	-1*N2P
CDH7	1.88064	-1.52206	4.36004	0.0367913	0.499435	CDH7	-1*N2P
C6orf47	0.842177	4.30424	4.35879	0.0368183	0.499435	C6orf47	-1*N2P
KCNAB1	1.85281	0.895538	4.35704	0.0368563	0.499435	KCNAB1	-1*N2P
AATF	0.636809	5.97628	4.35636	0.036871	0.499435	AATF	-1*N2P
NR2F1	-1.62276	1.20267	4.35355	0.0369318	0.499435	NR2F1	-1*N2P
PPID	0.548207	5.41561	4.35316	0.0369404	0.499435	PPID	-1*N2P
FKBP15	0.550999	4.82248	4.35207	0.036964	0.499435	FKBP15	-1*N2P
KLHL21	-0.524997	5.43576	4.35169	0.0369722	0.499435	KLHL21	-1*N2P
ANO9	-0.88635	2.32556	4.35107	0.0369858	0.499435	ANO9	-1*N2P
UPK3B	1.37979	0.241075	4.34979	0.0370135	0.499435	UPK3B	-1*N2P
BGLAP	-0.784243	0.842331	4.34893	0.0370321	0.499435	BGLAP	-1*N2P
MRFAP1L1	0.698129	5.72886	4.34587	0.0370988	0.499981	MRFAP1L1	-1*N2P
PP7080	-0.825414	3.36448	4.3423	0.0371768	0.50046	PP7080	-1*N2P
ITPR2	0.665203	5.23742	4.34149	0.0371944	0.50046	ITPR2	-1*N2P
RHOT2	-0.503388	6.9914	4.34051	0.0372157	0.50046	RHOT2	-1*N2P
MLH1	0.607816	5.6338	4.33942	0.0372395	0.50046	MLH1	-1*N2P
ZNF503	-1.56742	1.75498	4.33211	0.0373998	0.50226	ZNF503	-1*N2P
BLVRB	-0.747736	4.958	4.32925	0.0374627	0.502348	BLVRB	-1*N2P
ANP32E	0.694379	6.69405	4.32708	0.0375106	0.502348	ANP32E	-1*N2P
PNRC2	0.659702	6.22546	4.32706	0.0375109	0.502348	PNRC2	-1*N2P
THEM4	0.866759	3.17824	4.32642	0.0375251	0.502348	THEM4	-1*N2P
FAM98C	-0.840239	3.02418	4.32582	0.0375382	0.502348	FAM98C	-1*N2P
RUNDC1	0.644636	4.45538	4.32327	0.0375946	0.502397	RUNDC1	-1*N2P
LINC01363	-3.01112	-2.3154	4.32145	0.0376348	0.502397	LINC01363	-1*N2P
RRP36	1.03474	5.96492	4.32048	0.0376563	0.502397	RRP36	-1*N2P
TOLLIP	-0.505314	5.36032	4.32005	0.0376658	0.502397	TOLLIP	-1*N2P
PSMG1	0.826962	5.42102	4.31969	0.0376739	0.502397	PSMG1	-1*N2P
GTF2IP4	0.626171	3.81969	4.3172	0.0377288	0.502418	GTF2IP4	-1*N2P
PSMD14	0.736625	7.0259	4.3171	0.0377311	0.502418	PSMD14	-1*N2P
CUZD1	1.94514	1.88231	4.31604	0.0377546	0.502418	CUZD1	-1*N2P
C19orf71	-1.03332	-0.720538	4.31386	0.0378032	0.502714	C19orf71	-1*N2P
MECP2	-0.642904	5.61344	4.31254	0.0378325	0.502753	MECP2	-1*N2P
TTF1	0.649111	4.65886	4.30997	0.0378897	0.503162	TTF1	-1*N2P
NCOA5	1.21808	4.79178	4.30685	0.0379591	0.503529	NCOA5	-1*N2P
SYCP2L	0.881249	0.794057	4.30535	0.0379926	0.503529	SYCP2L	-1*N2P
CHKB-CPT1B	-0.731529	4.62028	4.30401	0.0380226	0.503529	CHKB-CPT1B	-1*N2P
KCTD14	1.05589	2.21172	4.30368	0.03803	0.503529	KCTD14	-1*N2P
MIR663A	-2.99466	0.199101	4.30213	0.0380646	0.503529	MIR663A	-1*N2P
FAM66C	-0.897828	-0.182695	4.30162	0.038076	0.503529	FAM66C	-1*N2P
ATP1A4	-2.06703	-2.1737	4.29906	0.0381335	0.503939	ATP1A4	-1*N2P
PCDHA6	-2.4629	0.141922	4.29582	0.0382062	0.504011	PCDHA6	-1*N2P
PPT1	0.478509	7.1126	4.29204	0.0382912	0.504011	PPT1	-1*N2P
PAXIP1	0.614546	5.25955	4.29175	0.0382977	0.504011	PAXIP1	-1*N2P
TSTD1	-0.701283	5.5419	4.29131	0.0383076	0.504011	TSTD1	-1*N2P
C1orf116	1.10469	1.30631	4.29091	0.0383166	0.504011	C1orf116	-1*N2P
FTSJ3	0.642451	6.85749	4.28922	0.0383548	0.504011	FTSJ3	-1*N2P
HSD11B2	0.610952	4.4056	4.2887	0.0383666	0.504011	HSD11B2	-1*N2P
CD7	-0.931042	1.07625	4.2886	0.0383688	0.504011	CD7	-1*N2P
SYNE3	-3.87083	0.914941	4.28823	0.0383771	0.504011	SYNE3	-1*N2P
IFI44	-3.86822	-1.70523	4.28663	0.0384132	0.504032	IFI44	-1*N2P
CNTFR	-1.14217	2.51927	4.28432	0.0384654	0.504032	CNTFR	-1*N2P
KCNJ14	-1.2325	0.414516	4.28176	0.0385235	0.504032	KCNJ14	-1*N2P
SNAPC1	-0.915612	4.77339	4.28139	0.0385317	0.504032	SNAPC1	-1*N2P
MIR3189	-2.4136	-3.01149	4.28132	0.0385333	0.504032	MIR3189	-1*N2P
CLIP2	-0.773555	6.55322	4.28075	0.0385463	0.504032	CLIP2	-1*N2P
PALB2	0.59668	4.37627	4.27775	0.0386144	0.504032	PALB2	-1*N2P
TSPO	-0.63522	6.70363	4.27613	0.0386513	0.504032	TSPO	-1*N2P
ETNPPL	1.56469	-1.31385	4.27566	0.0386619	0.504032	ETNPPL	-1*N2P
L1P4b:L1:LINE	-2.01778	-2.57723	4.2747	0.0386838	0.504032	L1P4b:L1:LINE	-1*N2P
Ricksha:MuDR:DNA	-1.9692	-2.44142	4.27448	0.0386889	0.504032	Ricksha:MuDR:DNA	-1*N2P
RARS	0.725063	6.8742	4.27372	0.0387062	0.504032	RARS	-1*N2P
WHAMM	-0.886784	2.99558	4.27099	0.0387683	0.504032	WHAMM	-1*N2P
MER67A:ERV1:LTR	1.31573	-1.44923	4.26797	0.0388373	0.504032	MER67A:ERV1:LTR	-1*N2P
HERVI-int:ERV1:LTR	-1.33003	2.26572	4.26689	0.038862	0.504032	HERVI-int:ERV1:LTR	-1*N2P
LOC100128885	-1.37311	3.50285	4.26645	0.0388721	0.504032	LOC100128885	-1*N2P
SPRED2	-0.570125	5.26324	4.26645	0.0388721	0.504032	SPRED2	-1*N2P
RAB2B	-0.662893	4.62823	4.26599	0.0388827	0.504032	RAB2B	-1*N2P
F8A1	0.829025	1.39059	4.26484	0.0389089	0.504032	F8A1	-1*N2P
RPGRIP1	1.42444	-0.074311	4.2645	0.0389167	0.504032	RPGRIP1	-1*N2P
MIR6728	0.953594	1.14329	4.26372	0.0389345	0.504032	MIR6728	-1*N2P
LOC101927768	0.998414	-0.0064696	4.26165	0.0389821	0.504305	LOC101927768	-1*N2P
FAM83G	-0.696754	4.56778	4.25728	0.0390824	0.505259	FAM83G	-1*N2P
LOC101929549	3.9136	0.85156	4.25479	0.0391399	0.505658	LOC101929549	-1*N2P
LOC283299	-2.2496	-2.10162	4.25252	0.0391921	0.505783	LOC283299	-1*N2P
LPCAT3	0.789179	5.90143	4.25207	0.0392026	0.505783	LPCAT3	-1*N2P
FGF2	-0.682381	6.20401	4.25017	0.0392465	0.505917	FGF2	-1*N2P
CEMIP	-1.90514	6.00744	4.24842	0.0392869	0.505917	CEMIP	-1*N2P
LTR86C:ERVL:LTR	-1.58382	-2.51579	4.24817	0.0392927	0.505917	LTR86C:ERVL:LTR	-1*N2P
VASN	-0.709187	6.09582	4.24524	0.0393605	0.506124	VASN	-1*N2P
SIN3A	0.511513	6.53863	4.24518	0.039362	0.506124	SIN3A	-1*N2P
CLEC2A	3.93752	-3.38139	4.24272	0.0394189	0.506406	CLEC2A	-1*N2P
ZNF22	-0.526807	5.18895	4.2391	0.039503	0.506406	ZNF22	-1*N2P
MIXL1	0.999802	1.50652	4.23716	0.0395482	0.506406	MIXL1	-1*N2P
FCRLB	-1.3867	-0.944988	4.23672	0.0395585	0.506406	FCRLB	-1*N2P
FGF16	1.66781	-2.25892	4.23611	0.0395727	0.506406	FGF16	-1*N2P
CDKN2A	-1.47815	3.96834	4.23234	0.0396607	0.506406	CDKN2A	-1*N2P
TCEAL8	0.624877	6.03346	4.23183	0.0396727	0.506406	TCEAL8	-1*N2P
DDX23	0.529151	6.97052	4.22871	0.0397457	0.506406	DDX23	-1*N2P
KLHDC7A	1.11605	3.8673	4.22804	0.0397614	0.506406	KLHDC7A	-1*N2P
UCON29:PiggyBac:DNA	-1.4698	-2.22859	4.22754	0.039773	0.506406	UCON29:PiggyBac:DNA	-1*N2P
C12orf56	-1.05895	-0.0070669	4.22326	0.0398735	0.506406	C12orf56	-1*N2P
LOC101928295	-3.86999	-3.09303	4.223	0.0398796	0.506406	LOC101928295	-1*N2P
ZNF75A	1.00274	3.44452	4.22223	0.0398978	0.506406	ZNF75A	-1*N2P
C4orf19	2.20699	-0.239184	4.22111	0.039924	0.506406	C4orf19	-1*N2P
MICALL2	-0.855319	2.06011	4.22011	0.0399475	0.506406	MICALL2	-1*N2P
ZNF490	0.748432	2.24455	4.21968	0.0399576	0.506406	ZNF490	-1*N2P
ERCC-00084	-0.993276	1.18119	4.21819	0.0399928	0.506406	ERCC-00084	-1*N2P
ARRDC1	-0.556241	4.50113	4.21798	0.0399977	0.506406	ARRDC1	-1*N2P
HYDIN	-1.19332	0.325217	4.21784	0.0400011	0.506406	HYDIN	-1*N2P
CENPU	0.803843	5.73699	4.21737	0.0400122	0.506406	CENPU	-1*N2P
ZNF497	1.13766	0.443827	4.2154	0.0400587	0.506406	ZNF497	-1*N2P
STAP2	0.796514	3.0597	4.21531	0.0400608	0.506406	STAP2	-1*N2P
MYOZ1	-0.838026	2.26106	4.21464	0.0400765	0.506406	MYOZ1	-1*N2P
UBE4A	0.57503	5.43929	4.21412	0.0400889	0.506406	UBE4A	-1*N2P
ALMS1-IT1	-1.04822	1.48131	4.21398	0.0400923	0.506406	ALMS1-IT1	-1*N2P
METRN	-0.781206	4.50643	4.21308	0.0401134	0.506406	METRN	-1*N2P
AGAP2	-1.6518	1.39119	4.21198	0.0401394	0.506406	AGAP2	-1*N2P
TMEM160	-0.577161	5.4049	4.21166	0.0401471	0.506406	TMEM160	-1*N2P
NPTXR	-0.891336	3.78478	4.20908	0.0402081	0.506406	NPTXR	-1*N2P
MRI1	-0.541506	3.99708	4.20908	0.0402082	0.506406	MRI1	-1*N2P
SLC9C1	2.1113	-2.55408	4.20802	0.0402332	0.506406	SLC9C1	-1*N2P
UAP1L1	-1.3161	5.29879	4.20721	0.0402524	0.506406	UAP1L1	-1*N2P
PBRM1	0.567698	5.86483	4.20683	0.0402614	0.506406	PBRM1	-1*N2P
FOXD1	1.26491	4.03273	4.20114	0.0403968	0.507443	FOXD1	-1*N2P
SLC2A11	-0.616748	3.77751	4.20112	0.0403972	0.507443	SLC2A11	-1*N2P
ZNF45	0.806989	3.61108	4.19823	0.0404662	0.507883	ZNF45	-1*N2P
NUP107	0.526316	6.72733	4.19649	0.0405078	0.507883	NUP107	-1*N2P
ST7-OT3	1.04888	0.740614	4.1963	0.0405122	0.507883	ST7-OT3	-1*N2P
MVB12A	-0.622335	5.37205	4.19403	0.0405666	0.508145	MVB12A	-1*N2P
MAGOHB	0.923129	4.01803	4.19152	0.0406267	0.508145	MAGOHB	-1*N2P
MIR6747	1.03729	0.587919	4.19031	0.0406556	0.508145	MIR6747	-1*N2P
EZH1	-0.779293	4.42944	4.18924	0.0406813	0.508145	EZH1	-1*N2P
MYO1C	-0.514059	7.51376	4.18741	0.0407253	0.508145	MYO1C	-1*N2P
ZNF396	1.21316	-0.516854	4.18674	0.0407413	0.508145	ZNF396	-1*N2P
FBXL2	-1.11774	2.69134	4.18642	0.0407491	0.508145	FBXL2	-1*N2P
CDC5L	0.496451	6.1597	4.18596	0.0407601	0.508145	CDC5L	-1*N2P
LOC284454	-1.10871	0.276469	4.18541	0.0407732	0.508145	LOC284454	-1*N2P
EFCAB2	0.811478	2.59893	4.18113	0.0408763	0.508275	EFCAB2	-1*N2P
LOC102724814	-1.08404	0.974304	4.18089	0.0408821	0.508275	LOC102724814	-1*N2P
MER11D:ERVK:LTR	1.0459	-0.703151	4.18081	0.0408841	0.508275	MER11D:ERVK:LTR	-1*N2P
GPATCH4	0.884286	5.92395	4.18055	0.0408905	0.508275	GPATCH4	-1*N2P
BNC1	-1.74169	0.374587	4.17782	0.0409562	0.50846	BNC1	-1*N2P
PRMT9	0.579107	3.58977	4.17772	0.0409587	0.50846	PRMT9	-1*N2P
PDIA2	-1.23809	-0.231499	4.17592	0.0410023	0.508605	PDIA2	-1*N2P
MMP23A	-1.88494	-0.946939	4.17458	0.0410347	0.508605	MMP23A	-1*N2P
ATP9A	0.590254	5.23489	4.17393	0.0410506	0.508605	ATP9A	-1*N2P
TLX3	-2.92882	0.14198	4.16559	0.0412529	0.51078	TLX3	-1*N2P
ARRDC3	-1.0496	4.56633	4.16087	0.041368	0.511546	ARRDC3	-1*N2P
BLM	0.822385	5.0369	4.16085	0.0413685	0.511546	BLM	-1*N2P
Helitron2Na_Mam:Helitron:RC	1.26041	-1.43822	4.15733	0.0414546	0.512247	Helitron2Na_Mam:Helitron:RC	-1*N2P
BEND3	0.837229	5.22129	4.15483	0.041516	0.512247	BEND3	-1*N2P
NLRP4	3.97521	-2.34645	4.15368	0.041544	0.512247	NLRP4	-1*N2P
MED6	0.682451	4.63187	4.15364	0.0415451	0.512247	MED6	-1*N2P
AAGAB	0.546782	5.87463	4.15281	0.0415655	0.512247	AAGAB	-1*N2P
LINC00852	1.41841	-0.489881	4.1514	0.0416	0.512247	LINC00852	-1*N2P
HSPB8	-0.892107	2.98114	4.14993	0.0416363	0.512247	HSPB8	-1*N2P
BRINP2	1.62037	-0.0357101	4.14879	0.0416643	0.512247	BRINP2	-1*N2P
STX16	-0.823184	6.22143	4.14867	0.0416673	0.512247	STX16	-1*N2P
ZNF71	-0.569459	4.2548	4.1461	0.0417306	0.51233	ZNF71	-1*N2P
ZC3H13	0.516811	6.2133	4.14581	0.0417378	0.51233	ZC3H13	-1*N2P
F2RL2	1.7418	5.36166	4.14512	0.0417548	0.51233	F2RL2	-1*N2P
KCNH3	1.03259	-1.0942	4.14339	0.0417974	0.512523	KCNH3	-1*N2P
THSD7B	1.12287	0.300938	4.13872	0.0419128	0.513607	THSD7B	-1*N2P
FTH1P3	1.24966	-0.353247	4.13761	0.0419404	0.513615	FTH1P3	-1*N2P
MXD3	-0.760143	3.33962	4.13374	0.0420362	0.514355	MXD3	-1*N2P
ERCC-00078	-1.05351	2.44071	4.13224	0.0420737	0.514355	ERCC-00078	-1*N2P
SBF1	-0.574318	7.13583	4.13114	0.0421009	0.514355	SBF1	-1*N2P
DNAJC7	0.89611	6.78564	4.12921	0.042149	0.514355	DNAJC7	-1*N2P
C9orf156	0.918168	2.14931	4.12919	0.0421495	0.514355	C9orf156	-1*N2P
H1FX	-0.648951	7.86283	4.12865	0.0421629	0.514355	H1FX	-1*N2P
MRPL1	1.04652	4.41093	4.12435	0.0422702	0.515207	MRPL1	-1*N2P
SRBD1	0.558497	4.5916	4.12267	0.0423121	0.515207	SRBD1	-1*N2P
GAS5-AS1	-1.28611	-0.576801	4.12182	0.0423334	0.515207	GAS5-AS1	-1*N2P
SPP1	-0.62841	4.91402	4.12152	0.042341	0.515207	SPP1	-1*N2P
TOMM40L	0.810029	4.35231	4.11894	0.0424056	0.515664	TOMM40L	-1*N2P
PABL_B-int:ERV1:LTR	1.20306	0.831883	4.11628	0.0424724	0.516147	PABL_B-int:ERV1:LTR	-1*N2P
PCAT7	1.79569	0.529065	4.11235	0.0425711	0.517016	PCAT7	-1*N2P
LST1	-2.09653	-2.69859	4.10512	0.0427534	0.518574	LST1	-1*N2P
LOC101928505	3.97816	-3.3806	4.10511	0.0427539	0.518574	LOC101928505	-1*N2P
LINC00173	-1.17534	0.401845	4.1025	0.0428199	0.518994	LINC00173	-1*N2P
SLC16A1-AS1	-0.72916	1.77473	4.10159	0.042843	0.518994	SLC16A1-AS1	-1*N2P
ARMT1	0.648152	6.3932	4.10011	0.0428804	0.518995	ARMT1	-1*N2P
GCKR	-1.41125	-1.91685	4.09943	0.0428975	0.518995	GCKR	-1*N2P
RIC3	-0.679748	2.28613	4.0951	0.0430077	0.519998	RIC3	-1*N2P
DHPS	-0.54256	5.76729	4.0899	0.0431401	0.520508	DHPS	-1*N2P
TMEM45B	-2.01818	-2.09836	4.08977	0.0431435	0.520508	TMEM45B	-1*N2P
RBM3	0.690537	7.97177	4.089	0.0431633	0.520508	RBM3	-1*N2P
SAPCD1	-1.12861	1.1726	4.0884	0.0431786	0.520508	SAPCD1	-1*N2P
CHKB-AS1	1.03277	-0.568646	4.08808	0.0431866	0.520508	CHKB-AS1	-1*N2P
FAM120AOS	0.630088	4.9912	4.08649	0.0432273	0.52054	FAM120AOS	-1*N2P
GPRIN1	1.41536	3.45423	4.08584	0.043244	0.52054	GPRIN1	-1*N2P
ZNF326	0.898938	4.69777	4.08313	0.0433133	0.520941	ZNF326	-1*N2P
HDAC8	0.736544	3.88935	4.082	0.0433422	0.520941	HDAC8	-1*N2P
ME3	-1.00983	1.27547	4.08082	0.0433725	0.520941	ME3	-1*N2P
KIN	0.747659	3.68487	4.0792	0.0434143	0.520941	KIN	-1*N2P
AIFM3	-1.03239	-0.0987274	4.07678	0.0434765	0.520941	AIFM3	-1*N2P
PTBP2	0.744106	5.03932	4.07608	0.0434945	0.520941	PTBP2	-1*N2P
ERBB2	0.984599	8.07471	4.07591	0.0434988	0.520941	ERBB2	-1*N2P
UTAT33	-1.25953	-1.77024	4.07564	0.0435057	0.520941	UTAT33	-1*N2P
AP5M1	0.65192	4.83491	4.07414	0.0435445	0.520941	AP5M1	-1*N2P
LMTK3	-0.605797	3.47398	4.07201	0.0435995	0.520941	LMTK3	-1*N2P
CENPE	0.536729	5.59161	4.07186	0.0436033	0.520941	CENPE	-1*N2P
DLG5-AS1	0.938555	0.521993	4.0715	0.0436125	0.520941	DLG5-AS1	-1*N2P
STMN2	-1.23164	0.835299	4.0676	0.0437133	0.520941	STMN2	-1*N2P
ZNF546	1.16065	-0.169979	4.06735	0.0437199	0.520941	ZNF546	-1*N2P
CRY1	-0.694697	4.73522	4.06471	0.0437883	0.520941	CRY1	-1*N2P
MTG1	0.927742	5.2449	4.06443	0.0437955	0.520941	MTG1	-1*N2P
LOC101927815	-1.64704	-2.7334	4.06388	0.0438097	0.520941	LOC101927815	-1*N2P
SNUPN	0.526142	4.46566	4.06385	0.0438105	0.520941	SNUPN	-1*N2P
SNORD86	0.961345	3.41685	4.06132	0.0438761	0.520941	SNORD86	-1*N2P
TM2D2	0.901845	5.24931	4.06061	0.0438947	0.520941	TM2D2	-1*N2P
CLU	-0.463553	7.70325	4.05861	0.0439466	0.520941	CLU	-1*N2P
DUSP13	-1.00701	0.840281	4.05802	0.0439621	0.520941	DUSP13	-1*N2P
LRP4-AS1	-1.47945	0.301694	4.05793	0.0439645	0.520941	LRP4-AS1	-1*N2P
UTS2R	-2.47543	-0.43114	4.05664	0.043998	0.520941	UTS2R	-1*N2P
PCOLCE-AS1	-1.22528	1.78597	4.0564	0.0440043	0.520941	PCOLCE-AS1	-1*N2P
RLF	0.679649	5.2552	4.0562	0.0440095	0.520941	RLF	-1*N2P
FBLIM1	-0.464022	6.83629	4.05503	0.0440398	0.520941	FBLIM1	-1*N2P
CASP8	0.865411	2.58508	4.05491	0.0440432	0.520941	CASP8	-1*N2P
GCNT3	-3.87121	-2.07812	4.05312	0.0440897	0.521167	GCNT3	-1*N2P
CERS4	-0.574007	6.5022	4.04945	0.0441857	0.521424	CERS4	-1*N2P
SWSAP1	0.962252	2.2718	4.04931	0.0441894	0.521424	SWSAP1	-1*N2P
PINK1	-0.523021	6.69541	4.04915	0.0441936	0.521424	PINK1	-1*N2P
GBA	0.887971	4.54271	4.04664	0.0442593	0.521733	GBA	-1*N2P
WDR27	-0.787375	3.70364	4.04606	0.0442745	0.521733	WDR27	-1*N2P
C2orf40	-1.29812	-0.365153	4.04374	0.0443355	0.52193	C2orf40	-1*N2P
GZMM	-1.34687	-1.77792	4.04231	0.044373	0.52193	GZMM	-1*N2P
TMEM132C	-1.31972	0.0442151	4.04169	0.0443892	0.52193	TMEM132C	-1*N2P
NLN	0.552504	7.18948	4.0407	0.0444155	0.52193	NLN	-1*N2P
NRD1	0.510207	7.9363	4.03924	0.0444539	0.52193	NRD1	-1*N2P
GP1BB	-1.45978	-0.237331	4.03899	0.0444603	0.52193	GP1BB	-1*N2P
TARS	0.949644	8.12126	4.03517	0.0445612	0.52193	TARS	-1*N2P
LINC00893	-2.44897	-2.54581	4.03495	0.0445669	0.52193	LINC00893	-1*N2P
SLC37A3	0.471069	5.93168	4.03386	0.0445958	0.52193	SLC37A3	-1*N2P
TNC	0.906712	7.70859	4.03205	0.0446436	0.52193	TNC	-1*N2P
HS1BP3	-0.979398	4.78513	4.03165	0.0446543	0.52193	HS1BP3	-1*N2P
EMG1	0.986062	5.64985	4.02945	0.0447125	0.52193	EMG1	-1*N2P
MIR135A2	1.25952	-1.81116	4.0292	0.0447192	0.52193	MIR135A2	-1*N2P
MMP25-AS1	-0.829862	0.178421	4.02863	0.0447344	0.52193	MMP25-AS1	-1*N2P
CTPS1	0.667046	6.64579	4.02822	0.0447451	0.52193	CTPS1	-1*N2P
KIF20B	0.5093	5.45406	4.02781	0.0447559	0.52193	KIF20B	-1*N2P
FRMD1	-2.00391	-2.79022	4.02776	0.0447572	0.52193	FRMD1	-1*N2P
TLCD1	1.01668	4.36103	4.02626	0.0447972	0.522076	TLCD1	-1*N2P
GAB2	-0.849666	4.56297	4.02424	0.0448507	0.522203	GAB2	-1*N2P
SYCP3	-1.75181	2.28619	4.02379	0.0448629	0.522203	SYCP3	-1*N2P
PEG10	-0.690963	7.04423	4.02024	0.0449573	0.522769	PEG10	-1*N2P
FAM124B	-0.756812	1.5137	4.01979	0.0449694	0.522769	FAM124B	-1*N2P
DLX2	3.9195	-0.0523414	4.01833	0.0450082	0.522769	DLX2	-1*N2P
CASP6	0.692462	4.14225	4.01784	0.0450213	0.522769	CASP6	-1*N2P
TTLL3	-1.25498	1.90176	4.01627	0.0450632	0.522935	TTLL3	-1*N2P
SEMA6A-AS1	-1.03596	-0.0753638	4.01417	0.0451196	0.522935	SEMA6A-AS1	-1*N2P
ALG14	1.00497	2.3756	4.01228	0.0451701	0.522935	ALG14	-1*N2P
LINC00400	3.98344	-3.09841	4.01205	0.0451762	0.522935	LINC00400	-1*N2P
MYO10	0.521046	7.00002	4.01012	0.045228	0.522935	MYO10	-1*N2P
ALG8	0.628188	5.64662	4.00895	0.0452592	0.522935	ALG8	-1*N2P
RBL1	0.637499	3.44662	4.0085	0.0452715	0.522935	RBL1	-1*N2P
RBBP9	0.693743	4.84209	4.00821	0.0452793	0.522935	RBBP9	-1*N2P
KRCC1	0.724794	3.94498	4.00808	0.0452828	0.522935	KRCC1	-1*N2P
DDX46	0.502715	6.68124	4.00689	0.0453147	0.522987	DDX46	-1*N2P
SNORD77	-1.34656	-0.638016	4.00584	0.045343	0.522996	SNORD77	-1*N2P
MUC1	-0.828654	1.97241	4.00175	0.0454531	0.523949	MUC1	-1*N2P
SYNE4	-0.73291	3.5314	3.99869	0.0455356	0.524095	SYNE4	-1*N2P
TUG1	0.519591	7.44829	3.9984	0.0455436	0.524095	TUG1	-1*N2P
PPM1G	0.642897	7.9111	3.9976	0.045565	0.524095	PPM1G	-1*N2P
EEF1A2	-0.62749	4.44773	3.9972	0.0455758	0.524095	EEF1A2	-1*N2P
LECT1	0.992972	5.90081	3.99503	0.0456347	0.524164	LECT1	-1*N2P
C5orf49	1.48997	-1.09635	3.99495	0.0456369	0.524164	C5orf49	-1*N2P
PLEKHG3	-0.590156	5.86052	3.99271	0.0456976	0.524545	PLEKHG3	-1*N2P
SNORD84	-1.37151	-1.25282	3.98796	0.0458265	0.525548	SNORD84	-1*N2P
LTR48:ERV1:LTR	0.808072	0.620055	3.98746	0.0458402	0.525548	LTR48:ERV1:LTR	-1*N2P
IFFO2	-0.689278	4.64137	3.98598	0.0458804	0.525693	IFFO2	-1*N2P
NFKBIL1	-0.690337	4.47342	3.98293	0.0459635	0.526327	NFKBIL1	-1*N2P
SOX4	-0.791245	7.78951	3.98174	0.045996	0.526383	SOX4	-1*N2P
HRAT92	-1.61806	0.328905	3.97998	0.0460441	0.526617	HRAT92	-1*N2P
NUDT16P1	-1.0063	3.27465	3.9737	0.0462162	0.52811	NUDT16P1	-1*N2P
MER41-int:ERV1:LTR	0.517424	3.97395	3.97225	0.046256	0.52811	MER41-int:ERV1:LTR	-1*N2P
NKX6-2	-2.61543	-2.02319	3.97211	0.0462598	0.52811	NKX6-2	-1*N2P
DBNL	0.757872	6.1585	3.97037	0.0463075	0.52811	DBNL	-1*N2P
CCDC162P	-2.04755	-2.23487	3.97016	0.0463133	0.52811	CCDC162P	-1*N2P
LOC100505912	1.97618	-2.48804	3.96538	0.046445	0.528563	LOC100505912	-1*N2P
TLX2	2.60769	-2.00915	3.96448	0.0464698	0.528563	TLX2	-1*N2P
SOCS1	-0.69934	4.45961	3.96432	0.0464743	0.528563	SOCS1	-1*N2P
LANCL2	0.848221	4.44718	3.96423	0.0464768	0.528563	LANCL2	-1*N2P
CHKB	-0.657855	3.86006	3.96369	0.0464918	0.528563	CHKB	-1*N2P
MLLT11	0.662271	5.72034	3.96168	0.0465472	0.528878	MLLT11	-1*N2P
CNTNAP2	0.691021	6.07396	3.95959	0.046605	0.528943	CNTNAP2	-1*N2P
KDM3A	0.830237	6.07946	3.95843	0.0466373	0.528943	KDM3A	-1*N2P
ALKBH7	-0.608827	6.04918	3.95767	0.0466583	0.528943	ALKBH7	-1*N2P
PIGW	0.968353	3.96095	3.95693	0.0466787	0.528943	PIGW	-1*N2P
PPP4R1	0.458725	6.27027	3.95646	0.0466919	0.528943	PPP4R1	-1*N2P
ANKRD36C	-1.40476	0.0407313	3.95492	0.0467345	0.529111	ANKRD36C	-1*N2P
LOC100506314	-1.43964	0.823575	3.95275	0.0467948	0.529479	LOC100506314	-1*N2P
LOC101928068	-0.913568	-0.927597	3.94883	0.0469039	0.530398	LOC101928068	-1*N2P
TMEM237	0.718617	5.5554	3.94728	0.0469471	0.530572	TMEM237	-1*N2P
L1PREC2:L1:LINE	-0.50872	4.69309	3.9459	0.0469857	0.530693	L1PREC2:L1:LINE	-1*N2P
YAE1D1	1.04586	3.47375	3.94441	0.0470274	0.530838	YAE1D1	-1*N2P
URB1-AS1	-1.3521	0.475087	3.94224	0.0470881	0.530838	URB1-AS1	-1*N2P
OTX2	0.803725	4.41306	3.94214	0.0470909	0.530838	OTX2	-1*N2P
AKAP8L	-0.439637	6.47468	3.94047	0.0471376	0.530838	AKAP8L	-1*N2P
MAP2K4	0.450639	5.34201	3.93933	0.0471694	0.530838	MAP2K4	-1*N2P
KCNE4	2.53224	5.13301	3.93866	0.0471883	0.530838	KCNE4	-1*N2P
HMGCLL1	-1.26979	-2.48007	3.9374	0.0472237	0.530838	HMGCLL1	-1*N2P
CER:Satellite:Satellite	-1.79773	-1.93361	3.93654	0.0472478	0.530838	CER:Satellite:Satellite	-1*N2P
SYBU	2.44933	-0.281229	3.93648	0.0472494	0.530838	SYBU	-1*N2P
WSB1	-0.838272	6.6975	3.93537	0.0472808	0.530863	WSB1	-1*N2P
LOC101929128	-1.64117	-1.70596	3.93341	0.0473358	0.530863	LOC101929128	-1*N2P
LTR37B:ERV1:LTR	0.964372	0.02036	3.93289	0.0473505	0.530863	LTR37B:ERV1:LTR	-1*N2P
LTR84a:ERVL:LTR	-0.83097	0.366763	3.93186	0.0473795	0.530863	LTR84a:ERVL:LTR	-1*N2P
ADAM1A	1.32402	1.07807	3.92889	0.0474633	0.530863	ADAM1A	-1*N2P
ASPM	0.53484	5.82216	3.92841	0.0474768	0.530863	ASPM	-1*N2P
KIT	0.564135	4.51532	3.92826	0.047481	0.530863	KIT	-1*N2P
ROBO3	-0.95303	3.34058	3.92793	0.0474905	0.530863	ROBO3	-1*N2P
CYP2E1	-1.60199	2.41874	3.92556	0.0475573	0.530863	CYP2E1	-1*N2P
TYROBP	3.89831	-3.32517	3.92528	0.0475652	0.530863	TYROBP	-1*N2P
LSMEM2	-1.16695	-0.307465	3.92369	0.0476102	0.530863	LSMEM2	-1*N2P
NME4	-0.537905	7.661	3.92308	0.0476274	0.530863	NME4	-1*N2P
HNRNPD	0.726861	8.6179	3.92242	0.0476462	0.530863	HNRNPD	-1*N2P
SH3RF3-AS1	3.98815	-2.0663	3.92212	0.0476547	0.530863	SH3RF3-AS1	-1*N2P
MRPS31	0.659916	4.60906	3.92096	0.0476878	0.530863	MRPS31	-1*N2P
MINK1	-0.441497	6.34293	3.92027	0.0477072	0.530863	MINK1	-1*N2P
MIR205HG	-1.86464	3.11869	3.91962	0.0477256	0.530863	MIR205HG	-1*N2P
VPS50	0.553365	3.72412	3.91757	0.0477838	0.5312	VPS50	-1*N2P
MSH5	-0.967505	2.64166	3.91573	0.0478363	0.531474	MSH5	-1*N2P
CWC22	0.579129	5.37453	3.91332	0.0479049	0.531644	CWC22	-1*N2P
ACTG1	-0.495861	12.2366	3.91323	0.0479074	0.531644	ACTG1	-1*N2P
SUPV3L1	0.544571	5.23994	3.90876	0.048035	0.532475	SUPV3L1	-1*N2P
ELOVL6	0.589917	6.75095	3.90865	0.0480383	0.532475	ELOVL6	-1*N2P
POLR3B	0.838535	4.13554	3.90706	0.0480835	0.532489	POLR3B	-1*N2P
MIR1281	-1.85553	-2.26005	3.90665	0.0480954	0.532489	MIR1281	-1*N2P
CPT2	0.497054	4.93462	3.9037	0.0481798	0.533073	CPT2	-1*N2P
CYP27A1	-1.23392	3.55645	3.90277	0.0482065	0.533073	CYP27A1	-1*N2P
HDX	0.896525	1.94232	3.90143	0.0482451	0.533073	HDX	-1*N2P
MCTS2P	-0.799237	2.56723	3.9009	0.0482602	0.533073	MCTS2P	-1*N2P
CA4	1.53315	-1.24859	3.89911	0.0483117	0.533333	CA4	-1*N2P
RAD9B	-1.76731	-2.43865	3.89651	0.0483865	0.533849	RAD9B	-1*N2P
SNORD38B	-1.05997	0.28068	3.89517	0.0484253	0.533968	SNORD38B	-1*N2P
UNC5B-AS1	-0.88768	1.28535	3.89085	0.0485498	0.535031	UNC5B-AS1	-1*N2P
PANK4	-0.672681	5.11957	3.88756	0.048645	0.53577	PANK4	-1*N2P
HERVH-int:ERV1:LTR	0.963857	11.6152	3.88441	0.0487365	0.535961	HERVH-int:ERV1:LTR	-1*N2P
MER75B:PiggyBac:DNA	-1.67152	-2.71246	3.88353	0.048762	0.535961	MER75B:PiggyBac:DNA	-1*N2P
CDC26	0.685718	3.78904	3.88296	0.0487785	0.535961	CDC26	-1*N2P
MYH15	-1.3713	-0.164759	3.88234	0.0487965	0.535961	MYH15	-1*N2P
TRPM3	0.90255	1.67898	3.88091	0.0488381	0.535961	TRPM3	-1*N2P
ISYNA1	-0.549488	7.28399	3.879	0.0488938	0.535961	ISYNA1	-1*N2P
ADAM12	-0.918098	6.16127	3.87885	0.048898	0.535961	ADAM12	-1*N2P
ZNF114	0.672856	3.57595	3.87832	0.0489135	0.535961	ZNF114	-1*N2P
APOL4	-2.17585	0.119018	3.87722	0.0489455	0.535961	APOL4	-1*N2P
LOC101927919	1.20806	-0.324556	3.87693	0.048954	0.535961	LOC101927919	-1*N2P
OSGEP	0.753871	5.05432	3.87577	0.0489879	0.535961	OSGEP	-1*N2P
IGFBP6	-0.689973	5.07974	3.87378	0.0490459	0.535961	IGFBP6	-1*N2P
RFNG	-0.506914	5.39281	3.87273	0.0490765	0.535961	RFNG	-1*N2P
LINC00923	-2.03577	-2.63102	3.87046	0.0491431	0.535961	LINC00923	-1*N2P
MEI1	-1.84202	-1.35709	3.87039	0.049145	0.535961	MEI1	-1*N2P
ZNF584	0.79498	2.57902	3.86684	0.0492491	0.535961	ZNF584	-1*N2P
SNHG19	-0.653889	4.0832	3.86479	0.0493093	0.535961	SNHG19	-1*N2P
ARHGEF25	-0.958054	4.26071	3.8641	0.0493295	0.535961	ARHGEF25	-1*N2P
EFTUD1	0.571651	5.38862	3.86406	0.0493308	0.535961	EFTUD1	-1*N2P
MMP17	-0.693302	5.88269	3.86357	0.0493452	0.535961	MMP17	-1*N2P
OXCT2	-1.28019	-1.23103	3.8612	0.0494151	0.535961	OXCT2	-1*N2P
NREP	0.556789	7.97271	3.86048	0.0494363	0.535961	NREP	-1*N2P
MADCAM1	-1.1097	0.595139	3.85991	0.049453	0.535961	MADCAM1	-1*N2P
POGLUT1	0.87283	3.9178	3.85956	0.0494632	0.535961	POGLUT1	-1*N2P
UQCRHL	0.814319	1.48432	3.85941	0.0494677	0.535961	UQCRHL	-1*N2P
GRM3	0.957312	1.5655	3.8593	0.049471	0.535961	GRM3	-1*N2P
SEMA7A	-0.429481	6.74654	3.85907	0.0494776	0.535961	SEMA7A	-1*N2P
MIR210	1.75652	-2.17615	3.85893	0.049482	0.535961	MIR210	-1*N2P
NEAT1	-1.09025	3.86237	3.85859	0.0494919	0.535961	NEAT1	-1*N2P
GJB5	1.76387	-1.56265	3.85794	0.049511	0.535961	GJB5	-1*N2P
USP51	-1.05318	1.63348	3.8568	0.0495446	0.535961	USP51	-1*N2P
TPCN1	-0.672409	5.15359	3.85579	0.0495747	0.535961	TPCN1	-1*N2P
APCDD1L-AS1	4.17108	-0.532907	3.85523	0.0495911	0.535961	APCDD1L-AS1	-1*N2P
SPTLC3	0.963182	0.611293	3.85226	0.0496789	0.536593	SPTLC3	-1*N2P
KCNIP2-AS1	-1.3099	-1.49098	3.85098	0.0497168	0.536593	KCNIP2-AS1	-1*N2P
HR	3.93921	-0.727748	3.8504	0.0497341	0.536593	HR	-1*N2P
HNRNPH2	0.516779	5.48551	3.84322	0.0499476	0.538591	HNRNPH2	-1*N2P
SNX7	0.625046	4.58061	3.84177	0.0499908	0.538752	SNX7	-1*N2P
AGAP3	-0.611399	6.16228	3.83938	0.0500622	0.538797	AGAP3	-1*N2P
KHDC1L	-2.25898	6.46613	3.83875	0.0500807	0.538797	KHDC1L	-1*N2P
PPP2R3A	0.560289	4.29352	3.83809	0.0501005	0.538797	PPP2R3A	-1*N2P
ADAM33	-1.28456	3.12078	3.83738	0.0501217	0.538797	ADAM33	-1*N2P
SLC30A6	0.615738	5.2613	3.83677	0.0501399	0.538797	SLC30A6	-1*N2P
MAEA	0.63034	6.15861	3.83594	0.0501648	0.538797	MAEA	-1*N2P
C11orf91	-2.35809	-1.92742	3.83477	0.0501999	0.538871	C11orf91	-1*N2P
MTNR1A	-1.65342	-2.05218	3.82963	0.0503542	0.540222	MTNR1A	-1*N2P
ZWILCH	0.594821	5.82661	3.82581	0.0504689	0.540491	ZWILCH	-1*N2P
MFSD1	0.782598	4.93927	3.82569	0.0504726	0.540491	MFSD1	-1*N2P
MAPK8IP3	-0.628084	5.73375	3.82526	0.0504855	0.540491	MAPK8IP3	-1*N2P
MCCC2	0.513628	6.19549	3.82502	0.0504927	0.540491	MCCC2	-1*N2P
CLDND2	-0.870491	0.32514	3.82319	0.050548	0.540779	CLDND2	-1*N2P
KCNK13	2.73552	-2.01246	3.82033	0.0506343	0.54113	KCNK13	-1*N2P
ASMTL-AS1	-1.08457	-1.18719	3.82022	0.0506377	0.54113	ASMTL-AS1	-1*N2P
ST13P4	1.19852	-1.45189	3.81725	0.0507275	0.541568	ST13P4	-1*N2P
CNOT10	0.607562	5.24648	3.81651	0.0507499	0.541568	CNOT10	-1*N2P
UBE2N	0.651659	7.14919	3.8158	0.0507713	0.541568	UBE2N	-1*N2P
ZNF880	-0.632295	3.5313	3.81456	0.050809	0.541568	ZNF880	-1*N2P
MYL10	-3.8675	-2.64946	3.81355	0.0508397	0.541568	MYL10	-1*N2P
SNORD26	-1.25267	0.828758	3.81323	0.0508493	0.541568	SNORD26	-1*N2P
SCRN1	-0.683613	7.54105	3.8077	0.0510175	0.542781	SCRN1	-1*N2P
CD70	-0.802837	4.56024	3.80761	0.0510202	0.542781	CD70	-1*N2P
GMEB1	0.557078	4.11811	3.80059	0.0512344	0.544605	GMEB1	-1*N2P
NR1D1	-1.13011	3.41284	3.80012	0.0512488	0.544605	NR1D1	-1*N2P
MVP	-1.47358	6.20775	3.7955	0.0513905	0.545461	MVP	-1*N2P
TMEM106C	-0.617802	5.81968	3.79449	0.0514215	0.545461	TMEM106C	-1*N2P
TSSC2	0.493861	5.22372	3.79431	0.051427	0.545461	TSSC2	-1*N2P
USP8	0.48411	5.77408	3.79211	0.0514947	0.545461	USP8	-1*N2P
TFCP2	0.462453	5.67811	3.79163	0.0515095	0.545461	TFCP2	-1*N2P
SLC38A7	0.754798	5.15015	3.79098	0.0515295	0.545461	SLC38A7	-1*N2P
ANXA2	-0.487088	10.1591	3.79097	0.0515299	0.545461	ANXA2	-1*N2P
INHBB	3.8926	-1.70556	3.7876	0.0516335	0.546183	INHBB	-1*N2P
LOC100652768	-1.44483	-0.581565	3.78689	0.0516555	0.546183	LOC100652768	-1*N2P
PABPC1L2A	-1.43815	-2.80346	3.78576	0.0516903	0.546248	PABPC1L2A	-1*N2P
RHNO1	0.485899	5.66805	3.78432	0.051735	0.546417	RHNO1	-1*N2P
NUBP1	0.749697	4.29124	3.78056	0.0518513	0.547341	NUBP1	-1*N2P
PDGFC	-0.694091	4.93283	3.77831	0.051921	0.547462	PDGFC	-1*N2P
SLC39A13	-0.455642	5.90083	3.77782	0.0519364	0.547462	SLC39A13	-1*N2P
ZNF695	-0.619268	3.61924	3.77741	0.0519489	0.547462	ZNF695	-1*N2P
TRIM24	0.485224	6.85059	3.77631	0.0519831	0.547519	TRIM24	-1*N2P
ADPGK	0.565492	5.61198	3.77267	0.0520964	0.548327	ADPGK	-1*N2P
GPR83	2.27128	-1.87261	3.772	0.0521174	0.548327	GPR83	-1*N2P
SGMS1-AS1	1.86346	-1.62984	3.77034	0.052169	0.548557	SGMS1-AS1	-1*N2P
FBXL21	-1.15884	-1.22454	3.76945	0.0521969	0.548557	FBXL21	-1*N2P
PTPN23	-0.462891	6.09745	3.76799	0.0522425	0.548733	PTPN23	-1*N2P
ELL2	-0.840454	6.04658	3.76671	0.0522824	0.54885	ELL2	-1*N2P
MFSD5	0.748907	4.72973	3.76535	0.052325	0.548995	MFSD5	-1*N2P
AKR1B1	-0.536452	7.6886	3.76255	0.0524127	0.549612	AKR1B1	-1*N2P
SNRPA1	0.494769	6.16908	3.76136	0.0524498	0.549698	SNRPA1	-1*N2P
AMOTL2	-0.864771	7.008	3.75936	0.0525126	0.550017	AMOTL2	-1*N2P
POLE2	0.946459	3.79803	3.75856	0.052538	0.550017	POLE2	-1*N2P
STX18	0.847562	4.33791	3.75602	0.0526176	0.550524	STX18	-1*N2P
KCTD7	-0.797663	4.09531	3.75399	0.0526815	0.550524	KCTD7	-1*N2P
NPTX2	-1.06345	4.05355	3.75393	0.0526835	0.550524	NPTX2	-1*N2P
PAK4	-0.4269	6.53861	3.75168	0.0527545	0.550524	PAK4	-1*N2P
RNF144B	0.81588	2.15077	3.75104	0.0527746	0.550524	RNF144B	-1*N2P
ZNF444	-0.525546	5.42471	3.74896	0.0528404	0.550524	ZNF444	-1*N2P
SHC2	-1.05419	2.72266	3.74889	0.0528425	0.550524	SHC2	-1*N2P
C16orf86	-0.878621	0.952116	3.74815	0.052866	0.550524	C16orf86	-1*N2P
Tigger2b_Pri:TcMar-Tigger:DNA	0.689171	1.8274	3.74791	0.0528735	0.550524	Tigger2b_Pri:TcMar-Tigger:DNA	-1*N2P
PRIMA1	0.825419	2.30757	3.74587	0.0529383	0.550524	PRIMA1	-1*N2P
MER110:ERV1:LTR	1.03526	-0.0851286	3.74396	0.0529987	0.550524	MER110:ERV1:LTR	-1*N2P
BTG2	-1.77969	4.48029	3.74298	0.0530298	0.550524	BTG2	-1*N2P
PSMA4	0.702742	7.57266	3.74244	0.053047	0.550524	PSMA4	-1*N2P
PLK2	-1.06515	5.74817	3.74236	0.0530493	0.550524	PLK2	-1*N2P
Charlie14a:hAT-Charlie:DNA	-1.31447	-1.62495	3.74148	0.0530774	0.550524	Charlie14a:hAT-Charlie:DNA	-1*N2P
TACR1	1.75294	-0.185655	3.74099	0.053093	0.550524	TACR1	-1*N2P
PCED1A	-0.991901	4.22588	3.74096	0.053094	0.550524	PCED1A	-1*N2P
HAGHL	-0.659446	4.09556	3.74049	0.0531089	0.550524	HAGHL	-1*N2P
TMEM161A	-0.480075	5.78772	3.73965	0.0531357	0.550524	TMEM161A	-1*N2P
LRRC43	-1.5477	-1.16023	3.73164	0.053391	0.552555	LRRC43	-1*N2P
NKD2	-0.786192	3.10068	3.73049	0.0534277	0.552555	NKD2	-1*N2P
INTS9	0.748268	4.05028	3.73024	0.0534357	0.552555	INTS9	-1*N2P
NOP58	0.776896	7.04157	3.72841	0.0534942	0.552555	NOP58	-1*N2P
AMIGO3	1.02653	3.1785	3.72661	0.0535521	0.552555	AMIGO3	-1*N2P
IER5	-0.854531	5.36936	3.72659	0.0535527	0.552555	IER5	-1*N2P
RILPL1	-0.807617	3.99246	3.72644	0.0535573	0.552555	RILPL1	-1*N2P
MFSD4	-1.1535	-1.30948	3.72538	0.0535914	0.552555	MFSD4	-1*N2P
NFATC4	-0.71794	5.6915	3.72533	0.0535929	0.552555	NFATC4	-1*N2P
KIFC3	-0.908989	4.71415	3.72316	0.0536627	0.552762	KIFC3	-1*N2P
CCDC18	0.772097	3.27021	3.7229	0.053671	0.552762	CCDC18	-1*N2P
FAM212A	1.09096	1.48625	3.72139	0.0537195	0.55281	FAM212A	-1*N2P
RFK	-0.625968	3.91528	3.72095	0.0537337	0.55281	RFK	-1*N2P
BAZ1A	0.644707	4.86273	3.71887	0.0538009	0.553041	BAZ1A	-1*N2P
TMEM82	-0.996398	0.0399154	3.7175	0.053845	0.553041	TMEM82	-1*N2P
G0S2	-1.68778	1.97699	3.71611	0.0538897	0.553041	G0S2	-1*N2P
SGCA	-1.18667	-1.68557	3.71545	0.0539109	0.553041	SGCA	-1*N2P
MTERF3	0.675656	4.57007	3.71499	0.0539258	0.553041	MTERF3	-1*N2P
DHX9	0.672279	8.27824	3.71485	0.0539304	0.553041	DHX9	-1*N2P
MAK16	0.673416	5.58873	3.71359	0.053971	0.55316	MAK16	-1*N2P
M1AP	-0.854914	2.5528	3.70932	0.0541093	0.553712	M1AP	-1*N2P
CRYGD	-0.800427	1.34795	3.70927	0.0541112	0.553712	CRYGD	-1*N2P
STAG1	0.774633	4.78627	3.7092	0.0541134	0.553712	STAG1	-1*N2P
NFIX	-1.4127	5.05884	3.70834	0.0541412	0.553712	NFIX	-1*N2P
TRIM58	-0.718516	2.53433	3.7065	0.054201	0.553775	TRIM58	-1*N2P
NCCRP1	0.819394	0.387047	3.70587	0.0542213	0.553775	NCCRP1	-1*N2P
TMEM139	1.06089	0.0764969	3.70546	0.0542346	0.553775	TMEM139	-1*N2P
PLP1	0.700533	4.7093	3.70435	0.0542708	0.553834	PLP1	-1*N2P
SGMS2	-1.85625	2.95428	3.70282	0.0543205	0.553834	SGMS2	-1*N2P
YWHAB	0.470528	8.30925	3.70233	0.0543364	0.553834	YWHAB	-1*N2P
HDAC10	-0.537679	3.96049	3.70171	0.0543567	0.553834	HDAC10	-1*N2P
TNFRSF8	-0.920214	4.50155	3.70073	0.0543887	0.553847	TNFRSF8	-1*N2P
STAB1	-0.829329	1.2875	3.69622	0.0545358	0.553847	STAB1	-1*N2P
RALGAPA2	0.723811	4.04015	3.69607	0.0545407	0.553847	RALGAPA2	-1*N2P
MIR4800	1.0298	-0.261956	3.69576	0.0545508	0.553847	MIR4800	-1*N2P
MIR3655	0.687198	1.70683	3.69562	0.0545555	0.553847	MIR3655	-1*N2P
LINC00894	-1.3612	-0.240189	3.6956	0.0545562	0.553847	LINC00894	-1*N2P
ALPK2	-1.16141	5.11682	3.69543	0.0545616	0.553847	ALPK2	-1*N2P
LTR25-int:ERV1:LTR	-0.90889	0.797346	3.69192	0.0546767	0.554407	LTR25-int:ERV1:LTR	-1*N2P
SLC38A1	0.828417	7.58157	3.69177	0.0546815	0.554407	SLC38A1	-1*N2P
AHRR	0.652646	3.71074	3.69108	0.0547042	0.554407	AHRR	-1*N2P
ZMPSTE24	0.876329	5.51573	3.68923	0.0547648	0.554655	ZMPSTE24	-1*N2P
ANAPC7	0.534381	6.09072	3.68856	0.0547868	0.554655	ANAPC7	-1*N2P
LOC100126784	1.35442	-1.1408	3.6873	0.0548283	0.554779	LOC100126784	-1*N2P
CD101	0.863772	-0.0143408	3.68413	0.0549326	0.55554	CD101	-1*N2P
ZFP28	-0.709604	2.77267	3.68264	0.0549818	0.555566	ZFP28	-1*N2P
ZNF638	0.554582	6.87065	3.68082	0.0550419	0.555566	ZNF638	-1*N2P
NBEAL2	-0.526115	5.7516	3.67997	0.0550697	0.555566	NBEAL2	-1*N2P
RRS1-AS1	4.16715	-2.85748	3.67978	0.0550762	0.555566	RRS1-AS1	-1*N2P
CLEC4D	3.93983	-2.33558	3.67622	0.0551937	0.555566	CLEC4D	-1*N2P
ARHGAP33	-0.555277	4.26052	3.67605	0.0551995	0.555566	ARHGAP33	-1*N2P
CHRNA10	1.73796	-1.3336	3.67587	0.0552055	0.555566	CHRNA10	-1*N2P
CMAS	0.551503	5.8654	3.67566	0.0552124	0.555566	CMAS	-1*N2P
NDUFV2-AS1	-1.46687	-1.269	3.6747	0.0552443	0.555566	NDUFV2-AS1	-1*N2P
SNX9	0.513335	5.79871	3.6738	0.0552741	0.555566	SNX9	-1*N2P
CD6	-1.8897	-1.77902	3.67369	0.0552778	0.555566	CD6	-1*N2P
HMGXB3	-0.539696	6.1726	3.67135	0.0553555	0.555566	HMGXB3	-1*N2P
LOC100507437	1.32608	0.341088	3.67074	0.0553755	0.555566	LOC100507437	-1*N2P
LOC101927746	-0.615994	5.53136	3.67007	0.0553977	0.555566	LOC101927746	-1*N2P
MER76-int:ERVL:LTR	1.66803	-1.49171	3.66952	0.055416	0.555566	MER76-int:ERVL:LTR	-1*N2P
EBNA1BP2	0.751262	6.58194	3.66859	0.0554469	0.555566	EBNA1BP2	-1*N2P
KCNRG	0.913909	0.676979	3.66756	0.0554812	0.555566	KCNRG	-1*N2P
PARP9	0.889724	1.72201	3.66696	0.0555014	0.555566	PARP9	-1*N2P
HSD11B1L	-0.952274	3.54262	3.66647	0.0555177	0.555566	HSD11B1L	-1*N2P
LRR1	0.736975	4.37479	3.66644	0.0555187	0.555566	LRR1	-1*N2P
KIAA0586	0.515172	4.34651	3.66419	0.0555937	0.556024	KIAA0586	-1*N2P
ZNF773	0.693328	2.46238	3.66145	0.0556853	0.556538	ZNF773	-1*N2P
KDELR3	-0.593271	5.9627	3.6609	0.0557034	0.556538	KDELR3	-1*N2P
CRYBG3	0.679935	3.6929	3.6589	0.0557705	0.556725	CRYBG3	-1*N2P
COG2	0.513281	5.04772	3.65859	0.0557807	0.556725	COG2	-1*N2P
BCL9L	-0.6666	6.73167	3.6562	0.0558609	0.557068	BCL9L	-1*N2P
ZFP41	0.677887	3.50568	3.65569	0.055878	0.557068	ZFP41	-1*N2P
WAC-AS1	0.81015	3.77288	3.65495	0.0559028	0.557068	WAC-AS1	-1*N2P
CALM1	0.671942	8.28269	3.65317	0.0559626	0.557158	CALM1	-1*N2P
ZMAT2	0.503254	6.34208	3.6524	0.0559885	0.557158	ZMAT2	-1*N2P
SYNCRIP	0.582786	7.9254	3.65207	0.0559996	0.557158	SYNCRIP	-1*N2P
MTOR	0.494234	7.06951	3.65081	0.0560419	0.557212	MTOR	-1*N2P
DNAJB6	0.544767	7.63833	3.64984	0.0560748	0.557212	DNAJB6	-1*N2P
ING2	0.636568	4.00402	3.64848	0.0561205	0.557212	ING2	-1*N2P
NGFR	-1.21555	5.14121	3.64843	0.056122	0.557212	NGFR	-1*N2P
CEP295	0.585275	3.79809	3.64733	0.0561592	0.55729	CEP295	-1*N2P
SSB	0.668823	7.67901	3.64604	0.0562026	0.557431	SSB	-1*N2P
SEMG1	1.55993	0.15684	3.64467	0.056249	0.5576	SEMG1	-1*N2P
ALPP	-2.37585	3.74457	3.64074	0.056382	0.558277	ALPP	-1*N2P
GOLM1	0.492181	7.29239	3.64051	0.0563897	0.558277	GOLM1	-1*N2P
DICER1-AS1	-1.28939	2.00007	3.64005	0.0564053	0.558277	DICER1-AS1	-1*N2P
RALGAPB	0.45735	5.86901	3.63717	0.0565029	0.558808	RALGAPB	-1*N2P
AGER	-0.826457	2.78181	3.63592	0.0565453	0.558808	AGER	-1*N2P
PSMD1	0.546841	7.76562	3.6351	0.0565733	0.558808	PSMD1	-1*N2P
MER96:hAT:DNA	0.807175	2.77462	3.6343	0.0566005	0.558808	MER96:hAT:DNA	-1*N2P
BANCR	-1.52658	-1.74396	3.63295	0.0566464	0.558808	BANCR	-1*N2P
KIF15	0.658582	5.10692	3.63206	0.0566768	0.558808	KIF15	-1*N2P
L1PBa1:L1:LINE	1.05376	2.38141	3.63159	0.0566927	0.558808	L1PBa1:L1:LINE	-1*N2P
SNORD116-24	-1.35835	-1.2872	3.63058	0.0567269	0.558808	SNORD116-24	-1*N2P
FAM160B2	-0.702511	5.06881	3.62974	0.0567558	0.558808	FAM160B2	-1*N2P
RNF139-AS1	-1.04676	-0.838992	3.62883	0.0567868	0.558808	RNF139-AS1	-1*N2P
TMEM26	1.05048	1.32906	3.62857	0.0567956	0.558808	TMEM26	-1*N2P
INSIG2	1.04213	4.28619	3.62812	0.056811	0.558808	INSIG2	-1*N2P
LTR77:ERV1:LTR	1.54892	-0.966198	3.62645	0.0568679	0.559079	LTR77:ERV1:LTR	-1*N2P
QRICH2	1.19708	1.61519	3.62529	0.0569077	0.559181	QRICH2	-1*N2P
RAPSN	1.87899	-2.26061	3.62087	0.057059	0.559973	RAPSN	-1*N2P
KRT17	-1.27258	3.51323	3.62069	0.0570652	0.559973	KRT17	-1*N2P
ANKRD24	-0.545997	3.45081	3.6198	0.0570958	0.559973	ANKRD24	-1*N2P
TEX10	0.567195	6.06957	3.6195	0.0571059	0.559973	TEX10	-1*N2P
C6orf132	0.878284	5.52913	3.61742	0.0571774	0.560385	C6orf132	-1*N2P
NCL	0.594256	10.3237	3.61633	0.057215	0.560465	NCL	-1*N2P
EPHA5	-1.95475	1.93968	3.61509	0.0572575	0.560594	EPHA5	-1*N2P
GUSBP4	-0.960905	1.24279	3.60893	0.0574701	0.562257	GUSBP4	-1*N2P
LCN12	-1.21074	-2.32636	3.60779	0.0575094	0.562257	LCN12	-1*N2P
ANKRD13A	0.498632	5.47162	3.6076	0.0575159	0.562257	ANKRD13A	-1*N2P
MAS1	4.00215	-2.67734	3.60401	0.0576405	0.562521	MAS1	-1*N2P
DBF4	0.66801	5.03209	3.60359	0.0576549	0.562521	DBF4	-1*N2P
ZNF365	1.74309	0.946525	3.60345	0.0576598	0.562521	ZNF365	-1*N2P
PER1	-0.709825	5.18154	3.60282	0.0576816	0.562521	PER1	-1*N2P
SNHG9	-1.0752	2.07068	3.6022	0.057703	0.562521	SNHG9	-1*N2P
DCST1	-1.95027	-2.54149	3.60171	0.0577202	0.562521	DCST1	-1*N2P
PKD1P1	-0.715833	3.04107	3.59955	0.0577953	0.562965	PKD1P1	-1*N2P
RRM1	0.442577	6.92466	3.59719	0.0578774	0.563253	RRM1	-1*N2P
RTKN2	0.562173	3.96593	3.597	0.057884	0.563253	RTKN2	-1*N2P
CPEB1	-1.10919	1.21659	3.59133	0.0580816	0.563587	CPEB1	-1*N2P
YOD1	-0.811808	4.18471	3.59067	0.0581047	0.563587	YOD1	-1*N2P
NMU	-0.617878	4.70502	3.59016	0.0581226	0.563587	NMU	-1*N2P
TIMM22	0.648525	5.3871	3.58991	0.0581315	0.563587	TIMM22	-1*N2P
GALK1	-0.476478	5.077	3.58937	0.0581504	0.563587	GALK1	-1*N2P
ELMOD1	-2.21041	-0.288477	3.58929	0.058153	0.563587	ELMOD1	-1*N2P
UXT-AS1	-1.01451	-0.631501	3.58926	0.0581543	0.563587	UXT-AS1	-1*N2P
AIMP2	0.690891	5.69579	3.58832	0.0581869	0.563587	AIMP2	-1*N2P
CCDC9	-0.574705	5.3019	3.5881	0.0581947	0.563587	CCDC9	-1*N2P
CCNB1	0.525477	7.67388	3.58754	0.0582143	0.563587	CCNB1	-1*N2P
PLIN2	0.511577	5.48705	3.5865	0.0582507	0.563653	PLIN2	-1*N2P
ZNF260	0.476818	4.57502	3.58455	0.0583191	0.563691	ZNF260	-1*N2P
HABP4	-0.635053	4.50974	3.58415	0.0583333	0.563691	HABP4	-1*N2P
C2CD4B	-1.59806	-2.30724	3.58325	0.0583649	0.563691	C2CD4B	-1*N2P
ASTN1	0.735254	3.23633	3.58301	0.0583731	0.563691	ASTN1	-1*N2P
PA2G4	0.599625	8.42194	3.58139	0.0584302	0.563957	PA2G4	-1*N2P
MER110-int:ERV1:LTR	-1.03382	-1.49047	3.57901	0.0585141	0.56448	MER110-int:ERV1:LTR	-1*N2P
SSTR5	-0.905171	-0.999416	3.57804	0.0585483	0.564524	SSTR5	-1*N2P
SLC5A10	-1.20328	-1.32981	3.5766	0.058599	0.564727	SLC5A10	-1*N2P
CGN	0.624478	6.25917	3.57539	0.0586419	0.564854	CGN	-1*N2P
AOC3	-1.29342	2.00165	3.57394	0.0586931	0.565062	AOC3	-1*N2P
LINC00909	0.994896	2.59559	3.57231	0.0587505	0.565171	LINC00909	-1*N2P
EME2	-1.08329	0.642941	3.57194	0.0587637	0.565171	EME2	-1*N2P
FAM107A	-1.54958	-1.06682	3.56915	0.0588626	0.565316	FAM107A	-1*N2P
CLASRP	-0.494675	5.27772	3.56881	0.0588747	0.565316	CLASRP	-1*N2P
YPEL3	-0.601946	4.55151	3.56636	0.0589614	0.565316	YPEL3	-1*N2P
ZNF200	0.810271	3.11134	3.56601	0.0589738	0.565316	ZNF200	-1*N2P
CREBZF	-0.500316	5.42625	3.56534	0.0589978	0.565316	CREBZF	-1*N2P
HERV1_I-int:ERV1:LTR	1.64879	-1.15241	3.56516	0.059004	0.565316	HERV1_I-int:ERV1:LTR	-1*N2P
MED20	0.501047	5.24471	3.5649	0.0590132	0.565316	MED20	-1*N2P
ZKSCAN3	0.696354	2.8243	3.56469	0.0590209	0.565316	ZKSCAN3	-1*N2P
GRM2	1.20457	1.2529	3.56398	0.0590461	0.565316	GRM2	-1*N2P
RPS29	-0.597575	9.40504	3.56306	0.0590787	0.565344	RPS29	-1*N2P
INTS7	0.644367	4.64138	3.56005	0.0591859	0.565907	INTS7	-1*N2P
CHST10	0.552883	4.86017	3.55908	0.0592204	0.565907	CHST10	-1*N2P
WDR38	-1.094	-0.0147533	3.55891	0.0592267	0.565907	WDR38	-1*N2P
XXYLT1	0.438765	5.31949	3.55776	0.0592677	0.566015	XXYLT1	-1*N2P
TFEB	1.00407	2.54038	3.55589	0.0593343	0.56612	TFEB	-1*N2P
ARHGDIG	-1.10771	1.28021	3.55579	0.0593382	0.56612	ARHGDIG	-1*N2P
C2CD4D	-0.881129	-0.563057	3.55455	0.0593823	0.566258	C2CD4D	-1*N2P
GPC2	-0.635885	5.94214	3.55165	0.0594862	0.566964	GPC2	-1*N2P
BEND7	-0.88035	2.03505	3.54941	0.0595668	0.567117	BEND7	-1*N2P
[truncated: 17,044 more rows]

## Sheet: ESC_vs_Naive
	logFC	logCPM	LR	PValue	FDR	gene_id	contrast
TUBB4A	-5.85523	7.83416	444.927	9.16752e-99	1.74577e-94	TUBB4A	-1*Naive
PTPRZ1	9.29326	7.71969	428.125	4.15971e-95	3.96067e-91	PTPRZ1	-1*Naive
NODAL	-6.1957	6.30846	392.172	2.78626e-87	1.50297e-83	NODAL	-1*Naive
LUM	-10.7822	5.59476	391.923	3.157e-87	1.50297e-83	LUM	-1*Naive
SVA_D:SVA_D:Other	-4.85901	8.1335	356.595	1.55233e-79	5.54221e-76	SVA_D:SVA_D:Other	-1*Naive
CA14	6.51756	5.73555	356.36	1.74622e-79	5.54221e-76	CA14	-1*Naive
GRIK5	6.33669	5.19177	349.773	4.74981e-78	1.29215e-74	GRIK5	-1*Naive
DCN	-13.072	4.57269	344.446	6.86631e-77	1.63444e-73	DCN	-1*Naive
COL10A1	-15.44	4.4142	338.945	1.08318e-75	2.29189e-72	COL10A1	-1*Naive
USP44	5.66063	6.60486	333.609	1.5734e-74	2.99623e-71	USP44	-1*Naive
HOXB2	-14.1633	3.71879	319.304	2.05358e-71	3.55512e-68	HOXB2	-1*Naive
ALPP	-12.595	3.74457	317.972	4.00503e-71	6.35565e-68	ALPP	-1*Naive
KLF17	-14.5272	3.48909	306.159	1.4995e-68	2.19654e-65	KLF17	-1*Naive
RAB17	7.46842	5.65685	302.152	1.11934e-67	1.52255e-64	RAB17	-1*Naive
NPR1	6.21856	4.66492	295.124	3.80288e-66	4.82788e-63	NPR1	-1*Naive
TMSB15A	7.84717	5.25345	294.24	5.92586e-66	7.05288e-63	TMSB15A	-1*Naive
IGFBP4	5.00273	8.59558	291.655	2.16712e-65	2.42756e-62	IGFBP4	-1*Naive
IGLON5	6.85349	5.28975	290.109	4.70702e-65	4.97976e-62	IGLON5	-1*Naive
SEMA5B	7.3531	4.6303	283.299	1.43428e-63	1.43753e-60	SEMA5B	-1*Naive
NELL2	6.34541	6.11194	280.947	4.66911e-63	4.4457e-60	NELL2	-1*Naive
A4GALT	-5.41922	5.95682	277.327	2.87206e-62	2.60441e-59	A4GALT	-1*Naive
MMP25	5.16419	5.54383	277.163	3.11765e-62	2.69861e-59	MMP25	-1*Naive
THY1	6.0867	9.67623	273.152	2.33331e-61	1.91289e-58	THY1	-1*Naive
CD70	-7.28258	4.56024	273.087	2.41082e-61	1.91289e-58	CD70	-1*Naive
VRTN	6.0006	6.91588	270.962	7.00259e-61	5.33401e-58	VRTN	-1*Naive
CD74	6.38991	4.61354	270.203	1.02486e-60	7.50631e-58	CD74	-1*Naive
ANXA2	-4.77223	10.1591	269.451	1.49466e-60	1.05418e-57	ANXA2	-1*Naive
ZIC2	5.68468	7.23022	266.785	5.69644e-60	3.87419e-57	ZIC2	-1*Naive
ABHD12B	-7.27423	4.19255	266.331	7.15518e-60	4.69849e-57	ABHD12B	-1*Naive
PMEL	6.23315	6.43685	262.826	4.15524e-59	2.63761e-56	PMEL	-1*Naive
UBE2L6	6.2601	4.97558	261.391	8.5383e-59	5.24499e-56	UBE2L6	-1*Naive
SPRY4	6.82216	7.16332	258.96	2.8924e-58	1.72125e-55	SPRY4	-1*Naive
SUSD2	-7.12052	6.11223	256.267	1.11743e-57	6.44827e-55	SUSD2	-1*Naive
KLRG2	-4.51553	5.37708	256.125	1.20013e-57	6.72181e-55	KLRG2	-1*Naive
TFCP2L1	-5.34941	4.69061	254.944	2.17146e-57	1.15474e-54	TFCP2L1	-1*Naive
PLA2G4C	8.2958	3.51375	254.933	2.18298e-57	1.15474e-54	PLA2G4C	-1*Naive
CD40	7.33583	3.75083	252.899	6.06096e-57	3.11943e-54	CD40	-1*Naive
ATP1A2	8.79503	5.44125	252.666	6.81312e-57	3.41427e-54	ATP1A2	-1*Naive
HLA-DOA	7.34408	5.27384	251.558	1.1877e-56	5.79935e-54	HLA-DOA	-1*Naive
KHDC3L	-11.7755	4.68162	249.758	2.93258e-56	1.39613e-53	KHDC3L	-1*Naive
ADAMTS7	4.98517	6.20353	246.868	1.25072e-55	5.80916e-53	ADAMTS7	-1*Naive
COL3A1	-10.4909	10.8678	245.701	2.24706e-55	1.01883e-52	COL3A1	-1*Naive
SFRP1	6.90662	9.16689	244.736	3.64755e-55	1.61536e-52	SFRP1	-1*Naive
SLC47A1	-7.21883	5.23873	244.35	4.42908e-55	1.91688e-52	SLC47A1	-1*Naive
SDC2	4.98307	6.71297	242.736	9.95607e-55	4.21319e-52	SDC2	-1*Naive
CCNJL	6.78595	4.9624	240.645	2.84507e-54	1.1778e-51	CCNJL	-1*Naive
PTGIS	6.50069	5.55845	238.801	7.18029e-54	2.90924e-51	PTGIS	-1*Naive
NTM	7.6843	5.83795	237.711	1.24135e-53	4.92479e-51	NTM	-1*Naive
ARHGEF40	5.06576	6.48972	235.643	3.50572e-53	1.36244e-50	ARHGEF40	-1*Naive
SLC25A16	-5.54394	4.75738	233.492	1.03251e-52	3.93243e-50	SLC25A16	-1*Naive
LINC01206	-14.1043	3.05941	228.472	1.28412e-51	4.79481e-49	LINC01206	-1*Naive
DCAF4L2	-13.8551	2.81223	227.244	2.37923e-51	8.71301e-49	DCAF4L2	-1*Naive
IGSF21	7.83078	4.14999	226.283	3.85549e-51	1.38529e-48	IGSF21	-1*Naive
CYYR1	7.884	4.53681	224.861	7.87238e-51	2.77618e-48	CYYR1	-1*Naive
MFGE8	5.94072	9.75497	224.774	8.22486e-51	2.84775e-48	MFGE8	-1*Naive
SH3BGRL	4.23491	5.70407	223.215	1.79899e-50	6.11754e-48	SH3BGRL	-1*Naive
LINC00599	7.49323	4.05406	222.627	2.41714e-50	8.07538e-48	LINC00599	-1*Naive
CA11	6.19662	5.60555	222.164	3.05063e-50	1.00161e-47	CA11	-1*Naive
PARP8	5.28366	4.32493	221.428	4.41457e-50	1.42486e-47	PARP8	-1*Naive
HTR7	7.28171	6.33479	220.545	6.88003e-50	2.18361e-47	HTR7	-1*Naive
NEFH	-6.58668	6.42073	220.458	7.18539e-50	2.24314e-47	NEFH	-1*Naive
SLC39A4	-5.25015	4.02593	218.439	1.98069e-49	6.08358e-47	SLC39A4	-1*Naive
CPT1C	4.46715	5.20179	217.418	3.30813e-49	9.99949e-47	CPT1C	-1*Naive
NLGN4X	4.05332	6.40994	215.533	8.52523e-49	2.53666e-46	NLGN4X	-1*Naive
NKAIN1	5.48784	5.39778	214.91	1.16594e-48	3.41583e-46	NKAIN1	-1*Naive
PRR36	4.82532	4.95762	214.112	1.74053e-48	5.02195e-46	PRR36	-1*Naive
PSMB8	7.43616	3.7789	213.253	2.67986e-48	7.61679e-46	PSMB8	-1*Naive
C14orf132	6.12383	5.5047	212.191	4.56982e-48	1.27975e-45	C14orf132	-1*Naive
PDE9A	5.39965	4.67241	211.891	5.31336e-48	1.46641e-45	PDE9A	-1*Naive
SLC22A17	4.90353	5.80995	210.783	9.26938e-48	2.52167e-45	SLC22A17	-1*Naive
LCK	4.77734	5.63663	210.634	9.99164e-48	2.67987e-45	LCK	-1*Naive
FGFBP3	6.40371	6.63657	209.624	1.65919e-47	4.38832e-45	FGFBP3	-1*Naive
ACAP1	5.80537	3.85484	209.237	2.01563e-47	5.25804e-45	ACAP1	-1*Naive
PITX2	-7.18928	3.49701	208.867	2.42683e-47	6.24515e-45	PITX2	-1*Naive
KLF2	-8.72578	3.78463	208.768	2.55027e-47	6.47531e-45	KLF2	-1*Naive
ST6GAL2	5.87704	4.88552	206.598	7.58649e-47	1.90092e-44	ST6GAL2	-1*Naive
FZD2	5.41327	6.98547	206.448	8.18369e-47	2.02392e-44	FZD2	-1*Naive
FGF4	-11.896	3.89126	206.071	9.8868e-47	2.39279e-44	FGF4	-1*Naive
SMIM24	10.1109	3.01938	206.063	9.92651e-47	2.39279e-44	SMIM24	-1*Naive
SPATC1L	5.17995	4.56435	203.349	3.88112e-46	9.23852e-44	SPATC1L	-1*Naive
PEG3	-9.67753	3.61249	203.072	4.46067e-46	1.0487e-43	PEG3	-1*Naive
LMO3	6.90742	3.5196	202.466	6.04959e-46	1.40491e-43	LMO3	-1*Naive
GPNMB	-6.67825	4.69991	201.807	8.42356e-46	1.93265e-43	GPNMB	-1*Naive
TNIK	6.25579	5.56874	199.257	3.03407e-45	6.87831e-43	TNIK	-1*Naive
ETV5	6.57137	6.13222	198.62	4.17753e-45	9.35914e-43	ETV5	-1*Naive
TCF7L1	4.13393	7.09001	198.293	4.92393e-45	1.09031e-42	TCF7L1	-1*Naive
FAM111A	7.93693	3.42153	196.647	1.12587e-44	2.46435e-42	FAM111A	-1*Naive
ZYG11A	-6.46413	3.68102	193.061	6.82593e-44	1.47712e-41	ZYG11A	-1*Naive
S100A4	8.40029	5.3034	191.158	1.77627e-43	3.80062e-41	S100A4	-1*Naive
COL9A1	7.87145	3.72911	189.472	4.145e-43	8.77035e-41	COL9A1	-1*Naive
FRMD4A	4.88432	5.33537	188.479	6.83038e-43	1.42935e-40	FRMD4A	-1*Naive
SVA_F:SVA_F:Other	-3.77329	6.02356	186.908	1.50373e-42	3.11256e-40	SVA_F:SVA_F:Other	-1*Naive
CNR2	-13.031	1.9904	186.483	1.86205e-42	3.8128e-40	CNR2	-1*Naive
CACNG7	5.16244	6.2314	186.223	2.12219e-42	4.29925e-40	CACNG7	-1*Naive
DUSP6	7.95929	8.43814	185.555	2.96981e-42	5.95307e-40	DUSP6	-1*Naive
TBX3	-9.97749	3.61093	184.198	5.87245e-42	1.16489e-39	TBX3	-1*Naive
SMARCA1	3.83629	6.336	184.073	6.25404e-42	1.22779e-39	SMARCA1	-1*Naive
IL6R	-6.36132	4.03647	183.867	6.9358e-42	1.34774e-39	IL6R	-1*Naive
ETV1	4.10269	5.12613	183.392	8.8082e-42	1.68629e-39	ETV1	-1*Naive
GPR1-AS	-12.9803	1.93945	183.381	8.85517e-42	1.68629e-39	GPR1-AS	-1*Naive
PCDHGC4	4.43222	6.04611	183.207	9.66732e-42	1.82272e-39	PCDHGC4	-1*Naive
ZNF219	3.8982	7.01868	182.835	1.16538e-41	2.17572e-39	ZNF219	-1*Naive
C19orf66	6.1769	3.80211	182.426	1.43125e-41	2.64615e-39	C19orf66	-1*Naive
NRG1	-4.37328	4.92941	181.224	2.61888e-41	4.79532e-39	NRG1	-1*Naive
TBC1D23	-3.93502	5.92035	180.245	4.28502e-41	7.7714e-39	TBC1D23	-1*Naive
LRAT	6.1125	4.29347	179.918	5.05029e-41	9.07289e-39	LRAT	-1*Naive
OLFML2B	7.12091	3.66692	179.802	5.35494e-41	9.53029e-39	OLFML2B	-1*Naive
PLA2G3	7.7282	4.94774	179.752	5.49126e-41	9.68241e-39	PLA2G3	-1*Naive
LINC01160	-10.0205	2.0206	179.269	7.00031e-41	1.223e-38	LINC01160	-1*Naive
PITX1	-11.3725	3.788	176.376	2.99671e-40	5.18785e-38	PITX1	-1*Naive
TNFSF9	-6.6565	4.72747	176.177	3.31277e-40	5.68333e-38	TNFSF9	-1*Naive
GPR161	4.03396	4.68323	176.121	3.40663e-40	5.79218e-38	GPR161	-1*Naive
B3GAT1	6.07818	4.4515	174.762	6.74701e-40	1.13702e-37	B3GAT1	-1*Naive
MAGEB2	-12.8909	1.86792	173.929	1.02589e-39	1.71369e-37	MAGEB2	-1*Naive
OLAH	-13.6683	2.63058	173.818	1.08488e-39	1.79647e-37	OLAH	-1*Naive
B4GALNT4	3.28479	5.49068	173.314	1.39782e-39	2.29472e-37	B4GALNT4	-1*Naive
TKTL1	-9.55037	2.77565	173.191	1.48685e-39	2.42001e-37	TKTL1	-1*Naive
SYCP3	-9.39902	2.28619	172.908	1.71426e-39	2.7665e-37	SYCP3	-1*Naive
REC8	-3.30736	5.54212	172.332	2.28996e-39	3.66451e-37	REC8	-1*Naive
RNF125	-3.96498	5.5829	172.1	2.57402e-39	4.08443e-37	RNF125	-1*Naive
TCEAL7	6.90033	3.08203	172.083	2.59526e-39	4.08443e-37	TCEAL7	-1*Naive
SHANK2	6.60659	4.65768	171.865	2.89606e-39	4.52046e-37	SHANK2	-1*Naive
SVA_C:SVA_C:Other	-3.83533	4.67614	171.01	4.45197e-39	6.89259e-37	SVA_C:SVA_C:Other	-1*Naive
HAPLN3	4.68862	5.65134	170.851	4.82277e-39	7.40645e-37	HAPLN3	-1*Naive
LUZP4	-12.7189	1.68233	170.814	4.91245e-39	7.48383e-37	LUZP4	-1*Naive
PAM	4.22522	6.80005	170.4	6.05093e-39	9.14507e-37	PAM	-1*Naive
PCDHGA8	4.14885	6.01211	168.447	1.61583e-38	2.42285e-36	PCDHGA8	-1*Naive
LMNA	-3.86054	8.03287	168.195	1.83377e-38	2.72816e-36	LMNA	-1*Naive
WFDC2	5.73822	4.87654	168.019	2.00422e-38	2.95863e-36	WFDC2	-1*Naive
HOXB-AS1	-12.7928	1.85611	167.979	2.04442e-38	2.99476e-36	HOXB-AS1	-1*Naive
TCEAL2	6.67405	3.13352	167.946	2.07842e-38	3.02132e-36	TCEAL2	-1*Naive
GAL3ST1	6.90307	3.0397	167.347	2.80987e-38	4.05366e-36	GAL3ST1	-1*Naive
C20orf96	5.03974	3.96008	165.927	5.73894e-38	8.21704e-36	C20orf96	-1*Naive
JPH4	3.33849	5.56585	164.727	1.04924e-37	1.49109e-35	JPH4	-1*Naive
LINC00624	-7.74927	2.074	164.139	1.41037e-37	1.98946e-35	LINC00624	-1*Naive
HYAL4	-10.2357	1.50647	163.512	1.93342e-37	2.70722e-35	HYAL4	-1*Naive
CDH4	6.16189	4.41499	163.042	2.44931e-37	3.40455e-35	CDH4	-1*Naive
PINK1	-3.64202	6.69541	162.548	3.14002e-37	4.333e-35	PINK1	-1*Naive
CTTNBP2	5.72892	3.56211	161.418	5.54513e-37	7.59682e-35	CTTNBP2	-1*Naive
SEL1L3	4.38883	6.46381	160.463	8.96595e-37	1.21956e-34	SEL1L3	-1*Naive
DSG3	-13.3892	2.35173	158.508	2.39743e-36	3.2379e-34	DSG3	-1*Naive
CCR8	-13.219	2.18285	158.317	2.63853e-36	3.53842e-34	CCR8	-1*Naive
RAB3C	6.62769	2.44253	157.687	3.62337e-36	4.82517e-34	RAB3C	-1*Naive
ZNF534	-8.30833	2.18948	157.435	4.11155e-36	5.43725e-34	ZNF534	-1*Naive
SCUBE2	-8.36381	4.28324	157.088	4.89738e-36	6.43179e-34	SCUBE2	-1*Naive
TUBA4A	4.18903	5.20725	156.889	5.41238e-36	7.05945e-34	TUBA4A	-1*Naive
DPEP3	6.05361	2.47644	156.706	5.93489e-36	7.68831e-34	DPEP3	-1*Naive
MT1L	-8.90112	3.11435	156.47	6.68325e-36	8.59927e-34	MT1L	-1*Naive
ARHGEF19	4.05739	5.85251	156.365	7.04695e-36	9.00638e-34	ARHGEF19	-1*Naive
VENTX	-3.56289	4.38736	154.881	1.48634e-35	1.88696e-33	VENTX	-1*Naive
HMX2	7.77467	3.86426	154.799	1.54958e-35	1.95422e-33	HMX2	-1*Naive
TRERF1	5.27506	5.22091	154.571	1.73767e-35	2.177e-33	TRERF1	-1*Naive
SVA_E:SVA_E:Other	-4.4203	4.45767	154.167	2.12888e-35	2.64969e-33	SVA_E:SVA_E:Other	-1*Naive
CAT	-7.95876	3.17587	153.855	2.49078e-35	3.08e-33	CAT	-1*Naive
BIN1	3.33411	5.46338	152.754	4.3356e-35	5.32663e-33	BIN1	-1*Naive
PCDHB2	5.54006	4.19319	152.548	4.80806e-35	5.86922e-33	PCDHB2	-1*Naive
NNT	-3.89494	6.44118	152.073	6.10721e-35	7.40762e-33	NNT	-1*Naive
SHPK	-3.2392	6.20554	152.026	6.25234e-35	7.53565e-33	SHPK	-1*Naive
ZHX2	4.20321	4.77474	151.828	6.9098e-35	8.27569e-33	ZHX2	-1*Naive
TMEM132D	7.082	3.75001	151.565	7.88599e-35	9.38581e-33	TMEM132D	-1*Naive
MT2A	-6.55398	7.90347	150.601	1.28101e-34	1.50711e-32	MT2A	-1*Naive
EMP1	-6.74885	6.29036	150.6	1.28211e-34	1.50711e-32	EMP1	-1*Naive
WFIKKN1	4.91416	3.23684	150.009	1.72595e-34	2.01639e-32	WFIKKN1	-1*Naive
MT1M	-11.199	3.81487	149.017	2.84356e-34	3.30182e-32	MT1M	-1*Naive
GLYATL1	7.67389	2.01526	148.09	4.53288e-34	5.2315e-32	GLYATL1	-1*Naive
ABCB8	-3.00719	5.61676	147.247	6.929e-34	7.94873e-32	ABCB8	-1*Naive
TNS3	-3.95536	6.29425	147.183	7.15612e-34	8.16012e-32	TNS3	-1*Naive
NLGN3	7.83403	3.55394	147.133	7.33954e-34	8.31945e-32	NLGN3	-1*Naive
MGLL	-5.64393	4.91919	145.416	1.74215e-33	1.96306e-31	MGLL	-1*Naive
AKR1C3	8.81207	1.88039	145.002	2.14504e-33	2.40283e-31	AKR1C3	-1*Naive
MT1A	-12.0618	1.17893	144.531	2.71903e-33	3.02798e-31	MT1A	-1*Naive
ADAMTS8	4.3786	4.16132	144.144	3.30451e-33	3.65859e-31	ADAMTS8	-1*Naive
SERPINB6	-2.94448	5.77281	143.772	3.98463e-33	4.38608e-31	SERPINB6	-1*Naive
REEP1	-6.4351	3.50347	142.326	8.25219e-33	9.0314e-31	REEP1	-1*Naive
ZFHX3	-6.10315	4.40671	141.779	1.08668e-32	1.1825e-30	ZFHX3	-1*Naive
FAR2	5.50829	4.60235	141.706	1.12784e-32	1.22031e-30	FAR2	-1*Naive
RNF175	11.6798	2.28954	141.387	1.32441e-32	1.4249e-30	RNF175	-1*Naive
CD109	-4.38398	5.69498	141.371	1.33497e-32	1.42819e-30	CD109	-1*Naive
SLC6A15	4.32679	4.13446	141.347	1.35081e-32	1.43707e-30	SLC6A15	-1*Naive
PYGB	-4.29188	8.49927	141.251	1.41762e-32	1.49976e-30	PYGB	-1*Naive
MDFIC	4.51564	4.15127	141.107	1.5247e-32	1.60413e-30	MDFIC	-1*Naive
PCYT1B	4.66386	4.84555	141.045	1.57251e-32	1.64535e-30	PCYT1B	-1*Naive
ANXA2P2	-4.74499	3.61335	140.903	1.68928e-32	1.75105e-30	ANXA2P2	-1*Naive
MED15	-2.76955	6.76625	140.9	1.69193e-32	1.75105e-30	MED15	-1*Naive
PTPN5	6.06801	3.56857	140.848	1.73667e-32	1.78765e-30	PTPN5	-1*Naive
LIM2	-9.6197	1.63061	140.435	2.1384e-32	2.18933e-30	LIM2	-1*Naive
IFI27L2	5.17435	4.60212	140.376	2.20278e-32	2.24318e-30	IFI27L2	-1*Naive
C10orf95	-6.68226	2.67241	140.148	2.47099e-32	2.50293e-30	C10orf95	-1*Naive
LOC400655	-11.9248	2.30217	140.116	2.51065e-32	2.52964e-30	LOC400655	-1*Naive
ARHGEF10L	3.27918	5.17683	139.917	2.77507e-32	2.78135e-30	ARHGEF10L	-1*Naive
RND3	3.64255	6.3839	139.582	3.28533e-32	3.27553e-30	RND3	-1*Naive
HEPH	8.1897	6.07568	139.564	3.31563e-32	3.28852e-30	HEPH	-1*Naive
DNALI1	6.10656	2.9151	139.354	3.68505e-32	3.63598e-30	DNALI1	-1*Naive
IGDCC3	3.58819	6.73704	139.256	3.87201e-32	3.80075e-30	IGDCC3	-1*Naive
VEPH1	4.83227	3.96584	139.012	4.37845e-32	4.27584e-30	VEPH1	-1*Naive
ZIC5	3.84222	5.64614	138.801	4.86811e-32	4.72977e-30	ZIC5	-1*Naive
HORMAD1	-9.37272	1.37596	138.736	5.03069e-32	4.86291e-30	HORMAD1	-1*Naive
TPTEP1	-11.602	4.53	138.723	5.065e-32	4.87136e-30	TPTEP1	-1*Naive
MEX3A	3.97086	6.52537	138.598	5.39344e-32	5.16117e-30	MEX3A	-1*Naive
ZBTB12	5.12457	4.74055	138.06	7.07072e-32	6.73239e-30	ZBTB12	-1*Naive
SLITRK4	5.98531	2.43796	138.03	7.17768e-32	6.80023e-30	SLITRK4	-1*Naive
SERPING1	3.7112	5.43874	138.008	7.25736e-32	6.84167e-30	SERPING1	-1*Naive
OLFM2	4.22625	6.61167	137.798	8.0693e-32	7.56964e-30	OLFM2	-1*Naive
LINC00678	4.87377	5.98031	137.295	1.03918e-31	9.70051e-30	LINC00678	-1*Naive
KIAA0101	4.77505	5.20899	137.195	1.09281e-31	1.01514e-29	KIAA0101	-1*Naive
RASL10B	4.6881	4.9905	136.976	1.22059e-31	1.12834e-29	RASL10B	-1*Naive
RARRES2	7.14305	6.79187	135.452	2.62912e-31	2.41866e-29	RARRES2	-1*Naive
SALL2	4.09868	8.22021	135.266	2.88718e-31	2.6433e-29	SALL2	-1*Naive
AIF1	8.25433	1.95662	134.984	3.32796e-31	3.03227e-29	AIF1	-1*Naive
KHDRBS2	7.38862	2.72267	134.484	4.28146e-31	3.88247e-29	KHDRBS2	-1*Naive
ABCC13	-11.8341	0.802186	134.224	4.88169e-31	4.40578e-29	ABCC13	-1*Naive
NNMT	-7.18381	6.28891	133.389	7.43386e-31	6.6775e-29	NNMT	-1*Naive
OAZ2	3.22959	7.99353	132.543	1.13825e-30	1.01764e-28	OAZ2	-1*Naive
SERPINA5	7.47691	2.48761	132.492	1.1679e-30	1.03926e-28	SERPINA5	-1*Naive
UTF1	-5.33562	5.43341	132.188	1.36077e-30	1.20526e-28	UTF1	-1*Naive
SLC1A6	4.64857	3.58646	131.965	1.52275e-30	1.34248e-28	SLC1A6	-1*Naive
ASRGL1	-3.5742	5.65165	131.512	1.91346e-30	1.67917e-28	ASRGL1	-1*Naive
EFEMP1	3.60537	5.09149	131.37	2.0547e-30	1.79485e-28	EFEMP1	-1*Naive
SYNE4	5.585	3.5314	131.125	2.32496e-30	2.02165e-28	SYNE4	-1*Naive
CELF5	4.51138	3.29311	131.063	2.39872e-30	2.07631e-28	CELF5	-1*Naive
ALCAM	3.85957	6.63327	131.049	2.41602e-30	2.08183e-28	ALCAM	-1*Naive
ARX	-9.14223	1.12494	130.643	2.96451e-30	2.54294e-28	ARX	-1*Naive
CR1L	-9.77977	1.8718	130.529	3.13959e-30	2.68104e-28	CR1L	-1*Naive
SALL1	5.06761	5.97175	129.542	5.16255e-30	4.38886e-28	SALL1	-1*Naive
COL15A1	-8.02281	2.63011	129.409	5.5193e-30	4.67129e-28	COL15A1	-1*Naive
GAL3ST3	6.61952	3.88713	128.672	8.00244e-30	6.74294e-28	GAL3ST3	-1*Naive
CTNNA2	5.86879	3.141	128.641	8.12628e-30	6.81712e-28	CTNNA2	-1*Naive
SPATS2L	3.29081	6.40461	128.465	8.88083e-30	7.41744e-28	SPATS2L	-1*Naive
MED12	4.2207	5.48729	128.363	9.34688e-30	7.7726e-28	MED12	-1*Naive
C16orf45	4.45256	4.39215	128.352	9.39841e-30	7.78147e-28	C16orf45	-1*Naive
MYH7B	-6.80296	2.3183	127.983	1.13209e-29	9.33268e-28	MYH7B	-1*Naive
LTR7B:ERV1:LTR	-3.2355	4.49424	127.704	1.30284e-29	1.06939e-27	LTR7B:ERV1:LTR	-1*Naive
ARAP3	3.87341	6.20139	127.605	1.36975e-29	1.11949e-27	ARAP3	-1*Naive
ADGRB2	4.20608	4.50479	127.51	1.43644e-29	1.16898e-27	ADGRB2	-1*Naive
SFRP2	7.85208	8.68324	126.795	2.05944e-29	1.66885e-27	SFRP2	-1*Naive
HOXA1	-11.8701	1.22513	126.625	2.24383e-29	1.81056e-27	HOXA1	-1*Naive
LRRC75A	5.49148	3.39521	126.522	2.36363e-29	1.89918e-27	LRRC75A	-1*Naive
RAPGEF5	5.44832	2.43029	126.261	2.6953e-29	2.15658e-27	RAPGEF5	-1*Naive
HAND1	-11.6504	0.624417	126.235	2.73132e-29	2.17626e-27	HAND1	-1*Naive
PLEKHA6	4.18132	3.36549	126.134	2.87382e-29	2.28026e-27	PLEKHA6	-1*Naive
MIR99AHG	-9.32168	2.33477	126.086	2.94421e-29	2.32642e-27	MIR99AHG	-1*Naive
NAA11	-11.6015	0.573863	126.022	3.04055e-29	2.39261e-27	NAA11	-1*Naive
EPHA1	3.13107	7.40283	125.346	4.27535e-29	3.35043e-27	EPHA1	-1*Naive
HERV-Fc1-int:ERV1:LTR	-11.4949	0.47695	125.252	4.48309e-29	3.49883e-27	HERV-Fc1-int:ERV1:LTR	-1*Naive
ZDHHC22	6.36976	5.45581	125.207	4.5842e-29	3.56314e-27	ZDHHC22	-1*Naive
HDGFL1	-11.372	0.378729	124.865	5.44904e-29	4.21813e-27	HDGFL1	-1*Naive
CHGA	4.54218	5.98511	124.822	5.56837e-29	4.29306e-27	CHGA	-1*Naive
LGALS3BP	2.83177	6.60912	124.735	5.81549e-29	4.4655e-27	LGALS3BP	-1*Naive
PVRL4	-7.29398	2.25292	124.654	6.05955e-29	4.63422e-27	PVRL4	-1*Naive
SYNGR1	3.76996	4.84505	124.638	6.10833e-29	4.65283e-27	SYNGR1	-1*Naive
ZNF600	-4.48446	3.96306	124.502	6.54274e-29	4.96388e-27	ZNF600	-1*Naive
CDC14B	3.29031	5.73555	124.424	6.80257e-29	5.14053e-27	CDC14B	-1*Naive
GRIA4	7.56773	4.17035	123.99	8.46717e-29	6.37313e-27	GRIA4	-1*Naive
CCND2	4.11121	7.13056	123.919	8.77425e-29	6.57827e-27	CCND2	-1*Naive
DSCR8	-9.14026	1.14077	123.909	8.8208e-29	6.58723e-27	DSCR8	-1*Naive
HRC	8.23129	2.66896	123.135	1.30297e-28	9.69235e-27	HRC	-1*Naive
OXCT1	-5.91797	3.96972	122.573	1.72954e-28	1.28155e-26	OXCT1	-1*Naive
MRS2	-2.683	6.89268	122.257	2.02755e-28	1.49653e-26	MRS2	-1*Naive
SPTSSB	8.34531	3.61278	122.207	2.07949e-28	1.52895e-26	SPTSSB	-1*Naive
MOBP	-9.75444	0.984045	120.982	3.85665e-28	2.8247e-26	MOBP	-1*Naive
CNTN6	-8.00566	0.921566	120.119	5.95651e-28	4.34597e-26	CNTN6	-1*Naive
TAF13	-3.94838	4.72077	119.971	6.41953e-28	4.66592e-26	TAF13	-1*Naive
HRK	-5.9531	1.69505	119.754	7.16051e-28	5.1847e-26	HRK	-1*Naive
MACC1	7.51066	3.49967	119.55	7.93539e-28	5.724e-26	MACC1	-1*Naive
FZD7	3.32225	7.28962	119.517	8.07144e-28	5.80016e-26	FZD7	-1*Naive
CACNA1A	6.42872	3.2933	119.203	9.45269e-28	6.7672e-26	CACNA1A	-1*Naive
KLHDC7A	9.76784	3.8673	119.091	1.00048e-27	7.13566e-26	KLHDC7A	-1*Naive
CADM4	4.29974	4.64175	119.083	1.00426e-27	7.13587e-26	CADM4	-1*Naive
CBX5	2.76571	7.81151	119.072	1.00985e-27	7.14894e-26	CBX5	-1*Naive
LPPR3	3.5416	5.8493	118.961	1.06798e-27	7.5324e-26	LPPR3	-1*Naive
AIRE	-11.9955	0.965973	118.809	1.15336e-27	8.10457e-26	AIRE	-1*Naive
TTC9	3.55969	5.60373	118.763	1.17993e-27	8.26084e-26	TTC9	-1*Naive
MRAS	-3.34334	5.20624	118.396	1.41984e-27	9.90405e-26	MRAS	-1*Naive
MARC2	4.23268	2.79279	118.237	1.53835e-27	1.06451e-25	MARC2	-1*Naive
TAPBP	3.66861	5.62824	118.232	1.54242e-27	1.06451e-25	TAPBP	-1*Naive
HIP1R	-3.03842	4.65636	118.226	1.54722e-27	1.06451e-25	HIP1R	-1*Naive
SLC12A3	-7.72001	0.946914	118.224	1.54845e-27	1.06451e-25	SLC12A3	-1*Naive
SCARA3	-3.16848	6.29592	118.061	1.68158e-27	1.15188e-25	SCARA3	-1*Naive
CHST12	-2.81298	4.67239	117.805	1.91299e-27	1.3057e-25	CHST12	-1*Naive
TRIM60	-14.1624	3.12369	117.756	1.96041e-27	1.33329e-25	TRIM60	-1*Naive
FEZ1	3.83199	4.77159	117.653	2.06496e-27	1.39939e-25	FEZ1	-1*Naive
OCIAD2	5.24904	6.23242	117.599	2.12291e-27	1.43357e-25	OCIAD2	-1*Naive
NCOA1	-2.93564	5.31697	117.142	2.67289e-27	1.79858e-25	NCOA1	-1*Naive
TMEM150C	-4.07192	3.40941	117.102	2.72635e-27	1.8281e-25	TMEM150C	-1*Naive
PRDM5	4.28147	3.52614	116.974	2.9091e-27	1.94379e-25	PRDM5	-1*Naive
KIT	3.46528	4.51532	116.748	3.25897e-27	2.16995e-25	KIT	-1*Naive
PCDHA4	5.08836	3.47401	116.397	3.89007e-27	2.58114e-25	PCDHA4	-1*Naive
FAM198B	-9.98042	2.71034	116.191	4.31745e-27	2.85477e-25	FAM198B	-1*Naive
BTLA	-8.80952	1.36442	115.97	4.82458e-27	3.17905e-25	BTLA	-1*Naive
NBEA	4.96953	4.58364	115.885	5.03561e-27	3.30666e-25	NBEA	-1*Naive
OOEP	-8.82032	0.407507	115.778	5.31684e-27	3.47933e-25	OOEP	-1*Naive
HERV9-int:ERV1:LTR	3.38431	6.17669	115.672	5.60878e-27	3.65781e-25	HERV9-int:ERV1:LTR	-1*Naive
SCG5	3.89746	4.31817	115.63	5.72785e-27	3.72271e-25	SCG5	-1*Naive
CYP2E1	-8.72422	2.41874	115.452	6.26589e-27	4.05855e-25	CYP2E1	-1*Naive
C10orf105	10.512	0.921611	115.371	6.52557e-27	4.21242e-25	C10orf105	-1*Naive
SOAT1	-4.74993	4.75271	115.29	6.79995e-27	4.37471e-25	SOAT1	-1*Naive
ADCK2	-3.10264	4.29877	114.711	9.10456e-27	5.83764e-25	ADCK2	-1*Naive
FOXJ1	5.48769	2.95449	114.686	9.21905e-27	5.89122e-25	FOXJ1	-1*Naive
JAM2	5.49742	2.57732	114.53	9.97208e-27	6.35111e-25	JAM2	-1*Naive
LOC100505817	-8.55122	2.72145	114.447	1.04004e-26	6.60185e-25	LOC100505817	-1*Naive
NAALADL1	6.24349	2.09746	114.282	1.13029e-26	7.15084e-25	NAALADL1	-1*Naive
MIR3606	-8.78424	3.82783	114.229	1.16116e-26	7.32187e-25	MIR3606	-1*Naive
PITPNM2	-3.9459	3.75125	114.217	1.16829e-26	7.34249e-25	PITPNM2	-1*Naive
HOXB13	-9.87766	2.20443	114.16	1.20224e-26	7.53099e-25	HOXB13	-1*Naive
TMEM200B	-3.70725	4.00679	114.107	1.23474e-26	7.70926e-25	TMEM200B	-1*Naive
ALOX12P2	10.3536	1.10322	113.788	1.45034e-26	9.02579e-25	ALOX12P2	-1*Naive
LOC100506790	-9.48059	0.661269	113.497	1.67944e-26	1.04174e-24	LOC100506790	-1*Naive
PKIA	5.18799	3.96436	113.182	1.96816e-26	1.21687e-24	PKIA	-1*Naive
DNAJC15	-3.04683	6.48862	113.001	2.15635e-26	1.32891e-24	DNAJC15	-1*Naive
CAPN11	11.0945	2.10816	112.711	2.49619e-26	1.53339e-24	CAPN11	-1*Naive
ABHD8	3.56094	3.85244	112.676	2.54125e-26	1.55604e-24	ABHD8	-1*Naive
GDAP1L1	5.3597	2.24729	112.662	2.55936e-26	1.56211e-24	GDAP1L1	-1*Naive
ADCY5	5.11257	3.78273	112.567	2.68491e-26	1.63351e-24	ADCY5	-1*Naive
FAM13A	4.73942	4.2801	112.508	2.76546e-26	1.67716e-24	FAM13A	-1*Naive
HNF4A	-11.8652	0.851011	112.182	3.26048e-26	1.97109e-24	HNF4A	-1*Naive
TBCD	-2.5621	7.80226	112.015	3.54542e-26	2.13656e-24	TBCD	-1*Naive
PAQR8	4.55548	4.30697	111.813	3.9256e-26	2.35821e-24	PAQR8	-1*Naive
WNT3	-5.93335	2.51145	111.616	4.33634e-26	2.59676e-24	WNT3	-1*Naive
C1orf54	5.40901	3.46851	111.515	4.5627e-26	2.72375e-24	C1orf54	-1*Naive
ZSWIM4	3.01395	5.07103	111.429	4.76535e-26	2.83583e-24	ZSWIM4	-1*Naive
SLC7A3	4.59264	7.2117	110.819	6.48292e-26	3.84592e-24	SLC7A3	-1*Naive
MLF1	3.26121	4.66304	110.778	6.61939e-26	3.91469e-24	MLF1	-1*Naive
PQLC1	-3.08621	5.40779	110.761	6.67658e-26	3.93629e-24	PQLC1	-1*Naive
SPINK5	-5.99025	3.43554	110.568	7.35705e-26	4.32408e-24	SPINK5	-1*Naive
TGFA	8.44668	1.68079	110.464	7.75307e-26	4.54282e-24	TGFA	-1*Naive
D21S2088E	13.4699	3.78684	110.405	7.98763e-26	4.6659e-24	D21S2088E	-1*Naive
FAM57B	5.09104	4.0149	110.382	8.08338e-26	4.7074e-24	FAM57B	-1*Naive
ZCCHC3	3.03754	6.50965	110.177	8.96421e-26	5.20443e-24	ZCCHC3	-1*Naive
SPIC	-11.2597	0.228341	110.156	9.05552e-26	5.24147e-24	SPIC	-1*Naive
ZNF248	-6.29673	2.28299	110.122	9.21549e-26	5.3179e-24	ZNF248	-1*Naive
RARB	-10.8385	1.88322	110.085	9.38763e-26	5.40086e-24	RARB	-1*Naive
MYO1G	-6.69747	1.35069	110.025	9.67519e-26	5.54954e-24	MYO1G	-1*Naive
CLIP3	3.62193	5.12183	109.839	1.06281e-25	6.07778e-24	CLIP3	-1*Naive
HOXA7	-10.2726	1.5825	109.809	1.07916e-25	6.15285e-24	HOXA7	-1*Naive
EPB41L3	2.90957	5.30989	109.72	1.1284e-25	6.41434e-24	EPB41L3	-1*Naive
DISP1	3.73901	3.61398	109.606	1.19548e-25	6.77544e-24	DISP1	-1*Naive
DPPA3	-9.6224	6.07374	109.5	1.2608e-25	7.12444e-24	DPPA3	-1*Naive
HIF3A	5.10208	3.64024	109.377	1.342e-25	7.56083e-24	HIF3A	-1*Naive
SCGB3A2	-5.33492	3.61018	109.249	1.43134e-25	8.04043e-24	SCGB3A2	-1*Naive
ATP8B2	-2.76211	7.12112	108.652	1.93391e-25	1.08316e-23	ATP8B2	-1*Naive
MTMR9LP	6.25951	2.41312	108.515	2.07304e-25	1.15768e-23	MTMR9LP	-1*Naive
MAEL	-12.3341	3.5032	108.178	2.45726e-25	1.36824e-23	MAEL	-1*Naive
PAQR5	4.46815	2.95884	108.133	2.51331e-25	1.39536e-23	PAQR5	-1*Naive
ZNF667	-4.17651	3.52958	108.126	2.52269e-25	1.3965e-23	ZNF667	-1*Naive
SOX11	4.28329	6.21108	107.861	2.88344e-25	1.59158e-23	SOX11	-1*Naive
TRIM61	-4.99902	2.52307	107.838	2.91741e-25	1.60567e-23	TRIM61	-1*Naive
MER41B:ERV1:LTR	2.99477	5.60498	107.696	3.13331e-25	1.71953e-23	MER41B:ERV1:LTR	-1*Naive
NGFRAP1	3.50244	7.58681	107.491	3.47482e-25	1.90147e-23	NGFRAP1	-1*Naive
MER63C:hAT-Blackjack:DNA	-4.25228	1.80803	107.453	3.54128e-25	1.93228e-23	MER63C:hAT-Blackjack:DNA	-1*Naive
CTNNBIP1	2.52696	5.65949	106.916	4.64445e-25	2.52698e-23	CTNNBIP1	-1*Naive
ANXA1	-4.55794	6.93034	106.627	5.37435e-25	2.91578e-23	ANXA1	-1*Naive
OLFM1	3.64789	4.63983	106.442	5.8985e-25	3.19106e-23	OLFM1	-1*Naive
CADPS2	4.71428	3.90056	106.313	6.29546e-25	3.39616e-23	CADPS2	-1*Naive
KLF4	-9.36452	6.23702	106.203	6.65484e-25	3.57989e-23	KLF4	-1*Naive
C6orf106	-2.27788	7.70931	106.185	6.71784e-25	3.6036e-23	C6orf106	-1*Naive
PRAP1	-8.24807	3.86827	106.169	6.76906e-25	3.62088e-23	PRAP1	-1*Naive
ID3	7.57673	6.85565	106.077	7.09392e-25	3.78402e-23	ID3	-1*Naive
TSPYL5	-6.4706	3.1181	106.014	7.32109e-25	3.89429e-23	TSPYL5	-1*Naive
PCDHB16	7.65539	2.06889	105.834	8.01673e-25	4.25244e-23	PCDHB16	-1*Naive
SLC8B1	-2.97308	4.95244	105.737	8.41799e-25	4.45288e-23	SLC8B1	-1*Naive
SHC3	7.43238	2.94331	105.722	8.48607e-25	4.47646e-23	SHC3	-1*Naive
HOXB3	-9.99084	1.93556	105.668	8.71827e-25	4.58624e-23	HOXB3	-1*Naive
FAM196B	-9.83704	2.36762	105.633	8.87375e-25	4.65517e-23	FAM196B	-1*Naive
ZC4H2	2.80286	4.81537	105.618	8.93951e-25	4.67679e-23	ZC4H2	-1*Naive
PRAMEF12	-10.9383	-0.0718695	104.897	1.2865e-24	6.71202e-23	PRAMEF12	-1*Naive
SELENBP1	3.55632	3.594	104.658	1.4517e-24	7.55319e-23	SELENBP1	-1*Naive
SLC16A10	-3.59377	4.34409	104.65	1.45714e-24	7.56086e-23	SLC16A10	-1*Naive
TAGLN2	-2.97219	7.8569	104.452	1.61087e-24	8.33581e-23	TAGLN2	-1*Naive
ZNF728	-10.6467	2.9168	104.239	1.79298e-24	9.25305e-23	ZNF728	-1*Naive
HLA-B	2.70609	6.73281	104.229	1.80254e-24	9.27723e-23	HLA-B	-1*Naive
APBB2	2.71562	5.97614	104.211	1.81834e-24	9.33333e-23	APBB2	-1*Naive
AATK	5.92658	1.45367	104.174	1.85319e-24	9.48663e-23	AATK	-1*Naive
POSTN	-5.00479	8.44506	104.058	1.96456e-24	1.00298e-22	POSTN	-1*Naive
PHYHIP	5.90117	3.14477	103.672	2.38779e-24	1.21579e-22	PHYHIP	-1*Naive
TSPAN2	6.19802	3.71209	103.617	2.45489e-24	1.24663e-22	TSPAN2	-1*Naive
ADAM22	3.6116	3.36854	103.489	2.61824e-24	1.32604e-22	ADAM22	-1*Naive
CXCL5	8.14351	3.07751	103.474	2.63827e-24	1.33264e-22	CXCL5	-1*Naive
FOXD3-AS1	3.02289	6.34446	103.424	2.70578e-24	1.36313e-22	FOXD3-AS1	-1*Naive
ELF3	-4.31836	4.23117	103.418	2.71397e-24	1.36364e-22	ELF3	-1*Naive
LOC101929549	-7.95145	0.85156	103.409	2.72663e-24	1.36403e-22	LOC101929549	-1*Naive
SORD	2.81612	5.24434	103.407	2.72907e-24	1.36403e-22	SORD	-1*Naive
MFAP2	3.15978	6.91496	103.372	2.77712e-24	1.38442e-22	MFAP2	-1*Naive
DDX43	-9.92905	2.70739	103.207	3.0196e-24	1.50137e-22	DDX43	-1*Naive
NEGR1	8.27034	3.96446	103.035	3.29288e-24	1.63297e-22	NEGR1	-1*Naive
PXMP4	-3.54648	3.02623	102.937	3.46054e-24	1.71167e-22	PXMP4	-1*Naive
SERPINB9	-6.42803	7.07876	102.699	3.90047e-24	1.92426e-22	SERPINB9	-1*Naive
BIK	-5.47766	2.1321	102.491	4.33403e-24	2.13263e-22	BIK	-1*Naive
SLC6A17	-6.54865	0.977324	102.43	4.46836e-24	2.19307e-22	SLC6A17	-1*Naive
DSCR4	-11.0593	0.0502627	102.237	4.92733e-24	2.41211e-22	DSCR4	-1*Naive
FUT9	7.21796	2.44705	101.94	5.72406e-24	2.79496e-22	FUT9	-1*Naive
SVIL-AS1	-6.81829	1.316	101.877	5.90742e-24	2.87684e-22	SVIL-AS1	-1*Naive
LTR7Y:ERV1:LTR	-5.82784	4.97855	101.872	5.92198e-24	2.87684e-22	LTR7Y:ERV1:LTR	-1*Naive
RMND1	-2.63869	5.26479	101.852	5.98147e-24	2.89835e-22	RMND1	-1*Naive
ATG3	-3.20592	6.59873	101.784	6.19326e-24	2.99335e-22	ATG3	-1*Naive
RUNX1	-4.63124	3.9939	101.756	6.28049e-24	3.02783e-22	RUNX1	-1*Naive
ST6GALNAC6	2.80409	5.4258	101.613	6.75012e-24	3.24602e-22	ST6GALNAC6	-1*Naive
MIR6084	-4.61574	0.891738	101.487	7.19475e-24	3.45113e-22	MIR6084	-1*Naive
LZTS2	2.30773	6.70534	101.296	7.92319e-24	3.79099e-22	LZTS2	-1*Naive
MTUS1	-3.78551	3.30034	101.263	8.05382e-24	3.84383e-22	MTUS1	-1*Naive
FBN3	3.19682	5.63159	101.231	8.18579e-24	3.89705e-22	FBN3	-1*Naive
TMEM59L	6.15354	4.62663	101.195	8.33407e-24	3.95775e-22	TMEM59L	-1*Naive
DGKK	7.14786	2.97626	100.986	9.26274e-24	4.38782e-22	DGKK	-1*Naive
FAM229B	4.45942	3.73399	100.775	1.03023e-23	4.86816e-22	FAM229B	-1*Naive
GPSM1	3.21999	4.82889	100.508	1.17938e-23	5.55914e-22	GPSM1	-1*Naive
FHOD3	4.30875	3.69333	100.361	1.27002e-23	5.97159e-22	FHOD3	-1*Naive
PDK2	3.10068	4.29871	100.272	1.32849e-23	6.23114e-22	PDK2	-1*Naive
ARHGEF6	4.00693	3.17263	100.232	1.35557e-23	6.34251e-22	ARHGEF6	-1*Naive
KDM4E	-8.19969	0.226712	100.161	1.40508e-23	6.55807e-22	KDM4E	-1*Naive
PSMD9	-2.71228	5.92877	100.135	1.42353e-23	6.62793e-22	PSMD9	-1*Naive
FAM110C	11.8988	3.41879	100.041	1.49301e-23	6.93449e-22	FAM110C	-1*Naive
SLA	6.66479	0.798353	99.7044	1.76924e-23	8.19749e-22	SLA	-1*Naive
TULP1	6.87726	1.15109	99.6803	1.79091e-23	8.27775e-22	TULP1	-1*Naive
VSIG1	10.048	0.36728	99.653	1.81578e-23	8.37237e-22	VSIG1	-1*Naive
BRSK1	3.49625	4.5341	99.6169	1.84916e-23	8.50568e-22	BRSK1	-1*Naive
TMEM55A	4.94932	4.79021	99.5566	1.90634e-23	8.74756e-22	TMEM55A	-1*Naive
FGFR1	2.77756	8.75168	99.4356	2.02643e-23	9.2763e-22	FGFR1	-1*Naive
ATP6V1B1	-6.89282	0.646445	99.3422	2.12431e-23	9.70101e-22	ATP6V1B1	-1*Naive
ANXA4	-3.15861	4.77851	99.3109	2.15816e-23	9.83202e-22	ANXA4	-1*Naive
TMEM132B	7.44581	6.71707	99.2898	2.18127e-23	9.91357e-22	TMEM132B	-1*Naive
LPAR1	-3.12937	4.38647	99.0642	2.44443e-23	1.10832e-21	LPAR1	-1*Naive
RASD2	5.79029	1.33228	98.9543	2.58395e-23	1.16879e-21	RASD2	-1*Naive
NTS	6.22327	5.31467	98.9458	2.59511e-23	1.17106e-21	NTS	-1*Naive
LPPR5	6.42318	1.13892	98.7112	2.92141e-23	1.31519e-21	LPPR5	-1*Naive
JAKMIP1	5.91178	1.09376	98.4591	3.31807e-23	1.49023e-21	JAKMIP1	-1*Naive
FSTL1	2.68624	10.169	98.3867	3.44155e-23	1.54206e-21	FSTL1	-1*Naive
CRYBG3	4.28072	3.6929	98.3424	3.51957e-23	1.57331e-21	CRYBG3	-1*Naive
NLGN4Y	3.37143	4.99871	98.3039	3.58859e-23	1.60041e-21	NLGN4Y	-1*Naive
CDK14	3.86147	5.12165	98.1978	3.78613e-23	1.68088e-21	CDK14	-1*Naive
SPRY1	3.71919	4.63275	98.1975	3.78668e-23	1.68088e-21	SPRY1	-1*Naive
GSTT1	3.3272	4.70691	97.7343	4.78465e-23	2.11893e-21	GSTT1	-1*Naive
SLC1A1	8.46073	4.30872	97.6133	5.086e-23	2.24716e-21	SLC1A1	-1*Naive
TAP2	3.57118	4.09257	97.3456	5.82245e-23	2.5666e-21	TAP2	-1*Naive
GNA14	6.9623	4.49209	97.2651	6.06412e-23	2.66695e-21	GNA14	-1*Naive
LINC01315	4.05363	3.28688	97.1596	6.39586e-23	2.80637e-21	LINC01315	-1*Naive
BCL6B	4.44373	2.70891	96.9726	7.02928e-23	3.07721e-21	BCL6B	-1*Naive
SOX3	6.4542	5.10011	96.9416	7.1404e-23	3.11869e-21	SOX3	-1*Naive
AR	3.76642	3.50356	96.9268	7.19384e-23	3.13484e-21	AR	-1*Naive
CNTRL	3.73218	4.12741	96.8653	7.42061e-23	3.22627e-21	CNTRL	-1*Naive
PPP4R4	4.68332	2.60987	96.7669	7.79891e-23	3.38302e-21	PPP4R4	-1*Naive
COL4A6	5.00078	4.23769	96.6092	8.44558e-23	3.65521e-21	COL4A6	-1*Naive
PCSK5	-3.14212	5.1772	96.5202	8.83378e-23	3.81455e-21	PCSK5	-1*Naive
SLITRK3	7.05705	3.08983	96.2965	9.89051e-23	4.2612e-21	SLITRK3	-1*Naive
COX7B2	-10.75	-0.251937	96.239	1.01819e-22	4.37685e-21	COX7B2	-1*Naive
CAST	2.51065	5.96154	96.0286	1.13239e-22	4.85676e-21	CAST	-1*Naive
DNAJB5	2.47918	5.84096	95.976	1.16286e-22	4.97625e-21	DNAJB5	-1*Naive
LHFPL2	2.83882	5.37397	95.9519	1.1771e-22	5.02592e-21	LHFPL2	-1*Naive
TTC38	2.46277	4.78234	95.7289	1.31741e-22	5.6124e-21	TTC38	-1*Naive
RHPN1	4.12271	4.09148	95.6394	1.37836e-22	5.85896e-21	RHPN1	-1*Naive
BTBD17	9.939	2.93555	95.5916	1.41205e-22	5.98878e-21	BTBD17	-1*Naive
DPPA2	-4.44306	4.24677	95.3877	1.56523e-22	6.6237e-21	DPPA2	-1*Naive
HOMER3	2.83968	5.34249	95.3554	1.59101e-22	6.71786e-21	HOMER3	-1*Naive
GYG2	2.72109	5.47006	95.3086	1.62901e-22	6.86311e-21	GYG2	-1*Naive
PDCL2	-6.92182	1.65536	95.3012	1.63516e-22	6.8738e-21	PDCL2	-1*Naive
RASL10A	-6.28474	1.62415	95.2615	1.66829e-22	6.99763e-21	RASL10A	-1*Naive
RPL10L	-11.2105	0.207174	95.2492	1.67863e-22	7.02554e-21	RPL10L	-1*Naive
GPRIN2	5.60448	2.87355	95.0857	1.82317e-22	7.61374e-21	GPRIN2	-1*Naive
ATP9A	-2.96426	5.23489	95.0385	1.86719e-22	7.78051e-21	ATP9A	-1*Naive
TRIM25	-2.82529	5.81488	94.804	2.10199e-22	8.73086e-21	TRIM25	-1*Naive
TMEM98	3.35481	5.9352	94.8017	2.10443e-22	8.73086e-21	TMEM98	-1*Naive
PCDHB14	7.13915	1.82126	94.777	2.13092e-22	8.82154e-21	PCDHB14	-1*Naive
TGFBR2	2.9123	5.33404	94.7513	2.15872e-22	8.91725e-21	TGFBR2	-1*Naive
PCDHGA10	3.70397	4.42227	94.5011	2.4495e-22	1.00965e-20	PCDHGA10	-1*Naive
KCTD8	5.96842	1.55023	94.496	2.4559e-22	1.0101e-20	KCTD8	-1*Naive
BRDT	-9.63404	3.32357	94.4171	2.55571e-22	1.04889e-20	BRDT	-1*Naive
AP1S2	2.95043	5.35915	94.3393	2.65825e-22	1.08863e-20	AP1S2	-1*Naive
WASF1	2.87938	4.5599	94.2734	2.74813e-22	1.12302e-20	WASF1	-1*Naive
TP53I11	4.44337	5.32615	94.1642	2.90401e-22	1.18418e-20	TP53I11	-1*Naive
DOK5	4.59534	3.89414	94.1598	2.91053e-22	1.1843e-20	DOK5	-1*Naive
RASL12	4.8233	2.36597	93.7894	3.50942e-22	1.42494e-20	RASL12	-1*Naive
HMGN5	3.70698	4.50502	93.7722	3.54012e-22	1.43435e-20	HMGN5	-1*Naive
GCA	2.86063	4.66026	93.639	3.78647e-22	1.53091e-20	GCA	-1*Naive
ZNF486	-3.38802	4.97461	93.6197	3.82366e-22	1.54002e-20	ZNF486	-1*Naive
RBFOX3	3.05197	3.91304	93.6189	3.82519e-22	1.54002e-20	RBFOX3	-1*Naive
UNC13A	3.3416	5.68705	93.3361	4.41276e-22	1.77283e-20	UNC13A	-1*Naive
POU3F1	4.02202	5.16179	93.2881	4.52107e-22	1.81252e-20	POU3F1	-1*Naive
FBLIM1	2.35166	6.83629	93.0174	5.18375e-22	2.07383e-20	FBLIM1	-1*Naive
SAMHD1	-3.45446	5.62942	92.9838	5.27245e-22	2.10489e-20	SAMHD1	-1*Naive
SUN3	-9.62122	0.981849	92.9476	5.36973e-22	2.13521e-20	SUN3	-1*Naive
IRX2	-3.06147	4.99	92.9472	5.37083e-22	2.13521e-20	IRX2	-1*Naive
HMCN2	5.52141	3.86177	92.6663	6.18988e-22	2.45571e-20	HMCN2	-1*Naive
MEIS2	-6.0663	1.75231	92.6338	6.2923e-22	2.49115e-20	MEIS2	-1*Naive
SLC35F6	-3.38762	5.64012	92.6166	6.34724e-22	2.50769e-20	SLC35F6	-1*Naive
RGS10	-2.94968	4.50418	92.4653	6.85168e-22	2.70138e-20	RGS10	-1*Naive
FOXR1	-7.02244	0.505061	92.4435	6.92748e-22	2.72562e-20	FOXR1	-1*Naive
SLC15A3	4.32001	3.21243	92.4048	7.06434e-22	2.77374e-20	SLC15A3	-1*Naive
GDF3	-5.01811	4.77762	92.2799	7.52446e-22	2.94832e-20	GDF3	-1*Naive
ZNF727	-11.4983	0.457178	92.1493	8.03766e-22	3.14294e-20	ZNF727	-1*Naive
CARD8	3.37392	3.70373	92.0963	8.25575e-22	3.22058e-20	CARD8	-1*Naive
CCDC80	-3.26533	9.21306	92.0929	8.27004e-22	3.22058e-20	CCDC80	-1*Naive
NFASC	4.88989	4.03701	91.9783	8.76321e-22	3.40567e-20	NFASC	-1*Naive
MSI1	2.69038	4.70546	91.8647	9.28081e-22	3.59948e-20	MSI1	-1*Naive
FRG1B	-6.13983	2.16531	91.8036	9.57195e-22	3.70485e-20	FRG1B	-1*Naive
SYT9	7.03434	1.1473	91.7831	9.67193e-22	3.73596e-20	SYT9	-1*Naive
SVA_B:SVA_B:Other	-2.79579	5.49938	91.7629	9.7707e-22	3.76647e-20	SVA_B:SVA_B:Other	-1*Naive
HERV15-int:ERV1:LTR	4.78717	2.07634	91.7372	9.89879e-22	3.80813e-20	HERV15-int:ERV1:LTR	-1*Naive
BCHE	11.6556	2.15047	91.7205	9.98229e-22	3.83251e-20	BCHE	-1*Naive
TRIM53AP	-10.6396	-0.356075	91.5264	1.10112e-21	4.21906e-20	TRIM53AP	-1*Naive
RNF130	2.35263	6.32549	91.2635	1.25762e-21	4.80902e-20	RNF130	-1*Naive
NR2F2	-5.29679	5.14249	91.2227	1.2838e-21	4.89928e-20	NR2F2	-1*Naive
AGL	-3.62121	5.80698	91.1973	1.30037e-21	4.9526e-20	AGL	-1*Naive
GNG7	3.42279	3.30974	91.1613	1.32422e-21	5.03336e-20	GNG7	-1*Naive
RCBTB1	-2.33247	5.91365	90.9962	1.43951e-21	5.46069e-20	RCBTB1	-1*Naive
DPYSL4	3.1237	4.47576	90.9138	1.50067e-21	5.68137e-20	DPYSL4	-1*Naive
MYLK	4.17314	5.94853	90.7736	1.61091e-21	6.08662e-20	MYLK	-1*Naive
PLEKHG1	-5.36026	3.7478	90.6765	1.69189e-21	6.37993e-20	PLEKHG1	-1*Naive
C1orf226	3.56867	4.00679	90.6042	1.75488e-21	6.6044e-20	C1orf226	-1*Naive
RARG	3.16461	5.86505	90.588	1.76932e-21	6.64558e-20	RARG	-1*Naive
P3H4	2.47888	6.19831	90.5677	1.78754e-21	6.70083e-20	P3H4	-1*Naive
RNF165	5.11552	2.39912	90.509	1.8414e-21	6.88914e-20	RNF165	-1*Naive
LOC102724153	-10.6935	-0.320487	90.4926	1.85668e-21	6.9327e-20	LOC102724153	-1*Naive
SNTG2	6.16359	2.12329	90.3743	1.97112e-21	7.3456e-20	SNTG2	-1*Naive
TDRD9	-10.4936	-0.494265	90.339	2.00661e-21	7.46325e-20	TDRD9	-1*Naive
FAM189A1	3.9282	3.17079	90.2976	2.049e-21	7.60607e-20	FAM189A1	-1*Naive
EFHD1	-3.36342	4.06625	90.2912	2.05569e-21	7.61605e-20	EFHD1	-1*Naive
TMEM26	11.0234	1.32906	90.1766	2.17822e-21	8.05433e-20	TMEM26	-1*Naive
RNF19B	-2.8546	5.04408	90.0323	2.34304e-21	8.64698e-20	RNF19B	-1*Naive
MER91B:hAT-Tip100:DNA	-3.39086	3.24222	89.9515	2.44066e-21	8.98985e-20	MER91B:hAT-Tip100:DNA	-1*Naive
SAMD14	5.09506	3.73735	89.8635	2.55176e-21	9.38092e-20	SAMD14	-1*Naive
ZNF716	-10.6515	-0.368335	89.7034	2.76682e-21	1.01519e-19	ZNF716	-1*Naive
LTR5B:ERVK:LTR	-2.96488	3.83556	89.6712	2.81219e-21	1.02986e-19	LTR5B:ERVK:LTR	-1*Naive
KCND2	4.69045	2.12494	89.4991	3.06778e-21	1.1213e-19	KCND2	-1*Naive
ACSM3	5.78163	2.22124	89.4591	3.13038e-21	1.14199e-19	ACSM3	-1*Naive
LDOC1	2.5059	5.19331	89.3906	3.24066e-21	1.17996e-19	LDOC1	-1*Naive
HOXA11	-9.06286	3.653	89.2825	3.42275e-21	1.24388e-19	HOXA11	-1*Naive
HOXD13	-7.98993	0.254052	89.2639	3.45515e-21	1.25327e-19	HOXD13	-1*Naive
NUPR1	-6.60668	4.41584	89.1015	3.75066e-21	1.35787e-19	NUPR1	-1*Naive
MT1E	-9.27592	6.71974	89.0706	3.80976e-21	1.37665e-19	MT1E	-1*Naive
HAND2	-10.3203	3.53681	88.8756	4.2044e-21	1.51637e-19	HAND2	-1*Naive
MSLN	-5.22419	0.668704	88.7479	4.48469e-21	1.6144e-19	MSLN	-1*Naive
BST2	5.33655	4.42087	88.489	5.11177e-21	1.83667e-19	BST2	-1*Naive
TRIM46	3.59722	3.41708	88.4721	5.15574e-21	1.84898e-19	TRIM46	-1*Naive
BHLHE22	-10.3493	-0.642446	88.4143	5.30852e-21	1.90019e-19	BHLHE22	-1*Naive
FA2H	-4.30802	1.87404	88.4025	5.3402e-21	1.90794e-19	FA2H	-1*Naive
TRPM3	6.17436	1.67898	88.3679	5.43457e-21	1.93802e-19	TRPM3	-1*Naive
C1RL	4.69153	3.85191	88.1828	5.9678e-21	2.1242e-19	C1RL	-1*Naive
SOHLH2	-3.75888	2.60456	88.176	5.98821e-21	2.12749e-19	SOHLH2	-1*Naive
HOXB7	-10.3379	1.8147	88.124	6.14778e-21	2.18011e-19	HOXB7	-1*Naive
CTNND2	4.11547	2.95131	88.0446	6.39937e-21	2.26512e-19	CTNND2	-1*Naive
CBR1	2.39456	6.69047	87.9991	6.54852e-21	2.31361e-19	CBR1	-1*Naive
SLC13A4	5.30703	1.44807	87.7641	7.37469e-21	2.60067e-19	SLC13A4	-1*Naive
SPDYE5	-10.4379	-0.569588	87.7552	7.40771e-21	2.60749e-19	SPDYE5	-1*Naive
NFATC4	3.97995	5.6915	87.7482	7.43392e-21	2.61189e-19	NFATC4	-1*Naive
PCDHA8	5.30301	3.06798	87.711	7.57504e-21	2.65657e-19	PCDHA8	-1*Naive
CDH8	-6.42219	3.81569	87.5572	8.18788e-21	2.86621e-19	CDH8	-1*Naive
ASB13	3.45796	4.05674	87.2816	9.41173e-21	3.28858e-19	ASB13	-1*Naive
ARMT1	-3.22258	6.3932	87.2414	9.60498e-21	3.34996e-19	ARMT1	-1*Naive
TMSB4X	2.7582	10.2754	87.1707	9.95469e-21	3.46168e-19	TMSB4X	-1*Naive
SEMA3A	4.55909	4.1485	87.1693	9.96168e-21	3.46168e-19	SEMA3A	-1*Naive
HMX1	-6.88685	0.716184	86.7521	1.23011e-20	4.26684e-19	HMX1	-1*Naive
PDCD4-AS1	5.21304	1.20235	86.6469	1.29731e-20	4.49177e-19	PDCD4-AS1	-1*Naive
ALDH1A2	-6.5239	0.258503	86.5604	1.35535e-20	4.6842e-19	ALDH1A2	-1*Naive
CYB5A	3.11841	5.73216	86.367	1.49456e-20	5.15596e-19	CYB5A	-1*Naive
LCP1	-5.832	4.66911	86.2226	1.60777e-20	5.5365e-19	LCP1	-1*Naive
MT1X	-3.93727	7.05502	86.1402	1.67624e-20	5.76184e-19	MT1X	-1*Naive
HERV17-int:ERV1:LTR	-3.02218	3.53176	86.0041	1.79566e-20	6.16123e-19	HERV17-int:ERV1:LTR	-1*Naive
TRIM49B	-10.2736	-0.711287	85.8278	1.96307e-20	6.7235e-19	TRIM49B	-1*Naive
SLC2A12	6.97709	3.51335	85.7556	2.03603e-20	6.96088e-19	SLC2A12	-1*Naive
KLHDC10	2.83233	4.93636	85.3991	2.43833e-20	8.32135e-19	KLHDC10	-1*Naive
SEPHS2	-2.6556	6.75139	85.3116	2.54863e-20	8.67668e-19	SEPHS2	-1*Naive
MIXL1	-4.13947	1.50652	85.3093	2.55156e-20	8.67668e-19	MIXL1	-1*Naive
PDPN	-3.21452	7.27544	85.1891	2.71149e-20	9.20409e-19	PDPN	-1*Naive
SYK	-4.59262	4.05579	85.0375	2.92766e-20	9.92019e-19	SYK	-1*Naive
CD7	-4.16739	1.07625	84.8715	3.18398e-20	1.07695e-18	CD7	-1*Naive
PRSS8	2.22424	6.93778	84.8312	3.24951e-20	1.09717e-18	PRSS8	-1*Naive
CRIP1	-8.60941	5.60256	84.7934	3.31222e-20	1.11636e-18	CRIP1	-1*Naive
TFAP2D	-10.3882	-0.588981	84.651	3.55971e-20	1.19766e-18	TFAP2D	-1*Naive
HMGN4	-2.45793	6.71064	84.5673	3.71354e-20	1.24721e-18	HMGN4	-1*Naive
ADAMTS10	6.35732	3.2981	84.3627	4.11852e-20	1.38079e-18	ADAMTS10	-1*Naive
CLCN4	4.49318	3.29757	84.3577	4.12898e-20	1.38187e-18	CLCN4	-1*Naive
TOR4A	3.33146	4.59917	84.2901	4.27252e-20	1.4274e-18	TOR4A	-1*Naive
PRAME	-6.79838	0.887143	84.2786	4.29751e-20	1.43323e-18	PRAME	-1*Naive
S100A10	-2.91226	6.80875	84.2408	4.38029e-20	1.4561e-18	S100A10	-1*Naive
GCH1	-2.84147	3.92616	84.2403	4.38138e-20	1.4561e-18	GCH1	-1*Naive
SLC38A4	6.32922	2.91203	84.1406	4.60805e-20	1.52876e-18	SLC38A4	-1*Naive
LOC101927204	7.12797	0.931383	84.0905	4.72632e-20	1.56528e-18	LOC101927204	-1*Naive
HSBP1L1	-6.16442	1.57366	84.0077	4.92858e-20	1.62943e-18	HSBP1L1	-1*Naive
NDUFAB1	-2.43907	7.40469	83.9473	5.08135e-20	1.67702e-18	NDUFAB1	-1*Naive
NKX6-1	-10.3064	-0.664394	83.8857	5.24227e-20	1.72714e-18	NKX6-1	-1*Naive
DTX1	3.96803	2.50782	83.8487	5.34114e-20	1.75667e-18	DTX1	-1*Naive
GAS2L1	-2.75691	5.00271	83.8262	5.4025e-20	1.77379e-18	GAS2L1	-1*Naive
SLC44A4	7.03438	1.22506	83.8174	5.4265e-20	1.7786e-18	SLC44A4	-1*Naive
STOM	-3.00351	6.0653	83.8139	5.43604e-20	1.77867e-18	STOM	-1*Naive
MAGED4	4.64489	1.80064	83.6158	6.00914e-20	1.95945e-18	MAGED4	-1*Naive
MAGED4B	4.64489	1.80064	83.6158	6.00914e-20	1.95945e-18	MAGED4B	-1*Naive
CAPN13	6.0397	1.5715	83.6005	6.05567e-20	1.97125e-18	CAPN13	-1*Naive
BCAM	3.03493	6.81892	83.5428	6.23505e-20	2.02618e-18	BCAM	-1*Naive
C19orf68	3.37603	4.4847	83.5151	6.32314e-20	2.0513e-18	C19orf68	-1*Naive
TM4SF18	6.71128	1.13987	83.2696	7.15924e-20	2.3186e-18	TM4SF18	-1*Naive
CDHR1	-4.58785	3.8927	83.254	7.21605e-20	2.33303e-18	CDHR1	-1*Naive
PPP2R2B	5.50331	4.60161	83.2293	7.30683e-20	2.35837e-18	PPP2R2B	-1*Naive
CHST2	-3.11261	5.79333	83.0684	7.92646e-20	2.55404e-18	CHST2	-1*Naive
BEX1	6.30222	4.95943	83.0523	7.99107e-20	2.57051e-18	BEX1	-1*Naive
DLG4	4.02014	5.34306	83.0193	8.12569e-20	2.6094e-18	DLG4	-1*Naive
GRHL2	3.18822	4.5086	83.0094	8.16635e-20	2.61804e-18	GRHL2	-1*Naive
CTSK	4.63222	4.1364	82.9815	8.28257e-20	2.65084e-18	CTSK	-1*Naive
ORAI2	3.23675	5.40113	82.8735	8.74744e-20	2.79492e-18	ORAI2	-1*Naive
P3H2	4.71052	5.66629	82.7838	9.15394e-20	2.91727e-18	P3H2	-1*Naive
EPPK1	-4.52189	5.41443	82.7822	9.161e-20	2.91727e-18	EPPK1	-1*Naive
MAML3	3.8254	3.27204	82.742	9.34934e-20	2.97228e-18	MAML3	-1*Naive
PXDC1	-2.79706	4.6334	82.623	9.92958e-20	3.15148e-18	PXDC1	-1*Naive
CCNO	-6.99584	-0.0354689	82.5	1.05672e-19	3.34829e-18	CCNO	-1*Naive
SLC9A3	-7.44291	0.139679	82.4788	1.06807e-19	3.37862e-18	SLC9A3	-1*Naive
ASTN1	4.09217	3.23633	82.3302	1.15147e-19	3.63638e-18	ASTN1	-1*Naive
MIR4458HG	-6.27903	1.64197	82.2242	1.21495e-19	3.83051e-18	MIR4458HG	-1*Naive
ZNF208	-9.08477	4.88107	82.1275	1.27586e-19	4.01589e-18	ZNF208	-1*Naive
JADE2	-3.41393	5.92289	82.0954	1.29676e-19	4.07275e-18	JADE2	-1*Naive
SAMD5	-9.65879	1.92324	82.0932	1.2982e-19	4.07275e-18	SAMD5	-1*Naive
MATN4	5.08676	1.17262	82.0899	1.30034e-19	4.07277e-18	MATN4	-1*Naive
ATG9B	-4.03018	2.2458	82.0202	1.34703e-19	4.21206e-18	ATG9B	-1*Naive
AHSP	10.9317	1.69105	81.9913	1.36686e-19	4.26707e-18	AHSP	-1*Naive
GOLT1A	5.05338	1.65015	81.9593	1.38916e-19	4.3296e-18	GOLT1A	-1*Naive
RRAD	-9.57502	3.96434	81.754	1.54123e-19	4.7957e-18	RRAD	-1*Naive
FMOD	-4.8894	1.97261	81.5239	1.73156e-19	5.37913e-18	FMOD	-1*Naive
PROSER2-AS1	-7.22773	1.96612	81.4481	1.79921e-19	5.58019e-18	PROSER2-AS1	-1*Naive
STAC	5.24086	2.67278	81.2937	1.94546e-19	6.02397e-18	STAC	-1*Naive
ETFA	2.28524	6.07203	81.2885	1.95062e-19	6.03015e-18	ETFA	-1*Naive
PRNP	-2.79865	6.41932	81.2407	1.99832e-19	6.16758e-18	PRNP	-1*Naive
WDR47	-3.05706	3.77288	81.1208	2.12329e-19	6.54268e-18	WDR47	-1*Naive
LDLRAP1	-2.52948	5.09058	80.8007	2.49673e-19	7.68096e-18	LDLRAP1	-1*Naive
PHC2	3.01076	5.72844	80.6252	2.72852e-19	8.38051e-18	PHC2	-1*Naive
LOC101928254	-10.5016	-0.324458	80.4934	2.91682e-19	8.94445e-18	LOC101928254	-1*Naive
RAB38	3.32097	3.757	80.4812	2.93487e-19	8.98532e-18	RAB38	-1*Naive
IQSEC3	7.64563	2.08439	80.4729	2.94721e-19	9.00863e-18	IQSEC3	-1*Naive
FSD1	2.48124	5.31485	80.4483	2.9841e-19	9.10677e-18	FSD1	-1*Naive
MAP7D1	2.24044	6.94572	80.4401	2.9965e-19	9.12997e-18	MAP7D1	-1*Naive
GATA4	-6.95967	0.708562	80.3299	3.16844e-19	9.63843e-18	GATA4	-1*Naive
TRIM58	-3.51279	2.53433	80.2679	3.26935e-19	9.92953e-18	TRIM58	-1*Naive
IKBKE	4.42831	3.13963	80.1982	3.38669e-19	1.02591e-17	IKBKE	-1*Naive
GATA2	-7.02308	0.73123	80.1971	3.38862e-19	1.02591e-17	GATA2	-1*Naive
CSNK1A1P1	-10.0264	-0.932396	80.0893	3.5787e-19	1.08173e-17	CSNK1A1P1	-1*Naive
LGALS3	-3.54621	4.2291	80.0685	3.61645e-19	1.09141e-17	LGALS3	-1*Naive
DPEP1	3.96141	3.10567	79.9698	3.8017e-19	1.1455e-17	DPEP1	-1*Naive
TRIM49	-10.0122	-0.95286	79.905	3.92847e-19	1.18183e-17	TRIM49	-1*Naive
H2AFY	2.9127	6.89967	79.8577	4.02367e-19	1.20856e-17	H2AFY	-1*Naive
UPP1	-4.46397	6.34862	79.8166	4.1083e-19	1.23204e-17	UPP1	-1*Naive
UCMA	6.54346	0.848211	79.7336	4.2846e-19	1.28289e-17	UCMA	-1*Naive
PRR15	-2.71128	3.68259	79.7065	4.34377e-19	1.29856e-17	PRR15	-1*Naive
PPP1R1B	3.56152	4.28076	79.6725	4.419e-19	1.31898e-17	PPP1R1B	-1*Naive
OPN3	2.90491	4.97637	79.5909	4.60553e-19	1.37251e-17	OPN3	-1*Naive
SORBS2	4.33088	4.12867	79.3976	5.07877e-19	1.51117e-17	SORBS2	-1*Naive
WNT2	-10.394	-0.579018	79.3935	5.08921e-19	1.51192e-17	WNT2	-1*Naive
REM1	-10.0526	-0.916121	79.3281	5.26069e-19	1.56043e-17	REM1	-1*Naive
FAM167B	6.51792	1.47009	79.1841	5.65845e-19	1.6758e-17	FAM167B	-1*Naive
MANEAL	-3.26552	3.32082	79.1287	5.81935e-19	1.72077e-17	MANEAL	-1*Naive
BAK1	-2.16689	6.24705	79.0875	5.94183e-19	1.75427e-17	BAK1	-1*Naive
MER106B:hAT-Charlie:DNA	-3.20531	2.25625	79.0663	6.00594e-19	1.77045e-17	MER106B:hAT-Charlie:DNA	-1*Naive
MARCH4	6.3253	4.04411	78.9202	6.46713e-19	1.90346e-17	MARCH4	-1*Naive
TRDN	5.73204	2.91215	78.8912	6.56278e-19	1.92863e-17	TRDN	-1*Naive
OAT	-2.70725	7.11904	78.8813	6.59552e-19	1.93526e-17	OAT	-1*Naive
CRABP1	4.36566	6.95168	78.8282	6.77528e-19	1.98495e-17	CRABP1	-1*Naive
LINC00189	-11.1015	0.135798	78.8072	6.84776e-19	2.0031e-17	LINC00189	-1*Naive
DHX16	-2.17631	5.9528	78.7975	6.88153e-19	2.00989e-17	DHX16	-1*Naive
HOXA10	-9.7609	3.9435	78.7779	6.94996e-19	2.02288e-17	HOXA10	-1*Naive
LIN7A	9.98067	2.1674	78.7771	6.95293e-19	2.02288e-17	LIN7A	-1*Naive
KLF5	-6.49212	4.17004	78.7757	6.95788e-19	2.02288e-17	KLF5	-1*Naive
SMARCA2	-5.16924	5.01045	78.6373	7.46262e-19	2.16632e-17	SMARCA2	-1*Naive
KLK10	4.77295	2.22749	78.5952	7.62354e-19	2.20967e-17	KLK10	-1*Naive
SYCE1	-10.8177	-0.163984	78.5818	7.67521e-19	2.22126e-17	SYCE1	-1*Naive
ARHGEF9	2.87891	4.69125	78.5734	7.70813e-19	2.2274e-17	ARHGEF9	-1*Naive
GJC1	2.39336	6.06927	78.5358	7.85605e-19	2.26671e-17	GJC1	-1*Naive
DNAJA4	-3.76981	3.16222	78.4944	8.02261e-19	2.31126e-17	DNAJA4	-1*Naive
FKBP7	3.21918	3.8563	78.4298	8.28922e-19	2.38447e-17	FKBP7	-1*Naive
HCG4	10.3612	0.856443	78.42	8.33055e-19	2.39076e-17	HCG4	-1*Naive
LOC441601	-7.11771	0.0290304	78.4186	8.3362e-19	2.39076e-17	LOC441601	-1*Naive
ARPC1B	-2.28748	7.41448	78.3874	8.46925e-19	2.42526e-17	ARPC1B	-1*Naive
FEZF1	10.8254	2.08162	78.3385	8.68145e-19	2.4823e-17	FEZF1	-1*Naive
C7orf57	-7.03294	1.18491	78.3111	8.80242e-19	2.5095e-17	C7orf57	-1*Naive
SPTLC2	-2.06291	7.03075	78.311	8.80296e-19	2.5095e-17	SPTLC2	-1*Naive
ALPPL2	-13.2678	7.6183	78.1076	9.75794e-19	2.77455e-17	ALPPL2	-1*Naive
TRIM49C	-9.92612	-1.04266	78.1053	9.76934e-19	2.77455e-17	TRIM49C	-1*Naive
PDGFC	-3.17108	4.93283	78.1038	9.77641e-19	2.77455e-17	PDGFC	-1*Naive
ZNF560	-7.82699	3.69272	78.053	1.00315e-18	2.84271e-17	ZNF560	-1*Naive
SYTL4	-6.4735	0.516346	77.889	1.08998e-18	3.08418e-17	SYTL4	-1*Naive
SCN4A	5.67257	2.8212	77.8786	1.09571e-18	3.0958e-17	SCN4A	-1*Naive
KCNV2	-8.22754	-0.560212	77.8561	1.10829e-18	3.1267e-17	KCNV2	-1*Naive
ZNF257	-11.16	3.30542	77.7929	1.1443e-18	3.2235e-17	ZNF257	-1*Naive
KIF1A	3.61328	7.78907	77.7711	1.157e-18	3.25446e-17	KIF1A	-1*Naive
PLBD1	-2.86501	5.59062	77.7667	1.15957e-18	3.25688e-17	PLBD1	-1*Naive
TUNAR	4.20472	5.85052	77.7427	1.17375e-18	3.29185e-17	TUNAR	-1*Naive
SMPD1	-2.82809	5.42319	77.6366	1.23854e-18	3.46847e-17	SMPD1	-1*Naive
MAGED1	1.93458	8.29623	77.4054	1.39232e-18	3.89339e-17	MAGED1	-1*Naive
MMP24	-3.33233	4.90955	77.3153	1.45731e-18	4.06913e-17	MMP24	-1*Naive
FAM133A	-4.90057	1.7525	77.2906	1.47564e-18	4.11428e-17	FAM133A	-1*Naive
CDA	-3.06527	3.59513	77.2274	1.52366e-18	4.24197e-17	CDA	-1*Naive
BCAT2	2.16289	4.89112	77.1879	1.55444e-18	4.32133e-17	BCAT2	-1*Naive
ARSI	-3.3341	4.28766	77.1783	1.56199e-18	4.336e-17	ARSI	-1*Naive
PVR	-3.73669	5.99352	77.0839	1.63851e-18	4.54181e-17	PVR	-1*Naive
LOC441666	-9.31965	2.91477	77.0687	1.6511e-18	4.57005e-17	LOC441666	-1*Naive
TMEM178A	4.32298	3.03711	77.0642	1.65489e-18	4.57388e-17	TMEM178A	-1*Naive
ZNF468	-2.54047	3.84358	76.8622	1.83315e-18	5.05243e-17	ZNF468	-1*Naive
ATXN1	-4.1613	3.41416	76.862	1.83334e-18	5.05243e-17	ATXN1	-1*Naive
CD4	5.08146	1.21289	76.8106	1.88167e-18	5.17812e-17	CD4	-1*Naive
MER48:ERV1:LTR	-4.15165	3.68368	76.7965	1.89511e-18	5.20759e-17	MER48:ERV1:LTR	-1*Naive
HAVCR1	-8.03746	-0.751683	76.7723	1.91846e-18	5.26416e-17	HAVCR1	-1*Naive
LRFN2	7.18167	0.707671	76.6978	1.99223e-18	5.45871e-17	LRFN2	-1*Naive
APOL4	-8.04856	0.119018	76.6784	2.01194e-18	5.50479e-17	APOL4	-1*Naive
AMOTL1	2.8462	6.33852	76.667	2.02354e-18	5.52858e-17	AMOTL1	-1*Naive
TNRC18	-4.15007	6.67355	76.6242	2.06787e-18	5.64161e-17	TNRC18	-1*Naive
FBP1	-3.45887	3.90091	76.4314	2.27992e-18	6.21123e-17	FBP1	-1*Naive
CRYBB1	-3.71186	2.52852	76.3978	2.31911e-18	6.30897e-17	CRYBB1	-1*Naive
SLC22A20	3.9657	2.65046	76.2979	2.43941e-18	6.62679e-17	SLC22A20	-1*Naive
TSSC2	2.33796	5.22372	76.2707	2.47332e-18	6.70933e-17	TSSC2	-1*Naive
MLPH	6.01218	3.24913	76.1811	2.58808e-18	7.01064e-17	MLPH	-1*Naive
GLT8D2	3.77942	4.32036	76.0684	2.74014e-18	7.41199e-17	GLT8D2	-1*Naive
PPIC	-2.39308	4.8286	76.0594	2.75253e-18	7.42621e-17	PPIC	-1*Naive
ICOSLG	-3.81808	3.17031	76.059	2.75319e-18	7.42621e-17	ICOSLG	-1*Naive
HLA-C	2.2558	5.9166	76.0131	2.81782e-18	7.586e-17	HLA-C	-1*Naive
DND1	-5.31107	2.9133	76.0113	2.8204e-18	7.586e-17	DND1	-1*Naive
RTKN2	2.8056	3.96593	75.9163	2.95941e-18	7.94867e-17	RTKN2	-1*Naive
ECSCR	6.79245	0.127033	75.8907	2.99808e-18	8.04118e-17	ECSCR	-1*Naive
PEAK1	4.27717	6.29975	75.8844	3.00772e-18	8.05571e-17	PEAK1	-1*Naive
GABRA3	6.10607	2.37632	75.8167	3.1125e-18	8.32464e-17	GABRA3	-1*Naive
DENND5A	-2.26149	7.10282	75.8133	3.11797e-18	8.32756e-17	DENND5A	-1*Naive
PLEC	-2.66091	9.0186	75.7752	3.17875e-18	8.47799e-17	PLEC	-1*Naive
VPS37B	-3.64511	5.22348	75.7453	3.22718e-18	8.59514e-17	VPS37B	-1*Naive
COMMD3-BMI1	-2.7807	3.34358	75.6894	3.31981e-18	8.8295e-17	COMMD3-BMI1	-1*Naive
SLC51A	6.42553	0.34144	75.6117	3.45312e-18	9.17123e-17	SLC51A	-1*Naive
ZNF717	-5.66249	0.964451	75.595	3.48242e-18	9.23616e-17	ZNF717	-1*Naive
ADGRB1	3.04723	3.34864	75.5596	3.5455e-18	9.39041e-17	ADGRB1	-1*Naive
ADAM12	-3.45146	6.16127	75.5492	3.56417e-18	9.42674e-17	ADAM12	-1*Naive
PPP3CA	2.41556	5.4195	75.4002	3.84346e-18	1.01513e-16	PPP3CA	-1*Naive
HHIP	-10.1347	3.77028	75.3727	3.89737e-18	1.02794e-16	HHIP	-1*Naive
MFNG	6.26653	2.08802	75.2578	4.13097e-18	1.08805e-16	MFNG	-1*Naive
ST8SIA6-AS1	-10.602	-0.367787	75.1956	4.2632e-18	1.12133e-16	ST8SIA6-AS1	-1*Naive
CLDN3	4.47376	4.51836	75.1578	4.34558e-18	1.14142e-16	CLDN3	-1*Naive
LINC00989	-9.82265	-1.13703	75.1335	4.39933e-18	1.15394e-16	LINC00989	-1*Naive
LPL	5.90589	3.26126	75.1271	4.41375e-18	1.15614e-16	LPL	-1*Naive
SCG3	4.75737	5.60529	75.06	4.56626e-18	1.19444e-16	SCG3	-1*Naive
RHOBTB1	2.75874	4.25832	74.9924	4.72527e-18	1.23434e-16	RHOBTB1	-1*Naive
SARDH	4.4719	3.90446	74.9723	4.77356e-18	1.24524e-16	SARDH	-1*Naive
MORN4	2.65901	3.72346	74.6895	5.50884e-18	1.43509e-16	MORN4	-1*Naive
IKZF1	7.22703	0.341726	74.5956	5.7772e-18	1.50294e-16	IKZF1	-1*Naive
ARVCF	2.20519	5.05619	74.572	5.84673e-18	1.51743e-16	ARVCF	-1*Naive
LTR62:ERVL:LTR	-3.53617	1.51288	74.5713	5.84885e-18	1.51743e-16	LTR62:ERVL:LTR	-1*Naive
CXCL6	9.8887	0.88881	74.5395	5.94377e-18	1.53996e-16	CXCL6	-1*Naive
HNRNPU-AS1	3.42926	4.67561	74.4998	6.06444e-18	1.56909e-16	HNRNPU-AS1	-1*Naive
MT1F	-6.32335	5.2763	74.4756	6.13913e-18	1.58626e-16	MT1F	-1*Naive
ORAI3	3.59652	3.96433	74.4257	6.29638e-18	1.62469e-16	ORAI3	-1*Naive
SLC25A27	6.08537	1.50483	74.3681	6.4827e-18	1.6705e-16	SLC25A27	-1*Naive
PLEKHG3	2.73117	5.86052	74.2982	6.71664e-18	1.72845e-16	PLEKHG3	-1*Naive
CAMTA2	-2.80111	4.41442	74.2384	6.92318e-18	1.77919e-16	CAMTA2	-1*Naive
PRKG1	4.56051	3.75232	74.1281	7.32083e-18	1.87885e-16	PRKG1	-1*Naive
ACOX1	-2.59107	5.2598	74.1215	7.34552e-18	1.88265e-16	ACOX1	-1*Naive
WNT10B	-6.01082	1.76857	74.1032	7.41389e-18	1.89762e-16	WNT10B	-1*Naive
SHISA6	6.13459	1.78594	73.8771	8.31339e-18	2.12499e-16	SHISA6	-1*Naive
TRIM43	-9.76099	-1.19978	73.7603	8.82019e-18	2.25151e-16	TRIM43	-1*Naive
PTPN13	3.31787	6.09211	73.7494	8.86932e-18	2.26102e-16	PTPN13	-1*Naive
OC90	-6.39351	1.06025	73.735	8.93397e-18	2.27446e-16	OC90	-1*Naive
RNF212	-4.82303	1.36064	73.7063	9.06486e-18	2.3047e-16	RNF212	-1*Naive
C15orf59-AS1	6.28472	0.735919	73.6624	9.26896e-18	2.35345e-16	C15orf59-AS1	-1*Naive
IL19	-9.89791	-1.08296	73.61	9.51791e-18	2.41344e-16	IL19	-1*Naive
TUBA3D	-7.67334	-0.252739	73.6071	9.532e-18	2.4138e-16	TUBA3D	-1*Naive
TACC1	-2.92246	4.66946	73.508	1.00227e-17	2.5347e-16	TACC1	-1*Naive
DCAF4	-3.21054	4.8408	73.4282	1.04363e-17	2.63579e-16	DCAF4	-1*Naive
ZNF99	-11.8183	1.12567	73.2567	1.1384e-17	2.87134e-16	ZNF99	-1*Naive
PARP14	2.91939	3.40019	73.1164	1.22226e-17	3.07877e-16	PARP14	-1*Naive
GCM1	-5.68517	-0.0679329	73.0987	1.23328e-17	3.10242e-16	GCM1	-1*Naive
CCDC169-SOHLH2	-3.43564	3.00076	73.0644	1.2549e-17	3.15264e-16	CCDC169-SOHLH2	-1*Naive
SLMO2	-2.33497	4.74961	72.9688	1.31714e-17	3.30465e-16	SLMO2	-1*Naive
LYST	-4.99243	2.10825	72.8367	1.40832e-17	3.52878e-16	LYST	-1*Naive
HYOU1	-2.4547	9.00923	72.8217	1.41908e-17	3.55105e-16	HYOU1	-1*Naive
ZNF335	-2.3249	4.96906	72.7714	1.45575e-17	3.63803e-16	ZNF335	-1*Naive
CCBE1	4.91401	4.44253	72.7421	1.47749e-17	3.68753e-16	CCBE1	-1*Naive
YIF1B	-2.29073	7.0001	72.7087	1.50267e-17	3.74546e-16	YIF1B	-1*Naive
NEURL1	-5.56061	1.45848	72.6835	1.52198e-17	3.78864e-16	NEURL1	-1*Naive
YPEL1	5.53828	4.42192	72.6425	1.55397e-17	3.86321e-16	YPEL1	-1*Naive
CD79B	4.53465	0.900144	72.4279	1.73245e-17	4.30132e-16	CD79B	-1*Naive
CD24	3.32643	9.44951	72.4163	1.74269e-17	4.32109e-16	CD24	-1*Naive
HLA-DMA	4.0131	1.86906	72.4002	1.75693e-17	4.35074e-16	HLA-DMA	-1*Naive
TAC3	3.57409	2.77864	72.3442	1.80754e-17	4.47026e-16	TAC3	-1*Naive
IVNS1ABP	2.14919	7.36313	72.307	1.84191e-17	4.54934e-16	IVNS1ABP	-1*Naive
MGAT4C	5.18827	1.1128	72.2666	1.88003e-17	4.63748e-16	MGAT4C	-1*Naive
NCEH1	-4.53061	4.08067	72.243	1.90267e-17	4.68727e-16	NCEH1	-1*Naive
SEMA3F	2.83449	6.25285	72.1341	2.0106e-17	4.94674e-16	SEMA3F	-1*Naive
FKBP10	2.47612	8.80598	71.9937	2.15883e-17	5.30459e-16	FKBP10	-1*Naive
C15orf27	3.49782	2.48283	71.8849	2.28128e-17	5.59825e-16	C15orf27	-1*Naive
GATA5	-6.34092	0.232264	71.8607	2.30935e-17	5.65983e-16	GATA5	-1*Naive
HLA-DPB1	3.17248	4.01692	71.8483	2.32391e-17	5.68821e-16	HLA-DPB1	-1*Naive
GRM3	5.44908	1.5655	71.8431	2.33008e-17	5.69599e-16	GRM3	-1*Naive
GJC3	10.1945	1.10008	71.839	2.33493e-17	5.70052e-16	GJC3	-1*Naive
CXCL3	7.7238	0.711645	71.8302	2.34532e-17	5.71856e-16	CXCL3	-1*Naive
PRKD1	5.47727	2.53852	71.8091	2.37054e-17	5.77265e-16	PRKD1	-1*Naive
GATA3	-6.59532	-0.182159	71.617	2.61302e-17	6.355e-16	GATA3	-1*Naive
BIN2	-5.77986	-0.130876	71.5836	2.6576e-17	6.45519e-16	BIN2	-1*Naive
SETD8	-2.52741	4.91569	71.5557	2.69534e-17	6.53853e-16	SETD8	-1*Naive
ANOS1	3.70166	5.36823	71.5448	2.71035e-17	6.56656e-16	ANOS1	-1*Naive
TWIST1	-11.761	3.60402	71.4411	2.85667e-17	6.91226e-16	TWIST1	-1*Naive
WNT9A	-4.81752	1.27449	71.4088	2.90374e-17	7.01726e-16	WNT9A	-1*Naive
HCLS1	-4.05815	4.08206	71.3972	2.92081e-17	7.04955e-16	HCLS1	-1*Naive
DENND1A	2.12348	5.02282	71.3439	3.00081e-17	7.23347e-16	DENND1A	-1*Naive
RAPGEF3	4.94843	3.1408	71.2689	3.11709e-17	7.50428e-16	RAPGEF3	-1*Naive
VASN	3.23657	6.09582	71.2528	3.14258e-17	7.55609e-16	VASN	-1*Naive
USP3	3.5603	4.50542	71.2198	3.19564e-17	7.67398e-16	USP3	-1*Naive
FXYD4	-10.2764	-0.672565	71.2099	3.21164e-17	7.70269e-16	FXYD4	-1*Naive
AGPAT9	-5.89659	2.53147	71.2015	3.22539e-17	7.72592e-16	AGPAT9	-1*Naive
CHI3L2	-7.73022	-0.93458	71.1478	3.31442e-17	7.92185e-16	CHI3L2	-1*Naive
TPTE	-7.41454	-0.542592	71.1472	3.3155e-17	7.92185e-16	TPTE	-1*Naive
HERVK9-int:ERVK:LTR	-2.77754	4.56783	71.117	3.36657e-17	8.03378e-16	HERVK9-int:ERVK:LTR	-1*Naive
BTN3A1	5.96645	2.73705	71.0879	3.41666e-17	8.14312e-16	BTN3A1	-1*Naive
SCUBE1	5.00313	1.94199	71.0425	3.49615e-17	8.32216e-16	SCUBE1	-1*Naive
ULBP2	-10.0075	2.06591	71.0353	3.50887e-17	8.34201e-16	ULBP2	-1*Naive
NPR2	3.36138	4.51794	70.9439	3.67525e-17	8.72666e-16	NPR2	-1*Naive
MT1G	-8.18312	7.35983	70.9049	3.74858e-17	8.8897e-16	MT1G	-1*Naive
TOR3A	-2.28871	5.64548	70.7422	4.07089e-17	9.64203e-16	TOR3A	-1*Naive
SYNGAP1	3.15389	5.73461	70.7377	4.0803e-17	9.65231e-16	SYNGAP1	-1*Naive
ZFR2	3.07395	3.20999	70.519	4.55853e-17	1.07702e-15	ZFR2	-1*Naive
CDX1	-8.10883	1.03323	70.4994	4.60409e-17	1.08644e-15	CDX1	-1*Naive
ACOT4	-5.09936	1.11061	70.3307	5.01517e-17	1.18198e-15	ACOT4	-1*Naive
SLC45A1	6.563	1.00748	70.3233	5.03397e-17	1.18494e-15	SLC45A1	-1*Naive
FOLH1	-9.95037	-0.999294	70.2031	5.35014e-17	1.25781e-15	FOLH1	-1*Naive
IL32	-5.42503	3.54275	70.0484	5.78666e-17	1.35876e-15	IL32	-1*Naive
SPATA20	3.1876	4.86243	70.0336	5.83026e-17	1.36731e-15	SPATA20	-1*Naive
BEX5	4.55217	1.93969	70.0288	5.8444e-17	1.36894e-15	BEX5	-1*Naive
TMCC3	-3.44238	2.37788	69.9509	6.0798e-17	1.42129e-15	TMCC3	-1*Naive
GALNT16	3.82773	2.57844	69.95	6.08281e-17	1.42129e-15	GALNT16	-1*Naive
CAV2	-3.55209	4.42991	69.8775	6.31031e-17	1.47264e-15	CAV2	-1*Naive
SLC5A5	-3.59362	2.27442	69.8717	6.32893e-17	1.47518e-15	SLC5A5	-1*Naive
MYBPC2	4.69439	1.7935	69.7978	6.57067e-17	1.52965e-15	MYBPC2	-1*Naive
AHI1	2.61054	3.75077	69.7731	6.65344e-17	1.54703e-15	AHI1	-1*Naive
EFHC1	2.63553	3.64205	69.7228	6.82514e-17	1.58501e-15	EFHC1	-1*Naive
GBA3	-6.6115	-0.141546	69.7181	6.84168e-17	1.58692e-15	GBA3	-1*Naive
HOXD9	-9.66922	-0.0947003	69.6592	7.04895e-17	1.63301e-15	HOXD9	-1*Naive
CNTN2	5.4031	1.49558	69.4445	7.85965e-17	1.81861e-15	CNTN2	-1*Naive
DNAJC18	2.48409	4.21779	69.3518	8.23767e-17	1.90376e-15	DNAJC18	-1*Naive
CLIP1	-2.30379	5.72475	69.335	8.30827e-17	1.91724e-15	CLIP1	-1*Naive
FAT3	4.62661	5.27568	69.3331	8.31614e-17	1.91724e-15	FAT3	-1*Naive
CPNE9	3.78128	2.1608	69.296	8.47429e-17	1.95134e-15	CPNE9	-1*Naive
TBPL2	-6.93877	-0.924773	69.1988	8.90218e-17	2.04739e-15	TBPL2	-1*Naive
F2RL1	-2.83571	5.76911	69.1236	9.24801e-17	2.12436e-15	F2RL1	-1*Naive
PCDHB9	9.62471	0.886526	69.0517	9.5915e-17	2.20061e-15	PCDHB9	-1*Naive
LOC100130238	5.96597	0.773908	69.0448	9.62505e-17	2.20565e-15	LOC100130238	-1*Naive
KATNAL2	4.02318	2.66338	68.9042	1.03366e-16	2.36588e-15	KATNAL2	-1*Naive
DNM1	3.15566	4.70248	68.8433	1.06605e-16	2.43707e-15	DNM1	-1*Naive
PIEZO2	6.91415	4.65134	68.8178	1.07994e-16	2.46586e-15	PIEZO2	-1*Naive
DUSP4	4.20241	4.32143	68.7899	1.09534e-16	2.49803e-15	DUSP4	-1*Naive
HOXB4	-9.18527	0.845218	68.7747	1.10377e-16	2.51425e-15	HOXB4	-1*Naive
MEGF6	3.9386	4.73424	68.7643	1.10965e-16	2.52461e-15	MEGF6	-1*Naive
REST	-2.77058	6.00375	68.4963	1.27115e-16	2.8886e-15	REST	-1*Naive
TRIM48	-10.3918	-0.570935	68.4915	1.27423e-16	2.89216e-15	TRIM48	-1*Naive
ARNT2	5.48009	4.06348	68.4874	1.27692e-16	2.89481e-15	ARNT2	-1*Naive
GALNT13	4.10729	2.39181	68.4415	1.30699e-16	2.95945e-15	GALNT13	-1*Naive
FLT1	4.26111	6.84957	68.4365	1.31032e-16	2.96346e-15	FLT1	-1*Naive
VAV3	3.27534	3.19469	68.4215	1.32028e-16	2.98246e-15	VAV3	-1*Naive
VSNL1	5.78121	5.99792	68.3671	1.35726e-16	3.06236e-15	VSNL1	-1*Naive
TMEM92	3.63533	3.29258	68.3526	1.36725e-16	3.08125e-15	TMEM92	-1*Naive
CCDC74A	3.01629	2.8804	68.2877	1.41297e-16	3.18051e-15	CCDC74A	-1*Naive
PPARG	-4.53957	0.0956084	68.2445	1.44428e-16	3.24716e-15	PPARG	-1*Naive
NOVA1	3.74544	2.79974	68.1375	1.52483e-16	3.42421e-15	NOVA1	-1*Naive
CCDC125	-4.99301	1.72121	68.134	1.52755e-16	3.42629e-15	CCDC125	-1*Naive
USP28	-2.17634	6.92522	68.1256	1.53403e-16	3.43677e-15	USP28	-1*Naive
SATB1	3.91142	4.9682	68.0687	1.57899e-16	3.53335e-15	SATB1	-1*Naive
ZDHHC2	2.40367	4.4938	68.04	1.60212e-16	3.58089e-15	ZDHHC2	-1*Naive
TRIM21	2.89188	3.36121	68.0283	1.61164e-16	3.59795e-15	TRIM21	-1*Naive
NAB1	2.54696	4.55866	68.0103	1.62645e-16	3.62676e-15	NAB1	-1*Naive
CTSL	-2.14355	6.26449	67.9528	1.6746e-16	3.72976e-15	CTSL	-1*Naive
PEX5L	6.73811	0.630904	67.9408	1.68479e-16	3.74807e-15	PEX5L	-1*Naive
ADCY10	-6.42033	0.613677	67.9214	1.70148e-16	3.77719e-15	ADCY10	-1*Naive
KIAA0408	4.12477	2.23898	67.919	1.70352e-16	3.77719e-15	KIAA0408	-1*Naive
GNPAT	2.24149	5.77643	67.9186	1.70383e-16	3.77719e-15	GNPAT	-1*Naive
CYP2R1	3.58318	2.64256	67.8414	1.77186e-16	3.92343e-15	CYP2R1	-1*Naive
TMEM125	2.77652	3.98757	67.7803	1.82763e-16	4.04223e-15	TMEM125	-1*Naive
CSRP2	2.34683	6.70615	67.682	1.9211e-16	4.24403e-15	CSRP2	-1*Naive
ABCB10	-2.75635	3.84749	67.627	1.97544e-16	4.35901e-15	ABCB10	-1*Naive
PKP3	-3.34427	3.40346	67.5718	2.03154e-16	4.47762e-15	PKP3	-1*Naive
COL1A1	-3.67147	13.1719	67.4922	2.11528e-16	4.65678e-15	COL1A1	-1*Naive
SPON1	-3.6359	2.2882	67.4871	2.12069e-16	4.66331e-15	SPON1	-1*Naive
F10	5.02544	0.952667	67.461	2.14894e-16	4.71999e-15	F10	-1*Naive
UCHL1	2.92752	8.91832	67.3215	2.30648e-16	5.06018e-15	UCHL1	-1*Naive
SEC23B	-1.98941	6.58737	67.1917	2.46349e-16	5.39357e-15	SEC23B	-1*Naive
CROCC	2.28478	5.7078	67.1912	2.46411e-16	5.39357e-15	CROCC	-1*Naive
DDX53	-9.48728	-1.43157	67.181	2.47688e-16	5.4153e-15	DDX53	-1*Naive
RHOH	5.21887	2.85997	67.1733	2.48657e-16	5.43025e-15	RHOH	-1*Naive
CYTL1	10.9351	2.66229	67.1647	2.4974e-16	5.44765e-15	CYTL1	-1*Naive
MIR198	2.87539	4.61097	67.137	2.53277e-16	5.51849e-15	MIR198	-1*Naive
PLCD3	-2.48095	5.34229	67.0896	2.5945e-16	5.64652e-15	PLCD3	-1*Naive
HS3ST3A1	-4.28865	3.9012	67.0353	2.66693e-16	5.79753e-15	HS3ST3A1	-1*Naive
LCTL	6.77408	2.10282	66.9869	2.73312e-16	5.93463e-15	LCTL	-1*Naive
GRAMD1B	3.21033	3.94791	66.9337	2.80791e-16	6.0901e-15	GRAMD1B	-1*Naive
EPHX2	4.53492	3.23893	66.8979	2.85937e-16	6.19464e-15	EPHX2	-1*Naive
MNX1	-6.92707	-0.900972	66.8937	2.86554e-16	6.20097e-15	MNX1	-1*Naive
LPGAT1	-2.27097	5.14235	66.8548	2.92266e-16	6.3174e-15	LPGAT1	-1*Naive
PMP22	-3.525	3.6126	66.8471	2.93407e-16	6.33486e-15	PMP22	-1*Naive
ODF2L	2.37233	3.78755	66.7879	3.02353e-16	6.52061e-15	ODF2L	-1*Naive
SNPH	3.14078	3.30699	66.7212	3.12759e-16	6.7374e-15	SNPH	-1*Naive
IL34	-3.33803	3.28555	66.7154	3.13675e-16	6.7495e-15	IL34	-1*Naive
KLHL23	2.69687	4.18529	66.6825	3.18947e-16	6.8552e-15	KLHL23	-1*Naive
NUDT11	2.66817	4.27414	66.5737	3.37052e-16	7.23616e-15	NUDT11	-1*Naive
IDH2	2.3485	6.27817	66.5408	3.42724e-16	7.34965e-15	IDH2	-1*Naive
EFS	2.78814	5.27224	66.5192	3.46498e-16	7.42222e-15	EFS	-1*Naive
ZMAT1	5.9394	1.19791	66.4406	3.60595e-16	7.71552e-15	ZMAT1	-1*Naive
AKAP12	-2.99868	8.20595	66.4147	3.65366e-16	7.80883e-15	AKAP12	-1*Naive
ATG2A	-2.14295	5.26446	66.1778	4.12018e-16	8.79604e-15	ATG2A	-1*Naive
CS	-1.85875	7.65142	66.1687	4.13929e-16	8.82693e-15	CS	-1*Naive
CHRDL1	6.05858	3.85584	66.1569	4.16422e-16	8.87017e-15	CHRDL1	-1*Naive
NPSR1	-9.45844	-1.47812	66.0753	4.34021e-16	9.23471e-15	NPSR1	-1*Naive
CYP2A13	9.01735	-0.290585	66.0441	4.4094e-16	9.37145e-15	CYP2A13	-1*Naive
ASXL3	-5.48386	0.734572	65.9613	4.59862e-16	9.76271e-15	ASXL3	-1*Naive
SSC4D	4.19684	4.44699	65.8478	4.87126e-16	1.033e-14	SSC4D	-1*Naive
KLF11	-2.68599	4.30202	65.8372	4.89742e-16	1.03739e-14	KLF11	-1*Naive
ZFP57	-6.45424	3.36414	65.831	4.91289e-16	1.03951e-14	ZFP57	-1*Naive
PHOSPHO2-KLHL23	2.66013	4.14211	65.8164	4.94942e-16	1.04608e-14	PHOSPHO2-KLHL23	-1*Naive
AARS2	-2.42853	5.93666	65.7615	5.08927e-16	1.07445e-14	AARS2	-1*Naive
MCIDAS	-9.39138	-1.51057	65.7183	5.20196e-16	1.09702e-14	MCIDAS	-1*Naive
PCBP4	2.08849	5.48361	65.6824	5.29758e-16	1.11595e-14	PCBP4	-1*Naive
WISP1	-8.79127	0.0371548	65.5762	5.59095e-16	1.17645e-14	WISP1	-1*Naive
FBXW5	-1.82157	6.50517	65.5231	5.74376e-16	1.20727e-14	FBXW5	-1*Naive
BZRAP1	5.12103	2.63409	65.4795	5.87207e-16	1.23288e-14	BZRAP1	-1*Naive
JAG2	-2.61135	4.23518	65.4728	5.89211e-16	1.23572e-14	JAG2	-1*Naive
HPGD	-5.06423	2.41477	65.4623	5.9236e-16	1.24096e-14	HPGD	-1*Naive
TMEM151B	3.31327	3.62328	65.3121	6.39284e-16	1.33779e-14	TMEM151B	-1*Naive
HAS3	4.6016	5.20005	65.2912	6.46093e-16	1.35055e-14	HAS3	-1*Naive
PQLC3	-2.26598	4.43531	65.0801	7.19146e-16	1.50161e-14	PQLC3	-1*Naive
SPEG	2.15237	5.40569	64.9882	7.53492e-16	1.5716e-14	SPEG	-1*Naive
MX1	-5.81478	4.707	64.9624	7.63402e-16	1.59053e-14	MX1	-1*Naive
CEACAM6	-9.35701	-1.55008	64.8726	7.98989e-16	1.66286e-14	CEACAM6	-1*Naive
DEPTOR	-4.06056	3.20572	64.811	8.24364e-16	1.7138e-14	DEPTOR	-1*Naive
LEFTY2	-4.96461	5.86007	64.7305	8.58752e-16	1.78334e-14	LEFTY2	-1*Naive
DACT2	-3.72616	3.67248	64.5927	9.20953e-16	1.91043e-14	DACT2	-1*Naive
FREM2	3.71812	5.21549	64.5547	9.38894e-16	1.94552e-14	FREM2	-1*Naive
HOXA9	-8.78915	1.66365	64.5296	9.50916e-16	1.96829e-14	HOXA9	-1*Naive
CCDC177	7.04858	1.47903	64.515	9.58022e-16	1.98085e-14	CCDC177	-1*Naive
DCTN5	-2.2207	6.8255	64.4997	9.65493e-16	1.99413e-14	DCTN5	-1*Naive
SP110	6.18804	2.14299	64.4388	9.95776e-16	2.05445e-14	SP110	-1*Naive
SCRN2	2.39878	4.81013	64.4366	9.96866e-16	2.05447e-14	SCRN2	-1*Naive
PHKA1	-3.7836	5.22669	64.3996	1.0158e-15	2.09123e-14	PHKA1	-1*Naive
ARSE	-3.55377	2.32857	64.3848	1.02347e-15	2.10475e-14	ARSE	-1*Naive
ERVMER34-1	3.42862	4.21047	64.3728	1.0297e-15	2.11528e-14	ERVMER34-1	-1*Naive
TMEM35	4.21645	2.93434	64.3666	1.03293e-15	2.11961e-14	TMEM35	-1*Naive
TRIM43B	-9.35653	-1.55523	64.3105	1.06279e-15	2.17856e-14	TRIM43B	-1*Naive
EPAS1	-3.0036	3.72932	64.1937	1.12772e-15	2.30915e-14	EPAS1	-1*Naive
WNT5B	-2.95743	5.78019	64.1328	1.1631e-15	2.37905e-14	WNT5B	-1*Naive
C22orf15	4.50125	1.6131	64.0728	1.19907e-15	2.44998e-14	C22orf15	-1*Naive
ARMCX2	2.29543	6.44038	64.0228	1.22985e-15	2.51018e-14	ARMCX2	-1*Naive
SLC25A44	-2.97628	5.71671	63.9308	1.2887e-15	2.62664e-14	SLC25A44	-1*Naive
CCDC181	3.85721	1.88485	63.9273	1.29097e-15	2.62664e-14	CCDC181	-1*Naive
TINCR	-4.0538	1.7353	63.9272	1.29105e-15	2.62664e-14	TINCR	-1*Naive
OPTC	9.26278	0.339899	63.8325	1.35461e-15	2.75302e-14	OPTC	-1*Naive
ZNF296	-3.17078	3.55753	63.8217	1.36204e-15	2.76516e-14	ZNF296	-1*Naive
ZNF385A	2.99722	3.64078	63.7732	1.39597e-15	2.83103e-14	ZNF385A	-1*Naive
MFAP5	-3.58077	5.49224	63.6873	1.45822e-15	2.95413e-14	MFAP5	-1*Naive
PLAGL1	-3.5441	2.6722	63.648	1.48761e-15	3.01047e-14	PLAGL1	-1*Naive
NF2	-2.18134	6.1841	63.6439	1.49069e-15	3.01351e-14	NF2	-1*Naive
TMEM246	2.34974	4.62644	63.5749	1.54386e-15	3.11768e-14	TMEM246	-1*Naive
ZNF703	-4.53244	3.64456	63.5009	1.60297e-15	3.23362e-14	ZNF703	-1*Naive
COL26A1	2.40987	6.65674	63.4891	1.61257e-15	3.24954e-14	COL26A1	-1*Naive
WDR86	4.63335	3.55259	63.4701	1.62823e-15	3.27763e-14	WDR86	-1*Naive
COL16A1	4.8756	6.07583	63.4427	1.65103e-15	3.32002e-14	COL16A1	-1*Naive
SEMA6B	4.67145	5.65849	63.3747	1.70903e-15	3.43302e-14	SEMA6B	-1*Naive
TMSB15B	3.43881	2.34408	63.2622	1.80942e-15	3.63084e-14	TMSB15B	-1*Naive
INSM1	-6.67869	2.46944	63.1673	1.89877e-15	3.80613e-14	INSM1	-1*Naive
KCNJ11	3.09748	3.07119	63.1582	1.9075e-15	3.81961e-14	KCNJ11	-1*Naive
RTP3	-7.21359	0.502757	63.0992	1.96552e-15	3.93165e-14	RTP3	-1*Naive
ALPI	-9.40436	-1.50491	63.076	1.98884e-15	3.97412e-14	ALPI	-1*Naive
DBNDD2	2.97373	4.18925	63.0492	2.01609e-15	4.02435e-14	DBNDD2	-1*Naive
ROR1	4.21512	5.73153	62.9502	2.12005e-15	4.22744e-14	ROR1	-1*Naive
GATM	3.58635	3.10193	62.8302	2.2532e-15	4.48826e-14	GATM	-1*Naive
ITGA11	-3.75778	7.74023	62.7601	2.33478e-15	4.64589e-14	ITGA11	-1*Naive
ADM	4.50691	6.65077	62.7363	2.36322e-15	4.69757e-14	ADM	-1*Naive
TM4SF1	-5.24376	5.35938	62.7266	2.37488e-15	4.71583e-14	TM4SF1	-1*Naive
HOXB1	-9.82017	-1.12535	62.6681	2.44652e-15	4.85302e-14	HOXB1	-1*Naive
PPTC7	-2.72682	4.35745	62.5754	2.56434e-15	5.08144e-14	PPTC7	-1*Naive
HS3ST4	4.20563	2.02909	62.5279	2.627e-15	5.20021e-14	HS3ST4	-1*Naive
MOV10	2.21086	5.8852	62.4366	2.75165e-15	5.4413e-14	MOV10	-1*Naive
ELOVL2	-4.81289	1.34297	62.3883	2.81992e-15	5.57052e-14	ELOVL2	-1*Naive
ZCCHC18	5.82291	1.12633	62.3816	2.82959e-15	5.58382e-14	ZCCHC18	-1*Naive
AGBL2	8.95543	0.166179	62.356	2.86655e-15	5.65091e-14	AGBL2	-1*Naive
SHISA2	5.4878	5.09928	62.3519	2.87252e-15	5.65682e-14	SHISA2	-1*Naive
MER11A:ERVK:LTR	-2.92819	3.75428	62.3082	2.93698e-15	5.77778e-14	MER11A:ERVK:LTR	-1*Naive
ADGRL4	9.75165	3.56149	62.3027	2.94517e-15	5.78792e-14	ADGRL4	-1*Naive
TRIM14	-2.97165	4.62559	62.2735	2.98913e-15	5.86825e-14	TRIM14	-1*Naive
LOC339166	-5.38109	-0.624703	62.2619	3.00685e-15	5.89695e-14	LOC339166	-1*Naive
ZKSCAN7	3.58073	2.57418	62.2449	3.033e-15	5.94212e-14	ZKSCAN7	-1*Naive
TUBB6	-2.18323	7.94994	62.2306	3.05499e-15	5.97904e-14	TUBB6	-1*Naive
DMKN	2.53071	6.26303	62.106	3.2545e-15	6.36299e-14	DMKN	-1*Naive
TCN2	2.10981	5.50219	62.1019	3.26142e-15	6.36996e-14	TCN2	-1*Naive
FAP	-8.04442	5.19458	62.09	3.28113e-15	6.4019e-14	FAP	-1*Naive
CDKN2A	-5.09786	3.96834	62.0533	3.34289e-15	6.51123e-14	CDKN2A	-1*Naive
ADGRE5	-2.31803	4.30022	62.0526	3.344e-15	6.51123e-14	ADGRE5	-1*Naive
LOC100422556	5.14358	-0.205783	62.047	3.35349e-15	6.52304e-14	LOC100422556	-1*Naive
HTRA1	4.31787	7.69427	61.9942	3.44476e-15	6.69372e-14	HTRA1	-1*Naive
DUSP26	4.53173	0.82223	61.9891	3.45369e-15	6.70425e-14	DUSP26	-1*Naive
FBXL8	-8.59172	0.138791	61.9396	3.54148e-15	6.86765e-14	FBXL8	-1*Naive
PCDHB10	9.51813	1.38713	61.8815	3.64761e-15	7.06119e-14	PCDHB10	-1*Naive
GOLGA7B	-5.64456	-0.180268	61.8809	3.6487e-15	7.06119e-14	GOLGA7B	-1*Naive
BTN3A2	8.32451	2.62427	61.8411	3.72321e-15	7.19809e-14	BTN3A2	-1*Naive
TRAF5	3.25159	4.0082	61.7939	3.8135e-15	7.36517e-14	TRAF5	-1*Naive
CFP	4.55747	0.541638	61.7634	3.873e-15	7.4725e-14	CFP	-1*Naive
SMPDL3B	3.18342	5.04649	61.7603	3.87912e-15	7.47673e-14	SMPDL3B	-1*Naive
LINC01559	-7.53738	-1.2185	61.7444	3.91055e-15	7.5297e-14	LINC01559	-1*Naive
ZNF503-AS2	-6.21292	-0.607546	61.7414	3.91659e-15	7.53272e-14	ZNF503-AS2	-1*Naive
UNC79	3.99276	1.30615	61.7397	3.92004e-15	7.53272e-14	UNC79	-1*Naive
NOS1	8.1362	2.591	61.7141	3.97135e-15	7.62364e-14	NOS1	-1*Naive
LOC100287846	-9.44137	-1.32623	61.6808	4.03894e-15	7.74557e-14	LOC100287846	-1*Naive
APOL2	2.90695	3.96973	61.6779	4.04502e-15	7.74942e-14	APOL2	-1*Naive
DZIP1	2.09257	5.32237	61.6698	4.0616e-15	7.77337e-14	DZIP1	-1*Naive
SEMA6C	2.27919	4.38468	61.6408	4.12185e-15	7.88076e-14	SEMA6C	-1*Naive
MOXD1	3.66442	5.81415	61.6292	4.14622e-15	7.9194e-14	MOXD1	-1*Naive
MAGEB1	-7.34898	-0.553975	61.6241	4.15702e-15	7.93208e-14	MAGEB1	-1*Naive
GNPDA2	3.3845	2.61734	61.5864	4.23727e-15	8.07711e-14	GNPDA2	-1*Naive
IPMK	-3.30002	3.94288	61.5734	4.26541e-15	8.12262e-14	IPMK	-1*Naive
PTPRS	2.13168	7.0375	61.5291	4.36244e-15	8.2991e-14	PTPRS	-1*Naive
SHISA5	-1.78883	8.01909	61.5056	4.4148e-15	8.39032e-14	SHISA5	-1*Naive
HCN4	3.19624	4.1191	61.436	4.5738e-15	8.68384e-14	HCN4	-1*Naive
ELL3	3.6995	2.09769	61.4248	4.59983e-15	8.72456e-14	ELL3	-1*Naive
ADAMTS19	2.15602	4.72347	61.3631	4.74612e-15	8.99307e-14	ADAMTS19	-1*Naive
CSMD2	5.1915	3.87428	61.3494	4.77932e-15	9.04697e-14	CSMD2	-1*Naive
LOC645166	-4.36286	2.65815	61.2385	5.05637e-15	9.56191e-14	LOC645166	-1*Naive
SVIP	3.23899	2.34432	61.2293	5.0801e-15	9.59725e-14	SVIP	-1*Naive
SLC13A3	4.35511	3.56445	61.1696	5.23626e-15	9.88246e-14	SLC13A3	-1*Naive
HLA-DMB	4.38444	0.452183	61.1493	5.29061e-15	9.97516e-14	HLA-DMB	-1*Naive
CRYM	2.80697	3.23991	61.1285	5.34688e-15	1.00713e-13	CRYM	-1*Naive
COL5A1	-3.59143	10.0511	61.0871	5.46052e-15	1.02752e-13	COL5A1	-1*Naive
SNCG	4.77095	2.3153	61.0275	5.62831e-15	1.05804e-13	SNCG	-1*Naive
ZNF74	1.80329	5.75328	61.0167	5.65926e-15	1.06281e-13	ZNF74	-1*Naive
NNT-AS1	-3.69932	2.62008	61.0061	5.68981e-15	1.0675e-13	NNT-AS1	-1*Naive
TSPAN5	2.20595	5.78304	60.9679	5.80134e-15	1.08735e-13	TSPAN5	-1*Naive
PXYLP1	2.41572	4.32231	60.9193	5.94634e-15	1.11343e-13	PXYLP1	-1*Naive
SLC18A2	4.75426	2.03603	60.8875	6.04316e-15	1.13045e-13	SLC18A2	-1*Naive
HOMEZ	3.58031	3.20308	60.8713	6.09316e-15	1.13868e-13	HOMEZ	-1*Naive
TAOK3	-2.82054	4.33494	60.8647	6.1136e-15	1.14139e-13	TAOK3	-1*Naive
LHFPL3-AS2	-6.83797	-0.226578	60.8526	6.15129e-15	1.1473e-13	LHFPL3-AS2	-1*Naive
PURA	-2.85524	3.73075	60.842	6.18428e-15	1.15232e-13	PURA	-1*Naive
JAK3	3.82433	3.05108	60.7688	6.41877e-15	1.19485e-13	JAK3	-1*Naive
LTR5_Hs:ERVK:LTR	-2.20351	5.04913	60.7478	6.48742e-15	1.20644e-13	LTR5_Hs:ERVK:LTR	-1*Naive
ZNF676	-8.92884	3.59733	60.7034	6.63553e-15	1.23278e-13	ZNF676	-1*Naive
ABCG1	5.18121	2.90506	60.6741	6.73497e-15	1.25004e-13	ABCG1	-1*Naive
THUMPD2	2.89564	4.14328	60.5854	7.04556e-15	1.30641e-13	THUMPD2	-1*Naive
USHBP1	3.7831	3.13667	60.5626	7.12739e-15	1.3203e-13	USHBP1	-1*Naive
PHC1	2.93641	8.09594	60.5436	7.19669e-15	1.33184e-13	PHC1	-1*Naive
NPNT	-5.09443	1.37946	60.5329	7.23605e-15	1.33783e-13	NPNT	-1*Naive
LINC01446	-9.91819	-1.08687	60.485	7.41403e-15	1.3694e-13	LINC01446	-1*Naive
ZNF675	-2.21635	4.54156	60.4674	7.48087e-15	1.38041e-13	ZNF675	-1*Naive
NETO1	6.28206	2.58898	60.4615	7.5031e-15	1.38317e-13	NETO1	-1*Naive
MAST1	3.09678	3.89632	60.4048	7.72261e-15	1.42226e-13	MAST1	-1*Naive
MMD	2.3538	4.87561	60.3019	8.13678e-15	1.49709e-13	MMD	-1*Naive
FOXP4	-2.25262	5.37366	60.2826	8.2169e-15	1.51037e-13	FOXP4	-1*Naive
SUSD3	-2.97832	2.58284	60.2146	8.50599e-15	1.562e-13	SUSD3	-1*Naive
FN1	-2.57662	13.0129	60.1844	8.63723e-15	1.58457e-13	FN1	-1*Naive
HDAC7	1.92527	6.72456	60.1677	8.71103e-15	1.59657e-13	HDAC7	-1*Naive
BLACAT1	4.50717	3.08724	60.1652	8.72196e-15	1.59704e-13	BLACAT1	-1*Naive
STK10	-2.31965	5.40943	60.0542	9.22823e-15	1.68812e-13	STK10	-1*Naive
MUM1L1	7.39083	0.412939	60.0475	9.25935e-15	1.69219e-13	MUM1L1	-1*Naive
SLC10A3	-2.19437	4.52017	60.0356	9.31561e-15	1.70084e-13	SLC10A3	-1*Naive
CCDC3	-4.09943	1.20696	59.9982	9.49462e-15	1.73186e-13	CCDC3	-1*Naive
BDH2	2.63954	5.20213	59.9594	9.68364e-15	1.76465e-13	BDH2	-1*Naive
GLCE	3.02901	3.60923	59.9555	9.70252e-15	1.7664e-13	GLCE	-1*Naive
SLC19A2	2.25852	4.58568	59.9271	9.84375e-15	1.7904e-13	SLC19A2	-1*Naive
AMBP	10.4334	1.12316	59.8968	9.99651e-15	1.81645e-13	AMBP	-1*Naive
CFD	-5.2428	1.89028	59.8573	1.0199e-14	1.85148e-13	CFD	-1*Naive
ARTN	3.07218	2.93728	59.8117	1.04381e-14	1.89307e-13	ARTN	-1*Naive
SUCLG2	2.58121	5.80468	59.7605	1.0713e-14	1.94108e-13	SUCLG2	-1*Naive
ANKRD55	-9.1041	-1.78829	59.7271	1.08966e-14	1.97248e-13	ANKRD55	-1*Naive
UGT3A2	2.52803	4.06212	59.7093	1.09957e-14	1.98703e-13	UGT3A2	-1*Naive
TMEM45A	3.14125	4.62312	59.7089	1.09979e-14	1.98703e-13	TMEM45A	-1*Naive
CAPG	-2.26006	6.71853	59.6689	1.12236e-14	2.02588e-13	CAPG	-1*Naive
NNAT	2.12374	6.6047	59.656	1.12976e-14	2.03732e-13	NNAT	-1*Naive
NAP1L2	3.53921	3.15921	59.6371	1.14065e-14	2.05501e-13	NAP1L2	-1*Naive
TNFAIP3	-5.31246	3.40876	59.6234	1.14862e-14	2.0674e-13	TNFAIP3	-1*Naive
CREBL2	-1.86601	5.48249	59.6001	1.16231e-14	2.09008e-13	CREBL2	-1*Naive
COPZ2	-4.95811	4.24678	59.5874	1.16984e-14	2.10162e-13	COPZ2	-1*Naive
FANCF	2.2323	4.19642	59.5259	1.20694e-14	2.16624e-13	FANCF	-1*Naive
APOL1	-6.34889	0.375663	59.5226	1.20899e-14	2.16788e-13	APOL1	-1*Naive
CDYL	2.43223	6.25777	59.5136	1.21455e-14	2.17579e-13	CDYL	-1*Naive
OMG	-9.07358	-1.80683	59.3425	1.32481e-14	2.37109e-13	OMG	-1*Naive
SH3GL3	2.88813	3.29215	59.3011	1.353e-14	2.41927e-13	SH3GL3	-1*Naive
EMILIN3	3.48591	3.49958	59.296	1.35654e-14	2.42332e-13	EMILIN3	-1*Naive
REEP2	2.76671	5.09298	59.2927	1.3588e-14	2.42508e-13	REEP2	-1*Naive
PCDH20	8.85826	0.512547	59.2745	1.37139e-14	2.44526e-13	PCDH20	-1*Naive
WASF3	2.25905	5.24548	59.2649	1.37813e-14	2.45497e-13	WASF3	-1*Naive
ACO2	-1.7041	7.18532	59.2029	1.42225e-14	2.5312e-13	ACO2	-1*Naive
SLCO4C1	-3.47439	3.26518	59.0786	1.51497e-14	2.6937e-13	SLCO4C1	-1*Naive
NFKB2	-3.57636	6.51052	59.0692	1.52222e-14	2.70407e-13	NFKB2	-1*Naive
PODXL	2.43043	9.9748	59.033	1.55047e-14	2.75169e-13	PODXL	-1*Naive
MIR4697HG	2.53516	4.88516	59.0276	1.55474e-14	2.75669e-13	MIR4697HG	-1*Naive
TRIM8	-2.30731	6.15508	59.0138	1.56574e-14	2.77362e-13	TRIM8	-1*Naive
PLXNA2	-4.13196	3.27312	58.9711	1.60005e-14	2.83176e-13	PLXNA2	-1*Naive
SMPD3	-4.86529	0.0318798	58.8623	1.69104e-14	2.99002e-13	SMPD3	-1*Naive
FOXI3	-3.28151	2.05011	58.836	1.7138e-14	3.02476e-13	FOXI3	-1*Naive
SPRED3	4.13916	3.00115	58.8359	1.71387e-14	3.02476e-13	SPRED3	-1*Naive
TCEAL3	3.0553	3.86704	58.8304	1.71863e-14	3.03036e-13	TCEAL3	-1*Naive
ARGFX	-9.21644	3.3427	58.8044	1.74152e-14	3.06788e-13	ARGFX	-1*Naive
ZSCAN4	-9.53314	-1.27943	58.7805	1.76284e-14	3.10256e-13	ZSCAN4	-1*Naive
ANTXR1	3.1066	6.73239	58.7395	1.79993e-14	3.16491e-13	ANTXR1	-1*Naive
XKR5	11.6569	2.50864	58.7013	1.8352e-14	3.22311e-13	XKR5	-1*Naive
SIRPA	2.03789	5.41084	58.7	1.83641e-14	3.22311e-13	SIRPA	-1*Naive
VIPR1	3.37364	1.78035	58.6575	1.87651e-14	3.29046e-13	VIPR1	-1*Naive
IFT172	-2.06131	4.66196	58.6272	1.90562e-14	3.33842e-13	IFT172	-1*Naive
TPPP	-5.46866	2.10919	58.6195	1.91311e-14	3.34847e-13	TPPP	-1*Naive
ADCY8	6.35311	2.4107	58.6154	1.91707e-14	3.35232e-13	ADCY8	-1*Naive
WARS	-3.63189	8.17277	58.6032	1.92901e-14	3.3701e-13	WARS	-1*Naive
CASP8	-3.27426	2.58508	58.5646	1.96723e-14	3.43373e-13	CASP8	-1*Naive
ZDHHC14	2.42087	3.40732	58.546	1.98596e-14	3.46325e-13	ZDHHC14	-1*Naive
SDC3	2.31503	6.42775	58.5373	1.99478e-14	3.47544e-13	SDC3	-1*Naive
PLAUR	2.603	5.3042	58.4085	2.12973e-14	3.70718e-13	PLAUR	-1*Naive
APH1B	3.07237	4.4452	58.3203	2.22732e-14	3.8735e-13	APH1B	-1*Naive
FOXO4	3.43742	4.28409	58.2771	2.27684e-14	3.95602e-13	FOXO4	-1*Naive
VWC2	6.03853	2.41832	58.2605	2.29604e-14	3.98573e-13	VWC2	-1*Naive
KNG1	-6.48108	-0.57124	58.0565	2.54693e-14	4.41723e-13	KNG1	-1*Naive
CHD7	2.16818	6.74702	58.0422	2.5655e-14	4.44539e-13	CHD7	-1*Naive
CAMK2N1	3.96368	2.89072	58.0403	2.56805e-14	4.44575e-13	CAMK2N1	-1*Naive
CCNA1	-5.40365	1.82105	57.9943	2.62884e-14	4.54686e-13	CCNA1	-1*Naive
CYP4X1	3.92933	1.04273	57.9911	2.63304e-14	4.54796e-13	CYP4X1	-1*Naive
PNLDC1	-5.85311	-0.168707	57.9902	2.63425e-14	4.54796e-13	PNLDC1	-1*Naive
UBAP2	-2.11819	6.46593	57.9859	2.64002e-14	4.55379e-13	UBAP2	-1*Naive
PYGM	2.95069	2.81235	57.839	2.84478e-14	4.90254e-13	PYGM	-1*Naive
GPX2	-9.33144	4.39886	57.8299	2.85788e-14	4.92067e-13	GPX2	-1*Naive
GSDMC	-7.32403	-1.38381	57.7902	2.91612e-14	5.01641e-13	GSDMC	-1*Naive
NDNF	6.39335	1.24605	57.7646	2.95443e-14	5.07772e-13	NDNF	-1*Naive
LINC01420	2.0968	5.13389	57.7496	2.97704e-14	5.11198e-13	LINC01420	-1*Naive
EMX1	7.53957	3.52442	57.7055	3.04454e-14	5.22317e-13	EMX1	-1*Naive
BMI1	-3.20674	2.85157	57.6967	3.05822e-14	5.24192e-13	BMI1	-1*Naive
SYNC	-4.01131	4.39632	57.6304	3.16292e-14	5.4165e-13	SYNC	-1*Naive
XIST	-5.52105	1.84008	57.5809	3.24362e-14	5.54971e-13	XIST	-1*Naive
RGL3	2.9426	4.08661	57.4771	3.41935e-14	5.84513e-13	RGL3	-1*Naive
ASH2L	-2.3124	6.53736	57.4607	3.44792e-14	5.88868e-13	ASH2L	-1*Naive
FAM64A	2.35068	6.1312	57.4548	3.45838e-14	5.90041e-13	FAM64A	-1*Naive
NUDT10	2.97724	3.58369	57.4533	3.46099e-14	5.90041e-13	NUDT10	-1*Naive
EEPD1	4.30006	3.10164	57.4382	3.48768e-14	5.94059e-13	EEPD1	-1*Naive
DRD3	-5.14804	0.0988114	57.4334	3.49621e-14	5.94981e-13	DRD3	-1*Naive
MAP3K12	2.35156	3.83352	57.4067	3.54406e-14	6.02585e-13	MAP3K12	-1*Naive
AMIGO2	2.92379	6.49443	57.3988	3.5582e-14	6.04449e-13	AMIGO2	-1*Naive
FCHSD1	2.41159	4.61347	57.3036	3.73468e-14	6.33864e-13	FCHSD1	-1*Naive
LOC653786	-5.56432	-1.24279	57.297	3.74717e-14	6.35417e-13	LOC653786	-1*Naive
PLCH1	2.55626	3.55674	57.2898	3.76098e-14	6.37192e-13	PLCH1	-1*Naive
ST6GALNAC1	-8.9637	-1.89637	57.2432	3.85112e-14	6.51355e-13	ST6GALNAC1	-1*Naive
MAN1C1	-2.79942	4.21006	57.2431	3.85142e-14	6.51355e-13	MAN1C1	-1*Naive
IL20RA	7.07035	0.131248	57.23	3.87703e-14	6.54828e-13	IL20RA	-1*Naive
VIPR2	6.4296	2.123	57.2291	3.87883e-14	6.54828e-13	VIPR2	-1*Naive
TATDN1	2.03697	5.0836	57.2254	3.88621e-14	6.55492e-13	TATDN1	-1*Naive
BUB1B	1.91648	7.16101	57.169	3.99922e-14	6.73956e-13	BUB1B	-1*Naive
IDH3A	-2.84359	5.22332	57.1298	4.07981e-14	6.8693e-13	IDH3A	-1*Naive
NLRP12	-5.57088	2.09181	57.0945	4.1536e-14	6.98737e-13	NLRP12	-1*Naive
SLC35A2	-2.21417	5.31129	57.0783	4.18803e-14	7.03907e-13	SLC35A2	-1*Naive
PLEKHB2	-2.12886	7.48781	57.0105	4.33494e-14	7.27956e-13	PLEKHB2	-1*Naive
CCDC88A	2.07624	5.85463	56.9943	4.37082e-14	7.33336e-13	CCDC88A	-1*Naive
CBX4	-2.73539	3.43299	56.9486	4.47359e-14	7.49917e-13	CBX4	-1*Naive
PRRT2	3.54513	3.23467	56.9207	4.53739e-14	7.59944e-13	PRRT2	-1*Naive
ACSS3	3.34664	4.534	56.8794	4.63372e-14	7.75395e-13	ACSS3	-1*Naive
MFSD2A	4.04795	3.91897	56.8287	4.75485e-14	7.94966e-13	MFSD2A	-1*Naive
STX1B	2.93011	2.79877	56.8056	4.81083e-14	8.0362e-13	STX1B	-1*Naive
PLEKHO1	2.77399	5.82166	56.7961	4.83425e-14	8.06824e-13	PLEKHO1	-1*Naive
SMYD2	-2.71907	3.50144	56.7901	4.84892e-14	8.08564e-13	SMYD2	-1*Naive
LOC729970	3.46632	2.05064	56.7871	4.85641e-14	8.09103e-13	LOC729970	-1*Naive
FAM131B	3.31599	5.40021	56.7103	5.04996e-14	8.40615e-13	FAM131B	-1*Naive
SORCS3	6.09429	0.225306	56.6286	5.26397e-14	8.75475e-13	SORCS3	-1*Naive
C1orf21	2.63431	4.36119	56.6083	5.3188e-14	8.83821e-13	C1orf21	-1*Naive
ADSSL1	3.55048	3.17057	56.584	5.38494e-14	8.94031e-13	ADSSL1	-1*Naive
BMP2	-3.46816	2.7471	56.5508	5.47663e-14	9.08462e-13	BMP2	-1*Naive
NME7	2.85791	4.04982	56.5202	5.56241e-14	9.21889e-13	NME7	-1*Naive
CHPT1	-2.23357	4.79839	56.4916	5.64398e-14	9.34155e-13	CHPT1	-1*Naive
RLN2	6.47457	0.827912	56.4908	5.64623e-14	9.34155e-13	RLN2	-1*Naive
TNFSF8	-9.40926	-1.50736	56.4803	5.67642e-14	9.38334e-13	TNFSF8	-1*Naive
WDR55	-1.80331	4.99185	56.4765	5.68749e-14	9.39348e-13	WDR55	-1*Naive
SEPT14	-8.98039	-1.90059	56.4719	5.70086e-14	9.4074e-13	SEPT14	-1*Naive
ARHGAP10	-2.75667	4.0138	56.4634	5.72533e-14	9.43961e-13	ARHGAP10	-1*Naive
MAGEE1	3.28023	3.08616	56.4336	5.81291e-14	9.57572e-13	MAGEE1	-1*Naive
TEAD3	2.74951	5.82588	56.3906	5.94129e-14	9.77873e-13	TEAD3	-1*Naive
ZNF667-AS1	-3.92556	3.02138	56.3676	6.01143e-14	9.88563e-13	ZNF667-AS1	-1*Naive
AXL	3.00712	6.87364	56.353	6.05617e-14	9.95061e-13	AXL	-1*Naive
LMO7	-2.20986	7.59991	56.2921	6.24643e-14	1.02544e-12	LMO7	-1*Naive
WSCD1	3.16371	6.27989	56.2518	6.37611e-14	1.04582e-12	WSCD1	-1*Naive
RTBDN	-3.21702	0.749076	56.1798	6.61385e-14	1.08389e-12	RTBDN	-1*Naive
HOXC6	-8.30452	1.8502	56.1698	6.64748e-14	1.08846e-12	HOXC6	-1*Naive
HLA-A	2.59865	7.7151	56.1575	6.68933e-14	1.09437e-12	HLA-A	-1*Naive
VSIG2	-6.4869	-1.25323	56.1452	6.73119e-14	1.10028e-12	VSIG2	-1*Naive
LRRC34	-2.84171	2.22319	56.1279	6.79062e-14	1.10904e-12	LRRC34	-1*Naive
NUDT4P2	-1.92893	4.44245	56.1232	6.8068e-14	1.11073e-12	NUDT4P2	-1*Naive
VAT1	-1.73856	8.81279	56.0509	7.06182e-14	1.15109e-12	VAT1	-1*Naive
FOXR2	-8.8965	-1.95864	56.0497	7.06623e-14	1.15109e-12	FOXR2	-1*Naive
HUS1	-2.50216	4.49635	56.0124	7.20165e-14	1.17215e-12	HUS1	-1*Naive
NLRP7	-12.6867	9.4677	56.0043	7.23126e-14	1.17596e-12	NLRP7	-1*Naive
DCXR	-2.16943	6.00369	56.0001	7.24689e-14	1.1775e-12	DCXR	-1*Naive
ALDH1L2	-3.7884	5.44902	55.9028	7.61427e-14	1.23613e-12	ALDH1L2	-1*Naive
GPR173	2.86107	3.44209	55.8445	7.84364e-14	1.27229e-12	GPR173	-1*Naive
UG0898H09	9.56518	0.107055	55.837	7.87362e-14	1.27606e-12	UG0898H09	-1*Naive
TMBIM1	-2.47723	6.50457	55.8283	7.90865e-14	1.28065e-12	TMBIM1	-1*Naive
PCDHGB7	4.03823	2.68022	55.81	7.98241e-14	1.2915e-12	PCDHGB7	-1*Naive
NUCB1	-1.8255	8.08164	55.7972	8.0347e-14	1.29885e-12	NUCB1	-1*Naive
FANCL	2.57379	4.42916	55.762	8.17979e-14	1.32119e-12	FANCL	-1*Naive
CDK18	3.16125	5.11204	55.7323	8.30444e-14	1.34018e-12	CDK18	-1*Naive
S100P	-7.43867	-0.465469	55.6518	8.65131e-14	1.39498e-12	S100P	-1*Naive
SULT1C2	7.10933	-0.0804736	55.6105	8.83508e-14	1.4234e-12	SULT1C2	-1*Naive
CABLES2	2.3034	3.72232	55.6076	8.84818e-14	1.42431e-12	CABLES2	-1*Naive
PLEKHH2	4.30384	2.468	55.5448	9.13545e-14	1.46931e-12	PLEKHH2	-1*Naive
ESAM	-5.75588	-0.288747	55.5325	9.19243e-14	1.47723e-12	ESAM	-1*Naive
ABAT	2.51774	3.21075	55.5081	9.30747e-14	1.49445e-12	ABAT	-1*Naive
PAX8-AS1	-8.06525	2.05001	55.4553	9.56096e-14	1.53386e-12	PAX8-AS1	-1*Naive
LOC101929194	2.48122	4.62444	55.4462	9.6053e-14	1.53968e-12	LOC101929194	-1*Naive
RAB33A	5.15396	1.33629	55.4147	9.76057e-14	1.56325e-12	RAB33A	-1*Naive
MOGS	-1.70522	6.78859	55.4089	9.789e-14	1.56649e-12	MOGS	-1*Naive
FAM20C	2.97485	4.70498	55.4015	9.82593e-14	1.57108e-12	FAM20C	-1*Naive
CFLAR	-3.36434	4.59896	55.3846	9.91101e-14	1.58335e-12	CFLAR	-1*Naive
KLK6	7.13992	0.321123	55.3685	9.99236e-14	1.59501e-12	KLK6	-1*Naive
DSTNP2	-2.98398	2.17779	55.3658	1.00062e-13	1.59589e-12	DSTNP2	-1*Naive
PBX4	-3.24639	1.67147	55.3577	1.00476e-13	1.60114e-12	PBX4	-1*Naive
CDX2	-8.99409	-1.79367	55.3451	1.01122e-13	1.61009e-12	CDX2	-1*Naive
WDR35	2.53484	4.26661	55.3158	1.02639e-13	1.63288e-12	WDR35	-1*Naive
FGD5	3.51245	4.62036	55.2942	1.03774e-13	1.64956e-12	FGD5	-1*Naive
PRR5L	3.42508	3.25844	55.2371	1.06835e-13	1.6968e-12	PRR5L	-1*Naive
AES	1.85299	7.70718	55.2231	1.07595e-13	1.70745e-12	AES	-1*Naive
SCGB1D2	-9.35653	-1.53116	55.2149	1.08045e-13	1.71315e-12	SCGB1D2	-1*Naive
PHF21B	3.75909	4.80101	55.1985	1.08953e-13	1.72611e-12	PHF21B	-1*Naive
ZBTB46-AS1	-8.86174	-1.97289	55.1889	1.09486e-13	1.73312e-12	ZBTB46-AS1	-1*Naive
RCAN2	5.95144	2.32845	55.1709	1.10492e-13	1.74759e-12	RCAN2	-1*Naive
FAM19A5	2.41936	3.88749	54.994	1.20901e-13	1.91063e-12	FAM19A5	-1*Naive
WBSCR17	2.63313	5.9468	54.9918	1.21031e-13	1.9111e-12	WBSCR17	-1*Naive
KCNK5	1.94405	5.4135	54.9689	1.22454e-13	1.93197e-12	KCNK5	-1*Naive
SLFN11	5.16037	2.98166	54.9274	1.25067e-13	1.97146e-12	SLFN11	-1*Naive
PRKACB	2.42154	4.35135	54.9258	1.25164e-13	1.97146e-12	PRKACB	-1*Naive
CYP2B6	8.45872	0.573484	54.9013	1.26738e-13	1.99461e-12	CYP2B6	-1*Naive
CCDC114	4.50424	0.62878	54.8976	1.26977e-13	1.99672e-12	CCDC114	-1*Naive
BFSP2	-8.80205	-1.99477	54.8949	1.27152e-13	1.99782e-12	BFSP2	-1*Naive
SOGA3	3.42634	3.39344	54.8931	1.27264e-13	1.99793e-12	SOGA3	-1*Naive
ADAMTSL5	-5.85214	1.94363	54.8473	1.30265e-13	2.04336e-12	ADAMTSL5	-1*Naive
KLHL7	2.12495	6.24513	54.8063	1.33014e-13	2.08476e-12	KLHL7	-1*Naive
CALCRL	7.50703	1.57753	54.7998	1.33455e-13	2.08996e-12	CALCRL	-1*Naive
B3GALT5-AS1	5.07492	1.82026	54.7712	1.35413e-13	2.11887e-12	B3GALT5-AS1	-1*Naive
AmnSINE2:Deu:SINE	-5.17568	1.13573	54.7573	1.36373e-13	2.13214e-12	AmnSINE2:Deu:SINE	-1*Naive
PRR13	-2.31716	6.91912	54.7515	1.36778e-13	2.13607e-12	PRR13	-1*Naive
LTR12C:ERV1:LTR	1.72798	7.4528	54.7504	1.36849e-13	2.13607e-12	LTR12C:ERV1:LTR	-1*Naive
TBX2	-8.80799	2.87153	54.7477	1.37038e-13	2.13727e-12	TBX2	-1*Naive
ARMC4	3.26097	2.41091	54.7334	1.38038e-13	2.15111e-12	ARMC4	-1*Naive
ARL8B	-1.69717	5.94273	54.6343	1.4518e-13	2.26056e-12	ARL8B	-1*Naive
NOBOX	-8.95357	-1.92917	54.6179	1.46395e-13	2.27761e-12	NOBOX	-1*Naive
KHDC1L	-12.2241	6.46613	54.6109	1.46918e-13	2.28389e-12	KHDC1L	-1*Naive
TMEM221	4.66847	1.46986	54.6082	1.4712e-13	2.28516e-12	TMEM221	-1*Naive
DMD	-2.35653	5.1331	54.5398	1.52334e-13	2.36422e-12	DMD	-1*Naive
NEURL1B	3.13416	4.0067	54.5368	1.52562e-13	2.36583e-12	NEURL1B	-1*Naive
CBR3	-3.68944	2.39742	54.5118	1.5452e-13	2.39424e-12	CBR3	-1*Naive
PSME1	2.12451	5.75592	54.4511	1.59363e-13	2.46728e-12	PSME1	-1*Naive
SYP	3.74974	2.49519	54.259	1.75731e-13	2.71728e-12	SYP	-1*Naive
SLC22A23	2.06395	4.96138	54.2583	1.75796e-13	2.71728e-12	SLC22A23	-1*Naive
TMEM163	6.58732	0.197909	54.2157	1.79646e-13	2.77453e-12	TMEM163	-1*Naive
C3orf56	-9.13122	-1.78667	54.1	1.9054e-13	2.9404e-12	C3orf56	-1*Naive
PRSS41	-9.01885	-1.87872	54.0983	1.90708e-13	2.9406e-12	PRSS41	-1*Naive
TIGAR	-2.1689	5.458	54.0929	1.91235e-13	2.94635e-12	TIGAR	-1*Naive
HLA-DPB2	2.70574	3.87636	54.0707	1.93405e-13	2.97738e-12	HLA-DPB2	-1*Naive
LOC283335	3.61902	1.32185	54.0318	1.97273e-13	3.03447e-12	LOC283335	-1*Naive
ZNF701	-2.70352	2.9705	54.0203	1.98426e-13	3.04974e-12	ZNF701	-1*Naive
PDPK1	-2.27348	4.80229	53.9787	2.02677e-13	3.11256e-12	PDPK1	-1*Naive
PODXL2	2.02018	5.71979	53.974	2.03161e-13	3.11502e-12	PODXL2	-1*Naive
DNMT3L	-16.3831	7.56564	53.974	2.03164e-13	3.11502e-12	DNMT3L	-1*Naive
EFR3B	-2.20498	4.74492	53.9682	2.03764e-13	3.1217e-12	EFR3B	-1*Naive
EPHB2	2.3851	5.16025	53.9585	2.0477e-13	3.1346e-12	EPHB2	-1*Naive
PRDM14	-3.53624	5.41978	53.9482	2.05846e-13	3.14853e-12	PRDM14	-1*Naive
KLF8	-3.05229	2.57435	53.9323	2.07516e-13	3.17153e-12	KLF8	-1*Naive
C5orf17	-8.57094	-1.61428	53.8286	2.1876e-13	3.3407e-12	C5orf17	-1*Naive
ICA1	1.96315	4.28529	53.8021	2.21735e-13	3.38341e-12	ICA1	-1*Naive
SYT1	3.24247	4.70705	53.7552	2.27096e-13	3.46244e-12	SYT1	-1*Naive
COBLL1	-3.21078	3.79607	53.7421	2.28611e-13	3.48276e-12	COBLL1	-1*Naive
ANO9	3.61978	2.32556	53.7166	2.31599e-13	3.52544e-12	ANO9	-1*Naive
LINC00999	-5.1263	0.555096	53.7091	2.32486e-13	3.53612e-12	LINC00999	-1*Naive
LGI4	4.9288	2.81321	53.6024	2.45459e-13	3.73046e-12	LGI4	-1*Naive
GPR3	2.73395	3.2189	53.5661	2.50037e-13	3.79701e-12	GPR3	-1*Naive
HERC2P9	2.84595	3.06357	53.5641	2.50294e-13	3.79788e-12	HERC2P9	-1*Naive
RBPJL	8.83146	-0.864288	53.562	2.50563e-13	3.79895e-12	RBPJL	-1*Naive
RAET1L	-8.78385	-1.8036	53.5324	2.54364e-13	3.8535e-12	RAET1L	-1*Naive
TPRXL	-8.8859	-1.96424	53.5148	2.56652e-13	3.88469e-12	TPRXL	-1*Naive
ARC	4.06354	3.94079	53.5134	2.56831e-13	3.88469e-12	ARC	-1*Naive
PLA2G10	-5.75431	-0.613579	53.5054	2.57886e-13	3.89755e-12	PLA2G10	-1*Naive
SYT3	4.248	2.47006	53.4622	2.6362e-13	3.98106e-12	SYT3	-1*Naive
NOVA2	5.95144	1.10715	53.4477	2.65569e-13	4.00731e-12	NOVA2	-1*Naive
SP9	-8.67456	-2.09792	53.4387	2.66789e-13	4.02254e-12	SP9	-1*Naive
BLVRA	2.67033	4.28151	53.3842	2.74298e-13	4.13248e-12	BLVRA	-1*Naive
NRP1	-3.7643	5.85501	53.3799	2.74889e-13	4.13811e-12	NRP1	-1*Naive
PTX3	5.04106	5.81832	53.3284	2.82199e-13	4.2448e-12	PTX3	-1*Naive
SERPINB5	-5.85751	-1.43755	53.2769	2.89697e-13	4.35414e-12	SERPINB5	-1*Naive
LIPA	2.19515	5.52983	53.2411	2.95027e-13	4.43075e-12	LIPA	-1*Naive
CCDC149	2.42931	3.04392	53.2029	3.00809e-13	4.51403e-12	CCDC149	-1*Naive
IGFBPL1	2.72476	5.36791	53.1748	3.05144e-13	4.57548e-12	IGFBPL1	-1*Naive
LINC01205	-7.053	-0.827238	53.1485	3.09268e-13	4.63367e-12	LINC01205	-1*Naive
STARD8	4.41772	2.74402	53.1121	3.15051e-13	4.7166e-12	STARD8	-1*Naive
ZIM2	-9.30549	-1.00059	53.0889	3.18792e-13	4.76886e-12	ZIM2	-1*Naive
ATP1B2	5.01142	5.18649	53.0646	3.22753e-13	4.82432e-12	ATP1B2	-1*Naive
LINC00383	-8.92046	-1.96082	53.0607	3.234e-13	4.8302e-12	LINC00383	-1*Naive
AMN	-4.24764	0.321903	53.0233	3.29618e-13	4.91922e-12	AMN	-1*Naive
RAVER2	1.91055	4.87061	52.9695	3.3876e-13	5.05169e-12	RAVER2	-1*Naive
ZNF28	-2.20065	4.19365	52.9623	3.40007e-13	5.06631e-12	ZNF28	-1*Naive
SLC9A5	4.97893	3.15047	52.9265	3.46269e-13	5.15559e-12	SLC9A5	-1*Naive
CXCR1	-8.93744	-1.9478	52.9188	3.47631e-13	5.17183e-12	CXCR1	-1*Naive
BOLA3-AS1	2.47518	2.93713	52.8268	3.64297e-13	5.41555e-12	BOLA3-AS1	-1*Naive
ATP1A3	-2.39383	5.20688	52.7824	3.72621e-13	5.53496e-12	ATP1A3	-1*Naive
CDYL2	-4.97404	0.496638	52.7789	3.73295e-13	5.54066e-12	CDYL2	-1*Naive
ZFP90	2.18523	4.41299	52.7629	3.76341e-13	5.58152e-12	ZFP90	-1*Naive
MTMR7	3.447	2.14517	52.7541	3.78031e-13	5.60221e-12	MTMR7	-1*Naive
BEST4	3.93487	1.24488	52.7507	3.78693e-13	5.60765e-12	BEST4	-1*Naive
ZNF214	4.18486	0.906956	52.6658	3.95415e-13	5.85073e-12	ZNF214	-1*Naive
LEMD1	4.84728	1.0105	52.6176	4.0524e-13	5.99145e-12	LEMD1	-1*Naive
MDM2	-2.14449	6.57418	52.5802	4.13027e-13	6.10184e-12	MDM2	-1*Naive
HLA-DRA	9.24	-0.434326	52.4989	4.30485e-13	6.35482e-12	HLA-DRA	-1*Naive
SLFN5	3.19615	4.03231	52.3041	4.7539e-13	7.01228e-12	SLFN5	-1*Naive
TEX40	-5.91025	0.0762896	52.2923	4.78237e-13	7.04881e-12	TEX40	-1*Naive
BEX2	3.72506	4.8364	52.2826	4.80625e-13	7.07854e-12	BEX2	-1*Naive
MERTK	-2.69082	3.78763	52.2753	4.82398e-13	7.09916e-12	MERTK	-1*Naive
NAB2	2.72751	5.48807	52.2594	4.86327e-13	7.15119e-12	NAB2	-1*Naive
COTL1	1.82705	7.73056	52.258	4.86685e-13	7.15119e-12	COTL1	-1*Naive
ESRRA	-2.18027	5.66484	52.2269	4.94441e-13	7.25956e-12	ESRRA	-1*Naive
FAM201A	4.17857	1.70298	52.216	4.97194e-13	7.29434e-12	FAM201A	-1*Naive
GALNT8	-3.00923	1.37903	52.2078	4.99265e-13	7.3191e-12	GALNT8	-1*Naive
SYNDIG1L	6.87648	3.25109	52.1629	5.10817e-13	7.48269e-12	SYNDIG1L	-1*Naive
SORCS1	4.15409	2.46473	52.1538	5.1319e-13	7.51166e-12	SORCS1	-1*Naive
LINC01355	4.64389	1.38447	52.1248	5.20817e-13	7.61745e-12	LINC01355	-1*Naive
POMC	-3.0068	2.15796	52.0793	5.33036e-13	7.79018e-12	POMC	-1*Naive
MYH11	6.34066	-0.170132	52.0758	5.33991e-13	7.79815e-12	MYH11	-1*Naive
CTPS2	1.72556	5.16008	52.0675	5.36255e-13	7.82521e-12	CTPS2	-1*Naive
BMF	4.92546	5.14959	52.0617	5.37844e-13	7.8424e-12	BMF	-1*Naive
ZNF629	2.40444	5.11035	52.0554	5.3958e-13	7.86169e-12	ZNF629	-1*Naive
MAPK10	4.22769	1.65164	52.0075	5.52886e-13	8.0494e-12	MAPK10	-1*Naive
SH3TC1	-4.8031	1.4627	51.9174	5.78842e-13	8.42085e-12	SH3TC1	-1*Naive
FAM150B	8.45118	0.279134	51.8824	5.89259e-13	8.56584e-12	FAM150B	-1*Naive
HAPLN1	-4.05181	6.93377	51.8684	5.93481e-13	8.62064e-12	HAPLN1	-1*Naive
VCX2	-7.25315	-1.44255	51.8634	5.94985e-13	8.6359e-12	VCX2	-1*Naive
PIK3CD-AS2	2.90539	2.65268	51.8517	5.98558e-13	8.68114e-12	PIK3CD-AS2	-1*Naive
MYO5A	-2.60315	5.84796	51.8433	6.01129e-13	8.7118e-12	MYO5A	-1*Naive
TMEM216	2.46821	4.32012	51.8274	6.05992e-13	8.77559e-12	TMEM216	-1*Naive
DTNA	4.26866	4.21367	51.8076	6.12141e-13	8.8579e-12	DTNA	-1*Naive
PLD6	-4.69559	2.30139	51.7986	6.14954e-13	8.89186e-12	PLD6	-1*Naive
VGLL1	-9.0604	-1.77366	51.7361	6.34835e-13	9.17235e-12	VGLL1	-1*Naive
DNAJC3	-2.1772	5.46266	51.7142	6.41973e-13	9.26846e-12	DNAJC3	-1*Naive
PLXNB1	1.90367	6.57006	51.7071	6.44284e-13	9.2904e-12	PLXNB1	-1*Naive
PCDHGB1	8.26307	-0.327609	51.7066	6.44469e-13	9.2904e-12	PCDHGB1	-1*Naive
FAM65B	3.93587	4.87962	51.6813	6.5282e-13	9.40366e-12	FAM65B	-1*Naive
KCNQ1	6.71993	1.75349	51.5348	7.03399e-13	1.01246e-11	KCNQ1	-1*Naive
CPT1A	-3.13895	4.75051	51.5042	7.14454e-13	1.02759e-11	CPT1A	-1*Naive
DLAT	-1.76676	6.46719	51.5006	7.1577e-13	1.02871e-11	DLAT	-1*Naive
TRH	-7.90679	2.01578	51.4961	7.17398e-13	1.03027e-11	TRH	-1*Naive
ELF1	-2.38489	3.9906	51.4494	7.34648e-13	1.05425e-11	ELF1	-1*Naive
ZNF878	-3.49579	2.20275	51.3943	7.55566e-13	1.08345e-11	ZNF878	-1*Naive
TMEM253	4.76472	0.338332	51.3839	7.5958e-13	1.08839e-11	TMEM253	-1*Naive
ANKRD6	2.78756	3.49296	51.336	7.78364e-13	1.11447e-11	ANKRD6	-1*Naive
KLK5	9.16442	-0.0904445	51.3211	7.84272e-13	1.12208e-11	KLK5	-1*Naive
C9orf172	-5.52527	0.696777	51.3175	7.85732e-13	1.12333e-11	C9orf172	-1*Naive
MARCH8	-2.05152	5.42351	51.2879	7.97658e-13	1.13952e-11	MARCH8	-1*Naive
ACAN	-5.17707	5.48691	51.2764	8.02328e-13	1.14533e-11	ACAN	-1*Naive
MYH14	2.43784	4.37714	51.258	8.09889e-13	1.15526e-11	MYH14	-1*Naive
NSUN7	2.81257	4.2875	51.2446	8.1545e-13	1.16232e-11	NSUN7	-1*Naive
HES2	-7.11294	1.21432	51.2143	8.28147e-13	1.17954e-11	HES2	-1*Naive
NXPH2	6.19151	0.29481	51.2026	8.33073e-13	1.18567e-11	NXPH2	-1*Naive
TMEM154	-3.60136	2.17599	51.1354	8.62082e-13	1.22604e-11	TMEM154	-1*Naive
HIC2	-1.89624	6.15146	51.0804	8.86592e-13	1.25995e-11	HIC2	-1*Naive
C9orf64	-4.3245	3.12394	51.0723	8.90269e-13	1.26424e-11	C9orf64	-1*Naive
ENG	2.42861	6.43435	51.0536	8.98768e-13	1.27535e-11	ENG	-1*Naive
FIG4	2.24288	4.74127	50.9941	9.26426e-13	1.31362e-11	FIG4	-1*Naive
NPY5R	6.22694	-0.689077	50.9675	9.391e-13	1.3306e-11	NPY5R	-1*Naive
C11orf74	2.28833	4.16809	50.9623	9.41556e-13	1.33217e-11	C11orf74	-1*Naive
CD44	-2.81329	7.38177	50.9622	9.41607e-13	1.33217e-11	CD44	-1*Naive
FABP6	3.86978	1.56752	50.955	9.45103e-13	1.33612e-11	FABP6	-1*Naive
ATAD3B	-4.05326	6.8779	50.9041	9.69892e-13	1.37015e-11	ATAD3B	-1*Naive
AFAP1L1	-2.20917	4.24981	50.8969	9.73472e-13	1.37419e-11	AFAP1L1	-1*Naive
OBSL1	3.27159	7.34998	50.8725	9.85653e-13	1.39035e-11	OBSL1	-1*Naive
SMO	2.06459	6.39985	50.8562	9.93869e-13	1.40091e-11	SMO	-1*Naive
PRKCA	2.36498	5.52403	50.8506	9.96708e-13	1.40387e-11	PRKCA	-1*Naive
PNPLA1	-8.97177	-1.89422	50.6842	1.08487e-12	1.52691e-11	PNPLA1	-1*Naive
MT1B	-8.59947	-2.20622	50.6776	1.08856e-12	1.53098e-11	MT1B	-1*Naive
ERG	6.69225	2.25325	50.6709	1.09227e-12	1.53506e-11	ERG	-1*Naive
OTUB2	3.04562	2.44068	50.6344	1.1128e-12	1.56276e-11	OTUB2	-1*Naive
DHRSX	-2.09459	3.89063	50.5939	1.13595e-12	1.59409e-11	DHRSX	-1*Naive
SEPP1	4.76647	4.07575	50.5919	1.13715e-12	1.59461e-11	SEPP1	-1*Naive
IAH1	-1.95397	4.31264	50.5471	1.16337e-12	1.63018e-11	IAH1	-1*Naive
TMEM74	3.39529	1.15787	50.5406	1.16723e-12	1.63339e-11	TMEM74	-1*Naive
PTH1R	-7.88937	4.15117	50.5404	1.16738e-12	1.63339e-11	PTH1R	-1*Naive
TBX18	-5.66824	1.54542	50.5368	1.16953e-12	1.6352e-11	TBX18	-1*Naive
EXOC3L1	-3.46937	2.29727	50.5236	1.17739e-12	1.64498e-11	EXOC3L1	-1*Naive
DNAJA3	-1.67907	6.47435	50.5007	1.1912e-12	1.66305e-11	DNAJA3	-1*Naive
ABCA13	-7.44002	-1.22224	50.4946	1.19495e-12	1.66707e-11	ABCA13	-1*Naive
LOC730102	5.83985	0.917891	50.434	1.23241e-12	1.71806e-11	LOC730102	-1*Naive
ZNF492	-6.99688	1.64214	50.3817	1.26566e-12	1.76313e-11	ZNF492	-1*Naive
IL6ST	-2.70293	5.32781	50.3651	1.27645e-12	1.77686e-11	IL6ST	-1*Naive
RAPGEFL1	2.3263	3.81619	50.3435	1.2906e-12	1.79524e-11	RAPGEFL1	-1*Naive
DMRTB1	-6.6487	-0.0900078	50.3408	1.29233e-12	1.79633e-11	DMRTB1	-1*Naive
PRKCB	3.27424	3.15529	50.1994	1.38891e-12	1.92917e-11	PRKCB	-1*Naive
LIPH	-5.44033	0.488424	50.1876	1.39726e-12	1.93936e-11	LIPH	-1*Naive
MT1JP	-5.51959	0.512302	50.144	1.42865e-12	1.98149e-11	MT1JP	-1*Naive
SEPT3	2.06026	5.35624	50.1417	1.43034e-12	1.98238e-11	SEPT3	-1*Naive
B2M	2.03665	7.61632	50.1329	1.4368e-12	1.98989e-11	B2M	-1*Naive
TIE1	5.62764	1.85904	50.0862	1.47141e-12	2.03634e-11	TIE1	-1*Naive
TOX3	3.19832	3.43075	50.0643	1.4879e-12	2.05767e-11	TOX3	-1*Naive
RHOXF2	-8.70797	-2.12361	50.0318	1.51271e-12	2.08894e-11	RHOXF2	-1*Naive
RHOXF2B	-8.70797	-2.12361	50.0318	1.51271e-12	2.08894e-11	RHOXF2B	-1*Naive
ENHO	2.32064	4.36359	50.0228	1.51972e-12	2.09711e-11	ENHO	-1*Naive
NAP1L3	2.77882	4.32326	50.0193	1.52238e-12	2.09925e-11	NAP1L3	-1*Naive
SRRM4	4.86999	0.991234	50.0127	1.52753e-12	2.10483e-11	SRRM4	-1*Naive
FAM78B	-3.65427	0.926379	50.0094	1.53013e-12	2.10689e-11	FAM78B	-1*Naive
RTP1	-7.41653	-0.677107	49.9947	1.54162e-12	2.12118e-11	RTP1	-1*Naive
GPR143	2.70802	3.61898	49.9924	1.5434e-12	2.12209e-11	GPR143	-1*Naive
ALDH3A2	-1.75458	6.31572	49.9827	1.55108e-12	2.13112e-11	ALDH3A2	-1*Naive
RHOB	-4.04812	7.0414	49.9519	1.57561e-12	2.16325e-11	RHOB	-1*Naive
PRELID2	3.9773	2.73024	49.889	1.62697e-12	2.23216e-11	PRELID2	-1*Naive
KLHL18	-2.55818	5.41894	49.8798	1.63459e-12	2.24101e-11	KLHL18	-1*Naive
ACSL3	-1.94707	7.26398	49.8648	1.64717e-12	2.25663e-11	ACSL3	-1*Naive
INA	-3.24656	4.95987	49.7555	1.74146e-12	2.38408e-11	INA	-1*Naive
NUDT4	-1.7833	4.60289	49.715	1.77781e-12	2.4321e-11	NUDT4	-1*Naive
NFIX	-3.97731	5.05884	49.7055	1.78646e-12	2.44218e-11	NFIX	-1*Naive
ALPK3	3.96893	4.19558	49.699	1.7924e-12	2.44854e-11	ALPK3	-1*Naive
TRIM26	-2.4575	5.50686	49.6825	1.8075e-12	2.4674e-11	TRIM26	-1*Naive
EMB	2.30108	4.92173	49.6751	1.81436e-12	2.47418e-11	EMB	-1*Naive
PCDHGB6	3.95561	4.30987	49.6743	1.81507e-12	2.47418e-11	PCDHGB6	-1*Naive
NKG7	-8.66117	-2.14016	49.6701	1.81896e-12	2.47772e-11	NKG7	-1*Naive
EPHB1	4.17453	3.81104	49.6538	1.83417e-12	2.49665e-11	EPHB1	-1*Naive
RIN1	2.86376	3.506	49.6405	1.84665e-12	2.51138e-11	RIN1	-1*Naive
RGS3	2.68082	5.42337	49.6394	1.84763e-12	2.51138e-11	RGS3	-1*Naive
WDHD1	-1.71059	6.57382	49.6239	1.86232e-12	2.52954e-11	WDHD1	-1*Naive
SLC9A1	-2.28826	5.62954	49.6194	1.86663e-12	2.53359e-11	SLC9A1	-1*Naive
HBM	-8.59981	-2.12241	49.6116	1.87399e-12	2.54177e-11	HBM	-1*Naive
DEPDC1B	1.925	5.21088	49.5963	1.88869e-12	2.55988e-11	DEPDC1B	-1*Naive
APOBEC3B	4.25868	2.2076	49.5447	1.93901e-12	2.62621e-11	APOBEC3B	-1*Naive
RAB15	-3.8815	7.075	49.5428	1.94086e-12	2.62686e-11	RAB15	-1*Naive
OSBPL1A	2.06907	5.91677	49.5007	1.98297e-12	2.68194e-11	OSBPL1A	-1*Naive
HLA-H	2.65513	3.88158	49.4976	1.98613e-12	2.6843e-11	HLA-H	-1*Naive
PGM2	-1.76174	5.42779	49.4814	2.00258e-12	2.70461e-11	PGM2	-1*Naive
ISM2	-3.494	0.787337	49.421	2.06518e-12	2.78719e-11	ISM2	-1*Naive
GNE	2.51682	3.98002	49.384	2.10452e-12	2.83828e-11	GNE	-1*Naive
SCRT2	8.35876	-1.042	49.3724	2.11698e-12	2.85305e-11	SCRT2	-1*Naive
ENPP5	3.67185	3.06214	49.3532	2.13789e-12	2.8792e-11	ENPP5	-1*Naive
WBP5	2.17399	5.66539	49.3238	2.17016e-12	2.92059e-11	WBP5	-1*Naive
FCGBP	-3.01918	2.76962	49.3087	2.18695e-12	2.94111e-11	FCGBP	-1*Naive
LOC102724312	4.6185	1.15112	49.301	2.1955e-12	2.95052e-11	LOC102724312	-1*Naive
ADAM28	8.66616	-1.07344	49.2921	2.20548e-12	2.96185e-11	ADAM28	-1*Naive
TMC7	-3.23146	3.38447	49.2892	2.2087e-12	2.96407e-11	TMC7	-1*Naive
LOC100129083	5.96181	0.488222	49.2828	2.21598e-12	2.97175e-11	LOC100129083	-1*Naive
SLC38A2	1.6847	8.54222	49.2537	2.24908e-12	3.01402e-11	SLC38A2	-1*Naive
ARMCX6	2.33705	3.46566	49.2083	2.30174e-12	3.08241e-11	ARMCX6	-1*Naive
AKR1C1	6.59195	0.180594	49.1682	2.34927e-12	3.14386e-11	AKR1C1	-1*Naive
TTLL6	4.18106	1.77942	49.1607	2.35834e-12	3.15378e-11	TTLL6	-1*Naive
DDX21	-1.86321	8.20314	49.1521	2.36859e-12	3.16527e-11	DDX21	-1*Naive
ZNF57	-2.27491	3.22161	49.1497	2.37159e-12	3.16705e-11	ZNF57	-1*Naive
HCN2	-3.10125	3.34208	49.1295	2.39607e-12	3.1975e-11	HCN2	-1*Naive
TBL1X	2.00207	5.58708	49.1249	2.40177e-12	3.20287e-11	TBL1X	-1*Naive
CERCAM	-2.50827	6.91305	49.1004	2.43194e-12	3.24082e-11	CERCAM	-1*Naive
STAMBPL1	3.64726	2.39588	49.0667	2.47406e-12	3.29465e-11	STAMBPL1	-1*Naive
CLDN4	3.22291	5.20349	49.0489	2.49661e-12	3.32236e-11	CLDN4	-1*Naive
DLGAP1-AS2	2.61069	3.08928	49.0412	2.50638e-12	3.33303e-11	DLGAP1-AS2	-1*Naive
PLSCR3	2.22587	4.55024	49.0095	2.54731e-12	3.38509e-11	PLSCR3	-1*Naive
S1PR2	1.97354	3.81823	48.988	2.57538e-12	3.42001e-11	S1PR2	-1*Naive
CMAS	2.09718	5.8654	48.9624	2.60922e-12	3.46254e-11	CMAS	-1*Naive
AGPAT4	2.54211	5.02754	48.9166	2.67074e-12	3.54171e-11	AGPAT4	-1*Naive
TSPAN7	3.07657	3.04944	48.911	2.67841e-12	3.5494e-11	TSPAN7	-1*Naive
KAT2B	-3.93358	1.93045	48.8614	2.74706e-12	3.63784e-11	KAT2B	-1*Naive
NKAIN2	-4.80642	-0.953698	48.6742	3.02209e-12	3.99928e-11	NKAIN2	-1*Naive
SH3GL2	3.45061	1.72975	48.6448	3.06784e-12	4.05473e-11	SH3GL2	-1*Naive
MLXIPL	4.10336	2.32496	48.6435	3.06985e-12	4.05473e-11	MLXIPL	-1*Naive
HES1	4.81696	4.24657	48.6432	3.07038e-12	4.05473e-11	HES1	-1*Naive
HOXA3	-8.25609	-0.705282	48.5357	3.2433e-12	4.28012e-11	HOXA3	-1*Naive
ZNF503	-5.07682	1.75498	48.5092	3.2874e-12	4.33531e-11	ZNF503	-1*Naive
NUP210	2.25762	6.92353	48.5032	3.2975e-12	4.34562e-11	NUP210	-1*Naive
LOC729737	2.78495	2.91326	48.5002	3.3026e-12	4.34751e-11	LOC729737	-1*Naive
SLC9A3R2	-1.97515	5.566	48.4996	3.3035e-12	4.34751e-11	SLC9A3R2	-1*Naive
HFE	5.27297	1.28535	48.4975	3.30713e-12	4.34929e-11	HFE	-1*Naive
LINC01018	8.09048	-0.531353	48.432	3.41942e-12	4.49386e-11	LINC01018	-1*Naive
NOCT	-2.46389	4.40767	48.4293	3.4241e-12	4.49507e-11	NOCT	-1*Naive
ENTPD6	-1.69549	6.30191	48.4288	3.42506e-12	4.49507e-11	ENTPD6	-1*Naive
PHLDA2	-3.62307	4.16257	48.4112	3.45585e-12	4.53235e-11	PHLDA2	-1*Naive
DYRK3	2.56038	2.64018	48.3388	3.58593e-12	4.69972e-11	DYRK3	-1*Naive
FOXI2	-4.46894	-0.498663	48.3356	3.59165e-12	4.70397e-11	FOXI2	-1*Naive
TFAP2E	-4.3428	0.0332806	48.3315	3.59923e-12	4.70952e-11	TFAP2E	-1*Naive
CNN2	1.72219	8.94274	48.3306	3.60083e-12	4.70952e-11	CNN2	-1*Naive
BNIPL	3.54185	1.14448	48.3261	3.60924e-12	4.71728e-11	BNIPL	-1*Naive
PLCE1	-4.29042	2.11551	48.2923	3.67194e-12	4.79594e-11	PLCE1	-1*Naive
TMEM8B	2.86759	3.89245	48.2427	3.76605e-12	4.91549e-11	TMEM8B	-1*Naive
AluYd8:Alu:SINE	-3.90794	0.118825	48.2097	3.82982e-12	4.99529e-11	AluYd8:Alu:SINE	-1*Naive
FAM120B	1.96282	4.32045	48.2008	3.84727e-12	5.01462e-11	FAM120B	-1*Naive
SLC7A11-AS1	-8.51213	-2.1555	48.1771	3.89411e-12	5.07219e-11	SLC7A11-AS1	-1*Naive
ZFP37	2.56463	2.51873	48.1688	3.91067e-12	5.09029e-11	ZFP37	-1*Naive
NCR1	-6.16926	-0.484134	48.1013	4.04753e-12	5.26483e-11	NCR1	-1*Naive
PAH	5.6249	-0.292621	48.0984	4.0536e-12	5.26913e-11	PAH	-1*Naive
ZNF614	-1.76984	4.64125	48.0905	4.06998e-12	5.28681e-11	ZNF614	-1*Naive
GLRA2	-8.45197	-2.32121	47.9731	4.32107e-12	5.60915e-11	GLRA2	-1*Naive
TRAF3	-1.76114	4.85503	47.9662	4.33635e-12	5.62514e-11	TRAF3	-1*Naive
ENPP1	-1.93002	5.94704	47.9285	4.42053e-12	5.73044e-11	ENPP1	-1*Naive
PCDHB4	5.55233	0.027851	47.9036	4.47703e-12	5.79973e-11	PCDHB4	-1*Naive
AMFR	-1.86871	5.99696	47.8785	4.53463e-12	5.87036e-11	AMFR	-1*Naive
SERINC2	2.29756	5.66487	47.8679	4.55921e-12	5.89816e-11	SERINC2	-1*Naive
SLC43A3	3.39089	4.24687	47.8305	4.64713e-12	6.00783e-11	SLC43A3	-1*Naive
KIAA1549L	2.8435	4.19652	47.7577	4.82275e-12	6.23064e-11	KIAA1549L	-1*Naive
ZMAT4	6.27278	3.35522	47.7534	4.83337e-12	6.24012e-11	ZMAT4	-1*Naive
SERPINF2	4.18735	0.724227	47.7039	4.95697e-12	6.39172e-11	SERPINF2	-1*Naive
KLHL35	-3.21068	0.731757	47.7037	4.9575e-12	6.39172e-11	KLHL35	-1*Naive
LRRC61	-4.88695	2.93565	47.676	5.02799e-12	6.47822e-11	LRRC61	-1*Naive
SRMS	-4.17501	0.516478	47.6431	5.1131e-12	6.58342e-11	SRMS	-1*Naive
GTF3C4	-2.00703	5.60201	47.6094	5.20189e-12	6.69321e-11	GTF3C4	-1*Naive
RELL1	-2.61428	2.97931	47.5897	5.25443e-12	6.75626e-11	RELL1	-1*Naive
CSF1R	-6.32089	-0.865164	47.5875	5.26024e-12	6.75916e-11	CSF1R	-1*Naive
PPARGC1B	-3.06842	3.87758	47.5782	5.2853e-12	6.78678e-11	PPARGC1B	-1*Naive
HPN	5.67544	4.91098	47.4421	5.66529e-12	7.26982e-11	HPN	-1*Naive
EBF3	-3.82332	2.87976	47.4341	5.68835e-12	7.29449e-11	EBF3	-1*Naive
TBC1D4	1.73201	5.25844	47.4092	5.7612e-12	7.38294e-11	TBC1D4	-1*Naive
LINC01250	-8.59964	-2.21701	47.4058	5.77123e-12	7.39082e-11	LINC01250	-1*Naive
NRBF2	-1.72503	5.22489	47.3547	5.92366e-12	7.58093e-11	NRBF2	-1*Naive
GJD3	5.41805	0.0420543	47.3176	6.03673e-12	7.72045e-11	GJD3	-1*Naive
ANKDD1A	3.66446	1.70174	47.3128	6.05146e-12	7.73195e-11	ANKDD1A	-1*Naive
RNF122	2.10122	4.41355	47.3121	6.05385e-12	7.73195e-11	RNF122	-1*Naive
GPC2	2.45183	5.94214	47.2747	6.17021e-12	7.87529e-11	GPC2	-1*Naive
PRR23B	-8.40431	-2.36271	47.2485	6.25331e-12	7.976e-11	PRR23B	-1*Naive
C10orf35	2.26937	3.70148	47.2289	6.31614e-12	8.05075e-11	C10orf35	-1*Naive
UBE2E3	1.9793	5.87812	47.1916	6.43758e-12	8.20005e-11	UBE2E3	-1*Naive
CANX	-1.81484	9.44893	47.162	6.53538e-12	8.31907e-11	CANX	-1*Naive
UAP1L1	-5.13728	5.29879	47.1605	6.54046e-12	8.31997e-11	UAP1L1	-1*Naive
TLR5	9.87088	0.439826	47.1552	6.55836e-12	8.33718e-11	TLR5	-1*Naive
TTC39C	2.82721	3.94456	47.1334	6.63168e-12	8.42475e-11	TTC39C	-1*Naive
ADARB2	7.34791	1.6203	47.1257	6.65754e-12	8.44842e-11	ADARB2	-1*Naive
ITGA3	2.95224	7.26693	47.1253	6.65918e-12	8.44842e-11	ITGA3	-1*Naive
SIAH2	2.36971	4.42955	47.1147	6.69534e-12	8.48863e-11	SIAH2	-1*Naive
CDHR3	3.81101	0.596904	47.1053	6.72749e-12	8.52373e-11	CDHR3	-1*Naive
MORC4	-2.64212	3.85593	47.0933	6.76867e-12	8.5702e-11	MORC4	-1*Naive
ACVR1	-1.9807	5.09165	47.0631	6.87369e-12	8.69739e-11	ACVR1	-1*Naive
RBMXL2	-6.92223	-0.93354	47.0503	6.91897e-12	8.74268e-11	RBMXL2	-1*Naive
HMG20A	1.90031	6.43741	47.0499	6.92007e-12	8.74268e-11	HMG20A	-1*Naive
SPRED1	2.64792	5.32282	47.049	6.92326e-12	8.74268e-11	SPRED1	-1*Naive
SLC17A5	-2.20707	5.17181	46.9907	7.13256e-12	9.00102e-11	SLC17A5	-1*Naive
CCNI2	-3.62706	-0.0327135	46.9778	7.17964e-12	9.05443e-11	CCNI2	-1*Naive
SYTL2	3.15051	1.44033	46.9745	7.19171e-12	9.06365e-11	SYTL2	-1*Naive
PRKCG	2.62948	3.36454	46.9652	7.22591e-12	9.10073e-11	PRKCG	-1*Naive
PLEKHG2	2.06004	5.32876	46.9566	7.25749e-12	9.13446e-11	PLEKHG2	-1*Naive
TRIM4	-5.8881	1.50026	46.9287	7.36171e-12	9.25951e-11	TRIM4	-1*Naive
DCLK3	-2.81369	1.24454	46.8871	7.51962e-12	9.45189e-11	DCLK3	-1*Naive
DYDC2	6.07008	0.940167	46.8514	7.65787e-12	9.61567e-11	DYDC2	-1*Naive
PPT1	1.61978	7.1126	46.8508	7.66002e-12	9.61567e-11	PPT1	-1*Naive
AGBL4	-6.98279	-1.53015	46.8446	7.68457e-12	9.64013e-11	AGBL4	-1*Naive
PIK3AP1	-4.05725	3.24803	46.8	7.86117e-12	9.85518e-11	PIK3AP1	-1*Naive
GCNT1	-2.96289	4.83562	46.763	8.01128e-12	1.00368e-10	GCNT1	-1*Naive
FBXL13	-3.91466	0.701288	46.7604	8.022e-12	1.00436e-10	FBXL13	-1*Naive
USP6	-3.45713	-0.00315641	46.75	8.06452e-12	1.00902e-10	USP6	-1*Naive
PURG	3.61982	2.06945	46.748	8.07293e-12	1.00941e-10	PURG	-1*Naive
LOC100287072	-9.08507	-1.83433	46.6697	8.40176e-12	1.04983e-10	LOC100287072	-1*Naive
P2RY1	6.84185	4.28408	46.6144	8.64219e-12	1.07917e-10	P2RY1	-1*Naive
ERVH48-1	-4.54815	6.08524	46.5857	8.76996e-12	1.09441e-10	ERVH48-1	-1*Naive
IL27RA	2.81414	4.07289	46.5352	8.99851e-12	1.12219e-10	IL27RA	-1*Naive
CHRNE	-3.5501	0.315257	46.5333	9.00763e-12	1.12259e-10	CHRNE	-1*Naive
EVI5L	1.95344	4.76268	46.5269	9.03686e-12	1.1255e-10	EVI5L	-1*Naive
FAM189A2	4.2749	3.41633	46.5198	9.06958e-12	1.12884e-10	FAM189A2	-1*Naive
MAP2	4.18845	3.56458	46.4725	9.29141e-12	1.15569e-10	MAP2	-1*Naive
KCNN3	4.95067	1.1558	46.4383	9.45486e-12	1.17525e-10	KCNN3	-1*Naive
TYMP	-3.184	0.945424	46.394	9.67088e-12	1.20132e-10	TYMP	-1*Naive
LOC103611081	3.39488	1.58908	46.3738	9.77147e-12	1.21302e-10	LOC103611081	-1*Naive
SLC38A5	7.65409	4.44076	46.3545	9.86814e-12	1.22423e-10	SLC38A5	-1*Naive
CIDEC	-8.7444	-2.02265	46.3127	1.00809e-11	1.24981e-10	CIDEC	-1*Naive
ITPR2	2.28006	5.23742	46.26	1.03558e-11	1.28305e-10	ITPR2	-1*Naive
RMST	3.94989	0.811861	46.2355	1.0486e-11	1.29834e-10	RMST	-1*Naive
NPY1R	4.68519	1.76616	46.1866	1.07511e-11	1.3303e-10	NPY1R	-1*Naive
HSD3B1	-8.53487	-2.23661	46.1667	1.08606e-11	1.34297e-10	HSD3B1	-1*Naive
DOCK9	-2.27601	4.69547	46.1117	1.11702e-11	1.38036e-10	DOCK9	-1*Naive
DDX60	4.58149	2.24558	46.1061	1.12022e-11	1.38342e-10	DDX60	-1*Naive
WSCD2	5.7442	-0.0667878	46.101	1.12312e-11	1.3861e-10	WSCD2	-1*Naive
LINGO2	6.41591	2.02446	46.0707	1.1406e-11	1.40677e-10	LINGO2	-1*Naive
BHMG1	-5.26154	-1.88334	46.032	1.16336e-11	1.4339e-10	BHMG1	-1*Naive
SLC40A1	-5.7185	-0.394513	46.0187	1.17129e-11	1.44275e-10	SLC40A1	-1*Naive
CST1	6.28801	-0.453304	45.9621	1.20565e-11	1.48411e-10	CST1	-1*Naive
LOC729739	-5.99692	-0.904186	45.9438	1.21693e-11	1.49703e-10	LOC729739	-1*Naive
GSTA4	2.07277	4.44572	45.9409	1.21873e-11	1.49827e-10	GSTA4	-1*Naive
BDNF	2.65643	4.70588	45.8915	1.24987e-11	1.53557e-10	BDNF	-1*Naive
C1orf94	4.56236	1.97902	45.8717	1.26255e-11	1.55015e-10	C1orf94	-1*Naive
SLC36A4	2.05498	4.11068	45.8557	1.27291e-11	1.56186e-10	SLC36A4	-1*Naive
TRABD2A	-2.88938	2.67291	45.8302	1.28958e-11	1.5813e-10	TRABD2A	-1*Naive
CLEC16A	-2.1594	4.58351	45.8131	1.30094e-11	1.59419e-10	CLEC16A	-1*Naive
PCDHB13	4.72232	0.358462	45.797	1.31163e-11	1.60626e-10	PCDHB13	-1*Naive
PCMTD2	-1.99741	5.60894	45.7956	1.31261e-11	1.60643e-10	PCMTD2	-1*Naive
FMR1NB	-8.63301	-2.14022	45.7639	1.33397e-11	1.63152e-10	FMR1NB	-1*Naive
BST1	-3.11807	0.604902	45.7401	1.35031e-11	1.65044e-10	BST1	-1*Naive
IRX6	-4.77701	-0.673827	45.7343	1.35427e-11	1.65401e-10	IRX6	-1*Naive
C10orf10	-3.23304	1.65166	45.7325	1.35556e-11	1.65401e-10	C10orf10	-1*Naive
ZNF579	1.97109	4.52779	45.7321	1.35583e-11	1.65401e-10	ZNF579	-1*Naive
LOC642366	-8.49036	-2.25383	45.7306	1.35686e-11	1.6542e-10	LOC642366	-1*Naive
PSIP1	2.08732	8.07236	45.7202	1.36412e-11	1.66199e-10	PSIP1	-1*Naive
ING4	2.1628	4.58044	45.7182	1.36551e-11	1.66262e-10	ING4	-1*Naive
VCX	-4.27991	-0.414593	45.6944	1.38219e-11	1.68185e-10	VCX	-1*Naive
CCDC40	3.5125	2.18264	45.6785	1.39342e-11	1.69444e-10	CCDC40	-1*Naive
EPHA2	2.55722	6.61923	45.6446	1.41773e-11	1.7229e-10	EPHA2	-1*Naive
NIPSNAP1	2.03689	8.32716	45.6224	1.43394e-11	1.74149e-10	NIPSNAP1	-1*Naive
RNF145	1.8596	6.53501	45.596	1.4534e-11	1.76399e-10	RNF145	-1*Naive
LOC283177	8.18502	-0.786041	45.5625	1.47844e-11	1.79324e-10	LOC283177	-1*Naive
SMPDL3A	-3.24056	2.11265	45.531	1.50239e-11	1.82114e-10	SMPDL3A	-1*Naive
ST3GAL3	2.90225	3.54787	45.5174	1.51285e-11	1.83162e-10	ST3GAL3	-1*Naive
NEDD4	-2.41839	3.8303	45.5173	1.51297e-11	1.83162e-10	NEDD4	-1*Naive
GNPTAB	-2.9122	6.2402	45.5026	1.52439e-11	1.84427e-10	GNPTAB	-1*Naive
GABBR1	1.96146	5.0002	45.5008	1.52575e-11	1.84475e-10	GABBR1	-1*Naive
TMEM170B	3.33172	3.26506	45.498	1.52797e-11	1.84626e-10	TMEM170B	-1*Naive
PRADC1	-2.04831	3.4548	45.4803	1.54179e-11	1.86179e-10	PRADC1	-1*Naive
ENTPD1	2.78901	1.68356	45.4663	1.55289e-11	1.874e-10	ENTPD1	-1*Naive
APPL2	2.15868	5.01057	45.4442	1.57046e-11	1.894e-10	APPL2	-1*Naive
MLLT3	3.28158	3.26846	45.4401	1.57379e-11	1.89682e-10	MLLT3	-1*Naive
CBFA2T2	-2.89225	5.75002	45.4388	1.57487e-11	1.89692e-10	CBFA2T2	-1*Naive
ZNF521	6.20512	3.65312	45.4065	1.60103e-11	1.9272e-10	ZNF521	-1*Naive
CCDC169	-3.10956	1.87523	45.3395	1.6567e-11	1.99296e-10	CCDC169	-1*Naive
WDR11-AS1	-4.80578	-1.05534	45.3013	1.6894e-11	2.03101e-10	WDR11-AS1	-1*Naive
PPM1J	2.63816	4.06888	45.2896	1.69949e-11	2.04185e-10	PPM1J	-1*Naive
ZNF578	-3.1081	4.70035	45.2746	1.71252e-11	2.05621e-10	ZNF578	-1*Naive
CCDC144B	-6.52224	-0.858238	45.2131	1.76717e-11	2.1205e-10	CCDC144B	-1*Naive
TM6SF2	4.07348	1.19193	45.1716	1.80502e-11	2.16455e-10	TM6SF2	-1*Naive
ARMCX1	1.86028	4.50658	45.1671	1.80921e-11	2.16821e-10	ARMCX1	-1*Naive
RIC3	2.51472	2.28613	45.1177	1.85542e-11	2.22219e-10	RIC3	-1*Naive
IGDCC4	3.08985	4.27901	45.1072	1.86535e-11	2.23214e-10	IGDCC4	-1*Naive
ULBP1	-3.47788	2.51597	45.1056	1.86695e-11	2.23214e-10	ULBP1	-1*Naive
GABRD	-3.27873	1.35814	45.1052	1.86724e-11	2.23214e-10	GABRD	-1*Naive
CCDC180	3.61005	1.39827	45.061	1.90993e-11	2.28173e-10	CCDC180	-1*Naive
PGR	-8.96672	-1.81502	45.057	1.91384e-11	2.28497e-10	PGR	-1*Naive
KCNT2	6.29446	2.50029	45.0366	1.93383e-11	2.30739e-10	KCNT2	-1*Naive
MSX2P1	3.99053	0.272447	44.975	1.99562e-11	2.37962e-10	MSX2P1	-1*Naive
UPF1	-1.7723	7.52848	44.9549	2.01629e-11	2.40276e-10	UPF1	-1*Naive
LYRM9	3.15566	2.44861	44.9386	2.03307e-11	2.42125e-10	LYRM9	-1*Naive
PARVB	-2.08884	5.24859	44.9192	2.05338e-11	2.44391e-10	PARVB	-1*Naive
HERC5	-2.40428	4.12737	44.8725	2.10289e-11	2.50126e-10	HERC5	-1*Naive
[truncated: 17,442 more rows]

## Sheet: ESC_vs_Primed
	logFC	logCPM	LR	PValue	FDR	gene_id	contrast
[truncated: 19,043 more rows]

[truncated: 8 more sheets: ESC_vs_TNT, Primed_vs_TNT, Primed_vs_N2P, Primed_vs_Fibroblast, TNT_vs_Fibroblast, DE_gene_overlaps, Primed_higher_ontology, Primed_lower_ontology]
