# Supplementary material for: Transient naive reprogramming corrects hiPS cells functionally and epigenetically
Source: Nature. 2023 Aug 16;620(7975):863–72. doi: 10.1038/s41586-023-06424-7 (PMC10447250; doi:10.1038/s41586-023-06424-7)
Supplement: Supplementary file 10 — Quantification of promoter CG-DMR methylation levels and differential expression of linked genes. Relates to Extended Data Fig. 7b. [file 41586_2023_6424_MOESM10_ESM.xlsx]

## Sheet: promoter_dmr_delta_with_gene_de
	logFC	logCPM	LR	PValue	FDR	gene_id	promoter_dmr_mCG_delta	comparison	significant_DE	DMR_delta_>20pc
1	9.69597	3.88749	316.411	8.76288e-71	1.66871e-66	FAM19A5	0.917595	ESC_vs_Primed	TRUE	TRUE
2	8.56475	4.37714	293.276	9.60969e-66	9.14986e-62	MYH14	0.815438	ESC_vs_Primed	TRUE	TRUE
4	9.04148	5.86462	221.329	4.64006e-50	2.20902e-46	MEG3	0.299533	ESC_vs_Primed	TRUE	TRUE
5	8.42101	5.3851	199.681	2.45147e-45	9.33666e-42	LARGE	0.884861	ESC_vs_Primed	TRUE	TRUE
7	6.32102	2.81527	168.028	1.99496e-38	5.42716e-35	FAM71E1	0.877605	ESC_vs_Primed	TRUE	TRUE
8	-7.63791	2.28299	164.807	1.00815e-37	2.39978e-34	ZNF248	-0.79605	ESC_vs_Primed	TRUE	TRUE
10	-3.49162	6.6047	150.209	1.56027e-34	2.97122e-31	NNAT	-0.562384	ESC_vs_Primed	TRUE	TRUE
13	-6.39177	3.96972	138.918	4.58993e-32	6.72354e-29	OXCT1	-0.903911	ESC_vs_Primed	TRUE	TRUE
16	8.35192	2.08602	137.833	7.9289e-32	9.43688e-29	KCNC3	0.835178	ESC_vs_Primed	TRUE	TRUE
18	-5.54918	3.49701	132.929	9.372e-31	9.91506e-28	PITX2	0.38328	ESC_vs_Primed	TRUE	TRUE
21	-4.58042	3.52958	127.311	1.58789e-29	1.43991e-26	ZNF667	-0.536375	ESC_vs_Primed	TRUE	TRUE
23	-8.16697	0.716184	124.216	7.55555e-29	6.25567e-26	HMX1	0.447234	ESC_vs_Primed	TRUE	TRUE
24	8.97417	2.47006	120.272	5.51548e-28	4.37631e-25	SYT3	0.800502	ESC_vs_Primed	TRUE	TRUE
25	-9.33309	1.8718	119.487	8.19338e-28	6.24106e-25	CR1L	-0.915792	ESC_vs_Primed	TRUE	TRUE
26	-6.89292	3.1181	118.535	1.32409e-27	9.69793e-25	TSPYL5	-0.719638	ESC_vs_Primed	TRUE	TRUE
28	7.50269	3.3674	115.86	5.10132e-27	3.46944e-24	CLEC11A	0.466646	ESC_vs_Primed	TRUE	TRUE
30	4.84124	4.17724	115.022	7.7814e-27	4.93937e-24	ZNF558	0.76916	ESC_vs_Primed	TRUE	TRUE
33	-6.78371	2.16531	109.458	1.2882e-25	7.43368e-23	FRG1B	-0.671395	ESC_vs_Primed	TRUE	TRUE
34	-7.63366	0.232264	108.37	2.23045e-25	1.24925e-22	GATA5	0.623525	ESC_vs_Primed	TRUE	TRUE
37	5.98008	0.921611	95.7855	1.28028e-22	6.58931e-20	C10orf105	0.533749	ESC_vs_Primed	TRUE	TRUE
38	-8.51049	0.984679	94.3165	2.68893e-22	1.34751e-19	ZIC4	0.518512	ESC_vs_Primed	TRUE	TRUE
42	-7.93166	3.69272	79.5989	4.58685e-19	2.0797e-16	ZNF560	-0.627285	ESC_vs_Primed	TRUE	TRUE
43	-6.20124	0.600766	79.2272	5.53618e-19	2.45176e-16	CHMP1B2P	-0.90272	ESC_vs_Primed	TRUE	TRUE
44	4.06689	8.23459	77.5993	1.26217e-18	5.46262e-16	BGN	0.683531	ESC_vs_Primed	TRUE	TRUE
46	5.23153	1.15052	76.4522	2.25606e-18	9.3396e-16	KLK8	0.438753	ESC_vs_Primed	TRUE	TRUE
48	-4.1978	4.40671	76.0963	2.70159e-18	1.0718e-15	ZFHX3	0.400445	ESC_vs_Primed	TRUE	TRUE
49	7.44008	0.601777	75.082	4.51566e-18	1.75493e-15	LOC644554	0.878912	ESC_vs_Primed	TRUE	TRUE
50	-6.47465	0.602748	74.911	4.92416e-18	1.87542e-15	CALCB	-0.847075	ESC_vs_Primed	TRUE	TRUE
52	-7.65316	1.95129	73.626	9.44121e-18	3.45748e-15	TBX1	0.49866	ESC_vs_Primed	TRUE	TRUE
53	5.0182	2.13321	71.1055	3.3863e-17	1.21671e-14	NKX2-5	-0.022157	ESC_vs_Primed	TRUE	FALSE
56	-5.37404	1.70569	69.8138	6.51754e-17	2.21631e-14	MECOM	0.352062	ESC_vs_Primed	TRUE	TRUE
58	-3.05939	2.76841	68.3396	1.37628e-16	4.51872e-14	SATB2	0.552191	ESC_vs_Primed	TRUE	TRUE
61	-6.40219	1.78942	67.2344	2.41065e-16	7.52558e-14	FAR2P2	-0.818948	ESC_vs_Primed	TRUE	TRUE
66	-4.27574	3.02138	65.4274	6.02962e-16	1.73973e-13	ZNF667-AS1	0.126983	ESC_vs_Primed	TRUE	FALSE
68	4.82837	1.49558	63.6877	1.45795e-15	4.08292e-13	CNTN2	0.593614	ESC_vs_Primed	TRUE	TRUE
70	-3.09005	3.81451	63.3647	1.71766e-15	4.67278e-13	ADAMTS16	-0.286204	ESC_vs_Primed	TRUE	TRUE
79	-3.93789	-0.40351	57.6967	3.05811e-14	7.3716e-12	PHOX2A	0.426726	ESC_vs_Primed	TRUE	TRUE
82	7.55464	3.50285	56.836	4.73713e-14	1.10011e-11	LOC100128885	0.0936976	ESC_vs_Primed	TRUE	FALSE
84	-6.25182	3.81487	56.4441	5.78181e-14	1.31075e-11	MT1M	0.423941	ESC_vs_Primed	TRUE	TRUE
89	-4.37267	1.72121	53.7995	2.22032e-13	4.75073e-11	CCDC125	-0.783773	ESC_vs_Primed	TRUE	TRUE
95	5.01896	3.09308	51.6157	6.75002e-13	1.35306e-10	JOSD2	0.81522	ESC_vs_Primed	TRUE	TRUE
97	-3.93091	-0.494001	50.8989	9.72491e-13	1.90919e-10	SCGB1B2P	-0.720914	ESC_vs_Primed	TRUE	TRUE
99	-3.79638	0.281709	50.2368	1.36271e-12	2.62122e-10	ANKRD19P	0.334854	ESC_vs_Primed	TRUE	TRUE
101	-2.38788	3.02623	49.7977	1.70441e-12	3.21357e-10	PXMP4	-0.556803	ESC_vs_Primed	TRUE	TRUE
104	-6.00549	6.71974	49.1481	2.37351e-12	4.34603e-10	MT1E	0.55299	ESC_vs_Primed	TRUE	TRUE
112	-2.49174	3.73075	47.5247	5.43139e-12	9.23481e-10	PURA	0.587856	ESC_vs_Primed	TRUE	TRUE
116	-4.07734	3.12394	46.3775	9.75308e-12	1.6011e-09	C9orf64	-0.744966	ESC_vs_Primed	TRUE	TRUE
118	-5.33086	-0.384628	45.9644	1.20421e-11	1.93308e-09	LBX2	0.247845	ESC_vs_Primed	TRUE	TRUE
120	-3.79815	5.05884	45.6066	1.44553e-11	2.29393e-09	NFIX	0.388572	ESC_vs_Primed	TRUE	TRUE
122	-2.51936	3.34757	45.2109	1.76918e-11	2.76151e-09	NFATC1	0.665727	ESC_vs_Primed	TRUE	TRUE
123	-8.49658	-2.09833	44.9604	2.0106e-11	3.09127e-09	LOC100240735	0.341006	ESC_vs_Primed	TRUE	TRUE
129	5.34197	4.56024	43.2164	4.90072e-11	7.23445e-09	CD70	0.481298	ESC_vs_Primed	TRUE	TRUE
138	-5.7142	2.70739	40.5676	1.89928e-10	2.62086e-08	DDX43	-0.191217	ESC_vs_Primed	TRUE	FALSE
141	-8.27422	-1.85079	39.8464	2.74738e-10	3.71052e-08	SLC30A8	-0.762221	ESC_vs_Primed	TRUE	TRUE
151	5.2339	-0.0323662	38.0237	6.98893e-10	8.81392e-08	SHANK1	0.8175	ESC_vs_Primed	TRUE	TRUE
155	3.55845	1.36447	37.2194	1.05556e-09	1.29685e-07	ZNF132	0.599468	ESC_vs_Primed	TRUE	TRUE
164	-8.72843	4.43691	36.1595	1.81812e-09	2.11113e-07	CTSF	-0.565076	ESC_vs_Primed	TRUE	TRUE
166	-7.47537	-1.61428	36.1206	1.85475e-09	2.12772e-07	C5orf17	-0.609577	ESC_vs_Primed	TRUE	TRUE
168	-6.32927	-2.02319	35.5808	2.44688e-09	2.77357e-07	NKX6-2	0.314645	ESC_vs_Primed	TRUE	TRUE
169	4.18686	0.790357	35.549	2.48717e-09	2.80256e-07	SEC14L4	0.213025	ESC_vs_Primed	TRUE	TRUE
175	-2.19681	2.22319	34.7564	3.73648e-09	4.06593e-07	LRRC34	-0.324359	ESC_vs_Primed	TRUE	TRUE
178	-2.45049	4.24677	34.1851	5.01114e-09	5.36108e-07	DPPA2	-0.507435	ESC_vs_Primed	TRUE	TRUE
182	2.19593	5.4453	33.7539	6.25425e-09	6.54393e-07	CRIP2	0.573694	ESC_vs_Primed	TRUE	TRUE
185	-4.07481	-0.237331	33.42	7.42566e-09	7.64361e-07	GP1BB	0.662043	ESC_vs_Primed	TRUE	TRUE
186	-6.78949	2.32396	33.4031	7.49033e-09	7.66873e-07	SOX14	0.69556	ESC_vs_Primed	TRUE	TRUE
192	-5.76257	2.27469	32.7254	1.06139e-08	1.05271e-06	PCDHGC3	-0.616592	ESC_vs_Primed	TRUE	TRUE
201	-3.43942	0.371624	32.078	1.48107e-08	1.40319e-06	RGPD2	-0.849748	ESC_vs_Primed	TRUE	TRUE
206	-11.1952	1.22357	31.868	1.6501e-08	1.52538e-06	CIDEB	-0.888284	ESC_vs_Primed	TRUE	TRUE
213	1.64407	4.61354	31.0807	2.47525e-08	2.21297e-06	CD74	0.50481	ESC_vs_Primed	TRUE	TRUE
214	-2.88864	0.766563	30.8792	2.74594e-08	2.44351e-06	PCDHB3	-0.266414	ESC_vs_Primed	TRUE	TRUE
215	3.66841	2.18904	30.8454	2.79428e-08	2.47495e-06	CSDC2	0.497443	ESC_vs_Primed	TRUE	TRUE
229	2.33424	3.13963	29.7252	4.97847e-08	4.13995e-06	IKBKE	0.354924	ESC_vs_Primed	TRUE	TRUE
237	-2.18833	2.57435	29.2101	6.49387e-08	5.21784e-06	KLF8	-0.495021	ESC_vs_Primed	TRUE	TRUE
242	-3.21228	-0.115226	28.5896	8.94626e-08	7.03982e-06	IGF2	0.516519	ESC_vs_Primed	TRUE	TRUE
245	2.01599	3.13352	28.501	9.36483e-08	7.27896e-06	TCEAL2	0.355663	ESC_vs_Primed	TRUE	TRUE
253	-7.35141	1.83838	27.9214	1.26347e-07	9.51001e-06	ZNF662	-0.548524	ESC_vs_Primed	TRUE	TRUE
254	-3.30425	4.99763	27.8373	1.31956e-07	9.89303e-06	BMP7	0.513944	ESC_vs_Primed	TRUE	TRUE
256	-3.00912	0.321903	27.7198	1.40222e-07	1.04306e-05	AMN	-0.12739	ESC_vs_Primed	TRUE	FALSE
283	-7.37564	-2.05016	26.321	2.89123e-07	1.9455e-05	HS3ST6	0.426478	ESC_vs_Primed	TRUE	TRUE
289	-1.65681	5.03426	25.9321	3.53636e-07	2.33021e-05	SLFN13	-0.787438	ESC_vs_Primed	TRUE	TRUE
291	5.16597	-2.09255	25.8401	3.70898e-07	2.42715e-05	LINC01512	0.522482	ESC_vs_Primed	TRUE	TRUE
297	-4.80531	-0.97352	25.4842	4.46028e-07	2.85984e-05	LINC01024	0.450129	ESC_vs_Primed	TRUE	TRUE
302	4.05908	-1.57685	25.2054	5.15377e-07	3.24978e-05	TTLL10	0.63217	ESC_vs_Primed	TRUE	TRUE
306	-5.1856	-2.84437	25.1166	5.39664e-07	3.35844e-05	FOXCUT	0.300365	ESC_vs_Primed	TRUE	TRUE
310	-3.58948	0.596265	25.0369	5.62446e-07	3.45505e-05	MAB21L1	0.310061	ESC_vs_Primed	TRUE	TRUE
327	4.08161	-0.520709	24.4233	7.73297e-07	4.50333e-05	CMTM5	0.420583	ESC_vs_Primed	TRUE	TRUE
329	-2.50915	2.51145	24.3686	7.95543e-07	4.60472e-05	WNT3	0.354885	ESC_vs_Primed	TRUE	TRUE
336	-4.07788	0.139679	23.9261	1.00107e-06	5.67361e-05	SLC9A3	0.480674	ESC_vs_Primed	TRUE	TRUE
349	3.4784	-0.614861	23.4336	1.29301e-06	7.03384e-05	ANGPT4	0.399899	ESC_vs_Primed	TRUE	TRUE
360	2.15981	2.32556	23.1884	1.46881e-06	7.75469e-05	ANO9	0.51219	ESC_vs_Primed	TRUE	TRUE
364	1.97896	1.65439	23.1345	1.51059e-06	7.90281e-05	SULT1A1	-0.0104332	ESC_vs_Primed	TRUE	FALSE
365	-3.57009	1.94067	23.07	1.56207e-06	8.14971e-05	NXPH4	0.450498	ESC_vs_Primed	TRUE	TRUE
366	-1.17215	6.98414	23.0022	1.61819e-06	8.41944e-05	AKT1	0.32386	ESC_vs_Primed	TRUE	TRUE
371	-3.21397	0.593216	22.776	1.82026e-06	9.34319e-05	ZNF835	-0.346865	ESC_vs_Primed	TRUE	TRUE
372	-1.26722	4.74961	22.7471	1.84783e-06	9.4592e-05	SLMO2	-0.442847	ESC_vs_Primed	TRUE	TRUE
381	-9.33471	-1.27037	22.3664	2.25286e-06	0.000112602	LOC440982	0.544834	ESC_vs_Primed	TRUE	TRUE
388	-7.7499	-0.969163	21.8167	2.9997e-06	0.000147024	BHLHE23	0.712579	ESC_vs_Primed	TRUE	TRUE
389	-3.42169	-2.24587	21.8144	3.00332e-06	0.000147024	FGF17	0.604652	ESC_vs_Primed	TRUE	TRUE
392	-3.3416	-0.641744	21.7485	3.10829e-06	0.000150998	PCDHA13	-0.253355	ESC_vs_Primed	TRUE	TRUE
394	-3.78994	2.73177	21.5603	3.42881e-06	0.000165723	HIC1	0.192874	ESC_vs_Primed	TRUE	FALSE
395	-8.95506	1.47167	21.5365	3.47152e-06	0.000167234	LYNX1	-0.263964	ESC_vs_Primed	TRUE	TRUE
396	-7.49912	-2.15299	21.5326	3.47865e-06	0.000167234	LOC339975	-0.710225	ESC_vs_Primed	TRUE	TRUE
398	-2.05592	4.70035	21.4629	3.60745e-06	0.000172605	ZNF578	-0.270434	ESC_vs_Primed	TRUE	TRUE
399	-5.08152	1.40288	21.4528	3.6264e-06	0.000173076	TBX5	0.335426	ESC_vs_Primed	TRUE	TRUE
421	-2.86741	1.57366	20.5972	5.66803e-06	0.000256381	HSBP1L1	0.345062	ESC_vs_Primed	TRUE	TRUE
425	-3.83496	0.218981	20.4727	6.0487e-06	0.000270921	DMTN	0.495598	ESC_vs_Primed	TRUE	TRUE
426	-6.37569	-1.32623	20.469	6.06062e-06	0.000270921	LOC100287846	-0.682177	ESC_vs_Primed	TRUE	TRUE
442	-2.2067	1.4397	20.0828	7.41602e-06	0.00031951	TWIST2	0.0261023	ESC_vs_Primed	TRUE	FALSE
456	-6.71292	-0.149051	19.7441	8.85361e-06	0.000369735	FLJ32255	0.328747	ESC_vs_Primed	TRUE	TRUE
457	-3.77648	-2.55809	19.7078	9.02315e-06	0.000375991	LGI3	0.477707	ESC_vs_Primed	TRUE	TRUE
474	-6.60179	-3.20742	19.3055	1.11387e-05	0.000447231	GSX2	0.491196	ESC_vs_Primed	TRUE	TRUE
477	-3.73558	0.57033	19.235	1.15576e-05	0.000461408	RBM46	-0.349804	ESC_vs_Primed	TRUE	TRUE
500	-2.1224	4.50155	18.603	1.6097e-05	0.00061307	TNFRSF8	-0.565383	ESC_vs_Primed	TRUE	TRUE
520	7.46809	-2.06304	18.0478	2.15431e-05	0.000788935	LOC442497	0.768315	ESC_vs_Primed	TRUE	TRUE
522	3.41676	-2.12957	18.0305	2.17391e-05	0.000793061	MIR4321	-0.236155	ESC_vs_Primed	TRUE	TRUE
528	1.37914	8.46686	17.8762	2.3575e-05	0.000850263	MYL9	0.587641	ESC_vs_Primed	TRUE	TRUE
529	-3.79175	1.21432	17.7678	2.49577e-05	0.000898026	HES2	0.325738	ESC_vs_Primed	TRUE	TRUE
532	-2.43798	1.11061	17.7402	2.53213e-05	0.00090638	ACOT4	-0.762502	ESC_vs_Primed	TRUE	TRUE
543	-1.12561	4.31264	17.4011	3.02648e-05	0.00106139	IAH1	-0.364946	ESC_vs_Primed	TRUE	TRUE
547	3.97113	-0.806186	17.3264	3.14777e-05	0.00109454	TNFRSF18	0.589764	ESC_vs_Primed	TRUE	TRUE
563	2.19913	2.26615	17.0484	3.64384e-05	0.0012325	ADGRG1	0.482219	ESC_vs_Primed	TRUE	TRUE
585	1.53358	3.01938	16.6539	4.48569e-05	0.00146019	SMIM24	0.331784	ESC_vs_Primed	TRUE	TRUE
594	-3.63772	0.855515	16.4661	4.9528e-05	0.00158781	LHX4	0.340943	ESC_vs_Primed	TRUE	TRUE
603	-3.34284	0.696777	16.1657	5.80341e-05	0.00183274	C9orf172	-0.21351	ESC_vs_Primed	TRUE	TRUE
605	3.35384	-0.811892	16.1147	5.96194e-05	0.00187658	OTOF	0.386986	ESC_vs_Primed	TRUE	TRUE
615	-2.61244	0.435358	15.9552	6.48584e-05	0.00200829	ASPG	-0.338418	ESC_vs_Primed	TRUE	TRUE
636	1.41972	3.50568	15.4999	8.25115e-05	0.00247055	ZFP41	0.50108	ESC_vs_Primed	TRUE	TRUE
640	-3.52994	1.08577	15.4056	8.67313e-05	0.00258066	NAP1L5	-0.523044	ESC_vs_Primed	TRUE	TRUE
648	1.28295	4.17149	15.3172	9.08867e-05	0.00267092	TXNRD2	0.353031	ESC_vs_Primed	TRUE	TRUE
656	1.54944	2.02611	15.1881	9.73153e-05	0.00282496	DOCK2	-0.196782	ESC_vs_Primed	TRUE	FALSE
665	1.80767	0.34144	14.9759	0.000108893	0.00311826	SLC51A	0.536141	ESC_vs_Primed	TRUE	TRUE
668	2.95573	-0.8811	14.888	0.000114089	0.00325239	COLEC11	0.354862	ESC_vs_Primed	TRUE	TRUE
671	-3.3155	-2.73957	14.8355	0.000117307	0.00332918	LOC102723828	-0.843957	ESC_vs_Primed	TRUE	TRUE
686	3.73825	-0.958943	14.6881	0.000126843	0.00352109	GALNT9	0.715631	ESC_vs_Primed	TRUE	TRUE
687	-3.35037	-0.194127	14.6828	0.000127199	0.00352585	MIR205	-0.273156	ESC_vs_Primed	TRUE	TRUE
689	-2.6437	0.940164	14.6713	0.000127979	0.00353717	C9orf129	-0.692704	ESC_vs_Primed	TRUE	TRUE
708	2.81953	0.615547	14.344	0.000152261	0.00409534	NTSR1	0.27821	ESC_vs_Primed	TRUE	TRUE
722	-2.58179	0.277921	14.1489	0.000168898	0.00445475	DENND2D	-0.733671	ESC_vs_Primed	TRUE	TRUE
727	-2.95186	-0.0496859	14.0954	0.000173766	0.00455161	PRPH	0.517988	ESC_vs_Primed	TRUE	TRUE
735	-2.37903	1.22447	13.9869	0.000184089	0.00476954	GPR50	0.506659	ESC_vs_Primed	TRUE	TRUE
737	4.0541	2.24723	13.9405	0.00018869	0.00487389	SPIB	0.287732	ESC_vs_Primed	TRUE	TRUE
741	-4.75653	-1.65801	13.8734	0.000195546	0.00502535	KLHL34	-0.909154	ESC_vs_Primed	TRUE	TRUE
749	-2.98821	0.357778	13.7053	0.000213853	0.00543712	CCL28	-0.777188	ESC_vs_Primed	TRUE	TRUE
751	-1.46745	3.16222	13.6719	0.000217683	0.00551977	DNAJA4	-0.678218	ESC_vs_Primed	TRUE	TRUE
802	-0.872461	7.62481	13.0972	0.000295742	0.00701471	INPP5F	-0.359552	ESC_vs_Primed	FALSE	TRUE
803	1.74993	1.8082	13.0968	0.000295794	0.00701471	MEDAG	-0.627455	ESC_vs_Primed	TRUE	TRUE
819	5.44288	1.16666	12.9162	0.000325748	0.00757298	CLIC3	0.688557	ESC_vs_Primed	TRUE	TRUE
839	-2.81078	0.0762896	12.7215	0.000361475	0.00820449	TEX40	0.580592	ESC_vs_Primed	TRUE	TRUE
846	5.75137	-2.84307	12.6901	0.00036759	0.00827426	KLK4	0.704786	ESC_vs_Primed	TRUE	TRUE
870	-2.11317	6.08524	12.4182	0.000425163	0.00930618	ERVH48-1	-0.237368	ESC_vs_Primed	TRUE	TRUE
880	2.84247	-2.14696	12.308	0.000451017	0.00975991	GRM1	0.2368	ESC_vs_Primed	TRUE	TRUE
884	-3.35248	-1.0197	12.2319	0.0004698	0.0101204	GUSBP5	-0.672146	ESC_vs_Primed	TRUE	TRUE
910	-2.30634	-1.83366	11.9491	0.000546736	0.0114286	PCDHA5	-0.395614	ESC_vs_Primed	TRUE	TRUE
916	-2.22526	-0.498663	11.9145	0.000556984	0.0115793	FOXI2	0.619554	ESC_vs_Primed	TRUE	TRUE
935	-6.23107	-1.43543	11.7286	0.00061548	0.012528	FAM24B	-0.57082	ESC_vs_Primed	TRUE	TRUE
948	2.36773	2.27474	11.6081	0.000656635	0.0131902	BDKRB2	0.39724	ESC_vs_Primed	TRUE	TRUE
954	-2.578	2.35269	11.4773	0.00070453	0.0140633	WNT7B	0.464555	ESC_vs_Primed	TRUE	TRUE
969	-0.841495	8.69871	11.362	0.000749639	0.0147315	MLEC	-0.374087	ESC_vs_Primed	FALSE	TRUE
1007	-2.08938	1.76857	11.0315	0.000895783	0.0169398	WNT10B	0.449191	ESC_vs_Primed	TRUE	TRUE
1013	-2.1117	1.20986	11.0009	0.00091069	0.0171197	MB21D1	-0.499039	ESC_vs_Primed	TRUE	TRUE
1053	-3.18088	-1.77539	10.7427	0.00104691	0.0189328	BHLHA9	-0.444588	ESC_vs_Primed	TRUE	TRUE
1060	-1.89632	2.4656	10.687	0.00107892	0.0193828	PCDHB15	-0.371448	ESC_vs_Primed	TRUE	TRUE
1065	-2.35605	1.316	10.6565	0.00109684	0.0196124	SVIL-AS1	-0.110233	ESC_vs_Primed	TRUE	FALSE
1073	-0.756643	7.77274	10.6044	0.00112817	0.0200221	JARID2	-0.480109	ESC_vs_Primed	FALSE	TRUE
1079	-1.2057	4.79382	10.5632	0.00115362	0.0203599	MGMT	-0.364459	ESC_vs_Primed	TRUE	TRUE
1086	-3.57077	-0.0383936	10.5032	0.00119165	0.0208877	LHX5-AS1	0.759869	ESC_vs_Primed	TRUE	TRUE
1102	-2.72741	1.26888	10.4156	0.00124954	0.021573	ZNF528-AS1	-0.615087	ESC_vs_Primed	TRUE	TRUE
1115	-2.12948	-0.452311	10.3077	0.00132479	0.022626	PRR35	0.378157	ESC_vs_Primed	TRUE	TRUE
1130	-3.61797	0.446517	10.2417	0.00137304	0.0231388	MIR3687-2	0.202219	ESC_vs_Primed	TRUE	TRUE
1150	-3.67697	-1.53015	10.0802	0.00149867	0.0248167	AGBL4	-0.207183	ESC_vs_Primed	TRUE	TRUE
1158	-0.863818	7.661	10.0322	0.00153823	0.0252958	NME4	-0.484283	ESC_vs_Primed	FALSE	TRUE
1163	1.58382	3.47975	10.0104	0.00155662	0.0254882	MRGPRF	0.424857	ESC_vs_Primed	TRUE	TRUE
1165	-1.92505	0.517323	9.99348	0.00157095	0.0256787	ACOT2	-0.783438	ESC_vs_Primed	TRUE	TRUE
1203	0.880003	4.1178	9.76312	0.00178047	0.0281842	SLC17A9	0.449335	ESC_vs_Primed	FALSE	TRUE
1226	-5.60405	2.03498	9.66464	0.00187848	0.0291595	DIRAS3	0.0166166	ESC_vs_Primed	TRUE	FALSE
1230	2.2019	2.21355	9.64288	0.00190087	0.0294295	ADAMTSL2	0.448376	ESC_vs_Primed	TRUE	TRUE
1234	-0.839995	4.3473	9.62794	0.0019164	0.0295737	MTO1	-0.328502	ESC_vs_Primed	FALSE	TRUE
1240	-4.93523	-2.7331	9.59534	0.00195072	0.0299577	WNT6	0.350173	ESC_vs_Primed	TRUE	TRUE
1244	-2.8086	-0.440198	9.58023	0.00196684	0.0301081	SPEF2	-0.366138	ESC_vs_Primed	TRUE	TRUE
1254	1.93323	0.325698	9.49031	0.0020656	0.0313678	TSPEAR-AS2	0.287675	ESC_vs_Primed	TRUE	TRUE
1255	-1.93141	0.326105	9.48111	0.00207598	0.0315003	ZNF471	-0.378785	ESC_vs_Primed	TRUE	TRUE
1257	-1.84016	1.87706	9.46693	0.0020921	0.0316755	PNMA3	-0.858422	ESC_vs_Primed	TRUE	TRUE
1261	-1.3866	6.62349	9.45417	0.0021067	0.0318143	SERINC5	-0.476732	ESC_vs_Primed	TRUE	TRUE
1290	-0.832681	5.54829	9.26539	0.00233525	0.0344556	TNK2	0.519201	ESC_vs_Primed	FALSE	TRUE
1296	-4.95673	-1.12535	9.25361	0.00235031	0.0345348	HOXB1	0.561679	ESC_vs_Primed	TRUE	TRUE
1299	-3.00735	-2.4248	9.24289	0.00236412	0.0346574	ASCL2	-0.0463786	ESC_vs_Primed	TRUE	FALSE
1319	2.0359	-0.846913	9.12923	0.00251557	0.0363185	DOK7	0.642601	ESC_vs_Primed	TRUE	TRUE
1343	-2.2821	-1.97753	8.98245	0.00272585	0.0386304	LINC01162	-0.736605	ESC_vs_Primed	TRUE	TRUE
1353	3.80592	-2.51194	8.93873	0.00279187	0.0392717	SLC38A8	0.365613	ESC_vs_Primed	TRUE	TRUE
1385	-1.35231	0.604902	8.79458	0.00302127	0.0415409	BST1	-0.809363	ESC_vs_Primed	TRUE	TRUE
1408	-0.960435	3.79544	8.67997	0.00321727	0.0434961	NUDT12	-0.343504	ESC_vs_Primed	FALSE	TRUE
1415	-0.912157	4.36607	8.62547	0.00331495	0.0445923	POMT1	-0.564378	ESC_vs_Primed	FALSE	TRUE
1465	-1.59071	0.285701	8.41604	0.00371926	0.0483222	EID3	-0.409137	ESC_vs_Primed	TRUE	TRUE
1466	-0.843967	8.40616	8.41567	0.00372002	0.0483222	CD151	0.27893	ESC_vs_Primed	FALSE	TRUE
1486	-4.73983	-2.5961	8.31546	0.00393089	0.0503742	LHX3	0.442845	ESC_vs_Primed	FALSE	TRUE
1547	-2.59238	-1.52888	8.00661	0.0046607	0.0573346	FAM66B	-0.678775	ESC_vs_Primed	FALSE	TRUE
1548	-1.11277	4.12671	8.00569	0.00466305	0.0573346	C17orf51	-0.326511	ESC_vs_Primed	FALSE	TRUE
1577	-4.83791	-3.06137	7.91491	0.0049029	0.0592047	SDR16C5	-0.397583	ESC_vs_Primed	FALSE	TRUE
1580	-1.37795	0.0152771	7.90869	0.00491979	0.0592959	MIR1914	-0.718329	ESC_vs_Primed	FALSE	TRUE
1581	0.963943	9.16689	7.90672	0.00492515	0.0593229	SFRP1	0.359729	ESC_vs_Primed	FALSE	TRUE
1602	2.12188	-0.0203824	7.83962	0.00511134	0.060732	TACR3	-0.545109	ESC_vs_Primed	FALSE	TRUE
1612	-3.02093	-0.727748	7.79429	0.00524116	0.0619153	HR	0.55386	ESC_vs_Primed	FALSE	TRUE
1613	2.33843	0.69825	7.7874	0.0052612	0.0621135	CD300A	0.584499	ESC_vs_Primed	FALSE	TRUE
1615	-0.924511	4.74356	7.78154	0.00527826	0.0622378	ZNF714	-0.506956	ESC_vs_Primed	FALSE	TRUE
1626	2.67728	-0.428596	7.75686	0.00535089	0.0626673	CMKLR1	0.442334	ESC_vs_Primed	FALSE	TRUE
1648	-4.60117	-1.79395	7.70878	0.00549529	0.0634993	GYG2P1	-0.502142	ESC_vs_Primed	FALSE	TRUE
1676	-3.72375	6.37766	7.62481	0.00575708	0.0653786	MIR7641-2	-0.014881	ESC_vs_Primed	FALSE	FALSE
1679	-1.02274	2.53433	7.60967	0.00580562	0.065815	TRIM58	-0.437092	ESC_vs_Primed	FALSE	TRUE
1684	-4.85778	-2.60233	7.59703	0.00584646	0.0660863	LOC101927418	-0.616747	ESC_vs_Primed	FALSE	TRUE
1694	-0.849911	4.96486	7.56777	0.00594212	0.066798	RAB3IP	-0.389901	ESC_vs_Primed	FALSE	TRUE
1710	-2.12302	2.56269	7.47469	0.00625722	0.0696701	TMEM88	0.346625	ESC_vs_Primed	FALSE	TRUE
1730	-1.71547	1.19095	7.36816	0.00663889	0.0730777	MROH6	0.416753	ESC_vs_Primed	FALSE	TRUE
1731	-0.970747	5.09094	7.36462	0.00665196	0.0731562	B3GNT2	-0.307843	ESC_vs_Primed	FALSE	TRUE
1740	0.955398	3.68016	7.33484	0.00676307	0.0740167	MAP3K13	0.430463	ESC_vs_Primed	FALSE	TRUE
1772	-2.59869	-0.871273	7.24614	0.00710534	0.0763583	PCDHA7	-0.222984	ESC_vs_Primed	FALSE	TRUE
1782	-2.6839	-0.900972	7.18546	0.00734968	0.0785377	MNX1	0.454688	ESC_vs_Primed	FALSE	TRUE
1789	-1.18811	-0.178901	7.15823	0.0074621	0.0794091	NFAM1	0.61179	ESC_vs_Primed	FALSE	TRUE
1816	2.63574	-1.01931	7.08115	0.00778991	0.0816868	CALCA	-0.121195	ESC_vs_Primed	FALSE	FALSE
1846	4.91302	-2.12328	6.99481	0.00817462	0.0843182	CES1	-0.0228285	ESC_vs_Primed	FALSE	FALSE
1865	-0.610603	6.09348	6.94581	0.00840157	0.0857861	TRABD	-0.573257	ESC_vs_Primed	FALSE	TRUE
1896	2.5276	-0.655733	6.82495	0.00898932	0.0902867	RPS2P32	-0.0438972	ESC_vs_Primed	FALSE	FALSE
1899	-1.09595	4.59896	6.81318	0.00904874	0.09074	CFLAR	-0.401251	ESC_vs_Primed	FALSE	TRUE
1903	-2.43325	1.05853	6.80459	0.00909237	0.0909822	LHX5	0.344955	ESC_vs_Primed	FALSE	TRUE
1935	1.78315	-0.162577	6.72037	0.0095318	0.0938057	GSTM5	-0.0221927	ESC_vs_Primed	FALSE	FALSE
1941	-2.98891	-1.41739	6.69005	0.00969526	0.0951008	PCDHA2	-0.773873	ESC_vs_Primed	FALSE	TRUE
1972	-1.14672	2.63329	6.59083	0.0102505	0.0989861	C17orf107	-0.415007	ESC_vs_Primed	FALSE	TRUE
2012	1.27308	1.23552	6.50887	0.0107337	0.101592	C3orf62	-0.255604	ESC_vs_Primed	FALSE	TRUE
2024	-3.00517	-1.68579	6.47846	0.010919	0.102732	MIR181A2HG	-0.532619	ESC_vs_Primed	FALSE	TRUE
2044	-0.771065	4.20009	6.431	0.0112146	0.104481	TJP3	0.384312	ESC_vs_Primed	FALSE	TRUE
2049	4.40015	-1.18337	6.41653	0.0113063	0.105059	HTR1A	0.0699541	ESC_vs_Primed	FALSE	FALSE
2056	-2.58599	-1.57014	6.40322	0.0113913	0.105508	PRRT3-AS1	-0.330366	ESC_vs_Primed	FALSE	TRUE
2068	-1.98282	-0.832153	6.3798	0.0115426	0.106289	GUCY2D	-0.329643	ESC_vs_Primed	FALSE	TRUE
2095	1.32991	1.15112	6.30194	0.0120606	0.109628	LOC102724312	0.367798	ESC_vs_Primed	FALSE	TRUE
2100	0.837813	5.85799	6.28975	0.0121438	0.110121	TNS1	0.30318	ESC_vs_Primed	FALSE	TRUE
2122	4.21871	0.964451	6.25188	0.0124062	0.111334	ZNF717	-0.0813258	ESC_vs_Primed	FALSE	FALSE
2130	-1.98271	1.38727	6.23059	0.0125562	0.112239	ZFP3	-0.605281	ESC_vs_Primed	FALSE	TRUE
2154	-2.99637	-0.762799	6.17952	0.0129237	0.114225	ZNF385D-AS1	-0.361536	ESC_vs_Primed	FALSE	TRUE
2158	1.53517	-1.12497	6.17439	0.0129613	0.114375	AKR7L	-0.0612652	ESC_vs_Primed	FALSE	FALSE
2168	-1.23465	1.48973	6.1351	0.0132524	0.116405	C16orf74	0.34746	ESC_vs_Primed	FALSE	TRUE
2219	1.57046	1.82466	6.00973	0.0142272	0.12203	TTN-AS1	0.272268	ESC_vs_Primed	FALSE	TRUE
2220	-4.32895	-2.02156	6.00803	0.0142409	0.12203	MT1DP	0.361333	ESC_vs_Primed	FALSE	TRUE
2331	1.1299	-0.182695	5.75133	0.0164762	0.134601	FAM66C	-0.1996	ESC_vs_Primed	FALSE	FALSE
2342	-0.808588	5.94214	5.71859	0.0167862	0.13649	GPC2	-0.444956	ESC_vs_Primed	FALSE	TRUE
2383	-1.17049	3.08914	5.60647	0.0178942	0.142927	CASC10	0.613767	ESC_vs_Primed	FALSE	TRUE
2451	-1.73675	-1.84423	5.47996	0.0192357	0.149451	MIR3187	-0.560692	ESC_vs_Primed	FALSE	TRUE
2456	-0.624276	4.97918	5.46286	0.0194248	0.150602	SGCE	-0.025285	ESC_vs_Primed	FALSE	FALSE
2459	-2.52374	-2.2042	5.45691	0.0194911	0.150943	LY6H	0.408677	ESC_vs_Primed	FALSE	TRUE
2463	0.9523	5.5979	5.43993	0.0196815	0.15211	XYLT1	0.333776	ESC_vs_Primed	FALSE	TRUE
2565	-0.922227	4.37465	5.23535	0.0221324	0.164315	ECHDC3	-0.354651	ESC_vs_Primed	FALSE	TRUE
2570	-1.33444	1.35177	5.22868	0.0222174	0.164608	TMSB4Y	-0.763186	ESC_vs_Primed	FALSE	TRUE
2576	1.16905	1.87496	5.21684	0.0223692	0.165266	A1BG-AS1	-0.630732	ESC_vs_Primed	FALSE	TRUE
2615	0.956571	4.61426	5.15079	0.0232358	0.169208	LFNG	0.472308	ESC_vs_Primed	FALSE	TRUE
2620	3.93661	3.61249	5.14283	0.0233426	0.169639	PEG3	0.0396284	ESC_vs_Primed	FALSE	FALSE
2701	1.7277	0.523221	5.01535	0.0251236	0.177122	IL17C	0.533228	ESC_vs_Primed	FALSE	TRUE
2726	1.47692	-0.907931	4.98247	0.0256054	0.178872	LOC728024	-0.196931	ESC_vs_Primed	FALSE	FALSE
2733	0.631615	4.69212	4.96821	0.0258173	0.17989	C2orf44	-0.39976	ESC_vs_Primed	FALSE	TRUE
2751	0.608676	5.12205	4.93794	0.0262733	0.181811	TTC27	-0.288389	ESC_vs_Primed	FALSE	TRUE
2768	-0.916769	3.85058	4.91743	0.0265871	0.182911	CACNA1B	-0.385391	ESC_vs_Primed	FALSE	TRUE
2785	-1.17435	2.52388	4.88757	0.0270508	0.184924	QPCT	-0.268329	ESC_vs_Primed	FALSE	TRUE
2791	2.70932	-0.392323	4.88117	0.0271513	0.185253	SLC2A5	-0.13783	ESC_vs_Primed	FALSE	FALSE
2793	-3.22499	3.02076	4.87973	0.0271739	0.185275	PCDHB5	-0.534094	ESC_vs_Primed	FALSE	TRUE
2808	1.49601	0.516478	4.8558	0.0275533	0.186793	SRMS	0.435318	ESC_vs_Primed	FALSE	TRUE
2866	0.920838	2.23734	4.75617	0.0291934	0.193926	MTERF2	-0.403784	ESC_vs_Primed	FALSE	TRUE
2867	-1.20996	-0.103698	4.756	0.0291964	0.193926	BCL2L10	-0.517648	ESC_vs_Primed	FALSE	TRUE
2952	-2.868	2.2073	4.63622	0.0313038	0.201937	MSC	0.304626	ESC_vs_Primed	FALSE	TRUE
2984	2.1109	1.17923	4.5875	0.032206	0.205521	SDR42E1	-0.027491	ESC_vs_Primed	FALSE	FALSE
2994	0.956537	1.82703	4.57298	0.03248	0.206585	CFAP46	0.405141	ESC_vs_Primed	FALSE	TRUE
3021	2.0896	4.88107	4.53105	0.0332852	0.209814	ZNF208	-0.0295593	ESC_vs_Primed	FALSE	FALSE
3026	3.98815	-2.0663	4.51095	0.0336785	0.211943	SH3RF3-AS1	0.59079	ESC_vs_Primed	FALSE	TRUE
3067	-3.98432	-3.02541	4.4603	0.0346913	0.215398	PON3	-0.573961	ESC_vs_Primed	FALSE	TRUE
3074	1.27208	-1.35631	4.45299	0.0348402	0.215806	TMEM176B	0.429704	ESC_vs_Primed	FALSE	TRUE
3098	2.51464	-0.444146	4.40857	0.0357589	0.219805	PDCD1	0.466749	ESC_vs_Primed	FALSE	TRUE
3113	2.43397	-2.73767	4.38755	0.0362024	0.221451	LOC400548	0.373849	ESC_vs_Primed	FALSE	TRUE
3115	0.650591	3.21075	4.38629	0.036229	0.221479	ABAT	0.453645	ESC_vs_Primed	FALSE	TRUE
3122	1.22398	0.701923	4.37794	0.036407	0.222069	COLQ	0.416623	ESC_vs_Primed	FALSE	TRUE
3150	1.62128	1.56186	4.34354	0.0371496	0.224536	MLKL	-0.45134	ESC_vs_Primed	FALSE	TRUE
3155	-0.600941	9.0186	4.33447	0.0373481	0.225426	PLEC	0.423717	ESC_vs_Primed	FALSE	TRUE
3207	1.45471	-1.26647	4.27075	0.0387738	0.230233	CCK	-0.344471	ESC_vs_Primed	FALSE	TRUE
3211	-0.616905	8.63978	4.26765	0.0388447	0.230282	CLIC4	-0.622434	ESC_vs_Primed	FALSE	TRUE
3287	-0.538339	4.15117	4.17345	0.0410622	0.237891	DECR2	-0.35833	ESC_vs_Primed	FALSE	TRUE
3293	-0.764459	4.83282	4.16113	0.0413618	0.239164	NRARP	0.2274	ESC_vs_Primed	FALSE	TRUE
3314	-0.438823	7.04979	4.14107	0.0418547	0.240506	UNC45A	-0.531155	ESC_vs_Primed	FALSE	TRUE
3353	1.48734	3.15698	4.10518	0.042752	0.242806	TBX15	0.317767	ESC_vs_Primed	FALSE	TRUE
3395	0.735609	3.506	4.05475	0.0440473	0.246981	RIN1	0.260315	ESC_vs_Primed	FALSE	TRUE
3434	-0.559782	4.94742	4.00849	0.0452718	0.250993	PPAP2C	-0.42739	ESC_vs_Primed	FALSE	TRUE
3448	-3.62945	-0.999294	3.99545	0.0456232	0.251973	FOLH1	-0.257048	ESC_vs_Primed	FALSE	TRUE
3535	-1.4921	-1.54208	3.90261	0.048211	0.259606	BSND	0.378388	ESC_vs_Primed	FALSE	TRUE
3547	-1.25695	3.33879	3.88944	0.0485905	0.260871	GDNF	0.562694	ESC_vs_Primed	FALSE	TRUE
3553	1.52498	-2.22825	3.88148	0.0488215	0.261668	WFIKKN2	0.426399	ESC_vs_Primed	FALSE	TRUE
3782	-0.536512	5.68347	3.65428	0.0559254	0.281594	VPS28	-0.468473	ESC_vs_Primed	FALSE	TRUE
3813	1.12406	3.45581	3.62429	0.0569418	0.284277	SYT2	0.347135	ESC_vs_Primed	FALSE	TRUE
3830	-0.76494	3.68209	3.6038	0.0576476	0.286627	LMF1	0.446674	ESC_vs_Primed	FALSE	TRUE
3845	1.15379	-0.852579	3.59017	0.0581223	0.287806	MYOM3	0.564513	ESC_vs_Primed	FALSE	TRUE
3869	-0.473745	5.40569	3.55739	0.0592809	0.291777	SPEG	-0.10419	ESC_vs_Primed	FALSE	FALSE
3903	1.19767	0.459548	3.52146	0.060579	0.295569	MAMSTR	-0.0842022	ESC_vs_Primed	FALSE	FALSE
3950	-1.16809	-1.01693	3.4772	0.0622201	0.299964	PTH2R	-0.350481	ESC_vs_Primed	FALSE	TRUE
3996	-1.58968	-2.11171	3.43053	0.0640017	0.304936	ADGRA1	0.293234	ESC_vs_Primed	FALSE	TRUE
4048	3.60383	-0.261471	3.38084	0.0659584	0.310193	LSP1	0.421071	ESC_vs_Primed	FALSE	TRUE
4080	-1.9965	0.738039	3.35367	0.0670554	0.312841	MSC-AS1	0.389453	ESC_vs_Primed	FALSE	TRUE
4106	0.842779	3.75308	3.3317	0.0679568	0.315131	ARL4A	-0.343286	ESC_vs_Primed	FALSE	TRUE
4120	1.02469	1.37511	3.32138	0.0683845	0.316062	LINC01604	0.399388	ESC_vs_Primed	FALSE	TRUE
4163	-1.51715	-2.06622	3.27679	0.0702662	0.321422	OR7E47P	-0.603374	ESC_vs_Primed	FALSE	TRUE
4167	-0.686445	3.76297	3.27146	0.0704951	0.322159	MAGEL2	0.0432217	ESC_vs_Primed	FALSE	FALSE
4190	1.21273	8.21711	3.25337	0.0712769	0.323911	NLRP2	0.651584	ESC_vs_Primed	FALSE	TRUE
4217	-1.0363	1.01761	3.22645	0.0724575	0.327202	C1QTNF5	0.409861	ESC_vs_Primed	FALSE	TRUE
4225	-2.16175	3.30542	3.2197	0.0727571	0.327898	ZNF257	0.018938	ESC_vs_Primed	FALSE	FALSE
4291	0.871609	1.45089	3.15715	0.0755948	0.335431	ZNF597	0.125317	ESC_vs_Primed	FALSE	FALSE
4379	-1.40943	2.41874	3.1018	0.0782059	0.340095	CYP2E1	-0.286351	ESC_vs_Primed	FALSE	TRUE
4435	-1.49736	-1.32447	3.05717	0.0803815	0.345142	TSPEAR	0.491144	ESC_vs_Primed	FALSE	TRUE
4486	-0.985963	1.67312	3.02071	0.0822073	0.348969	HIVEP3	0.145335	ESC_vs_Primed	FALSE	FALSE
4526	-0.590981	8.20595	2.97727	0.0844414	0.355284	AKAP12	0.104122	ESC_vs_Primed	FALSE	FALSE
4558	1.89034	-3.01444	2.95427	0.0856507	0.357843	UPB1	0.22953	ESC_vs_Primed	FALSE	TRUE
4584	-1.94796	0.192185	2.92838	0.087035	0.361302	ECEL1P2	0.149308	ESC_vs_Primed	FALSE	FALSE
4623	0.637163	4.65768	2.90421	0.0883488	0.363925	SHANK2	0.386746	ESC_vs_Primed	FALSE	TRUE
4647	0.577457	4.46015	2.8871	0.0892915	0.365875	ZNF696	0.332235	ESC_vs_Primed	FALSE	TRUE
4669	1.01803	-0.449023	2.87018	0.0902349	0.367869	VMO1	-0.0511573	ESC_vs_Primed	FALSE	FALSE
4726	-0.627232	5.55642	2.82497	0.0928084	0.373963	TMEM263	-0.491035	ESC_vs_Primed	FALSE	TRUE
4745	0.584852	4.9626	2.80817	0.0937852	0.376386	SAAL1	-0.550007	ESC_vs_Primed	FALSE	TRUE
4890	0.593378	1.88528	2.71429	0.0994531	0.387298	PDIA3P1	-0.0887799	ESC_vs_Primed	FALSE	FALSE
4899	-1.12837	1.64237	2.70643	0.0999442	0.388391	PLXNC1	-0.342091	ESC_vs_Primed	FALSE	TRUE
4992	-0.362027	5.72497	2.6524	0.103394	0.394156	SUCLA2	-0.517299	ESC_vs_Primed	FALSE	TRUE
5035	-0.483476	5.91759	2.63239	0.104704	0.395858	SBNO2	0.268092	ESC_vs_Primed	FALSE	TRUE
5081	-0.588621	4.03756	2.60668	0.106414	0.398828	ZNF542P	-0.391364	ESC_vs_Primed	FALSE	TRUE
5087	-0.620296	3.7555	2.60249	0.106696	0.399289	PRKAG2	0.557991	ESC_vs_Primed	FALSE	TRUE
5154	-0.645744	1.85871	2.57214	0.10876	0.401819	ESYT3	-0.290387	ESC_vs_Primed	FALSE	TRUE
5168	-3.03064	1.12567	2.56474	0.10927	0.402639	ZNF99	-0.00586944	ESC_vs_Primed	FALSE	FALSE
5228	-0.700997	6.4533	2.52766	0.111866	0.407472	SLC12A4	-0.441552	ESC_vs_Primed	FALSE	TRUE
5264	0.547005	3.34637	2.50803	0.113267	0.409755	MED7	-0.766888	ESC_vs_Primed	FALSE	TRUE
5277	-1.09709	4.4356	2.5009	0.113781	0.4106	CHST8	0.510621	ESC_vs_Primed	FALSE	TRUE
5292	-1.32742	0.73123	2.48938	0.114617	0.412369	GATA2	0.316768	ESC_vs_Primed	FALSE	TRUE
5307	1.49881	-1.99486	2.48233	0.115131	0.413123	SP2-AS1	-0.107761	ESC_vs_Primed	FALSE	FALSE
5405	0.474849	4.11079	2.41977	0.119812	0.422105	NDUFAF1	-0.419677	ESC_vs_Primed	FALSE	TRUE
5407	-1.40137	-2.19729	2.4181	0.11994	0.422322	ASIC4	0.503086	ESC_vs_Primed	FALSE	TRUE
5464	0.724771	2.52307	2.37951	0.122936	0.428401	TRIM61	0.0781361	ESC_vs_Primed	FALSE	FALSE
5490	-0.593482	3.44324	2.3626	0.124275	0.43107	PER3	-0.380375	ESC_vs_Primed	FALSE	TRUE
5491	-0.424165	10.1337	2.36196	0.124326	0.431167	GNAS	-0.0626224	ESC_vs_Primed	FALSE	FALSE
5502	-0.462781	5.10696	2.3564	0.12477	0.431841	PSMD5	-0.324865	ESC_vs_Primed	FALSE	TRUE
5547	0.336325	6.42644	2.33152	0.126778	0.435231	USP48	-0.588497	ESC_vs_Primed	FALSE	TRUE
5558	-1.71015	0.180365	2.32443	0.127357	0.436354	RWDD2B	-0.132888	ESC_vs_Primed	FALSE	FALSE
5588	-0.508033	5.11941	2.30744	0.128756	0.438779	PTGR1	-0.355534	ESC_vs_Primed	FALSE	TRUE
5594	-0.525871	7.03593	2.30392	0.129048	0.439302	TGIF1	-0.721094	ESC_vs_Primed	FALSE	TRUE
5601	-0.579716	2.69471	2.29876	0.129477	0.440213	LINC00664	-0.318522	ESC_vs_Primed	FALSE	TRUE
5677	0.371118	4.79792	2.26258	0.132533	0.444434	SLC43A2	0.573274	ESC_vs_Primed	FALSE	TRUE
5679	-0.571506	2.52368	2.26183	0.132597	0.444434	ZNF502	-0.500062	ESC_vs_Primed	FALSE	TRUE
5693	-1.23564	-2.7334	2.25804	0.132922	0.444511	LOC101927815	-0.835788	ESC_vs_Primed	FALSE	TRUE
5745	1.19801	1.39761	2.22908	0.135434	0.448925	TCEAL5	-0.542235	ESC_vs_Primed	FALSE	TRUE
5751	1.99233	-2.62856	2.22453	0.135834	0.449688	KCNT1	0.456554	ESC_vs_Primed	FALSE	TRUE
5759	-0.377682	5.46868	2.22252	0.136011	0.449688	GMPPA	0.415222	ESC_vs_Primed	FALSE	TRUE
5781	-0.539233	4.65863	2.2086	0.137243	0.452088	CSRP1	-0.353701	ESC_vs_Primed	FALSE	TRUE
5811	1.20422	-2.34176	2.1926	0.138675	0.454389	CD8A	-0.0330946	ESC_vs_Primed	FALSE	FALSE
5838	0.68831	3.49962	2.17479	0.140289	0.457575	C1orf216	-0.421635	ESC_vs_Primed	FALSE	TRUE
5898	0.881537	1.08526	2.14074	0.143433	0.463104	ZNF790-AS1	-0.535921	ESC_vs_Primed	FALSE	TRUE
5901	-1.53419	3.01475	2.13899	0.143597	0.463398	PRDM1	0.360072	ESC_vs_Primed	FALSE	TRUE
5982	-1.47247	0.681039	2.09542	0.147741	0.470272	VAMP5	-0.349707	ESC_vs_Primed	FALSE	TRUE
5996	-0.921503	0.207994	2.08913	0.14835	0.471153	C5orf63	-0.474699	ESC_vs_Primed	FALSE	TRUE
6044	-0.314916	8.4164	2.05793	0.151415	0.476927	NT5DC2	-0.290434	ESC_vs_Primed	FALSE	TRUE
6065	-0.47449	4.08913	2.04801	0.152405	0.478466	RNF219	0.375582	ESC_vs_Primed	FALSE	TRUE
6136	-0.841012	2.30139	2.01763	0.155482	0.482536	PLD6	-0.0372836	ESC_vs_Primed	FALSE	FALSE
6226	-0.721452	-0.0070669	1.97164	0.160274	0.490158	C12orf56	-0.623286	ESC_vs_Primed	FALSE	TRUE
6243	-0.672019	2.75312	1.96434	0.16105	0.491231	ZNF611	-0.233981	ESC_vs_Primed	FALSE	TRUE
6249	-1.53202	-2.18369	1.96037	0.161473	0.492004	HIST1H1A	-0.319982	ESC_vs_Primed	FALSE	TRUE
6259	-1.29113	0.85156	1.95471	0.16208	0.493129	LOC101929549	-0.472351	ESC_vs_Primed	FALSE	TRUE
6269	-1.25729	1.64214	1.94946	0.162645	0.493976	ZNF492	-0.0283273	ESC_vs_Primed	FALSE	FALSE
6319	-1.41343	1.86082	1.92827	0.164948	0.497088	ONECUT1	0.465358	ESC_vs_Primed	FALSE	TRUE
6380	0.79269	0.956512	1.90048	0.168025	0.501521	NPFFR2	-0.564548	ESC_vs_Primed	FALSE	TRUE
6469	0.485121	6.1755	1.86436	0.172122	0.506654	GRWD1	-0.697098	ESC_vs_Primed	FALSE	TRUE
6514	-1.06537	-0.78328	1.84581	0.174272	0.509321	DLK2	-0.134201	ESC_vs_Primed	FALSE	FALSE
6558	0.55257	2.56723	1.82573	0.176633	0.512903	MCTS2P	0.167669	ESC_vs_Primed	FALSE	FALSE
6600	-0.418345	4.63983	1.80782	0.17877	0.51579	OLFM1	0.454651	ESC_vs_Primed	FALSE	TRUE
6663	0.895336	-0.365153	1.77993	0.182158	0.520422	C2orf40	0.0618687	ESC_vs_Primed	FALSE	FALSE
6683	-0.749976	-0.353657	1.77304	0.183007	0.521411	DCDC2	-0.468401	ESC_vs_Primed	FALSE	TRUE
6712	0.763042	1.69474	1.76218	0.184352	0.522931	RNF112	0.356155	ESC_vs_Primed	FALSE	TRUE
6734	-0.942709	-0.441531	1.75523	0.185221	0.523727	LOC375196	-0.649133	ESC_vs_Primed	FALSE	TRUE
6776	1.03507	2.9711	1.7394	0.187215	0.526143	PODNL1	0.586085	ESC_vs_Primed	FALSE	TRUE
6779	0.832426	1.10525	1.73761	0.187442	0.526472	EXOC3L2	0.401563	ESC_vs_Primed	FALSE	TRUE
6806	0.891214	-1.79155	1.72561	0.188973	0.528674	LINC00925	0.258489	ESC_vs_Primed	FALSE	TRUE
6811	-1.43992	-2.49056	1.7225	0.189371	0.52941	NRADDP	-0.806134	ESC_vs_Primed	FALSE	TRUE
6859	0.359647	4.74689	1.70049	0.192224	0.533604	ZNF331	0.0038848	ESC_vs_Primed	FALSE	FALSE
6915	-0.975397	4.52872	1.67486	0.195609	0.538598	HPDL	-0.609941	ESC_vs_Primed	FALSE	TRUE
7027	0.701828	1.93866	1.62912	0.201825	0.546942	OSGIN1	0.538845	ESC_vs_Primed	FALSE	TRUE
7048	1.58258	-2.62433	1.61993	0.203102	0.548762	SYCP1	-0.602226	ESC_vs_Primed	FALSE	TRUE
7054	-0.638535	3.27465	1.61736	0.203461	0.549263	NUDT16P1	-0.320304	ESC_vs_Primed	FALSE	TRUE
7065	-1.16286	2.84929	1.61248	0.204143	0.550123	PRRX2	0.45939	ESC_vs_Primed	FALSE	TRUE
7104	-0.529302	1.08669	1.60002	0.2059	0.551865	CELF4	0.423075	ESC_vs_Primed	FALSE	TRUE
7135	-0.568892	0.932918	1.58935	0.207419	0.553474	ZNF454	-0.504182	ESC_vs_Primed	FALSE	TRUE
7180	0.53897	0.209619	1.57102	0.210059	0.556734	LHX6	0.293376	ESC_vs_Primed	FALSE	TRUE
7224	-1.16429	-0.490567	1.55975	0.211702	0.557992	RBM20	0.349214	ESC_vs_Primed	FALSE	TRUE
7278	0.3343	6.15914	1.53504	0.215357	0.563472	CIZ1	-0.614278	ESC_vs_Primed	FALSE	TRUE
7333	-0.294422	7.32194	1.51703	0.218069	0.566302	PDHB	-0.428856	ESC_vs_Primed	FALSE	TRUE
7343	-0.813525	-1.11346	1.51264	0.218736	0.567231	RBAKDN	-0.135643	ESC_vs_Primed	FALSE	FALSE
7393	-0.526014	3.94456	1.49725	0.221096	0.569501	APOOL	-0.81024	ESC_vs_Primed	FALSE	TRUE
7401	-1.43949	2.9168	1.49536	0.221387	0.569636	ZNF728	-0.0116415	ESC_vs_Primed	FALSE	FALSE
7470	-0.514355	1.8694	1.47317	0.224846	0.573192	PABPC3	-0.174495	ESC_vs_Primed	FALSE	FALSE
7501	-0.31083	7.26355	1.46411	0.226278	0.574458	IGF2BP2	-0.484365	ESC_vs_Primed	FALSE	TRUE
7513	-0.545117	1.2104	1.45986	0.226952	0.57525	PPIEL	-0.143111	ESC_vs_Primed	FALSE	FALSE
7575	-0.307151	9.2129	1.43529	0.230902	0.580395	SNRPN	0.034277	ESC_vs_Primed	FALSE	FALSE
7626	-0.297603	4.62675	1.41819	0.233701	0.583578	VPS16	-0.414595	ESC_vs_Primed	FALSE	TRUE
7641	0.616707	-0.137034	1.41321	0.234523	0.584234	ENTPD1-AS1	-0.257601	ESC_vs_Primed	FALSE	TRUE
7680	0.479794	4.02876	1.39805	0.237051	0.587773	SLC12A2	-0.427886	ESC_vs_Primed	FALSE	TRUE
7697	0.737673	1.11963	1.39384	0.237758	0.587893	ADCY10P1	-0.493875	ESC_vs_Primed	FALSE	TRUE
7771	-2.21521	-2.95502	1.37455	0.241031	0.590652	HIST2H2BA	-0.00518567	ESC_vs_Primed	FALSE	FALSE
7772	-0.704743	2.65815	1.37421	0.241089	0.590694	LOC645166	0.21841	ESC_vs_Primed	FALSE	TRUE
7778	-2.21476	-2.51484	1.37272	0.241346	0.590825	HYMAI	-0.376116	ESC_vs_Primed	FALSE	TRUE
7808	0.796717	-1.24054	1.36619	0.242468	0.591358	ZSCAN1	-0.25314	ESC_vs_Primed	FALSE	TRUE
7834	-0.312692	7.78855	1.36108	0.24335	0.591471	COX5A	-0.596979	ESC_vs_Primed	FALSE	TRUE
7883	-0.576394	0.0333493	1.34529	0.246103	0.594373	CDX4	0.300085	ESC_vs_Primed	FALSE	TRUE
7898	-1.01415	-1.08774	1.34044	0.246957	0.595443	RFPL2	-0.384838	ESC_vs_Primed	FALSE	TRUE
7903	0.948294	2.74153	1.33786	0.247411	0.59614	PAPLN	0.41205	ESC_vs_Primed	FALSE	TRUE
7957	0.667112	0.267444	1.32404	0.249868	0.597976	DBH-AS1	0.560519	ESC_vs_Primed	FALSE	TRUE
7993	0.291186	5.20179	1.31564	0.251376	0.598819	CPT1C	-0.325798	ESC_vs_Primed	FALSE	TRUE
8045	1.3325	-2.13242	1.30003	0.254207	0.601523	TCEAL6	-0.189844	ESC_vs_Primed	FALSE	FALSE
8088	-0.729861	-0.984923	1.28992	0.256062	0.602891	XRCC6P5	-0.231227	ESC_vs_Primed	FALSE	TRUE
8104	-1.35483	-1.70213	1.28203	0.257523	0.605134	VTRNA2-1	-0.00437769	ESC_vs_Primed	FALSE	FALSE
8109	-0.93783	0.708562	1.27993	0.257911	0.605673	GATA4	0.353919	ESC_vs_Primed	FALSE	TRUE
8124	2.1787	-1.34998	1.27486	0.258858	0.6067	ALS2CR11	-0.0498117	ESC_vs_Primed	FALSE	FALSE
8215	0.44501	5.3148	1.25041	0.263475	0.610573	PAQR4	-0.619806	ESC_vs_Primed	FALSE	TRUE
8218	-0.286356	9.15509	1.25001	0.263551	0.610573	SNURF	0.0440181	ESC_vs_Primed	FALSE	FALSE
8251	-0.635895	10.3803	1.24147	0.265188	0.612	POU5F1	-0.363404	ESC_vs_Primed	FALSE	TRUE
8263	0.333916	3.42086	1.23715	0.266021	0.613074	ZNF606	-0.41519	ESC_vs_Primed	FALSE	TRUE
8296	-0.314939	4.79004	1.22447	0.268485	0.616293	PHF19	-0.493065	ESC_vs_Primed	FALSE	TRUE
8316	-0.661847	9.78627	1.21994	0.269373	0.616843	SLC2A1	-0.333409	ESC_vs_Primed	FALSE	TRUE
8440	0.70118	-0.663975	1.18526	0.276288	0.62323	ALOX12-AS1	-0.310533	ESC_vs_Primed	FALSE	TRUE
8493	-0.549749	-0.113942	1.16928	0.27955	0.626806	SLC7A4	0.53111	ESC_vs_Primed	FALSE	TRUE
8515	-0.726813	-0.549144	1.16254	0.280939	0.628098	URAHP	-0.398648	ESC_vs_Primed	FALSE	TRUE
8546	-0.498041	4.76494	1.15356	0.282805	0.629888	LPIN1	0.464597	ESC_vs_Primed	FALSE	TRUE
8579	0.563122	2.22628	1.14731	0.284113	0.630652	PLEKHB1	0.349149	ESC_vs_Primed	FALSE	TRUE
8637	-0.356384	4.59639	1.12822	0.288155	0.635292	SOCS4	-0.566675	ESC_vs_Primed	FALSE	TRUE
8664	0.431353	1.44149	1.12166	0.289561	0.636439	YJEFN3	-0.449079	ESC_vs_Primed	FALSE	TRUE
8833	0.262237	4.59858	1.07617	0.299556	0.64581	TUBGCP5	0.39412	ESC_vs_Primed	FALSE	TRUE
8850	0.952113	1.82627	1.07036	0.300865	0.647387	ANO1	0.51275	ESC_vs_Primed	FALSE	TRUE
8914	1.04243	-2.03274	1.05353	0.304696	0.650902	MESTIT1	-0.465624	ESC_vs_Primed	FALSE	TRUE
8922	0.227765	8.82578	1.05104	0.305267	0.651512	MATR3	-0.299396	ESC_vs_Primed	FALSE	TRUE
8968	-0.407124	4.71907	1.04115	0.307555	0.653074	HIPK3	-0.405002	ESC_vs_Primed	FALSE	TRUE
9044	-0.372049	1.29361	1.01949	0.312641	0.658275	FAM50B	-0.229816	ESC_vs_Primed	FALSE	TRUE
9073	-0.417574	1.34795	1.01151	0.314541	0.66018	CRYGD	-0.38559	ESC_vs_Primed	FALSE	TRUE
9175	0.853747	-2.05082	0.985501	0.320845	0.665801	HCG27	-0.521752	ESC_vs_Primed	FALSE	TRUE
9271	0.650499	-0.176557	0.963056	0.326418	0.670364	GPR75	-0.0768495	ESC_vs_Primed	FALSE	FALSE
9328	0.816806	-1.04237	0.947056	0.33047	0.674565	TMEM190	0.415293	ESC_vs_Primed	FALSE	TRUE
9356	0.288657	5.19565	0.941542	0.331882	0.675427	PSMG3	-0.0558209	ESC_vs_Primed	FALSE	FALSE
9398	0.306583	5.6335	0.932661	0.334172	0.677012	ATF6	-0.459688	ESC_vs_Primed	FALSE	TRUE
9401	-0.360982	2.96864	0.932252	0.334278	0.677126	ZNF506	-0.368696	ESC_vs_Primed	FALSE	TRUE
9568	-0.518969	0.830379	0.891476	0.345078	0.68672	CD1D	-0.287305	ESC_vs_Primed	FALSE	TRUE
9586	0.297233	5.63441	0.888369	0.34592	0.687136	TATDN2	-0.378048	ESC_vs_Primed	FALSE	TRUE
9614	0.239417	5.37486	0.882367	0.347554	0.688421	MRPS25	-0.583282	ESC_vs_Primed	FALSE	TRUE
9733	-1.12705	3.27568	0.857737	0.354373	0.693223	S100A6	-0.4666	ESC_vs_Primed	FALSE	TRUE
9735	0.590771	1.93422	0.857581	0.354417	0.693223	L3MBTL1	-0.00339984	ESC_vs_Primed	FALSE	FALSE
9772	1.14839	-2.10866	0.848741	0.356909	0.695519	PRSS3	-0.0604823	ESC_vs_Primed	FALSE	FALSE
9856	-0.499724	4.33887	0.831955	0.361708	0.698812	ABCA3	-0.587652	ESC_vs_Primed	FALSE	TRUE
9896	0.41192	2.2208	0.823351	0.364202	0.700773	TP73	0.24485	ESC_vs_Primed	FALSE	TRUE
10018	-0.858942	-2.57258	0.79365	0.372999	0.708951	HIST1H4F	-0.275084	ESC_vs_Primed	FALSE	TRUE
10025	-0.240573	4.39933	0.792546	0.373331	0.709162	NCK1	-0.251419	ESC_vs_Primed	FALSE	TRUE
10027	0.415266	1.56117	0.791903	0.373525	0.709351	TMEM179	0.434297	ESC_vs_Primed	FALSE	TRUE
10034	-0.542306	-0.669525	0.790741	0.373876	0.70956	LOC100131289	-0.835687	ESC_vs_Primed	FALSE	TRUE
10074	0.264304	3.08026	0.783285	0.376138	0.710883	ZNF669	-0.381273	ESC_vs_Primed	FALSE	TRUE
10098	-0.253847	5.17305	0.778414	0.377627	0.711962	GMEB2	-0.246353	ESC_vs_Primed	FALSE	TRUE
10193	0.771706	-2.05251	0.757402	0.384143	0.717672	DNAH6	-0.360508	ESC_vs_Primed	FALSE	TRUE
10209	-1.35169	-2.57466	0.753043	0.385515	0.719106	GPR25	-0.156008	ESC_vs_Primed	FALSE	FALSE
10337	0.231095	7.36667	0.728253	0.39345	0.724691	PSMD11	-0.794252	ESC_vs_Primed	FALSE	TRUE
10361	-1.01724	-2.23656	0.724678	0.394614	0.725255	KIAA1755	-0.315799	ESC_vs_Primed	FALSE	TRUE
10387	-0.23797	5.30709	0.719369	0.396351	0.72665	SPIDR	-0.73182	ESC_vs_Primed	FALSE	TRUE
10394	-0.225694	6.48862	0.717457	0.396979	0.72721	DNAJC15	-0.22978	ESC_vs_Primed	FALSE	TRUE
10452	-0.781572	2.34227	0.707662	0.400221	0.729015	LDLRAD4	0.700962	ESC_vs_Primed	FALSE	TRUE
10503	-0.256619	4.89787	0.69549	0.404303	0.732837	ZNF580	-0.594791	ESC_vs_Primed	FALSE	TRUE
10507	0.778105	-2.59261	0.695084	0.40444	0.732837	KCNA7	-0.773192	ESC_vs_Primed	FALSE	TRUE
10619	-0.248505	3.40019	0.67415	0.411609	0.738074	PARP14	-0.293751	ESC_vs_Primed	FALSE	TRUE
10682	0.35808	1.52074	0.664249	0.415064	0.739878	FRMD4B	-0.0754271	ESC_vs_Primed	FALSE	FALSE
10755	-0.635809	-1.69726	0.650437	0.419957	0.743483	RBP4	0.415652	ESC_vs_Primed	FALSE	TRUE
10780	-0.229267	6.33108	0.644943	0.421926	0.745314	RHEB	-0.906889	ESC_vs_Primed	FALSE	TRUE
10839	0.218327	5.97095	0.633412	0.426107	0.748625	TRMT1	-0.402455	ESC_vs_Primed	FALSE	TRUE
10911	0.663359	-1.06682	0.619568	0.431208	0.752516	FAM107A	0.391364	ESC_vs_Primed	FALSE	TRUE
10929	-0.210966	4.97446	0.616427	0.432378	0.753347	WRB	-0.501575	ESC_vs_Primed	FALSE	TRUE
10936	0.364891	0.585535	0.615564	0.432701	0.753467	LOC100132352	-0.125279	ESC_vs_Primed	FALSE	FALSE
10949	1.30536	-3.07564	0.61301	0.433657	0.75423	CYP4F22	-0.184808	ESC_vs_Primed	FALSE	FALSE
10969	0.275138	5.42337	0.60989	0.434829	0.754679	RGS3	0.645674	ESC_vs_Primed	FALSE	TRUE
10980	-0.344514	2.62008	0.60854	0.435338	0.755022	NNT-AS1	-0.225443	ESC_vs_Primed	FALSE	TRUE
11026	-1.02796	2.69428	0.599996	0.438579	0.757425	MIR675	0.0252459	ESC_vs_Primed	FALSE	FALSE
11031	0.197468	5.44073	0.598683	0.439081	0.757993	GON4L	-0.222087	ESC_vs_Primed	FALSE	TRUE
11112	-0.285679	4.50542	0.58111	0.445877	0.763972	USP3	0.23832	ESC_vs_Primed	FALSE	TRUE
11173	-0.573049	-2.36034	0.570103	0.450218	0.767341	ACTR3C	-0.15667	ESC_vs_Primed	FALSE	FALSE
11259	-0.303685	7.1564	0.553507	0.456888	0.772699	TNFRSF10B	-0.468564	ESC_vs_Primed	FALSE	TRUE
11267	-0.423891	1.28159	0.552544	0.45728	0.772875	TTTY14	-0.902973	ESC_vs_Primed	FALSE	TRUE
11308	0.681626	0.775436	0.545324	0.460235	0.775049	BEST2	0.139803	ESC_vs_Primed	FALSE	FALSE
11335	0.207989	7.6197	0.539864	0.462489	0.776912	ICMT	-0.36683	ESC_vs_Primed	FALSE	TRUE
11359	0.213753	6.0884	0.536144	0.464035	0.777899	SCAF11	-0.85529	ESC_vs_Primed	FALSE	TRUE
11427	-0.639879	-2.59057	0.525337	0.468574	0.780687	HIST4H4	-0.445752	ESC_vs_Primed	FALSE	TRUE
11494	-0.240029	4.48823	0.516474	0.472349	0.782551	PPP1R3B	-0.853915	ESC_vs_Primed	FALSE	TRUE
11530	0.470682	0.574939	0.509535	0.47534	0.785074	NHLRC1	-0.408622	ESC_vs_Primed	FALSE	TRUE
11660	-0.164	5.44998	0.490189	0.483843	0.790208	ADO	-0.546223	ESC_vs_Primed	FALSE	TRUE
11666	0.856585	0.736029	0.489029	0.484361	0.790647	SLC30A2	0.350709	ESC_vs_Primed	FALSE	TRUE
11713	0.356561	1.05928	0.480871	0.488028	0.793436	MUC12	0.265596	ESC_vs_Primed	FALSE	TRUE
11827	-0.282617	2.79195	0.465699	0.494973	0.79678	ZNF619	-0.162039	ESC_vs_Primed	FALSE	FALSE
11897	-0.221145	6.92817	0.456293	0.499362	0.799306	GADD45GIP1	-0.502621	ESC_vs_Primed	FALSE	TRUE
11956	0.391981	-0.332763	0.449544	0.502552	0.800443	LINC01347	-0.00808003	ESC_vs_Primed	FALSE	FALSE
11987	-0.182255	5.46374	0.446169	0.50416	0.800856	SCAMP4	-0.284652	ESC_vs_Primed	FALSE	TRUE
12114	0.556534	0.529065	0.42683	0.513548	0.807289	PCAT7	-0.203838	ESC_vs_Primed	FALSE	TRUE
12126	-0.171225	5.78026	0.425024	0.514441	0.807887	NUPL1	-0.496439	ESC_vs_Primed	FALSE	TRUE
12144	0.197639	7.9254	0.422777	0.515555	0.808257	SYNCRIP	-0.552725	ESC_vs_Primed	FALSE	TRUE
12174	-0.238541	2.77267	0.41812	0.517877	0.810081	ZFP28	-0.190919	ESC_vs_Primed	FALSE	FALSE
12187	-0.627093	-2.53309	0.416024	0.518928	0.810527	IL1RAPL2	-0.0576461	ESC_vs_Primed	FALSE	FALSE
12190	-0.355552	2.09685	0.415879	0.519	0.810527	ZNF239	-0.456454	ESC_vs_Primed	FALSE	TRUE
12214	0.345833	3.2862	0.413441	0.520228	0.811094	KCNAB2	0.399235	ESC_vs_Primed	FALSE	TRUE
12247	-0.294163	3.62163	0.409548	0.522199	0.811973	DPP6	-0.239795	ESC_vs_Primed	FALSE	TRUE
12288	-0.496225	0.612527	0.403608	0.525232	0.813907	ZNF572	-0.386161	ESC_vs_Primed	FALSE	TRUE
12294	-0.211506	9.43777	0.402623	0.525738	0.81435	EIF4B	-0.356037	ESC_vs_Primed	FALSE	TRUE
12296	0.329979	-0.0868208	0.40224	0.525934	0.814523	FBXO4	-0.611515	ESC_vs_Primed	FALSE	TRUE
12454	-0.183477	5.58271	0.378996	0.538141	0.822819	HIBADH	-0.535736	ESC_vs_Primed	FALSE	TRUE
12462	0.177312	4.50683	0.377963	0.538695	0.823109	CEP104	-0.019953	ESC_vs_Primed	FALSE	FALSE
12464	0.260539	2.22413	0.377832	0.538766	0.823109	MRPS31P5	-0.574232	ESC_vs_Primed	FALSE	TRUE
12514	-0.435333	3.11894	0.370358	0.542809	0.826012	ZNF736	0.0547178	ESC_vs_Primed	FALSE	FALSE
12573	-0.302395	0.0482599	0.362249	0.54726	0.828877	PRKG2	-0.465335	ESC_vs_Primed	FALSE	TRUE
12640	0.258362	4.72747	0.353284	0.55226	0.832016	TNFSF9	0.41113	ESC_vs_Primed	FALSE	TRUE
12699	0.149209	5.52066	0.345736	0.556537	0.834458	ETFB	0.283779	ESC_vs_Primed	FALSE	TRUE
12748	-0.569722	-1.35709	0.341014	0.559245	0.835401	MEI1	-0.554482	ESC_vs_Primed	FALSE	TRUE
12753	-0.432492	-1.1765	0.340325	0.559641	0.835546	ZNF540	-0.587169	ESC_vs_Primed	FALSE	TRUE
12764	-0.226754	1.87244	0.339629	0.560044	0.835546	ZNF177	-0.685681	ESC_vs_Primed	FALSE	TRUE
12795	-0.177203	3.36549	0.336175	0.562046	0.836501	PLEKHA6	0.262518	ESC_vs_Primed	FALSE	TRUE
12859	0.210016	3.5314	0.32964	0.565871	0.837927	SYNE4	-0.834698	ESC_vs_Primed	FALSE	TRUE
13040	0.345917	-0.0124995	0.308126	0.578832	0.845299	SOX7	0.332121	ESC_vs_Primed	FALSE	TRUE
13113	-0.561803	-2.09836	0.30021	0.583751	0.847736	TMEM45B	-0.102498	ESC_vs_Primed	FALSE	FALSE
13160	0.165786	3.82677	0.295758	0.586554	0.848765	BHLHB9	-0.539711	ESC_vs_Primed	FALSE	TRUE
13186	0.159784	6.45888	0.292341	0.588724	0.850226	NIPA2	-0.346189	ESC_vs_Primed	FALSE	TRUE
13214	0.258448	9.0396	0.289156	0.590762	0.851361	FUS	-0.477183	ESC_vs_Primed	FALSE	TRUE
13220	-0.319568	-0.0541758	0.288476	0.591199	0.851577	ZACN	-0.108072	ESC_vs_Primed	FALSE	FALSE
13232	-0.408533	-0.455497	0.287192	0.592026	0.851907	PARD6G-AS1	-0.625705	ESC_vs_Primed	FALSE	TRUE
13293	0.296758	0.0538734	0.280299	0.596506	0.854488	TUBA8	0.323745	ESC_vs_Primed	FALSE	TRUE
13327	-0.337833	5.70238	0.276118	0.599257	0.85628	NDN	0.14366	ESC_vs_Primed	FALSE	FALSE
13396	-0.138798	5.14795	0.268153	0.604573	0.859305	COX16	-0.447726	ESC_vs_Primed	FALSE	TRUE
13406	0.16811	3.22404	0.267381	0.605094	0.859489	KLHL8	-0.597972	ESC_vs_Primed	FALSE	TRUE
13440	0.150664	6.59873	0.263989	0.607393	0.860577	ATG3	-0.433674	ESC_vs_Primed	FALSE	TRUE
13468	-0.640185	-2.03983	0.261245	0.609266	0.861433	CYP26C1	0.367102	ESC_vs_Primed	FALSE	TRUE
13481	-0.384776	3.41637	0.26015	0.610017	0.861699	ANK1	0.521141	ESC_vs_Primed	FALSE	TRUE
13548	0.301765	4.707	0.253951	0.614307	0.863434	MX1	-0.234163	ESC_vs_Primed	FALSE	TRUE
13550	0.329019	-0.251724	0.253723	0.614466	0.863563	LVRN	0.0594138	ESC_vs_Primed	FALSE	FALSE
13556	0.116919	6.49703	0.252879	0.615055	0.863965	NUP50	-0.372353	ESC_vs_Primed	FALSE	TRUE
13573	-0.39998	-1.03136	0.251053	0.616334	0.864721	TF	-0.162833	ESC_vs_Primed	FALSE	FALSE
13600	0.117933	5.51922	0.248293	0.61828	0.865728	RUFY1	-0.388038	ESC_vs_Primed	FALSE	TRUE
13617	-0.188519	3.17193	0.246365	0.619646	0.866518	ZNF229	-0.313786	ESC_vs_Primed	FALSE	TRUE
13662	-0.295187	-1.14187	0.241727	0.622962	0.868112	LOC100631378	-0.789198	ESC_vs_Primed	FALSE	TRUE
13679	0.218452	-0.313783	0.240367	0.623941	0.868517	RALY-AS1	-0.278666	ESC_vs_Primed	FALSE	TRUE
13691	-0.405618	1.24072	0.239386	0.62465	0.868805	SYT15	0.414582	ESC_vs_Primed	FALSE	TRUE
13717	0.152234	4.78296	0.23748	0.626032	0.868954	AP5Z1	-0.323903	ESC_vs_Primed	FALSE	TRUE
13755	0.118906	4.78582	0.233362	0.629042	0.870832	NGLY1	-0.359583	ESC_vs_Primed	FALSE	TRUE
13853	-0.360983	0.153641	0.224142	0.635902	0.874099	PLCH2	0.454885	ESC_vs_Primed	FALSE	TRUE
13883	0.130048	8.49663	0.220341	0.63878	0.876024	HNRNPF	-0.413353	ESC_vs_Primed	FALSE	TRUE
13905	-0.571041	-1.87135	0.218859	0.63991	0.876228	FLJ26850	0.641992	ESC_vs_Primed	FALSE	TRUE
13919	0.121574	5.22686	0.2179	0.640644	0.876228	MTMR4	-0.798467	ESC_vs_Primed	FALSE	TRUE
14029	0.18974	0.98856	0.208753	0.647746	0.879253	ZNF582	-0.104396	ESC_vs_Primed	FALSE	FALSE
14071	-0.247592	4.54939	0.204669	0.650978	0.880928	ZDBF2	-0.0881925	ESC_vs_Primed	FALSE	FALSE
14126	-0.159553	9.44951	0.199698	0.654965	0.882946	CD24	-0.504188	ESC_vs_Primed	FALSE	TRUE
14151	0.105108	4.95843	0.196297	0.657726	0.885102	GLE1	-0.489831	ESC_vs_Primed	FALSE	TRUE
14205	0.37312	3.17587	0.191184	0.661933	0.887212	CAT	0.00878527	ESC_vs_Primed	FALSE	FALSE
14353	-0.355899	2.83073	0.177724	0.673337	0.893344	CCDC144NL-AS1	-0.0902024	ESC_vs_Primed	FALSE	FALSE
14429	-0.409037	-2.16429	0.171372	0.678896	0.895815	LHB	-0.322278	ESC_vs_Primed	FALSE	TRUE
14505	-0.11649	6.70459	0.166418	0.683315	0.897095	CFDP1	-0.419529	ESC_vs_Primed	FALSE	TRUE
14510	-0.218457	1.86024	0.165987	0.683703	0.897098	ACKR3	0.308082	ESC_vs_Primed	FALSE	TRUE
14539	0.212763	0.45295	0.163944	0.685551	0.897753	PDCD6IPP2	-0.453706	ESC_vs_Primed	FALSE	TRUE
14582	-0.16836	5.20349	0.16098	0.688256	0.89876	CLDN4	0.15294	ESC_vs_Primed	FALSE	FALSE
14680	-0.104247	4.32045	0.15417	0.694582	0.900909	FAM120B	0.221762	ESC_vs_Primed	FALSE	TRUE
14681	0.226366	1.6171	0.154124	0.694625	0.900909	DES	0.322833	ESC_vs_Primed	FALSE	TRUE
14707	0.248925	3.38475	0.152162	0.696478	0.901757	ATOH8	0.449123	ESC_vs_Primed	FALSE	TRUE
14808	-0.157064	3.03448	0.144151	0.704189	0.905553	ZNF37A	-0.3978	ESC_vs_Primed	FALSE	TRUE
14837	0.299525	1.53035	0.142516	0.705793	0.905871	POMK	-0.521704	ESC_vs_Primed	FALSE	TRUE
14839	0.265912	1.22037	0.142375	0.705931	0.905903	ZDHHC1	-0.648826	ESC_vs_Primed	FALSE	TRUE
14847	0.138169	3.95554	0.141674	0.706622	0.906303	ATP9B	-0.758077	ESC_vs_Primed	FALSE	TRUE
14930	0.164163	1.39827	0.13485	0.713455	0.909805	CCDC180	-0.805313	ESC_vs_Primed	FALSE	TRUE
14985	0.125627	5.20726	0.131237	0.717153	0.911282	MPV17L2	-0.34704	ESC_vs_Primed	FALSE	TRUE
14988	0.324466	-1.72891	0.131158	0.717235	0.911282	C20orf166-AS1	0.476863	ESC_vs_Primed	FALSE	TRUE
15067	-0.193605	1.50922	0.125872	0.722751	0.913477	SLCO1A2	-0.369595	ESC_vs_Primed	FALSE	TRUE
15076	0.283363	0.318823	0.12511	0.723557	0.913949	ITGB2	0.336965	ESC_vs_Primed	FALSE	TRUE
15119	-0.402294	-2.54132	0.122294	0.72656	0.915132	PLSCR2	-0.854145	ESC_vs_Primed	FALSE	TRUE
15172	0.229699	4.91098	0.119215	0.729887	0.916066	HPN	0.47765	ESC_vs_Primed	FALSE	TRUE
15184	0.102932	7.24146	0.118071	0.731136	0.916954	SUB1	-0.362934	ESC_vs_Primed	FALSE	TRUE
15212	-0.10031	3.64703	0.116622	0.732728	0.917213	ZNF700	-0.770443	ESC_vs_Primed	FALSE	TRUE
15214	0.105509	7.74605	0.116567	0.732788	0.917213	SNRPC	-0.166994	ESC_vs_Primed	FALSE	FALSE
15250	-0.0843363	8.00847	0.113875	0.735774	0.918777	NARS	-0.361834	ESC_vs_Primed	FALSE	TRUE
15273	-0.113311	3.16191	0.112203	0.73765	0.919658	CDPF1	-0.466871	ESC_vs_Primed	FALSE	TRUE
15369	-0.0972572	3.56298	0.106953	0.74364	0.921374	ZNF670	-0.4456	ESC_vs_Primed	FALSE	TRUE
15524	-0.0976421	4.38035	0.0970009	0.755459	0.926691	ECE2	0.338728	ESC_vs_Primed	FALSE	TRUE
15617	-0.354403	-1.1053	0.0911967	0.762661	0.929918	PLEK2	-0.758352	ESC_vs_Primed	FALSE	TRUE
15644	0.0925096	5.68918	0.0894997	0.764814	0.93096	CDC25B	-0.498974	ESC_vs_Primed	FALSE	TRUE
15652	0.307384	-0.850844	0.0891401	0.765273	0.931069	ACVRL1	-0.292612	ESC_vs_Primed	FALSE	TRUE
15685	-0.266438	-1.50589	0.0871295	0.767859	0.93218	TAF7L	-0.694686	ESC_vs_Primed	FALSE	TRUE
15709	0.0856542	6.65559	0.0862359	0.769018	0.932231	ABR	0.660413	ESC_vs_Primed	FALSE	TRUE
15753	0.172192	-1.82896	0.0829707	0.773311	0.934783	BIRC3	-0.165134	ESC_vs_Primed	FALSE	FALSE
15826	-0.0599145	6.7136	0.0790361	0.778608	0.93682	NCBP2	-0.418209	ESC_vs_Primed	FALSE	TRUE
15852	0.100785	2.39635	0.0780445	0.779965	0.936968	ZNF223	-0.666678	ESC_vs_Primed	FALSE	TRUE
15856	0.147093	3.56458	0.0778724	0.780202	0.937019	MAP2	-0.354341	ESC_vs_Primed	FALSE	TRUE
15934	0.108915	3.11255	0.0740529	0.785525	0.938785	AADAT	0.104315	ESC_vs_Primed	FALSE	FALSE
16007	0.26618	3.13691	0.0698889	0.791499	0.941536	FAM109B	-0.357725	ESC_vs_Primed	FALSE	TRUE
16074	-0.104522	0.0975544	0.0669429	0.795841	0.942839	FAM231D	-0.0335226	ESC_vs_Primed	FALSE	FALSE
16192	0.0774534	2.94605	0.0603968	0.80587	0.947678	ZKSCAN4	-0.620356	ESC_vs_Primed	FALSE	TRUE
16197	-0.105777	1.88548	0.060268	0.806073	0.947709	KCNQ1OT1	0.0911751	ESC_vs_Primed	FALSE	FALSE
16212	-0.14917	1.2026	0.0596537	0.807044	0.947973	ZFYVE28	0.00806032	ESC_vs_Primed	FALSE	FALSE
16236	-0.125481	2.17774	0.0586336	0.808669	0.948302	SNORD25	-0.422936	ESC_vs_Primed	FALSE	TRUE
16340	-0.115254	0.731757	0.0544811	0.815442	0.950334	KLHL35	0.381746	ESC_vs_Primed	FALSE	TRUE
16383	0.120898	1.541	0.0527748	0.818303	0.951139	FRRS1	-0.772686	ESC_vs_Primed	FALSE	TRUE
16402	0.342428	5.0088	0.0518775	0.819828	0.951549	ZNF729	-0.0622871	ESC_vs_Primed	FALSE	FALSE
16442	-0.0916559	2.27442	0.0506177	0.821992	0.951944	SLC5A5	-0.0669413	ESC_vs_Primed	FALSE	FALSE
16458	-0.205763	-0.97677	0.0500327	0.823006	0.952273	DOC2GP	0.282964	ESC_vs_Primed	FALSE	TRUE
16490	-0.069126	4.00119	0.0485095	0.825677	0.953499	TDGF1P3	-0.423763	ESC_vs_Primed	FALSE	TRUE
16499	0.10697	-0.355713	0.0480496	0.826492	0.95393	AGAP11	-0.0638902	ESC_vs_Primed	FALSE	FALSE
16520	-0.0832804	3.25653	0.0471928	0.828022	0.954427	EXOC8	-0.474519	ESC_vs_Primed	FALSE	TRUE
16669	0.0566444	5.56096	0.0409743	0.839588	0.959141	IQSEC1	0.409156	ESC_vs_Primed	FALSE	TRUE
16721	0.057474	5.67125	0.0388105	0.843825	0.961004	AKAP13	-0.238434	ESC_vs_Primed	FALSE	TRUE
16750	0.0695635	8.06066	0.0375395	0.846371	0.962076	U2AF2	-0.683742	ESC_vs_Primed	FALSE	TRUE
16832	-0.0433012	6.39257	0.0347354	0.852151	0.964002	CRK	-0.500513	ESC_vs_Primed	FALSE	TRUE
16858	0.106959	-1.88271	0.0340026	0.853701	0.96427	SLC6A12	0.399239	ESC_vs_Primed	FALSE	TRUE
16898	-0.12379	2.91988	0.0327019	0.856496	0.965218	EFNA1	0.414477	ESC_vs_Primed	FALSE	TRUE
17025	0.105519	0.521581	0.0280395	0.867016	0.969785	LOC101928979	0.278205	ESC_vs_Primed	FALSE	TRUE
17118	-0.0515319	5.1551	0.0251267	0.874052	0.972107	ZSCAN18	-0.386099	ESC_vs_Primed	FALSE	TRUE
17229	-0.088268	-1.39486	0.0214977	0.883431	0.976423	SOX30	-0.825479	ESC_vs_Primed	FALSE	TRUE
17237	-0.0354831	5.62387	0.0213073	0.883945	0.976509	ZNF398	-0.443856	ESC_vs_Primed	FALSE	TRUE
17272	0.132745	-2.84249	0.0203537	0.886554	0.977414	THCAT158	-0.570639	ESC_vs_Primed	FALSE	TRUE
17277	-0.0441227	3.34864	0.0201377	0.887153	0.977799	ADGRB1	0.538176	ESC_vs_Primed	FALSE	TRUE
17368	-0.15447	-1.92306	0.017796	0.893876	0.980057	VTRNA1-3	-0.428373	ESC_vs_Primed	FALSE	TRUE
17373	0.125956	-1.57891	0.0176998	0.894161	0.980067	LOC100289333	-0.779232	ESC_vs_Primed	FALSE	TRUE
17383	0.0772024	6.49457	0.017473	0.894837	0.980198	LTBP4	0.277124	ESC_vs_Primed	FALSE	TRUE
17440	0.0268137	6.19289	0.0157482	0.900134	0.982833	ARL1	-0.382105	ESC_vs_Primed	FALSE	TRUE
17526	0.0712279	-1.07603	0.0138506	0.906315	0.984763	RNF32	-0.458006	ESC_vs_Primed	FALSE	TRUE
17539	-0.0322833	6.13935	0.0135335	0.907388	0.985052	TRA2A	-0.336948	ESC_vs_Primed	FALSE	TRUE
17540	-0.0619174	0.890631	0.0135173	0.907443	0.985052	PPARGC1A	0.413752	ESC_vs_Primed	FALSE	TRUE
17572	-0.121706	-0.915713	0.0128509	0.909744	0.985901	LOC100132077	-0.279878	ESC_vs_Primed	FALSE	TRUE
17598	0.12478	-2.56731	0.0123994	0.911337	0.986054	LRRC36	0.33597	ESC_vs_Primed	FALSE	TRUE
17611	0.0934758	1.85918	0.0121073	0.912383	0.986257	PCDHA12	0.022619	ESC_vs_Primed	FALSE	FALSE
17716	0.0266926	5.71869	0.0100453	0.920165	0.988956	SLC2A4RG	-0.24052	ESC_vs_Primed	FALSE	TRUE
17755	0.0625474	0.895091	0.00930342	0.92316	0.990129	BEGAIN	0.59585	ESC_vs_Primed	FALSE	TRUE
17867	0.0422931	3.2771	0.00758345	0.930606	0.991858	HYLS1	-0.51353	ESC_vs_Primed	FALSE	TRUE
17937	-0.01979	8.1141	0.00639488	0.936263	0.993828	HNRNPH1	-0.384161	ESC_vs_Primed	FALSE	TRUE
17982	-0.0375576	1.57537	0.00578734	0.93936	0.994785	ZNF879	-0.48782	ESC_vs_Primed	FALSE	TRUE
18003	-0.0344921	4.71415	0.0054317	0.941249	0.995584	KIFC3	0.371755	ESC_vs_Primed	FALSE	TRUE
18004	-0.0220905	5.15632	0.00542882	0.941265	0.995584	ZCCHC14	-0.548289	ESC_vs_Primed	FALSE	TRUE
18018	-0.0289475	2.05622	0.00504678	0.943365	0.997031	C3orf67	-0.0781766	ESC_vs_Primed	FALSE	FALSE
18054	-0.0579794	-1.65127	0.00440471	0.947085	0.998921	SMIM17	-0.078395	ESC_vs_Primed	FALSE	FALSE
18056	0.0527062	-2.32791	0.00438207	0.947221	0.998999	ADAM32	-0.659571	ESC_vs_Primed	FALSE	TRUE
18207	0.077632	-2.72266	0.00265718	0.958889	1	BCORP1	0.0597419	ESC_vs_Primed	FALSE	FALSE
18312	0.0292265	-0.751317	0.0017889	0.966263	1	CLEC2L	0.45393	ESC_vs_Primed	FALSE	TRUE
18454	0.00714635	5.5351	0.000880635	0.976326	1	PIK3R4	-0.757582	ESC_vs_Primed	FALSE	TRUE
18477	0.0195335	-1.80881	0.000774596	0.977796	1	CERS3	-0.27143	ESC_vs_Primed	FALSE	TRUE
18495	-0.0505542	1.52128	0.000677995	0.979227	1	ZNF98	-0.000854058	ESC_vs_Primed	FALSE	FALSE
18529	0.0265053	-2.68629	0.00051475	0.981899	1	PAX6	0.295731	ESC_vs_Primed	FALSE	TRUE
18539	0.0116321	-0.354657	0.000489795	0.982343	1	CNTD2	-0.157985	ESC_vs_Primed	FALSE	FALSE
18597	0.00476905	5.07373	0.000268024	0.986938	1	MFN1	-0.892569	ESC_vs_Primed	FALSE	TRUE
18606	0.00977364	-0.758487	0.000245488	0.987499	1	ALOX15	0.430148	ESC_vs_Primed	FALSE	TRUE
18651	0.0122026	-1.35903	0.000103463	0.991884	1	LINC00654	-0.0210266	ESC_vs_Primed	FALSE	FALSE
18702	-0.00353677	4.28872	2.77479e-05	0.995797	1	CILP2	-0.19973	ESC_vs_Primed	FALSE	FALSE
18755	-0.000102891	3.64708	2.40705e-08	0.999876	1	COL7A1	0.458433	ESC_vs_Primed	FALSE	TRUE
18762	0	0.965973	0	1	1	AIRE	0.568162	ESC_vs_Primed	FALSE	TRUE
18778	0	-2.35164	0	1	1	CCDC36	-0.276873	ESC_vs_Primed	FALSE	TRUE
18799	0	-3.21447	0	1	1	DEFB124	-0.0621219	ESC_vs_Primed	FALSE	FALSE
18874	0	-2.64802	0	1	1	KLHDC7B	0.0853452	ESC_vs_Primed	FALSE	FALSE
18964	0	3.788	0	1	1	PITX1	0.446905	ESC_vs_Primed	FALSE	TRUE
18979	0	-1.8036	0	1	1	RAET1L	0.202527	ESC_vs_Primed	FALSE	TRUE
18987	0	-2.87776	0	1	1	RNF126P1	-0.0741743	ESC_vs_Primed	FALSE	FALSE
19039	0	-0.923372	0	1	1	ZIM2-AS1	0.00421855	ESC_vs_Primed	FALSE	FALSE
115	-7.11856	3.96972	164.265	1.32397e-37	2.52124e-33	OXCT1	-0.886466	ESC_vs_TNT	TRUE	TRUE
211	-5.19419	3.52958	157.322	4.35192e-36	4.14368e-32	ZNF667	-0.852402	ESC_vs_TNT	TRUE	TRUE
3	-7.74147	3.1181	143.768	3.99366e-33	2.53504e-29	TSPYL5	-0.613875	ESC_vs_TNT	TRUE	TRUE
45	-7.02846	2.28299	139.923	2.76755e-32	1.31756e-28	ZNF248	-0.468236	ESC_vs_TNT	TRUE	TRUE
51	-7.28238	3.17587	133.188	8.22246e-31	3.13161e-27	CAT	-0.457049	ESC_vs_TNT	TRUE	TRUE
76	6.65329	2.13321	95.6018	1.40481e-22	3.82167e-19	NKX2-5	-0.298791	ESC_vs_TNT	TRUE	TRUE
83	-6.65827	0.600766	92.2157	7.77266e-22	1.85018e-18	CHMP1B2P	-0.896202	ESC_vs_TNT	TRUE	TRUE
103	-5.92787	1.316	79.1175	5.85238e-19	1.11447e-15	SVIL-AS1	-0.613772	ESC_vs_TNT	TRUE	TRUE
11	-4.78173	3.02138	78.8952	6.54949e-19	1.13384e-15	ZNF667-AS1	0.212967	ESC_vs_TNT	TRUE	TRUE
12	-6.48829	0.602748	75.4854	3.68123e-18	5.84181e-15	CALCB	-0.421621	ESC_vs_TNT	TRUE	TRUE
132	-6.69853	1.78942	72.6294	1.56432e-17	2.29148e-14	FAR2P2	-0.400018	ESC_vs_TNT	TRUE	TRUE
14	-7.44157	3.69272	72.4522	1.71125e-17	2.32767e-14	ZNF560	-0.324276	ESC_vs_TNT	TRUE	TRUE
15	-5.26527	2.16531	69.4326	7.90692e-17	1.00381e-13	FRG1B	-0.493782	ESC_vs_TNT	TRUE	TRUE
161	-5.46678	0.593216	68.7984	1.0906e-16	1.29802e-13	ZNF835	-0.56886	ESC_vs_TNT	TRUE	TRUE
17	-4.95555	1.72121	67.4714	2.13769e-16	2.39459e-13	CCDC125	-0.593734	ESC_vs_TNT	TRUE	TRUE
20	-6.14521	1.8718	47.0705	6.84775e-12	6.52008e-09	CR1L	-0.419047	ESC_vs_TNT	TRUE	TRUE
212	-5.97128	2.70739	44.1291	3.07412e-11	2.78764e-08	DDX43	-0.0315861	ESC_vs_TNT	TRUE	FALSE
231	-5.69671	4.88107	42.1367	8.51103e-11	7.04676e-08	ZNF208	-0.0551931	ESC_vs_TNT	TRUE	FALSE
241	-2.13328	3.02623	40.2354	2.25126e-10	1.78628e-07	PXMP4	-0.374929	ESC_vs_TNT	TRUE	TRUE
263	7.68971	-2.12957	38.8377	4.60547e-10	3.37315e-07	MIR4321	-0.55932	ESC_vs_TNT	TRUE	TRUE
27	-5.92255	2.9168	37.9306	7.33068e-10	5.1703e-07	ZNF728	-0.122213	ESC_vs_TNT	TRUE	FALSE
29	-8.14425	1.12567	33.3351	7.75718e-09	5.09379e-06	ZNF99	-0.0167528	ESC_vs_TNT	TRUE	FALSE
301	-5.79172	2.27469	32.9847	9.28855e-09	5.88574e-06	PCDHGC3	-0.673118	ESC_vs_TNT	TRUE	TRUE
32	-3.53482	1.87706	31.6234	1.87162e-08	1.09436e-05	PNMA3	-0.874259	ESC_vs_TNT	TRUE	TRUE
331	-4.08394	-0.392323	31.5978	1.89643e-08	1.09436e-05	SLC2A5	-0.0142067	ESC_vs_TNT	TRUE	FALSE
341	-3.72445	0.964451	30.5715	3.21785e-08	1.80228e-05	ZNF717	-0.0471807	ESC_vs_TNT	TRUE	FALSE
36	-7.69069	1.83838	29.8658	4.62998e-08	2.44913e-05	ZNF662	-0.409977	ESC_vs_TNT	TRUE	TRUE
39	-7.43968	4.43691	28.9983	7.2441e-08	3.53531e-05	CTSF	-0.224815	ESC_vs_TNT	TRUE	TRUE
40	-10.5303	1.22357	28.9175	7.55274e-08	3.53531e-05	CIDEB	-0.241334	ESC_vs_TNT	TRUE	TRUE
41	-1.41985	6.6047	28.9025	7.61159e-08	3.53531e-05	NNAT	-0.291194	ESC_vs_TNT	TRUE	TRUE
47	-3.64114	-0.641744	26.1177	3.21222e-07	0.000130149	PCDHA13	-0.0979989	ESC_vs_TNT	TRUE	FALSE
481	-7.03608	-1.85079	25.8559	3.67875e-07	0.000145947	SLC30A8	-0.416499	ESC_vs_TNT	TRUE	TRUE
491	-2.91618	1.11061	25.4117	4.63098e-07	0.000179975	ACOT4	-0.763886	ESC_vs_TNT	TRUE	TRUE
501	-4.67275	1.08577	25.222	5.1095e-07	0.0001946	NAP1L5	-0.628472	ESC_vs_TNT	TRUE	TRUE
521	-3.11769	0.326105	24.6439	6.89616e-07	0.000252545	ZNF471	-0.535991	ESC_vs_TNT	TRUE	TRUE
55	-2.77673	3.12394	23.7112	1.11931e-06	0.000387545	C9orf64	-0.228954	ESC_vs_TNT	TRUE	TRUE
561	-1.56773	5.03426	23.3448	1.35412e-06	0.000460475	SLFN13	-0.513825	ESC_vs_TNT	TRUE	TRUE
581	-9.14455	1.47167	22.1878	2.47242e-06	0.000811763	LYNX1	-0.57007	ESC_vs_TNT	TRUE	TRUE
60	-1.86802	3.16222	21.8887	2.88937e-06	0.000917038	DNAJA4	-0.728134	ESC_vs_TNT	TRUE	TRUE
612	-2.73056	-0.655733	21.8171	2.99923e-06	0.000936301	RPS2P32	-0.251333	ESC_vs_TNT	TRUE	TRUE
62	-2.81457	0.371624	21.576	3.40075e-06	0.00104452	RGPD2	-0.34186	ESC_vs_TNT	TRUE	TRUE
661	-1.81661	2.57435	20.5046	5.9488e-06	0.00171641	KLF8	-0.482069	ESC_vs_TNT	TRUE	TRUE
67	-3.12854	0.277921	20.4192	6.22038e-06	0.00176798	DENND2D	-0.731651	ESC_vs_TNT	TRUE	TRUE
71	-3.40747	-1.35903	19.4073	1.05602e-05	0.00281242	LINC00654	-0.0376628	ESC_vs_TNT	TRUE	FALSE
72	-1.62818	4.65863	19.3941	1.06335e-05	0.00281242	CSRP1	-0.405861	ESC_vs_TNT	TRUE	TRUE
74	-4.81062	3.30542	18.9343	1.35298e-05	0.00348172	ZNF257	-0.0251217	ESC_vs_TNT	TRUE	FALSE
75	-3.93983	1.17923	18.9006	1.37712e-05	0.00349659	SDR42E1	-0.169835	ESC_vs_TNT	TRUE	FALSE
791	-2.57029	2.30139	18.17	2.0204e-05	0.0048702	PLD6	-0.448978	ESC_vs_TNT	TRUE	TRUE
81	-2.40577	-0.494001	17.9526	2.26479e-05	0.00532449	SCGB1B2P	-0.639129	ESC_vs_TNT	TRUE	TRUE
821	-1.00995	7.62481	17.4689	2.92053e-05	0.0067824	INPP5F	-0.330869	ESC_vs_TNT	TRUE	TRUE
841	-3.99858	-1.0197	17.1856	3.39002e-05	0.00768525	GUSBP5	-0.678566	ESC_vs_TNT	TRUE	TRUE
85	-2.01968	4.50155	16.9607	3.8162e-05	0.00854963	TNFRSF8	-0.548062	ESC_vs_TNT	TRUE	TRUE
92	-5.88743	-2.35164	15.8075	7.01226e-05	0.0145146	CCDC36	-0.135637	ESC_vs_TNT	TRUE	FALSE
100	-6.41028	-2.15299	15.0074	0.000107092	0.0203936	LOC339975	-0.341592	ESC_vs_TNT	TRUE	TRUE
1011	-1.67842	2.52307	14.7267	0.000124274	0.0234312	TRIM61	-0.539133	ESC_vs_TNT	TRUE	TRUE
105	5.44288	1.16666	14.5925	0.000133444	0.0242016	CLIC3	0.477865	ESC_vs_TNT	TRUE	TRUE
107	-3.35883	1.64214	14.4284	0.000145587	0.0259104	ZNF492	-0.0996809	ESC_vs_TNT	TRUE	FALSE
110	-2.83888	3.11894	14.1965	0.000164678	0.0285088	ZNF736	-0.39235	ESC_vs_TNT	TRUE	TRUE
111	-0.988601	4.74961	13.9907	0.000183718	0.0315184	SLMO2	-0.430056	ESC_vs_TNT	FALSE	TRUE
113	-3.77329	-0.915713	13.8557	0.000197396	0.0331346	LOC100132077	-0.693777	ESC_vs_TNT	TRUE	TRUE
114	-5.47946	-1.61428	13.8466	0.000198359	0.0331346	C5orf17	-0.190089	ESC_vs_TNT	TRUE	FALSE
1231	-1.10613	5.10696	13.2578	0.000271446	0.0420256	PSMD5	-0.333428	ESC_vs_TNT	TRUE	TRUE
124	-1.98753	-0.162577	13.0904	0.000296817	0.0452411	GSTM5	-0.129304	ESC_vs_TNT	TRUE	FALSE
128	-2.2949	1.20986	12.9396	0.00032171	0.0478619	MB21D1	-0.384446	ESC_vs_TNT	TRUE	TRUE
131	-4.54958	-1.65801	12.652	0.000375155	0.0545349	KLHL34	-0.898587	ESC_vs_TNT	FALSE	TRUE
136	-2.05047	1.35177	11.9811	0.000537439	0.0752533	TMSB4Y	-0.505587	ESC_vs_TNT	FALSE	TRUE
145	-1.12279	4.74356	11.4095	0.000730684	0.0959615	ZNF714	-0.509741	ESC_vs_TNT	FALSE	TRUE
148	-0.776141	7.77274	11.1535	0.000838718	0.107917	JARID2	-0.0666576	ESC_vs_TNT	FALSE	FALSE
154	-2.65877	0.357778	10.929	0.00094671	0.117066	CCL28	-0.683741	ESC_vs_TNT	FALSE	TRUE
156	-3.82722	0.180365	10.7262	0.00105627	0.128148	RWDD2B	-0.213828	ESC_vs_TNT	FALSE	TRUE
163	-4.40957	-2.57466	10.5684	0.00115038	0.134397	GPR25	-0.808792	ESC_vs_TNT	FALSE	TRUE
1641	-1.44013	1.2104	10.5159	0.00118352	0.137426	PPIEL	-0.318198	ESC_vs_TNT	FALSE	TRUE
165	-2.77941	0.696777	10.4864	0.00120255	0.138789	C9orf172	-0.10791	ESC_vs_TNT	FALSE	FALSE
177	-1.21161	3.76297	10.0486	0.00152462	0.163335	MAGEL2	-0.0545818	ESC_vs_TNT	FALSE	FALSE
180	-2.03771	0.435358	9.94244	0.00161511	0.170588	ASPG	-0.528614	ESC_vs_TNT	FALSE	TRUE
184	-2.64487	1.26888	9.85842	0.00169056	0.174149	ZNF528-AS1	-0.408508	ESC_vs_TNT	FALSE	TRUE
1861	-1.36371	4.70035	9.82336	0.00172309	0.176413	ZNF578	-0.0495589	ESC_vs_TNT	FALSE	FALSE
196	1.46932	1.8082	9.46389	0.00209557	0.203601	MEDAG	-0.790364	ESC_vs_TNT	FALSE	TRUE
202	-2.0559	3.50285	9.21132	0.00240523	0.226747	LOC100128885	-0.613956	ESC_vs_TNT	FALSE	TRUE
210	-2.74459	-1.52888	9.08365	0.00257905	0.233871	FAM66B	-0.63096	ESC_vs_TNT	FALSE	TRUE
2151	-4.54103	1.52128	8.90539	0.0028433	0.251837	ZNF98	-0.0279723	ESC_vs_TNT	FALSE	FALSE
221	-1.07905	3.81451	8.68656	0.00320565	0.276086	ADAMTS16	0.0193138	ESC_vs_TNT	FALSE	FALSE
226	-2.10644	-1.03136	8.56706	0.003423	0.288425	TF	-0.884877	ESC_vs_TNT	FALSE	TRUE
230	-1.47979	-0.0070669	8.46768	0.00361511	0.298433	C12orf56	-0.689742	ESC_vs_TNT	FALSE	TRUE
232	-0.748243	9.2129	8.44167	0.00366719	0.299733	SNRPN	-0.131617	ESC_vs_TNT	FALSE	FALSE
2371	-4.78641	-1.79395	8.3277	0.0039045	0.312658	GYG2P1	-0.701381	ESC_vs_TNT	FALSE	TRUE
246	-1.56861	-0.103698	8.08973	0.00445167	0.344606	BCL2L10	-0.500831	ESC_vs_TNT	FALSE	TRUE
261	-1.02873	4.03756	7.88216	0.00499248	0.362932	ZNF542P	-0.347744	ESC_vs_TNT	FALSE	TRUE
262	-0.722104	9.15509	7.88185	0.00499334	0.362932	SNURF	-0.161809	ESC_vs_TNT	FALSE	FALSE
266	-2.60403	-2.10866	7.82293	0.00515875	0.369215	PRSS3	-0.306715	ESC_vs_TNT	FALSE	TRUE
276	1.75943	0.281709	7.6682	0.00562024	0.387776	ANKRD19P	-0.270574	ESC_vs_TNT	FALSE	TRUE
293	-2.49849	2.73177	7.381	0.00659163	0.427486	HIC1	-0.308582	ESC_vs_TNT	FALSE	TRUE
2971	-3.8831	5.0088	7.36051	0.0066672	0.427486	ZNF729	-0.0527162	ESC_vs_TNT	FALSE	FALSE
298	-1.20987	2.63329	7.34809	0.00671342	0.429006	C17orf107	-0.340749	ESC_vs_TNT	FALSE	TRUE
319	1.63478	-1.12497	7.09807	0.00771671	0.459874	AKR7L	-0.679682	ESC_vs_TNT	FALSE	TRUE
326	-1.40673	2.52388	7.02332	0.00804551	0.468799	QPCT	-0.397405	ESC_vs_TNT	FALSE	TRUE
330	-1.78863	0.940164	6.95251	0.00837016	0.483009	C9orf129	-0.0071924	ESC_vs_TNT	FALSE	FALSE
334	-1.46824	2.09685	6.91786	0.00853389	0.486559	ZNF239	-0.311565	ESC_vs_TNT	FALSE	TRUE
3361	-4.48311	-2.05016	6.8684	0.00877334	0.497234	HS3ST6	-0.0215627	ESC_vs_TNT	FALSE	FALSE
342	0.890771	2.81527	6.80454	0.00909263	0.505014	FAM71E1	0.347594	ESC_vs_TNT	FALSE	TRUE
347	-0.701634	4.3473	6.74694	0.00939085	0.513657	MTO1	-0.0691703	ESC_vs_TNT	FALSE	FALSE
352	-0.834449	8.46686	6.72731	0.00949477	0.513662	MYL9	0.13049	ESC_vs_TNT	FALSE	FALSE
357	-0.947581	2.22319	6.64705	0.00993203	0.529792	LRRC34	-0.16891	ESC_vs_TNT	FALSE	FALSE
359	-4.68922	-0.969163	6.6276	0.010041	0.532623	BHLHE23	-0.0199999	ESC_vs_TNT	FALSE	FALSE
3811	-0.963292	2.52368	6.40957	0.0113507	0.567327	ZNF502	-0.474979	ESC_vs_TNT	FALSE	TRUE
390	-4.19364	0.965973	6.29104	0.012135	0.592528	AIRE	-0.283502	ESC_vs_TNT	FALSE	TRUE
412	-1.53404	-0.984923	5.95922	0.0146405	0.676697	XRCC6P5	-0.147604	ESC_vs_TNT	FALSE	FALSE
4261	3.93661	3.61249	5.87674	0.0153422	0.685827	PEG3	-0.000517164	ESC_vs_TNT	FALSE	FALSE
427	-1.46354	0.517323	5.87127	0.0153899	0.686348	ACOT2	-0.766912	ESC_vs_TNT	FALSE	TRUE
507	2.69417	-3.01444	5.34901	0.0207341	0.778776	UPB1	0.0396972	ESC_vs_TNT	FALSE	FALSE
537	-0.943328	3.03448	5.18114	0.0228333	0.805099	ZNF37A	-0.279786	ESC_vs_TNT	FALSE	TRUE
551	3.98815	-2.0663	5.09587	0.0239829	0.827868	SH3RF3-AS1	0.0624212	ESC_vs_TNT	FALSE	FALSE
558	-1.07027	4.40671	5.06434	0.024423	0.830542	ZFHX3	0.0138293	ESC_vs_TNT	FALSE	FALSE
616	-1.64484	-0.78328	4.7996	0.0284663	0.880007	DLK2	0.0234786	ESC_vs_TNT	FALSE	FALSE
629	-1.11157	2.51145	4.75501	0.0292131	0.884427	WNT3	0.00646102	ESC_vs_TNT	FALSE	FALSE
657	4.29298	-3.07564	4.61862	0.0316267	0.916692	CYP4F22	-0.111601	ESC_vs_TNT	FALSE	FALSE
691	-0.689251	3.79544	4.50671	0.0337622	0.929425	NUDT12	-0.312625	ESC_vs_TNT	FALSE	TRUE
703	-2.18788	-1.77539	4.45553	0.0347885	0.942357	BHLHA9	-0.360253	ESC_vs_TNT	FALSE	TRUE
745	-1.19217	2.65815	4.32076	0.0376501	0.961322	LOC645166	0.0612394	ESC_vs_TNT	FALSE	FALSE
748	-2.53199	-2.72266	4.31035	0.0378812	0.9644	BCORP1	0.0847273	ESC_vs_TNT	FALSE	FALSE
7491	-0.642201	4.36607	4.30346	0.0380349	0.966008	POMT1	-0.58641	ESC_vs_TNT	FALSE	TRUE
7511	3.53271	-2.55809	4.2998	0.0381169	0.966008	LGI3	0.0361432	ESC_vs_TNT	FALSE	FALSE
756	-0.617339	8.63978	4.27407	0.0386982	0.972094	CLIC4	-0.0163616	ESC_vs_TNT	FALSE	FALSE
767	-3.8798	-3.02541	4.22513	0.0398295	0.97511	PON3	-0.45582	ESC_vs_TNT	FALSE	TRUE
812	-1.03009	-0.354657	4.11978	0.0423846	0.993875	CNTD2	-0.38553	ESC_vs_TNT	FALSE	TRUE
813	-2.15762	-2.49056	4.11791	0.0424313	0.993875	NRADDP	-0.842391	ESC_vs_TNT	FALSE	TRUE
865	-0.736443	2.53433	3.96767	0.046382	1	TRIM58	-0.406295	ESC_vs_TNT	FALSE	TRUE
876	-2.15188	0.736029	3.94757	0.0469392	1	SLC30A2	-0.0106497	ESC_vs_TNT	FALSE	FALSE
896	-0.568498	9.0186	3.88266	0.0487872	1	PLEC	-0.000374883	ESC_vs_TNT	FALSE	FALSE
912	-2.82681	-1.18337	3.84949	0.0497611	1	HTR1A	-0.0423285	ESC_vs_TNT	FALSE	FALSE
9351	-1.89397	-2.54132	3.79393	0.0514388	1	PLSCR2	-0.801289	ESC_vs_TNT	FALSE	TRUE
964	-0.722548	5.86462	3.71092	0.0540575	1	MEG3	0.0174077	ESC_vs_TNT	FALSE	FALSE
993	-0.897053	1.49558	3.65512	0.0558971	1	CNTN2	0.0138166	ESC_vs_TNT	FALSE	FALSE
996	-0.725764	3.17193	3.64748	0.0561542	1	ZNF229	-0.132728	ESC_vs_TNT	FALSE	FALSE
1026	-1.17464	-1.01693	3.58055	0.0584598	1	PTH2R	-0.376745	ESC_vs_TNT	FALSE	TRUE
1040	1.20614	-1.82896	3.54969	0.0595566	1	BIRC3	-0.263764	ESC_vs_TNT	FALSE	TRUE
1043	-1.50416	1.39761	3.54619	0.0596823	1	TCEAL5	-0.654065	ESC_vs_TNT	FALSE	TRUE
1103	-0.551336	5.19565	3.44314	0.0635148	1	PSMG3	-0.417855	ESC_vs_TNT	FALSE	TRUE
1104	-3.32914	-2.95502	3.44223	0.0635498	1	HIST2H2BA	-0.094588	ESC_vs_TNT	FALSE	FALSE
1164	1.10758	0.325698	3.34173	0.0675436	1	TSPEAR-AS2	0.0659598	ESC_vs_TNT	FALSE	FALSE
1174	-1.8915	-2.4248	3.31819	0.0685171	1	ASCL2	-0.282483	ESC_vs_TNT	FALSE	TRUE
1211	-0.619334	8.20595	3.26805	0.0706416	1	AKAP12	-0.324764	ESC_vs_TNT	FALSE	TRUE
1249	-3.32421	-3.06137	3.20781	0.0732873	1	SDR16C5	-0.47839	ESC_vs_TNT	FALSE	TRUE
12612	1.06422	-0.449023	3.18951	0.0741121	1	VMO1	-0.375714	ESC_vs_TNT	FALSE	TRUE
1275	-1.26289	0.153641	3.17453	0.0747949	1	PLCH2	0.17807	ESC_vs_TNT	FALSE	FALSE
1284	-3.06004	-1.43543	3.16386	0.0752851	1	FAM24B	-0.0870341	ESC_vs_TNT	FALSE	FALSE
1300	-0.718737	2.05622	3.14132	0.0763322	1	C3orf67	-0.500947	ESC_vs_TNT	FALSE	TRUE
1316	-0.785611	6.62349	3.10961	0.0778315	1	SERINC5	0.00440641	ESC_vs_TNT	FALSE	FALSE
1323	-1.63012	-0.440198	3.10224	0.0781848	1	SPEF2	-0.14589	ESC_vs_TNT	FALSE	FALSE
1326	-0.716403	0.98856	3.09882	0.0783491	1	ZNF582	-0.0854048	ESC_vs_TNT	FALSE	FALSE
1327	-3.40392	2.03498	3.09798	0.0783896	1	DIRAS3	-0.147547	ESC_vs_TNT	FALSE	FALSE
1328	1.15727	-2.09255	3.09757	0.0784091	1	LINC01512	0.0735051	ESC_vs_TNT	FALSE	FALSE
1363	-2.2302	-1.53015	3.04064	0.0812037	1	AGBL4	-0.144853	ESC_vs_TNT	FALSE	FALSE
1378	-0.657484	2.02611	3.02493	0.0819938	1	DOCK2	-0.259534	ESC_vs_TNT	FALSE	TRUE
1379	-3.25453	-2.60233	3.02437	0.0820222	1	LOC101927418	-0.527736	ESC_vs_TNT	FALSE	TRUE
1393	-1.38188	0.57033	3.00162	0.0831811	1	RBM46	-0.0855513	ESC_vs_TNT	FALSE	FALSE
1401	-1.2853	1.56186	2.98728	0.0839211	1	MLKL	-0.505603	ESC_vs_TNT	FALSE	TRUE
1407	-0.428917	8.69871	2.98197	0.084197	1	MLEC	-0.0508126	ESC_vs_TNT	FALSE	FALSE
1418	0.899451	1.4397	2.9621	0.085237	1	TWIST2	0.216223	ESC_vs_TNT	FALSE	TRUE
1429	-0.425832	8.1141	2.95172	0.0857861	1	HNRNPH1	0.165759	ESC_vs_TNT	FALSE	FALSE
1437	-0.971832	0.790357	2.94487	0.0861508	1	SEC14L4	-0.306952	ESC_vs_TNT	FALSE	TRUE
1503	-0.623713	4.79382	2.88092	0.0896349	1	MGMT	-0.054	ESC_vs_TNT	FALSE	FALSE
1517	1.8601	2.41874	2.86561	0.0904912	1	CYP2E1	-0.0231212	ESC_vs_TNT	FALSE	FALSE
1529	-0.492953	5.67125	2.84919	0.0914198	1	AKAP13	-0.12786	ESC_vs_TNT	FALSE	FALSE
1540	-1.89835	-2.12328	2.83502	0.0922295	1	CES1	-0.0840827	ESC_vs_TNT	FALSE	FALSE
1578	-1.72858	-2.68629	2.79559	0.0945241	1	PAX6	0.0273083	ESC_vs_TNT	FALSE	FALSE
1583	1.20531	-0.751317	2.79181	0.094747	1	CLEC2L	0.161664	ESC_vs_TNT	FALSE	FALSE
1598	-0.687581	1.34795	2.77147	0.0959582	1	CRYGD	-0.38662	ESC_vs_TNT	FALSE	TRUE
16261	-1.59765	-2.13242	2.74625	0.0974828	1	TCEAL6	-0.381547	ESC_vs_TNT	FALSE	TRUE
1657	0.548312	4.08913	2.71466	0.0994302	1	RNF219	-0.0143007	ESC_vs_TNT	FALSE	FALSE
1675	-0.605159	2.77267	2.70028	0.10033	1	ZFP28	-0.208858	ESC_vs_TNT	FALSE	TRUE
1677	-1.18293	-2.36034	2.69859	0.100437	1	ACTR3C	-0.3757	ESC_vs_TNT	FALSE	TRUE
1711	-0.923847	2.4656	2.65211	0.103412	1	PCDHB15	-0.0442199	ESC_vs_TNT	FALSE	FALSE
1733	-0.67261	2.79195	2.63432	0.104577	1	ZNF619	-0.186008	ESC_vs_TNT	FALSE	FALSE
1759	-0.774849	2.75312	2.61458	0.105886	1	ZNF611	0.110457	ESC_vs_TNT	FALSE	FALSE
1766	-1.2067	-1.84423	2.6084	0.106299	1	MIR3187	9.62734e-05	ESC_vs_TNT	FALSE	FALSE
1775	-0.647093	4.37465	2.59909	0.106925	1	ECHDC3	-0.351697	ESC_vs_TNT	FALSE	TRUE
1793	-1.837	-1.1053	2.58273	0.108035	1	PLEK2	-0.7972	ESC_vs_TNT	FALSE	TRUE
1804	-0.535664	4.48823	2.56621	0.109169	1	PPP1R3B	-0.862803	ESC_vs_TNT	FALSE	TRUE
1827	-0.882815	0.285701	2.54021	0.11098	1	EID3	0.0740791	ESC_vs_TNT	FALSE	FALSE
1871	-1.01267	-0.365153	2.49174	0.114445	1	C2orf40	-0.0759627	ESC_vs_TNT	FALSE	FALSE
1898	-0.364743	6.39257	2.46401	0.116481	1	CRK	-0.0862995	ESC_vs_TNT	FALSE	FALSE
1924	-0.410432	5.78026	2.43964	0.118303	1	NUPL1	-0.00686276	ESC_vs_TNT	FALSE	FALSE
1957	0.973951	1.11963	2.41724	0.120006	1	ADCY10P1	-0.391785	ESC_vs_TNT	FALSE	TRUE
1962	-0.493381	4.17149	2.41281	0.120346	1	TXNRD2	-0.258986	ESC_vs_TNT	FALSE	TRUE
19721	0.583075	4.50542	2.40427	0.121005	1	USP3	-0.000974621	ESC_vs_TNT	FALSE	FALSE
2070	-2.8287	-1.32623	2.34147	0.12597	1	LOC100287846	-0.470716	ESC_vs_TNT	FALSE	TRUE
2072	1.32548	-2.05082	2.34118	0.125994	1	HCG27	-0.560647	ESC_vs_TNT	FALSE	TRUE
2077	-1.25141	0.0762896	2.33399	0.126577	1	TEX40	0.0210148	ESC_vs_TNT	FALSE	FALSE
2079	-0.629203	3.85058	2.33352	0.126615	1	CACNA1B	-0.214754	ESC_vs_TNT	FALSE	TRUE
2085	-0.618331	5.5979	2.32949	0.126944	1	XYLT1	0.0233154	ESC_vs_TNT	FALSE	FALSE
2088	-0.616444	4.02876	2.32804	0.127062	1	SLC12A2	-0.040572	ESC_vs_TNT	FALSE	FALSE
2096	-1.28878	-2.59057	2.32369	0.127417	1	HIST4H4	-0.0360336	ESC_vs_TNT	FALSE	FALSE
2099	1.55892	-1.97753	2.32029	0.127697	1	LINC01162	-0.137382	ESC_vs_TNT	FALSE	FALSE
2136	-2.91922	-2.64802	2.29973	0.129397	1	KLHDC7B	-0.0872738	ESC_vs_TNT	FALSE	FALSE
2156	-2.78652	-2.87776	2.28513	0.130619	1	RNF126P1	-0.0509394	ESC_vs_TNT	FALSE	FALSE
2199	0.940736	1.22447	2.2534	0.133322	1	GPR50	0.709779	ESC_vs_TNT	FALSE	TRUE
2204	-1.18017	1.38727	2.24924	0.13368	1	ZFP3	-0.129658	ESC_vs_TNT	FALSE	FALSE
2229	-0.631827	1.8694	2.23153	0.13522	1	PABPC3	-0.36443	ESC_vs_TNT	FALSE	TRUE
2255	-0.685387	1.56117	2.21699	0.136499	1	TMEM179	0.00734056	ESC_vs_TNT	FALSE	FALSE
2350	-0.356428	5.62387	2.14993	0.142576	1	ZNF398	-0.0671349	ESC_vs_TNT	FALSE	FALSE
2426	-0.405023	5.56096	2.09464	0.147817	1	IQSEC1	-0.0457205	ESC_vs_TNT	FALSE	FALSE
24561	0.948546	-0.520709	2.0772	0.149514	1	CMTM5	0.139999	ESC_vs_TNT	FALSE	FALSE
2544	-0.684004	1.45089	2.0235	0.154882	1	ZNF597	-0.174129	ESC_vs_TNT	FALSE	FALSE
2581	-1.39591	-2.09836	2.00314	0.156974	1	TMEM45B	-0.161015	ESC_vs_TNT	FALSE	FALSE
2600	-1.06478	4.52872	1.98954	0.158389	1	HPDL	-0.136984	ESC_vs_TNT	FALSE	FALSE
2623	-1.35451	2.24723	1.97655	0.159754	1	SPIB	-0.0349171	ESC_vs_TNT	FALSE	FALSE
2627	-0.585888	4.59896	1.97409	0.160015	1	CFLAR	-0.344382	ESC_vs_TNT	FALSE	TRUE
2628	0.767625	1.93866	1.97362	0.160064	1	OSGIN1	-0.11266	ESC_vs_TNT	FALSE	FALSE
2722	-1.44313	3.01475	1.91181	0.166763	1	PRDM1	0.00324797	ESC_vs_TNT	FALSE	FALSE
2723	-1.78655	0.984679	1.91127	0.166822	1	ZIC4	-0.0228459	ESC_vs_TNT	FALSE	FALSE
2757	0.328584	7.32194	1.88765	0.169468	1	PDHB	-0.104467	ESC_vs_TNT	FALSE	FALSE
2788	-0.527318	3.44324	1.86977	0.171502	1	PER3	-0.0614801	ESC_vs_TNT	FALSE	FALSE
2830	-1.2774	-0.871273	1.84576	0.174277	1	PCDHA7	-0.165282	ESC_vs_TNT	FALSE	FALSE
2841	-1.50051	-2.62433	1.83951	0.175009	1	SYCP1	-0.0357867	ESC_vs_TNT	FALSE	FALSE
28671	0.592709	1.15052	1.83021	0.176103	1	KLK8	0.193717	ESC_vs_TNT	FALSE	FALSE
2913	-1.05359	0.612527	1.80747	0.178813	1	ZNF572	-0.479185	ESC_vs_TNT	FALSE	TRUE
2942	-0.618458	0.604902	1.79541	0.180268	1	BST1	-0.790505	ESC_vs_TNT	FALSE	TRUE
2944	-1.11799	2.35269	1.79508	0.180309	1	WNT7B	0.0151006	ESC_vs_TNT	FALSE	FALSE
2988	-1.06636	-1.72891	1.77652	0.182577	1	C20orf166-AS1	-0.0464964	ESC_vs_TNT	FALSE	FALSE
3058	-0.662925	3.27465	1.745	0.186507	1	NUDT16P1	-0.342471	ESC_vs_TNT	FALSE	TRUE
3075	-0.481193	3.5314	1.73603	0.187643	1	SYNE4	-0.863448	ESC_vs_TNT	FALSE	TRUE
3078	-0.49198	2.96864	1.73555	0.187704	1	ZNF506	-0.226405	ESC_vs_TNT	FALSE	TRUE
3092	-0.430076	5.85799	1.73058	0.188337	1	TNS1	0.023252	ESC_vs_TNT	FALSE	FALSE
3101	1.39521	-0.0383936	1.72616	0.188903	1	LHX5-AS1	-0.00268046	ESC_vs_TNT	FALSE	FALSE
3149	-0.886752	-0.498663	1.70195	0.192033	1	FOXI2	-0.0277344	ESC_vs_TNT	FALSE	FALSE
3203	0.38808	3.42086	1.67388	0.195739	1	ZNF606	0.0173987	ESC_vs_TNT	FALSE	FALSE
3222	0.548353	2.32556	1.66583	0.196818	1	ANO9	-0.00211941	ESC_vs_TNT	FALSE	FALSE
3360	0.529452	2.23734	1.60303	0.205474	1	MTERF2	-0.0862989	ESC_vs_TNT	FALSE	FALSE
3394	-0.447922	5.09094	1.58917	0.207444	1	B3GNT2	0.0159947	ESC_vs_TNT	FALSE	FALSE
3452	0.457229	3.01938	1.56157	0.211436	1	SMIM24	0.000576444	ESC_vs_TNT	FALSE	FALSE
3460	-0.306481	4.79792	1.55722	0.212072	1	SLC43A2	0.0586225	ESC_vs_TNT	FALSE	FALSE
3478	-0.727617	3.45581	1.55221	0.21281	1	SYT2	0.157832	ESC_vs_TNT	FALSE	FALSE
3494	-0.4997	1.85871	1.54444	0.213959	1	ESYT3	-0.10578	ESC_vs_TNT	FALSE	FALSE
3554	-1.48731	-1.87135	1.52471	0.216909	1	FLJ26850	-0.0114059	ESC_vs_TNT	FALSE	FALSE
3590	-0.88058	6.71974	1.51258	0.218745	1	MT1E	0.120978	ESC_vs_TNT	FALSE	FALSE
3593	-0.313404	5.44073	1.51244	0.218767	1	GON4L	-0.362659	ESC_vs_TNT	FALSE	TRUE
3640	1.28281	-2.16429	1.49597	0.221293	1	LHB	-0.168685	ESC_vs_TNT	FALSE	FALSE
3661	-0.382567	4.00119	1.48793	0.222539	1	TDGF1P3	-0.0201368	ESC_vs_TNT	FALSE	FALSE
3697	0.667931	1.50922	1.47468	0.224609	1	SLCO1A2	0.012838	ESC_vs_TNT	FALSE	FALSE
3750	0.354345	3.64703	1.44924	0.228649	1	ZNF700	-0.0847566	ESC_vs_TNT	FALSE	FALSE
3787	0.584385	1.23552	1.43692	0.230638	1	C3orf62	-0.239003	ESC_vs_TNT	FALSE	TRUE
3803	-0.615477	-0.846913	1.43117	0.231574	1	DOK7	0.0484248	ESC_vs_TNT	FALSE	FALSE
3804	-1.00799	-2.06622	1.4307	0.23165	1	OR7E47P	-0.575153	ESC_vs_TNT	FALSE	TRUE
3816	-0.343657	4.50683	1.42691	0.232269	1	CEP104	-0.239738	ESC_vs_TNT	FALSE	TRUE
3842	-0.474464	4.71907	1.41543	0.234157	1	HIPK3	-0.100842	ESC_vs_TNT	FALSE	FALSE
3912	0.797309	-1.24054	1.38969	0.238457	1	ZSCAN1	-0.214122	ESC_vs_TNT	FALSE	TRUE
3915	0.359828	3.88749	1.38891	0.238589	1	FAM19A5	0.524389	ESC_vs_TNT	FALSE	TRUE
3918	0.682597	-1.35631	1.3885	0.238658	1	TMEM176B	-0.0117975	ESC_vs_TNT	FALSE	FALSE
3933	0.404849	3.34637	1.38344	0.239516	1	MED7	-0.70124	ESC_vs_TNT	FALSE	TRUE
3941	-1.24426	0.446517	1.38113	0.239908	1	MIR3687-2	0.0796286	ESC_vs_TNT	FALSE	FALSE
3948	0.310339	4.15117	1.37959	0.240171	1	DECR2	0.100394	ESC_vs_TNT	FALSE	FALSE
3988	1.15074	1.40288	1.36395	0.242853	1	TBX5	0.0137253	ESC_vs_TNT	FALSE	FALSE
4004	-1.26469	-2.18369	1.35902	0.243707	1	HIST1H1A	-0.112205	ESC_vs_TNT	FALSE	FALSE
4009	0.475801	0.0975544	1.35647	0.24415	1	FAM231D	-0.153033	ESC_vs_TNT	FALSE	FALSE
4041	-0.646671	-0.353657	1.34263	0.246571	1	DCDC2	-0.45703	ESC_vs_TNT	FALSE	TRUE
4074	-0.559102	3.47975	1.33461	0.247987	1	MRGPRF	0.0349326	ESC_vs_TNT	FALSE	FALSE
4076	-0.573166	1.48973	1.33401	0.248093	1	C16orf74	-0.0814752	ESC_vs_TNT	FALSE	FALSE
4082	-0.853667	2.9711	1.33292	0.248287	1	PODNL1	0.0308154	ESC_vs_TNT	FALSE	FALSE
4142	0.414293	2.39635	1.31272	0.251903	1	ZNF223	-0.275666	ESC_vs_TNT	FALSE	TRUE
4153	-0.515491	0.932918	1.31023	0.252352	1	ZNF454	-0.277202	ESC_vs_TNT	FALSE	TRUE
4166	0.244329	6.19289	1.30635	0.253056	1	ARL1	0.144826	ESC_vs_TNT	FALSE	FALSE
4169	-0.316919	4.1178	1.30521	0.253264	1	SLC17A9	0.0175897	ESC_vs_TNT	FALSE	FALSE
4235	0.585758	1.15112	1.281	0.257713	1	LOC102724312	-0.0285218	ESC_vs_TNT	FALSE	FALSE
4295	-0.452581	2.56723	1.26216	0.261243	1	MCTS2P	-0.0626281	ESC_vs_TNT	FALSE	FALSE
4316	-1.03786	-1.57891	1.25656	0.262304	1	LOC100289333	-0.540702	ESC_vs_TNT	FALSE	TRUE
4354	1.55084	3.81487	1.24452	0.264602	1	MT1M	0.00416874	ESC_vs_TNT	FALSE	FALSE
4381	1.53882	0.139679	1.23798	0.26586	1	SLC9A3	-0.131516	ESC_vs_TNT	FALSE	FALSE
4400	-1.26988	-1.92306	1.23205	0.267009	1	VTRNA1-3	-0.208937	ESC_vs_TNT	FALSE	TRUE
4415	-1.04772	-2.57258	1.22789	0.267818	1	HIST1H4F	-0.0870712	ESC_vs_TNT	FALSE	FALSE
4481	-2.03594	-1.8036	1.21359	0.270622	1	RAET1L	-0.269273	ESC_vs_TNT	FALSE	TRUE
4530	-2.05037	-3.20742	1.20366	0.272592	1	GSX2	-0.0172555	ESC_vs_TNT	FALSE	FALSE
4566	-0.753143	-1.83366	1.19285	0.274755	1	PCDHA5	-0.088567	ESC_vs_TNT	FALSE	FALSE
4572	-1.9962	-2.7331	1.19095	0.275138	1	WNT6	0.000188994	ESC_vs_TNT	FALSE	FALSE
4624	-0.700008	5.70238	1.17709	0.27795	1	NDN	-0.0613857	ESC_vs_TNT	FALSE	FALSE
4700	0.61777	0.701923	1.15977	0.281513	1	COLQ	-0.0592259	ESC_vs_TNT	FALSE	FALSE
4732	-0.258071	5.5351	1.14949	0.283656	1	PIK3R4	-0.71418	ESC_vs_TNT	FALSE	TRUE
4751	-0.318451	5.91759	1.14542	0.284509	1	SBNO2	-0.0368529	ESC_vs_TNT	FALSE	FALSE
4756	-0.43802	5.3851	1.14432	0.284741	1	LARGE	0.0143844	ESC_vs_TNT	FALSE	FALSE
4819	0.536617	0.0152771	1.12653	0.288518	1	MIR1914	0.0821116	ESC_vs_TNT	FALSE	FALSE
4863	-0.673373	-0.176557	1.1128	0.291474	1	GPR75	-0.166046	ESC_vs_TNT	FALSE	FALSE
4869	-0.835496	1.53035	1.11078	0.291913	1	POMK	0.100086	ESC_vs_TNT	FALSE	FALSE
4886	-1.28438	3.27568	1.10646	0.292853	1	S100A6	-0.518644	ESC_vs_TNT	FALSE	TRUE
4938	-0.369245	5.4453	1.09279	0.295853	1	CRIP2	-0.0340053	ESC_vs_TNT	FALSE	FALSE
4978	-0.75752	-0.237331	1.08319	0.297986	1	GP1BB	0.0142489	ESC_vs_TNT	FALSE	FALSE
4980	0.297379	6.70459	1.08281	0.298069	1	CFDP1	-0.00390345	ESC_vs_TNT	FALSE	FALSE
4987	0.290383	4.94742	1.0803	0.298631	1	PPAP2C	0.0156832	ESC_vs_TNT	FALSE	FALSE
5026	0.707607	-1.11346	1.0732	0.300223	1	RBAKDN	-0.250084	ESC_vs_TNT	FALSE	TRUE
5091	-0.717482	1.94067	1.05898	0.303449	1	NXPH4	0.0380998	ESC_vs_TNT	FALSE	FALSE
5155	-0.597379	0.516478	1.0437	0.306962	1	SRMS	0.0764345	ESC_vs_TNT	FALSE	FALSE
5167	0.63153	-1.14187	1.03889	0.308079	1	LOC100631378	-0.124428	ESC_vs_TNT	FALSE	FALSE
5220	0.30393	7.24146	1.02778	0.310681	1	SUB1	-0.0235844	ESC_vs_TNT	FALSE	FALSE
5248	0.215359	6.7136	1.02015	0.312483	1	NCBP2	0.0129149	ESC_vs_TNT	FALSE	FALSE
5351	-0.699065	-0.0203824	0.99534	0.318441	1	TACR3	-0.197727	ESC_vs_TNT	FALSE	FALSE
5372	-0.560518	0.956512	0.991797	0.319304	1	NPFFR2	-0.581787	ESC_vs_TNT	FALSE	TRUE
5413	-0.378	2.69471	0.981541	0.321819	1	LINC00664	-0.124456	ESC_vs_TNT	FALSE	FALSE
5423	0.485902	-0.355713	0.980298	0.322125	1	AGAP11	-0.419773	ESC_vs_TNT	FALSE	TRUE
54911	-0.2823	5.17305	0.963603	0.326281	1	GMEB2	0.0133607	ESC_vs_TNT	FALSE	FALSE
5509	0.494932	0.0333493	0.960164	0.327146	1	CDX4	0.0384787	ESC_vs_TNT	FALSE	FALSE
5573	-0.361956	4.65768	0.945415	0.330889	1	SHANK2	0.0412727	ESC_vs_TNT	FALSE	FALSE
5597	-0.294686	3.82677	0.938637	0.332629	1	BHLHB9	-0.416855	ESC_vs_TNT	FALSE	TRUE
5652	-0.411667	1.88548	0.925858	0.335942	1	KCNQ1OT1	-0.103923	ESC_vs_TNT	FALSE	FALSE
5661	-0.797172	0.855515	0.924348	0.336336	1	LHX4	-0.0109125	ESC_vs_TNT	FALSE	FALSE
5704	0.775137	0.318823	0.91594	0.338543	1	ITGB2	0.000356149	ESC_vs_TNT	FALSE	FALSE
5722	-0.722339	3.41637	0.911429	0.339736	1	ANK1	0.000332259	ESC_vs_TNT	FALSE	FALSE
5748	-0.371302	4.12671	0.905927	0.341197	1	C17orf51	-0.196129	ESC_vs_TNT	FALSE	FALSE
5809	0.270142	6.33108	0.894744	0.344195	1	RHEB	-0.800992	ESC_vs_TNT	FALSE	TRUE
5859	0.612574	-0.251724	0.883848	0.34715	1	LVRN	-0.726276	ESC_vs_TNT	FALSE	TRUE
5956	0.27727	5.58271	0.864419	0.352505	1	HIBADH	-0.111921	ESC_vs_TNT	FALSE	FALSE
5961	0.47175	0.731757	0.863307	0.352815	1	KLHL35	-0.0529192	ESC_vs_TNT	FALSE	FALSE
6013	-0.343528	5.55642	0.852105	0.355958	1	TMEM263	-0.0428013	ESC_vs_TNT	FALSE	FALSE
6014	0.328533	1.88528	0.852041	0.355976	1	PDIA3P1	0.0149622	ESC_vs_TNT	FALSE	FALSE
6037	0.218052	5.51922	0.848892	0.356866	1	RUFY1	-0.203389	ESC_vs_TNT	FALSE	TRUE
6042	-0.774546	-2.7334	0.848149	0.357077	1	LOC101927815	-0.562211	ESC_vs_TNT	FALSE	TRUE
6046	0.577978	-0.907931	0.847626	0.357225	1	LOC728024	-0.269401	ESC_vs_TNT	FALSE	TRUE
6049	0.627058	3.15698	0.847126	0.357367	1	TBX15	0.00102209	ESC_vs_TNT	FALSE	FALSE
6063	0.26581	8.40616	0.844331	0.358161	1	CD151	-0.0440759	ESC_vs_TNT	FALSE	FALSE
6071	1.08652	0.85156	0.842835	0.358587	1	LOC101929549	-0.0526891	ESC_vs_TNT	FALSE	FALSE
6133	-1.24168	3.02076	0.83221	0.361634	1	PCDHB5	-0.0467597	ESC_vs_TNT	FALSE	FALSE
61361	0.255541	5.68347	0.830883	0.362017	1	VPS28	0.000898308	ESC_vs_TNT	FALSE	FALSE
6296	0.573294	3.38475	0.801065	0.370775	1	ATOH8	0.0876186	ESC_vs_TNT	FALSE	FALSE
6311	-1.0092	0.716184	0.799814	0.371149	1	HMX1	-0.00564739	ESC_vs_TNT	FALSE	FALSE
6354	-0.280025	5.63441	0.790887	0.373832	1	TATDN2	-0.0977405	ESC_vs_TNT	FALSE	FALSE
6374	-0.892991	1.86082	0.786977	0.375016	1	ONECUT1	-0.00869618	ESC_vs_TNT	FALSE	FALSE
6397	0.34097	1.65439	0.782641	0.376335	1	SULT1A1	-0.313359	ESC_vs_TNT	FALSE	TRUE
6459	1.17842	-0.727748	0.771147	0.379862	1	HR	0.0657629	ESC_vs_TNT	FALSE	FALSE
6538	0.325559	4.17724	0.759978	0.383336	1	ZNF558	0.0878582	ESC_vs_TNT	FALSE	FALSE
6552	0.356019	2.27442	0.758145	0.38391	1	SLC5A5	-0.187835	ESC_vs_TNT	FALSE	FALSE
6582	-0.475184	4.54939	0.752705	0.385621	1	ZDBF2	0.0841403	ESC_vs_TNT	FALSE	FALSE
6641	0.229286	5.71869	0.740847	0.38939	1	SLC2A4RG	-0.280634	ESC_vs_TNT	FALSE	TRUE
66631	0.48204	0.0538734	0.737454	0.390478	1	TUBA8	0.0452165	ESC_vs_TNT	FALSE	FALSE
6668	-0.746483	-1.08774	0.736542	0.390771	1	RFPL2	-0.440739	ESC_vs_TNT	FALSE	TRUE
6721	-0.573577	-0.452311	0.727354	0.393742	1	PRR35	-0.0857276	ESC_vs_TNT	FALSE	FALSE
6807	-0.297197	5.42337	0.714803	0.397854	1	RGS3	0.0294765	ESC_vs_TNT	FALSE	FALSE
6849	-0.921235	-2.62856	0.706157	0.400723	1	KCNT1	-0.0324536	ESC_vs_TNT	FALSE	FALSE
6875	-0.299356	9.44951	0.702097	0.40208	1	CD24	-0.542595	ESC_vs_TNT	FALSE	TRUE
6889	-1.27759	-1.34998	0.699799	0.402851	1	ALS2CR11	-0.0150837	ESC_vs_TNT	FALSE	FALSE
6937	-0.227284	5.46374	0.694299	0.404706	1	SCAMP4	-0.0733677	ESC_vs_TNT	FALSE	FALSE
7012	0.635299	-2.34176	0.683412	0.408414	1	CD8A	-0.417326	ESC_vs_TNT	FALSE	TRUE
7103	-0.209878	7.26355	0.668342	0.41363	1	IGF2BP2	-0.3076	ESC_vs_TNT	FALSE	TRUE
7120	-0.25336	4.63983	0.664487	0.41498	1	OLFM1	0.0387191	ESC_vs_TNT	FALSE	FALSE
7165	-0.285384	3.73075	0.658448	0.417108	1	PURA	0.085118	ESC_vs_TNT	FALSE	FALSE
7185	-0.461985	1.67312	0.655906	0.418009	1	HIVEP3	-0.0193728	ESC_vs_TNT	FALSE	FALSE
7218	0.291027	3.13352	0.650818	0.41982	1	TCEAL2	0.0178942	ESC_vs_TNT	FALSE	FALSE
7230	-0.855591	-1.57014	0.648807	0.42054	1	PRRT3-AS1	0.110657	ESC_vs_TNT	FALSE	FALSE
7241	0.340757	2.22413	0.647108	0.421148	1	MRPS31P5	-0.328223	ESC_vs_TNT	FALSE	TRUE
7310	-0.495737	1.10525	0.636457	0.424997	1	EXOC3L2	0.00865487	ESC_vs_TNT	FALSE	FALSE
7314	-0.496482	-2.22825	0.635728	0.425262	1	WFIKKN2	0.0449085	ESC_vs_TNT	FALSE	FALSE
7346	-0.220268	8.49663	0.631896	0.426661	1	HNRNPF	-0.315815	ESC_vs_TNT	FALSE	TRUE
7382	-0.422511	1.86024	0.626729	0.428558	1	ACKR3	-0.00652542	ESC_vs_TNT	FALSE	FALSE
7453	-0.228264	5.07373	0.615012	0.432907	1	MFN1	-0.89623	ESC_vs_TNT	FALSE	TRUE
7459	0.21611	10.1337	0.614716	0.433018	1	GNAS	0.168128	ESC_vs_TNT	FALSE	FALSE
7461	-0.207829	4.32045	0.614669	0.433035	1	FAM120B	-0.00654736	ESC_vs_TNT	FALSE	FALSE
7593	-0.462048	9.78627	0.597204	0.439647	1	SLC2A1	-0.149362	ESC_vs_TNT	FALSE	FALSE
7600	-0.456603	-0.0541758	0.595952	0.440127	1	ZACN	-0.415559	ESC_vs_TNT	FALSE	TRUE
7761	-0.332926	6.4533	0.574407	0.448513	1	SLC12A4	0.0456117	ESC_vs_TNT	FALSE	FALSE
77711	0.203099	5.14795	0.573626	0.448821	1	COX16	-0.0686619	ESC_vs_TNT	FALSE	FALSE
7822	0.718628	0.708562	0.566372	0.451704	1	GATA4	0.0363537	ESC_vs_TNT	FALSE	FALSE
7844	0.429875	0.267444	0.562261	0.453351	1	DBH-AS1	-0.0428539	ESC_vs_TNT	FALSE	FALSE
7847	0.250324	5.11941	0.561499	0.453657	1	PTGR1	-0.221183	ESC_vs_TNT	FALSE	TRUE
7858	0.227416	4.11079	0.559319	0.454535	1	NDUFAF1	-0.139012	ESC_vs_TNT	FALSE	FALSE
7902	-0.375812	-0.113942	0.554296	0.456567	1	SLC7A4	0.00252949	ESC_vs_TNT	FALSE	FALSE
7965	-0.215345	6.0884	0.545105	0.460325	1	SCAF11	-0.378734	ESC_vs_TNT	FALSE	TRUE
7974	-0.71605	-2.53309	0.544126	0.460728	1	IL1RAPL2	-0.394315	ESC_vs_TNT	FALSE	TRUE
7983	-0.200567	5.54829	0.54317	0.461122	1	TNK2	0.000510621	ESC_vs_TNT	FALSE	FALSE
8072	-0.631013	-0.428596	0.531935	0.465794	1	CMKLR1	-0.0833114	ESC_vs_TNT	FALSE	FALSE
8094	0.402344	1.37511	0.529295	0.466903	1	LINC01604	7.2433e-05	ESC_vs_TNT	FALSE	FALSE
8125	-0.446553	-0.758487	0.525659	0.468438	1	ALOX15	-0.0341362	ESC_vs_TNT	FALSE	FALSE
8131	0.251914	4.9626	0.524691	0.468848	1	SAAL1	-0.171812	ESC_vs_TNT	FALSE	FALSE
8140	-0.194888	6.15914	0.523582	0.469318	1	CIZ1	-0.160707	ESC_vs_TNT	FALSE	FALSE
8164	-0.66938	1.21432	0.51989	0.470888	1	HES2	0.0070517	ESC_vs_TNT	FALSE	FALSE
8205	-0.350654	3.08914	0.513552	0.473605	1	CASC10	-0.0191652	ESC_vs_TNT	FALSE	FALSE
8272	0.604619	-0.194127	0.505583	0.477057	1	MIR205	0.00103174	ESC_vs_TNT	FALSE	FALSE
8302	-0.412472	-1.39486	0.501573	0.47881	1	SOX30	-0.834452	ESC_vs_TNT	FALSE	TRUE
8305	-0.215171	7.9254	0.501223	0.478963	1	SYNCRIP	0.111745	ESC_vs_TNT	FALSE	FALSE
8322	-0.333178	3.09308	0.499018	0.479932	1	JOSD2	0.0201863	ESC_vs_TNT	FALSE	FALSE
8354	-0.858205	6.37766	0.495197	0.481618	1	MIR7641-2	0.451786	ESC_vs_TNT	FALSE	TRUE
8364	0.316072	3.3674	0.494198	0.482061	1	CLEC11A	-0.000942165	ESC_vs_TNT	FALSE	FALSE
8376	-0.466089	8.21711	0.492611	0.482765	1	NLRP2	0.00079006	ESC_vs_TNT	FALSE	FALSE
8381	-0.351708	-0.137034	0.492064	0.483008	1	ENTPD1-AS1	-0.265338	ESC_vs_TNT	FALSE	TRUE
8390	1.01684	-0.384628	0.491322	0.483338	1	LBX2	-0.0320322	ESC_vs_TNT	FALSE	FALSE
8435	-0.281583	4.24677	0.487015	0.485262	1	DPPA2	0.067937	ESC_vs_TNT	FALSE	FALSE
8444	-0.188092	4.39933	0.48569	0.485856	1	NCK1	0.018223	ESC_vs_TNT	FALSE	FALSE
8453	0.403369	-0.332763	0.484487	0.486397	1	LINC01347	-0.0875989	ESC_vs_TNT	FALSE	FALSE
8469	-0.372685	3.2862	0.48244	0.487319	1	KCNAB2	-0.30637	ESC_vs_TNT	FALSE	TRUE
8536	0.301481	1.52074	0.474289	0.491021	1	FRMD4B	-0.554523	ESC_vs_TNT	FALSE	TRUE
8566	1.00787	-0.900972	0.471585	0.492259	1	MNX1	-0.0106627	ESC_vs_TNT	FALSE	FALSE
8763	0.184887	4.74689	0.451524	0.501612	1	ZNF331	-0.206951	ESC_vs_TNT	FALSE	TRUE
8879	0.216945	6.92817	0.439063	0.507575	1	GADD45GIP1	-0.015491	ESC_vs_TNT	FALSE	FALSE
8888	0.467338	-0.811892	0.438282	0.507953	1	OTOF	0.0851599	ESC_vs_TNT	FALSE	FALSE
8901	-0.205153	3.34864	0.436892	0.508627	1	ADGRB1	0.0274215	ESC_vs_TNT	FALSE	FALSE
8927	-0.730887	-0.444146	0.433934	0.510065	1	PDCD1	-0.0366686	ESC_vs_TNT	FALSE	FALSE
8936	0.736116	0.192185	0.432885	0.510577	1	ECEL1P2	-0.224407	ESC_vs_TNT	FALSE	TRUE
8942	-0.270424	4.56024	0.432541	0.510745	1	CD70	-0.0136891	ESC_vs_TNT	FALSE	FALSE
8959	-0.691904	-2.73957	0.431031	0.511484	1	LOC102723828	-0.434159	ESC_vs_TNT	FALSE	TRUE
8985	0.181843	6.13935	0.429136	0.512413	1	TRA2A	0.0743691	ESC_vs_TNT	FALSE	FALSE
9176	0.594394	1.95129	0.408708	0.522626	1	TBX1	0.010978	ESC_vs_TNT	FALSE	FALSE
9235	-0.512041	-2.59261	0.404018	0.525022	1	KCNA7	-0.753322	ESC_vs_TNT	FALSE	TRUE
9287	-0.395241	0.521581	0.39924	0.527482	1	LOC101928979	0.111326	ESC_vs_TNT	FALSE	FALSE
9297	0.533598	2.83073	0.397847	0.528203	1	CCDC144NL-AS1	0.120536	ESC_vs_TNT	FALSE	FALSE
9331	-0.390386	1.19095	0.394361	0.530016	1	MROH6	0.12796	ESC_vs_TNT	FALSE	FALSE
9387	0.166937	7.78855	0.388394	0.533145	1	COX5A	-0.117893	ESC_vs_TNT	FALSE	FALSE
9395	0.557742	1.05853	0.387389	0.533675	1	LHX5	0.0122492	ESC_vs_TNT	FALSE	FALSE
9424	0.451708	1.57366	0.385095	0.534889	1	HSBP1L1	0.140615	ESC_vs_TNT	FALSE	FALSE
9486	-0.134941	8.4164	0.378485	0.538415	1	NT5DC2	0.0351826	ESC_vs_TNT	FALSE	FALSE
9551	-0.254566	4.61426	0.37301	0.541368	1	LFNG	-0.020815	ESC_vs_TNT	FALSE	FALSE
9581	0.334036	-0.852579	0.370305	0.542838	1	MYOM3	-0.0126275	ESC_vs_TNT	FALSE	FALSE
9643	0.186544	7.74605	0.364264	0.546148	1	SNRPC	-0.158833	ESC_vs_TNT	FALSE	FALSE
9651	-0.366292	-0.669525	0.363729	0.546443	1	LOC100131289	-0.269083	ESC_vs_TNT	FALSE	TRUE
9696	0.184239	4.96486	0.359396	0.548842	1	RAB3IP	-0.110215	ESC_vs_TNT	FALSE	FALSE
9723	0.305963	1.05928	0.357178	0.550077	1	MUC12	-0.0566777	ESC_vs_TNT	FALSE	FALSE
9725	-0.211593	6.1755	0.356571	0.550417	1	GRWD1	-0.241677	ESC_vs_TNT	FALSE	TRUE
9750	-0.313582	3.56458	0.353965	0.551877	1	MAP2	0.0559324	ESC_vs_TNT	FALSE	FALSE
9801	-0.138269	5.44998	0.348928	0.55472	1	ADO	0.0100809	ESC_vs_TNT	FALSE	FALSE
9874	-0.262101	-0.178901	0.341493	0.558969	1	NFAM1	0.0633617	ESC_vs_TNT	FALSE	FALSE
9890	-0.480015	1.24072	0.340563	0.559505	1	SYT15	0.060337	ESC_vs_TNT	FALSE	FALSE
9905	0.375649	-1.79155	0.339338	0.560212	1	LINC00925	-0.0211387	ESC_vs_TNT	FALSE	FALSE
9907	0.266739	3.75308	0.339298	0.560235	1	ARL4A	0.0510742	ESC_vs_TNT	FALSE	FALSE
9954	0.201559	3.68016	0.335137	0.56265	1	MAP3K13	0.0461773	ESC_vs_TNT	FALSE	FALSE
10003	-0.155837	7.36667	0.331576	0.564733	1	PSMD11	0.0301038	ESC_vs_TNT	FALSE	FALSE
10031	-0.205908	3.34757	0.328855	0.566334	1	NFATC1	-0.031475	ESC_vs_TNT	FALSE	FALSE
10065	-0.638408	-1.41739	0.325671	0.56822	1	PCDHA2	-0.0763335	ESC_vs_TNT	FALSE	FALSE
10096	-0.702943	-0.97352	0.322716	0.56998	1	LINC01024	-0.00139007	ESC_vs_TNT	FALSE	FALSE
10169	-0.37629	3.64708	0.316464	0.57374	1	COL7A1	0.128243	ESC_vs_TNT	FALSE	FALSE
10227	-0.329095	-1.07603	0.310593	0.577316	1	RNF32	-0.215004	ESC_vs_TNT	FALSE	TRUE
10283	0.254273	0.585535	0.30498	0.580777	1	LOC100132352	-0.0924964	ESC_vs_TNT	FALSE	FALSE
10287	0.375696	-0.549144	0.30488	0.580839	1	URAHP	-0.37855	ESC_vs_TNT	FALSE	TRUE
10289	-0.168551	3.36549	0.304812	0.580882	1	PLEKHA6	0.111183	ESC_vs_TNT	FALSE	FALSE
10294	-0.13553	4.78582	0.304583	0.581024	1	NGLY1	-0.382212	ESC_vs_TNT	FALSE	TRUE
10306	0.245968	1.39827	0.303794	0.581514	1	CCDC180	-0.663976	ESC_vs_TNT	FALSE	TRUE
10322	-0.201682	3.95554	0.302773	0.582149	1	ATP9B	-0.256118	ESC_vs_TNT	FALSE	TRUE
10404	-0.496912	1.82627	0.297075	0.585722	1	ANO1	0.00109396	ESC_vs_TNT	FALSE	FALSE
10441	0.279794	-0.0868208	0.294216	0.587531	1	FBXO4	-0.591678	ESC_vs_TNT	FALSE	TRUE
10449	-0.460705	1.85918	0.293763	0.587819	1	PCDHA12	0.195258	ESC_vs_TNT	FALSE	FALSE
10488	-0.219941	7.1564	0.290629	0.589818	1	TNFRSF10B	-0.0483602	ESC_vs_TNT	FALSE	FALSE
10544	-0.151409	7.6197	0.286349	0.59257	1	ICMT	-0.0278159	ESC_vs_TNT	FALSE	FALSE
10550	-0.290916	-0.0323662	0.285933	0.592839	1	SHANK1	0.022153	ESC_vs_TNT	FALSE	FALSE
10556	0.356133	-1.26647	0.285517	0.593108	1	CCK	-0.264719	ESC_vs_TNT	FALSE	TRUE
10564	-0.184531	7.03593	0.28505	0.59341	1	TGIF1	-0.0179413	ESC_vs_TNT	FALSE	FALSE
10570	-0.149534	5.30709	0.284378	0.593846	1	SPIDR	-0.0434401	ESC_vs_TNT	FALSE	FALSE
10572	-0.134913	5.46868	0.284272	0.593915	1	GMPPA	-0.0578809	ESC_vs_TNT	FALSE	FALSE
10600	0.522096	2.32396	0.282255	0.595227	1	SOX14	0.000122986	ESC_vs_TNT	FALSE	FALSE
10621	-0.268986	0.766563	0.280212	0.596562	1	PCDHB3	0.0154922	ESC_vs_TNT	FALSE	FALSE
10657	-0.696067	-0.261471	0.277329	0.598457	1	LSP1	-0.0766244	ESC_vs_TNT	FALSE	FALSE
10690	-0.373043	-0.441531	0.275044	0.599968	1	LOC375196	-0.105359	ESC_vs_TNT	FALSE	FALSE
10701	-0.336416	1.76857	0.274295	0.600465	1	WNT10B	-0.00160468	ESC_vs_TNT	FALSE	FALSE
10722	-0.40615	-0.832153	0.272151	0.601893	1	GUCY2D	-0.628588	ESC_vs_TNT	FALSE	TRUE
10769	-0.330957	0.207994	0.26912	0.603923	1	C5orf63	-0.100957	ESC_vs_TNT	FALSE	FALSE
10796	-0.140055	7.661	0.267406	0.605077	1	NME4	-0.458031	ESC_vs_TNT	FALSE	TRUE
10852	0.130527	5.37486	0.262998	0.608068	1	MRPS25	-0.04271	ESC_vs_TNT	FALSE	FALSE
10854	-0.545135	0.738039	0.26282	0.608189	1	MSC-AS1	0.0311104	ESC_vs_TNT	FALSE	FALSE
10915	-0.109459	7.04979	0.258518	0.61114	1	UNC45A	-0.00760664	ESC_vs_TNT	FALSE	FALSE
10921	-0.152273	5.15632	0.258205	0.611356	1	ZCCHC14	0.0365581	ESC_vs_TNT	FALSE	FALSE
10991	0.31488	-0.663975	0.253417	0.614679	1	ALOX12-AS1	-4.81273e-05	ESC_vs_TNT	FALSE	FALSE
11043	-0.664304	2.69428	0.249103	0.617707	1	MIR675	-0.0783249	ESC_vs_TNT	FALSE	FALSE
11093	0.313812	1.93422	0.245787	0.620057	1	L3MBTL1	-0.0128293	ESC_vs_TNT	FALSE	FALSE
11314	0.162106	3.16191	0.229491	0.631901	1	CDPF1	-0.0705239	ESC_vs_TNT	FALSE	FALSE
11326	-0.250152	1.541	0.228344	0.632755	1	FRRS1	-0.123819	ESC_vs_TNT	FALSE	FALSE
11342	0.413081	-1.32447	0.227007	0.633752	1	TSPEAR	0.0124799	ESC_vs_TNT	FALSE	FALSE
11364	-0.568362	-2.23656	0.225772	0.634677	1	KIAA1755	-0.365765	ESC_vs_TNT	FALSE	TRUE
11378	0.12997	5.97095	0.224827	0.635387	1	TRMT1	0.0754786	ESC_vs_TNT	FALSE	FALSE
11388	-0.183862	8.23459	0.224453	0.635668	1	BGN	0.0184193	ESC_vs_TNT	FALSE	FALSE
11407	-0.169551	8.06066	0.222948	0.636803	1	U2AF2	-0.247062	ESC_vs_TNT	FALSE	TRUE
11410	-0.263812	-1.88271	0.222811	0.636906	1	SLC6A12	-0.0129787	ESC_vs_TNT	FALSE	FALSE
11467	0.456341	0.73123	0.219569	0.639369	1	GATA2	0.0624169	ESC_vs_TNT	FALSE	FALSE
11477	0.290789	1.82466	0.219073	0.639747	1	TTN-AS1	0.0773379	ESC_vs_TNT	FALSE	FALSE
11511	-0.197171	4.72747	0.216776	0.641508	1	TNFSF9	-0.00791218	ESC_vs_TNT	FALSE	FALSE
11537	-0.173176	4.83282	0.215673	0.642357	1	NRARP	-0.0931703	ESC_vs_TNT	FALSE	FALSE
11553	-0.311133	4.28872	0.214532	0.643238	1	CILP2	0.0763261	ESC_vs_TNT	FALSE	FALSE
11580	0.429661	2.34227	0.213299	0.644194	1	LDLRAD4	0.0555536	ESC_vs_TNT	FALSE	FALSE
11696	-0.136978	3.40019	0.205189	0.650565	1	PARP14	-0.176341	ESC_vs_TNT	FALSE	FALSE
11724	-0.299016	1.70569	0.203355	0.652026	1	MECOM	0.0236073	ESC_vs_TNT	FALSE	FALSE
11754	-0.103655	6.09348	0.201387	0.653604	1	TRABD	-0.551325	ESC_vs_TNT	FALSE	TRUE
11775	0.113274	5.52066	0.199689	0.654972	1	ETFB	-0.00136476	ESC_vs_TNT	FALSE	FALSE
11785	0.296899	4.91098	0.199096	0.655452	1	HPN	-0.112025	ESC_vs_TNT	FALSE	FALSE
11806	-0.206144	3.49962	0.198506	0.65593	1	C1orf216	-0.426626	ESC_vs_TNT	FALSE	TRUE
11808	0.107581	6.98414	0.198401	0.656015	1	AKT1	0.0416075	ESC_vs_TNT	FALSE	FALSE
11864	-0.66821	-2.84437	0.194912	0.658859	1	FOXCUT	0.00298909	ESC_vs_TNT	FALSE	FALSE
11904	0.433701	-2.73767	0.193098	0.66035	1	LOC400548	0.0370797	ESC_vs_TNT	FALSE	FALSE
11936	-0.123108	4.69212	0.191237	0.661889	1	C2orf44	0.0358647	ESC_vs_TNT	FALSE	FALSE
11985	0.108331	4.62675	0.187924	0.66465	1	VPS16	0.0150626	ESC_vs_TNT	FALSE	FALSE
11998	-0.134778	4.78296	0.186909	0.665502	1	AP5Z1	-0.105087	ESC_vs_TNT	FALSE	FALSE
12047	0.187746	-0.313783	0.183308	0.668546	1	RALY-AS1	-0.0454681	ESC_vs_TNT	FALSE	FALSE
12057	0.107836	4.59858	0.182843	0.668941	1	TUBGCP5	0.0457903	ESC_vs_TNT	FALSE	FALSE
12262	0.186596	2.2208	0.170407	0.679751	1	TP73	-0.0835998	ESC_vs_TNT	FALSE	FALSE
12292	-0.236632	6.08524	0.168229	0.68169	1	ERVH48-1	-0.0265779	ESC_vs_TNT	FALSE	FALSE
12322	0.202889	1.87496	0.166545	0.683201	1	A1BG-AS1	-0.0110825	ESC_vs_TNT	FALSE	FALSE
12351	-0.284997	1.22037	0.164995	0.684599	1	ZDHHC1	-0.651794	ESC_vs_TNT	FALSE	TRUE
12379	-0.236206	-0.614861	0.163667	0.685802	1	ANGPT4	0.0527751	ESC_vs_TNT	FALSE	FALSE
12438	0.273963	2.91988	0.160028	0.689131	1	EFNA1	0.133659	ESC_vs_TNT	FALSE	FALSE
12474	0.108251	5.12205	0.157946	0.691055	1	TTC27	-0.0672506	ESC_vs_TNT	FALSE	FALSE
12477	-0.304116	-0.958943	0.157749	0.691238	1	GALNT9	0.238128	ESC_vs_TNT	FALSE	TRUE
12503	0.441309	-2.56731	0.156871	0.692054	1	LRRC36	0.11365	ESC_vs_TNT	FALSE	FALSE
12505	0.501274	-2.03983	0.156775	0.692143	1	CYP26C1	-0.0632696	ESC_vs_TNT	FALSE	FALSE
12507	0.124575	2.94605	0.15669	0.692222	1	ZKSCAN4	-0.0554701	ESC_vs_TNT	FALSE	FALSE
12556	-0.367385	-0.490567	0.154171	0.694581	1	RBM20	0.0324925	ESC_vs_TNT	FALSE	FALSE
12567	-0.3081	5.05884	0.153584	0.695134	1	NFIX	0.0105127	ESC_vs_TNT	FALSE	FALSE
12568	-0.249497	-0.8811	0.153573	0.695144	1	COLEC11	-0.34106	ESC_vs_TNT	FALSE	TRUE
12601	0.250878	-2.14696	0.151749	0.69687	1	GRM1	-0.198964	ESC_vs_TNT	FALSE	FALSE
12655	0.118754	3.21075	0.149035	0.699459	1	ABAT	0.0690919	ESC_vs_TNT	FALSE	FALSE
12680	0.110079	4.61354	0.147961	0.700492	1	CD74	0.0542913	ESC_vs_TNT	FALSE	FALSE
12739	0.123895	5.1551	0.145242	0.703124	1	ZSCAN18	-0.0975306	ESC_vs_TNT	FALSE	FALSE
12747	0.216531	10.3803	0.14497	0.703389	1	POU5F1	0.0176069	ESC_vs_TNT	FALSE	FALSE
12755	-0.163123	3.94456	0.144634	0.703717	1	APOOL	-0.745195	ESC_vs_TNT	FALSE	TRUE
12824	-0.16321	-0.182695	0.141456	0.706838	1	FAM66C	-0.099251	ESC_vs_TNT	FALSE	FALSE
12922	0.294754	-2.32791	0.136016	0.712274	1	ADAM32	-0.432947	ESC_vs_TNT	FALSE	TRUE
12951	0.206551	-1.57685	0.134155	0.714162	1	TTLL10	0.019481	ESC_vs_TNT	FALSE	FALSE
12968	-0.0915562	5.40569	0.133273	0.715062	1	SPEG	-0.321596	ESC_vs_TNT	FALSE	TRUE
13035	-0.293199	2.74153	0.130465	0.71795	1	PAPLN	-0.030072	ESC_vs_TNT	FALSE	FALSE
13094	-0.391286	-2.2042	0.127941	0.720576	1	LY6H	0.0118949	ESC_vs_TNT	FALSE	FALSE
13118	0.0783365	6.42644	0.12698	0.721584	1	USP48	0.0773952	ESC_vs_TNT	FALSE	FALSE
13184	-0.209994	4.707	0.124036	0.724697	1	MX1	-0.348846	ESC_vs_TNT	FALSE	TRUE
13256	-0.349722	3.13691	0.120644	0.728337	1	FAM109B	-0.424543	ESC_vs_TNT	FALSE	TRUE
13264	-0.233503	0.615547	0.120262	0.72875	1	NTSR1	0.026363	ESC_vs_TNT	FALSE	FALSE
13435	-0.219827	0.574939	0.113632	0.736046	1	NHLRC1	0.0208783	ESC_vs_TNT	FALSE	FALSE
13462	0.0982367	6.59873	0.112382	0.737448	1	ATG3	0.0491066	ESC_vs_TNT	FALSE	FALSE
134811	-0.138081	0.209619	0.111651	0.738272	1	LHX6	0.0726003	ESC_vs_TNT	FALSE	FALSE
13513	-0.166374	2.26615	0.110073	0.740061	1	ADGRG1	-0.00699354	ESC_vs_TNT	FALSE	FALSE
13633	-0.108253	4.59639	0.104311	0.746716	1	SOCS4	-0.0232949	ESC_vs_TNT	FALSE	FALSE
13637	-0.238583	-1.1765	0.104151	0.746904	1	ZNF540	-0.248884	ESC_vs_TNT	FALSE	TRUE
13638	0.297162	-0.97677	0.104145	0.746911	1	DOC2GP	0.0536276	ESC_vs_TNT	FALSE	FALSE
13724	-0.0789444	8.00847	0.0998027	0.752066	1	NARS	0.014356	ESC_vs_TNT	FALSE	FALSE
13748	-0.247446	-1.99486	0.0987099	0.753383	1	SP2-AS1	-0.120775	ESC_vs_TNT	FALSE	FALSE
13864	-0.264578	-1.65127	0.0946066	0.7584	1	SMIM17	-0.0260077	ESC_vs_TNT	FALSE	FALSE
13891	0.168356	0.830379	0.0936866	0.759542	1	CD1D	-0.28032	ESC_vs_TNT	FALSE	TRUE
13901	0.105842	5.20726	0.0932274	0.760114	1	MPV17L2	-0.0261205	ESC_vs_TNT	FALSE	FALSE
13921	0.126448	2.08602	0.0925247	0.760992	1	KCNC3	-0.00569648	ESC_vs_TNT	FALSE	FALSE
13992	0.130177	0.34144	0.0889868	0.765469	1	SLC51A	0.0439346	ESC_vs_TNT	FALSE	FALSE
14017	-0.170885	4.99763	0.088275	0.766382	1	BMP7	0.0402054	ESC_vs_TNT	FALSE	FALSE
14082	-0.292306	0.681039	0.0853662	0.770153	1	VAMP5	-0.241664	ESC_vs_TNT	FALSE	TRUE
14129	-0.175724	-0.40351	0.083651	0.772409	1	PHOX2A	0.0555845	ESC_vs_TNT	FALSE	FALSE
14181	0.279319	-2.03274	0.0816752	0.77504	1	MESTIT1	-0.172978	ESC_vs_TNT	FALSE	FALSE
14265	-0.117245	1.08669	0.0782285	0.779713	1	CELF4	-0.00574658	ESC_vs_TNT	FALSE	FALSE
14282	-0.0872469	4.38035	0.0775994	0.780577	1	ECE2	-0.0285543	ESC_vs_TNT	FALSE	FALSE
14344	-0.145389	0.890631	0.0756042	0.783345	1	PPARGC1A	-0.0215398	ESC_vs_TNT	FALSE	FALSE
14356	0.285164	-2.06304	0.0751568	0.783971	1	LOC442497	-0.0240856	ESC_vs_TNT	FALSE	FALSE
14424	0.167356	0.459548	0.0727421	0.787385	1	MAMSTR	0.0724156	ESC_vs_TNT	FALSE	FALSE
14441	0.135278	0.0482599	0.0720977	0.788307	1	PRKG2	-0.0710485	ESC_vs_TNT	FALSE	FALSE
14446	0.226521	-0.0496859	0.0719127	0.788572	1	PRPH	0.00834791	ESC_vs_TNT	FALSE	FALSE
14513	-0.0945041	2.76841	0.0695852	0.791942	1	SATB2	0.01216	ESC_vs_TNT	FALSE	FALSE
14590	0.236685	-2.84249	0.0667767	0.796089	1	THCAT158	-0.0715778	ESC_vs_TNT	FALSE	FALSE
14592	-0.141177	4.33887	0.0666959	0.79621	1	ABCA3	-0.569743	ESC_vs_TNT	FALSE	TRUE
14596	0.193133	2.56269	0.0666218	0.79632	1	TMEM88	0.0927342	ESC_vs_TNT	FALSE	FALSE
14604	-0.0689965	4.31264	0.0660569	0.797167	1	IAH1	-0.258962	ESC_vs_TNT	FALSE	TRUE
14752	0.0891998	3.506	0.0612335	0.804557	1	RIN1	0.0755059	ESC_vs_TNT	FALSE	FALSE
14802	-0.202952	0.596265	0.0597171	0.806944	1	MAB21L1	0.0805556	ESC_vs_TNT	FALSE	FALSE
14876	-0.124695	2.22628	0.0569681	0.811354	1	PLEKHB1	0.0177926	ESC_vs_TNT	FALSE	FALSE
14912	-0.0946544	3.13963	0.0560122	0.812914	1	IKBKE	0.0714837	ESC_vs_TNT	FALSE	FALSE
14993	-0.188205	-1.06682	0.0534493	0.817166	1	FAM107A	0.0591453	ESC_vs_TNT	FALSE	FALSE
15003	0.210025	-2.51194	0.0532016	0.817583	1	SLC38A8	0.0887196	ESC_vs_TNT	FALSE	FALSE
15012	0.11249	1.36447	0.052981	0.817955	1	ZNF132	0.144573	ESC_vs_TNT	FALSE	FALSE
15052	0.0699018	4.89787	0.051666	0.820189	1	ZNF580	-0.0750373	ESC_vs_TNT	FALSE	FALSE
15058	-0.0771289	9.16689	0.051555	0.820379	1	SFRP1	0.00649794	ESC_vs_TNT	FALSE	FALSE
15092	-0.198111	-1.50589	0.0506076	0.822009	1	TAF7L	-0.379169	ESC_vs_TNT	FALSE	TRUE
15174	0.048728	5.72497	0.0481241	0.82636	1	SUCLA2	0.0992088	ESC_vs_TNT	FALSE	FALSE
15179	0.135314	-0.0124995	0.0478737	0.826805	1	SOX7	-0.0235352	ESC_vs_TNT	FALSE	FALSE
15246	0.125635	6.49457	0.0462711	0.829684	1	LTBP4	0.0664289	ESC_vs_TNT	FALSE	FALSE
15247	-0.147567	4.4356	0.0462473	0.829727	1	CHST8	-0.016084	ESC_vs_TNT	FALSE	FALSE
15257	0.0542357	5.20179	0.0458074	0.830526	1	CPT1C	0.237866	ESC_vs_TNT	FALSE	TRUE
15272	-0.195581	-2.24587	0.0454507	0.831177	1	FGF17	-0.00328064	ESC_vs_TNT	FALSE	FALSE
15320	0.0499446	4.95843	0.0444466	0.833025	1	GLE1	-0.0179408	ESC_vs_TNT	FALSE	FALSE
15326	-0.185806	-2.84307	0.0442792	0.833335	1	KLK4	0.0166542	ESC_vs_TNT	FALSE	FALSE
15365	-0.123295	1.08526	0.043461	0.83486	1	ZNF790-AS1	-0.112709	ESC_vs_TNT	FALSE	FALSE
15386	-0.134168	0.895091	0.0430604	0.835612	1	BEGAIN	0.0848294	ESC_vs_TNT	FALSE	FALSE
15419	-0.0887284	1.82703	0.0418578	0.837891	1	CFAP46	0.0654652	ESC_vs_TNT	FALSE	FALSE
15440	0.0684513	5.94214	0.0414749	0.838624	1	GPC2	-0.160488	ESC_vs_TNT	FALSE	FALSE
15506	-0.247768	2.2073	0.0393963	0.842666	1	MSC	0.0206422	ESC_vs_TNT	FALSE	FALSE
15542	0.116716	2.27474	0.0387129	0.844018	1	BDKRB2	0.0438661	ESC_vs_TNT	FALSE	FALSE
15570	0.148813	-0.455497	0.0380777	0.845287	1	PARD6G-AS1	-0.0611396	ESC_vs_TNT	FALSE	FALSE
15610	-0.174448	2.84929	0.0370795	0.847303	1	PRRX2	0.043296	ESC_vs_TNT	FALSE	FALSE
15650	0.251318	-0.762799	0.035976	0.849565	1	ZNF385D-AS1	-0.056657	ESC_vs_TNT	FALSE	FALSE
15777	-0.124259	3.33879	0.0331249	0.855581	1	GDNF	0.014711	ESC_vs_TNT	FALSE	FALSE
15848	0.236271	0.232264	0.0316435	0.858812	1	GATA5	0.0364517	ESC_vs_TNT	FALSE	FALSE
15879	0.0703348	3.68209	0.0306988	0.860914	1	LMF1	0.0569088	ESC_vs_TNT	FALSE	FALSE
15881	0.130033	0.523221	0.0306542	0.861014	1	IL17C	-0.0244824	ESC_vs_TNT	FALSE	FALSE
15895	-0.0815482	4.71415	0.0304219	0.861536	1	KIFC3	0.0693782	ESC_vs_TNT	FALSE	FALSE
15958	0.114146	2.21355	0.0290154	0.864744	1	ADAMTSL2	0.0295097	ESC_vs_TNT	FALSE	FALSE
16042	0.0441825	4.97918	0.0274672	0.868368	1	SGCE	0.00564911	ESC_vs_TNT	FALSE	FALSE
16165	-0.0488914	5.68918	0.0250415	0.874264	1	CDC25B	0.0561455	ESC_vs_TNT	FALSE	FALSE
16245	-0.0446176	6.65559	0.0234188	0.878373	1	ABR	-0.0438377	ESC_vs_TNT	FALSE	FALSE
16274	-0.044617	6.45888	0.0228269	0.879908	1	NIPA2	-0.0266067	ESC_vs_TNT	FALSE	FALSE
16429	-0.0628685	2.62008	0.020294	0.886719	1	NNT-AS1	0.0499478	ESC_vs_TNT	FALSE	FALSE
16476	-0.0643792	3.62163	0.0196529	0.888511	1	DPP6	-0.23339	ESC_vs_TNT	FALSE	TRUE
16558	-0.105236	-1.54208	0.0183099	0.892364	1	BSND	0.00730731	ESC_vs_TNT	FALSE	FALSE
16607	-0.0515414	1.87244	0.0176157	0.894411	1	ZNF177	-0.307411	ESC_vs_TNT	FALSE	TRUE
16617	0.0528658	3.11255	0.0174898	0.894787	1	AADAT	0.444148	ESC_vs_TNT	FALSE	TRUE
16635	0.0637916	3.2771	0.0172635	0.895466	1	HYLS1	0.0708035	ESC_vs_TNT	FALSE	FALSE
16645	0.133411	-1.35709	0.0170581	0.896086	1	MEI1	-0.0540465	ESC_vs_TNT	FALSE	FALSE
16690	0.0414846	3.22404	0.0164052	0.898084	1	KLHL8	0.068324	ESC_vs_TNT	FALSE	FALSE
16819	0.0357035	3.56298	0.0144371	0.904361	1	ZNF670	0.123689	ESC_vs_TNT	FALSE	FALSE
16820	-0.0400195	9.43777	0.0144271	0.904394	1	EIF4B	0.0503728	ESC_vs_TNT	FALSE	FALSE
16837	0.0698178	1.01761	0.0141647	0.905263	1	C1QTNF5	0.092556	ESC_vs_TNT	FALSE	FALSE
16846	0.0374464	5.6335	0.0139661	0.905926	1	ATF6	-0.221311	ESC_vs_TNT	FALSE	TRUE
16867	-0.0662276	1.28159	0.0135043	0.907488	1	TTTY14	-0.855744	ESC_vs_TNT	FALSE	TRUE
16902	-0.0437316	3.7555	0.0129925	0.90925	1	PRKAG2	-0.0139112	ESC_vs_TNT	FALSE	FALSE
16917	0.0701966	0.321903	0.0126894	0.91031	1	AMN	-0.62036	ESC_vs_TNT	FALSE	TRUE
16938	0.0957174	-2.05251	0.0125548	0.910785	1	DNAH6	-0.38308	ESC_vs_TNT	FALSE	TRUE
16971	0.0714993	-0.115226	0.0121096	0.912375	1	IGF2	-0.0269658	ESC_vs_TNT	FALSE	FALSE
17017	0.0857544	-1.69726	0.0114089	0.914938	1	RBP4	-0.0215126	ESC_vs_TNT	FALSE	FALSE
17019	-0.0341268	4.37714	0.0114055	0.91495	1	MYH14	-0.0243982	ESC_vs_TNT	FALSE	FALSE
17110	0.0387819	3.25653	0.010243	0.919385	1	EXOC8	0.00494839	ESC_vs_TNT	FALSE	FALSE
17113	0.161237	-2.02319	0.0101841	0.919617	1	NKX6-2	0.00243562	ESC_vs_TNT	FALSE	FALSE
17135	-0.0691625	-1.80881	0.00992159	0.920656	1	CERS3	-0.0581346	ESC_vs_TNT	FALSE	FALSE
17163	-0.0795752	0.218981	0.00960375	0.921933	1	DMTN	0.0369109	ESC_vs_TNT	FALSE	FALSE
17215	0.0399457	5.20349	0.00906767	0.924137	1	CLDN4	0.0064832	ESC_vs_TNT	FALSE	FALSE
17236	-0.0796589	-1.01931	0.00883684	0.925106	1	CALCA	-0.353507	ESC_vs_TNT	FALSE	TRUE
17317	-0.0463406	0.45295	0.00793052	0.929039	1	PDCD6IPP2	-0.785194	ESC_vs_TNT	FALSE	TRUE
17337	0.0423692	9.0396	0.00778155	0.929707	1	FUS	0.0130452	ESC_vs_TNT	FALSE	FALSE
17394	-0.0603593	-0.806186	0.00715549	0.932587	1	TNFRSF18	-0.234173	ESC_vs_TNT	FALSE	TRUE
17482	0.105645	-1.68579	0.00609732	0.93776	1	MIR181A2HG	0.0544111	ESC_vs_TNT	FALSE	FALSE
176111	-0.0247033	3.50568	0.00496802	0.943808	1	ZFP41	0.00598049	ESC_vs_TNT	FALSE	FALSE
17643	0.027558	1.44149	0.00470078	0.945338	1	YJEFN3	-0.225566	ESC_vs_TNT	FALSE	TRUE
17692	-0.0377423	1.6171	0.00433598	0.947499	1	DES	-0.0232232	ESC_vs_TNT	FALSE	FALSE
17705	-0.0338243	2.17774	0.00426816	0.94791	1	SNORD25	0.0050567	ESC_vs_TNT	FALSE	FALSE
17728	0.0314337	2.47006	0.00408637	0.94903	1	SYT3	0.00922982	ESC_vs_TNT	FALSE	FALSE
17731	0.0570281	-2.11171	0.00406735	0.949149	1	ADGRA1	0.0209286	ESC_vs_TNT	FALSE	FALSE
17764	0.0137049	8.82578	0.00381027	0.95078	1	MATR3	0.0351139	ESC_vs_TNT	FALSE	FALSE
17771	0.0297623	0.601777	0.00373459	0.951271	1	LOC644554	0.346799	ESC_vs_TNT	FALSE	TRUE
17836	0.0325143	1.69474	0.00328122	0.954321	1	RNF112	-0.00187658	ESC_vs_TNT	FALSE	FALSE
17841	0.070503	-1.70213	0.00326167	0.954457	1	VTRNA2-1	-0.0287135	ESC_vs_TNT	FALSE	FALSE
17919	-0.0206126	5.3148	0.00269692	0.958583	1	PAQR4	-0.223937	ESC_vs_TNT	FALSE	TRUE
17985	0.0241162	1.57537	0.00238931	0.961014	1	ZNF879	0.0269629	ESC_vs_TNT	FALSE	FALSE
18085	0.0128509	3.08026	0.00186862	0.96552	1	ZNF669	-0.0604263	ESC_vs_TNT	FALSE	FALSE
182071	-0.0101984	4.79004	0.00128647	0.971388	1	PHF19	-0.599661	ESC_vs_TNT	FALSE	TRUE
18275	-0.0180702	2.18904	0.00104694	0.974188	1	CSDC2	-0.0390785	ESC_vs_TNT	FALSE	FALSE
18281	-0.0118888	1.29361	0.00103836	0.974294	1	FAM50B	-0.0320593	ESC_vs_TNT	FALSE	FALSE
18283	0.0327649	-0.850844	0.00103084	0.974387	1	ACVRL1	-0.642351	ESC_vs_TNT	FALSE	TRUE
18300	-0.00940008	4.20009	0.000963299	0.97524	1	TJP3	0.021474	ESC_vs_TNT	FALSE	FALSE
18306	0.00800775	5.22686	0.000947417	0.975445	1	MTMR4	0.00832658	ESC_vs_TNT	FALSE	FALSE
18371	0.00736059	4.97446	0.0007512	0.978134	1	WRB	-0.301677	ESC_vs_TNT	FALSE	TRUE
18372	-0.0221681	-1.04237	0.000749044	0.978166	1	TMEM190	0.0287337	ESC_vs_TNT	FALSE	FALSE
18379	0.0184815	1.64237	0.00072976	0.978449	1	PLXNC1	0.0160404	ESC_vs_TNT	FALSE	FALSE
18429	-0.0152435	3.49701	0.000562667	0.981075	1	PITX2	0.0215831	ESC_vs_TNT	FALSE	FALSE
18437	-0.00792303	4.46015	0.000550241	0.981286	1	ZNF696	0.0315643	ESC_vs_TNT	FALSE	FALSE
18456	-0.0201758	-2.19729	0.000500019	0.98216	1	ASIC4	0.0276696	ESC_vs_TNT	FALSE	FALSE
18483	0.0120681	1.2026	0.000391542	0.984213	1	ZFYVE28	-0.205003	ESC_vs_TNT	FALSE	TRUE
18515	-0.0140852	0.69825	0.000321285	0.985699	1	CD300A	0.0065057	ESC_vs_TNT	FALSE	FALSE
18535	0.00776318	4.76494	0.000281438	0.986615	1	LPIN1	0.0745819	ESC_vs_TNT	FALSE	FALSE
18541	-0.0139454	0.529065	0.000271529	0.986853	1	PCAT7	-0.0526716	ESC_vs_TNT	FALSE	FALSE
18557	-0.0140077	0.775436	0.000233759	0.987801	1	BEST2	0.0462745	ESC_vs_TNT	FALSE	FALSE
18593	0.00356674	6.48862	0.000179378	0.989314	1	DNAJC15	-0.111177	ESC_vs_TNT	FALSE	FALSE
18625	0.00247813	6.49703	0.00011374	0.991491	1	NUP50	0.0307014	ESC_vs_TNT	FALSE	FALSE
18723	-0.00163868	0.921611	1.56784e-05	0.996841	1	C10orf105	0.0532037	ESC_vs_TNT	FALSE	FALSE
18819	-5.12548e-15	-3.21447	0	1	1	DEFB124	-0.262886	ESC_vs_TNT	FALSE	TRUE
18830	-5.12548e-15	-0.149051	0	1	1	FLJ32255	-0.0917408	ESC_vs_TNT	FALSE	FALSE
18831	-5.12548e-15	-0.999294	0	1	1	FOLH1	-0.09395	ESC_vs_TNT	FALSE	FALSE
18861	-5.12548e-15	-1.12535	0	1	1	HOXB1	-0.00224492	ESC_vs_TNT	FALSE	FALSE
18882	-5.12548e-15	-2.51484	0	1	1	HYMAI	-0.172751	ESC_vs_TNT	FALSE	FALSE
18898	-5.12548e-15	-2.5961	0	1	1	LHX3	-0.0488069	ESC_vs_TNT	FALSE	FALSE
18927	-5.12548e-15	-2.09833	0	1	1	LOC100240735	0.0690099	ESC_vs_TNT	FALSE	FALSE
18946	-5.12548e-15	-1.27037	0	1	1	LOC440982	-0.0612604	ESC_vs_TNT	FALSE	FALSE
189641	-5.12548e-15	-2.02156	0	1	1	MT1DP	0.0489995	ESC_vs_TNT	FALSE	FALSE
18976	-5.12548e-15	3.788	0	1	1	PITX1	-0.0047372	ESC_vs_TNT	FALSE	FALSE
19041	-5.12548e-15	-0.923372	0	1	1	ZIM2-AS1	-0.0236332	ESC_vs_TNT	FALSE	FALSE
117	-9.75853	3.61249	205.841	1.10996e-46	2.1137e-42	PEG3	0.321216	ESC_vs_N2P	TRUE	TRUE
216	-8.0078	2.28299	180.203	4.3756e-41	4.16623e-37	ZNF248	-0.925561	ESC_vs_N2P	TRUE	TRUE
410	-5.095	3.52958	152.161	5.84212e-35	2.78129e-31	ZNF667	-0.863071	ESC_vs_N2P	TRUE	TRUE
54	-7.83263	3.17587	149.96	1.76915e-34	6.73798e-31	CAT	-0.798333	ESC_vs_N2P	TRUE	TRUE
6	-6.49211	3.96972	142.325	8.25786e-33	2.62091e-29	OXCT1	-0.912582	ESC_vs_N2P	TRUE	TRUE
77	-7.60687	3.1181	139.63	3.20785e-32	8.72673e-29	TSPYL5	-0.912959	ESC_vs_N2P	TRUE	TRUE
9	-7.26371	0.964451	122.525	1.77196e-28	3.74927e-25	ZNF717	-0.720298	ESC_vs_N2P	TRUE	TRUE
108	-7.61535	0.602748	106.107	6.98453e-25	1.33006e-21	CALCB	-0.920088	ESC_vs_N2P	TRUE	TRUE
119	-6.52794	2.16531	102.338	4.6807e-24	8.10314e-21	FRG1B	-0.829261	ESC_vs_N2P	TRUE	TRUE
125	-9.9587	-0.923372	87.6391	7.85555e-21	1.24661e-17	ZIM2-AS1	-0.677851	ESC_vs_N2P	TRUE	TRUE
133	-4.96634	3.02138	83.8223	5.41302e-20	7.92924e-17	ZNF667-AS1	0.222994	ESC_vs_N2P	TRUE	TRUE
142	-6.32049	0.600766	82.1565	1.25728e-19	1.71018e-16	CHMP1B2P	-0.872171	ESC_vs_N2P	TRUE	TRUE
152	-6.84919	1.78942	75.2918	4.06041e-18	5.15482e-15	FAR2P2	-0.907806	ESC_vs_N2P	TRUE	TRUE
171	-5.67704	0.593216	73.5454	9.83492e-18	1.10168e-14	ZNF835	-0.734477	ESC_vs_N2P	TRUE	TRUE
181	-7.44976	3.69272	72.5457	1.63211e-17	1.66509e-14	ZNF560	-0.674065	ESC_vs_N2P	TRUE	TRUE
19	-8.28072	4.88107	72.5107	1.66133e-17	1.66509e-14	ZNF208	-0.800735	ESC_vs_N2P	TRUE	TRUE
203	5.39628	2.13321	71.9484	2.20904e-17	2.10334e-14	NKX2-5	-0.308898	ESC_vs_N2P	TRUE	TRUE
217	-5.61146	1.316	70.9367	3.68867e-17	3.34492e-14	SVIL-AS1	-0.819711	ESC_vs_N2P	TRUE	TRUE
22	-5.0427	1.72121	69.38	8.12076e-17	7.02926e-14	CCDC125	-0.903998	ESC_vs_N2P	TRUE	TRUE
233	-8.16622	2.9168	68.4527	1.29961e-16	1.07602e-13	ZNF728	-0.759169	ESC_vs_N2P	TRUE	TRUE
243	5.92846	1.45089	68.2148	1.46622e-16	1.16339e-13	ZNF597	0.506579	ESC_vs_N2P	TRUE	TRUE
264	-6.66454	2.70739	53.893	2.1171e-13	1.55061e-10	DDX43	-0.762156	ESC_vs_N2P	TRUE	TRUE
321	-6.37262	1.8718	50.9279	9.58242e-13	5.70244e-10	CR1L	-0.7812	ESC_vs_N2P	TRUE	TRUE
343	-8.1395	3.30542	48.6768	3.01813e-12	1.69042e-09	ZNF257	-0.700102	ESC_vs_N2P	TRUE	TRUE
35	-3.1841	1.2104	48.1418	3.96489e-12	2.15724e-09	PPIEL	-0.673697	ESC_vs_N2P	TRUE	TRUE
373	-9.40075	1.12567	46.2944	1.01755e-11	5.2371e-09	ZNF99	-0.497968	ESC_vs_N2P	TRUE	TRUE
391	-2.22966	3.02623	43.4127	4.43303e-11	2.16457e-08	PXMP4	-0.584069	ESC_vs_N2P	TRUE	TRUE
422	-3.84314	0.371624	39.7189	2.93267e-10	1.32969e-07	RGPD2	-0.78327	ESC_vs_N2P	TRUE	TRUE
441	-3.71411	3.12394	39.5916	3.13033e-10	1.35479e-07	C9orf64	-0.626267	ESC_vs_N2P	TRUE	TRUE
461	-5.71632	1.64214	36.8012	1.3081e-09	5.41527e-07	ZNF492	-0.826087	ESC_vs_N2P	TRUE	TRUE
502	-3.29193	-0.162577	34.6461	3.95434e-09	1.50605e-06	GSTM5	-0.657261	ESC_vs_N2P	TRUE	TRUE
523	-3.70617	1.87706	34.2594	4.8234e-09	1.76638e-06	PNMA3	-0.888202	ESC_vs_N2P	TRUE	TRUE
552	-3.35005	-0.655733	32.8448	9.98201e-09	3.45614e-06	RPS2P32	-0.86408	ESC_vs_N2P	TRUE	TRUE
562	-2.22473	5.86462	32.5844	1.1413e-08	3.88101e-06	MEG3	-0.543729	ESC_vs_N2P	TRUE	TRUE
57	-4.0611	-0.641744	32.0934	1.46933e-08	4.88762e-06	PCDHA13	-0.608548	ESC_vs_N2P	TRUE	TRUE
582	-4.34839	-1.35903	32.0681	1.48864e-08	4.88762e-06	LINC00654	-0.748211	ESC_vs_N2P	TRUE	TRUE
59	-4.10612	-0.392323	31.6525	1.84376e-08	5.95097e-06	SLC2A5	-0.320842	ESC_vs_N2P	TRUE	TRUE
601	-5.19071	1.08577	29.9719	4.38354e-08	1.3834e-05	NAP1L5	-0.895809	ESC_vs_N2P	TRUE	TRUE
64	-7.30558	4.43691	28.2526	1.06472e-07	3.16803e-05	CTSF	-0.511692	ESC_vs_N2P	TRUE	TRUE
65	-3.27239	2.30139	28.0848	1.16116e-07	3.40183e-05	PLD6	-0.897959	ESC_vs_N2P	TRUE	TRUE
662	4.01857	1.4397	27.8966	1.27974e-07	3.69244e-05	TWIST2	0.397573	ESC_vs_N2P	TRUE	TRUE
681	-7.29592	1.83838	27.5976	1.49367e-07	4.18294e-05	ZNF662	-0.572065	ESC_vs_N2P	TRUE	TRUE
69	-1.698	5.03426	27.1571	1.87575e-07	5.17679e-05	SLFN13	-0.819399	ESC_vs_N2P	TRUE	TRUE
701	-3.42995	0.435358	26.3082	2.91055e-07	7.91794e-05	ASPG	-0.613828	ESC_vs_N2P	TRUE	TRUE
721	5.21981	-2.12957	25.6686	4.05371e-07	0.000107215	MIR4321	-0.753514	ESC_vs_N2P	TRUE	TRUE
73	-4.90216	2.27469	25.3722	4.72686e-07	0.000123306	PCDHGC3	-0.812641	ESC_vs_N2P	TRUE	TRUE
78	-1.32384	4.74961	24.7147	6.64764e-07	0.000162296	SLMO2	-0.458374	ESC_vs_N2P	TRUE	TRUE
80	-9.55482	1.22357	24.6016	7.04941e-07	0.000165818	CIDEB	-0.704374	ESC_vs_N2P	TRUE	TRUE
822	-1.6032	4.17149	24.5769	7.1402e-07	0.000165818	TXNRD2	-0.407656	ESC_vs_N2P	TRUE	TRUE
87	-3.06466	0.326105	23.615	1.17667e-06	0.000257555	ZNF471	-0.527674	ESC_vs_N2P	TRUE	TRUE
88	-2.76272	-0.494001	23.4154	1.30529e-06	0.000282462	SCGB1B2P	-0.711254	ESC_vs_N2P	TRUE	TRUE
891	-7.85255	1.52128	23.3082	1.38011e-06	0.000295297	ZNF98	-0.730743	ESC_vs_N2P	TRUE	TRUE
921	-1.80927	4.79382	23.0588	1.57122e-06	0.000325226	MGMT	-0.347852	ESC_vs_N2P	TRUE	TRUE
96	-1.89794	2.57435	22.1392	2.53582e-06	0.000503017	KLF8	-0.495744	ESC_vs_N2P	TRUE	TRUE
1012	-1.38255	5.19565	21.0491	4.4767e-06	0.000844057	PSMG3	-0.425462	ESC_vs_N2P	TRUE	TRUE
102	-1.83133	3.16222	20.9576	4.69555e-06	0.00087664	DNAJA4	-0.699003	ESC_vs_N2P	TRUE	TRUE
106	-1.18798	6.6047	20.4162	6.22988e-06	0.0011192	NNAT	-0.563617	ESC_vs_N2P	TRUE	TRUE
1071	-3.49653	-1.72891	20.2564	6.77278e-06	0.00120536	C20orf166-AS1	-0.00951553	ESC_vs_N2P	TRUE	FALSE
1111	-1.72178	2.69471	19.6097	9.49879e-06	0.0016296	LINC00664	-0.198737	ESC_vs_N2P	TRUE	FALSE
1121	-1.63308	4.65863	19.4824	1.01528e-05	0.00172626	CSRP1	-0.450443	ESC_vs_N2P	TRUE	TRUE
1131	-3.38482	3.11894	19.2963	1.11924e-05	0.00188372	ZNF736	-0.691306	ESC_vs_N2P	TRUE	TRUE
1141	-3.9899	1.17923	19.2819	1.12768e-05	0.00188372	SDR42E1	-0.630768	ESC_vs_N2P	TRUE	TRUE
1161	-3.03733	0.277921	19.1681	1.19697e-05	0.00196498	DENND2D	-0.758935	ESC_vs_N2P	TRUE	TRUE
121	-3.62912	2.73177	18.403	1.78772e-05	0.00281351	HIC1	-0.331711	ESC_vs_N2P	TRUE	TRUE
1241	-6.7434	5.0088	18.0808	2.11728e-05	0.00325156	ZNF729	-0.681651	ESC_vs_N2P	TRUE	TRUE
134	-2.41185	1.11061	17.1608	3.43457e-05	0.00488094	ACOT4	-0.782236	ESC_vs_N2P	TRUE	TRUE
1361	-2.299	-0.103698	17.0885	3.56778e-05	0.00499568	BCL2L10	-0.517117	ESC_vs_N2P	TRUE	TRUE
143	-2.70325	1.93422	16.5142	4.82881e-05	0.00643042	L3MBTL1	-0.916844	ESC_vs_N2P	TRUE	TRUE
149	-3.75625	-2.10866	16.2978	5.41256e-05	0.00691754	PRSS3	-0.825896	ESC_vs_N2P	TRUE	TRUE
160	-5.90605	-2.35164	15.2105	9.61687e-05	0.011443	CCDC36	-0.577676	ESC_vs_N2P	TRUE	TRUE
1651	-1.74394	2.63329	14.8907	0.000113921	0.0131479	C17orf107	-0.42879	ESC_vs_N2P	TRUE	TRUE
1681	-0.991229	9.2129	14.6933	0.000126495	0.0143384	SNRPN	-0.317801	ESC_vs_N2P	FALSE	TRUE
174	-0.978741	9.15509	14.3573	0.000151193	0.0165263	SNURF	-0.411306	ESC_vs_N2P	FALSE	TRUE
1751	-1.35243	5.42337	14.3489	0.000151872	0.0165263	RGS3	0.0324966	ESC_vs_N2P	TRUE	FALSE
190	-3.54614	-1.77539	13.6745	0.000217386	0.0217878	BHLHA9	-0.59614	ESC_vs_N2P	TRUE	TRUE
1921	-3.37153	-2.54132	13.5356	0.000234081	0.0231801	PLSCR2	-0.852516	ESC_vs_N2P	TRUE	TRUE
2152	-1.53682	1.88548	12.6804	0.000369514	0.0327286	KCNQ1OT1	-0.408473	ESC_vs_N2P	TRUE	TRUE
222	-0.843998	7.62481	12.2638	0.000461837	0.039616	INPP5F	-0.302303	ESC_vs_N2P	FALSE	TRUE
2261	-1.94253	1.67312	12.0638	0.000514112	0.0433196	HIVEP3	0.37978	ESC_vs_N2P	TRUE	TRUE
2301	-6.12366	1.47167	11.9943	0.000533649	0.0441838	LYNX1	-0.150224	ESC_vs_N2P	TRUE	FALSE
234	-1.27785	2.22319	11.9027	0.000560535	0.0456165	LRRC34	-0.224739	ESC_vs_N2P	TRUE	TRUE
244	-2.4673	-1.03136	11.664	0.000637201	0.0497111	TF	-0.848021	ESC_vs_N2P	TRUE	TRUE
249	-1.05632	4.36607	11.4937	0.000698343	0.0534078	POMT1	-0.58255	ESC_vs_N2P	FALSE	TRUE
2531	-4.60301	-2.57466	11.4543	0.00071328	0.0536877	GPR25	-0.737147	ESC_vs_N2P	FALSE	TRUE
2561	-5.79036	-2.15299	11.3914	0.000737843	0.0548857	LOC339975	-0.33098	ESC_vs_N2P	FALSE	TRUE
260	-1.28792	3.76297	11.2917	0.000778527	0.0570211	MAGEL2	-0.322369	ESC_vs_N2P	FALSE	TRUE
269	-0.904307	4.3473	11.1118	0.000857819	0.0607266	MTO1	-0.325016	ESC_vs_N2P	FALSE	TRUE
272	-3.055	-1.52888	11.061	0.000881612	0.0615539	FAM66B	-0.760247	ESC_vs_N2P	FALSE	TRUE
2892	-3.82721	0.180365	10.6979	0.00107257	0.0706746	RWDD2B	-0.643316	ESC_vs_N2P	FALSE	TRUE
2981	-5.44582	-1.79395	10.4532	0.00122435	0.0782391	GYG2P1	-0.702259	ESC_vs_N2P	FALSE	TRUE
299	-1.7847	-0.353657	10.4387	0.00123404	0.0782862	DCDC2	-0.508573	ESC_vs_N2P	FALSE	TRUE
305	2.94042	2.83073	10.3696	0.00128108	0.0799853	CCDC144NL-AS1	0.512433	ESC_vs_N2P	FALSE	TRUE
315	-0.805096	5.40569	10.1962	0.00140727	0.0850751	SPEG	-0.30609	ESC_vs_N2P	FALSE	TRUE
318	-4.15535	-1.65801	10.1377	0.00145271	0.0868289	KLHL34	-0.91034	ESC_vs_N2P	FALSE	TRUE
3341	-3.17824	-0.915713	9.87433	0.001676	0.0955572	LOC100132077	-0.451563	ESC_vs_N2P	FALSE	TRUE
335	-5.22096	-2.05016	9.8661	0.00168352	0.0956265	HS3ST6	0.0678284	ESC_vs_N2P	FALSE	FALSE
340	3.29266	3.49701	9.8337	0.00171343	0.0957398	PITX2	0.0111881	ESC_vs_N2P	FALSE	FALSE
356	-1.89382	0.517323	9.63731	0.00190664	0.101989	ACOT2	-0.786047	ESC_vs_N2P	FALSE	TRUE
3662	-2.96122	-1.0197	9.45145	0.00210982	0.109774	GUSBP5	-0.667241	ESC_vs_N2P	FALSE	TRUE
379	-1.92282	1.76857	9.23147	0.0023789	0.119225	WNT10B	0.0302545	ESC_vs_N2P	FALSE	FALSE
3901	-2.86984	0.232264	9.06557	0.00260467	0.127181	GATA5	0.0469438	ESC_vs_N2P	FALSE	FALSE
3942	-2.89186	-2.13242	9.00642	0.00269033	0.130026	TCEAL6	-0.735305	ESC_vs_N2P	FALSE	TRUE
402	-0.832655	4.1178	8.91663	0.00282585	0.133619	SLC17A9	0.0528703	ESC_vs_N2P	FALSE	FALSE
403	-3.34319	0.446517	8.91541	0.00282774	0.133619	MIR3687-2	-0.0815051	ESC_vs_N2P	FALSE	FALSE
417	-1.70233	2.65815	8.71043	0.00316395	0.144487	LOC645166	0.0945465	ESC_vs_N2P	FALSE	FALSE
423	-2.31289	-2.84249	8.65713	0.00325784	0.146473	THCAT158	-0.249307	ESC_vs_N2P	FALSE	TRUE
445	-1.13005	3.44324	8.43829	0.00367401	0.157223	PER3	-0.184997	ESC_vs_N2P	FALSE	FALSE
466	-1.16096	4.37465	8.21983	0.0041435	0.169323	ECHDC3	-0.372453	ESC_vs_N2P	FALSE	TRUE
4741	2.25776	0.523221	8.12784	0.00435907	0.174829	IL17C	0.0534393	ESC_vs_N2P	FALSE	FALSE
4772	-0.944659	4.74356	8.10899	0.00440462	0.175843	ZNF714	-0.502627	ESC_vs_N2P	FALSE	TRUE
499	-2.29443	0.57033	7.9553	0.00479468	0.182976	RBM46	-0.254331	ESC_vs_N2P	FALSE	TRUE
531	-1.13006	2.05622	7.65077	0.00567482	0.203513	C3orf67	-0.488938	ESC_vs_N2P	FALSE	TRUE
545	-2.5054	-0.440198	7.4355	0.00639496	0.223007	SPEF2	-0.362494	ESC_vs_N2P	FALSE	TRUE
5472	-0.87793	8.46686	7.43247	0.00640575	0.223007	MYL9	0.0388698	ESC_vs_N2P	FALSE	FALSE
584	4.73343	0.708562	7.14489	0.00751779	0.245139	GATA4	-0.00638551	ESC_vs_N2P	FALSE	FALSE
587	1.55817	1.86024	7.11211	0.00765648	0.2477	ACKR3	0.0194554	ESC_vs_N2P	FALSE	FALSE
611	-4.6133	-1.43543	6.94324	0.00841367	0.262228	FAM24B	-0.739825	ESC_vs_N2P	FALSE	TRUE
626	-0.70368	4.31264	6.8259	0.0089845	0.27331	IAH1	-0.273657	ESC_vs_N2P	FALSE	TRUE
645	1.32568	1.36447	6.70589	0.00960951	0.283711	ZNF132	0.0301281	ESC_vs_N2P	FALSE	FALSE
6651	0.860619	4.08913	6.57565	0.0103383	0.29605	RNF219	-0.0773447	ESC_vs_N2P	FALSE	FALSE
680	-1.12483	2.52307	6.47793	0.0109222	0.305871	TRIM61	-0.4357	ESC_vs_N2P	FALSE	TRUE
696	2.97358	1.16666	6.40996	0.0113482	0.309679	CLIC3	0.487422	ESC_vs_N2P	FALSE	TRUE
698	-3.1153	-2.72266	6.40589	0.0113743	0.309679	BCORP1	-0.796163	ESC_vs_N2P	FALSE	TRUE
724	-4.56858	-2.60233	6.26886	0.0122879	0.323115	LOC101927418	-0.815938	ESC_vs_N2P	FALSE	TRUE
7271	-1.33466	2.52388	6.25881	0.0123577	0.323697	QPCT	-0.38892	ESC_vs_N2P	FALSE	TRUE
7413	1.56504	-1.12497	6.1924	0.01283	0.329272	AKR7L	-0.830736	ESC_vs_N2P	FALSE	TRUE
7451	-1.41808	-0.40351	6.18342	0.0128953	0.329272	PHOX2A	0.0716879	ESC_vs_N2P	FALSE	FALSE
784	-4.56415	-3.02541	6.02286	0.0141218	0.343011	PON3	-0.721529	ESC_vs_N2P	FALSE	TRUE
796	-4.25967	-2.95502	5.97306	0.014526	0.347511	HIST2H2BA	-0.888663	ESC_vs_N2P	FALSE	TRUE
850	1.19817	1.23552	5.71823	0.0167897	0.376148	C3orf62	-0.269903	ESC_vs_N2P	FALSE	TRUE
863	-1.21907	-0.354657	5.66429	0.0173138	0.381579	CNTD2	-0.473823	ESC_vs_N2P	FALSE	TRUE
872	-1.37936	1.6171	5.64259	0.0175292	0.382809	DES	-0.000508525	ESC_vs_N2P	FALSE	FALSE
909	-1.36657	0.516478	5.48163	0.0192173	0.401903	SRMS	0.227941	ESC_vs_N2P	FALSE	TRUE
942	-0.754145	3.79544	5.36308	0.0205674	0.415781	NUDT12	-0.36751	ESC_vs_N2P	FALSE	TRUE
9691	-1.97465	-1.01931	5.30517	0.0212622	0.41775	CALCA	-0.3434	ESC_vs_N2P	FALSE	TRUE
987	-1.46776	0.207994	5.23341	0.0221571	0.427494	C5orf63	-0.280437	ESC_vs_N2P	FALSE	TRUE
1017	0.794736	4.9626	5.14542	0.0233077	0.435293	SAAL1	-0.313337	ESC_vs_N2P	FALSE	TRUE
1047	-0.600851	4.97918	5.05245	0.0245912	0.446465	SGCE	-0.435511	ESC_vs_N2P	FALSE	TRUE
10601	0.911753	3.13963	5.01648	0.0251072	0.451053	IKBKE	0.0664664	ESC_vs_N2P	FALSE	FALSE
10861	-0.608055	5.54829	4.95719	0.0259824	0.454753	TNK2	0.0905778	ESC_vs_N2P	FALSE	FALSE
1089	-1.82233	0.357778	4.95219	0.0260577	0.454753	CCL28	-0.748857	ESC_vs_N2P	FALSE	TRUE
1095	-0.726181	5.1551	4.94479	0.0261694	0.454753	ZSCAN18	-0.273308	ESC_vs_N2P	FALSE	TRUE
1096	-0.933492	4.61426	4.94171	0.0262161	0.454753	LFNG	-0.0279901	ESC_vs_N2P	FALSE	FALSE
1098	-0.663833	5.91759	4.94141	0.0262206	0.454753	SBNO2	-0.0416653	ESC_vs_N2P	FALSE	FALSE
11041	-2.70079	-1.70213	4.92905	0.0264088	0.455052	VTRNA2-1	-0.434363	ESC_vs_N2P	FALSE	TRUE
1107	-3.04086	-1.34998	4.92617	0.0264529	0.455052	ALS2CR11	-0.472773	ESC_vs_N2P	FALSE	TRUE
1135	-1.40235	1.20986	4.83863	0.027829	0.466852	MB21D1	-0.450149	ESC_vs_N2P	FALSE	TRUE
1137	-1.81203	1.26888	4.83473	0.027892	0.466852	ZNF528-AS1	-0.353438	ESC_vs_N2P	FALSE	TRUE
12031	-0.849521	4.12671	4.69112	0.0303189	0.47775	C17orf51	-0.327379	ESC_vs_N2P	FALSE	TRUE
1205	-0.597244	4.74689	4.68882	0.0303595	0.47775	ZNF331	-0.895688	ESC_vs_N2P	FALSE	TRUE
1227	-1.42915	1.57366	4.6509	0.0310373	0.481098	HSBP1L1	0.153276	ESC_vs_N2P	FALSE	FALSE
12441	-1.98664	-2.57258	4.62665	0.031479	0.481098	HIST1H4F	-0.162077	ESC_vs_N2P	FALSE	FALSE
1250	1.57865	-2.14696	4.61328	0.0317253	0.483316	GRM1	-0.438178	ESC_vs_N2P	FALSE	TRUE
1276	2.0233	-1.83366	4.56442	0.0326428	0.486622	PCDHA5	-0.1852	ESC_vs_N2P	FALSE	FALSE
1289	-3.8687	-1.8036	4.54582	0.0329992	0.487462	RAET1L	-0.507146	ESC_vs_N2P	FALSE	TRUE
1321	1.37451	0.459548	4.49375	0.0340189	0.490403	MAMSTR	0.237636	ESC_vs_N2P	FALSE	TRUE
1399	-1.88885	-2.19729	4.36387	0.0367088	0.499435	ASIC4	0.0260207	ESC_vs_N2P	FALSE	FALSE
1410	-0.88635	2.32556	4.35107	0.0369858	0.499435	ANO9	-0.0313924	ESC_vs_N2P	FALSE	FALSE
1440	-0.897828	-0.182695	4.30162	0.038076	0.503529	FAM66C	-0.262374	ESC_vs_N2P	FALSE	TRUE
14661	-1.37311	3.50285	4.26645	0.0388721	0.504032	LOC100128885	-0.50383	ESC_vs_N2P	FALSE	TRUE
1474	3.9136	0.85156	4.25479	0.0391399	0.505658	LOC101929549	0.0132181	ESC_vs_N2P	FALSE	FALSE
1492	-1.05895	-0.0070669	4.22326	0.0398735	0.506406	C12orf56	-0.75686	ESC_vs_N2P	FALSE	TRUE
1568	1.79569	0.529065	4.11235	0.0425711	0.517016	PCAT7	0.607902	ESC_vs_N2P	FALSE	TRUE
15771	-2.01818	-2.09836	4.08977	0.0431435	0.520508	TMEM45B	-0.711782	ESC_vs_N2P	FALSE	TRUE
1599	-1.64704	-2.7334	4.06388	0.0438097	0.520941	LOC101927815	-0.798909	ESC_vs_N2P	FALSE	TRUE
1617	-1.29812	-0.365153	4.04374	0.0443355	0.52193	C2orf40	-0.320039	ESC_vs_N2P	FALSE	TRUE
1622	-1.45978	-0.237331	4.03899	0.0444603	0.52193	GP1BB	-0.00721349	ESC_vs_N2P	FALSE	FALSE
1653	-0.73291	3.5314	3.99869	0.0455356	0.524095	SYNE4	-0.834658	ESC_vs_N2P	FALSE	TRUE
1666	-1.0063	3.27465	3.9737	0.0462162	0.52811	NUDT16P1	-0.35079	ESC_vs_N2P	FALSE	TRUE
1668	-2.61543	-2.02319	3.97211	0.0462598	0.52811	NKX6-2	0.00791724	ESC_vs_N2P	FALSE	FALSE
1704	-1.60199	2.41874	3.92556	0.0475573	0.530863	CYP2E1	-0.223591	ESC_vs_N2P	FALSE	TRUE
1707	-0.537905	7.661	3.92308	0.0476274	0.530863	NME4	-0.483349	ESC_vs_N2P	FALSE	TRUE
1709	3.98815	-2.0663	3.92212	0.0476547	0.530863	SH3RF3-AS1	0.0809057	ESC_vs_N2P	FALSE	FALSE
1724	-0.799237	2.56723	3.9009	0.0482602	0.533073	MCTS2P	-0.442344	ESC_vs_N2P	FALSE	TRUE
1744	-1.84202	-1.35709	3.87039	0.049145	0.535961	MEI1	-0.446942	ESC_vs_N2P	FALSE	TRUE
1765	3.93921	-0.727748	3.8504	0.0497341	0.536593	HR	0.0418346	ESC_vs_N2P	FALSE	FALSE
1790	-0.802837	4.56024	3.80761	0.0510202	0.542781	CD70	0.00598335	ESC_vs_N2P	FALSE	FALSE
1848	-0.908989	4.71415	3.72316	0.0536627	0.552762	KIFC3	0.0684264	ESC_vs_N2P	FALSE	FALSE
1860	-0.800427	1.34795	3.70927	0.0541112	0.553712	CRYGD	-0.389664	ESC_vs_N2P	FALSE	TRUE
1862	-1.4127	5.05884	3.70834	0.0541412	0.553712	NFIX	0.0266732	ESC_vs_N2P	FALSE	FALSE
1863	-0.718516	2.53433	3.7065	0.054201	0.553775	TRIM58	-0.435596	ESC_vs_N2P	FALSE	TRUE
1870	-0.920214	4.50155	3.70073	0.0543887	0.553847	TNFRSF8	-0.531141	ESC_vs_N2P	FALSE	TRUE
1884	-0.709604	2.77267	3.68264	0.0549818	0.555566	ZFP28	-0.223974	ESC_vs_N2P	FALSE	TRUE
1910	0.677887	3.50568	3.65569	0.055878	0.557068	ZFP41	0.146474	ESC_vs_N2P	FALSE	FALSE
1914	0.582786	7.9254	3.65207	0.0559996	0.557158	SYNCRIP	-0.0804478	ESC_vs_N2P	FALSE	FALSE
1981	-1.54958	-1.06682	3.56915	0.0588626	0.565316	FAM107A	0.0587205	ESC_vs_N2P	FALSE	FALSE
1998	-0.635885	5.94214	3.55165	0.0594862	0.566964	GPC2	-0.492761	ESC_vs_N2P	FALSE	TRUE
2040	-0.684137	4.03756	3.50862	0.0610503	0.569083	ZNF542P	-0.381426	ESC_vs_N2P	FALSE	TRUE
2084	1.13152	-1.35631	3.45231	0.0631633	0.57684	TMEM176B	0.0664542	ESC_vs_N2P	FALSE	FALSE
2164	1.60904	1.85918	3.37177	0.0663225	0.58353	PCDHA12	0.39953	ESC_vs_N2P	FALSE	TRUE
2165	-1.15125	1.19095	3.3712	0.0663455	0.58353	MROH6	0.0804962	ESC_vs_N2P	FALSE	FALSE
2218	0.549417	3.42086	3.31234	0.0687616	0.590364	ZNF606	-0.306998	ESC_vs_N2P	FALSE	TRUE
2290	3.53271	-2.55809	3.23505	0.0720782	0.597976	LGI3	0.0976317	ESC_vs_N2P	FALSE	FALSE
2294	-0.554509	4.89787	3.23359	0.0721422	0.597976	ZNF580	-0.192173	ESC_vs_N2P	FALSE	FALSE
2423	-3.33254	0.965973	3.12082	0.0772981	0.607484	AIRE	-0.299077	ESC_vs_N2P	FALSE	TRUE
2428	3.52487	-2.4248	3.11544	0.0775536	0.607532	ASCL2	-0.312253	ESC_vs_N2P	FALSE	TRUE
24591	-1.30603	-2.32791	3.09297	0.0786312	0.607532	ADAM32	-0.832521	ESC_vs_N2P	FALSE	TRUE
2484	-3.33241	-2.09833	3.07927	0.0792961	0.607532	LOC100240735	0.0111785	ESC_vs_N2P	FALSE	FALSE
2515	-0.465738	5.71869	3.04919	0.0807776	0.611004	SLC2A4RG	-0.272128	ESC_vs_N2P	FALSE	TRUE
25441	-1.89892	-2.49056	3.02525	0.0819776	0.61215	NRADDP	-0.844608	ESC_vs_N2P	FALSE	TRUE
2548	-1.97824	-2.12328	3.02406	0.0820378	0.61215	CES1	-0.372526	ESC_vs_N2P	FALSE	TRUE
2616	0.380145	6.42644	2.97186	0.0847243	0.616438	USP48	-0.0642731	ESC_vs_N2P	FALSE	FALSE
2695	0.397905	6.49703	2.91395	0.0878164	0.619789	NUP50	0.0307113	ESC_vs_N2P	FALSE	FALSE
2696	-0.853124	1.48973	2.91305	0.0878654	0.619789	C16orf74	-0.037121	ESC_vs_N2P	FALSE	FALSE
27221	-0.636101	5.55642	2.89792	0.0886937	0.620283	TMEM263	-0.281941	ESC_vs_N2P	FALSE	TRUE
2730	-0.697805	0.98856	2.88969	0.089148	0.621561	ZNF582	-0.245752	ESC_vs_N2P	FALSE	TRUE
2776	0.713773	0.921611	2.84657	0.091569	0.628013	C10orf105	0.0630532	ESC_vs_N2P	FALSE	FALSE
2852	-3.33455	2.03498	2.79031	0.0948356	0.633114	DIRAS3	-0.439319	ESC_vs_N2P	FALSE	TRUE
2891	0.605942	2.39635	2.75254	0.0971002	0.639426	ZNF223	-0.619276	ESC_vs_N2P	FALSE	TRUE
2951	-1.80703	-2.18369	2.71156	0.0996238	0.642631	HIST1H1A	-0.314266	ESC_vs_N2P	FALSE	TRUE
2976	0.588068	9.44951	2.69521	0.10065	0.643553	CD24	-0.564957	ESC_vs_N2P	FALSE	TRUE
2978	-1.40254	0.73123	2.69432	0.100707	0.643553	GATA2	0.0373729	ESC_vs_N2P	FALSE	FALSE
2983	0.45291	10.1337	2.6909	0.100923	0.644064	GNAS	0.403352	ESC_vs_N2P	FALSE	TRUE
2997	0.803509	3.2771	2.67803	0.101741	0.646265	HYLS1	-0.251465	ESC_vs_N2P	FALSE	TRUE
3063	-2.13904	2.69428	2.63497	0.104534	0.649843	MIR675	-0.434082	ESC_vs_N2P	FALSE	TRUE
3082	0.762596	1.8082	2.62272	0.105344	0.650896	MEDAG	-0.863286	ESC_vs_N2P	FALSE	TRUE
3090	0.768732	1.56117	2.6172	0.105711	0.651305	TMEM179	0.0973808	ESC_vs_N2P	FALSE	FALSE
3183	-0.719528	3.3674	2.54897	0.110366	0.65986	CLEC11A	0.242137	ESC_vs_N2P	FALSE	TRUE
3366	-1.90741	-0.762799	2.42888	0.119118	0.673904	ZNF385D-AS1	-0.128409	ESC_vs_N2P	FALSE	FALSE
3443	1.4996	2.24723	2.38045	0.122862	0.679189	SPIB	-0.0777474	ESC_vs_N2P	FALSE	FALSE
3464	-1.12235	-1.1765	2.36978	0.123705	0.679883	ZNF540	-0.767086	ESC_vs_N2P	FALSE	TRUE
3548	-0.426823	5.68347	2.31392	0.12822	0.686627	VPS28	-0.326871	ESC_vs_N2P	FALSE	TRUE
3568	1.21655	1.70569	2.30639	0.128843	0.686627	MECOM	0.000563279	ESC_vs_N2P	FALSE	FALSE
3583	-0.775396	-0.0868208	2.30027	0.129351	0.686627	FBXO4	-0.580749	ESC_vs_N2P	FALSE	TRUE
3599	-1.02155	3.64708	2.29271	0.129982	0.686627	COL7A1	-0.121757	ESC_vs_N2P	FALSE	FALSE
3611	0.995228	-1.14187	2.28932	0.130267	0.686627	LOC100631378	-0.748881	ESC_vs_N2P	FALSE	TRUE
3707	3.01718	-0.384628	2.24222	0.134288	0.689823	LBX2	-0.043661	ESC_vs_N2P	FALSE	FALSE
3708	-0.778426	2.17774	2.24153	0.134348	0.689823	SNORD25	-0.00676546	ESC_vs_N2P	FALSE	FALSE
3727	0.456947	4.11079	2.23309	0.135084	0.690177	NDUFAF1	-0.415317	ESC_vs_N2P	FALSE	TRUE
3731	-1.85304	3.27568	2.23085	0.135279	0.690177	S100A6	-0.58166	ESC_vs_N2P	FALSE	TRUE
3737	-0.965201	-0.520709	2.22823	0.135509	0.690235	CMTM5	0.140411	ESC_vs_N2P	FALSE	FALSE
3758	-0.782911	-0.846913	2.21601	0.136585	0.692122	DOK7	0.0052209	ESC_vs_N2P	FALSE	FALSE
3776	0.663973	0.34144	2.20607	0.137468	0.693276	SLC51A	0.0613517	ESC_vs_N2P	FALSE	FALSE
3780	-1.13942	-1.84423	2.2041	0.137644	0.693427	MIR3187	-0.31058	ESC_vs_N2P	FALSE	TRUE
3806	0.948093	-0.0124995	2.19203	0.138726	0.693859	SOX7	0.00558256	ESC_vs_N2P	FALSE	FALSE
3914	-1.14736	-0.832153	2.1373	0.143755	0.699419	GUCY2D	-0.597599	ESC_vs_N2P	FALSE	TRUE
3935	1.30242	-0.498663	2.12402	0.145006	0.701669	FOXI2	-0.0310049	ESC_vs_N2P	FALSE	FALSE
3940	-0.590414	4.24677	2.12176	0.14522	0.701725	DPPA2	0.0790131	ESC_vs_N2P	FALSE	FALSE
3947	0.460165	4.00119	2.11863	0.145516	0.70186	TDGF1P3	0.143278	ESC_vs_N2P	FALSE	FALSE
3981	-1.76847	-1.87135	2.09944	0.147354	0.704833	FLJ26850	-0.0329663	ESC_vs_N2P	FALSE	FALSE
4030	0.694724	9.0396	2.07198	0.150026	0.70866	FUS	-0.0720276	ESC_vs_N2P	FALSE	FALSE
40411	-1.79283	6.37766	2.06556	0.150659	0.709884	MIR7641-2	0.4375	ESC_vs_N2P	FALSE	TRUE
4085	-0.59792	4.59896	2.04611	0.152595	0.711186	CFLAR	-0.312063	ESC_vs_N2P	FALSE	TRUE
4150	-0.866671	-0.669525	2.01454	0.155799	0.714337	LOC100131289	-0.361774	ESC_vs_N2P	FALSE	TRUE
4202	-1.32119	-0.490567	1.99407	0.157916	0.715315	RBM20	0.0537039	ESC_vs_N2P	FALSE	FALSE
4222	-1.53008	-2.56731	1.986	0.158759	0.716071	LRRC36	0.303583	ESC_vs_N2P	FALSE	TRUE
4223	0.82735	3.45581	1.98387	0.158983	0.716851	SYT2	0.170381	ESC_vs_N2P	FALSE	FALSE
4250	-2.14977	-3.07564	1.97213	0.160222	0.717716	CYP4F22	-0.624103	ESC_vs_N2P	FALSE	TRUE
4298	1.52072	-2.11171	1.95169	0.162405	0.719564	ADGRA1	0.0207658	ESC_vs_N2P	FALSE	FALSE
4315	0.395229	7.6197	1.94373	0.163264	0.720181	ICMT	-0.102607	ESC_vs_N2P	FALSE	FALSE
4373	-1.35035	-2.16429	1.913	0.16663	0.725459	LHB	-0.243139	ESC_vs_N2P	FALSE	TRUE
4389	-1.46435	-2.68629	1.90511	0.167507	0.726631	PAX6	-0.00148887	ESC_vs_N2P	FALSE	FALSE
4430	1.19874	0.855515	1.889	0.169315	0.727387	LHX4	-0.0647052	ESC_vs_N2P	FALSE	FALSE
4433	-0.920904	4.91098	1.8878	0.169451	0.727387	HPN	-0.0568771	ESC_vs_N2P	FALSE	FALSE
4456	0.495548	1.88528	1.8804	0.170289	0.727387	PDIA3P1	-0.513824	ESC_vs_N2P	FALSE	TRUE
4466	1.54682	-2.53309	1.87629	0.170756	0.727478	IL1RAPL2	-0.55801	ESC_vs_N2P	FALSE	TRUE
4496	0.325153	4.95843	1.86406	0.172157	0.728858	GLE1	-0.0551193	ESC_vs_N2P	FALSE	FALSE
4499	-1.53925	0.716184	1.86308	0.172269	0.728858	HMX1	-0.0602652	ESC_vs_N2P	FALSE	FALSE
4564	1.74684	-2.62433	1.83497	0.175542	0.732326	SYCP1	-0.592516	ESC_vs_N2P	FALSE	TRUE
4569	2.01611	-1.18337	1.83292	0.175783	0.732427	HTR1A	-0.559365	ESC_vs_N2P	FALSE	TRUE
4578	0.773923	0.0538734	1.82918	0.176224	0.732761	TUBA8	-7.8682e-05	ESC_vs_N2P	FALSE	FALSE
4637	0.95072	1.64237	1.80512	0.179094	0.735327	PLXNC1	-0.00578705	ESC_vs_N2P	FALSE	FALSE
4663	-1.1776	-1.08774	1.79297	0.180565	0.736734	RFPL2	-0.369992	ESC_vs_N2P	FALSE	TRUE
4733	1.45436	-2.06304	1.76526	0.183969	0.73954	LOC442497	0.0325366	ESC_vs_N2P	FALSE	FALSE
4767	-0.582998	6.4533	1.75268	0.18554	0.74108	SLC12A4	-0.0463551	ESC_vs_N2P	FALSE	FALSE
4771	-0.712927	3.2862	1.75104	0.185747	0.74108	KCNAB2	-0.225129	ESC_vs_N2P	FALSE	TRUE
4796	-0.397929	5.10696	1.74026	0.187106	0.742311	PSMD5	-0.331463	ESC_vs_N2P	FALSE	TRUE
4877	0.279064	6.7136	1.70801	0.191243	0.746478	NCBP2	0.0434053	ESC_vs_N2P	FALSE	FALSE
49921	0.924633	3.15698	1.65621	0.198116	0.755698	TBX15	0.0986957	ESC_vs_N2P	FALSE	FALSE
5013	0.350977	5.12205	1.64921	0.199067	0.756199	TTC27	-0.0822385	ESC_vs_N2P	FALSE	FALSE
5078	0.880868	-1.79155	1.62412	0.202519	0.757608	LINC00925	-0.0723958	ESC_vs_N2P	FALSE	FALSE
5104	-0.385876	4.20009	1.61558	0.203709	0.757608	TJP3	0.0640794	ESC_vs_N2P	FALSE	FALSE
5151	-0.905221	-0.441531	1.60104	0.205756	0.757608	LOC375196	-0.438936	ESC_vs_N2P	FALSE	TRUE
5161	-2.46929	-2.7331	1.59855	0.206109	0.757608	WNT6	-0.0246815	ESC_vs_N2P	FALSE	FALSE
51671	-2.46987	-2.51484	1.59785	0.206208	0.757608	HYMAI	-0.38901	ESC_vs_N2P	FALSE	TRUE
5199	-2.46991	-2.5961	1.59185	0.207061	0.757608	LHX3	-0.0226522	ESC_vs_N2P	FALSE	FALSE
5200	-2.46924	-1.32623	1.59174	0.207077	0.757608	LOC100287846	-0.704651	ESC_vs_N2P	FALSE	TRUE
5306	0.458135	3.01938	1.55949	0.21174	0.759925	SMIM24	0.158245	ESC_vs_N2P	FALSE	FALSE
5318	-2.47015	-3.06137	1.55543	0.212335	0.760343	SDR16C5	-0.448222	ESC_vs_N2P	FALSE	TRUE
5336	-0.32846	4.15117	1.54778	0.213463	0.761197	DECR2	-0.156615	ESC_vs_N2P	FALSE	FALSE
5342	-1.01682	-1.04237	1.54668	0.213626	0.761197	TMEM190	0.0928541	ESC_vs_N2P	FALSE	FALSE
5357	-0.512363	3.85058	1.54273	0.214211	0.761197	CACNA1B	-0.215427	ESC_vs_N2P	FALSE	TRUE
5362	-0.523514	1.08669	1.54144	0.214404	0.761197	CELF4	-0.00520077	ESC_vs_N2P	FALSE	FALSE
5397	-2.46887	-2.64802	1.53191	0.215826	0.761526	KLHDC7B	-0.433318	ESC_vs_N2P	FALSE	TRUE
5402	0.615599	0.601777	1.53037	0.216057	0.761526	LOC644554	-0.0117341	ESC_vs_N2P	FALSE	FALSE
5412	-0.355891	5.17305	1.52707	0.216553	0.761793	GMEB2	-0.312662	ESC_vs_N2P	FALSE	TRUE
54131	-0.285852	6.09348	1.52702	0.21656	0.761793	TRABD	-0.55397	ESC_vs_N2P	FALSE	TRUE
5465	0.543984	1.52074	1.50892	0.219303	0.763474	FRMD4B	-0.509377	ESC_vs_N2P	FALSE	TRUE
5467	0.621843	1.87496	1.50835	0.219392	0.763474	A1BG-AS1	-0.364506	ESC_vs_N2P	FALSE	TRUE
5471	-0.8841	6.71974	1.50688	0.219616	0.763474	MT1E	0.210575	ESC_vs_N2P	FALSE	TRUE
5535	0.511485	2.08602	1.48878	0.222406	0.764812	KCNC3	0.0153966	ESC_vs_N2P	FALSE	FALSE
56011	0.363399	3.08026	1.46652	0.225895	0.767914	ZNF669	-0.0679746	ESC_vs_N2P	FALSE	FALSE
5615	-1.39516	-1.1053	1.46155	0.226684	0.768669	PLEK2	-0.816679	ESC_vs_N2P	FALSE	TRUE
5654	-0.70515	6.49457	1.44396	0.2295	0.772582	LTBP4	0.0505454	ESC_vs_N2P	FALSE	FALSE
5658	-0.659683	4.54939	1.44312	0.229635	0.772582	ZDBF2	0.333815	ESC_vs_N2P	FALSE	TRUE
5676	-0.341642	4.79004	1.43718	0.230597	0.773516	PHF19	-0.64087	ESC_vs_N2P	FALSE	TRUE
5684	-0.845505	1.22037	1.43406	0.231104	0.773516	ZDHHC1	-0.664257	ESC_vs_N2P	FALSE	TRUE
5717	-0.771277	5.70238	1.42578	0.232454	0.773635	NDN	-0.304817	ESC_vs_N2P	FALSE	TRUE
5753	-0.444634	4.17724	1.41585	0.234088	0.774499	ZNF558	0.173607	ESC_vs_N2P	FALSE	FALSE
5863	0.773598	-0.758487	1.37798	0.240446	0.780109	ALOX15	0.0347334	ESC_vs_N2P	FALSE	FALSE
5887	1.20159	-2.59261	1.37204	0.241462	0.780109	KCNA7	-0.757579	ESC_vs_N2P	FALSE	TRUE
5890	0.282778	5.5351	1.37139	0.241573	0.780109	PIK3R4	-0.714992	ESC_vs_N2P	FALSE	TRUE
5912	0.423332	3.13352	1.36772	0.242204	0.780109	TCEAL2	0.0184332	ESC_vs_N2P	FALSE	FALSE
5941	0.886754	1.56186	1.36046	0.243457	0.780171	MLKL	-0.517958	ESC_vs_N2P	FALSE	TRUE
60421	-0.943495	0.218981	1.32845	0.249081	0.784302	DMTN	0.0469287	ESC_vs_N2P	FALSE	FALSE
60491	-0.449079	1.87244	1.32753	0.249246	0.784302	ZNF177	-0.575328	ESC_vs_N2P	FALSE	TRUE
6054	-1.29208	0.192185	1.32633	0.249459	0.784302	ECEL1P2	-0.257759	ESC_vs_N2P	FALSE	TRUE
6066	0.620083	0.731757	1.32231	0.250178	0.785145	KLHL35	-0.112434	ESC_vs_N2P	FALSE	FALSE
6102	-0.815831	-0.806186	1.31293	0.251865	0.785755	TNFRSF18	-0.231867	ESC_vs_N2P	FALSE	TRUE
6104	0.611364	1.541	1.31201	0.252031	0.785755	FRRS1	-0.33277	ESC_vs_N2P	FALSE	TRUE
6122	-0.745654	-0.984923	1.30831	0.252701	0.785755	XRCC6P5	-0.540279	ESC_vs_N2P	FALSE	TRUE
6127	-0.459894	3.68209	1.30676	0.252983	0.785755	LMF1	0.238619	ESC_vs_N2P	FALSE	TRUE
6196	-0.458058	1.44149	1.29058	0.255942	0.78662	YJEFN3	-0.786267	ESC_vs_N2P	FALSE	TRUE
6223	-0.644837	1.69474	1.28322	0.257301	0.786827	RNF112	-0.040267	ESC_vs_N2P	FALSE	FALSE
6282	0.52555	3.49962	1.26952	0.259858	0.787652	C1orf216	-0.426313	ESC_vs_N2P	FALSE	TRUE
6289	0.562977	1.57537	1.26787	0.260166	0.787779	ZNF879	-0.298619	ESC_vs_N2P	FALSE	TRUE
6355	0.333994	3.56298	1.2472	0.264088	0.790951	ZNF670	-0.180332	ESC_vs_N2P	FALSE	FALSE
6379	-0.37633	2.81527	1.2415	0.265181	0.791346	FAM71E1	-0.00200375	ESC_vs_N2P	FALSE	FALSE
6385	-0.991622	-2.51194	1.2405	0.265375	0.791346	SLC38A8	-0.0547248	ESC_vs_N2P	FALSE	FALSE
6403	0.329178	6.45888	1.23645	0.266156	0.791439	NIPA2	-0.290255	ESC_vs_N2P	FALSE	TRUE
6406	-0.612071	0.281709	1.23567	0.266308	0.791439	ANKRD19P	-0.329811	ESC_vs_N2P	FALSE	TRUE
6454	-1.15948	3.01475	1.22207	0.268954	0.793477	PRDM1	0.137944	ESC_vs_N2P	FALSE	FALSE
6456	-0.645966	1.01761	1.22107	0.269151	0.793742	C1QTNF5	0.15143	ESC_vs_N2P	FALSE	FALSE
6458	-0.679271	0.321903	1.22068	0.269228	0.793742	AMN	-0.626464	ESC_vs_N2P	FALSE	TRUE
6517	-0.731631	-1.11346	1.20404	0.272515	0.795812	RBAKDN	-0.574215	ESC_vs_N2P	FALSE	TRUE
6612	-0.467214	3.94456	1.17997	0.277363	0.798788	APOOL	-0.795088	ESC_vs_N2P	FALSE	TRUE
6640	-0.907226	-0.194127	1.17343	0.278697	0.798788	MIR205	0.0316762	ESC_vs_N2P	FALSE	FALSE
6649	-1.36687	-2.03983	1.17175	0.279042	0.798788	CYP26C1	-0.211335	ESC_vs_N2P	FALSE	TRUE
6661	-0.322623	5.58271	1.16967	0.279469	0.798788	HIBADH	-0.279075	ESC_vs_N2P	FALSE	TRUE
6682	-0.33566	3.34864	1.16348	0.280745	0.799989	ADGRB1	0.060192	ESC_vs_N2P	FALSE	FALSE
6715	0.856048	0.69825	1.15344	0.28283	0.801959	CD300A	0.00155795	ESC_vs_N2P	FALSE	FALSE
6788	2.20314	-2.84437	1.13729	0.286225	0.802871	FOXCUT	0.00020071	ESC_vs_N2P	FALSE	FALSE
6813	0.423093	5.3148	1.12972	0.287835	0.804109	PAQR4	-0.573014	ESC_vs_N2P	FALSE	TRUE
6861	-0.228033	7.04979	1.11984	0.289952	0.804541	UNC45A	-0.47796	ESC_vs_N2P	FALSE	TRUE
6980	-0.607971	1.35177	1.0903	0.296405	0.808322	TMSB4Y	-0.585616	ESC_vs_N2P	FALSE	TRUE
6981	-0.432642	3.03448	1.09002	0.296467	0.808322	ZNF37A	-0.469084	ESC_vs_N2P	FALSE	TRUE
7029	-0.277119	6.48862	1.08	0.298697	0.808403	DNAJC15	-0.178827	ESC_vs_N2P	FALSE	FALSE
7046	-0.477946	3.62163	1.07754	0.299247	0.808455	DPP6	-0.232817	ESC_vs_N2P	FALSE	TRUE
7074	-0.597725	4.99763	1.07189	0.300519	0.808912	BMP7	-0.0146609	ESC_vs_N2P	FALSE	FALSE
7106	0.610507	-1.57685	1.06355	0.302407	0.810233	TTLL10	0.0146461	ESC_vs_N2P	FALSE	FALSE
7110	-0.867527	-1.97753	1.06257	0.30263	0.810233	LINC01162	-0.143383	ESC_vs_N2P	FALSE	FALSE
71201	-0.241502	5.44998	1.06077	0.303039	0.81027	ADO	-0.0326537	ESC_vs_N2P	FALSE	FALSE
7178	0.740683	-0.115226	1.04795	0.30598	0.811149	IGF2	-0.106011	ESC_vs_N2P	FALSE	FALSE
7268	0.495408	2.75312	1.02821	0.310579	0.813534	ZNF611	0.0761456	ESC_vs_N2P	FALSE	FALSE
7273	0.321425	2.94605	1.02665	0.310947	0.813534	ZKSCAN4	-0.374111	ESC_vs_N2P	FALSE	TRUE
7289	0.373981	2.76841	1.02432	0.311497	0.813534	SATB2	0.00572404	ESC_vs_N2P	FALSE	FALSE
7307	0.373527	3.81451	1.0207	0.312353	0.814034	ADAMTS16	-0.019278	ESC_vs_N2P	FALSE	FALSE
7329	-0.873033	-1.65127	1.01298	0.31419	0.816034	SMIM17	-0.670874	ESC_vs_N2P	FALSE	TRUE
7411	-1.22994	-1.68579	0.992357	0.319167	0.81988	MIR181A2HG	0.0316373	ESC_vs_N2P	FALSE	FALSE
7412	-0.684645	2.91988	0.992316	0.319177	0.81988	EFNA1	-0.0599979	ESC_vs_N2P	FALSE	FALSE
7498	-0.478214	-0.355713	0.975342	0.323352	0.821137	AGAP11	-0.748937	ESC_vs_N2P	FALSE	TRUE
7506	-0.668406	-0.549144	0.972823	0.323977	0.821853	URAHP	-0.259924	ESC_vs_N2P	FALSE	TRUE
7522	-0.581786	2.27474	0.967637	0.32527	0.823053	BDKRB2	0.0202527	ESC_vs_N2P	FALSE	FALSE
7577	0.449091	3.75308	0.955934	0.328213	0.824533	ARL4A	0.0113663	ESC_vs_N2P	FALSE	FALSE
7581	-0.486336	0.0152771	0.955459	0.328334	0.824533	MIR1914	-0.439745	ESC_vs_N2P	FALSE	TRUE
7583	-0.627182	-2.22825	0.954551	0.328564	0.824533	WFIKKN2	-0.0719256	ESC_vs_N2P	FALSE	FALSE
7625	-0.451426	4.76494	0.947228	0.330426	0.825216	LPIN1	0.0583047	ESC_vs_N2P	FALSE	FALSE
7638	-0.550281	2.4656	0.944367	0.331157	0.82524	PCDHB15	-0.0427787	ESC_vs_N2P	FALSE	FALSE
7639	0.270025	6.13935	0.94384	0.331292	0.82524	TRA2A	-0.0751143	ESC_vs_N2P	FALSE	FALSE
7659	-0.765214	1.39761	0.941234	0.331961	0.82524	TCEAL5	-0.700298	ESC_vs_N2P	FALSE	TRUE
7684	0.21486	8.82578	0.935246	0.333503	0.826328	MATR3	-0.0150651	ESC_vs_N2P	FALSE	FALSE
7733	0.260438	7.36667	0.924232	0.336366	0.828238	PSMD11	-0.366162	ESC_vs_N2P	FALSE	TRUE
7797	1.08286	1.21432	0.911764	0.339647	0.829211	HES2	-0.0307816	ESC_vs_N2P	FALSE	FALSE
7799	-0.289477	3.40019	0.911325	0.339763	0.829211	PARP14	-0.225693	ESC_vs_N2P	FALSE	TRUE
7814	-0.961205	0.681039	0.90848	0.340518	0.829531	VAMP5	-0.380835	ESC_vs_N2P	FALSE	TRUE
7835	-0.322381	3.16191	0.905353	0.341351	0.829531	CDPF1	-0.05817	ESC_vs_N2P	FALSE	FALSE
7837	-0.49205	-0.113942	0.905216	0.341387	0.829531	SLC7A4	0.00474101	ESC_vs_N2P	FALSE	FALSE
7850	-0.744643	0.612527	0.901868	0.342281	0.830003	ZNF572	-0.610231	ESC_vs_N2P	FALSE	TRUE
7871	-1.02095	-1.57014	0.898769	0.343112	0.830043	PRRT3-AS1	-0.234621	ESC_vs_N2P	FALSE	TRUE
7891	-0.336236	5.09094	0.89493	0.344145	0.830043	B3GNT2	-0.189784	ESC_vs_N2P	FALSE	FALSE
7921	0.591005	1.22447	0.88905	0.345735	0.830859	GPR50	0.591779	ESC_vs_N2P	FALSE	TRUE
7927	-0.316568	4.59639	0.88816	0.345977	0.830859	SOCS4	-0.0988413	ESC_vs_N2P	FALSE	FALSE
7937	0.485764	0.0482599	0.886066	0.346546	0.830859	PRKG2	-0.0413636	ESC_vs_N2P	FALSE	FALSE
7955	-1.00893	0.696777	0.883709	0.347188	0.831112	C9orf172	-0.557294	ESC_vs_N2P	FALSE	TRUE
8054	-0.361887	8.23459	0.864667	0.352436	0.833305	BGN	-0.000859338	ESC_vs_N2P	FALSE	FALSE
8076	0.315281	9.16689	0.859739	0.353812	0.834279	SFRP1	0.0517474	ESC_vs_N2P	FALSE	FALSE
81091	0.276593	7.24146	0.850983	0.356274	0.836435	SUB1	-0.0519774	ESC_vs_N2P	FALSE	FALSE
8122	-0.649336	1.94067	0.848878	0.35687	0.836435	NXPH4	-0.0265228	ESC_vs_N2P	FALSE	FALSE
8128	-0.401009	1.15052	0.847813	0.357172	0.836435	KLK8	0.230055	ESC_vs_N2P	FALSE	TRUE
8153	0.417756	2.2208	0.84328	0.35846	0.837257	TP73	0.00372035	ESC_vs_N2P	FALSE	FALSE
8177	-0.616997	4.28872	0.838583	0.359802	0.837441	CILP2	-0.54572	ESC_vs_N2P	FALSE	TRUE
8178	-0.603243	-1.01693	0.838356	0.359867	0.837441	PTH2R	-0.37975	ESC_vs_N2P	FALSE	TRUE
8183	-1.21637	-0.261471	0.837397	0.360142	0.837441	LSP1	-0.110753	ESC_vs_N2P	FALSE	FALSE
8359	0.207616	7.77274	0.805541	0.369442	0.841642	JARID2	0.0243996	ESC_vs_N2P	FALSE	FALSE
8387	0.441951	2.47006	0.800227	0.371026	0.842397	SYT3	0.0381106	ESC_vs_N2P	FALSE	FALSE
8397	-0.740337	-0.0496859	0.79791	0.371719	0.842464	PRPH	0.038995	ESC_vs_N2P	FALSE	FALSE
8420	0.36184	4.02876	0.794067	0.372873	0.843305	SLC12A2	-0.192888	ESC_vs_N2P	FALSE	FALSE
84531	0.279966	5.63441	0.787103	0.374978	0.844524	TATDN2	-0.0295744	ESC_vs_N2P	FALSE	FALSE
8464	-0.788871	-1.50589	0.785096	0.375587	0.844524	TAF7L	-0.592944	ESC_vs_N2P	FALSE	TRUE
8581	-0.464757	0.890631	0.762139	0.38266	0.849025	PPARGC1A	0.173627	ESC_vs_N2P	FALSE	FALSE
8601	-0.548223	0.521581	0.759156	0.383593	0.849056	LOC101928979	0.0493409	ESC_vs_N2P	FALSE	FALSE
8683	-0.345006	4.71907	0.746402	0.387618	0.849801	HIPK3	-0.22256	ESC_vs_N2P	FALSE	TRUE
8729	-0.682935	1.38727	0.738509	0.390139	0.850744	ZFP3	-0.421741	ESC_vs_N2P	FALSE	TRUE
8736	0.795837	0.775436	0.737748	0.390383	0.850744	BEST2	0.449187	ESC_vs_N2P	FALSE	TRUE
8762	0.358244	2.23734	0.732264	0.39215	0.851889	MTERF2	-0.133201	ESC_vs_N2P	FALSE	FALSE
8772	0.513883	-0.614861	0.730674	0.392665	0.851889	ANGPT4	0.133283	ESC_vs_N2P	FALSE	FALSE
8873	0.796323	2.34227	0.715475	0.397632	0.853315	LDLRAD4	0.0963835	ESC_vs_N2P	FALSE	FALSE
8899	-0.778146	2.35269	0.709247	0.399694	0.855179	WNT7B	0.00450656	ESC_vs_N2P	FALSE	FALSE
8923	0.85346	1.95129	0.703908	0.401474	0.856677	TBX1	0.0285024	ESC_vs_N2P	FALSE	FALSE
8951	0.570294	0.615547	0.700058	0.402764	0.856678	NTSR1	-0.0144028	ESC_vs_N2P	FALSE	FALSE
8955	0.290613	5.20726	0.699698	0.402885	0.856678	MPV17L2	-0.115708	ESC_vs_N2P	FALSE	FALSE
8991	-0.957266	-1.92306	0.692672	0.405257	0.858337	VTRNA1-3	-0.39047	ESC_vs_N2P	FALSE	TRUE
9086	-0.210992	7.26355	0.674924	0.41134	0.861903	IGF2BP2	-0.0491091	ESC_vs_N2P	FALSE	FALSE
9137	-0.333295	7.1564	0.666334	0.414333	0.863516	TNFRSF10B	-0.0636188	ESC_vs_N2P	FALSE	FALSE
9171	-0.281031	7.03593	0.660309	0.416451	0.864539	TGIF1	-0.431546	ESC_vs_N2P	FALSE	TRUE
9220	0.647106	-2.34176	0.653613	0.418824	0.864914	CD8A	-0.564738	ESC_vs_N2P	FALSE	TRUE
9230	-0.248342	4.96486	0.652084	0.419369	0.864914	RAB3IP	0.00822526	ESC_vs_N2P	FALSE	FALSE
9281	-0.216063	4.97446	0.645165	0.421847	0.864914	WRB	-0.717496	ESC_vs_N2P	FALSE	TRUE
9303	0.536626	-0.176557	0.642671	0.422745	0.864914	GPR75	-0.205738	ESC_vs_N2P	FALSE	TRUE
9322	0.234926	6.59873	0.640197	0.423639	0.865411	ATG3	-0.104794	ESC_vs_N2P	FALSE	FALSE
93311	0.245352	3.36549	0.638586	0.424223	0.865752	PLEKHA6	0.0440015	ESC_vs_N2P	FALSE	FALSE
9381	0.265643	4.48823	0.628931	0.427748	0.868105	PPP1R3B	-0.822023	ESC_vs_N2P	FALSE	TRUE
9410	-0.280007	5.4453	0.624749	0.429288	0.868534	CRIP2	-0.00904208	ESC_vs_N2P	FALSE	FALSE
9540	-0.207788	5.14795	0.600058	0.438556	0.875037	COX16	-0.17323	ESC_vs_N2P	FALSE	FALSE
9608	-0.296111	1.65439	0.592284	0.441537	0.875049	SULT1A1	-0.912739	ESC_vs_N2P	FALSE	TRUE
9652	-0.309083	5.5979	0.5842	0.444671	0.876485	XYLT1	-0.00374164	ESC_vs_N2P	FALSE	FALSE
9667	-0.275618	3.34757	0.583037	0.445124	0.876485	NFATC1	-0.0031701	ESC_vs_N2P	FALSE	FALSE
9690	-0.571198	2.56269	0.579415	0.446542	0.877415	TMEM88	-0.05957	ESC_vs_N2P	FALSE	FALSE
96961	0.440454	6.08524	0.578523	0.446892	0.877415	ERVH48-1	-8.44231e-05	ESC_vs_N2P	FALSE	FALSE
9705	1.10307	0.139679	0.577328	0.447362	0.877415	SLC9A3	-0.0444005	ESC_vs_N2P	FALSE	FALSE
9720	-0.711079	-1.57891	0.575922	0.447915	0.877446	LOC100289333	-0.728704	ESC_vs_N2P	FALSE	TRUE
9730	0.304506	3.11255	0.573983	0.44868	0.878024	AADAT	0.527043	ESC_vs_N2P	FALSE	TRUE
9755	0.451699	1.08526	0.57005	0.450239	0.878562	ZNF790-AS1	-0.41111	ESC_vs_N2P	FALSE	TRUE
9756	-0.434449	0.285701	0.569931	0.450286	0.878562	EID3	-0.0187441	ESC_vs_N2P	FALSE	FALSE
9778	-0.229777	3.88749	0.567529	0.451242	0.878562	FAM19A5	-0.000389475	ESC_vs_N2P	FALSE	FALSE
9796	0.208423	8.49663	0.565515	0.452046	0.878759	HNRNPF	-0.399175	ESC_vs_N2P	FALSE	TRUE
9824	0.179095	7.32194	0.561221	0.453769	0.879344	PDHB	-0.158617	ESC_vs_N2P	FALSE	FALSE
9837	-0.321132	4.72747	0.559995	0.454262	0.879344	TNFSF9	0.0430257	ESC_vs_N2P	FALSE	FALSE
9865	-1.14759	-1.53015	0.556338	0.45574	0.879698	AGBL4	-0.404408	ESC_vs_N2P	FALSE	TRUE
9978	0.578061	3.33879	0.540731	0.46213	0.881813	GDNF	-0.03722	ESC_vs_N2P	FALSE	FALSE
10066	-0.643855	0.0762896	0.52645	0.468103	0.885564	TEX40	0.0563053	ESC_vs_N2P	FALSE	FALSE
10152	0.202551	4.69212	0.514925	0.473015	0.887028	C2orf44	-0.223727	ESC_vs_N2P	FALSE	TRUE
10153	-0.266043	1.29361	0.514864	0.473041	0.887028	FAM50B	-0.67098	ESC_vs_N2P	FALSE	TRUE
10155	-0.542175	3.41637	0.514845	0.473049	0.887028	ANK1	0.0399044	ESC_vs_N2P	FALSE	FALSE
10171	0.296991	0.0975544	0.512002	0.474274	0.887905	FAM231D	-0.528303	ESC_vs_N2P	FALSE	TRUE
10220	-0.391906	0.830379	0.505478	0.477103	0.888839	CD1D	-0.316799	ESC_vs_N2P	FALSE	TRUE
10252	-0.325828	0.585535	0.500308	0.479365	0.890115	LOC100132352	-0.489954	ESC_vs_N2P	FALSE	TRUE
103061	0.354902	2.26615	0.494108	0.482101	0.890773	ADGRG1	0.0212332	ESC_vs_N2P	FALSE	FALSE
10326	0.219599	4.78296	0.491732	0.483156	0.890887	AP5Z1	0.0872909	ESC_vs_N2P	FALSE	FALSE
10424	0.335988	3.09308	0.479721	0.488549	0.892501	JOSD2	-0.00571831	ESC_vs_N2P	FALSE	FALSE
10443	-0.485262	-0.0203824	0.476631	0.489952	0.89316	TACR3	-0.507758	ESC_vs_N2P	FALSE	TRUE
10470	-0.537932	-1.54208	0.474087	0.491113	0.89316	BSND	0.00526967	ESC_vs_N2P	FALSE	FALSE
10485	0.239712	3.68016	0.471575	0.492263	0.894055	MAP3K13	-0.00869619	ESC_vs_N2P	FALSE	FALSE
10496	-0.291606	1.8694	0.469322	0.493299	0.894998	PABPC3	-0.739915	ESC_vs_N2P	FALSE	TRUE
10581	-0.177852	5.78026	0.457941	0.498588	0.896962	NUPL1	-0.309458	ESC_vs_N2P	FALSE	TRUE
10617	-0.220438	6.92817	0.453255	0.500793	0.898042	GADD45GIP1	-0.351332	ESC_vs_N2P	FALSE	TRUE
10646	-0.418322	1.10525	0.450459	0.502117	0.898065	EXOC3L2	0.120644	ESC_vs_N2P	FALSE	FALSE
10648	-0.288622	4.70035	0.450373	0.502158	0.898065	ZNF578	-0.0412453	ESC_vs_N2P	FALSE	FALSE
10697	-0.366969	-0.0323662	0.444909	0.504762	0.898458	SHANK1	0.0802183	ESC_vs_N2P	FALSE	FALSE
10715	-0.380366	1.28159	0.443077	0.505641	0.898598	TTTY14	-0.825814	ESC_vs_N2P	FALSE	TRUE
10768	0.311415	-0.178901	0.436861	0.508642	0.899134	NFAM1	0.0674202	ESC_vs_N2P	FALSE	FALSE
107801	0.5669	-2.05082	0.435933	0.509092	0.899134	HCG27	-0.504839	ESC_vs_N2P	FALSE	TRUE
107961	-0.337077	1.05928	0.433598	0.510229	0.899636	MUC12	-0.047932	ESC_vs_N2P	FALSE	FALSE
10871	-0.827201	-0.900972	0.424485	0.514708	0.900974	MNX1	0.00368814	ESC_vs_N2P	FALSE	FALSE
10901	0.880514	3.02076	0.422374	0.515755	0.900974	PCDHB5	-0.109634	ESC_vs_N2P	FALSE	FALSE
109211	0.388305	0.325698	0.420036	0.516919	0.901157	TSPEAR-AS2	0.257154	ESC_vs_N2P	FALSE	TRUE
10940	-0.357396	2.09685	0.418015	0.517929	0.901157	ZNF239	-0.406233	ESC_vs_N2P	FALSE	TRUE
10948	-0.212412	5.85799	0.41728	0.518298	0.901157	TNS1	0.0618752	ESC_vs_N2P	FALSE	FALSE
10956	-0.840495	-0.97352	0.416495	0.518691	0.901157	LINC01024	0.00509538	ESC_vs_N2P	FALSE	FALSE
10958	0.630654	0.596265	0.416446	0.518716	0.901157	MAB21L1	0.0312461	ESC_vs_N2P	FALSE	FALSE
10976	0.313064	3.47975	0.414817	0.519535	0.901157	MRGPRF	-0.00226481	ESC_vs_N2P	FALSE	FALSE
10995	0.458265	0.940164	0.413034	0.520433	0.901375	C9orf129	0.0257808	ESC_vs_N2P	FALSE	FALSE
11008	-0.187053	5.07373	0.411742	0.521087	0.901411	MFN1	-0.864719	ESC_vs_N2P	FALSE	TRUE
11022	0.343001	4.40671	0.409467	0.52224	0.902288	ZFHX3	-0.0560344	ESC_vs_N2P	FALSE	FALSE
11028	0.39448	-0.0541758	0.408145	0.522912	0.902458	ZACN	-0.40431	ESC_vs_N2P	FALSE	TRUE
11099	0.181572	4.61354	0.401373	0.526381	0.903061	CD74	0.136523	ESC_vs_N2P	FALSE	FALSE
11113	0.399815	-0.907931	0.39899	0.527611	0.903915	LOC728024	-0.549701	ESC_vs_N2P	FALSE	TRUE
11166	0.155537	8.69871	0.393064	0.530693	0.905002	MLEC	0.0436709	ESC_vs_N2P	FALSE	FALSE
11239	0.273204	1.82703	0.384683	0.535107	0.90629	CFAP46	-0.0168835	ESC_vs_N2P	FALSE	FALSE
11251	0.191539	7.74605	0.383839	0.535556	0.90629	SNRPC	-0.467599	ESC_vs_N2P	FALSE	TRUE
11277	-0.172685	5.56096	0.380448	0.537364	0.907351	IQSEC1	0.056826	ESC_vs_N2P	FALSE	FALSE
11283	0.208722	4.46015	0.379321	0.537967	0.907816	ZNF696	0.257658	ESC_vs_N2P	FALSE	TRUE
11294	-0.336797	4.33887	0.378501	0.538406	0.907816	ABCA3	-0.579729	ESC_vs_N2P	FALSE	TRUE
11312	0.415604	-1.26647	0.376421	0.539525	0.908254	CCK	-0.458081	ESC_vs_N2P	FALSE	TRUE
11315	-0.347351	0.790357	0.375839	0.539838	0.908393	SEC14L4	-0.417798	ESC_vs_N2P	FALSE	TRUE
11499	0.304568	0.0333493	0.356449	0.550485	0.911635	CDX4	0.162026	ESC_vs_N2P	FALSE	FALSE
11507	-0.671226	-2.62856	0.355093	0.551244	0.912161	KCNT1	0.0713958	ESC_vs_N2P	FALSE	FALSE
11520	0.351824	-0.449023	0.35379	0.551976	0.912404	VMO1	-0.632121	ESC_vs_N2P	FALSE	TRUE
115531	-0.30963	2.22628	0.349969	0.554131	0.913378	PLEKHB1	-0.0428345	ESC_vs_N2P	FALSE	FALSE
11632	-0.189712	3.22404	0.340959	0.559276	0.915477	KLHL8	-0.350423	ESC_vs_N2P	FALSE	TRUE
11635	0.242073	2.27442	0.340742	0.559401	0.915477	SLC5A5	-0.633708	ESC_vs_N2P	FALSE	TRUE
11683	-0.193709	5.11941	0.336179	0.562043	0.915734	PTGR1	-0.368796	ESC_vs_N2P	FALSE	TRUE
11699	-0.1425	4.79792	0.335164	0.562634	0.915825	SLC43A2	0.231873	ESC_vs_N2P	FALSE	TRUE
11743	0.145495	4.59858	0.330935	0.565109	0.916333	TUBGCP5	0.120017	ESC_vs_N2P	FALSE	FALSE
11765	-0.575769	1.86082	0.329084	0.566199	0.916333	ONECUT1	-0.014185	ESC_vs_N2P	FALSE	FALSE
11794	-0.636045	-2.2042	0.326792	0.567554	0.916333	LY6H	0.0998787	ESC_vs_N2P	FALSE	FALSE
11872	-0.495329	-2.06622	0.317718	0.572982	0.918469	OR7E47P	-0.584317	ESC_vs_N2P	FALSE	TRUE
11882	-0.436859	0.153641	0.317157	0.573321	0.918469	PLCH2	0.26461	ESC_vs_N2P	FALSE	TRUE
11910	-0.17296	3.21075	0.314984	0.574638	0.918773	ABAT	0.0876462	ESC_vs_N2P	FALSE	FALSE
11918	-0.320528	0.267444	0.313914	0.575289	0.91914	DBH-AS1	-0.00803086	ESC_vs_N2P	FALSE	FALSE
11959	0.176801	5.6335	0.310271	0.577514	0.919532	ATF6	-0.423194	ESC_vs_N2P	FALSE	TRUE
11972	0.178023	4.37714	0.309327	0.578094	0.919532	MYH14	-0.0181903	ESC_vs_N2P	FALSE	FALSE
12022	-0.539074	2.32396	0.304611	0.581006	0.920321	SOX14	0.00377317	ESC_vs_N2P	FALSE	FALSE
12065	0.35446	-2.09255	0.299902	0.583944	0.921597	LINC01512	0.0810893	ESC_vs_N2P	FALSE	FALSE
12113	0.158807	6.0884	0.295781	0.58654	0.921945	SCAF11	-0.702084	ESC_vs_N2P	FALSE	TRUE
12125	0.68448	2.2073	0.294855	0.587126	0.92206	MSC	0.00121478	ESC_vs_N2P	FALSE	FALSE
12192	-0.152861	6.33108	0.28668	0.592356	0.924867	RHEB	-0.881848	ESC_vs_N2P	FALSE	TRUE
12203	0.136621	5.44073	0.286168	0.592687	0.924867	GON4L	-0.364776	ESC_vs_N2P	FALSE	TRUE
12205	0.160547	5.15632	0.28588	0.592873	0.925023	ZCCHC14	-0.102801	ESC_vs_N2P	FALSE	FALSE
12230	0.129423	5.62387	0.282551	0.595034	0.926294	ZNF398	-0.0192304	ESC_vs_N2P	FALSE	FALSE
122471	-0.132795	4.62675	0.281344	0.595822	0.926377	VPS16	-0.309451	ESC_vs_N2P	FALSE	TRUE
12271	-0.538527	-0.850844	0.279383	0.597106	0.926631	ACVRL1	-0.608432	ESC_vs_N2P	FALSE	TRUE
12290	-0.428306	2.74153	0.277667	0.598234	0.926668	PAPLN	-0.0675792	ESC_vs_N2P	FALSE	FALSE
12372	0.130077	8.00847	0.270668	0.602884	0.927953	NARS	0.0034689	ESC_vs_N2P	FALSE	FALSE
12378	0.158698	3.82677	0.27003	0.603311	0.928026	BHLHB9	-0.536652	ESC_vs_N2P	FALSE	TRUE
12391	0.299081	-0.852579	0.268847	0.604106	0.928026	MYOM3	0.110293	ESC_vs_N2P	FALSE	FALSE
12484	-0.451847	-2.84307	0.259166	0.610694	0.931548	KLK4	0.0490365	ESC_vs_N2P	FALSE	FALSE
12493	-0.193139	2.02611	0.258302	0.611289	0.931648	DOCK2	-0.267469	ESC_vs_N2P	FALSE	TRUE
12582	-0.166711	9.43777	0.250207	0.616929	0.933639	EIF4B	-0.0972509	ESC_vs_N2P	FALSE	FALSE
12605	-0.416463	1.24072	0.248137	0.61839	0.93397	SYT15	-0.0352789	ESC_vs_N2P	FALSE	FALSE
12611	-0.120293	6.98414	0.247737	0.618673	0.93397	AKT1	0.0517673	ESC_vs_N2P	FALSE	FALSE
12621	-0.134467	4.39933	0.246812	0.619329	0.93397	NCK1	-0.141876	ESC_vs_N2P	FALSE	FALSE
12626	0.271439	1.93866	0.246475	0.619568	0.93397	OSGIN1	0.27837	ESC_vs_N2P	FALSE	TRUE
12647	-0.219599	6.62349	0.245359	0.620362	0.93397	SERINC5	-0.131593	ESC_vs_N2P	FALSE	FALSE
12663	0.316846	-0.663975	0.24385	0.621439	0.934149	ALOX12-AS1	-0.216023	ESC_vs_N2P	FALSE	TRUE
12695	0.30602	1.82466	0.241202	0.62334	0.934972	TTN-AS1	0.0586261	ESC_vs_N2P	FALSE	FALSE
12728	-0.133253	5.46374	0.23807	0.625603	0.935167	SCAMP4	-0.0195605	ESC_vs_N2P	FALSE	FALSE
127471	-0.204811	0.209619	0.236827	0.626507	0.935167	LHX6	0.0315812	ESC_vs_N2P	FALSE	FALSE
12773	0.292708	-1.88271	0.235665	0.627355	0.935236	SLC6A12	0.16024	ESC_vs_N2P	FALSE	FALSE
12829	0.150986	4.38035	0.230969	0.630806	0.9363	ECE2	0.135613	ESC_vs_N2P	FALSE	FALSE
12845	-0.307526	-0.8811	0.229031	0.632243	0.937315	COLEC11	-0.362198	ESC_vs_N2P	FALSE	TRUE
12867	-0.295089	1.11963	0.227155	0.633641	0.937673	ADCY10P1	-0.528925	ESC_vs_N2P	FALSE	TRUE
12893	0.10556	5.72497	0.224796	0.63541	0.938199	SUCLA2	0.0313829	ESC_vs_N2P	FALSE	FALSE
12908	0.306779	3.38475	0.22394	0.636054	0.938199	ATOH8	0.0776752	ESC_vs_N2P	FALSE	FALSE
12921	-0.116927	8.1141	0.22314	0.636658	0.93827	HNRNPH1	0.0948644	ESC_vs_N2P	FALSE	FALSE
12940	-0.230488	3.08914	0.221198	0.638128	0.939026	CASC10	0.0290813	ESC_vs_N2P	FALSE	FALSE
12946	-0.145293	5.68918	0.220689	0.638515	0.93905	CDC25B	-0.316094	ESC_vs_N2P	FALSE	TRUE
12953	0.199301	2.22413	0.220153	0.638923	0.93932	MRPS31P5	-0.566972	ESC_vs_N2P	FALSE	TRUE
12966	-0.369478	-2.36034	0.218293	0.640343	0.940221	ACTR3C	-0.708903	ESC_vs_N2P	FALSE	TRUE
13138	0.120568	4.32045	0.204627	0.651012	0.94358	FAM120B	0.00287329	ESC_vs_N2P	FALSE	FALSE
13149	0.121683	6.15914	0.203713	0.65174	0.943849	CIZ1	-0.42525	ESC_vs_N2P	FALSE	TRUE
13252	-0.36229	-1.99486	0.195942	0.658016	0.945437	SP2-AS1	-0.439282	ESC_vs_N2P	FALSE	TRUE
132641	-0.267718	-1.39486	0.194842	0.658917	0.945955	SOX30	-0.866786	ESC_vs_N2P	FALSE	TRUE
13270	-0.182912	2.79195	0.194144	0.65949	0.946321	ZNF619	-0.230119	ESC_vs_N2P	FALSE	TRUE
13271	-0.309639	-0.811892	0.19407	0.65955	0.946321	OTOF	-0.00771961	ESC_vs_N2P	FALSE	FALSE
13309	0.385197	-2.05251	0.190519	0.662485	0.947673	DNAH6	-0.355445	ESC_vs_N2P	FALSE	TRUE
13386	-0.206986	0.604902	0.184606	0.667444	0.949322	BST1	-0.809542	ESC_vs_N2P	FALSE	TRUE
13416	-0.286594	2.21355	0.182411	0.669309	0.949724	ADAMTSL2	-0.0311899	ESC_vs_N2P	FALSE	FALSE
13442	0.200493	1.49558	0.181071	0.670454	0.949724	CNTN2	0.0406033	ESC_vs_N2P	FALSE	FALSE
13500	-0.232473	1.37511	0.176881	0.674067	0.950765	LINC01604	0.231932	ESC_vs_N2P	FALSE	TRUE
13520	-0.18548	-0.313783	0.175214	0.675519	0.951421	RALY-AS1	-0.0906287	ESC_vs_N2P	FALSE	FALSE
13536	0.160684	3.25653	0.17413	0.676467	0.951682	EXOC8	-0.0547577	ESC_vs_N2P	FALSE	FALSE
13545	0.108543	5.22686	0.17335	0.677151	0.951834	MTMR4	-0.358965	ESC_vs_N2P	FALSE	TRUE
136171	0.158582	3.7555	0.169344	0.680696	0.951834	PRKAG2	0.0175258	ESC_vs_N2P	FALSE	FALSE
13711	0.497214	0.736029	0.16326	0.686173	0.952441	SLC30A2	-0.00277823	ESC_vs_N2P	FALSE	FALSE
13744	0.352078	-0.428596	0.161828	0.687479	0.952441	CMKLR1	0.0232596	ESC_vs_N2P	FALSE	FALSE
13789	0.363149	1.82627	0.158238	0.690784	0.953877	ANO1	0.0275961	ESC_vs_N2P	FALSE	FALSE
13822	0.105826	7.78855	0.156043	0.692826	0.954214	COX5A	-0.247705	ESC_vs_N2P	FALSE	TRUE
13856	0.141012	8.06066	0.154182	0.69457	0.954474	U2AF2	-0.52868	ESC_vs_N2P	FALSE	TRUE
13971	0.097433	5.20179	0.147416	0.701017	0.955239	CPT1C	-0.089466	ESC_vs_N2P	FALSE	FALSE
14014	0.155212	1.85871	0.144518	0.70383	0.955852	ESYT3	-0.483853	ESC_vs_N2P	FALSE	TRUE
14143	-0.138584	4.83282	0.137916	0.710361	0.956302	NRARP	0.0449384	ESC_vs_N2P	FALSE	FALSE
14168	-0.103789	5.30709	0.136681	0.711603	0.956321	SPIDR	-0.0465657	ESC_vs_N2P	FALSE	FALSE
14360	0.346015	1.40288	0.125201	0.72346	0.959391	TBX5	-0.00354606	ESC_vs_N2P	FALSE	FALSE
14487	0.19566	0.956512	0.118077	0.731129	0.961062	NPFFR2	-0.607579	ESC_vs_N2P	FALSE	TRUE
14559	0.365401	-2.24587	0.114414	0.735173	0.961404	FGF17	0.00228788	ESC_vs_N2P	FALSE	FALSE
14613	0.176244	3.56458	0.111624	0.738303	0.961882	MAP2	0.106082	ESC_vs_N2P	FALSE	FALSE
14670	-0.147267	1.39827	0.108521	0.741834	0.962688	CCDC180	-0.781885	ESC_vs_N2P	FALSE	TRUE
14682	-0.134453	5.3851	0.108084	0.742337	0.962688	LARGE	0.00778405	ESC_vs_N2P	FALSE	FALSE
14848	0.112708	3.73075	0.0987404	0.753346	0.966077	PURA	0.0310039	ESC_vs_N2P	FALSE	FALSE
14880	-0.139106	2.62008	0.0973316	0.755056	0.966166	NNT-AS1	0.0663867	ESC_vs_N2P	FALSE	FALSE
14903	-0.203461	0.574939	0.0963731	0.756226	0.966245	NHLRC1	-0.390677	ESC_vs_N2P	FALSE	TRUE
14939	0.075483	4.78582	0.0938233	0.759372	0.967635	NGLY1	-0.375924	ESC_vs_N2P	FALSE	TRUE
14980	-0.159237	0.45295	0.0922938	0.761281	0.96764	PDCD6IPP2	-0.751153	ESC_vs_N2P	FALSE	TRUE
15056	-0.135791	0.932918	0.0886801	0.765862	0.968608	ZNF454	-0.472341	ESC_vs_N2P	FALSE	TRUE
15061	0.236458	1.53035	0.0884192	0.766197	0.968757	POMK	-0.331512	ESC_vs_N2P	FALSE	TRUE
15073	0.10509	6.1755	0.0878925	0.766874	0.968808	GRWD1	-0.722628	ESC_vs_N2P	FALSE	TRUE
15074	0.169673	0.701923	0.0878593	0.766917	0.968808	COLQ	-0.0430093	ESC_vs_N2P	FALSE	FALSE
150761	0.196319	8.21711	0.0876797	0.767148	0.968994	NLRP2	-0.273416	ESC_vs_N2P	FALSE	TRUE
15078	0.164246	2.51145	0.087564	0.767297	0.968994	WNT3	0.0169125	ESC_vs_N2P	FALSE	FALSE
15118	0.0625026	6.19289	0.0853978	0.770111	0.969969	ARL1	0.00844993	ESC_vs_N2P	FALSE	FALSE
151191	-0.269628	-0.97677	0.0853774	0.770138	0.969969	DOC2GP	0.462774	ESC_vs_N2P	FALSE	TRUE
15126	-0.178366	1.2026	0.0850402	0.77058	0.970119	ZFYVE28	-0.640002	ESC_vs_N2P	FALSE	TRUE
15150	-0.0635931	8.4164	0.0840335	0.771904	0.970255	NT5DC2	0.0831145	ESC_vs_N2P	FALSE	FALSE
15215	-0.183675	0.895091	0.0801371	0.777112	0.972308	BEGAIN	0.023995	ESC_vs_N2P	FALSE	FALSE
15238	0.0786641	4.94742	0.0792772	0.778279	0.972308	PPAP2C	-0.11024	ESC_vs_N2P	FALSE	FALSE
15245	0.0653954	6.39257	0.0790329	0.778612	0.972308	CRK	-0.330937	ESC_vs_N2P	FALSE	TRUE
15280	-0.210321	2.9711	0.0778772	0.780195	0.972308	PODNL1	0.0902239	ESC_vs_N2P	FALSE	FALSE
15286	0.236759	-1.69726	0.0776332	0.780531	0.972326	RBP4	0.0111893	ESC_vs_N2P	FALSE	FALSE
15300	-0.240903	-1.32447	0.0768993	0.781544	0.972714	TSPEAR	0.000393018	ESC_vs_N2P	FALSE	FALSE
15308	-0.105375	3.17193	0.076493	0.782107	0.972869	ZNF229	-0.331112	ESC_vs_N2P	FALSE	TRUE
15339	0.164152	4.707	0.0748842	0.784354	0.973724	MX1	-0.353451	ESC_vs_N2P	FALSE	TRUE
15354	-0.186471	4.4356	0.0737424	0.785964	0.974456	CHST8	-0.0770626	ESC_vs_N2P	FALSE	FALSE
15397	-0.322703	3.81487	0.0721217	0.788272	0.974899	MT1M	0.0375406	ESC_vs_N2P	FALSE	FALSE
15415	0.0999957	4.50542	0.0711115	0.789725	0.975481	USP3	0.0189425	ESC_vs_N2P	FALSE	FALSE
15416	0.265391	-2.03274	0.0710814	0.789769	0.975481	MESTIT1	-0.464223	ESC_vs_N2P	FALSE	TRUE
15493	-0.309265	-2.73957	0.0676132	0.794844	0.976925	LOC102723828	-0.00871065	ESC_vs_N2P	FALSE	FALSE
15608	0.0730753	5.67125	0.0626442	0.802364	0.978637	AKAP13	-0.152562	ESC_vs_N2P	FALSE	FALSE
15729	-0.0922368	2.52368	0.0581942	0.809373	0.979859	ZNF502	-0.47047	ESC_vs_N2P	FALSE	TRUE
15769	0.156909	-0.251724	0.0567267	0.811746	0.98017	LVRN	-0.770977	ESC_vs_N2P	FALSE	TRUE
15797	-0.181278	-0.455497	0.0557403	0.81336	0.980491	PARD6G-AS1	-0.534889	ESC_vs_N2P	FALSE	TRUE
15985	0.135444	-1.82896	0.0487435	0.825264	0.982972	BIRC3	-0.256356	ESC_vs_N2P	FALSE	TRUE
16050	0.0737442	3.34637	0.0459342	0.830296	0.984909	MED7	-0.698401	ESC_vs_N2P	FALSE	TRUE
16161	-0.14649	-1.80881	0.0423464	0.836961	0.986008	CERS3	-0.797057	ESC_vs_N2P	FALSE	TRUE
16176	-0.119006	-0.332763	0.0420179	0.837586	0.986008	LINC01347	-0.660189	ESC_vs_N2P	FALSE	TRUE
16227	-0.192301	-0.871273	0.0402911	0.840912	0.986843	PCDHA7	-0.111029	ESC_vs_N2P	FALSE	FALSE
16318	-0.0571696	3.64703	0.037729	0.845988	0.987195	ZNF700	-0.406018	ESC_vs_N2P	FALSE	TRUE
16327	0.135356	-0.751317	0.0373737	0.846706	0.98745	CLEC2L	0.0518471	ESC_vs_N2P	FALSE	FALSE
16486	0.1825	-3.01444	0.0327669	0.856355	0.988996	UPB1	0.089147	ESC_vs_N2P	FALSE	FALSE
16494	-0.220472	-2.23656	0.0325576	0.856809	0.988996	KIAA1755	-0.403892	ESC_vs_N2P	FALSE	TRUE
16508	0.0668027	4.65768	0.0322013	0.857587	0.989279	SHANK2	0.0151472	ESC_vs_N2P	FALSE	FALSE
16631	-0.0711135	5.20349	0.0287143	0.86544	0.990862	CLDN4	0.389924	ESC_vs_N2P	FALSE	TRUE
16661	0.0872963	0.766563	0.027859	0.867441	0.991107	PCDHB3	-0.171972	ESC_vs_N2P	FALSE	FALSE
16676	0.192264	-1.41739	0.0274679	0.868366	0.991107	PCDHA2	-0.302743	ESC_vs_N2P	FALSE	TRUE
16760	-0.268646	0.984679	0.025752	0.872507	0.991272	ZIC4	-0.0343101	ESC_vs_N2P	FALSE	FALSE
16765	0.0462325	4.50683	0.0256464	0.872767	0.991357	CEP104	-0.389076	ESC_vs_N2P	FALSE	TRUE
169021	-0.142441	-2.59057	0.02239	0.881054	0.992535	HIST4H4	-0.201922	ESC_vs_N2P	FALSE	TRUE
16909	-0.0431667	8.40616	0.0222842	0.881333	0.992535	CD151	-0.124533	ESC_vs_N2P	FALSE	FALSE
16927	-0.0980689	-1.24054	0.0216684	0.882973	0.993207	ZSCAN1	-0.274251	ESC_vs_N2P	FALSE	TRUE
16951	0.0452237	4.63983	0.021121	0.88445	0.993604	OLFM1	-0.0122764	ESC_vs_N2P	FALSE	FALSE
17065	-0.0405356	8.63978	0.0185515	0.89166	0.994957	CLIC4	0.0510094	ESC_vs_N2P	FALSE	FALSE
17077	0.0319611	5.51922	0.0182093	0.892658	0.995426	RUFY1	-0.38124	ESC_vs_N2P	FALSE	TRUE
17160	-0.132076	-0.0383936	0.0163368	0.898295	0.996854	LHX5-AS1	-0.00450204	ESC_vs_N2P	FALSE	FALSE
17174	-0.101048	0.318823	0.015984	0.899393	0.997181	ITGB2	-0.00357128	ESC_vs_N2P	FALSE	FALSE
17223	0.044985	3.95554	0.0149889	0.902559	0.997935	ATP9B	-0.601855	ESC_vs_N2P	FALSE	TRUE
17239	-0.107951	1.05853	0.0145582	0.903962	0.998346	LHX5	0.0156623	ESC_vs_N2P	FALSE	FALSE
17250	0.0328815	5.97095	0.0143765	0.904561	0.99855	TRMT1	-0.162633	ESC_vs_N2P	FALSE	FALSE
17326	-0.0408555	3.506	0.0127532	0.910086	1	RIN1	0.0609237	ESC_vs_N2P	FALSE	FALSE
17450	0.0767271	4.52872	0.0105161	0.918322	1	HPDL	-0.23238	ESC_vs_N2P	FALSE	TRUE
17457	0.0291319	6.70459	0.0104039	0.918757	1	CFDP1	-0.197275	ESC_vs_N2P	FALSE	FALSE
17552	-0.0485695	1.15112	0.0088592	0.925011	1	LOC102724312	-0.0027763	ESC_vs_N2P	FALSE	FALSE
17638	-0.0449112	-0.137034	0.00769602	0.930094	1	ENTPD1-AS1	-0.923204	ESC_vs_N2P	FALSE	TRUE
17736	0.0203743	5.52066	0.00644306	0.936024	1	ETFB	0.0239211	ESC_vs_N2P	FALSE	FALSE
17848	-0.0263329	2.96864	0.00491622	0.944102	1	ZNF506	-0.321406	ESC_vs_N2P	FALSE	TRUE
17862	-0.0536133	-0.958943	0.00477536	0.944907	1	GALNT9	-0.0456839	ESC_vs_N2P	FALSE	FALSE
17942	-0.0670032	0.738039	0.00390552	0.950169	1	MSC-AS1	0.141505	ESC_vs_N2P	FALSE	FALSE
18026	-0.0192684	8.20595	0.00318385	0.955003	1	AKAP12	-0.292856	ESC_vs_N2P	FALSE	TRUE
18033	-0.0306447	1.50922	0.0031345	0.955352	1	SLCO1A2	0.0268204	ESC_vs_N2P	FALSE	FALSE
18055	-0.0602715	-0.444146	0.00295198	0.956671	1	PDCD1	0.0141837	ESC_vs_N2P	FALSE	FALSE
18067	-0.0327016	-1.07603	0.00285017	0.957424	1	RNF32	-0.317103	ESC_vs_N2P	FALSE	TRUE
18072	-0.031604	9.78627	0.00280577	0.957756	1	SLC2A1	-0.0341316	ESC_vs_N2P	FALSE	FALSE
18081	-0.0369762	-0.452311	0.00273747	0.958273	1	PRR35	0.0379962	ESC_vs_N2P	FALSE	FALSE
180851	-0.0148754	9.0186	0.00267174	0.958777	1	PLEC	0.0324888	ESC_vs_N2P	FALSE	FALSE
18175	-0.046033	-2.73767	0.00211431	0.963325	1	LOC400548	-0.0131922	ESC_vs_N2P	FALSE	FALSE
18279	0.00966623	5.46868	0.00145239	0.9696	1	GMPPA	-0.112973	ESC_vs_N2P	FALSE	FALSE
18338	0.0189351	2.18904	0.00114004	0.973065	1	CSDC2	0.00980013	ESC_vs_N2P	FALSE	FALSE
18353	-0.00965061	6.65559	0.00109415	0.973612	1	ABR	0.00334635	ESC_vs_N2P	FALSE	FALSE
18392	0.0300337	3.13691	0.000890785	0.97619	1	FAM109B	-0.266862	ESC_vs_N2P	FALSE	TRUE
18447	-0.0231197	2.84929	0.000649	0.979676	1	PRRX2	0.0329104	ESC_vs_N2P	FALSE	FALSE
18547	-0.0157436	-0.78328	0.000291882	0.986369	1	DLK2	0.345867	ESC_vs_N2P	FALSE	TRUE
186061	0.00658064	10.3803	0.000134022	0.990763	1	POU5F1	0.0522463	ESC_vs_N2P	FALSE	FALSE
18703	-0.00119844	5.37486	2.21238e-05	0.996247	1	MRPS25	-0.297545	ESC_vs_N2P	FALSE	TRUE
18787	-5.12548e-15	-0.969163	0	1	1	BHLHE23	0.0113437	ESC_vs_N2P	FALSE	FALSE
18792	-5.12548e-15	-1.61428	0	1	1	C5orf17	0.0318874	ESC_vs_N2P	FALSE	FALSE
18814	-5.12548e-15	-3.21447	0	1	1	DEFB124	-0.561916	ESC_vs_N2P	FALSE	TRUE
188301	-5.12548e-15	-0.149051	0	1	1	FLJ32255	-0.144135	ESC_vs_N2P	FALSE	FALSE
18832	-5.12548e-15	-0.999294	0	1	1	FOLH1	-0.624578	ESC_vs_N2P	FALSE	TRUE
18840	-5.12548e-15	-3.20742	0	1	1	GSX2	0.00734732	ESC_vs_N2P	FALSE	FALSE
188611	-5.12548e-15	-1.12535	0	1	1	HOXB1	0.00695743	ESC_vs_N2P	FALSE	FALSE
18944	-5.12548e-15	-1.27037	0	1	1	LOC440982	-0.0507299	ESC_vs_N2P	FALSE	FALSE
18965	-5.12548e-15	-2.02156	0	1	1	MT1DP	0.124148	ESC_vs_N2P	FALSE	FALSE
189791	-5.12548e-15	3.788	0	1	1	PITX1	0.0104144	ESC_vs_N2P	FALSE	FALSE
18999	-5.12548e-15	-2.87776	0	1	1	RNF126P1	-0.525604	ESC_vs_N2P	FALSE	TRUE
19011	-5.12548e-15	-1.85079	0	1	1	SLC30A8	-0.0969238	ESC_vs_N2P	FALSE	FALSE
