# Supplementary material for: Transient naive reprogramming corrects hiPS cells functionally and epigenetically
Source: Nature. 2023 Aug 16;620(7975):863–72. doi: 10.1038/s41586-023-06424-7 (PMC10447250; doi:10.1038/s41586-023-06424-7)
Supplement: Supplementary file 11 — Data for differentially expressed TEs detected between isogenic hES and hiPS cell lines. Relates to Fig. 4 and Extended Data Fig. 8. [file 41586_2023_6424_MOESM11_ESM.xlsx]

## Sheet: MEL1_TE_differential_expression
seqnames	start	end	logFC	logCPM	LR	PValue	FDR	gene_id	contrast	significant	class	family	gene	transcript	id
chr4	88853914	88854547	11.767	5.32819	376.586	6.89202e-84	1.39088e-79	MER41B_dup647:ERV1:LTR	ESC_vs_Fibroblast	Significant	LTR	ERV1	MER41B	MER41B_dup647	MER41B_dup647:ERV1:LTR
chr4	88843407	88846434	9.9173	6.09591	305.975	1.64466e-68	1.65955e-64	HERVH-int_dup1666:ERV1:LTR	ESC_vs_Fibroblast	Significant	LTR	ERV1	HERVH-int	HERVH-int_dup1666	HERVH-int_dup1666:ERV1:LTR
chr4	88852571	88853317	10.2102	6.12846	255.929	1.32379e-57	8.90512e-54	L1M3_dup1518:L1:LINE	ESC_vs_Fibroblast	Significant	LINE	L1	L1M3	L1M3_dup1518	L1M3_dup1518:L1:LINE
chr4	88847972	88848398	8.35392	5.32584	218.091	2.35951e-49	1.19043e-45	LTR33_dup2441:ERVL:LTR	ESC_vs_Fibroblast	Significant	LTR	ERVL	LTR33	LTR33_dup2441	LTR33_dup2441:ERVL:LTR
chr7	83094253	83094699	12.9575	4.17578	198.917	3.59861e-45	1.45247e-41	LTR7_dup1138:ERV1:LTR	ESC_vs_Fibroblast	Significant	LTR	ERV1	LTR7	LTR7_dup1138	LTR7_dup1138:ERV1:LTR
chr13	43443868	43446839	13.332	5.04415	197.813	6.26854e-45	1.83203e-41	HERVH-int_dup4856:ERV1:LTR	ESC_vs_Fibroblast	Significant	LTR	ERV1	HERVH-int	HERVH-int_dup4856	HERVH-int_dup4856:ERV1:LTR
chr2	67559049	67562985	10.7137	6.31134	197.786	6.35461e-45	1.83203e-41	HERVH-int_dup648:ERV1:LTR	ESC_vs_Fibroblast	Significant	LTR	ERV1	HERVH-int	HERVH-int_dup648	HERVH-int_dup648:ERV1:LTR
chr2	77325306	77326726	9.72527	4.21793	183.393	8.80335e-42	2.22076e-38	L1ME3C_dup1336:L1:LINE	ESC_vs_Fibroblast	Significant	LINE	L1	L1ME3C	L1ME3C_dup1336	L1ME3C_dup1336:L1:LINE
chrX	91357573	91360433	11.23	6.71433	177.646	1.58286e-40	3.54931e-37	HERVH-int_dup3727:ERV1:LTR	ESC_vs_Fibroblast	Significant	LTR	ERV1	HERVH-int	HERVH-int_dup3727	HERVH-int_dup3727:ERV1:LTR
chr3	154993229	154998181	14.1127	4.58819	170.107	7.01276e-39	1.41524e-35	HERVH-int_dup1356:ERV1:LTR	ESC_vs_Fibroblast	Significant	LTR	ERV1	HERVH-int	HERVH-int_dup1356	HERVH-int_dup1356:ERV1:LTR
chr11	27638176	27638592	9.56396	3.88132	157.562	3.85786e-36	7.07777e-33	MSTB_dup5765:ERVL-MaLR:LTR	ESC_vs_Fibroblast	Significant	LTR	ERVL-MaLR	MSTB	MSTB_dup5765	MSTB_dup5765:ERVL-MaLR:LTR
chr19	21628945	21630298	11.8583	3.26844	154.323	1.96876e-35	3.31096e-32	L1PA7_dup12457:L1:LINE	ESC_vs_Fibroblast	Significant	LINE	L1	L1PA7	L1PA7_dup12457	L1PA7_dup12457:L1:LINE
chr10	53795841	53798870	12.6255	3.47738	151.977	6.40995e-35	9.95071e-32	HERVH-int_dup4088:ERV1:LTR	ESC_vs_Fibroblast	Significant	LTR	ERV1	HERVH-int	HERVH-int_dup4088	HERVH-int_dup4088:ERV1:LTR
chr7	83089437	83092523	8.30709	4.87742	149.67	2.04639e-34	2.94987e-31	HERVH-int_dup2905:ERV1:LTR	ESC_vs_Fibroblast	Significant	LTR	ERV1	HERVH-int	HERVH-int_dup2905	HERVH-int_dup2905:ERV1:LTR
chr13	51744453	51747420	10.7245	5.28609	149.063	2.77786e-34	3.73733e-31	HERVH-int_dup4869:ERV1:LTR	ESC_vs_Fibroblast	Significant	LTR	ERV1	HERVH-int	HERVH-int_dup4869	HERVH-int_dup4869:ERV1:LTR
chr13	51747693	51748074	12.2751	3.691	143.679	4.17708e-33	5.2686e-30	HERVH-int_dup4872:ERV1:LTR	ESC_vs_Fibroblast	Significant	LTR	ERV1	HERVH-int	HERVH-int_dup4872	HERVH-int_dup4872:ERV1:LTR
chr1	200380599	200381432	8.1154	2.76634	138.88	4.67939e-32	5.55499e-29	MER21B_dup186:ERVL:LTR	ESC_vs_Fibroblast	Significant	LTR	ERVL	MER21B	MER21B_dup186	MER21B_dup186:ERVL:LTR
chr7	83093021	83093677	9.27845	3.37802	135.501	2.56508e-31	2.87589e-28	HERVH-int_dup2907:ERV1:LTR	ESC_vs_Fibroblast	Significant	LTR	ERV1	HERVH-int	HERVH-int_dup2907	HERVH-int_dup2907:ERV1:LTR
chrX	91355239	91355689	11.2331	5.5541	133.271	7.88663e-31	8.37685e-28	LTR7_dup1494:ERV1:LTR	ESC_vs_Fibroblast	Significant	LTR	ERV1	LTR7	LTR7_dup1494	LTR7_dup1494:ERV1:LTR
chr2	67564335	67564733	12.9253	3.27583	131.416	2.00812e-30	2.02629e-27	LTR7_dup232:ERV1:LTR	ESC_vs_Fibroblast	Significant	LTR	ERV1	LTR7	LTR7_dup232	LTR7_dup232:ERV1:LTR
chr16	29759506	29760641	11.5953	2.52343	129.291	5.8579e-30	5.62944e-27	LTR12C_dup2431:ERV1:LTR	ESC_vs_Fibroblast	Significant	LTR	ERV1	LTR12C	LTR12C_dup2431	LTR12C_dup2431:ERV1:LTR
chr13	51748311	51748691	12.5069	3.73249	129.006	6.76082e-30	6.20182e-27	HERVH-int_dup4874:ERV1:LTR	ESC_vs_Fibroblast	Significant	LTR	ERV1	HERVH-int	HERVH-int_dup4874	HERVH-int_dup4874:ERV1:LTR
chr2	64480032	64483069	11.9477	4.04951	126.604	2.26841e-29	1.99038e-26	HERVH-int_dup635:ERV1:LTR	ESC_vs_Fibroblast	Significant	LTR	ERV1	HERVH-int	HERVH-int_dup635	HERVH-int_dup635:ERV1:LTR
chr19	21625784	21627216	11.0002	2.2389	124.798	5.63554e-29	4.73878e-26	SVA_B_dup434:SVA_B:Other	ESC_vs_Fibroblast	Significant	Other	SVA_B	SVA_B	SVA_B_dup434	SVA_B_dup434:SVA_B:Other
chrX	91356938	91357440	12.6548	3.40578	118.865	1.12115e-27	9.03192e-25	HERVH-int_dup3574:ERV1:LTR	ESC_vs_Fibroblast	Significant	LTR	ERV1	HERVH-int	HERVH-int_dup3574	HERVH-int_dup3574:ERV1:LTR
chr2	67562988	67563649	12.9723	3.53832	118.791	1.16362e-27	9.03192e-25	HERVH-int_dup649:ERV1:LTR	ESC_vs_Fibroblast	Significant	LTR	ERV1	HERVH-int	HERVH-int_dup649	HERVH-int_dup649:ERV1:LTR
chrX	91356280	91356935	10.4319	3.72401	116.732	3.28546e-27	2.4557e-24	HERVH-int_dup3725:ERV1:LTR	ESC_vs_Fibroblast	Significant	LTR	ERV1	HERVH-int	HERVH-int_dup3725	HERVH-int_dup3725:ERV1:LTR
chr11	3432020	3432321	12.1756	2.51373	116.031	4.68005e-27	3.37314e-24	AluSx1_dup64734:Alu:SINE	ESC_vs_Fibroblast	Significant	SINE	Alu	AluSx1	AluSx1_dup64734	AluSx1_dup64734:Alu:SINE
chr11	27636857	27636933	11.3719	1.89857	115.134	7.35626e-27	5.1192e-24	L1MC5_dup13377:L1:LINE	ESC_vs_Fibroblast	Significant	LINE	L1	L1MC5	L1MC5_dup13377	L1MC5_dup13377:L1:LINE
chr2	67564736	67564857	13.3692	4.42003	114.859	8.44894e-27	5.68361e-24	AluJo_dup7879:Alu:SINE	ESC_vs_Fibroblast	Significant	SINE	Alu	AluJo	AluJo_dup7879	AluJo_dup7879:Alu:SINE
chr6	113009716	113011156	-12.0147	0.855449	114.354	1.09031e-26	7.09792e-24	LTR12C_dup1223:ERV1:LTR	ESC_vs_Fibroblast	Significant	LTR	ERV1	LTR12C	LTR12C_dup1223	LTR12C_dup1223:ERV1:LTR
chr13	51749145	51749799	14.1263	5.27485	114.278	1.13273e-26	7.14364e-24	MSTA-int_dup2551:ERVL-MaLR:LTR	ESC_vs_Fibroblast	Significant	LTR	ERVL-MaLR	MSTA-int	MSTA-int_dup2551	MSTA-int_dup2551:ERVL-MaLR:LTR
chr13	43443197	43443597	11.4237	2.85724	113.616	1.58175e-26	9.6731e-24	HERVH-int_dup4853:ERV1:LTR	ESC_vs_Fibroblast	Significant	LTR	ERV1	HERVH-int	HERVH-int_dup4853	HERVH-int_dup4853:ERV1:LTR
chr5	177553531	177554103	7.11507	2.58461	112.969	2.19224e-26	1.30122e-23	MER34C2_dup181:ERV1:LTR	ESC_vs_Fibroblast	Significant	LTR	ERV1	MER34C2	MER34C2_dup181	MER34C2_dup181:ERV1:LTR
chr9	99977250	99978861	11.0385	3.34877	110.027	9.66497e-26	5.57282e-23	HERVH-int_dup3489:ERV1:LTR	ESC_vs_Fibroblast	Significant	LTR	ERV1	HERVH-int	HERVH-int_dup3489	HERVH-int_dup3489:ERV1:LTR
chr13	43442140	43442590	11.5272	2.61458	109.775	1.0977e-25	6.15355e-23	LTR7_dup1943:ERV1:LTR	ESC_vs_Fibroblast	Significant	LTR	ERV1	LTR7	LTR7_dup1943	LTR7_dup1943:ERV1:LTR
chrY	16000001	16001226	7.01338	2.03732	109.604	1.19643e-25	6.41858e-23	LTR12C_dup1772:ERV1:LTR	ESC_vs_Fibroblast	Significant	LTR	ERV1	LTR12C	LTR12C_dup1772	LTR12C_dup1772:ERV1:LTR
chr19	24051088	24053598	11.1384	1.95285	109.584	1.20859e-25	6.41858e-23	HERVK3-int_dup277:ERVK:LTR	ESC_vs_Fibroblast	Significant	LTR	ERVK	HERVK3-int	HERVK3-int_dup277	HERVK3-int_dup277:ERVK:LTR
chr5	120035469	120038653	9.14964	3.41595	109.167	1.49151e-25	7.718e-23	HERVH-int_dup2241:ERV1:LTR	ESC_vs_Fibroblast	Significant	LTR	ERV1	HERVH-int	HERVH-int_dup2241	HERVH-int_dup2241:ERV1:LTR
chr3	176041742	176044698	11.0275	2.01511	108.705	1.88309e-25	9.50065e-23	HERVH-int_dup1443:ERV1:LTR	ESC_vs_Fibroblast	Significant	LTR	ERV1	HERVH-int	HERVH-int_dup1443	HERVH-int_dup1443:ERV1:LTR
chr2	77315803	77319048	7.89456	4.14563	105.222	1.09193e-24	5.3747e-22	HERVH-int_dup682:ERV1:LTR	ESC_vs_Fibroblast	Significant	LTR	ERV1	HERVH-int	HERVH-int_dup682	HERVH-int_dup682:ERV1:LTR
chr11	94390399	94390701	11.4422	2.45749	104.743	1.39066e-24	6.68211e-22	MER51B_dup523:ERV1:LTR	ESC_vs_Fibroblast	Significant	LTR	ERV1	MER51B	MER51B_dup523	MER51B_dup523:ERV1:LTR
chr3	54668962	54669334	11.6741	2.54513	104.663	1.44765e-24	6.79418e-22	HERVH-int_dup1117:ERV1:LTR	ESC_vs_Fibroblast	Significant	LTR	ERV1	HERVH-int	HERVH-int_dup1117	HERVH-int_dup1117:ERV1:LTR
chr9	99978858	99980517	11.3588	3.15784	104.578	1.51146e-24	6.93246e-22	HERVH-int_dup3490:ERV1:LTR	ESC_vs_Fibroblast	Significant	LTR	ERV1	HERVH-int	HERVH-int_dup3490	HERVH-int_dup3490:ERV1:LTR
chr2	77321157	77322621	9.17334	3.22836	103.593	2.48468e-24	1.10129e-21	L1M2_dup804:L1:LINE	ESC_vs_Fibroblast	Significant	LINE	L1	L1M2	L1M2_dup804	L1M2_dup804:L1:LINE
chr3	154965196	154966960	12.9571	3.49477	103.573	2.51024e-24	1.10129e-21	Tigger2_dup630:TcMar-Tigger:DNA	ESC_vs_Fibroblast	Significant	DNA	TcMar-Tigger	Tigger2	Tigger2_dup630	Tigger2_dup630:TcMar-Tigger:DNA
chr15	33028004	33028948	-11.4428	0.2771	103.5	2.60426e-24	1.11822e-21	L1M4_dup14143:L1:LINE	ESC_vs_Fibroblast	Significant	LINE	L1	L1M4	L1M4_dup14143	L1M4_dup14143:L1:LINE
chr5	7267739	7268401	11.4902	2.21687	103.232	2.98158e-24	1.25357e-21	HERVH-int_dup2049:ERV1:LTR	ESC_vs_Fibroblast	Significant	LTR	ERV1	HERVH-int	HERVH-int_dup2049	HERVH-int_dup2049:ERV1:LTR
chr7	121715228	121715758	4.49736	3.4381	102.915	3.49916e-24	1.44116e-21	L1MB8_dup6738:L1:LINE	ESC_vs_Fibroblast	Significant	LINE	L1	L1MB8	L1MB8_dup6738	L1MB8_dup6738:L1:LINE
chrY	5809604	5812627	14.1133	6.77522	102.402	4.53195e-24	1.82919e-21	HERVH-int_dup3956:ERV1:LTR	ESC_vs_Fibroblast	Significant	LTR	ERV1	HERVH-int	HERVH-int_dup3956	HERVH-int_dup3956:ERV1:LTR
chr5	120033731	120034106	10.6174	1.85316	102.26	4.86997e-24	1.92708e-21	HERVH-int_dup2237:ERV1:LTR	ESC_vs_Fibroblast	Significant	LTR	ERV1	HERVH-int	HERVH-int_dup2237	HERVH-int_dup2237:ERV1:LTR
chr3	48318442	48319806	6.77798	1.89274	100.584	1.13491e-23	4.40454e-21	HERVIP10F-int_dup91:ERV1:LTR	ESC_vs_Fibroblast	Significant	LTR	ERV1	HERVIP10F-int	HERVIP10F-int_dup91	HERVIP10F-int_dup91:ERV1:LTR
chr9	38407283	38407429	6.30693	1.89176	100.342	1.28228e-23	4.88257e-21	MIR3_dup46783:MIR:SINE	ESC_vs_Fibroblast	Significant	SINE	MIR	MIR3	MIR3_dup46783	MIR3_dup46783:MIR:SINE
chr3	54670846	54673777	8.67046	2.75306	100.121	1.43389e-23	5.35875e-21	HERVH-int_dup1122:ERV1:LTR	ESC_vs_Fibroblast	Significant	LTR	ERV1	HERVH-int	HERVH-int_dup1122	HERVH-int_dup1122:ERV1:LTR
chrX	121361641	121365128	10.8592	1.27725	99.6889	1.78321e-23	6.54309e-21	MER41-int_dup1098:ERV1:LTR	ESC_vs_Fibroblast	Significant	LTR	ERV1	MER41-int	MER41-int_dup1098	MER41-int_dup1098:ERV1:LTR
chr4	88857074	88857520	12.0936	3.31641	99.5976	1.86731e-23	6.72932e-21	LTR7_dup673:ERV1:LTR	ESC_vs_Fibroblast	Significant	LTR	ERV1	LTR7	LTR7_dup673	LTR7_dup673:ERV1:LTR
chr1	38894784	38895444	11.4335	1.59934	99.2917	2.17919e-23	7.71546e-21	HERVH-int_dup59:ERV1:LTR	ESC_vs_Fibroblast	Significant	LTR	ERV1	HERVH-int	HERVH-int_dup59	HERVH-int_dup59:ERV1:LTR
chr3	54668511	54668961	10.5282	1.59959	98.2124	3.75835e-23	1.30771e-20	LTR7_dup430:ERV1:LTR	ESC_vs_Fibroblast	Significant	LTR	ERV1	LTR7	LTR7_dup430	LTR7_dup430:ERV1:LTR
chr10	53795217	53795721	11.3381	2.0018	97.9032	4.39332e-23	1.50274e-20	HERVH-int_dup4086:ERV1:LTR	ESC_vs_Fibroblast	Significant	LTR	ERV1	HERVH-int	HERVH-int_dup4086	HERVH-int_dup4086:ERV1:LTR
chr19	6582367	6582820	-10.7378	0.448199	96.7951	7.68855e-23	2.58604e-20	L1PA5_dup10756:L1:LINE	ESC_vs_Fibroblast	Significant	LINE	L1	L1PA5	L1PA5_dup10756	L1PA5_dup10756:L1:LINE
chr3	176039407	176039857	11.0873	1.97357	96.6511	8.26862e-23	2.73556e-20	LTR7_dup564:ERV1:LTR	ESC_vs_Fibroblast	Significant	LTR	ERV1	LTR7	LTR7_dup564	LTR7_dup564:ERV1:LTR
chr3	54669552	54670206	7.71671	2.23966	96.4425	9.1872e-23	2.99043e-20	HERVH-int_dup1119:ERV1:LTR	ESC_vs_Fibroblast	Significant	LTR	ERV1	HERVH-int	HERVH-int_dup1119	HERVH-int_dup1119:ERV1:LTR
chr2	216224660	216224960	-11.4586	0.301169	96.3043	9.85164e-23	3.15581e-20	AluSx1_dup15429:Alu:SINE	ESC_vs_Fibroblast	Significant	SINE	Alu	AluSx1	AluSx1_dup15429	AluSx1_dup15429:Alu:SINE
chr13	43424444	43424848	10.9291	1.76124	96.1713	1.05362e-22	3.32237e-20	MLT1C_dup14402:ERVL-MaLR:LTR	ESC_vs_Fibroblast	Significant	LTR	ERVL-MaLR	MLT1C	MLT1C_dup14402	MLT1C_dup14402:ERVL-MaLR:LTR
chr7	145942806	145945904	11.8591	2.91503	95.4869	1.48877e-22	4.62227e-20	HERVH-int_dup3065:ERV1:LTR	ESC_vs_Fibroblast	Significant	LTR	ERV1	HERVH-int	HERVH-int_dup3065	HERVH-int_dup3065:ERV1:LTR
chr13	43442591	43442969	10.8486	2.42699	95.3538	1.59228e-22	4.86877e-20	HERVH-int_dup4851:ERV1:LTR	ESC_vs_Fibroblast	Significant	LTR	ERV1	HERVH-int	HERVH-int_dup4851	HERVH-int_dup4851:ERV1:LTR
chr5	123833139	123836144	12.3017	2.13667	94.4331	2.53519e-22	7.63623e-20	HERVH-int_dup2257:ERV1:LTR	ESC_vs_Fibroblast	Significant	LTR	ERV1	HERVH-int	HERVH-int_dup2257	HERVH-int_dup2257:ERV1:LTR
chr3	48314269	48314788	5.512	2.17261	94.1229	2.96534e-22	8.80051e-20	LTR10G_dup12:ERV1:LTR	ESC_vs_Fibroblast	Significant	LTR	ERV1	LTR10G	LTR10G_dup12	LTR10G_dup12:ERV1:LTR
chr10	53794563	53795214	9.37588	2.6084	93.7893	3.50969e-22	1.02651e-19	HERVH-int_dup4085:ERV1:LTR	ESC_vs_Fibroblast	Significant	LTR	ERV1	HERVH-int	HERVH-int_dup4085	HERVH-int_dup4085:ERV1:LTR
chr2	8031403	8031734	10.9904	2.19667	93.4736	4.11659e-22	1.18681e-19	L1M4_dup1127:L1:LINE	ESC_vs_Fibroblast	Significant	LINE	L1	L1M4	L1M4_dup1127	L1M4_dup1127:L1:LINE
chr5	7268997	7269444	7.10564	2.75341	92.3045	7.43138e-22	2.11229e-19	LTR7_dup819:ERV1:LTR	ESC_vs_Fibroblast	Significant	LTR	ERV1	LTR7	LTR7_dup819	LTR7_dup819:ERV1:LTR
chr7	121713629	121714148	4.64194	4.45469	92.0131	8.61055e-22	2.41346e-19	L1MB8_dup6735:L1:LINE	ESC_vs_Fibroblast	Significant	LINE	L1	L1MB8	L1MB8_dup6735	L1MB8_dup6735:L1:LINE
chr14	48702982	48703438	11.3089	4.50377	91.9694	8.80274e-22	2.43354e-19	L1MB1_dup5113:L1:LINE	ESC_vs_Fibroblast	Significant	LINE	L1	L1MB1	L1MB1_dup5113	L1MB1_dup5113:L1:LINE
chr11	3420015	3420423	11.1422	1.76984	91.4662	1.13514e-21	3.09571e-19	LTR7_dup1715:ERV1:LTR	ESC_vs_Fibroblast	Significant	LTR	ERV1	LTR7	LTR7_dup1715	LTR7_dup1715:ERV1:LTR
chr19	21630397	21631161	7.8284	1.93417	90.491	1.85818e-21	4.99999e-19	L1PA7_dup12458:L1:LINE	ESC_vs_Fibroblast	Significant	LINE	L1	L1PA7	L1PA7_dup12458	L1PA7_dup12458:L1:LINE
chr5	7264144	7267101	7.6645	3.11239	90.3284	2.01737e-21	5.3569e-19	HERVH-int_dup2046:ERV1:LTR	ESC_vs_Fibroblast	Significant	LTR	ERV1	HERVH-int	HERVH-int_dup2046	HERVH-int_dup2046:ERV1:LTR
chr5	7263693	7264141	10.9907	2.29936	90.2172	2.13403e-21	5.5931e-19	LTR7_dup818:ERV1:LTR	ESC_vs_Fibroblast	Significant	LTR	ERV1	LTR7	LTR7_dup818	LTR7_dup818:ERV1:LTR
chr2	231409494	231410269	-11.1276	-0.0432898	89.7826	2.65817e-21	6.8775e-19	L1PREC2_dup1084:L1:LINE	ESC_vs_Fibroblast	NS	LINE	L1	L1PREC2	L1PREC2_dup1084	L1PREC2_dup1084:L1:LINE
chr4	93197540	93198346	10.3343	1.44094	89.4979	3.06969e-21	7.8417e-19	HERVH-int_dup1706:ERV1:LTR	ESC_vs_Fibroblast	Significant	LTR	ERV1	HERVH-int	HERVH-int_dup1706	HERVH-int_dup1706:ERV1:LTR
chr10	53793517	53793967	11.0981	2.08259	89.2124	3.54614e-21	8.94558e-19	LTR7_dup1660:ERV1:LTR	ESC_vs_Fibroblast	Significant	LTR	ERV1	LTR7	LTR7_dup1660	LTR7_dup1660:ERV1:LTR
chr5	120034313	120034975	10.8608	1.93965	88.6649	4.67689e-21	1.16524e-18	HERVH-int_dup2239:ERV1:LTR	ESC_vs_Fibroblast	Significant	LTR	ERV1	HERVH-int	HERVH-int_dup2239	HERVH-int_dup2239:ERV1:LTR
chr4	93179450	93179854	11.4204	1.61945	88.3466	5.49347e-21	1.352e-18	MSTA_dup4966:ERVL-MaLR:LTR	ESC_vs_Fibroblast	Significant	LTR	ERVL-MaLR	MSTA	MSTA_dup4966	MSTA_dup4966:ERVL-MaLR:LTR
chrX	121380847	121381707	11.2012	1.21184	88.2775	5.68864e-21	1.38316e-18	MER4D_dup781:ERV1:LTR	ESC_vs_Fibroblast	Significant	LTR	ERV1	MER4D	MER4D_dup781	MER4D_dup781:ERV1:LTR
chr13	51749878	51750261	10.9598	4.7768	87.2262	9.67938e-21	2.32547e-18	MSTA_dup15416:ERVL-MaLR:LTR	ESC_vs_Fibroblast	Significant	LTR	ERVL-MaLR	MSTA	MSTA_dup15416	MSTA_dup15416:ERVL-MaLR:LTR
chr14	48726909	48729741	14.1055	4.80408	87.0719	1.04648e-20	2.48459e-18	HERVH-int_dup5063:ERV1:LTR	ESC_vs_Fibroblast	Significant	LTR	ERV1	HERVH-int	HERVH-int_dup5063	HERVH-int_dup5063:ERV1:LTR
chr1	38891199	38894146	11.464	2.1055	86.7827	1.21125e-20	2.84235e-18	HERVH-int_dup56:ERV1:LTR	ESC_vs_Fibroblast	Significant	LTR	ERV1	HERVH-int	HERVH-int_dup56	HERVH-int_dup56:ERV1:LTR
chr7	83093878	83094252	10.7078	1.97747	86.6773	1.27755e-20	2.96348e-18	HERVH-int_dup2909:ERV1:LTR	ESC_vs_Fibroblast	Significant	LTR	ERV1	HERVH-int	HERVH-int_dup2909	HERVH-int_dup2909:ERV1:LTR
chr3	54670201	54670702	10.9247	2.15199	86.5097	1.39052e-20	3.18887e-18	HERVH-int_dup1120:ERV1:LTR	ESC_vs_Fibroblast	Significant	LTR	ERV1	HERVH-int	HERVH-int_dup1120	HERVH-int_dup1120:ERV1:LTR
chr3	54662683	54663156	10.9451	2.07139	86.4636	1.42335e-20	3.22748e-18	LTR33A_dup419:ERVL:LTR	ESC_vs_Fibroblast	Significant	LTR	ERVL	LTR33A	LTR33A_dup419	LTR33A_dup419:ERVL:LTR
chrX	91355690	91356062	13.062	3.65785	86.261	1.57692e-20	3.53597e-18	HERVH-int_dup3723:ERV1:LTR	ESC_vs_Fibroblast	Significant	LTR	ERV1	HERVH-int	HERVH-int_dup3723	HERVH-int_dup3723:ERV1:LTR
chr21	45910157	45910994	10.3623	1.31786	86.1498	1.6681e-20	3.69933e-18	LTR1_dup1391:ERV1:LTR	ESC_vs_Fibroblast	Significant	LTR	ERV1	LTR1	LTR1_dup1391	LTR1_dup1391:ERV1:LTR
chr4	62632332	62635258	11.0112	1.78995	86.033	1.76956e-20	3.88169e-18	HERVH-int_dup1640:ERV1:LTR	ESC_vs_Fibroblast	Significant	LTR	ERV1	HERVH-int	HERVH-int_dup1640	HERVH-int_dup1640:ERV1:LTR
chrX	124525027	124527956	10.333	1.8798	85.5317	2.28012e-20	4.94787e-18	HERVH-int_dup3881:ERV1:LTR	ESC_vs_Fibroblast	Significant	LTR	ERV1	HERVH-int	HERVH-int_dup3881	HERVH-int_dup3881:ERV1:LTR
chr2	64483308	64483717	7.86179	2.29408	85.3169	2.54183e-20	5.45709e-18	HERVH-int_dup638:ERV1:LTR	ESC_vs_Fibroblast	Significant	LTR	ERV1	HERVH-int	HERVH-int_dup638	HERVH-int_dup638:ERV1:LTR
chr13	43423715	43424216	11.1389	1.8098	83.6585	5.88066e-20	1.24924e-17	Charlie1a_dup4399:hAT-Charlie:DNA	ESC_vs_Fibroblast	Significant	DNA	hAT-Charlie	Charlie1a	Charlie1a_dup4399	Charlie1a_dup4399:hAT-Charlie:DNA
chrY	16008937	16009874	6.63234	1.33128	83.3139	7.0007e-20	1.47079e-17	LTR12C_dup1773:ERV1:LTR	ESC_vs_Fibroblast	Significant	LTR	ERV1	LTR12C	LTR12C_dup1773	LTR12C_dup1773:ERV1:LTR
chr2	67573315	67573806	7.75446	1.00797	83.2946	7.06937e-20	1.47079e-17	MLT1D_dup1759:ERVL-MaLR:LTR	ESC_vs_Fibroblast	Significant	LTR	ERVL-MaLR	MLT1D	MLT1D_dup1759	MLT1D_dup1759:ERVL-MaLR:LTR
chr11	27635863	27636251	11.5214	2.35816	83.1887	7.45838e-20	1.53589e-17	L1MC5_dup13376:L1:LINE	ESC_vs_Fibroblast	Significant	LINE	L1	L1MC5	L1MC5_dup13376	L1MC5_dup13376:L1:LINE
chr10	92567497	92571165	12.1202	2.7445	83.0756	7.89759e-20	1.60991e-17	HERVH-int_dup4152:ERV1:LTR	ESC_vs_Fibroblast	Significant	LTR	ERV1	HERVH-int	HERVH-int_dup4152	HERVH-int_dup4152:ERV1:LTR
chr1	62700147	62700829	8.15244	3.34974	82.5457	1.03257e-19	2.08383e-17	LTR8_dup75:ERV1:LTR	ESC_vs_Fibroblast	Significant	LTR	ERV1	LTR8	LTR8_dup75	LTR8_dup75:ERV1:LTR
chr13	51760891	51761704	11.4915	2.40653	81.679	1.60083e-19	3.19864e-17	L1MC5_dup15334:L1:LINE	ESC_vs_Fibroblast	Significant	LINE	L1	L1MC5	L1MC5_dup15334	L1MC5_dup15334:L1:LINE
chr19	6582821	6583014	-7.10247	0.619575	81.0078	2.24828e-19	4.4483e-17	THE1-int_dup601:ERVL-MaLR:LTR	ESC_vs_Fibroblast	Significant	LTR	ERVL-MaLR	THE1-int	THE1-int_dup601	THE1-int_dup601:ERVL-MaLR:LTR
chr16	9765418	9770676	9.94753	3.46725	80.7823	2.52003e-19	4.93755e-17	HERVH-int_dup5294:ERV1:LTR	ESC_vs_Fibroblast	Significant	LTR	ERV1	HERVH-int	HERVH-int_dup5294	HERVH-int_dup5294:ERV1:LTR
chr2	67563651	67563866	11.4724	2.10361	80.4412	2.99478e-19	5.81132e-17	HERVH-int_dup650:ERV1:LTR	ESC_vs_Fibroblast	Significant	LTR	ERV1	HERVH-int	HERVH-int_dup650	HERVH-int_dup650:ERV1:LTR
chr7	83092514	83093018	10.4263	1.86773	80.145	3.4791e-19	6.68683e-17	HERVH-int_dup2906:ERV1:LTR	ESC_vs_Fibroblast	Significant	LTR	ERV1	HERVH-int	HERVH-int_dup2906	HERVH-int_dup2906:ERV1:LTR
chr5	7268619	7268996	10.868	1.69205	79.6755	4.41237e-19	8.40058e-17	HERVH-int_dup2051:ERV1:LTR	ESC_vs_Fibroblast	Significant	LTR	ERV1	HERVH-int	HERVH-int_dup2051	HERVH-int_dup2051:ERV1:LTR
chr5	120034978	120035478	9.89114	1.82191	79.3467	5.21124e-19	9.82879e-17	HERVH-int_dup2240:ERV1:LTR	ESC_vs_Fibroblast	Significant	LTR	ERV1	HERVH-int	HERVH-int_dup2240	HERVH-int_dup2240:ERV1:LTR
chr19	21624852	21625467	6.9204	1.30342	79.1262	5.82667e-19	1.08878e-16	LTR43_dup325:ERV1:LTR	ESC_vs_Fibroblast	Significant	LTR	ERV1	LTR43	LTR43_dup325	LTR43_dup325:ERV1:LTR
chr1	79956579	79959391	11.346	0.442127	78.8931	6.55635e-19	1.21389e-16	HERVH-int_dup156:ERV1:LTR	ESC_vs_Fibroblast	Significant	LTR	ERV1	HERVH-int	HERVH-int_dup156	HERVH-int_dup156:ERV1:LTR
chr5	7273213	7273650	11.0421	1.78259	78.618	7.53607e-19	1.38259e-16	MLT1J1_dup1613:ERVL-MaLR:LTR	ESC_vs_Fibroblast	Significant	LTR	ERVL-MaLR	MLT1J1	MLT1J1_dup1613	MLT1J1_dup1613:ERVL-MaLR:LTR
chr6	77272017	77272409	8.35164	2.63237	78.1963	9.32928e-19	1.69616e-16	LTR7_dup996:ERV1:LTR	ESC_vs_Fibroblast	Significant	LTR	ERV1	LTR7	LTR7_dup996	LTR7_dup996:ERV1:LTR
chr7	121714904	121715076	4.85904	2.59486	77.4339	1.37238e-18	2.47286e-16	AluJb_dup57767:Alu:SINE	ESC_vs_Fibroblast	Significant	SINE	Alu	AluJb	AluJb_dup57767	AluJb_dup57767:Alu:SINE
chr10	102147801	102148155	4.59669	2.23002	76.8919	1.80574e-18	3.22493e-16	LTR7B_dup537:ERV1:LTR	ESC_vs_Fibroblast	Significant	LTR	ERV1	LTR7B	LTR7B_dup537	LTR7B_dup537:ERV1:LTR
chr11	27636505	27636812	11.3508	1.76918	76.8203	1.87244e-18	3.31471e-16	AluSz6_dup27879:Alu:SINE	ESC_vs_Fibroblast	Significant	SINE	Alu	AluSz6	AluSz6_dup27879	AluSz6_dup27879:Alu:SINE
chr12	69013985	69014273	-10.2323	-0.735939	75.8403	3.07562e-18	5.39732e-16	AluSq2_dup36610:Alu:SINE	ESC_vs_Fibroblast	NS	SINE	Alu	AluSq2	AluSq2_dup36610	AluSq2_dup36610:Alu:SINE
chr19	21623470	21623980	11.2505	1.70512	75.6204	3.43795e-18	5.98114e-16	LTR61_dup133:ERV1:LTR	ESC_vs_Fibroblast	Significant	LTR	ERV1	LTR61	LTR61_dup133	LTR61_dup133:ERV1:LTR
chr6	30805150	30805764	10.8199	0.950451	75.2379	4.17271e-18	7.19739e-16	L1MC4a_dup9833:L1:LINE	ESC_vs_Fibroblast	Significant	LINE	L1	L1MC4a	L1MC4a_dup9833	L1MC4a_dup9833:L1:LINE
chr10	92572567	92573015	8.09795	2.63918	74.9565	4.81189e-18	8.22956e-16	LTR7_dup1690:ERV1:LTR	ESC_vs_Fibroblast	Significant	LTR	ERV1	LTR7	LTR7_dup1690	LTR7_dup1690:ERV1:LTR
chr10	92055172	92058154	10.4023	2.99317	73.8652	8.36398e-18	1.41843e-15	HERVH-int_dup4146:ERV1:LTR	ESC_vs_Fibroblast	Significant	LTR	ERV1	HERVH-int	HERVH-int_dup4146	HERVH-int_dup4146:ERV1:LTR
chr2	64483952	64484330	10.1243	1.69184	73.6924	9.12896e-18	1.53526e-15	HERVH-int_dup641:ERV1:LTR	ESC_vs_Fibroblast	Significant	LTR	ERV1	HERVH-int	HERVH-int_dup641	HERVH-int_dup641:ERV1:LTR
chr11	27650619	27651066	11.345	2.67573	73.6341	9.40252e-18	1.5682e-15	LTR7_dup1742:ERV1:LTR	ESC_vs_Fibroblast	Significant	LTR	ERV1	LTR7	LTR7_dup1742	LTR7_dup1742:ERV1:LTR
chr11	3408679	3411970	11.5985	2.2075	73.5953	9.58918e-18	1.58622e-15	SATR2_dup151:Satellite:Satellite	ESC_vs_Fibroblast	Significant	Satellite	Satellite	SATR2	SATR2_dup151	SATR2_dup151:Satellite:Satellite
chr9	99981815	99982296	12.1105	3.83857	73.5163	9.98061e-18	1.62613e-15	LTR7_dup1387:ERV1:LTR	ESC_vs_Fibroblast	Significant	LTR	ERV1	LTR7	LTR7_dup1387	LTR7_dup1387:ERV1:LTR
chr19	54339556	54339773	9.6217	3.29853	73.5142	9.9916e-18	1.62613e-15	HERVH-int_dup5688:ERV1:LTR	ESC_vs_Fibroblast	Significant	LTR	ERV1	HERVH-int	HERVH-int_dup5688	HERVH-int_dup5688:ERV1:LTR
chr4	240701	241790	7.95439	1.77149	73.3396	1.09155e-17	1.76228e-15	MER11B_dup123:ERVK:LTR	ESC_vs_Fibroblast	Significant	LTR	ERVK	MER11B	MER11B_dup123	MER11B_dup123:ERVK:LTR
chr6	86160745	86160858	-10.7393	-0.409066	72.6697	1.5327e-17	2.45488e-15	MIR_dup68046:MIR:SINE	ESC_vs_Fibroblast	NS	SINE	MIR	MIR	MIR_dup68046	MIR_dup68046:MIR:SINE
chr2	67563980	67564268	8.20283	2.48742	72.2728	1.87413e-17	2.97809e-15	HERVH-int_dup652:ERV1:LTR	ESC_vs_Fibroblast	Significant	LTR	ERV1	HERVH-int	HERVH-int_dup652	HERVH-int_dup652:ERV1:LTR
chr2	77320793	77321156	10.1706	1.31441	72.2431	1.9026e-17	2.99971e-15	LTR7_dup246:ERV1:LTR	ESC_vs_Fibroblast	Significant	LTR	ERV1	LTR7	LTR7_dup246	LTR7_dup246:ERV1:LTR
chr22	18040309	18041751	7.39791	1.22159	71.2993	3.06943e-17	4.80187e-15	SVA_F_dup971:SVA_F:Other	ESC_vs_Fibroblast	Significant	Other	SVA_F	SVA_F	SVA_F_dup971	SVA_F_dup971:SVA_F:Other
chr7	121714149	121714875	4.13696	3.63157	71.1309	3.34295e-17	5.18955e-15	L1MB8_dup6736:L1:LINE	ESC_vs_Fibroblast	Significant	LINE	L1	L1MB8	L1MB8_dup6736	L1MB8_dup6736:L1:LINE
chr6	167650263	167651024	11.1457	2.22787	70.9319	3.69767e-17	5.69639e-15	MER4D1_dup558:ERV1:LTR	ESC_vs_Fibroblast	Significant	LTR	ERV1	MER4D1	MER4D1_dup558	MER4D1_dup558:ERV1:LTR
chr12	7948717	7948928	9.67104	1.7102	70.8008	3.9517e-17	6.04161e-15	AluSc8_dup14084:Alu:SINE	ESC_vs_Fibroblast	Significant	SINE	Alu	AluSc8	AluSc8_dup14084	AluSc8_dup14084:Alu:SINE
chr4	250297	250671	10.2157	0.901143	70.7784	3.99681e-17	6.06463e-15	SVA_F_dup245:SVA_F:Other	ESC_vs_Fibroblast	Significant	Other	SVA_F	SVA_F	SVA_F_dup245	SVA_F_dup245:SVA_F:Other
chr9	115750431	115756749	6.19622	1.76968	70.1158	5.59235e-17	8.42233e-15	L1PA10_dup3799:L1:LINE	ESC_vs_Fibroblast	Significant	LINE	L1	L1PA10	L1PA10_dup3799	L1PA10_dup3799:L1:LINE
chr19	38316454	38318636	10.4708	1.0699	70.0223	5.86367e-17	8.76554e-15	Tigger1_dup11300:TcMar-Tigger:DNA	ESC_vs_Fibroblast	Significant	DNA	TcMar-Tigger	Tigger1	Tigger1_dup11300	Tigger1_dup11300:TcMar-Tigger:DNA
chr19	54340152	54340602	10.4505	3.79289	69.95	6.0827e-17	9.02609e-15	LTR7_dup2246:ERV1:LTR	ESC_vs_Fibroblast	Significant	LTR	ERV1	LTR7	LTR7_dup2246	LTR7_dup2246:ERV1:LTR
chr6	126025196	126028457	9.52922	2.1241	69.7723	6.6561e-17	9.80487e-15	HERVH-int_dup2636:ERV1:LTR	ESC_vs_Fibroblast	Significant	LTR	ERV1	HERVH-int	HERVH-int_dup2636	HERVH-int_dup2636:ERV1:LTR
chr1	79954293	79954702	10.8872	-0.021581	69.6744	6.99484e-17	1.02292e-14	LTR7_dup57:ERV1:LTR	ESC_vs_Fibroblast	NS	LTR	ERV1	LTR7	LTR7_dup57	LTR7_dup57:ERV1:LTR
chr13	51748692	51749142	10.6186	2.15769	69.6406	7.11565e-17	1.0331e-14	LTR7_dup1952:ERV1:LTR	ESC_vs_Fibroblast	Significant	LTR	ERV1	LTR7	LTR7_dup1952	LTR7_dup1952:ERV1:LTR
chrY	5812759	5812972	11.2134	3.42852	69.2385	8.72475e-17	1.25767e-14	HERVH-int_dup3958:ERV1:LTR	ESC_vs_Fibroblast	Significant	LTR	ERV1	HERVH-int	HERVH-int_dup3958	HERVH-int_dup3958:ERV1:LTR
chr12	59718041	59718697	10.0001	1.41399	69.1304	9.21658e-17	1.31529e-14	HERVH-int_dup4689:ERV1:LTR	ESC_vs_Fibroblast	Significant	LTR	ERV1	HERVH-int	HERVH-int_dup4689	HERVH-int_dup4689:ERV1:LTR
chr4	63919138	63927463	-10.1823	-0.979752	69.1192	9.26902e-17	1.31529e-14	HERV9-int_dup251:ERV1:LTR	ESC_vs_Fibroblast	NS	LTR	ERV1	HERV9-int	HERV9-int_dup251	HERV9-int_dup251:ERV1:LTR
chr5	7272501	7272890	10.6382	1.39832	69.1084	9.31999e-17	1.31529e-14	MLT1C_dup5395:ERVL-MaLR:LTR	ESC_vs_Fibroblast	Significant	LTR	ERVL-MaLR	MLT1C	MLT1C_dup5395	MLT1C_dup5395:ERVL-MaLR:LTR
chr1	31652212	31652484	10.2399	1.09202	68.5239	1.25348e-16	1.75481e-14	AluSz_dup1968:Alu:SINE	ESC_vs_Fibroblast	Significant	SINE	Alu	AluSz	AluSz_dup1968	AluSz_dup1968:Alu:SINE
chr5	25433912	25434220	11.4975	2.22177	68.5124	1.26082e-16	1.75481e-14	AluY_dup33038:Alu:SINE	ESC_vs_Fibroblast	Significant	SINE	Alu	AluY	AluY_dup33038	AluY_dup33038:Alu:SINE
chr2	210167966	210168622	10.0347	0.578591	68.1257	1.534e-16	2.12039e-14	HERVH-int_dup921:ERV1:LTR	ESC_vs_Fibroblast	Significant	LTR	ERV1	HERVH-int	HERVH-int_dup921	HERVH-int_dup921:ERV1:LTR
chrX	124522687	124523139	9.97996	0.969956	68.0897	1.56221e-16	2.14469e-14	LTR7_dup1549:ERV1:LTR	ESC_vs_Fibroblast	Significant	LTR	ERV1	LTR7	LTR7_dup1549	LTR7_dup1549:ERV1:LTR
chr2	67564927	67565075	9.85511	3.37716	67.7761	1.83159e-16	2.49753e-14	L1ME1_dup3439:L1:LINE	ESC_vs_Fibroblast	Significant	LINE	L1	L1ME1	L1ME1_dup3439	L1ME1_dup3439:L1:LINE
chr7	100946605	100947719	12.3424	5.1606	67.5927	2.01007e-16	2.72249e-14	L1M2_dup3825:L1:LINE	ESC_vs_Fibroblast	Significant	LINE	L1	L1M2	L1M2_dup3825	L1M2_dup3825:L1:LINE
chr7	24436319	24439313	9.69222	1.57405	67.3772	2.24232e-16	3.01682e-14	HERVH-int_dup2836:ERV1:LTR	ESC_vs_Fibroblast	Significant	LTR	ERV1	HERVH-int	HERVH-int_dup2836	HERVH-int_dup2836:ERV1:LTR
chr7	145912984	145913401	8.95399	3.54558	66.9941	2.7232e-16	3.63953e-14	LTR16C_dup2647:ERVL:LTR	ESC_vs_Fibroblast	Significant	LTR	ERVL	LTR16C	LTR16C_dup2647	LTR16C_dup2647:ERVL:LTR
chr1	17307375	17307515	-10.3561	-0.782024	66.8219	2.97174e-16	3.94557e-14	MIRc_dup646:MIR:SINE	ESC_vs_Fibroblast	NS	SINE	MIR	MIRc	MIRc_dup646	MIRc_dup646:MIR:SINE
chr19	54335118	54338259	11.2763	5.21869	66.5061	3.48814e-16	4.60093e-14	HERVH-int_dup5684:ERV1:LTR	ESC_vs_Fibroblast	Significant	LTR	ERV1	HERVH-int	HERVH-int_dup5684	HERVH-int_dup5684:ERV1:LTR
chr20	29639726	29641199	-8.67573	2.21233	66.0757	4.33943e-16	5.68663e-14	SVA_D_dup1311:SVA_D:Other	ESC_vs_Fibroblast	Significant	Other	SVA_D	SVA_D	SVA_D_dup1311	SVA_D_dup1311:SVA_D:Other
chr10	28396396	28396798	-10.7376	-0.423494	65.85	4.86569e-16	6.33512e-14	MLT1H2_dup2840:ERVL-MaLR:LTR	ESC_vs_Fibroblast	NS	LTR	ERVL-MaLR	MLT1H2	MLT1H2_dup2840	MLT1H2_dup2840:ERVL-MaLR:LTR
chrX	98119566	98119926	10.5791	1.42475	65.7859	5.02671e-16	6.46763e-14	MER41-int_dup1072:ERV1:LTR	ESC_vs_Fibroblast	Significant	LTR	ERV1	MER41-int	MER41-int_dup1072	MER41-int_dup1072:ERV1:LTR
chr3	154968243	154968400	10.5385	0.764332	65.7763	5.05109e-16	6.46763e-14	Tigger2_dup632:TcMar-Tigger:DNA	ESC_vs_Fibroblast	Significant	DNA	TcMar-Tigger	Tigger2	Tigger2_dup632	Tigger2_dup632:TcMar-Tigger:DNA
chr11	94390207	94390339	10.4847	1.42265	65.7715	5.0636e-16	6.46763e-14	MER51B_dup521:ERV1:LTR	ESC_vs_Fibroblast	Significant	LTR	ERV1	MER51B	MER51B_dup521	MER51B_dup521:ERV1:LTR
chr9	99792719	99793170	9.44955	0.0602285	65.5048	5.79733e-16	7.35823e-14	MER9a3_dup300:ERVK:LTR	ESC_vs_Fibroblast	Significant	LTR	ERVK	MER9a3	MER9a3_dup300	MER9a3_dup300:ERVK:LTR
chr4	93178786	93179157	10.0267	0.467444	65.4489	5.96403e-16	7.52251e-14	L1ME3A_dup4169:L1:LINE	ESC_vs_Fibroblast	Significant	LINE	L1	L1ME3A	L1ME3A_dup4169	L1ME3A_dup4169:L1:LINE
chr9	99892020	99893568	9.59215	0.622067	65.4272	6.03003e-16	7.55851e-14	SVA_A_dup128:SVA_A:Other	ESC_vs_Fibroblast	Significant	Other	SVA_A	SVA_A	SVA_A_dup128	SVA_A_dup128:SVA_A:Other
chr4	93180326	93181013	10.6361	1.13675	65.4042	6.10085e-16	7.60007e-14	L1PA6_dup1599:L1:LINE	ESC_vs_Fibroblast	Significant	LINE	L1	L1PA6	L1PA6_dup1599	L1PA6_dup1599:L1:LINE
chr4	62615936	62616142	10.5399	0.982003	65.3036	6.4204e-16	7.94908e-14	MIRb_dup60466:MIR:SINE	ESC_vs_Fibroblast	Significant	SINE	MIR	MIRb	MIRb_dup60466	MIRb_dup60466:MIR:SINE
chr12	59719322	59722283	9.92446	3.0429	65.2118	6.7267e-16	8.27753e-14	HERVH-int_dup4692:ERV1:LTR	ESC_vs_Fibroblast	Significant	LTR	ERV1	HERVH-int	HERVH-int_dup4692	HERVH-int_dup4692:ERV1:LTR
chr8	69959113	69960572	-10.852	-0.322365	65.1966	6.77859e-16	8.29084e-14	L1MDa_dup3326:L1:LINE	ESC_vs_Fibroblast	NS	LINE	L1	L1MDa	L1MDa_dup3326	L1MDa_dup3326:L1:LINE
chr3	54667421	54667747	10.0729	1.1378	64.9484	7.68859e-16	9.3472e-14	MER61A_dup136:ERV1:LTR	ESC_vs_Fibroblast	Significant	LTR	ERV1	MER61A	MER61A_dup136	MER61A_dup136:ERV1:LTR
chr2	210164517	210167340	10.983	2.01204	64.6545	8.92519e-16	1.07856e-13	HERVH-int_dup918:ERV1:LTR	ESC_vs_Fibroblast	Significant	LTR	ERV1	HERVH-int	HERVH-int_dup918	HERVH-int_dup918:ERV1:LTR
chr19	42503799	42504769	9.57223	0.0933613	64.5501	9.41084e-16	1.13048e-13	L2a_dup158809:L2:LINE	ESC_vs_Fibroblast	Significant	LINE	L2	L2a	L2a_dup158809	L2a_dup158809:L2:LINE
chrY	5195161	5198016	9.68638	1.54628	64.2165	1.11471e-15	1.33113e-13	HERVH-int_dup3955:ERV1:LTR	ESC_vs_Fibroblast	Significant	LTR	ERV1	HERVH-int	HERVH-int_dup3955	HERVH-int_dup3955:ERV1:LTR
chr11	27644198	27644549	9.64541	0.416749	63.3871	1.6983e-15	2.01608e-13	LTR16C_dup4025:ERVL:LTR	ESC_vs_Fibroblast	Significant	LTR	ERVL	LTR16C	LTR16C_dup4025	LTR16C_dup4025:ERVL:LTR
chr19	23295553	23296688	6.36124	1.3047	63.1708	1.89539e-15	2.2369e-13	MER57A-int_dup1766:ERV1:LTR	ESC_vs_Fibroblast	Significant	LTR	ERV1	MER57A-int	MER57A-int_dup1766	MER57A-int_dup1766:ERV1:LTR
chr11	27652815	27656023	10.7324	2.09309	62.8176	2.26764e-15	2.64601e-13	HERVH-int_dup4306:ERV1:LTR	ESC_vs_Fibroblast	Significant	LTR	ERV1	HERVH-int	HERVH-int_dup4306	HERVH-int_dup4306:ERV1:LTR
chr19	6585359	6585652	-9.55159	-0.706945	62.817	2.26827e-15	2.64601e-13	AluJb_dup128744:Alu:SINE	ESC_vs_Fibroblast	NS	SINE	Alu	AluJb	AluJb_dup128744	AluJb_dup128744:Alu:SINE
chr11	12555434	12555741	-6.38223	0.703461	62.7804	2.31086e-15	2.6802e-13	AluSc8_dup13178:Alu:SINE	ESC_vs_Fibroblast	Significant	SINE	Alu	AluSc8	AluSc8_dup13178	AluSc8_dup13178:Alu:SINE
chr4	93194967	93197522	9.84571	0.666862	62.7583	2.33697e-15	2.695e-13	HERVH-int_dup1705:ERV1:LTR	ESC_vs_Fibroblast	Significant	LTR	ERV1	HERVH-int	HERVH-int_dup1705	HERVH-int_dup1705:ERV1:LTR
chr2	216277850	216278141	-10.11	-1.01801	62.7001	2.40703e-15	2.76002e-13	AluSx_dup20652:Alu:SINE	ESC_vs_Fibroblast	NS	SINE	Alu	AluSx	AluSx_dup20652	AluSx_dup20652:Alu:SINE
chr12	7950691	7950979	9.49146	1.16141	62.4062	2.79437e-15	3.18605e-13	AluSx_dup89444:Alu:SINE	ESC_vs_Fibroblast	Significant	SINE	Alu	AluSx	AluSx_dup89444	AluSx_dup89444:Alu:SINE
chr4	88847221	88847795	10.1914	1.00987	62.2977	2.95266e-15	3.32905e-13	ERVL-E-int_dup2406:ERVL:LTR	ESC_vs_Fibroblast	Significant	LTR	ERVL	ERVL-E-int	ERVL-E-int_dup2406	ERVL-E-int_dup2406:ERVL:LTR
chr11	12553776	12553980	-7.11845	-0.508248	62.2976	2.95278e-15	3.32905e-13	MER103C_dup6155:hAT-Charlie:DNA	ESC_vs_Fibroblast	NS	DNA	hAT-Charlie	MER103C	MER103C_dup6155	MER103C_dup6155:hAT-Charlie:DNA
chr9	99855012	99855648	11.0645	1.04865	62.1212	3.22954e-15	3.62086e-13	L1MC3_dup7005:L1:LINE	ESC_vs_Fibroblast	Significant	LINE	L1	L1MC3	L1MC3_dup7005	L1MC3_dup7005:L1:LINE
chr14	61022764	61023373	9.30601	0.0164457	62.0996	3.26512e-15	3.64052e-13	L1M2_dup7458:L1:LINE	ESC_vs_Fibroblast	Significant	LINE	L1	L1M2	L1M2_dup7458	L1M2_dup7458:L1:LINE
chr2	64483760	64483953	9.29743	1.30927	61.8302	3.74385e-15	4.15136e-13	HERVH-int_dup640:ERV1:LTR	ESC_vs_Fibroblast	Significant	LTR	ERV1	HERVH-int	HERVH-int_dup640	HERVH-int_dup640:ERV1:LTR
chr8	106801318	106807462	-6.56603	-0.670025	61.7946	3.81222e-15	4.20406e-13	L1PA3_dup5502:L1:LINE	ESC_vs_Fibroblast	NS	LINE	L1	L1PA3	L1PA3_dup5502	L1PA3_dup5502:L1:LINE
chr4	151192065	151198580	-10.0671	-1.05921	61.671	4.05906e-15	4.45195e-13	L1PA7_dup3717:L1:LINE	ESC_vs_Fibroblast	NS	LINE	L1	L1PA7	L1PA7_dup3717	L1PA7_dup3717:L1:LINE
chr6	167641163	167645287	9.97705	1.53298	61.5225	4.37706e-15	4.76701e-13	HUERS-P1-int_dup204:ERV1:LTR	ESC_vs_Fibroblast	Significant	LTR	ERV1	HUERS-P1-int	HUERS-P1-int_dup204	HUERS-P1-int_dup204:ERV1:LTR
chr7	100955011	100955235	9.6317	1.19005	61.5151	4.39356e-15	4.76701e-13	AluSg4_dup2986:Alu:SINE	ESC_vs_Fibroblast	Significant	SINE	Alu	AluSg4	AluSg4_dup2986	AluSg4_dup2986:Alu:SINE
chr12	8941333	8946267	4.57571	3.54664	61.4785	4.47608e-15	4.83058e-13	HERV9-int_dup835:ERV1:LTR	ESC_vs_Fibroblast	Significant	LTR	ERV1	HERV9-int	HERV9-int_dup835	HERV9-int_dup835:ERV1:LTR
chr2	216230524	216230840	-8.16489	-0.774718	61.2586	5.00498e-15	5.37263e-13	AluSx1_dup15430:Alu:SINE	ESC_vs_Fibroblast	NS	SINE	Alu	AluSx1	AluSx1_dup15430	AluSx1_dup15430:Alu:SINE
chr3	48319808	48320321	6.80168	0.662905	61.211	5.12743e-15	5.47496e-13	LTR10G_dup13:ERV1:LTR	ESC_vs_Fibroblast	Significant	LTR	ERV1	LTR10G	LTR10G_dup13	LTR10G_dup13:ERV1:LTR
chr6	77271308	77271424	10.7897	1.60272	60.8624	6.12063e-15	6.50108e-13	LTR68_dup152:ERV1:LTR	ESC_vs_Fibroblast	Significant	LTR	ERV1	LTR68	LTR68_dup152	LTR68_dup152:ERV1:LTR
chr6	40255297	40255725	7.1922	0.584473	60.659	6.78688e-15	7.17099e-13	MLT2A2_dup1428:ERVL:LTR	ESC_vs_Fibroblast	Significant	LTR	ERVL	MLT2A2	MLT2A2_dup1428	MLT2A2_dup1428:ERVL:LTR
chrY	6787487	6787985	10.37	1.03594	60.3815	7.8143e-15	8.18891e-13	LTR10B_dup33:ERV1:LTR	ESC_vs_Fibroblast	Significant	LTR	ERV1	LTR10B	LTR10B_dup33	LTR10B_dup33:ERV1:LTR
chr8	70963686	70963909	9.74694	2.28476	60.3772	7.83142e-15	8.18891e-13	AluSx_dup60928:Alu:SINE	ESC_vs_Fibroblast	Significant	SINE	Alu	AluSx	AluSx_dup60928	AluSx_dup60928:Alu:SINE
chr6	3900004	3900620	-7.60877	-0.514225	60.2681	8.27776e-15	8.61101e-13	LTR18B_dup139:ERVL:LTR	ESC_vs_Fibroblast	NS	LTR	ERVL	LTR18B	LTR18B_dup139	LTR18B_dup139:ERVL:LTR
chr19	54338896	54339554	10.1878	3.32201	59.9471	9.74434e-15	1.00846e-12	HERVH-int_dup5687:ERV1:LTR	ESC_vs_Fibroblast	Significant	LTR	ERV1	HERVH-int	HERVH-int_dup5687	HERVH-int_dup5687:ERV1:LTR
chr4	57194789	57194898	9.57557	0.127935	59.5827	1.17259e-14	1.20735e-12	MER5A_dup9052:hAT-Charlie:DNA	ESC_vs_Fibroblast	Significant	DNA	hAT-Charlie	MER5A	MER5A_dup9052	MER5A_dup9052:hAT-Charlie:DNA
chr3	109050952	109051247	10.1078	1.3873	59.5207	1.21013e-14	1.23968e-12	AluSx3_dup5580:Alu:SINE	ESC_vs_Fibroblast	Significant	SINE	Alu	AluSx3	AluSx3_dup5580	AluSx3_dup5580:Alu:SINE
chr19	20006369	20008161	3.73176	2.37086	59.4655	1.24456e-14	1.26851e-12	HERVE_a-int_dup177:ERV1:LTR	ESC_vs_Fibroblast	Significant	LTR	ERV1	HERVE_a-int	HERVE_a-int_dup177	HERVE_a-int_dup177:ERV1:LTR
chr6	18756631	18759708	10.3704	3.01445	59.1189	1.48429e-14	1.50525e-12	HERVH-int_dup2429:ERV1:LTR	ESC_vs_Fibroblast	Significant	LTR	ERV1	HERVH-int	HERVH-int_dup2429	HERVH-int_dup2429:ERV1:LTR
chr2	67565578	67565654	10.1506	0.219932	59.0214	1.55966e-14	1.57377e-12	L1ME3D_dup523:L1:LINE	ESC_vs_Fibroblast	Significant	LINE	L1	L1ME3D	L1ME3D_dup523	L1ME3D_dup523:L1:LINE
chr19	45162567	45162653	-6.32653	-0.59605	58.8574	1.69526e-14	1.70209e-12	L2b_dup90820:L2:LINE	ESC_vs_Fibroblast	NS	LINE	L2	L2b	L2b_dup90820	L2b_dup90820:L2:LINE
chr19	34398269	34398468	9.5534	0.313526	58.7835	1.76015e-14	1.75849e-12	MIRc_dup96829:MIR:SINE	ESC_vs_Fibroblast	Significant	SINE	MIR	MIRc	MIRc_dup96829	MIRc_dup96829:MIR:SINE
chr3	54667063	54667130	8.37931	1.92886	58.7272	1.81122e-14	1.8006e-12	MER96_dup245:hAT:DNA	ESC_vs_Fibroblast	Significant	DNA	hAT	MER96	MER96_dup245	MER96_dup245:hAT:DNA
chr4	57897837	57897912	-9.80236	-1.34666	58.6407	1.89263e-14	1.87232e-12	MIRc_dup28505:MIR:SINE	ESC_vs_Fibroblast	NS	SINE	MIR	MIRc	MIRc_dup28505	MIRc_dup28505:MIR:SINE
chr15	33027211	33027430	-9.6594	-1.48446	58.5359	1.99616e-14	1.96509e-12	L3_dup37834:CR1:LINE	ESC_vs_Fibroblast	NS	LINE	CR1	L3	L3_dup37834	L3_dup37834:CR1:LINE
chr1	216319396	216322306	9.08387	1.47347	58.4182	2.11923e-14	2.07612e-12	HERVH-int_dup357:ERV1:LTR	ESC_vs_Fibroblast	Significant	LTR	ERV1	HERVH-int	HERVH-int_dup357	HERVH-int_dup357:ERV1:LTR
chr19	54338391	54338893	9.39527	2.96346	58.334	2.21194e-14	2.15648e-12	HERVH-int_dup5686:ERV1:LTR	ESC_vs_Fibroblast	Significant	LTR	ERV1	HERVH-int	HERVH-int_dup5686	HERVH-int_dup5686:ERV1:LTR
chrY	5813060	5813292	12.1519	4.46562	58.2852	2.26738e-14	2.19991e-12	HERVH-int_dup3959:ERV1:LTR	ESC_vs_Fibroblast	Significant	LTR	ERV1	HERVH-int	HERVH-int_dup3959	HERVH-int_dup3959:ERV1:LTR
chr1	38895664	38896040	9.99568	0.594355	57.8555	2.82093e-14	2.72388e-12	HERVH-int_dup61:ERV1:LTR	ESC_vs_Fibroblast	Significant	LTR	ERV1	HERVH-int	HERVH-int_dup61	HERVH-int_dup61:ERV1:LTR
chr11	12552645	12553185	-6.71453	0.0865347	57.8453	2.83565e-14	2.72506e-12	Charlie20a_dup580:hAT-Charlie:DNA	ESC_vs_Fibroblast	Significant	DNA	hAT-Charlie	Charlie20a	Charlie20a_dup580	Charlie20a_dup580:hAT-Charlie:DNA
chr8	90710429	90712376	-9.25305	-0.857502	57.5442	3.30474e-14	3.1608e-12	SVA_D_dup657:SVA_D:Other	ESC_vs_Fibroblast	NS	Other	SVA_D	SVA_D	SVA_D_dup657	SVA_D_dup657:SVA_D:Other
chr19	24053601	24054030	9.40352	0.267342	57.5247	3.33754e-14	3.17712e-12	LTR3_dup71:ERVK:LTR	ESC_vs_Fibroblast	Significant	LTR	ERVK	LTR3	LTR3_dup71	LTR3_dup71:ERVK:LTR
chr4	62629936	62630417	9.97222	0.459891	57.3846	3.5841e-14	3.39581e-12	LTR7_dup648:ERV1:LTR	ESC_vs_Fibroblast	Significant	LTR	ERV1	LTR7	LTR7_dup648	LTR7_dup648:ERV1:LTR
chr3	11244284	11245050	-10.1951	-0.979047	57.2124	3.91205e-14	3.68921e-12	L1MC1_dup2175:L1:LINE	ESC_vs_Fibroblast	NS	LINE	L1	L1MC1	L1MC1_dup2175	L1MC1_dup2175:L1:LINE
chrX	124520881	124521559	9.93875	0.848342	57.1652	4.00695e-14	3.76113e-12	MER4D1_dup894:ERV1:LTR	ESC_vs_Fibroblast	Significant	LTR	ERV1	MER4D1	MER4D1_dup894	MER4D1_dup894:ERV1:LTR
chr2	200112077	200115056	9.70086	1.33172	56.9259	4.52554e-14	4.22823e-12	HERVH-int_dup879:ERV1:LTR	ESC_vs_Fibroblast	Significant	LTR	ERV1	HERVH-int	HERVH-int_dup879	HERVH-int_dup879:ERV1:LTR
chrY	21153222	21153521	6.59116	0.938069	56.9143	4.55234e-14	4.23368e-12	AluSx1_dup59209:Alu:SINE	ESC_vs_Fibroblast	Significant	SINE	Alu	AluSx1	AluSx1_dup59209	AluSx1_dup59209:Alu:SINE
chr2	77323351	77325250	10.4205	2.1745	56.6494	5.20877e-14	4.8151e-12	L1ME3C_dup1335:L1:LINE	ESC_vs_Fibroblast	Significant	LINE	L1	L1ME3C	L1ME3C_dup1335	L1ME3C_dup1335:L1:LINE
chr10	53793968	53794347	10.4558	0.919972	56.6432	5.22525e-14	4.8151e-12	HERVH-int_dup4083:ERV1:LTR	ESC_vs_Fibroblast	Significant	LTR	ERV1	HERVH-int	HERVH-int_dup4083	HERVH-int_dup4083:ERV1:LTR
chrX	91356061	91356278	11.4044	1.84589	56.6245	5.27498e-14	4.83883e-12	HERVH-int_dup3724:ERV1:LTR	ESC_vs_Fibroblast	Significant	LTR	ERV1	HERVH-int	HERVH-int_dup3724	HERVH-int_dup3724:ERV1:LTR
chr15	33029242	33029845	-9.58496	-1.56134	56.5707	5.42125e-14	4.95051e-12	L1M4_dup14144:L1:LINE	ESC_vs_Fibroblast	NS	LINE	L1	L1M4	L1M4_dup14144	L1M4_dup14144:L1:LINE
chr7	100773000	100773311	-10.6369	-0.510426	56.3031	6.21181e-14	5.64687e-12	AluJr_dup30500:Alu:SINE	ESC_vs_Fibroblast	NS	SINE	Alu	AluJr	AluJr_dup30500	AluJr_dup30500:Alu:SINE
chr13	51744002	51744450	9.80718	1.11895	56.223	6.46991e-14	5.85512e-12	LTR7_dup1951:ERV1:LTR	ESC_vs_Fibroblast	Significant	LTR	ERV1	LTR7	LTR7_dup1951	LTR7_dup1951:ERV1:LTR
chr15	33032270	33032941	-9.54543	-1.5968	55.95	7.43379e-14	6.69738e-12	L1M3de_dup403:L1:LINE	ESC_vs_Fibroblast	NS	LINE	L1	L1M3de	L1M3de_dup403	L1M3de_dup403:L1:LINE
chr4	93198349	93198799	9.36817	0.304092	55.9393	7.47431e-14	6.70396e-12	LTR7_dup686:ERV1:LTR	ESC_vs_Fibroblast	Significant	LTR	ERV1	LTR7	LTR7_dup686	LTR7_dup686:ERV1:LTR
chr13	51761809	51761926	9.14608	0.558958	55.9238	7.53334e-14	6.72701e-12	L1ME3B_dup6245:L1:LINE	ESC_vs_Fibroblast	Significant	LINE	L1	L1ME3B	L1ME3B_dup6245	L1ME3B_dup6245:L1:LINE
chr12	66006884	66007851	-9.98217	-1.18695	55.6622	8.60559e-14	7.65064e-12	L1MC2_dup4606:L1:LINE	ESC_vs_Fibroblast	NS	LINE	L1	L1MC2	L1MC2_dup4606	L1MC2_dup4606:L1:LINE
chr1	27389965	27390764	9.24204	1.64954	55.6347	8.72707e-14	7.72461e-12	SVA_E_dup13:SVA_E:Other	ESC_vs_Fibroblast	Significant	Other	SVA_E	SVA_E	SVA_E_dup13	SVA_E_dup13:SVA_E:Other
chr11	3419339	3419545	9.67068	0.571289	55.4346	9.66184e-14	8.51465e-12	MLT1C_dup12489:ERVL-MaLR:LTR	ESC_vs_Fibroblast	Significant	LTR	ERVL-MaLR	MLT1C	MLT1C_dup12489	MLT1C_dup12489:ERVL-MaLR:LTR
chr8	73968585	73974141	4.94499	2.23737	55.3339	1.01697e-13	8.92324e-12	L1PA6_dup3134:L1:LINE	ESC_vs_Fibroblast	Significant	LINE	L1	L1PA6	L1PA6_dup3134	L1PA6_dup3134:L1:LINE
chr11	114183919	114184218	-9.85691	-1.28486	55.2924	1.0387e-13	9.0745e-12	AluSz_dup61370:Alu:SINE	ESC_vs_Fibroblast	NS	SINE	Alu	AluSz	AluSz_dup61370	AluSz_dup61370:Alu:SINE
chr16	70650427	70650818	9.54368	1.24717	55.0449	1.17809e-13	1.02479e-11	LTR7_dup2141:ERV1:LTR	ESC_vs_Fibroblast	Significant	LTR	ERV1	LTR7	LTR7_dup2141	LTR7_dup2141:ERV1:LTR
chr1	160955464	160955842	8.84262	0.417855	54.6469	1.44253e-13	1.24943e-11	LTR7B_dup42:ERV1:LTR	ESC_vs_Fibroblast	Significant	LTR	ERV1	LTR7B	LTR7B_dup42	LTR7B_dup42:ERV1:LTR
chr1	213083817	213086263	9.46701	2.59625	54.3717	1.65937e-13	1.4311e-11	HERVH-int_dup338:ERV1:LTR	ESC_vs_Fibroblast	Significant	LTR	ERV1	HERVH-int	HERVH-int_dup338	HERVH-int_dup338:ERV1:LTR
chr11	94383676	94390206	9.19642	5.88771	54.2333	1.78045e-13	1.52899e-11	HERV4_I-int_dup239:ERV1:LTR	ESC_vs_Fibroblast	Significant	LTR	ERV1	HERV4_I-int	HERV4_I-int_dup239	HERV4_I-int_dup239:ERV1:LTR
chr1	55492313	55492969	9.59602	1.31489	54.1656	1.84283e-13	1.57586e-11	HERVH-int_dup97:ERV1:LTR	ESC_vs_Fibroblast	Significant	LTR	ERV1	HERVH-int	HERVH-int_dup97	HERVH-int_dup97:ERV1:LTR
chr2	77322940	77322991	9.21782	0.575799	54.1565	1.85143e-13	1.57653e-11	L1M2_dup805:L1:LINE	ESC_vs_Fibroblast	Significant	LINE	L1	L1M2	L1M2_dup805	L1M2_dup805:L1:LINE
chr6	167646820	167647400	9.24187	0.646506	54.0082	1.99657e-13	1.69297e-11	LTR8_dup1285:ERV1:LTR	ESC_vs_Fibroblast	Significant	LTR	ERV1	LTR8	LTR8_dup1285	LTR8_dup1285:ERV1:LTR
chr5	7267233	7267736	9.59245	0.887115	53.9482	2.05841e-13	1.7381e-11	HERVH-int_dup2048:ERV1:LTR	ESC_vs_Fibroblast	Significant	LTR	ERV1	HERVH-int	HERVH-int_dup2048	HERVH-int_dup2048:ERV1:LTR
chrY	16001290	16007801	9.53955	0.366946	53.8723	2.1395e-13	1.79782e-11	HERV9-int_dup647:ERV1:LTR	ESC_vs_Fibroblast	Significant	LTR	ERV1	HERV9-int	HERV9-int_dup647	HERV9-int_dup647:ERV1:LTR
chr3	99088738	99089429	-10.2087	-0.962178	53.8655	2.14695e-13	1.79782e-11	HSMAR1_dup132:TcMar-Mariner:DNA	ESC_vs_Fibroblast	NS	DNA	TcMar-Mariner	HSMAR1	HSMAR1_dup132	HSMAR1_dup132:TcMar-Mariner:DNA
chr21	18967017	18967330	8.93049	0.131526	53.7151	2.31775e-13	1.93283e-11	L1PA14_dup2997:L1:LINE	ESC_vs_Fibroblast	Significant	LINE	L1	L1PA14	L1PA14_dup2997	L1PA14_dup2997:L1:LINE
chr1	38776856	38777402	8.96575	-0.164111	53.5099	2.57295e-13	2.13682e-11	MLT2B4_dup50:ERVL:LTR	ESC_vs_Fibroblast	NS	LTR	ERVL	MLT2B4	MLT2B4_dup50	MLT2B4_dup50:ERVL:LTR
chr2	242183109	242184249	3.64355	2.09828	53.4426	2.66265e-13	2.20225e-11	L1MEc_dup3392:L1:LINE	ESC_vs_Fibroblast	Significant	LINE	L1	L1MEc	L1MEc_dup3392	L1MEc_dup3392:L1:LINE
chr17	69090001	69091704	9.46665	-0.207011	53.376	2.75448e-13	2.2689e-11	L1PA7_dup12137:L1:LINE	ESC_vs_Fibroblast	NS	LINE	L1	L1PA7	L1PA7_dup12137	L1PA7_dup12137:L1:LINE
chr11	114185454	114185762	-9.62684	-1.51342	53.1998	3.01291e-13	2.47168e-11	MER47A_dup2078:TcMar-Tigger:DNA	ESC_vs_Fibroblast	NS	DNA	TcMar-Tigger	MER47A	MER47A_dup2078	MER47A_dup2078:TcMar-Tigger:DNA
chr12	8946531	8947138	5.78902	0.678765	53.026	3.29155e-13	2.68934e-11	HERV9-int_dup837:ERV1:LTR	ESC_vs_Fibroblast	Significant	LTR	ERV1	HERV9-int	HERV9-int_dup837	HERV9-int_dup837:ERV1:LTR
chr10	58981940	58982771	9.20971	-0.115204	52.9443	3.43144e-13	2.79234e-11	MER54B_dup239:ERVL:LTR	ESC_vs_Fibroblast	NS	LTR	ERVL	MER54B	MER54B_dup239	MER54B_dup239:ERVL:LTR
chr1	230741171	230744406	9.46817	0.870368	52.6059	4.07665e-13	3.30405e-11	HERVH-int_dup427:ERV1:LTR	ESC_vs_Fibroblast	Significant	LTR	ERV1	HERVH-int	HERVH-int_dup427	HERVH-int_dup427:ERV1:LTR
chr9	99981434	99981814	6.81483	1.30928	52.5451	4.20479e-13	3.39427e-11	HERVH-int_dup3495:ERV1:LTR	ESC_vs_Fibroblast	Significant	LTR	ERV1	HERVH-int	HERVH-int_dup3495	HERVH-int_dup3495:ERV1:LTR
chr14	36625651	36631893	-11.3173	0.144336	52.4861	4.33295e-13	3.4838e-11	L1PA7_dup11262:L1:LINE	ESC_vs_Fibroblast	Significant	LINE	L1	L1PA7	L1PA7_dup11262	L1PA7_dup11262:L1:LINE
chr4	167664641	167670800	9.40979	2.33743	52.3995	4.5283e-13	3.62641e-11	L1PA5_dup3259:L1:LINE	ESC_vs_Fibroblast	Significant	LINE	L1	L1PA5	L1PA5_dup3259	L1PA5_dup3259:L1:LINE
chr4	187165146	187168370	10.073	1.59346	52.3388	4.67058e-13	3.7133e-11	HERVH-int_dup2016:ERV1:LTR	ESC_vs_Fibroblast	Significant	LTR	ERV1	HERVH-int	HERVH-int_dup2016	HERVH-int_dup2016:ERV1:LTR
chr2	231390159	231396267	-10.1244	-1.05061	52.3375	4.6736e-13	3.7133e-11	L1PA6_dup910:L1:LINE	ESC_vs_Fibroblast	NS	LINE	L1	L1PA6	L1PA6_dup910	L1PA6_dup910:L1:LINE
chr4	167637729	167641002	8.93339	1.54728	52.2411	4.90876e-13	3.88485e-11	HERVH-int_dup1942:ERV1:LTR	ESC_vs_Fibroblast	Significant	LTR	ERV1	HERVH-int	HERVH-int_dup1942	HERVH-int_dup1942:ERV1:LTR
chr5	120033241	120033730	9.89574	0.75114	52.1865	5.0473e-13	3.97003e-11	LTR7_dup887:ERV1:LTR	ESC_vs_Fibroblast	Significant	LTR	ERV1	LTR7	LTR7_dup887	LTR7_dup887:ERV1:LTR
chr13	51748112	51748312	10.1883	1.71598	52.1832	5.05573e-13	3.97003e-11	HERVH-int_dup4873:ERV1:LTR	ESC_vs_Fibroblast	Significant	LTR	ERV1	HERVH-int	HERVH-int_dup4873	HERVH-int_dup4873:ERV1:LTR
chr13	43442970	43443195	9.13553	0.725501	52.1149	5.23449e-13	4.09447e-11	HERVH-int_dup4852:ERV1:LTR	ESC_vs_Fibroblast	Significant	LTR	ERV1	HERVH-int	HERVH-int_dup4852	HERVH-int_dup4852:ERV1:LTR
chr4	88846554	88847058	9.59204	0.642738	51.985	5.59276e-13	4.35782e-11	HERVH-int_dup1668:ERV1:LTR	ESC_vs_Fibroblast	Significant	LTR	ERV1	HERVH-int	HERVH-int_dup1668	HERVH-int_dup1668:ERV1:LTR
chr19	6585039	6585256	-5.9144	-0.739092	51.7038	6.45367e-13	5.00929e-11	AluSq2_dup49113:Alu:SINE	ESC_vs_Fibroblast	NS	SINE	Alu	AluSq2	AluSq2_dup49113	AluSq2_dup49113:Alu:SINE
chr2	158171312	158171595	-10.3226	-0.851547	51.6176	6.74332e-13	5.19851e-11	AluSx1_dup13866:Alu:SINE	ESC_vs_Fibroblast	NS	SINE	Alu	AluSx1	AluSx1_dup13866	AluSx1_dup13866:Alu:SINE
chr16	70652689	70655511	9.36161	1.05803	51.616	6.74897e-13	5.19851e-11	HERVH-int_dup5370:ERV1:LTR	ESC_vs_Fibroblast	Significant	LTR	ERV1	HERVH-int	HERVH-int_dup5370	HERVH-int_dup5370:ERV1:LTR
chrX	98120017	98120542	6.09733	1.85439	51.5949	6.82181e-13	5.23464e-11	MER50_dup1547:ERV1:LTR	ESC_vs_Fibroblast	Significant	LTR	ERV1	MER50	MER50_dup1547	MER50_dup1547:ERV1:LTR
chrX	113705919	113706135	11.8339	2.79761	51.2327	8.20388e-13	6.27131e-11	HERVH-int_dup3823:ERV1:LTR	ESC_vs_Fibroblast	Significant	LTR	ERV1	HERVH-int	HERVH-int_dup3823	HERVH-int_dup3823:ERV1:LTR
chr2	231407806	231409208	-9.44333	-1.69897	51.1685	8.47671e-13	6.45541e-11	L1PREC2_dup1083:L1:LINE	ESC_vs_Fibroblast	NS	LINE	L1	L1PREC2	L1PREC2_dup1083	L1PREC2_dup1083:L1:LINE
chr14	61022229	61022610	9.14149	-0.417074	51.0646	8.93775e-13	6.77142e-11	L1MB4_dup7241:L1:LINE	ESC_vs_Fibroblast	NS	LINE	L1	L1MB4	L1MB4_dup7241	L1MB4_dup7241:L1:LINE
chr22	45363412	45364208	9.63478	0.259099	51.0599	8.95877e-13	6.77142e-11	L1MC3_dup13180:L1:LINE	ESC_vs_Fibroblast	Significant	LINE	L1	L1MC3	L1MC3_dup13180	L1MC3_dup13180:L1:LINE
chr16	55542454	55542545	-9.52638	-1.59974	51.0512	8.99877e-13	6.77628e-11	MLT1K_dup15279:ERVL-MaLR:LTR	ESC_vs_Fibroblast	NS	LTR	ERVL-MaLR	MLT1K	MLT1K_dup15279	MLT1K_dup15279:ERVL-MaLR:LTR
chr7	2944611	2945052	8.87391	-0.0908209	50.8976	9.73143e-13	7.30075e-11	MLT1J_dup6504:ERVL-MaLR:LTR	ESC_vs_Fibroblast	NS	LTR	ERVL-MaLR	MLT1J	MLT1J_dup6504	MLT1J_dup6504:ERVL-MaLR:LTR
chr12	1615377	1615967	-9.70584	-1.44351	50.8389	1.00266e-12	7.49435e-11	L1MB3_dup11467:L1:LINE	ESC_vs_Fibroblast	NS	LINE	L1	L1MB3	L1MB3_dup11467	L1MB3_dup11467:L1:LINE
chrX	121371956	121372684	9.54871	0.113228	50.7974	1.02411e-12	7.62643e-11	MER41-int_dup941:ERV1:LTR	ESC_vs_Fibroblast	Significant	LTR	ERV1	MER41-int	MER41-int_dup941	MER41-int_dup941:ERV1:LTR
chr2	91808181	91808744	-5.73829	-0.833131	50.6227	1.11943e-12	8.29331e-11	MLT1F2_dup636:ERVL-MaLR:LTR	ESC_vs_Fibroblast	NS	LTR	ERVL-MaLR	MLT1F2	MLT1F2_dup636	MLT1F2_dup636:ERVL-MaLR:LTR
chr13	56614385	56614835	10.5419	2.90299	50.6184	1.12188e-12	8.29331e-11	LTR7_dup1962:ERV1:LTR	ESC_vs_Fibroblast	Significant	LTR	ERV1	LTR7	LTR7_dup1962	LTR7_dup1962:ERV1:LTR
chr7	100955403	100955731	8.91239	0.426718	50.5817	1.14305e-12	8.37122e-11	AluJb_dup56849:Alu:SINE	ESC_vs_Fibroblast	Significant	SINE	Alu	AluJb	AluJb_dup56849	AluJb_dup56849:Alu:SINE
chr2	77320413	77320792	9.3013	0.113389	50.5795	1.14432e-12	8.37122e-11	HERVH-int_dup686:ERV1:LTR	ESC_vs_Fibroblast	Significant	LTR	ERV1	HERVH-int	HERVH-int_dup686	HERVH-int_dup686:ERV1:LTR
chr16	29760642	29760902	8.99953	0.0979192	50.5786	1.14487e-12	8.37122e-11	AluY_dup96159:Alu:SINE	ESC_vs_Fibroblast	Significant	SINE	Alu	AluY	AluY_dup96159	AluY_dup96159:Alu:SINE
chr18	3609774	3610092	5.51583	0.975913	50.5408	1.16714e-12	8.50327e-11	AluSq2_dup47765:Alu:SINE	ESC_vs_Fibroblast	Significant	SINE	Alu	AluSq2	AluSq2_dup47765	AluSq2_dup47765:Alu:SINE
chr20	38898146	38901093	10.0993	2.94402	50.5098	1.18571e-12	8.60747e-11	HERVH-int_dup5772:ERV1:LTR	ESC_vs_Fibroblast	Significant	LTR	ERV1	HERVH-int	HERVH-int_dup5772	HERVH-int_dup5772:ERV1:LTR
chr1	160956587	160957123	8.76431	-0.0505711	50.4157	1.24397e-12	8.99808e-11	LTR29_dup37:ERV1:LTR	ESC_vs_Fibroblast	NS	LTR	ERV1	LTR29	LTR29_dup37	LTR29_dup37:ERV1:LTR
chrX	113706514	113706984	13.2364	4.35778	50.3269	1.30151e-12	9.38061e-11	LTR7_dup1533:ERV1:LTR	ESC_vs_Fibroblast	Significant	LTR	ERV1	LTR7	LTR7_dup1533	LTR7_dup1533:ERV1:LTR
chr11	28238111	28244248	-10.7635	-0.4176	50.317	1.3081e-12	9.39458e-11	L1PA5_dup8146:L1:LINE	ESC_vs_Fibroblast	NS	LINE	L1	L1PA5	L1PA5_dup8146	L1PA5_dup8146:L1:LINE
chr1	223200078	223203041	8.99201	4.35787	50.27	1.3398e-12	9.58814e-11	HERVH-int_dup388:ERV1:LTR	ESC_vs_Fibroblast	Significant	LTR	ERV1	HERVH-int	HERVH-int_dup388	HERVH-int_dup388:ERV1:LTR
chr1	17307632	17307777	-6.93497	-1.2094	50.1728	1.40784e-12	1.00394e-10	FLAM_C_dup233:Alu:SINE	ESC_vs_Fibroblast	NS	SINE	Alu	FLAM_C	FLAM_C_dup233	FLAM_C_dup233:Alu:SINE
chrX	98135534	98141907	6.08013	0.817982	49.9762	1.55624e-12	1.10587e-10	L1PA8A_dup1609:L1:LINE	ESC_vs_Fibroblast	Significant	LINE	L1	L1PA8A	L1PA8A_dup1609	L1PA8A_dup1609:L1:LINE
chr3	54666506	54666928	9.39288	0.420935	49.9178	1.60323e-12	1.13526e-10	MER110A_dup112:ERV1:LTR	ESC_vs_Fibroblast	Significant	LTR	ERV1	MER110A	MER110A_dup112	MER110A_dup112:ERV1:LTR
chr7	100772590	100772895	-10.4225	-0.64876	49.91	1.6096e-12	1.13578e-10	AluSz6_dup18412:Alu:SINE	ESC_vs_Fibroblast	NS	SINE	Alu	AluSz6	AluSz6_dup18412	AluSz6_dup18412:Alu:SINE
chr6	30806371	30806671	9.62087	-0.200246	49.8791	1.63518e-12	1.14981e-10	AluSc_dup11636:Alu:SINE	ESC_vs_Fibroblast	NS	SINE	Alu	AluSc	AluSc_dup11636	AluSc_dup11636:Alu:SINE
chr2	188903874	188904677	9.74168	2.4172	49.8543	1.65601e-12	1.16041e-10	THE1C-int_dup235:ERVL-MaLR:LTR	ESC_vs_Fibroblast	Significant	LTR	ERVL-MaLR	THE1C-int	THE1C-int_dup235	THE1C-int_dup235:ERVL-MaLR:LTR
chr6	77270744	77271142	10.014	0.973838	49.8437	1.66497e-12	1.16266e-10	LTR7_dup995:ERV1:LTR	ESC_vs_Fibroblast	Significant	LTR	ERV1	LTR7	LTR7_dup995	LTR7_dup995:ERV1:LTR
chr11	121903780	121904175	-9.92427	-1.22239	49.7614	1.73629e-12	1.20828e-10	LTR16A_dup5056:ERVL:LTR	ESC_vs_Fibroblast	NS	LTR	ERVL	LTR16A	LTR16A_dup5056	LTR16A_dup5056:ERVL:LTR
chrX	121356310	121359304	6.46234	0.172662	49.7124	1.78019e-12	1.23175e-10	HERVH-int_dup3870:ERV1:LTR	ESC_vs_Fibroblast	Significant	LTR	ERV1	HERVH-int	HERVH-int_dup3870	HERVH-int_dup3870:ERV1:LTR
chr2	1467674	1470879	8.82665	-0.579416	49.7101	1.78223e-12	1.23175e-10	L1PB1_dup874:L1:LINE	ESC_vs_Fibroblast	NS	LINE	L1	L1PB1	L1PB1_dup874	L1PB1_dup874:L1:LINE
chr9	76705877	76706352	10.0666	0.803224	49.6127	1.87296e-12	1.29004e-10	LTR7_dup1362:ERV1:LTR	ESC_vs_Fibroblast	Significant	LTR	ERV1	LTR7	LTR7_dup1362	LTR7_dup1362:ERV1:LTR
chr7	93436523	93438712	9.87667	1.48478	49.5579	1.92607e-12	1.32211e-10	L1PB1_dup6069:L1:LINE	ESC_vs_Fibroblast	Significant	LINE	L1	L1PB1	L1PB1_dup6069	L1PB1_dup6069:L1:LINE
chr10	92476917	92477286	9.733	-0.0983491	49.2759	2.22374e-12	1.52127e-10	MLT1J2_dup4503:ERVL-MaLR:LTR	ESC_vs_Fibroblast	NS	LTR	ERVL-MaLR	MLT1J2	MLT1J2_dup4503	MLT1J2_dup4503:ERVL-MaLR:LTR
chr1	62698880	62699108	5.30069	1.95205	48.8198	2.80591e-12	1.91304e-10	L2c_dup5105:L2:LINE	ESC_vs_Fibroblast	Significant	LINE	L2	L2c	L2c_dup5105	L2c_dup5105:L2:LINE
chr11	27651067	27651446	9.66684	0.889796	48.7838	2.85787e-12	1.94191e-10	HERVH-int_dup4302:ERV1:LTR	ESC_vs_Fibroblast	Significant	LTR	ERV1	HERVH-int	HERVH-int_dup4302	HERVH-int_dup4302:ERV1:LTR
chr2	216278259	216278565	-9.66593	-1.43543	48.706	2.97361e-12	2.01378e-10	HAL1_dup4458:L1:LINE	ESC_vs_Fibroblast	NS	LINE	L1	HAL1	HAL1_dup4458	HAL1_dup4458:L1:LINE
chr13	43439077	43439157	9.51275	0.131686	48.5646	3.19588e-12	2.15706e-10	L2a_dup129934:L2:LINE	ESC_vs_Fibroblast	Significant	LINE	L2	L2a	L2a_dup129934	L2a_dup129934:L2:LINE
chr16	68870064	68870254	9.02038	0.219994	48.4869	3.32495e-12	2.2367e-10	MER20_dup13663:hAT-Charlie:DNA	ESC_vs_Fibroblast	Significant	DNA	hAT-Charlie	MER20	MER20_dup13663	MER20_dup13663:hAT-Charlie:DNA
chrX	130825823	130826229	7.13202	0.300218	48.4776	3.34086e-12	2.23993e-10	MER4B-int_dup842:ERV1:LTR	ESC_vs_Fibroblast	Significant	LTR	ERV1	MER4B-int	MER4B-int_dup842	MER4B-int_dup842:ERV1:LTR
chr5	135400119	135400260	-10.0573	-1.09151	48.4597	3.37148e-12	2.25297e-10	MIRb_dup74138:MIR:SINE	ESC_vs_Fibroblast	NS	SINE	MIR	MIRb	MIRb_dup74138	MIRb_dup74138:MIR:SINE
chr12	76691153	76691563	-9.44395	-1.66316	48.3343	3.59414e-12	2.3905e-10	LTR7_dup1908:ERV1:LTR	ESC_vs_Fibroblast	NS	LTR	ERV1	LTR7	LTR7_dup1908	LTR7_dup1908:ERV1:LTR
chr1	247196922	247197370	9.75195	0.657906	48.3306	3.60097e-12	2.3905e-10	MER70A_dup34:ERVL:LTR	ESC_vs_Fibroblast	Significant	LTR	ERVL	MER70A	MER70A_dup34	MER70A_dup34:ERVL:LTR
chr2	118036782	118039730	9.45305	0.804735	48.2988	3.65982e-12	2.4216e-10	HERVH-int_dup735:ERV1:LTR	ESC_vs_Fibroblast	Significant	LTR	ERV1	HERVH-int	HERVH-int_dup735	HERVH-int_dup735:ERV1:LTR
chr1	38894279	38894781	9.8181	0.346649	48.1442	3.96003e-12	2.61168e-10	HERVH-int_dup58:ERV1:LTR	ESC_vs_Fibroblast	Significant	LTR	ERV1	HERVH-int	HERVH-int_dup58	HERVH-int_dup58:ERV1:LTR
chr14	61021401	61022219	9.24449	-0.094563	48.0982	4.05401e-12	2.66495e-10	L1MA2_dup6423:L1:LINE	ESC_vs_Fibroblast	NS	LINE	L1	L1MA2	L1MA2_dup6423	L1MA2_dup6423:L1:LINE
chr19	21185647	21187904	9.30807	0.237721	48.0059	4.24942e-12	2.78314e-10	Harlequin-int_dup457:ERV1:LTR	ESC_vs_Fibroblast	Significant	LTR	ERV1	Harlequin-int	Harlequin-int_dup457	Harlequin-int_dup457:ERV1:LTR
chr14	41985526	41989400	8.98444	2.61128	48.0004	4.26138e-12	2.78314e-10	HERVH-int_dup5031:ERV1:LTR	ESC_vs_Fibroblast	Significant	LTR	ERV1	HERVH-int	HERVH-int_dup5031	HERVH-int_dup5031:ERV1:LTR
chr2	189895518	189896407	-9.31443	-1.71927	47.9332	4.40991e-12	2.86509e-10	L2c_dup24210:L2:LINE	ESC_vs_Fibroblast	NS	LINE	L2	L2c	L2c_dup24210	L2c_dup24210:L2:LINE
chr1	73458839	73459285	10.9309	2.47863	47.9308	4.41525e-12	2.86509e-10	LTR7_dup53:ERV1:LTR	ESC_vs_Fibroblast	Significant	LTR	ERV1	LTR7	LTR7_dup53	LTR7_dup53:ERV1:LTR
chr11	27643366	27643643	8.80219	-0.0693191	47.9121	4.4577e-12	2.88031e-10	L1ME4a_dup29014:L1:LINE	ESC_vs_Fibroblast	NS	LINE	L1	L1ME4a	L1ME4a_dup29014	L1ME4a_dup29014:L1:LINE
chr19	19965986	19967242	9.06943	0.279416	47.9048	4.47436e-12	2.88031e-10	LTR70_dup63:ERV1:LTR	ESC_vs_Fibroblast	Significant	LTR	ERV1	LTR70	LTR70_dup63	LTR70_dup63:ERV1:LTR
chr14	38660291	38663543	9.66416	0.985077	47.9016	4.48154e-12	2.88031e-10	HERVH-int_dup5026:ERV1:LTR	ESC_vs_Fibroblast	Significant	LTR	ERV1	HERVH-int	HERVH-int_dup5026	HERVH-int_dup5026:ERV1:LTR
chr11	64994018	64994227	8.8838	-0.692267	47.8719	4.5499e-12	2.91497e-10	MIR_dup116190:MIR:SINE	ESC_vs_Fibroblast	NS	SINE	MIR	MIR	MIR_dup116190	MIR_dup116190:MIR:SINE
chr8	70962868	70963181	9.42879	2.14529	47.818	4.67678e-12	2.97798e-10	AluJb_dup62659:Alu:SINE	ESC_vs_Fibroblast	Significant	SINE	Alu	AluJb	AluJb_dup62659	AluJb_dup62659:Alu:SINE
chr6	30806833	30807027	5.86131	0.602565	47.8176	4.67776e-12	2.97798e-10	MLT1J_dup5764:ERVL-MaLR:LTR	ESC_vs_Fibroblast	Significant	LTR	ERVL-MaLR	MLT1J	MLT1J_dup5764	MLT1J_dup5764:ERVL-MaLR:LTR
chr13	56153408	56154069	11.0824	2.18366	47.728	4.89653e-12	3.10745e-10	HERVH-int_dup4892:ERV1:LTR	ESC_vs_Fibroblast	Significant	LTR	ERV1	HERVH-int	HERVH-int_dup4892	HERVH-int_dup4892:ERV1:LTR
chrX	113701577	113704759	11.3538	5.77216	47.7004	4.96586e-12	3.14157e-10	HERVH-int_dup3820:ERV1:LTR	ESC_vs_Fibroblast	Significant	LTR	ERV1	HERVH-int	HERVH-int_dup3820	HERVH-int_dup3820:ERV1:LTR
chrX	115013148	115013644	6.87967	0.723381	47.6548	5.08287e-12	3.20554e-10	MER4A_dup626:ERV1:LTR	ESC_vs_Fibroblast	Significant	LTR	ERV1	MER4A	MER4A_dup626	MER4A_dup626:ERV1:LTR
chr11	27643036	27643288	8.88024	-0.277622	47.6142	5.18908e-12	3.26233e-10	MamGypLTR1a_dup768:Gypsy:LTR	ESC_vs_Fibroblast	NS	LTR	Gypsy	MamGypLTR1a	MamGypLTR1a_dup768	MamGypLTR1a_dup768:Gypsy:LTR
chr1	225903722	225904150	-9.31739	-1.81783	47.4458	5.65454e-12	3.53714e-10	LTR16A_dup436:ERVL:LTR	ESC_vs_Fibroblast	NS	LTR	ERVL	LTR16A	LTR16A_dup436	LTR16A_dup436:ERVL:LTR
chr22	18039238	18039403	8.59379	-0.394035	47.4435	5.66124e-12	3.53714e-10	MER47A_dup2948:TcMar-Tigger:DNA	ESC_vs_Fibroblast	NS	DNA	TcMar-Tigger	MER47A	MER47A_dup2948	MER47A_dup2948:TcMar-Tigger:DNA
chr10	92571307	92571969	9.76917	0.0517005	47.4252	5.71428e-12	3.55925e-10	HERVH-int_dup4154:ERV1:LTR	ESC_vs_Fibroblast	Significant	LTR	ERV1	HERVH-int	HERVH-int_dup4154	HERVH-int_dup4154:ERV1:LTR
chr19	24047860	24050350	8.93995	-0.52144	47.2534	6.23784e-12	3.87341e-10	HERVK3-int_dup275:ERVK:LTR	ESC_vs_Fibroblast	NS	LTR	ERVK	HERVK3-int	HERVK3-int_dup275	HERVK3-int_dup275:ERVK:LTR
chr22	18039761	18039992	8.74313	-0.137682	47.2084	6.38264e-12	3.95117e-10	AluSz_dup95285:Alu:SINE	ESC_vs_Fibroblast	NS	SINE	Alu	AluSz	AluSz_dup95285	AluSz_dup95285:Alu:SINE
chr19	6584874	6584939	-8.98898	-1.19064	47.1903	6.44174e-12	3.97556e-10	AluSz_dup87412:Alu:SINE	ESC_vs_Fibroblast	NS	SINE	Alu	AluSz	AluSz_dup87412	AluSz_dup87412:Alu:SINE
chr5	25426847	25427019	7.43511	2.95056	46.9787	7.17615e-12	4.4153e-10	AluSp_dup13421:Alu:SINE	ESC_vs_Fibroblast	Significant	SINE	Alu	AluSp	AluSp_dup13421	AluSp_dup13421:Alu:SINE
chr16	29720090	29720727	8.49612	0.238376	46.8441	7.68644e-12	4.71489e-10	LTR9B_dup643:ERV1:LTR	ESC_vs_Fibroblast	Significant	LTR	ERV1	LTR9B	LTR9B_dup643	LTR9B_dup643:ERV1:LTR
chr3	11248239	11248449	-9.19909	-1.92458	46.7881	7.90909e-12	4.83677e-10	MIRb_dup40731:MIR:SINE	ESC_vs_Fibroblast	NS	SINE	MIR	MIRb	MIRb_dup40731	MIRb_dup40731:MIR:SINE
chr13	43443744	43443888	8.94654	0.913646	46.6412	8.52509e-12	5.19773e-10	HERVH-int_dup4855:ERV1:LTR	ESC_vs_Fibroblast	Significant	LTR	ERV1	HERVH-int	HERVH-int_dup4855	HERVH-int_dup4855:ERV1:LTR
chr1	248042336	248043417	8.41528	0.932785	46.5176	9.07994e-12	5.51935e-10	L2a_dup16204:L2:LINE	ESC_vs_Fibroblast	Significant	LINE	L2	L2a	L2a_dup16204	L2a_dup16204:L2:LINE
chr2	77319544	77320197	9.54066	0.491587	46.4425	9.43481e-12	5.71783e-10	HERVH-int_dup684:ERV1:LTR	ESC_vs_Fibroblast	Significant	LTR	ERV1	HERVH-int	HERVH-int_dup684	HERVH-int_dup684:ERV1:LTR
chr14	47577518	47577968	9.8731	1.38417	46.3002	1.01452e-11	6.12995e-10	LTR7_dup2022:ERV1:LTR	ESC_vs_Fibroblast	Significant	LTR	ERV1	LTR7	LTR7_dup2022	LTR7_dup2022:ERV1:LTR
chr6	114745828	114749008	9.7377	4.93041	46.1959	1.07003e-11	6.44603e-10	HERVH-int_dup2582:ERV1:LTR	ESC_vs_Fibroblast	Significant	LTR	ERV1	HERVH-int	HERVH-int_dup2582	HERVH-int_dup2582:ERV1:LTR
chr4	62615785	62615890	9.24726	-0.33901	46.1863	1.07525e-11	6.45822e-10	L2a_dup44725:L2:LINE	ESC_vs_Fibroblast	NS	LINE	L2	L2a	L2a_dup44725	L2a_dup44725:L2:LINE
chr2	188904897	188905370	9.13092	1.81778	45.9074	1.23976e-11	7.42423e-10	LTR2_dup124:ERV1:LTR	ESC_vs_Fibroblast	Significant	LTR	ERV1	LTR2	LTR2_dup124	LTR2_dup124:ERV1:LTR
chr9	131200694	131200809	-5.40227	-1.35779	45.8812	1.25644e-11	7.50182e-10	MIR3_dup49763:MIR:SINE	ESC_vs_Fibroblast	NS	SINE	MIR	MIR3	MIR3_dup49763	MIR3_dup49763:MIR:SINE
chr9	76704618	76705279	9.72164	0.777593	45.7412	1.34953e-11	8.03386e-10	HERVH-int_dup3416:ERV1:LTR	ESC_vs_Fibroblast	Significant	LTR	ERV1	HERVH-int	HERVH-int_dup3416	HERVH-int_dup3416:ERV1:LTR
chr4	93176683	93178677	11.5248	2.31668	45.7164	1.36674e-11	8.11241e-10	L1M2_dup2135:L1:LINE	ESC_vs_Fibroblast	Significant	LINE	L1	L1M2	L1M2_dup2135	L1M2_dup2135:L1:LINE
chr8	144638991	144639477	5.01644	0.319165	45.6724	1.3978e-11	8.27245e-10	L1MB7_dup10525:L1:LINE	ESC_vs_Fibroblast	Significant	LINE	L1	L1MB7	L1MB7_dup10525	L1MB7_dup10525:L1:LINE
chr3	154951846	154958485	11.4882	1.68136	45.6642	1.40362e-11	8.28262e-10	L1PA15_dup1584:L1:LINE	ESC_vs_Fibroblast	Significant	LINE	L1	L1PA15	L1PA15_dup1584	L1PA15_dup1584:L1:LINE
chr7	145930557	145931825	9.61229	0.550274	45.6447	1.41771e-11	8.34132e-10	L1PA3_dup5043:L1:LINE	ESC_vs_Fibroblast	Significant	LINE	L1	L1PA3	L1PA3_dup5043	L1PA3_dup5043:L1:LINE
chr13	56154694	56157770	13.032	4.39888	45.6004	1.45015e-11	8.50739e-10	HERVH-int_dup4895:ERV1:LTR	ESC_vs_Fibroblast	Significant	LTR	ERV1	HERVH-int	HERVH-int_dup4895	HERVH-int_dup4895:ERV1:LTR
chr7	100779375	100779681	-9.41783	-1.66587	45.5141	1.51543e-11	8.86463e-10	AluSz6_dup18413:Alu:SINE	ESC_vs_Fibroblast	NS	SINE	Alu	AluSz6	AluSz6_dup18413	AluSz6_dup18413:Alu:SINE
chr4	62631008	62631704	9.62354	-0.0457171	45.3877	1.61644e-11	9.42813e-10	HERVH-int_dup1637:ERV1:LTR	ESC_vs_Fibroblast	NS	LTR	ERV1	HERVH-int	HERVH-int_dup1637	HERVH-int_dup1637:ERV1:LTR
chr16	68869533	68869827	8.44059	-0.083426	45.3361	1.65963e-11	9.65216e-10	AluSz_dup79026:Alu:SINE	ESC_vs_Fibroblast	NS	SINE	Alu	AluSz	AluSz_dup79026	AluSz_dup79026:Alu:SINE
chr12	14860121	14863090	9.51511	4.5396	45.2271	1.75463e-11	1.01753e-09	HERVH-int_dup4598:ERV1:LTR	ESC_vs_Fibroblast	Significant	LTR	ERV1	HERVH-int	HERVH-int_dup4598	HERVH-int_dup4598:ERV1:LTR
chr5	66922790	66927656	8.84611	-0.567675	45.1775	1.79962e-11	1.04064e-09	L1PA7_dup4240:L1:LINE	ESC_vs_Fibroblast	NS	LINE	L1	L1PA7	L1PA7_dup4240	L1PA7_dup4240:L1:LINE
chr9	38408687	38408832	4.72163	1.56289	44.9336	2.03827e-11	1.17512e-09	MIR3_dup46784:MIR:SINE	ESC_vs_Fibroblast	Significant	SINE	MIR	MIR3	MIR3_dup46784	MIR3_dup46784:MIR:SINE
chr3	11245061	11245665	-9.86227	-1.30222	44.9283	2.04384e-11	1.17512e-09	L1MC1_dup2176:L1:LINE	ESC_vs_Fibroblast	NS	LINE	L1	L1MC1	L1MC1_dup2176	L1MC1_dup2176:L1:LINE
chr13	51757970	51758309	9.57447	0.218363	44.8896	2.08466e-11	1.19518e-09	L2_dup44060:L2:LINE	ESC_vs_Fibroblast	Significant	LINE	L2	L2	L2_dup44060	L2_dup44060:L2:LINE
chr4	88863151	88864491	9.0653	-0.0312866	44.7851	2.19892e-11	1.25712e-09	L1P2_dup410:L1:LINE	ESC_vs_Fibroblast	NS	LINE	L1	L1P2	L1P2_dup410	L1P2_dup410:L1:LINE
chr6	132228109	132228557	9.02807	1.68592	44.7719	2.21377e-11	1.26204e-09	LTR7_dup1051:ERV1:LTR	ESC_vs_Fibroblast	Significant	LTR	ERV1	LTR7	LTR7_dup1051	LTR7_dup1051:ERV1:LTR
chr19	6583565	6583786	-6.77016	-1.35532	44.7438	2.24578e-11	1.27668e-09	AluSx1_dup97661:Alu:SINE	ESC_vs_Fibroblast	NS	SINE	Alu	AluSx1	AluSx1_dup97661	AluSx1_dup97661:Alu:SINE
chr15	33028973	33029241	-8.99787	-2.10074	44.7323	2.259e-11	1.28058e-09	LTR52_dup921:ERVL:LTR	ESC_vs_Fibroblast	NS	LTR	ERVL	LTR52	LTR52_dup921	LTR52_dup921:ERVL:LTR
chr8	420354	420679	8.76412	-0.0157602	44.7082	2.28694e-11	1.29279e-09	AluJb_dup59559:Alu:SINE	ESC_vs_Fibroblast	NS	SINE	Alu	AluJb	AluJb_dup59559	AluJb_dup59559:Alu:SINE
chr2	8031732	8031823	8.81747	0.284268	44.6181	2.39469e-11	1.34992e-09	L1M4_dup1128:L1:LINE	ESC_vs_Fibroblast	Significant	LINE	L1	L1M4	L1M4_dup1128	L1M4_dup1128:L1:LINE
chrX	124523735	124524393	8.88351	-0.155971	44.5578	2.46956e-11	1.38825e-09	HERVH-int_dup3878:ERV1:LTR	ESC_vs_Fibroblast	NS	LTR	ERV1	HERVH-int	HERVH-int_dup3878	HERVH-int_dup3878:ERV1:LTR
chr15	33029846	33030157	-9.05864	-2.05105	44.4613	2.59433e-11	1.45434e-09	AluSp_dup36473:Alu:SINE	ESC_vs_Fibroblast	NS	SINE	Alu	AluSp	AluSp_dup36473	AluSp_dup36473:Alu:SINE
chr8	69889444	69890079	8.95969	-0.275797	44.3224	2.78506e-11	1.55203e-09	HERVH-int_dup3140:ERV1:LTR	ESC_vs_Fibroblast	NS	LTR	ERV1	HERVH-int	HERVH-int_dup3140	HERVH-int_dup3140:ERV1:LTR
chr7	145932476	145932881	8.64586	-0.33279	44.3182	2.7911e-11	1.55203e-09	LTR16C_dup2648:ERVL:LTR	ESC_vs_Fibroblast	NS	LTR	ERVL	LTR16C	LTR16C_dup2648	LTR16C_dup2648:ERVL:LTR
chr5	151041243	151041447	-9.68552	-1.19415	44.3178	2.79168e-11	1.55203e-09	MER3_dup3701:hAT-Charlie:DNA	ESC_vs_Fibroblast	NS	DNA	hAT-Charlie	MER3	MER3_dup3701	MER3_dup3701:hAT-Charlie:DNA
chr4	89454038	89454580	-5.29395	-0.769274	44.2887	2.83341e-11	1.57091e-09	MLT2A2_dup1022:ERVL:LTR	ESC_vs_Fibroblast	NS	LTR	ERVL	MLT2A2	MLT2A2_dup1022	MLT2A2_dup1022:ERVL:LTR
chr8	37264184	37264394	-9.12834	-1.97995	44.2597	2.87578e-11	1.59003e-09	MIR_dup81813:MIR:SINE	ESC_vs_Fibroblast	NS	SINE	MIR	MIR	MIR_dup81813	MIR_dup81813:MIR:SINE
chr14	38671087	38671426	9.62777	0.0314983	44.1283	3.07543e-11	1.69577e-09	L2a_dup134736:L2:LINE	ESC_vs_Fibroblast	Significant	LINE	L2	L2a	L2a_dup134736	L2a_dup134736:L2:LINE
chr7	100946090	100946473	7.70199	4.29921	44.042	3.21399e-11	1.76734e-09	L1M2_dup3824:L1:LINE	ESC_vs_Fibroblast	Significant	LINE	L1	L1M2	L1M2_dup3824	L1M2_dup3824:L1:LINE
chr13	51747549	51747693	8.77737	-0.0646723	44.0014	3.28147e-11	1.79955e-09	HERVH-int_dup4871:ERV1:LTR	ESC_vs_Fibroblast	NS	LTR	ERV1	HERVH-int	HERVH-int_dup4871	HERVH-int_dup4871:ERV1:LTR
chr4	81223810	81225199	-10.1468	-1.03307	43.8874	3.47829e-11	1.90232e-09	LTR12C_dup714:ERV1:LTR	ESC_vs_Fibroblast	NS	LTR	ERV1	LTR12C	LTR12C_dup714	LTR12C_dup714:ERV1:LTR
chr19	54339772	54340151	10.6348	3.81873	43.8739	3.50232e-11	1.91028e-09	HERVH-int_dup5689:ERV1:LTR	ESC_vs_Fibroblast	Significant	LTR	ERV1	HERVH-int	HERVH-int_dup5689	HERVH-int_dup5689:ERV1:LTR
chrX	124520093	124520291	9.10955	-0.161927	43.8387	3.56588e-11	1.9397e-09	MER4D1_dup893:ERV1:LTR	ESC_vs_Fibroblast	NS	LTR	ERV1	MER4D1	MER4D1_dup893	MER4D1_dup893:ERV1:LTR
chr1	43604447	43605412	8.62448	0.230523	43.7582	3.71561e-11	2.01506e-09	LTR13A_dup7:ERVK:LTR	ESC_vs_Fibroblast	Significant	LTR	ERVK	LTR13A	LTR13A_dup7	LTR13A_dup7:ERVK:LTR
chr1	85894703	85897033	-8.94939	-2.12057	43.7536	3.72439e-11	2.01506e-09	L1PA7_dup271:L1:LINE	ESC_vs_Fibroblast	NS	LINE	L1	L1PA7	L1PA7_dup271	L1PA7_dup271:L1:LINE
chr8	144639669	144640044	5.49328	0.436251	43.6817	3.86362e-11	2.08283e-09	L1M3_dup3159:L1:LINE	ESC_vs_Fibroblast	Significant	LINE	L1	L1M3	L1M3_dup3159	L1M3_dup3159:L1:LINE
chr12	8946253	8946471	5.4888	0.0908429	43.6784	3.87028e-11	2.08283e-09	HERVIP10FH-int_dup512:ERV1:LTR	ESC_vs_Fibroblast	Significant	LTR	ERV1	HERVIP10FH-int	HERVIP10FH-int_dup512	HERVIP10FH-int_dup512:ERV1:LTR
chr6	3898914	3899456	-8.17805	-0.817099	43.6671	3.89252e-11	2.08923e-09	LTR1C_dup108:ERV1:LTR	ESC_vs_Fibroblast	NS	LTR	ERV1	LTR1C	LTR1C_dup108	LTR1C_dup108:ERV1:LTR
chr11	3415242	3415455	9.4011	0.223506	43.6069	4.01416e-11	2.1488e-09	MIR_dup111580:MIR:SINE	ESC_vs_Fibroblast	Significant	SINE	MIR	MIR	MIR_dup111580	MIR_dup111580:MIR:SINE
chr3	64440206	64440393	-9.3279	-1.8122	43.5647	4.10178e-11	2.18989e-09	MER3_dup2121:hAT-Charlie:DNA	ESC_vs_Fibroblast	NS	DNA	hAT-Charlie	MER3	MER3_dup2121	MER3_dup2121:hAT-Charlie:DNA
chr2	99770406	99770687	8.44189	-0.641175	43.4547	4.33884e-11	2.31035e-09	MLT1H1_dup368:ERVL-MaLR:LTR	ESC_vs_Fibroblast	NS	LTR	ERVL-MaLR	MLT1H1	MLT1H1_dup368	MLT1H1_dup368:ERVL-MaLR:LTR
chr15	33034595	33035290	-8.95657	-2.13434	43.4335	4.38618e-11	2.32941e-09	L1M3_dup5549:L1:LINE	ESC_vs_Fibroblast	NS	LINE	L1	L1M3	L1M3_dup5549	L1M3_dup5549:L1:LINE
chr6	114744673	114745330	8.76582	3.29602	43.34	4.60077e-11	2.43696e-09	HERVH-int_dup2580:ERV1:LTR	ESC_vs_Fibroblast	Significant	LTR	ERV1	HERVH-int	HERVH-int_dup2580	HERVH-int_dup2580:ERV1:LTR
chrX	113836782	113837443	11.08	2.41351	43.3319	4.61983e-11	2.44065e-09	HERVH-int_dup3827:ERV1:LTR	ESC_vs_Fibroblast	Significant	LTR	ERV1	HERVH-int	HERVH-int_dup3827	HERVH-int_dup3827:ERV1:LTR
chr4	63927464	63928243	-8.95472	-2.13522	43.1311	5.11915e-11	2.692e-09	LTR12_dup190:ERV1:LTR	ESC_vs_Fibroblast	NS	LTR	ERV1	LTR12	LTR12_dup190	LTR12_dup190:ERV1:LTR
chr6	30807065	30807366	9.28438	-0.147689	43.1299	5.12229e-11	2.692e-09	AluSq_dup6960:Alu:SINE	ESC_vs_Fibroblast	NS	SINE	Alu	AluSq	AluSq_dup6960	AluSq_dup6960:Alu:SINE
chr14	48703908	48704208	10.1525	0.581273	43.0806	5.25302e-11	2.75354e-09	AluJr4_dup13217:Alu:SINE	ESC_vs_Fibroblast	Significant	SINE	Alu	AluJr4	AluJr4_dup13217	AluJr4_dup13217:Alu:SINE
chr19	45163501	45163718	-6.31711	-0.901211	43.0195	5.41966e-11	2.83353e-09	MIR_dup163473:MIR:SINE	ESC_vs_Fibroblast	NS	SINE	MIR	MIR	MIR_dup163473	MIR_dup163473:MIR:SINE
chr1	213087542	213088023	8.88715	1.5712	42.9613	5.58347e-11	2.91163e-09	LTR7_dup133:ERV1:LTR	ESC_vs_Fibroblast	Significant	LTR	ERV1	LTR7	LTR7_dup133	LTR7_dup133:ERV1:LTR
chr4	88857521	88857898	10.0137	0.95276	42.9516	5.611e-11	2.91844e-09	HERVH-int_dup1670:ERV1:LTR	ESC_vs_Fibroblast	Significant	LTR	ERV1	HERVH-int	HERVH-int_dup1670	HERVH-int_dup1670:ERV1:LTR
chr4	88858116	88858699	9.17021	0.720326	42.9235	5.69217e-11	2.95305e-09	HERVH-int_dup1672:ERV1:LTR	ESC_vs_Fibroblast	Significant	LTR	ERV1	HERVH-int	HERVH-int_dup1672	HERVH-int_dup1672:ERV1:LTR
chr7	122457233	122460522	8.39659	0.234075	42.8389	5.94376e-11	3.07567e-09	HERVH-int_dup2988:ERV1:LTR	ESC_vs_Fibroblast	Significant	LTR	ERV1	HERVH-int	HERVH-int_dup2988	HERVH-int_dup2988:ERV1:LTR
chr13	43440991	43441292	8.88568	0.243571	42.8338	5.95949e-11	3.07592e-09	AluJr_dup53763:Alu:SINE	ESC_vs_Fibroblast	Significant	SINE	Alu	AluJr	AluJr_dup53763	AluJr_dup53763:Alu:SINE
chr22	45255065	45255417	8.79122	0.154707	42.8243	5.98831e-11	3.08291e-09	MSTA_dup19504:ERVL-MaLR:LTR	ESC_vs_Fibroblast	Significant	LTR	ERVL-MaLR	MSTA	MSTA_dup19504	MSTA_dup19504:ERVL-MaLR:LTR
chr11	64994427	64994726	8.61548	-1.28665	42.794	6.08175e-11	3.12305e-09	AluSz_dup59768:Alu:SINE	ESC_vs_Fibroblast	NS	SINE	Alu	AluSz	AluSz_dup59768	AluSz_dup59768:Alu:SINE
chrX	113705257	113705917	12.5582	3.89879	42.7211	6.31265e-11	3.23339e-09	HERVH-int_dup3822:ERV1:LTR	ESC_vs_Fibroblast	Significant	LTR	ERV1	HERVH-int	HERVH-int_dup3822	HERVH-int_dup3822:ERV1:LTR
chr12	73209892	73210370	9.21817	0.903744	42.6364	6.5921e-11	3.36798e-09	LTR7_dup1900:ERV1:LTR	ESC_vs_Fibroblast	Significant	LTR	ERV1	LTR7	LTR7_dup1900	LTR7_dup1900:ERV1:LTR
chrX	113283662	113286576	10.6684	1.31727	42.6289	6.61757e-11	3.37245e-09	HERVH-int_dup3814:ERV1:LTR	ESC_vs_Fibroblast	Significant	LTR	ERV1	HERVH-int	HERVH-int_dup3814	HERVH-int_dup3814:ERV1:LTR
chr2	210168841	210169210	9.2663	-0.128397	42.5971	6.72581e-11	3.41898e-09	HERVH-int_dup923:ERV1:LTR	ESC_vs_Fibroblast	NS	LTR	ERV1	HERVH-int	HERVH-int_dup923	HERVH-int_dup923:ERV1:LTR
chr19	45163264	45163511	-3.92338	0.394889	42.592	6.74358e-11	3.4194e-09	L2b_dup90821:L2:LINE	ESC_vs_Fibroblast	Significant	LINE	L2	L2b	L2b_dup90821	L2b_dup90821:L2:LINE
chr4	93191519	93191718	8.60003	-0.685752	42.5318	6.95419e-11	3.51736e-09	LTR16A_dup1918:ERVL:LTR	ESC_vs_Fibroblast	NS	LTR	ERVL	LTR16A	LTR16A_dup1918	LTR16A_dup1918:ERVL:LTR
chr19	21192172	21192931	8.62131	-0.733144	42.5032	7.05656e-11	3.56021e-09	HERVE_a-int_dup181:ERV1:LTR	ESC_vs_Fibroblast	NS	LTR	ERV1	HERVE_a-int	HERVE_a-int_dup181	HERVE_a-int_dup181:ERV1:LTR
chr3	54669333	54669550	9.23614	0.465622	42.4976	7.07695e-11	3.5616e-09	HERVH-int_dup1118:ERV1:LTR	ESC_vs_Fibroblast	Significant	LTR	ERV1	HERVH-int	HERVH-int_dup1118	HERVH-int_dup1118:ERV1:LTR
chr14	38665284	38665730	8.86001	0.223338	42.4804	7.13938e-11	3.58408e-09	LTR7_dup2013:ERV1:LTR	ESC_vs_Fibroblast	Significant	LTR	ERV1	LTR7	LTR7_dup2013	LTR7_dup2013:ERV1:LTR
chr9	99880139	99880271	9.08392	0.00176798	42.4295	7.32778e-11	3.66953e-09	AluJo_dup33985:Alu:SINE	ESC_vs_Fibroblast	Significant	SINE	Alu	AluJo	AluJo_dup33985	AluJo_dup33985:Alu:SINE
chr21	44363567	44368423	8.45909	-0.404384	42.4079	7.40918e-11	3.70111e-09	Harlequin-int_dup492:ERV1:LTR	ESC_vs_Fibroblast	NS	LTR	ERV1	Harlequin-int	Harlequin-int_dup492	Harlequin-int_dup492:ERV1:LTR
chr2	73162451	73162787	9.4151	0.300107	42.4011	7.43492e-11	3.70479e-09	L2c_dup19459:L2:LINE	ESC_vs_Fibroblast	Significant	LINE	L2	L2c	L2c_dup19459	L2c_dup19459:L2:LINE
chr5	7268403	7268618	8.98549	-0.275324	42.3867	7.48964e-11	3.72287e-09	HERVH-int_dup2050:ERV1:LTR	ESC_vs_Fibroblast	NS	LTR	ERV1	HERVH-int	HERVH-int_dup2050	HERVH-int_dup2050:ERV1:LTR
chr18	43423858	43424515	-6.00813	0.103276	42.2894	7.87161e-11	3.90312e-09	L1MA3_dup8417:L1:LINE	ESC_vs_Fibroblast	Significant	LINE	L1	L1MA3	L1MA3_dup8417	L1MA3_dup8417:L1:LINE
chr7	121715115	121715227	3.60803	1.82551	42.2751	7.92947e-11	3.92217e-09	AluJb_dup57768:Alu:SINE	ESC_vs_Fibroblast	Significant	SINE	Alu	AluJb	AluJb_dup57768	AluJb_dup57768:Alu:SINE
chr7	134396028	134396380	-8.95867	-2.14035	42.2505	8.02994e-11	3.96216e-09	MLT2D_dup2280:ERVL:LTR	ESC_vs_Fibroblast	NS	LTR	ERVL	MLT2D	MLT2D_dup2280	MLT2D_dup2280:ERVL:LTR
chr16	47456723	47459490	-5.9931	-1.78966	41.8396	9.9076e-11	4.87672e-09	L1PA6_dup5330:L1:LINE	ESC_vs_Fibroblast	NS	LINE	L1	L1PA6	L1PA6_dup5330	L1PA6_dup5330:L1:LINE
chr11	3514187	3520281	8.50963	-0.529384	41.8196	1.00093e-10	4.91414e-09	L1PA4_dup8623:L1:LINE	ESC_vs_Fibroblast	NS	LINE	L1	L1PA4	L1PA4_dup8623	L1PA4_dup8623:L1:LINE
chr3	176006173	176006317	9.24925	-0.305875	41.8151	1.00323e-10	4.91414e-09	AluJr_dup15313:Alu:SINE	ESC_vs_Fibroblast	NS	SINE	Alu	AluJr	AluJr_dup15313	AluJr_dup15313:Alu:SINE
chr1	150607400	150608361	3.69567	1.2098	41.7746	1.02428e-10	5.00507e-09	LTR5_Hs_dup49:ERVK:LTR	ESC_vs_Fibroblast	Significant	LTR	ERVK	LTR5_Hs	LTR5_Hs_dup49	LTR5_Hs_dup49:ERVK:LTR
chr19	21192933	21193395	8.67674	-1.2066	41.7698	1.02678e-10	5.00516e-09	LTR2_dup824:ERV1:LTR	ESC_vs_Fibroblast	NS	LTR	ERV1	LTR2	LTR2_dup824	LTR2_dup824:ERV1:LTR
chr3	163635819	163636375	9.07786	-0.119761	41.701	1.06353e-10	5.17184e-09	MLT2A2_dup794:ERVL:LTR	ESC_vs_Fibroblast	NS	LTR	ERVL	MLT2A2	MLT2A2_dup794	MLT2A2_dup794:ERVL:LTR
chr3	99176012	99177292	-9.21523	-1.91627	41.4484	1.21026e-10	5.87123e-09	L1M1_dup1569:L1:LINE	ESC_vs_Fibroblast	NS	LINE	L1	L1M1	L1M1_dup1569	L1M1_dup1569:L1:LINE
chr11	71452161	71459976	8.75847	-0.0653483	41.4432	1.21343e-10	5.87249e-09	HERVE-int_dup181:ERV1:LTR	ESC_vs_Fibroblast	NS	LTR	ERV1	HERVE-int	HERVE-int_dup181	HERVE-int_dup181:ERV1:LTR
chr4	3929582	3932502	8.76814	1.27474	41.3913	1.24613e-10	6.01631e-09	HERVH-int_dup1523:ERV1:LTR	ESC_vs_Fibroblast	Significant	LTR	ERV1	HERVH-int	HERVH-int_dup1523	HERVH-int_dup1523:ERV1:LTR
chr10	75540381	75540663	6.13013	-0.228419	41.3317	1.2847e-10	6.1877e-09	L2a_dup106790:L2:LINE	ESC_vs_Fibroblast	NS	LINE	L2	L2a	L2a_dup106790	L2a_dup106790:L2:LINE
chr2	157578905	157581942	9.03331	-0.0642832	41.2924	1.31078e-10	6.29828e-09	HERVH-int_dup796:ERV1:LTR	ESC_vs_Fibroblast	NS	LTR	ERV1	HERVH-int	HERVH-int_dup796	HERVH-int_dup796:ERV1:LTR
chrX	110787489	110790695	10.2807	2.04263	41.2553	1.33591e-10	6.40378e-09	HERVH-int_dup3792:ERV1:LTR	ESC_vs_Fibroblast	Significant	LTR	ERV1	HERVH-int	HERVH-int_dup3792	HERVH-int_dup3792:ERV1:LTR
chr6	167664840	167665142	8.56699	-0.458854	41.2077	1.36885e-10	6.54616e-09	MLT1F1_dup1302:ERVL-MaLR:LTR	ESC_vs_Fibroblast	NS	LTR	ERVL-MaLR	MLT1F1	MLT1F1_dup1302	MLT1F1_dup1302:ERVL-MaLR:LTR
chr11	27651658	27652319	9.57711	0.494542	41.1087	1.43995e-10	6.8699e-09	HERVH-int_dup4304:ERV1:LTR	ESC_vs_Fibroblast	Significant	LTR	ERV1	HERVH-int	HERVH-int_dup4304	HERVH-int_dup4304:ERV1:LTR
chr20	19978960	19979273	-8.88962	-2.09528	41.028	1.50066e-10	7.14264e-09	AluJr_dup72772:Alu:SINE	ESC_vs_Fibroblast	NS	SINE	Alu	AluJr	AluJr_dup72772	AluJr_dup72772:Alu:SINE
chr4	75111199	75115930	-9.3906	-1.74013	40.9453	1.56547e-10	7.43357e-09	L1PA3_dup2640:L1:LINE	ESC_vs_Fibroblast	NS	LINE	L1	L1PA3	L1PA3_dup2640	L1PA3_dup2640:L1:LINE
chrX	124524396	124524889	8.50891	-0.625563	40.8188	1.67018e-10	7.91219e-09	HERVH-int_dup3879:ERV1:LTR	ESC_vs_Fibroblast	NS	LTR	ERV1	HERVH-int	HERVH-int_dup3879	HERVH-int_dup3879:ERV1:LTR
chr3	99168726	99169582	-9.73658	-1.41576	40.7887	1.69615e-10	8.01639e-09	L1M1_dup1567:L1:LINE	ESC_vs_Fibroblast	NS	LINE	L1	L1M1	L1M1_dup1567	L1M1_dup1567:L1:LINE
chr10	58860748	58861279	8.93176	-0.405944	40.7226	1.75447e-10	8.27267e-09	L1ME1_dup19989:L1:LINE	ESC_vs_Fibroblast	NS	LINE	L1	L1ME1	L1ME1_dup19989	L1ME1_dup19989:L1:LINE
chr2	76801795	76802456	9.02434	-0.192997	40.6923	1.78189e-10	8.38234e-09	HERVH-int_dup680:ERV1:LTR	ESC_vs_Fibroblast	NS	LTR	ERV1	HERVH-int	HERVH-int_dup680	HERVH-int_dup680:ERV1:LTR
chr3	99167754	99168567	-9.8013	-1.37075	40.5023	1.96382e-10	9.2167e-09	L1PB1_dup2367:L1:LINE	ESC_vs_Fibroblast	NS	LINE	L1	L1PB1	L1PB1_dup2367	L1PB1_dup2367:L1:LINE
chr4	62603656	62604249	9.52451	-0.185056	40.4853	1.98096e-10	9.2756e-09	L1PB1_dup3183:L1:LINE	ESC_vs_Fibroblast	NS	LINE	L1	L1PB1	L1PB1_dup3183	L1PB1_dup3183:L1:LINE
chr13	51747400	51747549	8.92561	0.709273	40.4227	2.04554e-10	9.55581e-09	HERVH-int_dup4870:ERV1:LTR	ESC_vs_Fibroblast	Significant	LTR	ERV1	HERVH-int	HERVH-int_dup4870	HERVH-int_dup4870:ERV1:LTR
chr13	113979145	113979444	8.61899	-0.0812251	40.4013	2.06802e-10	9.63849e-09	AluSx_dup99235:Alu:SINE	ESC_vs_Fibroblast	NS	SINE	Alu	AluSx	AluSx_dup99235	AluSx_dup99235:Alu:SINE
chr19	41486030	41487451	8.43825	-1.14393	40.356	2.11657e-10	9.84207e-09	THE1B-int_dup4051:ERVL-MaLR:LTR	ESC_vs_Fibroblast	NS	LTR	ERVL-MaLR	THE1B-int	THE1B-int_dup4051	THE1B-int_dup4051:ERVL-MaLR:LTR
chr19	53019741	53020173	4.56632	2.06126	40.2765	2.20447e-10	1.02272e-08	LTR7B_dup785:ERV1:LTR	ESC_vs_Fibroblast	Significant	LTR	ERV1	LTR7B	LTR7B_dup785	LTR7B_dup785:ERV1:LTR
chr19	53135066	53135702	8.42943	1.63589	40.2237	2.26486e-10	1.04833e-08	HERVH-int_dup5678:ERV1:LTR	ESC_vs_Fibroblast	Significant	LTR	ERV1	HERVH-int	HERVH-int_dup5678	HERVH-int_dup5678:ERV1:LTR
chrY	16007800	16008935	8.52192	-0.563022	40.1768	2.31991e-10	1.07135e-08	HERV9-int_dup648:ERV1:LTR	ESC_vs_Fibroblast	NS	LTR	ERV1	HERV9-int	HERV9-int_dup648	HERV9-int_dup648:ERV1:LTR
chr19	35339926	35340619	8.24656	-0.212913	40.1692	2.32896e-10	1.07308e-08	MER49_dup1246:ERV1:LTR	ESC_vs_Fibroblast	NS	LTR	ERV1	MER49	MER49_dup1246	MER49_dup1246:ERV1:LTR
chr16	29760957	29761263	9.0542	-0.106145	40.1476	2.35479e-10	1.08251e-08	AluSp_dup39018:Alu:SINE	ESC_vs_Fibroblast	NS	SINE	Alu	AluSp	AluSp_dup39018	AluSp_dup39018:Alu:SINE
chr19	23294563	23295243	6.04916	-0.329635	39.9962	2.54456e-10	1.16709e-08	MER57A-int_dup1765:ERV1:LTR	ESC_vs_Fibroblast	NS	LTR	ERV1	MER57A-int	MER57A-int_dup1765	MER57A-int_dup1765:ERV1:LTR
chr10	6673744	6677052	5.98143	0.791126	39.9754	2.57183e-10	1.17692e-08	HERVH-int_dup4042:ERV1:LTR	ESC_vs_Fibroblast	Significant	LTR	ERV1	HERVH-int	HERVH-int_dup4042	HERVH-int_dup4042:ERV1:LTR
chr20	38901692	38902355	9.21645	1.72877	39.8917	2.68439e-10	1.22565e-08	HERVH-int_dup5775:ERV1:LTR	ESC_vs_Fibroblast	Significant	LTR	ERV1	HERVH-int	HERVH-int_dup5775	HERVH-int_dup5775:ERV1:LTR
chr11	27642612	27642980	8.97437	-0.278436	39.874	2.70887e-10	1.23403e-08	MamGypLTR1a_dup767:Gypsy:LTR	ESC_vs_Fibroblast	NS	LTR	Gypsy	MamGypLTR1a	MamGypLTR1a_dup767	MamGypLTR1a_dup767:Gypsy:LTR
chr11	3495256	3500000	5.95012	-0.515645	39.8696	2.71503e-10	1.23405e-08	HERVE-int_dup170:ERV1:LTR	ESC_vs_Fibroblast	NS	LTR	ERV1	HERVE-int	HERVE-int_dup170	HERVE-int_dup170:ERV1:LTR
chr5	65401782	65407907	-7.03168	-1.81105	39.8462	2.74774e-10	1.24611e-08	L1PA6_dup1822:L1:LINE	ESC_vs_Fibroblast	NS	LINE	L1	L1PA6	L1PA6_dup1822	L1PA6_dup1822:L1:LINE
chr10	53782682	53783871	9.24052	-0.74724	39.8379	2.75932e-10	1.24856e-08	L1PA7_dup9227:L1:LINE	ESC_vs_Fibroblast	NS	LINE	L1	L1PA7	L1PA7_dup9227	L1PA7_dup9227:L1:LINE
chr16	9761376	9761601	8.15803	1.43652	39.7032	2.95635e-10	1.33472e-08	MIR_dup145868:MIR:SINE	ESC_vs_Fibroblast	Significant	SINE	MIR	MIR	MIR_dup145868	MIR_dup145868:MIR:SINE
chr14	48708847	48710039	9.67438	0.249605	39.671	3.00553e-10	1.3539e-08	Tigger3b_dup5415:TcMar-Tigger:DNA	ESC_vs_Fibroblast	Significant	DNA	TcMar-Tigger	Tigger3b	Tigger3b_dup5415	Tigger3b_dup5415:TcMar-Tigger:DNA
chr1	244979942	244980373	8.29099	-0.0632692	39.6654	3.01417e-10	1.35477e-08	MER41-int_dup111:ERV1:LTR	ESC_vs_Fibroblast	NS	LTR	ERV1	MER41-int	MER41-int_dup111	MER41-int_dup111:ERV1:LTR
chrY	5813628	5814077	13.7596	5.91251	39.6445	3.04664e-10	1.36632e-08	LTR7_dup1586:ERV1:LTR	ESC_vs_Fibroblast	Significant	LTR	ERV1	LTR7	LTR7_dup1586	LTR7_dup1586:ERV1:LTR
chr2	77323018	77323287	9.3647	0.543442	39.6206	3.08421e-10	1.3801e-08	L1MA7_dup739:L1:LINE	ESC_vs_Fibroblast	Significant	LINE	L1	L1MA7	L1MA7_dup739	L1MA7_dup739:L1:LINE
chr5	43053840	43057817	-8.81154	-2.26861	39.437	3.38821e-10	1.51277e-08	L1PA6_dup1931:L1:LINE	ESC_vs_Fibroblast	NS	LINE	L1	L1PA6	L1PA6_dup1931	L1PA6_dup1931:L1:LINE
chrX	130823747	130824551	6.86806	-0.399986	39.3599	3.52454e-10	1.56818e-08	MER4D1_dup897:ERV1:LTR	ESC_vs_Fibroblast	NS	LTR	ERV1	MER4D1	MER4D1_dup897	MER4D1_dup897:ERV1:LTR
chr5	30098738	30099161	-9.14201	-1.984	39.3581	3.52784e-10	1.56818e-08	L1PA7_dup4084:L1:LINE	ESC_vs_Fibroblast	NS	LINE	L1	L1PA7	L1PA7_dup4084	L1PA7_dup4084:L1:LINE
chr15	33030886	33031172	-8.77264	-2.29396	39.3178	3.6014e-10	1.59736e-08	AluJo_dup53233:Alu:SINE	ESC_vs_Fibroblast	NS	SINE	Alu	AluJo	AluJo_dup53233	AluJo_dup53233:Alu:SINE
chr19	35988856	35989022	8.59826	-0.756922	39.255	3.71921e-10	1.64599e-08	AluJo_dup65839:Alu:SINE	ESC_vs_Fibroblast	NS	SINE	Alu	AluJo	AluJo_dup65839	AluJo_dup65839:Alu:SINE
chr13	51753299	51753448	8.51624	-0.378489	39.1381	3.94859e-10	1.74369e-08	MIRb_dup170736:MIR:SINE	ESC_vs_Fibroblast	NS	SINE	MIR	MIRb	MIRb_dup170736	MIRb_dup170736:MIR:SINE
chr2	33887288	33888901	8.32342	-0.903904	39.0538	4.12292e-10	1.8167e-08	HERV17-int_dup88:ERV1:LTR	ESC_vs_Fibroblast	NS	LTR	ERV1	HERV17-int	HERV17-int_dup88	HERV17-int_dup88:ERV1:LTR
chr6	33110199	33110324	8.57781	-0.793151	39.0366	4.15927e-10	1.82872e-08	AluJb_dup46239:Alu:SINE	ESC_vs_Fibroblast	NS	SINE	Alu	AluJb	AluJb_dup46239	AluJb_dup46239:Alu:SINE
chr8	37261660	37262052	-8.85528	-2.2331	38.9704	4.30271e-10	1.88767e-08	MLT1K_dup8320:ERVL-MaLR:LTR	ESC_vs_Fibroblast	NS	LTR	ERVL-MaLR	MLT1K	MLT1K_dup8320	MLT1K_dup8320:ERVL-MaLR:LTR
chr3	154938499	154943837	8.91909	-0.834566	38.9106	4.43659e-10	1.94062e-08	L1PA10_dup1380:L1:LINE	ESC_vs_Fibroblast	NS	LINE	L1	L1PA10	L1PA10_dup1380	L1PA10_dup1380:L1:LINE
chr11	111433438	111433752	-8.77281	-2.29181	38.908	4.44263e-10	1.94062e-08	AluJo_dup44751:Alu:SINE	ESC_vs_Fibroblast	NS	SINE	Alu	AluJo	AluJo_dup44751	AluJo_dup44751:Alu:SINE
chr18	75289712	75295821	8.48049	-0.385388	38.9015	4.45736e-10	1.94285e-08	L1PA6_dup5597:L1:LINE	ESC_vs_Fibroblast	NS	LINE	L1	L1PA6	L1PA6_dup5597	L1PA6_dup5597:L1:LINE
chr9	35694806	35695274	-9.07286	-1.90882	38.8039	4.68587e-10	2.03805e-08	Charlie1a_dup3031:hAT-Charlie:DNA	ESC_vs_Fibroblast	NS	DNA	hAT-Charlie	Charlie1a	Charlie1a_dup3031	Charlie1a_dup3031:hAT-Charlie:DNA
chr3	154967940	154968242	9.71167	0.187851	38.7774	4.7499e-10	2.06145e-08	AluSz_dup19485:Alu:SINE	ESC_vs_Fibroblast	Significant	SINE	Alu	AluSz	AluSz_dup19485	AluSz_dup19485:Alu:SINE
chr19	39996569	39996881	8.68214	-0.0657217	38.7228	4.8848e-10	2.11545e-08	AluSx1_dup100783:Alu:SINE	ESC_vs_Fibroblast	NS	SINE	Alu	AluSx1	AluSx1_dup100783	AluSx1_dup100783:Alu:SINE
chr21	24736127	24736244	9.036	-0.441369	38.7119	4.91197e-10	2.12266e-08	LTR33_dup9008:ERVL:LTR	ESC_vs_Fibroblast	NS	LTR	ERVL	LTR33	LTR33_dup9008	LTR33_dup9008:ERVL:LTR
chr8	144536573	144536880	-8.72442	-2.33999	38.7013	4.93881e-10	2.1297e-08	AluY_dup55833:Alu:SINE	ESC_vs_Fibroblast	NS	SINE	Alu	AluY	AluY_dup55833	AluY_dup55833:Alu:SINE
chr8	23137725	23140035	-9.09479	-2.01458	38.6938	4.95778e-10	2.13332e-08	L1MDa_dup3137:L1:LINE	ESC_vs_Fibroblast	NS	LINE	L1	L1MDa	L1MDa_dup3137	L1MDa_dup3137:L1:LINE
chr1	150627127	150631701	4.62068	-0.158121	38.6196	5.14985e-10	2.21126e-08	HERVK9-int_dup34:ERVK:LTR	ESC_vs_Fibroblast	NS	LTR	ERVK	HERVK9-int	HERVK9-int_dup34	HERVK9-int_dup34:ERVK:LTR
chrX	151836588	151837543	8.27005	-0.773826	38.6063	5.18508e-10	2.22166e-08	L1MB7_dup13364:L1:LINE	ESC_vs_Fibroblast	NS	LINE	L1	L1MB7	L1MB7_dup13364	L1MB7_dup13364:L1:LINE
chr6	98227826	98230875	8.24887	1.30825	38.5912	5.22539e-10	2.23419e-08	HERVH-int_dup2558:ERV1:LTR	ESC_vs_Fibroblast	Significant	LTR	ERV1	HERVH-int	HERVH-int_dup2558	HERVH-int_dup2558:ERV1:LTR
chr6	155424576	155424879	-8.58099	-2.28763	38.5838	5.24519e-10	2.23791e-08	AluSx_dup48627:Alu:SINE	ESC_vs_Fibroblast	NS	SINE	Alu	AluSx	AluSx_dup48627	AluSx_dup48627:Alu:SINE
chr15	39174525	39175355	-9.12835	-1.91611	38.5601	5.30924e-10	2.26046e-08	L1M5_dup52317:L1:LINE	ESC_vs_Fibroblast	NS	LINE	L1	L1M5	L1M5_dup52317	L1M5_dup52317:L1:LINE
chr12	47062746	47064368	6.08529	-0.21128	38.4986	5.47936e-10	2.32798e-08	MSTB-int_dup658:ERVL-MaLR:LTR	ESC_vs_Fibroblast	NS	LTR	ERVL-MaLR	MSTB-int	MSTB-int_dup658	MSTB-int_dup658:ERVL-MaLR:LTR
chr6	167666287	167666690	8.62121	-0.720504	38.4923	5.49695e-10	2.33055e-08	MSTA_dup8075:ERVL-MaLR:LTR	ESC_vs_Fibroblast	NS	LTR	ERVL-MaLR	MSTA	MSTA_dup8075	MSTA_dup8075:ERVL-MaLR:LTR
chr11	8155550	8157276	8.6025	-0.53781	38.4236	5.69404e-10	2.40904e-08	L1PA5_dup8037:L1:LINE	ESC_vs_Fibroblast	NS	LINE	L1	L1PA5	L1PA5_dup8037	L1PA5_dup8037:L1:LINE
chr16	28294587	28295047	8.41889	-1.37866	38.4084	5.73854e-10	2.42279e-08	MLT1K_dup15005:ERVL-MaLR:LTR	ESC_vs_Fibroblast	NS	LTR	ERVL-MaLR	MLT1K	MLT1K_dup15005	MLT1K_dup15005:ERVL-MaLR:LTR
chr1	223198780	223199436	8.31585	3.54553	38.398	5.76903e-10	2.43058e-08	HERVH-int_dup385:ERV1:LTR	ESC_vs_Fibroblast	Significant	LTR	ERV1	HERVH-int	HERVH-int_dup385	HERVH-int_dup385:ERV1:LTR
chr2	39279020	39279277	8.23859	-0.0486152	38.3585	5.88708e-10	2.47515e-08	L1MB7_dup2079:L1:LINE	ESC_vs_Fibroblast	NS	LINE	L1	L1MB7	L1MB7_dup2079	L1MB7_dup2079:L1:LINE
chr4	182900869	182900975	-6.89761	-1.90445	38.3236	5.99348e-10	2.51413e-08	MIRb_dup66897:MIR:SINE	ESC_vs_Fibroblast	NS	SINE	MIR	MIRb	MIRb_dup66897	MIRb_dup66897:MIR:SINE
chr9	76716866	76720438	9.60463	0.0080458	38.3199	6.00472e-10	2.51413e-08	L1PA11_dup2225:L1:LINE	ESC_vs_Fibroblast	Significant	LINE	L1	L1PA11	L1PA11_dup2225	L1PA11_dup2225:L1:LINE
chr2	64484331	64484780	8.80923	1.07684	38.2159	6.33341e-10	2.64353e-08	LTR7_dup228:ERV1:LTR	ESC_vs_Fibroblast	Significant	LTR	ERV1	LTR7	LTR7_dup228	LTR7_dup228:ERV1:LTR
chr3	16689611	16690023	8.98355	-0.572241	38.2139	6.33997e-10	2.64353e-08	L1P3_dup481:L1:LINE	ESC_vs_Fibroblast	NS	LINE	L1	L1P3	L1P3_dup481	L1P3_dup481:L1:LINE
chr6	39153313	39153869	8.21266	-0.893599	38.1744	6.46946e-10	2.69196e-08	L2c_dup54124:L2:LINE	ESC_vs_Fibroblast	NS	LINE	L2	L2c	L2c_dup54124	L2c_dup54124:L2:LINE
chrX	103019027	103021857	9.13962	1.5093	37.881	7.51941e-10	3.12241e-08	HERVH-int_dup3779:ERV1:LTR	ESC_vs_Fibroblast	Significant	LTR	ERV1	HERVH-int	HERVH-int_dup3779	HERVH-int_dup3779:ERV1:LTR
chr8	98213451	98216546	8.59843	0.627509	37.8764	7.53728e-10	3.12341e-08	HERVH-int_dup3201:ERV1:LTR	ESC_vs_Fibroblast	Significant	LTR	ERV1	HERVH-int	HERVH-int_dup3201	HERVH-int_dup3201:ERV1:LTR
chr4	92545770	92548649	9.01878	-0.0620054	37.8271	7.72992e-10	3.19667e-08	HERVH-int_dup1686:ERV1:LTR	ESC_vs_Fibroblast	NS	LTR	ERV1	HERVH-int	HERVH-int_dup1686	HERVH-int_dup1686:ERV1:LTR
chr5	12624414	12626015	8.75912	0.467832	37.8063	7.8131e-10	3.22446e-08	MSTA-int_dup945:ERVL-MaLR:LTR	ESC_vs_Fibroblast	Significant	LTR	ERVL-MaLR	MSTA-int	MSTA-int_dup945	MSTA-int_dup945:ERVL-MaLR:LTR
chr8	144640059	144640311	5.20454	-0.459412	37.7892	7.8816e-10	3.24609e-08	AluSx_dup63484:Alu:SINE	ESC_vs_Fibroblast	NS	SINE	Alu	AluSx	AluSx_dup63484	AluSx_dup63484:Alu:SINE
chr3	48324310	48324691	8.132	-0.843114	37.7813	7.91373e-10	3.24824e-08	LTR16E2_dup440:ERVL:LTR	ESC_vs_Fibroblast	NS	LTR	ERVL	LTR16E2	LTR16E2_dup440	LTR16E2_dup440:ERVL:LTR
chr15	33031777	33032281	-9.14864	-1.9503	37.78	7.91899e-10	3.24824e-08	L1M3de_dup402:L1:LINE	ESC_vs_Fibroblast	NS	LINE	L1	L1M3de	L1M3de_dup402	L1M3de_dup402:L1:LINE
chr3	154966961	154967257	9.83922	0.655894	37.775	7.93946e-10	3.25003e-08	AluSp_dup10023:Alu:SINE	ESC_vs_Fibroblast	Significant	SINE	Alu	AluSp	AluSp_dup10023	AluSp_dup10023:Alu:SINE
chr1	182806649	182807046	8.57185	-0.461107	37.7368	8.09627e-10	3.30751e-08	L1M2_dup401:L1:LINE	ESC_vs_Fibroblast	NS	LINE	L1	L1M2	L1M2_dup401	L1M2_dup401:L1:LINE
chr7	77917902	77923401	-8.97566	-2.10804	37.7323	8.11494e-10	3.30806e-08	L1PA5_dup5044:L1:LINE	ESC_vs_Fibroblast	NS	LINE	L1	L1PA5	L1PA5_dup5044	L1PA5_dup5044:L1:LINE
chr3	54663246	54663400	8.82409	0.29884	37.7286	8.1304e-10	3.30806e-08	MIRb_dup44237:MIR:SINE	ESC_vs_Fibroblast	Significant	SINE	MIR	MIRb	MIRb_dup44237	MIRb_dup44237:MIR:SINE
chr12	78421762	78423972	-8.85893	-2.16903	37.6769	8.34856e-10	3.38998e-08	Tigger4_dup1080:TcMar-Tigger:DNA	ESC_vs_Fibroblast	NS	DNA	TcMar-Tigger	Tigger4	Tigger4_dup1080	Tigger4_dup1080:TcMar-Tigger:DNA
chr4	75144235	75144495	-7.12029	-1.84246	37.6443	8.48943e-10	3.44027e-08	MLT1H_dup2704:ERVL-MaLR:LTR	ESC_vs_Fibroblast	NS	LTR	ERVL-MaLR	MLT1H	MLT1H_dup2704	MLT1H_dup2704:ERVL-MaLR:LTR
chr11	3413674	3413977	8.80412	-0.0873442	37.6089	8.64485e-10	3.49623e-08	AluSc8_dup13110:Alu:SINE	ESC_vs_Fibroblast	NS	SINE	Alu	AluSc8	AluSc8_dup13110	AluSc8_dup13110:Alu:SINE
chr5	178512047	178512539	8.15553	-0.746887	37.5464	8.92659e-10	3.60295e-08	MLT1F2-int_dup139:ERVL-MaLR:LTR	ESC_vs_Fibroblast	NS	LTR	ERVL-MaLR	MLT1F2-int	MLT1F2-int_dup139	MLT1F2-int_dup139:ERVL-MaLR:LTR
chr3	163634461	163635816	8.8098	-0.123367	37.4979	9.15137e-10	3.68631e-08	HERVL-int_dup479:ERVL:LTR	ESC_vs_Fibroblast	NS	LTR	ERVL	HERVL-int	HERVL-int_dup479	HERVL-int_dup479:ERVL:LTR
chr1	43198424	43198725	8.46194	-0.727328	37.4544	9.35763e-10	3.76188e-08	AluSg_dup1104:Alu:SINE	ESC_vs_Fibroblast	NS	SINE	Alu	AluSg	AluSg_dup1104	AluSg_dup1104:Alu:SINE
chrX	130826471	130826747	5.94222	-0.0817745	37.4433	9.41095e-10	3.76878e-08	MER4B-int_dup843:ERV1:LTR	ESC_vs_Fibroblast	NS	LTR	ERV1	MER4B-int	MER4B-int_dup843	MER4B-int_dup843:ERV1:LTR
chr3	11245850	11246290	-9.76581	-1.40688	37.4431	9.41214e-10	3.76878e-08	L2b_dup17769:L2:LINE	ESC_vs_Fibroblast	NS	LINE	L2	L2b	L2b_dup17769	L2b_dup17769:L2:LINE
chr1	27390783	27392050	8.06948	0.667484	37.4286	9.48205e-10	3.78925e-08	SVA_E_dup14:SVA_E:Other	ESC_vs_Fibroblast	Significant	Other	SVA_E	SVA_E	SVA_E_dup14	SVA_E_dup14:SVA_E:Other
chr13	56145304	56145583	12.0837	2.64549	37.415	9.54826e-10	3.80817e-08	MER67D_dup758:ERV1:LTR	ESC_vs_Fibroblast	Significant	LTR	ERV1	MER67D	MER67D_dup758	MER67D_dup758:ERV1:LTR
chr12	14858355	14858836	10.3556	1.9063	37.4091	9.57741e-10	3.81226e-08	LTR7_dup1849:ERV1:LTR	ESC_vs_Fibroblast	Significant	LTR	ERV1	LTR7	LTR7_dup1849	LTR7_dup1849:ERV1:LTR
chr14	99452024	99454953	8.46112	2.49579	37.3326	9.96059e-10	3.95698e-08	HERVH-int_dup5148:ERV1:LTR	ESC_vs_Fibroblast	Significant	LTR	ERV1	HERVH-int	HERVH-int_dup5148	HERVH-int_dup5148:ERV1:LTR
chr20	31382206	31382453	8.39297	-0.0937875	37.2714	1.02778e-09	4.07499e-08	AluSz_dup92595:Alu:SINE	ESC_vs_Fibroblast	NS	SINE	Alu	AluSz	AluSz_dup92595	AluSz_dup92595:Alu:SINE
chrX	113706134	113706513	11.2234	2.80756	37.2585	1.03463e-09	4.09408e-08	HERVH-int_dup3824:ERV1:LTR	ESC_vs_Fibroblast	Significant	LTR	ERV1	HERVH-int	HERVH-int_dup3824	HERVH-int_dup3824:ERV1:LTR
chr9	90031140	90031621	8.27168	1.73312	37.16	1.08822e-09	4.29773e-08	LTR7_dup1380:ERV1:LTR	ESC_vs_Fibroblast	Significant	LTR	ERV1	LTR7	LTR7_dup1380	LTR7_dup1380:ERV1:LTR
chr4	88849666	88850232	8.62865	-0.0488787	37.0482	1.15248e-09	4.5426e-08	L1MA8_dup2437:L1:LINE	ESC_vs_Fibroblast	NS	LINE	L1	L1MA8	L1MA8_dup2437	L1MA8_dup2437:L1:LINE
chr12	132860007	132860536	8.29705	-1.2362	36.9889	1.18807e-09	4.67375e-08	MER77_dup866:ERVL:LTR	ESC_vs_Fibroblast	NS	LTR	ERVL	MER77	MER77_dup866	MER77_dup866:ERVL:LTR
chr5	150047384	150047783	5.12583	-0.518614	36.9526	1.21038e-09	4.74749e-08	L1MC5_dup6638:L1:LINE	ESC_vs_Fibroblast	NS	LINE	L1	L1MC5	L1MC5_dup6638	L1MC5_dup6638:L1:LINE
chr5	151041507	151041675	-4.57547	-1.2706	36.9507	1.21152e-09	4.74749e-08	L2a_dup60826:L2:LINE	ESC_vs_Fibroblast	NS	LINE	L2	L2a	L2a_dup60826	L2a_dup60826:L2:LINE
chr6	113670832	113671477	-8.63635	-2.41254	36.9438	1.21582e-09	4.75513e-08	MER39B_dup433:ERV1:LTR	ESC_vs_Fibroblast	NS	LTR	ERV1	MER39B	MER39B_dup433	MER39B_dup433:ERV1:LTR
chr1	244979313	244979458	8.1073	-0.368871	36.9214	1.22988e-09	4.79451e-08	AluSx_dup12221:Alu:SINE	ESC_vs_Fibroblast	NS	SINE	Alu	AluSx	AluSx_dup12221	AluSx_dup12221:Alu:SINE
chr13	111111461	111111910	-4.13528	-0.321781	36.9202	1.23064e-09	4.79451e-08	L1MB7_dup17236:L1:LINE	ESC_vs_Fibroblast	NS	LINE	L1	L1MB7	L1MB7_dup17236	L1MB7_dup17236:L1:LINE
chr7	97935149	97935487	6.3765	0.146766	36.7542	1.34004e-09	5.21066e-08	L2_dup25833:L2:LINE	ESC_vs_Fibroblast	Significant	LINE	L2	L2	L2_dup25833	L2_dup25833:L2:LINE
chr5	147250862	147253638	8.54658	1.67604	36.7444	1.34675e-09	5.22669e-08	HERVH-int_dup2341:ERV1:LTR	ESC_vs_Fibroblast	Significant	LTR	ERV1	HERVH-int	HERVH-int_dup2341	HERVH-int_dup2341:ERV1:LTR
chr19	6581780	6582044	-6.37745	-1.77215	36.6713	1.39823e-09	5.41605e-08	THE1-int_dup599:ERVL-MaLR:LTR	ESC_vs_Fibroblast	NS	LTR	ERVL-MaLR	THE1-int	THE1-int_dup599	THE1-int_dup599:ERVL-MaLR:LTR
chr3	16689293	16689609	8.43982	-0.913609	36.6593	1.40685e-09	5.43902e-08	MLT2B3_dup564:ERVL:LTR	ESC_vs_Fibroblast	NS	LTR	ERVL	MLT2B3	MLT2B3_dup564	MLT2B3_dup564:ERVL:LTR
chr3	11247803	11248098	-9.10016	-2.0242	36.6529	1.4115e-09	5.44657e-08	AluSx_dup22480:Alu:SINE	ESC_vs_Fibroblast	NS	SINE	Alu	AluSx	AluSx_dup22480	AluSx_dup22480:Alu:SINE
chr3	154921343	154921698	8.38985	-1.00103	36.6417	1.41959e-09	5.46732e-08	MER110_dup154:ERV1:LTR	ESC_vs_Fibroblast	NS	LTR	ERV1	MER110	MER110_dup154	MER110_dup154:ERV1:LTR
chr2	109004760	109005210	6.08521	-0.260791	36.6043	1.44711e-09	5.56268e-08	L2_dup7205:L2:LINE	ESC_vs_Fibroblast	NS	LINE	L2	L2	L2_dup7205	L2_dup7205:L2:LINE
chr18	44009211	44009378	8.8784	-0.413003	36.6	1.45029e-09	5.56432e-08	HAL1_dup25163:L1:LINE	ESC_vs_Fibroblast	NS	LINE	L1	HAL1	HAL1_dup25163	HAL1_dup25163:L1:LINE
chr10	22725072	22725384	-8.67883	-2.31883	36.5679	1.47444e-09	5.64622e-08	L1ME1_dup19606:L1:LINE	ESC_vs_Fibroblast	NS	LINE	L1	L1ME1	L1ME1_dup19606	L1ME1_dup19606:L1:LINE
chrX	97543407	97543785	9.23218	0.424758	36.5581	1.48184e-09	5.66142e-08	HERVH-int_dup3756:ERV1:LTR	ESC_vs_Fibroblast	Significant	LTR	ERV1	HERVH-int	HERVH-int_dup3756	HERVH-int_dup3756:ERV1:LTR
chr10	78579096	78581752	8.51743	0.508174	36.5552	1.48401e-09	5.66142e-08	HERVH-int_dup4116:ERV1:LTR	ESC_vs_Fibroblast	Significant	LTR	ERV1	HERVH-int	HERVH-int_dup4116	HERVH-int_dup4116:ERV1:LTR
chr11	117078298	117078415	-8.3369	-2.266	36.55	1.48803e-09	5.66603e-08	MIRc_dup72050:MIR:SINE	ESC_vs_Fibroblast	NS	SINE	MIR	MIRc	MIRc_dup72050	MIRc_dup72050:MIR:SINE
chr6	148500002	148500890	-7.79267	-1.4502	36.5061	1.52186e-09	5.78392e-08	SVA_D_dup537:SVA_D:Other	ESC_vs_Fibroblast	NS	Other	SVA_D	SVA_D	SVA_D_dup537	SVA_D_dup537:SVA_D:Other
chr17	46753254	46753653	-8.57844	-2.35717	36.4885	1.53573e-09	5.82566e-08	L1MB7_dup20183:L1:LINE	ESC_vs_Fibroblast	NS	LINE	L1	L1MB7	L1MB7_dup20183	L1MB7_dup20183:L1:LINE
chr10	102145453	102146678	5.16419	-0.483205	36.4707	1.54981e-09	5.86807e-08	HERVH-int_dup4179:ERV1:LTR	ESC_vs_Fibroblast	NS	LTR	ERV1	HERVH-int	HERVH-int_dup4179	HERVH-int_dup4179:ERV1:LTR
chr12	47062327	47062745	8.29674	-1.06698	36.4537	1.56332e-09	5.90813e-08	MSTB_dup6192:ERVL-MaLR:LTR	ESC_vs_Fibroblast	NS	LTR	ERVL-MaLR	MSTB	MSTB_dup6192	MSTB_dup6192:ERVL-MaLR:LTR
chr3	154979807	154980355	9.86742	0.0236	36.4278	1.58428e-09	5.97614e-08	MLT2B3_dup697:ERVL:LTR	ESC_vs_Fibroblast	Significant	LTR	ERVL	MLT2B3	MLT2B3_dup697	MLT2B3_dup697:ERVL:LTR
chr6	14299374	14302606	9.01447	2.94208	36.3497	1.64904e-09	6.19997e-08	HERVH-int_dup2411:ERV1:LTR	ESC_vs_Fibroblast	Significant	LTR	ERV1	HERVH-int	HERVH-int_dup2411	HERVH-int_dup2411:ERV1:LTR
chr13	110820359	110820661	-9.34898	-1.68777	36.3489	1.64976e-09	6.19997e-08	AluSx_dup99114:Alu:SINE	ESC_vs_Fibroblast	NS	SINE	Alu	AluSx	AluSx_dup99114	AluSx_dup99114:Alu:SINE
chr4	93179909	93180216	9.47285	-0.00848578	36.3126	1.6807e-09	6.3045e-08	L1ME3A_dup4170:L1:LINE	ESC_vs_Fibroblast	NS	LINE	L1	L1ME3A	L1ME3A_dup4170	L1ME3A_dup4170:L1:LINE
chr19	2808909	2809012	5.92832	-0.292689	36.2489	1.73654e-09	6.50187e-08	AluSq10_dup2106:Alu:SINE	ESC_vs_Fibroblast	NS	SINE	Alu	AluSq10	AluSq10_dup2106	AluSq10_dup2106:Alu:SINE
chr7	83093679	83093879	8.33678	-0.152619	36.2245	1.75846e-09	6.57177e-08	HERVH-int_dup2908:ERV1:LTR	ESC_vs_Fibroblast	NS	LTR	ERV1	HERVH-int	HERVH-int_dup2908	HERVH-int_dup2908:ERV1:LTR
chr3	44722341	44724300	8.08184	-0.79409	36.2158	1.76629e-09	6.58881e-08	Tigger3_dup171:TcMar-Tigger:DNA	ESC_vs_Fibroblast	NS	DNA	TcMar-Tigger	Tigger3	Tigger3_dup171	Tigger3_dup171:TcMar-Tigger:DNA
chrY	15999559	15999981	5.70029	0.0276204	36.2005	1.78026e-09	6.62866e-08	LTR12C_dup1771:ERV1:LTR	ESC_vs_Fibroblast	Significant	LTR	ERV1	LTR12C	LTR12C_dup1771	LTR12C_dup1771:ERV1:LTR
chr8	404951	405044	8.47137	-0.619576	36.1417	1.83481e-09	6.81652e-08	MER63B_dup1087:hAT-Blackjack:DNA	ESC_vs_Fibroblast	NS	DNA	hAT-Blackjack	MER63B	MER63B_dup1087	MER63B_dup1087:hAT-Blackjack:DNA
chr12	14859443	14859850	10.8579	2.82193	36.1389	1.83746e-09	6.81652e-08	HERVH-int_dup4595:ERV1:LTR	ESC_vs_Fibroblast	Significant	LTR	ERV1	HERVH-int	HERVH-int_dup4595	HERVH-int_dup4595:ERV1:LTR
chr5	146974786	146975181	8.58533	-0.219177	36.1267	1.84895e-09	6.84654e-08	MLT1A1_dup2425:ERVL-MaLR:LTR	ESC_vs_Fibroblast	NS	LTR	ERVL-MaLR	MLT1A1	MLT1A1_dup2425	MLT1A1_dup2425:ERVL-MaLR:LTR
chr1	153578028	153578255	-4.86464	-0.691041	36.1149	1.86023e-09	6.87569e-08	AluSp_dup2898:Alu:SINE	ESC_vs_Fibroblast	NS	SINE	Alu	AluSp	AluSp_dup2898	AluSp_dup2898:Alu:SINE
chrX	45303244	45304065	-8.61115	-2.40961	36.07	1.90355e-09	7.02294e-08	L1M3c_dup604:L1:LINE	ESC_vs_Fibroblast	NS	LINE	L1	L1M3c	L1M3c_dup604	L1M3c_dup604:L1:LINE
chr6	123905768	123908749	9.04249	-0.144916	36.0578	1.91547e-09	7.05403e-08	HERVH-int_dup2624:ERV1:LTR	ESC_vs_Fibroblast	NS	LTR	ERV1	HERVH-int	HERVH-int_dup2624	HERVH-int_dup2624:ERV1:LTR
chr10	92572186	92572554	8.96698	-0.893001	36.0421	1.93104e-09	7.09842e-08	HERVH-int_dup4156:ERV1:LTR	ESC_vs_Fibroblast	NS	LTR	ERV1	HERVH-int	HERVH-int_dup4156	HERVH-int_dup4156:ERV1:LTR
chr11	12552471	12552655	-5.86186	-1.32514	36.037	1.93603e-09	7.10382e-08	Charlie20a_dup579:hAT-Charlie:DNA	ESC_vs_Fibroblast	NS	DNA	hAT-Charlie	Charlie20a	Charlie20a_dup579	Charlie20a_dup579:hAT-Charlie:DNA
chr3	158548462	158548933	-7.91292	-2.34753	36.0175	1.95557e-09	7.1625e-08	L2c_dup33925:L2:LINE	ESC_vs_Fibroblast	NS	LINE	L2	L2c	L2c_dup33925	L2c_dup33925:L2:LINE
chr3	48314814	48315988	5.88514	0.966788	35.9904	1.98295e-09	7.24963e-08	HERVI-int_dup17:ERV1:LTR	ESC_vs_Fibroblast	Significant	LTR	ERV1	HERVI-int	HERVI-int_dup17	HERVI-int_dup17:ERV1:LTR
chr4	167446592	167446805	7.94074	-0.688927	35.9605	2.01361e-09	7.34841e-08	HERVH-int_dup1936:ERV1:LTR	ESC_vs_Fibroblast	NS	LTR	ERV1	HERVH-int	HERVH-int_dup1936	HERVH-int_dup1936:ERV1:LTR
chr4	153664799	153667858	8.31471	2.20818	35.8768	2.10199e-09	7.6571e-08	HERVH-int_dup1891:ERV1:LTR	ESC_vs_Fibroblast	Significant	LTR	ERV1	HERVH-int	HERVH-int_dup1891	HERVH-int_dup1891:ERV1:LTR
chr14	38664028	38664686	8.47236	-0.703205	35.8718	2.10739e-09	7.66292e-08	HERVH-int_dup5028:ERV1:LTR	ESC_vs_Fibroblast	NS	LTR	ERV1	HERVH-int	HERVH-int_dup5028	HERVH-int_dup5028:ERV1:LTR
chr21	46791431	46792413	-8.62283	-2.29749	35.8082	2.17732e-09	7.90298e-08	L1MD3_dup5184:L1:LINE	ESC_vs_Fibroblast	NS	LINE	L1	L1MD3	L1MD3_dup5184	L1MD3_dup5184:L1:LINE
chr5	153781508	153782007	-8.69881	-2.1458	35.7843	2.20412e-09	7.97725e-08	L2a_dup61084:L2:LINE	ESC_vs_Fibroblast	NS	LINE	L2	L2a	L2a_dup61084	L2a_dup61084:L2:LINE
chr10	15118503	15118801	5.01436	-0.65622	35.783	2.20569e-09	7.97725e-08	AluSx_dup77464:Alu:SINE	ESC_vs_Fibroblast	NS	SINE	Alu	AluSx	AluSx_dup77464	AluSx_dup77464:Alu:SINE
chr6	114743603	114744053	8.96866	3.20341	35.7747	2.21504e-09	7.99671e-08	LTR7_dup1021:ERV1:LTR	ESC_vs_Fibroblast	Significant	LTR	ERV1	LTR7	LTR7_dup1021	LTR7_dup1021:ERV1:LTR
chr5	156905175	156905571	-8.30875	-2.40721	35.7614	2.23027e-09	8.03732e-08	MER92B_dup262:ERV1:LTR	ESC_vs_Fibroblast	NS	LTR	ERV1	MER92B	MER92B_dup262	MER92B_dup262:ERV1:LTR
chr16	29761264	29761378	8.57767	-0.868288	35.7527	2.24025e-09	8.05891e-08	LTR8_dup3014:ERV1:LTR	ESC_vs_Fibroblast	NS	LTR	ERV1	LTR8	LTR8_dup3014	LTR8_dup3014:ERV1:LTR
chr12	14859214	14859414	8.46975	0.576725	35.7273	2.26956e-09	8.14984e-08	HERVH-int_dup4594:ERV1:LTR	ESC_vs_Fibroblast	Significant	LTR	ERV1	HERVH-int	HERVH-int_dup4594	HERVH-int_dup4594:ERV1:LTR
chr19	23289077	23289311	8.01801	-1.36321	35.6712	2.33593e-09	8.37326e-08	L1MC4a_dup25372:L1:LINE	ESC_vs_Fibroblast	NS	LINE	L1	L1MC4a	L1MC4a_dup25372	L1MC4a_dup25372:L1:LINE
chr8	70963192	70963375	6.26941	1.37434	35.6617	2.34738e-09	8.39938e-08	FAM_dup2376:Alu:SINE	ESC_vs_Fibroblast	Significant	SINE	Alu	FAM	FAM_dup2376	FAM_dup2376:Alu:SINE
chr5	139312578	139312881	-8.60881	-2.28798	35.6025	2.41979e-09	8.64314e-08	AluSz_dup28290:Alu:SINE	ESC_vs_Fibroblast	NS	SINE	Alu	AluSz	AluSz_dup28290	AluSz_dup28290:Alu:SINE
chr2	39279457	39280011	4.29767	0.723701	35.5923	2.43244e-09	8.66802e-08	L1ME1_dup3044:L1:LINE	ESC_vs_Fibroblast	Significant	LINE	L1	L1ME1	L1ME1_dup3044	L1ME1_dup3044:L1:LINE
chr11	33726106	33726274	-6.86195	-1.2321	35.59	2.43534e-09	8.66802e-08	MIR_dup113960:MIR:SINE	ESC_vs_Fibroblast	NS	SINE	MIR	MIR	MIR_dup113960	MIR_dup113960:MIR:SINE
chr11	27652322	27652824	8.82978	0.21558	35.5582	2.47537e-09	8.78116e-08	HERVH-int_dup4305:ERV1:LTR	ESC_vs_Fibroblast	Significant	LTR	ERV1	HERVH-int	HERVH-int_dup4305	HERVH-int_dup4305:ERV1:LTR
chr20	38902572	38902951	8.94648	1.63181	35.5579	2.47583e-09	8.78116e-08	HERVH-int_dup5777:ERV1:LTR	ESC_vs_Fibroblast	Significant	LTR	ERV1	HERVH-int	HERVH-int_dup5777	HERVH-int_dup5777:ERV1:LTR
chr6	114745333	114745828	8.51727	2.95122	35.5377	2.50164e-09	8.84362e-08	HERVH-int_dup2581:ERV1:LTR	ESC_vs_Fibroblast	Significant	LTR	ERV1	HERVH-int	HERVH-int_dup2581	HERVH-int_dup2581:ERV1:LTR
chr11	121064476	121064670	8.55982	-1.23811	35.5372	2.50221e-09	8.84362e-08	MLT1I_dup7736:ERVL-MaLR:LTR	ESC_vs_Fibroblast	NS	LTR	ERVL-MaLR	MLT1I	MLT1I_dup7736	MLT1I_dup7736:ERVL-MaLR:LTR
chr6	39152286	39152466	8.3649	-0.9953	35.5147	2.5313e-09	8.9308e-08	MLT1G1_dup1389:ERVL-MaLR:LTR	ESC_vs_Fibroblast	NS	LTR	ERVL-MaLR	MLT1G1	MLT1G1_dup1389	MLT1G1_dup1389:ERVL-MaLR:LTR
chr6	39151647	39151955	8.57973	-0.760316	35.3901	2.6986e-09	9.50445e-08	MLT1G1_dup1388:ERVL-MaLR:LTR	ESC_vs_Fibroblast	NS	LTR	ERVL-MaLR	MLT1G1	MLT1G1_dup1388	MLT1G1_dup1388:ERVL-MaLR:LTR
chr3	112347360	112347498	-8.5855	-2.45192	35.3858	2.70456e-09	9.50885e-08	MIRb_dup48559:MIR:SINE	ESC_vs_Fibroblast	NS	SINE	MIR	MIRb	MIRb_dup48559	MIRb_dup48559:MIR:SINE
chr2	225090448	225093410	7.9439	-0.100268	35.2229	2.9405e-09	1.03035e-07	HERVH-int_dup955:ERV1:LTR	ESC_vs_Fibroblast	NS	LTR	ERV1	HERVH-int	HERVH-int_dup955	HERVH-int_dup955:ERV1:LTR
chr9	76706568	76707015	9.65622	0.237383	35.2227	2.94081e-09	1.03035e-07	MER4D_dup688:ERV1:LTR	ESC_vs_Fibroblast	Significant	LTR	ERV1	MER4D	MER4D_dup688	MER4D_dup688:ERV1:LTR
chr4	182887015	182887184	-8.6018	-2.42457	35.1476	3.0564e-09	1.069e-07	L1MC5_dup5697:L1:LINE	ESC_vs_Fibroblast	NS	LINE	L1	L1MC5	L1MC5_dup5697	L1MC5_dup5697:L1:LINE
chr1	62699507	62699693	4.78552	0.309082	35.0947	3.14061e-09	1.09655e-07	L2c_dup5107:L2:LINE	ESC_vs_Fibroblast	Significant	LINE	L2	L2c	L2c_dup5107	L2c_dup5107:L2:LINE
chr21	24735188	24735645	8.97104	-0.896293	35.0889	3.14984e-09	1.09787e-07	LTR40b_dup1127:ERVL:LTR	ESC_vs_Fibroblast	NS	LTR	ERVL	LTR40b	LTR40b_dup1127	LTR40b_dup1127:ERVL:LTR
chr1	154650331	154651788	5.68813	0.0729877	35.0064	3.28627e-09	1.14345e-07	LTR12C_dup91:ERV1:LTR	ESC_vs_Fibroblast	Significant	LTR	ERV1	LTR12C	LTR12C_dup91	LTR12C_dup91:ERV1:LTR
chr19	3663668	3664393	-8.54499	-2.48739	34.9517	3.37986e-09	1.17192e-07	L1MB7_dup21219:L1:LINE	ESC_vs_Fibroblast	NS	LINE	L1	L1MB7	L1MB7_dup21219	L1MB7_dup21219:L1:LINE
chr15	68590165	68590304	-8.54499	-2.48739	34.9517	3.37986e-09	1.17192e-07	MIR3_dup74621:MIR:SINE	ESC_vs_Fibroblast	NS	SINE	MIR	MIR3	MIR3_dup74621	MIR3_dup74621:MIR:SINE
chr2	91807747	91808061	-8.32883	-2.55785	34.9485	3.3855e-09	1.17192e-07	AluSq_dup2495:Alu:SINE	ESC_vs_Fibroblast	NS	SINE	Alu	AluSq	AluSq_dup2495	AluSq_dup2495:Alu:SINE
chr9	99980808	99981214	8.71731	1.09397	34.9238	3.42872e-09	1.18485e-07	HERVH-int_dup3493:ERV1:LTR	ESC_vs_Fibroblast	Significant	LTR	ERV1	HERVH-int	HERVH-int_dup3493	HERVH-int_dup3493:ERV1:LTR
chr6	150142065	150142364	-5.08086	-1.60606	34.8536	3.5546e-09	1.22625e-07	AluSg4_dup2672:Alu:SINE	ESC_vs_Fibroblast	NS	SINE	Alu	AluSg4	AluSg4_dup2672	AluSg4_dup2672:Alu:SINE
chr9	99872607	99872929	8.84479	-0.891145	34.8364	3.5861e-09	1.235e-07	L2a_dup92896:L2:LINE	ESC_vs_Fibroblast	NS	LINE	L2	L2a	L2a_dup92896	L2a_dup92896:L2:LINE
chr4	93175338	93176617	9.27389	2.49781	34.7782	3.69492e-09	1.27031e-07	L1PA10_dup1752:L1:LINE	ESC_vs_Fibroblast	Significant	LINE	L1	L1PA10	L1PA10_dup1752	L1PA10_dup1752:L1:LINE
chr5	12664966	12667991	10.7555	2.11577	34.7707	3.70911e-09	1.27302e-07	HERVH-int_dup2068:ERV1:LTR	ESC_vs_Fibroblast	Significant	LTR	ERV1	HERVH-int	HERVH-int_dup2068	HERVH-int_dup2068:ERV1:LTR
chr10	60621206	60621582	7.94059	-0.771265	34.7648	3.72031e-09	1.2747e-07	HERVH-int_dup4108:ERV1:LTR	ESC_vs_Fibroblast	NS	LTR	ERV1	HERVH-int	HERVH-int_dup4108	HERVH-int_dup4108:ERV1:LTR
chr19	8328102	8328395	8.55276	-0.403642	34.7593	3.73091e-09	1.27616e-07	AluY_dup108010:Alu:SINE	ESC_vs_Fibroblast	NS	SINE	Alu	AluY	AluY_dup108010	AluY_dup108010:Alu:SINE
chrX	113704750	113705254	10.5191	1.89672	34.712	3.82275e-09	1.30536e-07	HERVH-int_dup3821:ERV1:LTR	ESC_vs_Fibroblast	Significant	LTR	ERV1	HERVH-int	HERVH-int_dup3821	HERVH-int_dup3821:ERV1:LTR
chr1	230744407	230744840	8.05774	-0.606621	34.6556	3.93508e-09	1.34145e-07	LTR7_dup158:ERV1:LTR	ESC_vs_Fibroblast	NS	LTR	ERV1	LTR7	LTR7_dup158	LTR7_dup158:ERV1:LTR
chr3	64439066	64439264	-8.72491	-2.34852	34.6337	3.9795e-09	1.3543e-07	MIRb_dup45562:MIR:SINE	ESC_vs_Fibroblast	NS	SINE	MIR	MIRb	MIRb_dup45562	MIRb_dup45562:MIR:SINE
chr2	217392920	217393294	9.73543	0.635679	34.6047	4.03922e-09	1.37232e-07	MLT1A_dup1303:ERVL-MaLR:LTR	ESC_vs_Fibroblast	Significant	LTR	ERVL-MaLR	MLT1A	MLT1A_dup1303	MLT1A_dup1303:ERVL-MaLR:LTR
chr11	111433753	111434112	-8.90595	-2.15446	34.5959	4.05765e-09	1.37626e-07	MSTC_dup2247:ERVL-MaLR:LTR	ESC_vs_Fibroblast	NS	LTR	ERVL-MaLR	MSTC	MSTC_dup2247	MSTC_dup2247:ERVL-MaLR:LTR
chr2	88322011	88322367	5.69589	-0.44965	34.5722	4.10732e-09	1.39077e-07	MER57B1_dup80:ERV1:LTR	ESC_vs_Fibroblast	NS	LTR	ERV1	MER57B1	MER57B1_dup80	MER57B1_dup80:ERV1:LTR
chr6	46120275	46122400	8.50442	-0.81742	34.5673	4.11758e-09	1.39191e-07	L1MD1_dup2360:L1:LINE	ESC_vs_Fibroblast	NS	LINE	L1	L1MD1	L1MD1_dup2360	L1MD1_dup2360:L1:LINE
chr8	421955	422460	8.79045	-0.231842	34.5195	4.22008e-09	1.42417e-07	L1M4_dup7189:L1:LINE	ESC_vs_Fibroblast	NS	LINE	L1	L1M4	L1M4_dup7189	L1M4_dup7189:L1:LINE
chr5	123840499	123840828	9.75017	-0.697335	34.5016	4.25902e-09	1.43491e-07	LTR81B_dup443:Gypsy:LTR	ESC_vs_Fibroblast	NS	LTR	Gypsy	LTR81B	LTR81B_dup443	LTR81B_dup443:Gypsy:LTR
chr19	20046561	20046861	3.93271	0.699932	34.4524	4.36804e-09	1.46919e-07	AluSx1_dup99536:Alu:SINE	ESC_vs_Fibroblast	Significant	SINE	Alu	AluSx1	AluSx1_dup99536	AluSx1_dup99536:Alu:SINE
chr3	64447927	64448086	-8.63432	-2.42266	34.4413	4.39304e-09	1.47514e-07	L3_dup9189:CR1:LINE	ESC_vs_Fibroblast	NS	LINE	CR1	L3	L3_dup9189	L3_dup9189:CR1:LINE
chr5	12660494	12661271	12.2901	3.26046	34.4256	4.42871e-09	1.48465e-07	LTR17_dup268:ERV1:LTR	ESC_vs_Fibroblast	Significant	LTR	ERV1	LTR17	LTR17_dup268	LTR17_dup268:ERV1:LTR
chrX	124523140	124523519	8.91265	-0.335792	34.3195	4.67665e-09	1.56517e-07	HERVH-int_dup3876:ERV1:LTR	ESC_vs_Fibroblast	NS	LTR	ERV1	HERVH-int	HERVH-int_dup3876	HERVH-int_dup3876:ERV1:LTR
chr13	92005081	92005390	5.15931	0.294058	34.3049	4.71203e-09	1.57439e-07	AluSx_dup98479:Alu:SINE	ESC_vs_Fibroblast	Significant	SINE	Alu	AluSx	AluSx_dup98479	AluSx_dup98479:Alu:SINE
chr10	33182720	33183317	-5.84083	-1.14829	34.2678	4.80262e-09	1.60201e-07	L1ME1_dup19768:L1:LINE	ESC_vs_Fibroblast	NS	LINE	L1	L1ME1	L1ME1_dup19768	L1ME1_dup19768:L1:LINE
chr21	44474236	44474533	3.01296	1.665	34.2454	4.85831e-09	1.61791e-07	AluSz6_dup44336:Alu:SINE	ESC_vs_Fibroblast	Significant	SINE	Alu	AluSz6	AluSz6_dup44336	AluSz6_dup44336:Alu:SINE
chr15	97417238	97420444	8.87075	4.41177	34.1876	5.00481e-09	1.66396e-07	HERVH-int_dup5265:ERV1:LTR	ESC_vs_Fibroblast	Significant	LTR	ERV1	HERVH-int	HERVH-int_dup5265	HERVH-int_dup5265:ERV1:LTR
chr1	247198498	247198800	5.09518	0.151808	34.1595	5.07738e-09	1.68531e-07	LTR53_dup41:ERVL:LTR	ESC_vs_Fibroblast	Significant	LTR	ERVL	LTR53	LTR53_dup41	LTR53_dup41:ERVL:LTR
chr4	182895072	182895329	-6.81813	-1.20973	34.0755	5.30148e-09	1.7568e-07	LTR16B1_dup395:ERVL:LTR	ESC_vs_Fibroblast	NS	LTR	ERVL	LTR16B1	LTR16B1_dup395	LTR16B1_dup395:ERVL:LTR
chr13	51759709	51760569	9.03504	0.344377	34.0594	5.34559e-09	1.76851e-07	L1M7_dup3321:L1:LINE	ESC_vs_Fibroblast	Significant	LINE	L1	L1M7	L1M7_dup3321	L1M7_dup3321:L1:LINE
chr3	11235270	11235568	-7.17654	-1.77254	34.0493	5.37321e-09	1.77474e-07	MLT1A0_dup3373:ERVL-MaLR:LTR	ESC_vs_Fibroblast	NS	LTR	ERVL-MaLR	MLT1A0	MLT1A0_dup3373	MLT1A0_dup3373:ERVL-MaLR:LTR
chr9	5574914	5575285	-9.2941	-1.85235	34.0461	5.38214e-09	1.77479e-07	LTR33_dup4923:ERVL:LTR	ESC_vs_Fibroblast	NS	LTR	ERVL	LTR33	LTR33_dup4923	LTR33_dup4923:ERVL:LTR
chr18	32828523	32828824	2.7253	2.15548	34.0184	5.45936e-09	1.79731e-07	AluJr_dup67496:Alu:SINE	ESC_vs_Fibroblast	Significant	SINE	Alu	AluJr	AluJr_dup67496	AluJr_dup67496:Alu:SINE
chr8	161780	162125	-4.91267	-1.46966	33.9941	5.52789e-09	1.81691e-07	MLT2B3_dup1620:ERVL:LTR	ESC_vs_Fibroblast	NS	LTR	ERVL	MLT2B3	MLT2B3_dup1620	MLT2B3_dup1620:ERVL:LTR
chr20	35305206	35306311	8.09712	-1.39044	33.9141	5.75994e-09	1.8901e-07	MER52C_dup362:ERV1:LTR	ESC_vs_Fibroblast	NS	LTR	ERV1	MER52C	MER52C_dup362	MER52C_dup362:ERV1:LTR
chr1	38895449	38895665	8.61566	-1.24197	33.892	5.8257e-09	1.90858e-07	HERVH-int_dup60:ERV1:LTR	ESC_vs_Fibroblast	NS	LTR	ERV1	HERVH-int	HERVH-int_dup60	HERVH-int_dup60:ERV1:LTR
chr4	153696426	153697085	8.18814	-1.22252	33.8552	5.93701e-09	1.94189e-07	MLT1E2_dup1075:ERVL-MaLR:LTR	ESC_vs_Fibroblast	NS	LTR	ERVL-MaLR	MLT1E2	MLT1E2_dup1075	MLT1E2_dup1075:ERVL-MaLR:LTR
chr11	67393169	67393753	4.26493	2.19106	33.8016	6.10287e-09	1.99291e-07	HERV9-int_dup810:ERV1:LTR	ESC_vs_Fibroblast	Significant	LTR	ERV1	HERV9-int	HERV9-int_dup810	HERV9-int_dup810:ERV1:LTR
chr16	89707148	89708075	-5.6102	0.265013	33.78	6.17114e-09	2.01195e-07	LTR13__dup30:ERVK:LTR	ESC_vs_Fibroblast	Significant	LTR	ERVK	LTR13_	LTR13__dup30	LTR13__dup30:ERVK:LTR
chr13	36890955	36894126	8.06139	0.413308	33.7185	6.3692e-09	2.07317e-07	HERVH-int_dup4841:ERV1:LTR	ESC_vs_Fibroblast	Significant	LTR	ERV1	HERVH-int	HERVH-int_dup4841	HERVH-int_dup4841:ERV1:LTR
chr2	201447579	201447899	4.65429	-0.0917556	33.6676	6.53812e-09	2.12473e-07	L1ME3B_dup1250:L1:LINE	ESC_vs_Fibroblast	NS	LINE	L1	L1ME3B	L1ME3B_dup1250	L1ME3B_dup1250:L1:LINE
chr11	118592691	118594396	8.77002	1.30727	33.6414	6.62684e-09	2.1501e-07	HERVK-int_dup177:ERVK:LTR	ESC_vs_Fibroblast	Significant	LTR	ERVK	HERVK-int	HERVK-int_dup177	HERVK-int_dup177:ERVK:LTR
chr3	112340863	112340977	-8.66073	-2.34091	33.6191	6.70328e-09	2.17141e-07	MIR3_dup19609:MIR:SINE	ESC_vs_Fibroblast	NS	SINE	MIR	MIR3	MIR3_dup19609	MIR3_dup19609:MIR:SINE
chr1	200998840	200999221	8.04834	-1.47412	33.5914	6.79913e-09	2.19893e-07	L1ME1_dup2001:L1:LINE	ESC_vs_Fibroblast	NS	LINE	L1	L1ME1	L1ME1_dup2001	L1ME1_dup2001:L1:LINE
chr19	59032764	59033018	8.26914	-1.0515	33.4671	7.24802e-09	2.34036e-07	MLT1E2_dup3703:ERVL-MaLR:LTR	ESC_vs_Fibroblast	NS	LTR	ERVL-MaLR	MLT1E2	MLT1E2_dup3703	MLT1E2_dup3703:ERVL-MaLR:LTR
chrX	124515846	124516256	9.0701	-0.696482	33.4035	7.48898e-09	2.41196e-07	MSTB_dup5050:ERVL-MaLR:LTR	ESC_vs_Fibroblast	NS	LTR	ERVL-MaLR	MSTB	MSTB_dup5050	MSTB_dup5050:ERVL-MaLR:LTR
chr6	33110671	33110861	8.10803	-1.19005	33.4023	7.49367e-09	2.41196e-07	MIR_dup64930:MIR:SINE	ESC_vs_Fibroblast	NS	SINE	MIR	MIR	MIR_dup64930	MIR_dup64930:MIR:SINE
chr7	101002275	101003625	7.78964	-0.171668	33.3839	7.5647e-09	2.43094e-07	SVA_D_dup596:SVA_D:Other	ESC_vs_Fibroblast	NS	Other	SVA_D	SVA_D	SVA_D_dup596	SVA_D_dup596:SVA_D:Other
chr13	56688740	56691940	8.00915	0.193514	33.3382	7.74446e-09	2.48475e-07	HERVH-int_dup4909:ERV1:LTR	ESC_vs_Fibroblast	Significant	LTR	ERV1	HERVH-int	HERVH-int_dup4909	HERVH-int_dup4909:ERV1:LTR
chr19	6578823	6579220	-8.31724	-2.47501	33.3334	7.76376e-09	2.48699e-07	LTR19A_dup395:ERV1:LTR	ESC_vs_Fibroblast	NS	LTR	ERV1	LTR19A	LTR19A_dup395	LTR19A_dup395:ERV1:LTR
chr3	109101375	109101799	8.13373	-1.11774	33.2469	8.11694e-09	2.59601e-07	MER89_dup280:ERV1:LTR	ESC_vs_Fibroblast	NS	LTR	ERV1	MER89	MER89_dup280	MER89_dup280:ERV1:LTR
chr10	15117401	15117690	3.92345	0.189351	33.2341	8.17043e-09	2.60898e-07	L1MD1_dup4222:L1:LINE	ESC_vs_Fibroblast	Significant	LINE	L1	L1MD1	L1MD1_dup4222	L1MD1_dup4222:L1:LINE
chr18	56149663	56149861	-8.4552	-2.56284	33.2246	8.21038e-09	2.61759e-07	MIR3_dup83731:MIR:SINE	ESC_vs_Fibroblast	NS	SINE	MIR	MIR3	MIR3_dup83731	MIR3_dup83731:MIR:SINE
chr22	18038941	18039237	7.83772	-0.823681	33.2077	8.28219e-09	2.63632e-07	AluSx1_dup106903:Alu:SINE	ESC_vs_Fibroblast	NS	SINE	Alu	AluSx1	AluSx1_dup106903	AluSx1_dup106903:Alu:SINE
chr11	13017239	13018652	7.9491	-0.928695	33.1774	8.41226e-09	2.67351e-07	L1PA13_dup6460:L1:LINE	ESC_vs_Fibroblast	NS	LINE	L1	L1PA13	L1PA13_dup6460	L1PA13_dup6460:L1:LINE
chr3	195970367	195971983	8.10787	-0.883703	33.1606	8.48525e-09	2.69247e-07	SVA_C_dup71:SVA_C:Other	ESC_vs_Fibroblast	NS	Other	SVA_C	SVA_C	SVA_C_dup71	SVA_C_dup71:SVA_C:Other
chr5	140098736	140099048	-8.6625	-2.16683	33.1509	8.52749e-09	2.70162e-07	AluY_dup36750:Alu:SINE	ESC_vs_Fibroblast	NS	SINE	Alu	AluY	AluY_dup36750	AluY_dup36750:Alu:SINE
chr4	186234267	186234640	-6.83466	-1.87439	33.1048	8.73217e-09	2.76213e-07	L1M5_dup18119:L1:LINE	ESC_vs_Fibroblast	NS	LINE	L1	L1M5	L1M5_dup18119	L1M5_dup18119:L1:LINE
chr7	31071028	31071317	7.99078	-1.17287	33.0212	9.11586e-09	2.87482e-07	AluSz_dup35293:Alu:SINE	ESC_vs_Fibroblast	NS	SINE	Alu	AluSz	AluSz_dup35293	AluSz_dup35293:Alu:SINE
chr19	8330103	8330379	5.76092	-0.247745	33.021	9.11691e-09	2.87482e-07	AluSp_dup43957:Alu:SINE	ESC_vs_Fibroblast	NS	SINE	Alu	AluSp	AluSp_dup43957	AluSp_dup43957:Alu:SINE
chr11	67825656	67826362	8.29315	-1.1769	32.9726	9.34689e-09	2.94274e-07	L1ME1_dup21665:L1:LINE	ESC_vs_Fibroblast	NS	LINE	L1	L1ME1	L1ME1_dup21665	L1ME1_dup21665:L1:LINE
chrX	121372685	121373151	8.39027	-0.537194	32.9461	9.47477e-09	2.97835e-07	MER61D_dup160:ERV1:LTR	ESC_vs_Fibroblast	NS	LTR	ERV1	MER61D	MER61D_dup160	MER61D_dup160:ERV1:LTR
chr6	167645603	167646819	8.5116	0.408959	32.9424	9.49283e-09	2.97928e-07	HUERS-P1-int_dup205:ERV1:LTR	ESC_vs_Fibroblast	Significant	LTR	ERV1	HUERS-P1-int	HUERS-P1-int_dup205	HUERS-P1-int_dup205:ERV1:LTR
chr15	25917390	25917898	-8.57344	-2.45666	32.9395	9.50725e-09	2.97928e-07	L1MB3_dup13382:L1:LINE	ESC_vs_Fibroblast	NS	LINE	L1	L1MB3	L1MB3_dup13382	L1MB3_dup13382:L1:LINE
chr19	21559828	21560121	3.67291	0.32401	32.909	9.65766e-09	3.02173e-07	AluSp_dup44801:Alu:SINE	ESC_vs_Fibroblast	Significant	SINE	Alu	AluSp	AluSp_dup44801	AluSp_dup44801:Alu:SINE
chr15	50662901	50663188	3.59893	1.11327	32.8896	9.75456e-09	3.04732e-07	AluSx_dup105196:Alu:SINE	ESC_vs_Fibroblast	Significant	SINE	Alu	AluSx	AluSx_dup105196	AluSx_dup105196:Alu:SINE
chr5	170190744	170191246	8.46457	-0.474503	32.8449	9.98142e-09	3.11002e-07	HERVH-int_dup2378:ERV1:LTR	ESC_vs_Fibroblast	NS	LTR	ERV1	HERVH-int	HERVH-int_dup2378	HERVH-int_dup2378:ERV1:LTR
chr19	23401077	23401374	7.85883	-0.602718	32.844	9.98609e-09	3.11002e-07	AluSx_dup129244:Alu:SINE	ESC_vs_Fibroblast	NS	SINE	Alu	AluSx	AluSx_dup129244	AluSx_dup129244:Alu:SINE
chr2	242671488	242672474	-7.78956	-2.51754	32.8303	1.00565e-08	3.12713e-07	LTR13_dup56:ERVK:LTR	ESC_vs_Fibroblast	NS	LTR	ERVK	LTR13	LTR13_dup56	LTR13_dup56:ERVK:LTR
chr22	28071977	28072192	8.3519	-0.0533365	32.7769	1.03365e-08	3.20926e-07	MamRep137_dup2341:TcMar:DNA	ESC_vs_Fibroblast	NS	DNA	TcMar	MamRep137	MamRep137_dup2341	MamRep137_dup2341:TcMar:DNA
chr22	18038418	18038708	7.80409	-1.13089	32.7685	1.03813e-08	3.21338e-07	AluY_dup115943:Alu:SINE	ESC_vs_Fibroblast	NS	SINE	Alu	AluY	AluY_dup115943	AluY_dup115943:Alu:SINE
chr14	95883271	95883698	-9.20805	-1.84998	32.7684	1.03816e-08	3.21338e-07	Tigger15a_dup4233:TcMar-Tigger:DNA	ESC_vs_Fibroblast	NS	DNA	TcMar-Tigger	Tigger15a	Tigger15a_dup4233	Tigger15a_dup4233:TcMar-Tigger:DNA
chr6	132226863	132227525	8.99989	1.03827	32.7614	1.04191e-08	3.22002e-07	HERVH-int_dup2677:ERV1:LTR	ESC_vs_Fibroblast	Significant	LTR	ERV1	HERVH-int	HERVH-int_dup2677	HERVH-int_dup2677:ERV1:LTR
chr4	67426134	67427763	-9.31168	-1.82751	32.7417	1.05255e-08	3.24794e-07	LTR12C_dup693:ERV1:LTR	ESC_vs_Fibroblast	NS	LTR	ERV1	LTR12C	LTR12C_dup693	LTR12C_dup693:ERV1:LTR
chr16	46730867	46731052	5.83753	-0.572339	32.7344	1.0565e-08	3.25516e-07	MIRb_dup191496:MIR:SINE	ESC_vs_Fibroblast	NS	SINE	MIR	MIRb	MIRb_dup191496	MIRb_dup191496:MIR:SINE
chr6	131825467	131825917	8.47376	-0.3825	32.7228	1.06282e-08	3.26963e-07	LTR7_dup1049:ERV1:LTR	ESC_vs_Fibroblast	NS	LTR	ERV1	LTR7	LTR7_dup1049	LTR7_dup1049:ERV1:LTR
chr4	62635261	62635743	8.0572	-0.520899	32.6298	1.11493e-08	3.42471e-07	LTR7_dup649:ERV1:LTR	ESC_vs_Fibroblast	NS	LTR	ERV1	LTR7	LTR7_dup649	LTR7_dup649:ERV1:LTR
chr19	6582045	6582346	-7.90332	-2.4985	32.5998	1.13224e-08	3.46805e-07	AluSx_dup126288:Alu:SINE	ESC_vs_Fibroblast	NS	SINE	Alu	AluSx	AluSx_dup126288	AluSx_dup126288:Alu:SINE
chr6	150146623	150146793	-8.49339	-2.3975	32.5994	1.13247e-08	3.46805e-07	MIR_dup71282:MIR:SINE	ESC_vs_Fibroblast	NS	SINE	MIR	MIR	MIR_dup71282	MIR_dup71282:MIR:SINE
chr9	99981216	99981433	8.17696	0.454887	32.5846	1.14118e-08	3.48942e-07	HERVH-int_dup3494:ERV1:LTR	ESC_vs_Fibroblast	Significant	LTR	ERV1	HERVH-int	HERVH-int_dup3494	HERVH-int_dup3494:ERV1:LTR
chr21	18286851	18289729	7.91279	-0.381818	32.5616	1.15474e-08	3.52553e-07	HERVH-int_dup5804:ERV1:LTR	ESC_vs_Fibroblast	NS	LTR	ERV1	HERVH-int	HERVH-int_dup5804	HERVH-int_dup5804:ERV1:LTR
chr5	12660458	12660493	8.65495	-0.151724	32.544	1.16523e-08	3.55218e-07	HAL1_dup8387:L1:LINE	ESC_vs_Fibroblast	NS	LINE	L1	HAL1	HAL1_dup8387	HAL1_dup8387:L1:LINE
chr2	198449401	198452082	8.33903	-0.537777	32.5284	1.17464e-08	3.57549e-07	HERVH-int_dup873:ERV1:LTR	ESC_vs_Fibroblast	NS	LTR	ERV1	HERVH-int	HERVH-int_dup873	HERVH-int_dup873:ERV1:LTR
chr11	118594396	118599915	9.33613	1.62293	32.5119	1.18463e-08	3.60046e-07	HERVK-int_dup178:ERVK:LTR	ESC_vs_Fibroblast	Significant	LTR	ERVK	HERVK-int	HERVK-int_dup178	HERVK-int_dup178:ERVK:LTR
chr1	150607126	150607399	8.51265	-0.989903	32.4683	1.2115e-08	3.67658e-07	HERVK-int_dup13:ERVK:LTR	ESC_vs_Fibroblast	NS	LTR	ERVK	HERVK-int	HERVK-int_dup13	HERVK-int_dup13:ERVK:LTR
chr2	88744911	88745202	8.00239	-0.128996	32.4274	1.23731e-08	3.74926e-07	AluJb_dup17542:Alu:SINE	ESC_vs_Fibroblast	NS	SINE	Alu	AluJb	AluJb_dup17542	AluJb_dup17542:Alu:SINE
chr4	93194346	93194849	8.0067	-1.15216	32.3326	1.29917e-08	3.93082e-07	HERVH-int_dup1703:ERV1:LTR	ESC_vs_Fibroblast	NS	LTR	ERV1	HERVH-int	HERVH-int_dup1703	HERVH-int_dup1703:ERV1:LTR
chr5	138620020	138620312	3.51082	2.84178	32.3229	1.30565e-08	3.94452e-07	AluSz6_dup13696:Alu:SINE	ESC_vs_Fibroblast	Significant	SINE	Alu	AluSz6	AluSz6_dup13696	AluSz6_dup13696:Alu:SINE
chr2	73163004	73163144	8.94656	-0.30937	32.3137	1.31187e-08	3.95737e-07	L2c_dup19460:L2:LINE	ESC_vs_Fibroblast	NS	LINE	L2	L2c	L2c_dup19460	L2c_dup19460:L2:LINE
chr9	76700951	76703978	10.2961	1.77091	32.2928	1.32606e-08	3.99422e-07	HERVH-int_dup3413:ERV1:LTR	ESC_vs_Fibroblast	Significant	LTR	ERV1	HERVH-int	HERVH-int_dup3413	HERVH-int_dup3413:ERV1:LTR
chr5	55216173	55216466	-8.40013	-2.58712	32.2656	1.34471e-08	4.04434e-07	MER58B_dup2079:hAT-Charlie:DNA	ESC_vs_Fibroblast	NS	DNA	hAT-Charlie	MER58B	MER58B_dup2079	MER58B_dup2079:hAT-Charlie:DNA
chr19	770560	770855	8.65133	0.588234	32.1859	1.40102e-08	4.20314e-07	AluSz_dup86895:Alu:SINE	ESC_vs_Fibroblast	Significant	SINE	Alu	AluSz	AluSz_dup86895	AluSz_dup86895:Alu:SINE
chr4	92550399	92550850	9.30254	0.025859	32.185	1.40167e-08	4.20314e-07	LTR7_dup682:ERV1:LTR	ESC_vs_Fibroblast	Significant	LTR	ERV1	LTR7	LTR7_dup682	LTR7_dup682:ERV1:LTR
chr1	244980907	244981366	7.8167	-0.572757	32.1769	1.40757e-08	4.21456e-07	MER41-int_dup113:ERV1:LTR	ESC_vs_Fibroblast	NS	LTR	ERV1	MER41-int	MER41-int_dup113	MER41-int_dup113:ERV1:LTR
chr9	137693359	137693659	-8.75375	-2.17748	32.1615	1.41872e-08	4.24165e-07	AluSg_dup20797:Alu:SINE	ESC_vs_Fibroblast	NS	SINE	Alu	AluSg	AluSg_dup20797	AluSg_dup20797:Alu:SINE
chr19	11507337	11507643	8.1549	-0.746577	32.1218	1.44801e-08	4.32282e-07	AluSz_dup88001:Alu:SINE	ESC_vs_Fibroblast	NS	SINE	Alu	AluSz	AluSz_dup88001	AluSz_dup88001:Alu:SINE
chr5	7262450	7262855	8.53028	0.0830662	32.1148	1.45323e-08	4.33201e-07	LTR7_dup817:ERV1:LTR	ESC_vs_Fibroblast	Significant	LTR	ERV1	LTR7	LTR7_dup817	LTR7_dup817:ERV1:LTR
chr4	93193091	93193470	8.48498	-0.612722	32.0595	1.49523e-08	4.45063e-07	HERVH-int_dup1700:ERV1:LTR	ESC_vs_Fibroblast	NS	LTR	ERV1	HERVH-int	HERVH-int_dup1700	HERVH-int_dup1700:ERV1:LTR
chr16	9764387	9764834	7.66799	1.08762	32.0387	1.51128e-08	4.49178e-07	LTR7_dup2116:ERV1:LTR	ESC_vs_Fibroblast	Significant	LTR	ERV1	LTR7	LTR7_dup2116	LTR7_dup2116:ERV1:LTR
chr19	6583801	6584103	-6.32703	-1.65324	32.027	1.52044e-08	4.51236e-07	AluSq2_dup49112:Alu:SINE	ESC_vs_Fibroblast	NS	SINE	Alu	AluSq2	AluSq2_dup49112	AluSq2_dup49112:Alu:SINE
chr20	44395440	44395655	8.48002	-1.01587	32.014	1.53066e-08	4.536e-07	AluJo_dup68604:Alu:SINE	ESC_vs_Fibroblast	NS	SINE	Alu	AluJo	AluJo_dup68604	AluJo_dup68604:Alu:SINE
chr4	79432811	79433255	4.99252	0.435302	31.999	1.54254e-08	4.56451e-07	L2c_dup39897:L2:LINE	ESC_vs_Fibroblast	Significant	LINE	L2	L2c	L2c_dup39897	L2c_dup39897:L2:LINE
chr4	62620337	62626523	9.72533	0.418634	31.9661	1.5689e-08	4.63573e-07	L1PA4_dup2880:L1:LINE	ESC_vs_Fibroblast	Significant	LINE	L1	L1PA4	L1PA4_dup2880	L1PA4_dup2880:L1:LINE
chr7	139136713	139137021	7.78811	1.15551	31.961	1.573e-08	4.64105e-07	AluSx3_dup12353:Alu:SINE	ESC_vs_Fibroblast	Significant	SINE	Alu	AluSx3	AluSx3_dup12353	AluSx3_dup12353:Alu:SINE
chr1	213143950	213144250	8.29627	-0.748966	31.8675	1.65055e-08	4.86273e-07	AluSx1_dup7512:Alu:SINE	ESC_vs_Fibroblast	NS	SINE	Alu	AluSx1	AluSx1_dup7512	AluSx1_dup7512:Alu:SINE
chrX	57246896	57250706	5.40397	-1.36182	31.8227	1.68908e-08	4.96901e-07	HERVH48-int_dup69:ERV1:LTR	ESC_vs_Fibroblast	NS	LTR	ERV1	HERVH48-int	HERVH48-int_dup69	HERVH48-int_dup69:ERV1:LTR
chr6	90355712	90355955	5.80566	-0.712851	31.8014	1.70772e-08	5.01653e-07	MER8_dup794:TcMar-Tigger:DNA	ESC_vs_Fibroblast	NS	DNA	TcMar-Tigger	MER8	MER8_dup794	MER8_dup794:TcMar-Tigger:DNA
chrX	103016087	103016456	8.70499	0.949139	31.7778	1.72858e-08	5.07042e-07	LTR7_dup1520:ERV1:LTR	ESC_vs_Fibroblast	Significant	LTR	ERV1	LTR7	LTR7_dup1520	LTR7_dup1520:ERV1:LTR
chr20	31390524	31390656	7.93266	-1.00691	31.7386	1.76381e-08	5.16625e-07	FLAM_C_dup21304:Alu:SINE	ESC_vs_Fibroblast	NS	SINE	Alu	FLAM_C	FLAM_C_dup21304	FLAM_C_dup21304:Alu:SINE
chr12	14858837	14859213	11.2979	3.05242	31.7211	1.77978e-08	5.20548e-07	HERVH-int_dup4593:ERV1:LTR	ESC_vs_Fibroblast	Significant	LTR	ERV1	HERVH-int	HERVH-int_dup4593	HERVH-int_dup4593:ERV1:LTR
chr13	34550846	34551511	8.16941	-1.27498	31.6928	1.80586e-08	5.2741e-07	L1MC3_dup9859:L1:LINE	ESC_vs_Fibroblast	NS	LINE	L1	L1MC3	L1MC3_dup9859	L1MC3_dup9859:L1:LINE
chrX	121378519	121378761	7.8699	-1.6875	31.6852	1.81298e-08	5.28725e-07	L2c_dup85256:L2:LINE	ESC_vs_Fibroblast	NS	LINE	L2	L2c	L2c_dup85256	L2c_dup85256:L2:LINE
chr1	247197371	247197503	8.55513	-0.562401	31.6427	1.85309e-08	5.39641e-07	HERVL74-int_dup38:ERVL:LTR	ESC_vs_Fibroblast	NS	LTR	ERVL	HERVL74-int	HERVL74-int_dup38	HERVL74-int_dup38:ERVL:LTR
chr4	23725961	23729040	7.9667	0.973364	31.6355	1.85998e-08	5.40868e-07	HERVH-int_dup1600:ERV1:LTR	ESC_vs_Fibroblast	Significant	LTR	ERV1	HERVH-int	HERVH-int_dup1600	HERVH-int_dup1600:ERV1:LTR
chr11	107837509	107837812	8.35554	-1.00767	31.6184	1.8764e-08	5.44859e-07	AluY_dup76716:Alu:SINE	ESC_vs_Fibroblast	NS	SINE	Alu	AluY	AluY_dup76716	AluY_dup76716:Alu:SINE
chr5	25431402	25431756	11.235	1.90488	31.6023	1.89206e-08	5.48452e-07	MER2_dup2858:TcMar-Tigger:DNA	ESC_vs_Fibroblast	Significant	DNA	TcMar-Tigger	MER2	MER2_dup2858	MER2_dup2858:TcMar-Tigger:DNA
chr2	210187912	210188260	6.91251	-0.0998076	31.6001	1.89421e-08	5.48452e-07	L3_dup7686:CR1:LINE	ESC_vs_Fibroblast	NS	LINE	CR1	L3	L3_dup7686	L3_dup7686:CR1:LINE
chr3	99467111	99467463	-8.64618	-2.41792	31.5963	1.89792e-08	5.48737e-07	MER33_dup1899:hAT-Charlie:DNA	ESC_vs_Fibroblast	NS	DNA	hAT-Charlie	MER33	MER33_dup1899	MER33_dup1899:hAT-Charlie:DNA
chr10	16213578	16219723	8.21277	-1.48001	31.5647	1.92901e-08	5.5693e-07	L1PA6_dup4095:L1:LINE	ESC_vs_Fibroblast	NS	LINE	L1	L1PA6	L1PA6_dup4095	L1PA6_dup4095:L1:LINE
chr15	48429218	48429495	5.35776	-0.987843	31.5575	1.93622e-08	5.58212e-07	L2c_dup118485:L2:LINE	ESC_vs_Fibroblast	NS	LINE	L2	L2c	L2c_dup118485	L2c_dup118485:L2:LINE
chr14	70721261	70722899	7.85418	-1.13153	31.4978	1.99668e-08	5.74821e-07	LTR12C_dup2321:ERV1:LTR	ESC_vs_Fibroblast	NS	LTR	ERV1	LTR12C	LTR12C_dup2321	LTR12C_dup2321:ERV1:LTR
chr4	136090784	136093841	8.08426	-0.878464	31.4943	2.00028e-08	5.75039e-07	HERVH-int_dup1853:ERV1:LTR	ESC_vs_Fibroblast	NS	LTR	ERV1	HERVH-int	HERVH-int_dup1853	HERVH-int_dup1853:ERV1:LTR
chr1	31190490	31190799	8.2526	0.079853	31.376	2.12593e-08	6.10291e-07	AluY_dup2021:Alu:SINE	ESC_vs_Fibroblast	Significant	SINE	Alu	AluY	AluY_dup2021	AluY_dup2021:Alu:SINE
chr17	62476874	62477012	5.92224	-0.615165	31.322	2.18589e-08	6.26611e-07	L2_dup50918:L2:LINE	ESC_vs_Fibroblast	NS	LINE	L2	L2	L2_dup50918	L2_dup50918:L2:LINE
chr7	109233579	109237243	9.35205	0.146461	31.2846	2.22841e-08	6.37895e-07	HERVH-int_dup2944:ERV1:LTR	ESC_vs_Fibroblast	Significant	LTR	ERV1	HERVH-int	HERVH-int_dup2944	HERVH-int_dup2944:ERV1:LTR
chr21	35891688	35891994	-8.31205	-2.63714	31.275	2.23943e-08	6.39904e-07	AluSc8_dup20928:Alu:SINE	ESC_vs_Fibroblast	NS	SINE	Alu	AluSc8	AluSc8_dup20928	AluSc8_dup20928:Alu:SINE
chr14	48704831	48704958	9.37678	-0.771728	31.273	2.24177e-08	6.39904e-07	MLT1H1_dup2849:ERVL-MaLR:LTR	ESC_vs_Fibroblast	NS	LTR	ERVL-MaLR	MLT1H1	MLT1H1_dup2849	MLT1H1_dup2849:ERVL-MaLR:LTR
chr20	29638868	29639719	-4.65401	1.17671	31.2638	2.25236e-08	6.42017e-07	SVA_D_dup1310:SVA_D:Other	ESC_vs_Fibroblast	Significant	Other	SVA_D	SVA_D	SVA_D_dup1310	SVA_D_dup1310:SVA_D:Other
chr10	33181330	33181882	-8.6664	-2.26401	31.2477	2.27114e-08	6.46458e-07	HERVL74-int_dup333:ERVL:LTR	ESC_vs_Fibroblast	NS	LTR	ERVL	HERVL74-int	HERVL74-int_dup333	HERVL74-int_dup333:ERVL:LTR
chr16	65265424	65265919	9.35086	3.65982	31.2244	2.29864e-08	6.53364e-07	HERVH-int_dup5355:ERV1:LTR	ESC_vs_Fibroblast	Significant	LTR	ERV1	HERVH-int	HERVH-int_dup5355	HERVH-int_dup5355:ERV1:LTR
chr3	154967258	154967939	8.92445	0.228129	31.205	2.32171e-08	6.58994e-07	Tigger2_dup631:TcMar-Tigger:DNA	ESC_vs_Fibroblast	Significant	DNA	TcMar-Tigger	Tigger2	Tigger2_dup631	Tigger2_dup631:TcMar-Tigger:DNA
chr10	92499152	92499297	7.98335	-1.00641	31.1609	2.37504e-08	6.73183e-07	L2a_dup107717:L2:LINE	ESC_vs_Fibroblast	NS	LINE	L2	L2a	L2a_dup107717	L2a_dup107717:L2:LINE
chr9	5572094	5572737	-9.2114	-1.93062	31.1404	2.40021e-08	6.79363e-07	L1PA8_dup4336:L1:LINE	ESC_vs_Fibroblast	NS	LINE	L1	L1PA8	L1PA8_dup4336	L1PA8_dup4336:L1:LINE
chr13	34549021	34549947	8.07935	-1.40699	31.0788	2.47764e-08	7.00298e-07	L1MC3_dup9857:L1:LINE	ESC_vs_Fibroblast	NS	LINE	L1	L1MC3	L1MC3_dup9857	L1MC3_dup9857:L1:LINE
chr1	62694739	62694959	4.69421	-0.047369	31.0502	2.5144e-08	7.09693e-07	MIR_dup6181:MIR:SINE	ESC_vs_Fibroblast	NS	SINE	MIR	MIR	MIR_dup6181	MIR_dup6181:MIR:SINE
chr9	102903464	102904649	8.9008	-0.624477	31.0358	2.53313e-08	7.13982e-07	HERVH-int_dup3512:ERV1:LTR	ESC_vs_Fibroblast	NS	LTR	ERV1	HERVH-int	HERVH-int_dup3512	HERVH-int_dup3512:ERV1:LTR
chr7	93439004	93439298	7.80685	-1.03282	30.9999	2.58042e-08	7.26297e-07	MLT1F2_dup2600:ERVL-MaLR:LTR	ESC_vs_Fibroblast	NS	LTR	ERVL-MaLR	MLT1F2	MLT1F2_dup2600	MLT1F2_dup2600:ERVL-MaLR:LTR
chr15	89448553	89448667	5.62954	-0.90001	30.9963	2.58525e-08	7.26642e-07	L2a_dup142225:L2:LINE	ESC_vs_Fibroblast	NS	LINE	L2	L2a	L2a_dup142225	L2a_dup142225:L2:LINE
chr1	48661884	48662019	-3.60471	0.184627	30.9815	2.60493e-08	7.30481e-07	FLAM_C_dup716:Alu:SINE	ESC_vs_Fibroblast	Significant	SINE	Alu	FLAM_C	FLAM_C_dup716	FLAM_C_dup716:Alu:SINE
chr16	88877333	88877414	3.51296	0.25116	30.9806	2.60615e-08	7.30481e-07	L2b_dup83908:L2:LINE	ESC_vs_Fibroblast	Significant	LINE	L2	L2b	L2b_dup83908	L2b_dup83908:L2:LINE
chr14	38667782	38667992	8.83128	-0.717222	30.9737	2.61548e-08	7.31856e-07	MIR_dup136258:MIR:SINE	ESC_vs_Fibroblast	NS	SINE	MIR	MIR	MIR_dup136258	MIR_dup136258:MIR:SINE
chr19	9674279	9674400	3.56255	1.29756	30.9716	2.61831e-08	7.31856e-07	AluJr_dup69179:Alu:SINE	ESC_vs_Fibroblast	Significant	SINE	Alu	AluJr	AluJr_dup69179	AluJr_dup69179:Alu:SINE
chr2	216223603	216223906	-8.56598	-2.45951	30.9603	2.6336e-08	7.35114e-07	AluJo_dup10667:Alu:SINE	ESC_vs_Fibroblast	NS	SINE	Alu	AluJo	AluJo_dup10667	AluJo_dup10667:Alu:SINE
chrX	113300333	113300777	9.80938	0.0248857	30.8108	2.84453e-08	7.92892e-07	MER4E1_dup580:ERV1:LTR	ESC_vs_Fibroblast	Significant	LTR	ERV1	MER4E1	MER4E1_dup580	MER4E1_dup580:ERV1:LTR
chr6	3021209	3021491	-7.77494	-2.52544	30.7943	2.86881e-08	7.98557e-07	AluJr4_dup5972:Alu:SINE	ESC_vs_Fibroblast	NS	SINE	Alu	AluJr4	AluJr4_dup5972	AluJr4_dup5972:Alu:SINE
chr17	76486374	76486703	8.24279	-0.85666	30.7901	2.87495e-08	7.99164e-07	L2b_dup86723:L2:LINE	ESC_vs_Fibroblast	NS	LINE	L2	L2b	L2b_dup86723	L2b_dup86723:L2:LINE
chr6	3898094	3898391	-8.66252	-2.30442	30.7613	2.91804e-08	8.09277e-07	AluSx1_dup32713:Alu:SINE	ESC_vs_Fibroblast	NS	SINE	Alu	AluSx1	AluSx1_dup32713	AluSx1_dup32713:Alu:SINE
chr11	118587743	118588151	8.10588	-0.167649	30.7604	2.91935e-08	8.09277e-07	LTR7_dup1810:ERV1:LTR	ESC_vs_Fibroblast	NS	LTR	ERV1	LTR7	LTR7_dup1810	LTR7_dup1810:ERV1:LTR
chr4	182895743	182895920	-6.33939	-2.44652	30.7488	2.93685e-08	8.13013e-07	L2a_dup52049:L2:LINE	ESC_vs_Fibroblast	NS	LINE	L2	L2a	L2a_dup52049	L2a_dup52049:L2:LINE
chr5	135385740	135386040	-8.33167	-2.63666	30.7382	2.95297e-08	8.16354e-07	AluSx1_dup30757:Alu:SINE	ESC_vs_Fibroblast	NS	SINE	Alu	AluSx1	AluSx1_dup30757	AluSx1_dup30757:Alu:SINE
chr19	41814021	41814221	-8.59196	-2.38139	30.7148	2.9887e-08	8.25102e-07	L2b_dup90655:L2:LINE	ESC_vs_Fibroblast	NS	LINE	L2	L2b	L2b_dup90655	L2b_dup90655:L2:LINE
chr1	232254314	232257345	8.05926	-0.176282	30.7088	2.99798e-08	8.26368e-07	HERVH-int_dup434:ERV1:LTR	ESC_vs_Fibroblast	NS	LTR	ERV1	HERVH-int	HERVH-int_dup434	HERVH-int_dup434:ERV1:LTR
chr5	142145448	142145675	8.66931	-1.29667	30.7047	3.00431e-08	8.26368e-07	MLT1K_dup6066:ERVL-MaLR:LTR	ESC_vs_Fibroblast	NS	LTR	ERVL-MaLR	MLT1K	MLT1K_dup6066	MLT1K_dup6066:ERVL-MaLR:LTR
chr6	167660659	167660739	7.8449	-1.13039	30.7032	3.00664e-08	8.26368e-07	MLT1H_dup4120:ERVL-MaLR:LTR	ESC_vs_Fibroblast	NS	LTR	ERVL-MaLR	MLT1H	MLT1H_dup4120	MLT1H_dup4120:ERVL-MaLR:LTR
chr1	39936054	39936325	7.8053	-0.880315	30.7013	3.00966e-08	8.26368e-07	AluJr4_dup363:Alu:SINE	ESC_vs_Fibroblast	NS	SINE	Alu	AluJr4	AluJr4_dup363	AluJr4_dup363:Alu:SINE
chr4	93174327	93175337	12.375	2.53957	30.6966	3.01686e-08	8.27217e-07	THE1B-int_dup1194:ERVL-MaLR:LTR	ESC_vs_Fibroblast	Significant	LTR	ERVL-MaLR	THE1B-int	THE1B-int_dup1194	THE1B-int_dup1194:ERVL-MaLR:LTR
chr8	32627166	32627311	-8.45751	-2.55139	30.694	3.02096e-08	8.27219e-07	X7C_LINE_dup305:CR1:LINE	ESC_vs_Fibroblast	NS	LINE	CR1	X7C_LINE	X7C_LINE_dup305	X7C_LINE_dup305:CR1:LINE
chr8	8101266	8101977	5.02018	-1.08366	30.6912	3.02529e-08	8.27282e-07	LTR8A_dup1256:ERV1:LTR	ESC_vs_Fibroblast	NS	LTR	ERV1	LTR8A	LTR8A_dup1256	LTR8A_dup1256:ERV1:LTR
chr1	200447861	200448150	7.72757	-1.13793	30.655	3.08224e-08	8.41716e-07	AluSp_dup3615:Alu:SINE	ESC_vs_Fibroblast	NS	SINE	Alu	AluSp	AluSp_dup3615	AluSp_dup3615:Alu:SINE
chr10	33179820	33181276	-4.73579	0.13074	30.6383	3.109e-08	8.47876e-07	HERVL74-int_dup332:ERVL:LTR	ESC_vs_Fibroblast	Significant	LTR	ERVL	HERVL74-int	HERVL74-int_dup332	HERVL74-int_dup332:ERVL:LTR
chr13	56152812	56153191	11.0907	2.17825	30.6325	3.11834e-08	8.49274e-07	HERVH-int_dup4890:ERV1:LTR	ESC_vs_Fibroblast	Significant	LTR	ERV1	HERVH-int	HERVH-int_dup4890	HERVH-int_dup4890:ERV1:LTR
chr9	99897544	99899135	7.96673	-0.243885	30.5771	3.20855e-08	8.72666e-07	MST-int_dup194:ERVL-MaLR:LTR	ESC_vs_Fibroblast	NS	LTR	ERVL-MaLR	MST-int	MST-int_dup194	MST-int_dup194:ERVL-MaLR:LTR
chr10	55926889	55930061	7.87045	0.270826	30.5565	3.24287e-08	8.80811e-07	HERVH-int_dup4095:ERV1:LTR	ESC_vs_Fibroblast	Significant	LTR	ERV1	HERVH-int	HERVH-int_dup4095	HERVH-int_dup4095:ERV1:LTR
chr4	182894954	182895064	-8.29765	-2.6516	30.5403	3.26996e-08	8.86976e-07	L2a_dup52047:L2:LINE	ESC_vs_Fibroblast	NS	LINE	L2	L2a	L2a_dup52047	L2a_dup52047:L2:LINE
chr10	96031485	96032469	-9.11296	-1.97435	30.5119	3.31828e-08	8.98876e-07	MER11A_dup676:ERVK:LTR	ESC_vs_Fibroblast	NS	LTR	ERVK	MER11A	MER11A_dup676	MER11A_dup676:ERVK:LTR
chr20	38901226	38901689	8.68063	0.978886	30.4551	3.41692e-08	9.24355e-07	HERVH-int_dup5774:ERV1:LTR	ESC_vs_Fibroblast	Significant	LTR	ERV1	HERVH-int	HERVH-int_dup5774	HERVH-int_dup5774:ERV1:LTR
chr11	86589268	86590488	-7.9035	-2.65008	30.4189	3.48113e-08	9.40465e-07	SVA_D_dup896:SVA_D:Other	ESC_vs_Fibroblast	NS	Other	SVA_D	SVA_D	SVA_D_dup896	SVA_D_dup896:SVA_D:Other
chr4	185618038	185618335	4.12608	-0.482714	30.3221	3.65937e-08	9.87295e-07	AluJb_dup37636:Alu:SINE	ESC_vs_Fibroblast	NS	SINE	Alu	AluJb	AluJb_dup37636	AluJb_dup37636:Alu:SINE
chr4	62631707	62632212	8.21941	-1.14208	30.3007	3.69987e-08	9.96721e-07	HERVH-int_dup1638:ERV1:LTR	ESC_vs_Fibroblast	NS	LTR	ERV1	HERVH-int	HERVH-int_dup1638	HERVH-int_dup1638:ERV1:LTR
chr6	167648666	167648784	8.05	-0.226812	30.2985	3.70418e-08	9.96721e-07	MIRc_dup42346:MIR:SINE	ESC_vs_Fibroblast	NS	SINE	MIR	MIRc	MIRc_dup42346	MIRc_dup42346:MIR:SINE
chr4	93522324	93525843	11.0828	1.37317	30.2773	3.74484e-08	1.00632e-06	L1PA10_dup1756:L1:LINE	ESC_vs_Fibroblast	Significant	LINE	L1	L1PA10	L1PA10_dup1756	L1PA10_dup1756:L1:LINE
chr19	6585691	6585865	-7.70993	-2.43767	30.257	3.78418e-08	1.01554e-06	AluSx_dup126289:Alu:SINE	ESC_vs_Fibroblast	NS	SINE	Alu	AluSx	AluSx_dup126289	AluSx_dup126289:Alu:SINE
chr7	93269659	93272571	8.53781	0.373626	30.2476	3.80262e-08	1.01913e-06	HERVH-int_dup2919:ERV1:LTR	ESC_vs_Fibroblast	Significant	LTR	ERV1	HERVH-int	HERVH-int_dup2919	HERVH-int_dup2919:ERV1:LTR
chr3	112138722	112141758	13.4041	7.14972	30.1972	3.90282e-08	1.0446e-06	HERVH-int_dup1217:ERV1:LTR	ESC_vs_Fibroblast	Significant	LTR	ERV1	HERVH-int	HERVH-int_dup1217	HERVH-int_dup1217:ERV1:LTR
chr19	20338235	20339290	8.14683	0.301063	30.1432	4.013e-08	1.07267e-06	L1P2_dup1476:L1:LINE	ESC_vs_Fibroblast	Significant	LINE	L1	L1P2	L1P2_dup1476	L1P2_dup1476:L1:LINE
chr13	43439167	43439233	8.16847	-0.508847	30.1374	4.02504e-08	1.07446e-06	MIR3_dup68818:MIR:SINE	ESC_vs_Fibroblast	NS	SINE	MIR	MIR3	MIR3_dup68818	MIR3_dup68818:MIR:SINE
chr19	21188211	21190086	8.40404	-0.775435	30.1323	4.03548e-08	1.07583e-06	Harlequin-int_dup458:ERV1:LTR	ESC_vs_Fibroblast	NS	LTR	ERV1	Harlequin-int	Harlequin-int_dup458	Harlequin-int_dup458:ERV1:LTR
chr8	12362313	12366199	5.5742	-0.803483	30.0878	4.12919e-08	1.09936e-06	L1PA4_dup5733:L1:LINE	ESC_vs_Fibroblast	NS	LINE	L1	L1PA4	L1PA4_dup5733	L1PA4_dup5733:L1:LINE
chr2	88747405	88747462	7.55857	-0.259389	30.0744	4.15776e-08	1.1055e-06	L2b_dup13004:L2:LINE	ESC_vs_Fibroblast	NS	LINE	L2	L2b	L2b_dup13004	L2b_dup13004:L2:LINE
chrY	5812622	5812768	8.63475	1.78887	30.0656	4.17683e-08	1.10911e-06	HERVH-int_dup3957:ERV1:LTR	ESC_vs_Fibroblast	Significant	LTR	ERV1	HERVH-int	HERVH-int_dup3957	HERVH-int_dup3957:ERV1:LTR
chr2	216276389	216276689	-8.3705	-2.63808	30.0342	4.24502e-08	1.12574e-06	AluSq4_dup205:Alu:SINE	ESC_vs_Fibroblast	NS	SINE	Alu	AluSq4	AluSq4_dup205	AluSq4_dup205:Alu:SINE
chr14	81728445	81728543	8.59476	-0.671731	30.021	4.27388e-08	1.13191e-06	MIR3_dup71824:MIR:SINE	ESC_vs_Fibroblast	NS	SINE	MIR	MIR3	MIR3_dup71824	MIR3_dup71824:MIR:SINE
chr6	94540280	94540605	8.04532	-0.0655127	30.0108	4.29643e-08	1.13639e-06	HERVH-int_dup2546:ERV1:LTR	ESC_vs_Fibroblast	NS	LTR	ERV1	HERVH-int	HERVH-int_dup2546	HERVH-int_dup2546:ERV1:LTR
chr4	66464243	66464664	-8.31191	-2.68216	29.9941	4.33361e-08	1.14472e-06	L2c_dup39300:L2:LINE	ESC_vs_Fibroblast	NS	LINE	L2	L2c	L2c_dup39300	L2c_dup39300:L2:LINE
chr6	46122395	46126000	8.84957	-0.744221	29.9473	4.4395e-08	1.17116e-06	L1MD1_dup2361:L1:LINE	ESC_vs_Fibroblast	NS	LINE	L1	L1MD1	L1MD1_dup2361	L1MD1_dup2361:L1:LINE
chr9	99941903	99942170	7.83864	-1.30394	29.9264	4.48762e-08	1.18231e-06	L1MB8_dup8296:L1:LINE	ESC_vs_Fibroblast	NS	LINE	L1	L1MB8	L1MB8_dup8296	L1MB8_dup8296:L1:LINE
chr15	25242142	25242446	3.199	2.48778	29.8991	4.55123e-08	1.1975e-06	AluSq2_dup41045:Alu:SINE	ESC_vs_Fibroblast	Significant	SINE	Alu	AluSq2	AluSq2_dup41045	AluSq2_dup41045:Alu:SINE
chr4	26533869	26534075	-8.58171	-2.47302	29.8708	4.61806e-08	1.2135e-06	MIRb_dup58432:MIR:SINE	ESC_vs_Fibroblast	NS	SINE	MIR	MIRb	MIRb_dup58432	MIRb_dup58432:MIR:SINE
chr11	45946925	45947250	7.78447	-0.464763	29.8656	4.63064e-08	1.21523e-06	AluSz_dup59065:Alu:SINE	ESC_vs_Fibroblast	NS	SINE	Alu	AluSz	AluSz_dup59065	AluSz_dup59065:Alu:SINE
chr1	205406818	205407016	8.12237	-1.09258	29.8624	4.63831e-08	1.21566e-06	MIR3_dup7602:MIR:SINE	ESC_vs_Fibroblast	NS	SINE	MIR	MIR3	MIR3_dup7602	MIR3_dup7602:MIR:SINE
chr19	21628428	21628729	7.63365	-0.899376	29.8571	4.65092e-08	1.21738e-06	AluSx1_dup99636:Alu:SINE	ESC_vs_Fibroblast	NS	SINE	Alu	AluSx1	AluSx1_dup99636	AluSx1_dup99636:Alu:SINE
chr14	48733758	48737072	8.31923	0.241431	29.8252	4.72798e-08	1.23595e-06	HERVH-int_dup5068:ERV1:LTR	ESC_vs_Fibroblast	Significant	LTR	ERV1	HERVH-int	HERVH-int_dup5068	HERVH-int_dup5068:ERV1:LTR
chr19	52310739	52314838	9.18065	-0.241333	29.8091	4.7676e-08	1.24469e-06	HERVK3-int_dup282:ERVK:LTR	ESC_vs_Fibroblast	NS	LTR	ERVK	HERVK3-int	HERVK3-int_dup282	HERVK3-int_dup282:ERVK:LTR
chr17	5335193	5335321	3.93412	-0.567383	29.7684	4.8686e-08	1.26942e-06	MER85_dup796:PiggyBac:DNA	ESC_vs_Fibroblast	NS	DNA	PiggyBac	MER85	MER85_dup796	MER85_dup796:PiggyBac:DNA
chr19	35751534	35751730	7.5925	-1.6504	29.7639	4.88005e-08	1.26978e-06	AluJb_dup131776:Alu:SINE	ESC_vs_Fibroblast	NS	SINE	Alu	AluJb	AluJb_dup131776	AluJb_dup131776:Alu:SINE
chr20	44388393	44392338	7.95245	-1.10747	29.7629	4.88254e-08	1.26978e-06	HERVH-int_dup5786:ERV1:LTR	ESC_vs_Fibroblast	NS	LTR	ERV1	HERVH-int	HERVH-int_dup5786	HERVH-int_dup5786:ERV1:LTR
chr11	59578651	59578806	7.80964	-1.6887	29.7224	4.98548e-08	1.29488e-06	MIRb_dup148679:MIR:SINE	ESC_vs_Fibroblast	NS	SINE	MIR	MIRb	MIRb_dup148679	MIRb_dup148679:MIR:SINE
chr16	3056536	3056943	8.37824	-0.922402	29.6803	5.09504e-08	1.32163e-06	MLT1D_dup16914:ERVL-MaLR:LTR	ESC_vs_Fibroblast	NS	LTR	ERVL-MaLR	MLT1D	MLT1D_dup16914	MLT1D_dup16914:ERVL-MaLR:LTR
chr7	100778185	100778495	-7.20758	-1.57634	29.6187	5.2596e-08	1.36257e-06	AluSz_dup38191:Alu:SINE	ESC_vs_Fibroblast	NS	SINE	Alu	AluSz	AluSz_dup38191	AluSz_dup38191:Alu:SINE
chr12	71503634	71504376	7.64198	-0.713124	29.5813	5.36186e-08	1.38627e-06	LTR1B_dup911:ERV1:LTR	ESC_vs_Fibroblast	NS	LTR	ERV1	LTR1B	LTR1B_dup911	LTR1B_dup911:ERV1:LTR
chr14	38664903	38665283	7.94758	-0.638829	29.5803	5.36482e-08	1.38627e-06	HERVH-int_dup5030:ERV1:LTR	ESC_vs_Fibroblast	NS	LTR	ERV1	HERVH-int	HERVH-int_dup5030	HERVH-int_dup5030:ERV1:LTR
chr1	109606075	109606363	-2.49379	3.73107	29.5518	5.44425e-08	1.40499e-06	AluSz6_dup2122:Alu:SINE	ESC_vs_Fibroblast	Significant	SINE	Alu	AluSz6	AluSz6_dup2122	AluSz6_dup2122:Alu:SINE
chr12	46903936	46911144	-8.53361	-2.51211	29.5358	5.48947e-08	1.41485e-06	L1PA14_dup2470:L1:LINE	ESC_vs_Fibroblast	NS	LINE	L1	L1PA14	L1PA14_dup2470	L1PA14_dup2470:L1:LINE
chr3	112137710	112137875	10.3047	4.08518	29.5263	5.5162e-08	1.41993e-06	HERVH-int_dup1213:ERV1:LTR	ESC_vs_Fibroblast	Significant	LTR	ERV1	HERVH-int	HERVH-int_dup1213	HERVH-int_dup1213:ERV1:LTR
chrX	113837942	113841247	9.6355	2.15445	29.5045	5.57882e-08	1.43422e-06	HERVH-int_dup3829:ERV1:LTR	ESC_vs_Fibroblast	Significant	LTR	ERV1	HERVH-int	HERVH-int_dup3829	HERVH-int_dup3829:ERV1:LTR
chr8	73974909	73975349	8.29198	-0.816359	29.4954	5.6049e-08	1.43815e-06	MLT1A0_dup10546:ERVL-MaLR:LTR	ESC_vs_Fibroblast	NS	LTR	ERVL-MaLR	MLT1A0	MLT1A0_dup10546	MLT1A0_dup10546:ERVL-MaLR:LTR
chr7	100779922	100780213	-9.27164	-1.76081	29.4942	5.60838e-08	1.43815e-06	AluJo_dup28023:Alu:SINE	ESC_vs_Fibroblast	NS	SINE	Alu	AluJo	AluJo_dup28023	AluJo_dup28023:Alu:SINE
chr19	23293383	23294266	8.11783	-0.862885	29.4722	5.67248e-08	1.45275e-06	MER57A-int_dup1764:ERV1:LTR	ESC_vs_Fibroblast	NS	LTR	ERV1	MER57A-int	MER57A-int_dup1764	MER57A-int_dup1764:ERV1:LTR
chr3	115514661	115517561	7.8258	0.793858	29.4642	5.69586e-08	1.45688e-06	HERVH-int_dup1223:ERV1:LTR	ESC_vs_Fibroblast	Significant	LTR	ERV1	HERVH-int	HERVH-int_dup1223	HERVH-int_dup1223:ERV1:LTR
chr10	18801495	18802758	5.18846	-0.833296	29.4392	5.76991e-08	1.47396e-06	HSMAR1_dup472:TcMar-Mariner:DNA	ESC_vs_Fibroblast	NS	DNA	TcMar-Mariner	HSMAR1	HSMAR1_dup472	HSMAR1_dup472:TcMar-Mariner:DNA
chr5	108020202	108022090	7.61477	-0.296464	29.3999	5.88798e-08	1.50222e-06	L1P2_dup547:L1:LINE	ESC_vs_Fibroblast	NS	LINE	L1	L1P2	L1P2_dup547	L1P2_dup547:L1:LINE
chr4	120915274	120918624	6.07184	1.7821	29.36	6.01061e-08	1.53157e-06	HERVH-int_dup1774:ERV1:LTR	ESC_vs_Fibroblast	Significant	LTR	ERV1	HERVH-int	HERVH-int_dup1774	HERVH-int_dup1774:ERV1:LTR
chr10	92482409	92482990	7.66883	-1.76194	29.3427	6.0643e-08	1.5433e-06	MLT1G_dup1853:ERVL-MaLR:LTR	ESC_vs_Fibroblast	NS	LTR	ERVL-MaLR	MLT1G	MLT1G_dup1853	MLT1G_dup1853:ERVL-MaLR:LTR
chr3	124470223	124470998	3.79328	0.184432	29.3383	6.07835e-08	1.54493e-06	MER4E1_dup208:ERV1:LTR	ESC_vs_Fibroblast	Significant	LTR	ERV1	MER4E1	MER4E1_dup208	MER4E1_dup208:ERV1:LTR
chr16	83650467	83650610	-8.56039	-2.47503	29.2849	6.24818e-08	1.5861e-06	L2a_dup147906:L2:LINE	ESC_vs_Fibroblast	NS	LINE	L2	L2a	L2a_dup147906	L2a_dup147906:L2:LINE
chr4	190402218	190406107	7.76076	-0.237337	29.2742	6.28257e-08	1.59282e-06	HERVH-int_dup2020:ERV1:LTR	ESC_vs_Fibroblast	NS	LTR	ERV1	HERVH-int	HERVH-int_dup2020	HERVH-int_dup2020:ERV1:LTR
chr4	3934398	3934807	4.65136	0.025243	29.2278	6.43497e-08	1.62941e-06	LTR7_dup601:ERV1:LTR	ESC_vs_Fibroblast	Significant	LTR	ERV1	LTR7	LTR7_dup601	LTR7_dup601:ERV1:LTR
chr1	232327236	232328011	8.92234	-0.63074	29.2071	6.5039e-08	1.6448e-06	LTR1_dup85:ERV1:LTR	ESC_vs_Fibroblast	NS	LTR	ERV1	LTR1	LTR1_dup85	LTR1_dup85:ERV1:LTR
chr11	94404594	94406166	8.34454	-0.690988	29.1732	6.61897e-08	1.67181e-06	MER52A_dup1308:ERV1:LTR	ESC_vs_Fibroblast	NS	LTR	ERV1	MER52A	MER52A_dup1308	MER52A_dup1308:ERV1:LTR
chr6	150143979	150144399	-4.68038	-0.643784	29.1676	6.63795e-08	1.6745e-06	L2_dup23553:L2:LINE	ESC_vs_Fibroblast	NS	LINE	L2	L2	L2_dup23553	L2_dup23553:L2:LINE
chr3	176009016	176009880	8.33128	-0.169239	29.1198	6.80385e-08	1.71421e-06	L1ME3A_dup3576:L1:LINE	ESC_vs_Fibroblast	NS	LINE	L1	L1ME3A	L1ME3A_dup3576	L1ME3A_dup3576:L1:LINE
chr11	62525209	62525813	8.02406	-1.13122	29.1152	6.81994e-08	1.71612e-06	MER21B_dup1772:ERVL:LTR	ESC_vs_Fibroblast	NS	LTR	ERVL	MER21B	MER21B_dup1772	MER21B_dup1772:ERVL:LTR
chr2	67558649	67559046	8.17467	-0.190453	29.021	7.15973e-08	1.79938e-06	LTR7_dup231:ERV1:LTR	ESC_vs_Fibroblast	NS	LTR	ERV1	LTR7	LTR7_dup231	LTR7_dup231:ERV1:LTR
chr3	176036237	176036525	8.02286	-1.63894	29.0148	7.18288e-08	1.80296e-06	MLT1B_dup3742:ERVL-MaLR:LTR	ESC_vs_Fibroblast	NS	LTR	ERVL-MaLR	MLT1B	MLT1B_dup3742	MLT1B_dup3742:ERVL-MaLR:LTR
chr18	29399116	29399490	7.90566	-1.36836	29.004	7.22293e-08	1.81076e-06	THE1C_dup9070:ERVL-MaLR:LTR	ESC_vs_Fibroblast	NS	LTR	ERVL-MaLR	THE1C	THE1C_dup9070	THE1C_dup9070:ERVL-MaLR:LTR
chr3	112341516	112341822	-8.30899	-2.6714	28.983	7.30146e-08	1.82817e-06	AluSz_dup18306:Alu:SINE	ESC_vs_Fibroblast	NS	SINE	Alu	AluSz	AluSz_dup18306	AluSz_dup18306:Alu:SINE
chrX	86937132	86940438	7.72487	1.50028	28.9634	7.37574e-08	1.84448e-06	HERVH-int_dup3712:ERV1:LTR	ESC_vs_Fibroblast	Significant	LTR	ERV1	HERVH-int	HERVH-int_dup3712	HERVH-int_dup3712:ERV1:LTR
chr9	99879161	99879466	8.05374	-0.62108	28.9586	7.39405e-08	1.84677e-06	L1ME4a_dup23132:L1:LINE	ESC_vs_Fibroblast	NS	LINE	L1	L1ME4a	L1ME4a_dup23132	L1ME4a_dup23132:L1:LINE
chr5	123832728	123833136	8.82259	-0.563277	28.9504	7.4254e-08	1.85231e-06	LTR7_dup895:ERV1:LTR	ESC_vs_Fibroblast	NS	LTR	ERV1	LTR7	LTR7_dup895	LTR7_dup895:ERV1:LTR
chr6	111022128	111022414	-8.57967	-2.4444	28.9435	7.45201e-08	1.85665e-06	AluSg4_dup2598:Alu:SINE	ESC_vs_Fibroblast	NS	SINE	Alu	AluSg4	AluSg4_dup2598	AluSg4_dup2598:Alu:SINE
chr10	29431503	29432303	8.60122	0.282265	28.9356	7.48242e-08	1.86193e-06	LTR1_dup939:ERV1:LTR	ESC_vs_Fibroblast	Significant	LTR	ERV1	LTR1	LTR1_dup939	LTR1_dup939:ERV1:LTR
chr16	46731142	46731238	3.91804	-0.269982	28.9232	7.53044e-08	1.87157e-06	FLAM_A_dup13415:Alu:SINE	ESC_vs_Fibroblast	NS	SINE	Alu	FLAM_A	FLAM_A_dup13415	FLAM_A_dup13415:Alu:SINE
chr19	52308418	52309393	8.59951	-0.729422	28.8934	7.64715e-08	1.89824e-06	HERVK3-int_dup278:ERVK:LTR	ESC_vs_Fibroblast	NS	LTR	ERVK	HERVK3-int	HERVK3-int_dup278	HERVK3-int_dup278:ERVK:LTR
chr22	45272751	45273099	7.88532	-1.56766	28.8896	7.66226e-08	1.89966e-06	LTR41B_dup970:ERVL:LTR	ESC_vs_Fibroblast	NS	LTR	ERVL	LTR41B	LTR41B_dup970	LTR41B_dup970:ERVL:LTR
chr13	54842660	54844397	7.63656	1.34703	28.8799	7.70076e-08	1.90686e-06	HERVH-int_dup4887:ERV1:LTR	ESC_vs_Fibroblast	Significant	LTR	ERV1	HERVH-int	HERVH-int_dup4887	HERVH-int_dup4887:ERV1:LTR
chr1	232322232	232322534	8.22867	-1.28164	28.8615	7.77443e-08	1.92274e-06	AluJo_dup5818:Alu:SINE	ESC_vs_Fibroblast	NS	SINE	Alu	AluJo	AluJo_dup5818	AluJo_dup5818:Alu:SINE
chr9	76707311	76707741	9.48722	0.345281	28.8543	7.80318e-08	1.92749e-06	MER4D_dup689:ERV1:LTR	ESC_vs_Fibroblast	Significant	LTR	ERV1	MER4D	MER4D_dup689	MER4D_dup689:ERV1:LTR
chr21	44494501	44494567	4.74338	-0.375565	28.8306	7.89933e-08	1.94885e-06	Charlie4z_dup5843:hAT-Charlie:DNA	ESC_vs_Fibroblast	NS	DNA	hAT-Charlie	Charlie4z	Charlie4z_dup5843	Charlie4z_dup5843:hAT-Charlie:DNA
chr4	62617845	62618019	8.30905	-1.22795	28.8216	7.93628e-08	1.95558e-06	MER34_dup358:ERV1:LTR	ESC_vs_Fibroblast	NS	LTR	ERV1	MER34	MER34_dup358	MER34_dup358:ERV1:LTR
chr12	112448111	112449104	4.0895	-0.663381	28.817	7.95482e-08	1.95776e-06	MER52C_dup265:ERV1:LTR	ESC_vs_Fibroblast	NS	LTR	ERV1	MER52C	MER52C_dup265	MER52C_dup265:ERV1:LTR
chr18	61495299	61495686	-8.94457	-2.12512	28.8028	8.01363e-08	1.96983e-06	MSTA_dup18281:ERVL-MaLR:LTR	ESC_vs_Fibroblast	NS	LTR	ERVL-MaLR	MSTA	MSTA_dup18281	MSTA_dup18281:ERVL-MaLR:LTR
chr15	65111017	65111111	7.87786	-0.753214	28.7829	8.0962e-08	1.9877e-06	MIRb_dup183341:MIR:SINE	ESC_vs_Fibroblast	NS	SINE	MIR	MIRb	MIRb_dup183341	MIRb_dup183341:MIR:SINE
chr7	32954090	32954560	-8.30896	-2.63722	28.7743	8.13231e-08	1.99414e-06	MLT1E2_dup1696:ERVL-MaLR:LTR	ESC_vs_Fibroblast	NS	LTR	ERVL-MaLR	MLT1E2	MLT1E2_dup1696	MLT1E2_dup1696:ERVL-MaLR:LTR
chr6	3020014	3020576	-4.91678	-1.44329	28.7297	8.32181e-08	2.03814e-06	L1PA17_dup1672:L1:LINE	ESC_vs_Fibroblast	NS	LINE	L1	L1PA17	L1PA17_dup1672	L1PA17_dup1672:L1:LINE
chr6	31136513	31136739	8.08384	-1.00957	28.7263	8.33652e-08	2.03927e-06	L2c_dup53736:L2:LINE	ESC_vs_Fibroblast	NS	LINE	L2	L2c	L2c_dup53736	L2c_dup53736:L2:LINE
chrX	53388408	53388810	5.47889	-1.14625	28.689	8.49861e-08	2.0764e-06	MLT1L_dup7051:ERVL-MaLR:LTR	ESC_vs_Fibroblast	NS	LTR	ERVL-MaLR	MLT1L	MLT1L_dup7051	MLT1L_dup7051:ERVL-MaLR:LTR
chr7	45032313	45032446	7.84177	-1.4751	28.6776	8.54854e-08	2.08607e-06	MER34C__dup319:ERV1:LTR	ESC_vs_Fibroblast	NS	LTR	ERV1	MER34C_	MER34C__dup319	MER34C__dup319:ERV1:LTR
chr22	39429301	39429599	5.27109	-1.13103	28.6311	8.75632e-08	2.13419e-06	MER65C_dup672:ERV1:LTR	ESC_vs_Fibroblast	NS	LTR	ERV1	MER65C	MER65C_dup672	MER65C_dup672:ERV1:LTR
chr6	98230992	98231496	8.46295	-0.117622	28.6218	8.79852e-08	2.14189e-06	HERVH-int_dup2560:ERV1:LTR	ESC_vs_Fibroblast	NS	LTR	ERV1	HERVH-int	HERVH-int_dup2560	HERVH-int_dup2560:ERV1:LTR
chr8	32631331	32631423	-8.25687	-2.71313	28.6044	8.87797e-08	2.15863e-06	L2c_dup68013:L2:LINE	ESC_vs_Fibroblast	NS	LINE	L2	L2c	L2c_dup68013	L2c_dup68013:L2:LINE
chr19	6579221	6579520	-8.08486	-2.74855	28.5795	8.99296e-08	2.18396e-06	AluY_dup107802:Alu:SINE	ESC_vs_Fibroblast	NS	SINE	Alu	AluY	AluY_dup107802	AluY_dup107802:Alu:SINE
chr22	18932687	18934397	5.19836	2.89924	28.5481	9.13976e-08	2.21694e-06	HERVK-int_dup242:ERVK:LTR	ESC_vs_Fibroblast	Significant	LTR	ERVK	HERVK-int	HERVK-int_dup242	HERVK-int_dup242:ERVK:LTR
chr3	119140536	119142171	-4.60634	-1.53248	28.5453	9.15306e-08	2.2175e-06	L2a_dup36051:L2:LINE	ESC_vs_Fibroblast	NS	LINE	L2	L2a	L2a_dup36051	L2a_dup36051:L2:LINE
chr7	152339793	152340077	5.44798	-0.336939	28.5331	9.21082e-08	2.22856e-06	L1ME3D_dup2113:L1:LINE	ESC_vs_Fibroblast	NS	LINE	L1	L1ME3D	L1ME3D_dup2113	L1ME3D_dup2113:L1:LINE
chr10	22724468	22724655	-8.46775	-2.38158	28.5311	9.22078e-08	2.22856e-06	LTR16D_dup784:ERVL:LTR	ESC_vs_Fibroblast	NS	LTR	ERVL	LTR16D	LTR16D_dup784	LTR16D_dup784:ERVL:LTR
chr6	169580852	169582243	-9.05513	-2.0737	28.5125	9.3095e-08	2.24731e-06	L1PA6_dup2690:L1:LINE	ESC_vs_Fibroblast	NS	LINE	L1	L1PA6	L1PA6_dup2690	L1PA6_dup2690:L1:LINE
chr5	12658028	12658488	9.19357	0.487015	28.5006	9.36711e-08	2.25851e-06	L1PREC2_dup2235:L1:LINE	ESC_vs_Fibroblast	Significant	LINE	L1	L1PREC2	L1PREC2_dup2235	L1PREC2_dup2235:L1:LINE
chr5	25431898	25432192	11.3223	1.79376	28.4963	9.38776e-08	2.26079e-06	AluSx1_dup27946:Alu:SINE	ESC_vs_Fibroblast	Significant	SINE	Alu	AluSx1	AluSx1_dup27946	AluSx1_dup27946:Alu:SINE
chr12	4666275	4666414	7.90577	-0.798204	28.4908	9.41435e-08	2.26108e-06	L2b_dup67114:L2:LINE	ESC_vs_Fibroblast	NS	LINE	L2	L2b	L2b_dup67114	L2b_dup67114:L2:LINE
chr15	33031174	33031380	-8.37895	-2.63511	28.4887	9.42469e-08	2.26108e-06	L1M4_dup14146:L1:LINE	ESC_vs_Fibroblast	NS	LINE	L1	L1M4	L1M4_dup14146	L1M4_dup14146:L1:LINE
chr11	33727974	33728207	-3.20151	1.82298	28.4876	9.43013e-08	2.26108e-06	MIRb_dup146210:MIR:SINE	ESC_vs_Fibroblast	Significant	SINE	MIR	MIRb	MIRb_dup146210	MIRb_dup146210:MIR:SINE
chr19	54417974	54418289	7.75213	-1.07183	28.4868	9.43376e-08	2.26108e-06	AluSx_dup132843:Alu:SINE	ESC_vs_Fibroblast	NS	SINE	Alu	AluSx	AluSx_dup132843	AluSx_dup132843:Alu:SINE
chr1	45281706	45282000	-8.07436	-2.72768	28.4364	9.68286e-08	2.31803e-06	AluSz6_dup1200:Alu:SINE	ESC_vs_Fibroblast	NS	SINE	Alu	AluSz6	AluSz6_dup1200	AluSz6_dup1200:Alu:SINE
chr10	6841373	6844462	8.04423	0.412688	28.4143	9.79403e-08	2.34186e-06	HERVH-int_dup4048:ERV1:LTR	ESC_vs_Fibroblast	Significant	LTR	ERV1	HERVH-int	HERVH-int_dup4048	HERVH-int_dup4048:ERV1:LTR
chr4	131692770	131693432	7.63381	-1.94089	28.3984	9.87471e-08	2.35836e-06	HERVH-int_dup1810:ERV1:LTR	ESC_vs_Fibroblast	NS	LTR	ERV1	HERVH-int	HERVH-int_dup1810	HERVH-int_dup1810:ERV1:LTR
chr2	77319039	77319541	8.60387	-0.301859	28.3866	9.93491e-08	2.36993e-06	HERVH-int_dup683:ERV1:LTR	ESC_vs_Fibroblast	NS	LTR	ERV1	HERVH-int	HERVH-int_dup683	HERVH-int_dup683:ERV1:LTR
chr5	75658451	75658896	7.84949	0.0118034	28.3684	1.00288e-07	2.38923e-06	LTR7_dup848:ERV1:LTR	ESC_vs_Fibroblast	Significant	LTR	ERV1	LTR7	LTR7_dup848	LTR7_dup848:ERV1:LTR
chr9	76704111	76704615	8.12643	-0.73451	28.3664	1.00395e-07	2.38923e-06	HERVH-int_dup3415:ERV1:LTR	ESC_vs_Fibroblast	NS	LTR	ERV1	HERVH-int	HERVH-int_dup3415	HERVH-int_dup3415:ERV1:LTR
chr4	81218674	81219822	-10.7553	-0.430393	28.3524	1.01119e-07	2.40363e-06	L2a_dup45906:L2:LINE	ESC_vs_Fibroblast	NS	LINE	L2	L2a	L2a_dup45906	L2a_dup45906:L2:LINE
chr15	68588388	68588972	-8.40228	-2.59301	28.345	1.01508e-07	2.41004e-06	L1ME4a_dup35856:L1:LINE	ESC_vs_Fibroblast	NS	LINE	L1	L1ME4a	L1ME4a_dup35856	L1ME4a_dup35856:L1:LINE
chr5	147041248	147041405	8.18133	-0.693819	28.3265	1.02481e-07	2.43029e-06	MER5A1_dup5371:hAT-Charlie:DNA	ESC_vs_Fibroblast	NS	DNA	hAT-Charlie	MER5A1	MER5A1_dup5371	MER5A1_dup5371:hAT-Charlie:DNA
chr8	42036994	42037191	-8.28343	-2.54107	28.3237	1.02633e-07	2.43103e-06	MIRb_dup102932:MIR:SINE	ESC_vs_Fibroblast	NS	SINE	MIR	MIRb	MIRb_dup102932	MIRb_dup102932:MIR:SINE
chr20	44395999	44396200	7.92358	-1.14286	28.318	1.02935e-07	2.43533e-06	L1PA15_dup8115:L1:LINE	ESC_vs_Fibroblast	NS	LINE	L1	L1PA15	L1PA15_dup8115	L1PA15_dup8115:L1:LINE
chr13	51924772	51927230	-7.86183	-2.70923	28.2924	1.04304e-07	2.46483e-06	L1MB7_dup16920:L1:LINE	ESC_vs_Fibroblast	NS	LINE	L1	L1MB7	L1MB7_dup16920	L1MB7_dup16920:L1:LINE
chr9	97782918	97783218	-8.53809	-2.37001	28.2874	1.04577e-07	2.46838e-06	AluJb_dup68546:Alu:SINE	ESC_vs_Fibroblast	NS	SINE	Alu	AluJb	AluJb_dup68546	AluJb_dup68546:Alu:SINE
chr2	198482776	198484476	8.25133	0.270952	28.2796	1.04999e-07	2.47544e-06	SVA_D_dup222:SVA_D:Other	ESC_vs_Fibroblast	Significant	Other	SVA_D	SVA_D	SVA_D_dup222	SVA_D_dup222:SVA_D:Other
chr14	38674717	38675000	7.56421	-1.81183	28.2041	1.09171e-07	2.5708e-06	AluJb_dup102852:Alu:SINE	ESC_vs_Fibroblast	NS	SINE	Alu	AluJb	AluJb_dup102852	AluJb_dup102852:Alu:SINE
chr22	45257566	45257673	7.95036	-0.811595	28.1891	1.1002e-07	2.58777e-06	MIRb_dup223181:MIR:SINE	ESC_vs_Fibroblast	NS	SINE	MIR	MIRb	MIRb_dup223181	MIRb_dup223181:MIR:SINE
chr12	95943673	95943981	7.95977	-0.375447	28.1717	1.11013e-07	2.6081e-06	AluSq2_dup36942:Alu:SINE	ESC_vs_Fibroblast	NS	SINE	Alu	AluSq2	AluSq2_dup36942	AluSq2_dup36942:Alu:SINE
chr5	177552948	177553128	7.8624	-1.01334	28.1664	1.11323e-07	2.61155e-06	L1M3_dup2136:L1:LINE	ESC_vs_Fibroblast	NS	LINE	L1	L1M3	L1M3_dup2136	L1M3_dup2136:L1:LINE
chr19	23287124	23287908	7.93124	-1.07476	28.1633	1.11499e-07	2.61155e-06	MER61-int_dup1117:ERV1:LTR	ESC_vs_Fibroblast	NS	LTR	ERV1	MER61-int	MER61-int_dup1117	MER61-int_dup1117:ERV1:LTR
chr22	38754757	38757087	3.96506	-0.0809676	28.1624	1.11548e-07	2.61155e-06	L1M1_dup9351:L1:LINE	ESC_vs_Fibroblast	NS	LINE	L1	L1M1	L1M1_dup9351	L1M1_dup9351:L1:LINE
chr1	213143702	213143840	7.88769	-0.988866	28.1525	1.12121e-07	2.62192e-06	L2c_dup13663:L2:LINE	ESC_vs_Fibroblast	NS	LINE	L2	L2c	L2c_dup13663	L2c_dup13663:L2:LINE
chr19	35551883	35552118	7.63099	-1.56675	28.1419	1.12737e-07	2.63327e-06	L1MB7_dup21514:L1:LINE	ESC_vs_Fibroblast	NS	LINE	L1	L1MB7	L1MB7_dup21514	L1MB7_dup21514:L1:LINE
chr12	98998916	98999195	-3.56951	-0.733877	28.1283	1.13533e-07	2.64879e-06	AluJb_dup95734:Alu:SINE	ESC_vs_Fibroblast	NS	SINE	Alu	AluJb	AluJb_dup95734	AluJb_dup95734:Alu:SINE
chr17	46713133	46713282	-8.10799	-2.74721	28.0796	1.16426e-07	2.71315e-06	Charlie4z_dup5375:hAT-Charlie:DNA	ESC_vs_Fibroblast	NS	DNA	hAT-Charlie	Charlie4z	Charlie4z_dup5375	Charlie4z_dup5375:hAT-Charlie:DNA
chr16	65263708	65264159	10.194	4.06393	27.9977	1.21458e-07	2.82716e-06	LTR7_dup2138:ERV1:LTR	ESC_vs_Fibroblast	Significant	LTR	ERV1	LTR7	LTR7_dup2138	LTR7_dup2138:ERV1:LTR
chr5	75908893	75909066	-8.78871	-2.26201	27.9747	1.22909e-07	2.85763e-06	MIRb_dup70909:MIR:SINE	ESC_vs_Fibroblast	NS	SINE	MIR	MIRb	MIRb_dup70909	MIRb_dup70909:MIR:SINE
chr9	2042034	2042574	-7.16619	-1.37345	27.9369	1.25334e-07	2.90765e-06	Tigger15a_dup2770:TcMar-Tigger:DNA	ESC_vs_Fibroblast	NS	DNA	TcMar-Tigger	Tigger15a	Tigger15a_dup2770	Tigger15a_dup2770:TcMar-Tigger:DNA
chr11	3407235	3407363	8.15479	-0.969143	27.9367	1.25349e-07	2.90765e-06	L1MD_dup5889:L1:LINE	ESC_vs_Fibroblast	NS	LINE	L1	L1MD	L1MD_dup5889	L1MD_dup5889:L1:LINE
chr2	204084927	204085219	-4.39045	-0.992098	27.9217	1.26327e-07	2.92698e-06	AluSg_dup6063:Alu:SINE	ESC_vs_Fibroblast	NS	SINE	Alu	AluSg	AluSg_dup6063	AluSg_dup6063:Alu:SINE
chr22	31025787	31025947	4.70451	-1.08062	27.9025	1.27587e-07	2.9528e-06	MIR_dup172425:MIR:SINE	ESC_vs_Fibroblast	NS	SINE	MIR	MIR	MIR_dup172425	MIR_dup172425:MIR:SINE
chr4	170862496	170862873	7.84155	0.769434	27.8665	1.29979e-07	3.00471e-06	LTR7_dup780:ERV1:LTR	ESC_vs_Fibroblast	Significant	LTR	ERV1	LTR7	LTR7_dup780	LTR7_dup780:ERV1:LTR
chr4	182925273	182927411	-8.20271	-2.62015	27.8518	1.30974e-07	3.02424e-06	L1PA8A_dup795:L1:LINE	ESC_vs_Fibroblast	NS	LINE	L1	L1PA8A	L1PA8A_dup795	L1PA8A_dup795:L1:LINE
chr3	154920441	154920591	5.50384	-0.93444	27.7999	1.34535e-07	3.10292e-06	Charlie17a_dup355:hAT-Charlie:DNA	ESC_vs_Fibroblast	NS	DNA	hAT-Charlie	Charlie17a	Charlie17a_dup355	Charlie17a_dup355:hAT-Charlie:DNA
chr19	21190733	21191724	8.42229	-0.850503	27.7775	1.36099e-07	3.1354e-06	LTR13_dup404:ERVK:LTR	ESC_vs_Fibroblast	NS	LTR	ERVK	LTR13	LTR13_dup404	LTR13_dup404:ERVK:LTR
chr2	210175436	210175809	8.93323	-0.0609952	27.7633	1.37105e-07	3.15497e-06	MLT1B_dup2485:ERVL-MaLR:LTR	ESC_vs_Fibroblast	NS	LTR	ERVL-MaLR	MLT1B	MLT1B_dup2485	MLT1B_dup2485:ERVL-MaLR:LTR
chr14	45678534	45678820	4.09631	-0.767135	27.76	1.37334e-07	3.15664e-06	AluJb_dup103023:Alu:SINE	ESC_vs_Fibroblast	NS	SINE	Alu	AluJb	AluJb_dup103023	AluJb_dup103023:Alu:SINE
chrX	151833941	151835330	8.44141	-0.800141	27.7476	1.38222e-07	3.17344e-06	L1MDa_dup4513:L1:LINE	ESC_vs_Fibroblast	NS	LINE	L1	L1MDa	L1MDa_dup4513	L1MDa_dup4513:L1:LINE
chr15	68589276	68589586	-8.12081	-2.82142	27.7151	1.40565e-07	3.22357e-06	AluJb_dup109572:Alu:SINE	ESC_vs_Fibroblast	NS	SINE	Alu	AluJb	AluJb_dup109572	AluJb_dup109572:Alu:SINE
chr5	146998018	146998334	7.48299	-1.20904	27.7083	1.41055e-07	3.23113e-06	AluSq_dup6350:Alu:SINE	ESC_vs_Fibroblast	NS	SINE	Alu	AluSq	AluSq_dup6350	AluSq_dup6350:Alu:SINE
chr18	51727098	51727167	7.78595	-1.07246	27.6598	1.44637e-07	3.30944e-06	MER3_dup9822:hAT-Charlie:DNA	ESC_vs_Fibroblast	NS	DNA	hAT-Charlie	MER3	MER3_dup9822	MER3_dup9822:hAT-Charlie:DNA
chr19	48656172	48656470	-8.1718	-2.75897	27.6489	1.45452e-07	3.3243e-06	AluSz_dup90810:Alu:SINE	ESC_vs_Fibroblast	NS	SINE	Alu	AluSz	AluSz_dup90810	AluSz_dup90810:Alu:SINE
chr11	20589862	20592754	7.32696	2.37702	27.6386	1.46233e-07	3.33838e-06	HERVH-int_dup4279:ERV1:LTR	ESC_vs_Fibroblast	Significant	LTR	ERV1	HERVH-int	HERVH-int_dup4279	HERVH-int_dup4279:ERV1:LTR
chrX	121382355	121382459	8.27594	-1.22964	27.6329	1.4666e-07	3.34433e-06	L2c_dup85257:L2:LINE	ESC_vs_Fibroblast	NS	LINE	L2	L2c	L2c_dup85257	L2c_dup85257:L2:LINE
chr14	38663534	38664025	7.72428	-0.87433	27.6288	1.46972e-07	3.34769e-06	HERVH-int_dup5027:ERV1:LTR	ESC_vs_Fibroblast	NS	LTR	ERV1	HERVH-int	HERVH-int_dup5027	HERVH-int_dup5027:ERV1:LTR
chr17	6832141	6833931	8.1334	-1.44315	27.6139	1.48109e-07	3.36978e-06	L1MA4_dup9057:L1:LINE	ESC_vs_Fibroblast	NS	LINE	L1	L1MA4	L1MA4_dup9057	L1MA4_dup9057:L1:LINE
chr5	139498113	139498311	-3.70422	0.281226	27.6022	1.49012e-07	3.38649e-06	UCON4_dup42:UCON4:Unknown	ESC_vs_Fibroblast	Significant	Unknown	UCON4	UCON4	UCON4_dup42	UCON4_dup42:UCON4:Unknown
chr11	46976239	46976368	8.58218	-0.400328	27.5973	1.49386e-07	3.39118e-06	HAL1_dup18566:L1:LINE	ESC_vs_Fibroblast	NS	LINE	L1	HAL1	HAL1_dup18566	HAL1_dup18566:L1:LINE
chr5	75909525	75909816	-8.59563	-2.42853	27.5801	1.50721e-07	3.41764e-06	AluSx1_dup29281:Alu:SINE	ESC_vs_Fibroblast	NS	SINE	Alu	AluSx1	AluSx1_dup29281	AluSx1_dup29281:Alu:SINE
chr3	11246323	11246524	-8.63813	-2.41598	27.5744	1.51169e-07	3.42394e-06	MIRb_dup40730:MIR:SINE	ESC_vs_Fibroblast	NS	SINE	MIR	MIRb	MIRb_dup40730	MIRb_dup40730:MIR:SINE
chrX	54203482	54204650	4.61958	-0.737208	27.5657	1.51844e-07	3.4354e-06	L2_dup33224:L2:LINE	ESC_vs_Fibroblast	NS	LINE	L2	L2	L2_dup33224	L2_dup33224:L2:LINE
chrX	115948770	115951739	7.9348	1.02004	27.5418	1.53737e-07	3.47432e-06	HERVH-int_dup3852:ERV1:LTR	ESC_vs_Fibroblast	Significant	LTR	ERV1	HERVH-int	HERVH-int_dup3852	HERVH-int_dup3852:ERV1:LTR
chr9	102905291	102908395	8.83972	-0.428795	27.5384	1.54003e-07	3.47644e-06	HERVH-int_dup3515:ERV1:LTR	ESC_vs_Fibroblast	NS	LTR	ERV1	HERVH-int	HERVH-int_dup3515	HERVH-int_dup3515:ERV1:LTR
chr4	93173977	93174326	10.0021	0.405578	27.4984	1.57221e-07	3.5451e-06	THE1B_dup5798:ERVL-MaLR:LTR	ESC_vs_Fibroblast	Significant	LTR	ERVL-MaLR	THE1B	THE1B_dup5798	THE1B_dup5798:ERVL-MaLR:LTR
chr1	62695095	62695388	7.78289	-1.06636	27.4923	1.57724e-07	3.55249e-06	AluJb_dup5677:Alu:SINE	ESC_vs_Fibroblast	NS	SINE	Alu	AluJb	AluJb_dup5677	AluJb_dup5677:Alu:SINE
chr2	198443501	198447246	8.96213	0.632293	27.4843	1.58371e-07	3.56308e-06	HERVH-int_dup871:ERV1:LTR	ESC_vs_Fibroblast	Significant	LTR	ERV1	HERVH-int	HERVH-int_dup871	HERVH-int_dup871:ERV1:LTR
chr19	23402192	23402477	4.02429	0.266104	27.4578	1.60562e-07	3.60784e-06	AluSx1_dup99776:Alu:SINE	ESC_vs_Fibroblast	Significant	SINE	Alu	AluSx1	AluSx1_dup99776	AluSx1_dup99776:Alu:SINE
chr19	2809133	2809478	2.99242	1.05258	27.4559	1.60718e-07	3.60784e-06	MER82_dup3002:TcMar-Tigger:DNA	ESC_vs_Fibroblast	Significant	DNA	TcMar-Tigger	MER82	MER82_dup3002	MER82_dup3002:TcMar-Tigger:DNA
chr4	173879834	173883048	8.03531	-0.176504	27.4454	1.61592e-07	3.62344e-06	HERVH-int_dup1979:ERV1:LTR	ESC_vs_Fibroblast	NS	LTR	ERV1	HERVH-int	HERVH-int_dup1979	HERVH-int_dup1979:ERV1:LTR
chr15	33056258	33056591	-8.11758	-2.82244	27.3967	1.65718e-07	3.71182e-06	MLT1A1_dup5738:ERVL-MaLR:LTR	ESC_vs_Fibroblast	NS	LTR	ERVL-MaLR	MLT1A1	MLT1A1_dup5738	MLT1A1_dup5738:ERVL-MaLR:LTR
chr20	8731581	8731890	-5.86809	-1.02561	27.3694	1.68068e-07	3.76029e-06	AluY_dup112198:Alu:SINE	ESC_vs_Fibroblast	NS	SINE	Alu	AluY	AluY_dup112198	AluY_dup112198:Alu:SINE
chr6	150142970	150143032	-5.4106	-1.64811	27.3589	1.68984e-07	3.7766e-06	L2a_dup71591:L2:LINE	ESC_vs_Fibroblast	NS	LINE	L2	L2a	L2a_dup71591	L2a_dup71591:L2:LINE
chrX	113287591	113288164	9.03122	-0.799701	27.3076	1.73527e-07	3.87384e-06	HERVH-int_dup3817:ERV1:LTR	ESC_vs_Fibroblast	NS	LTR	ERV1	HERVH-int	HERVH-int_dup3817	HERVH-int_dup3817:ERV1:LTR
chr2	26527306	26528408	3.25472	0.452934	27.2794	1.76073e-07	3.92634e-06	HERV15-int_dup3:ERV1:LTR	ESC_vs_Fibroblast	Significant	LTR	ERV1	HERV15-int	HERV15-int_dup3	HERV15-int_dup3:ERV1:LTR
chr20	19978121	19978420	-7.69416	-2.94251	27.2321	1.80441e-07	4.01929e-06	AluSx1_dup103579:Alu:SINE	ESC_vs_Fibroblast	NS	SINE	Alu	AluSx1	AluSx1_dup103579	AluSx1_dup103579:Alu:SINE
chr6	27562210	27562524	7.98972	-0.888553	27.2064	1.82853e-07	4.06853e-06	AluSx3_dup9704:Alu:SINE	ESC_vs_Fibroblast	NS	SINE	Alu	AluSx3	AluSx3_dup9704	AluSx3_dup9704:Alu:SINE
chrX	113837446	113837952	7.40304	-0.953205	27.2022	1.83252e-07	4.07292e-06	HERVH-int_dup3828:ERV1:LTR	ESC_vs_Fibroblast	NS	LTR	ERV1	HERVH-int	HERVH-int_dup3828	HERVH-int_dup3828:ERV1:LTR
chr6	31135739	31136010	7.86052	-1.47962	27.181	1.85272e-07	4.11327e-06	AluSx1_dup33859:Alu:SINE	ESC_vs_Fibroblast	NS	SINE	Alu	AluSx1	AluSx1_dup33859	AluSx1_dup33859:Alu:SINE
chr12	66011402	66011706	-9.0759	-2.0568	27.1388	1.89362e-07	4.19948e-06	AluSz6_dup30540:Alu:SINE	ESC_vs_Fibroblast	NS	SINE	Alu	AluSz6	AluSz6_dup30540	AluSz6_dup30540:Alu:SINE
chr19	11506307	11506602	7.86319	-1.17376	27.1173	1.91478e-07	4.24173e-06	AluSc_dup31109:Alu:SINE	ESC_vs_Fibroblast	NS	SINE	Alu	AluSc	AluSc_dup31109	AluSc_dup31109:Alu:SINE
chr22	45345212	45347398	5.62508	-0.68702	27.1049	1.92708e-07	4.26429e-06	Charlie3_dup341:hAT-Charlie:DNA	ESC_vs_Fibroblast	NS	DNA	hAT-Charlie	Charlie3	Charlie3_dup341	Charlie3_dup341:hAT-Charlie:DNA
chr19	8327806	8328101	4.61975	-0.308892	27.0728	1.95934e-07	4.33093e-06	AluSz_dup87631:Alu:SINE	ESC_vs_Fibroblast	NS	SINE	Alu	AluSz	AluSz_dup87631	AluSz_dup87631:Alu:SINE
chr15	25239520	25239717	3.14601	1.8996	26.9977	2.037e-07	4.49767e-06	MER8_dup1655:TcMar-Tigger:DNA	ESC_vs_Fibroblast	Significant	DNA	TcMar-Tigger	MER8	MER8_dup1655	MER8_dup1655:TcMar-Tigger:DNA
chr15	33035294	33035641	-8.11432	-2.82346	26.9853	2.0501e-07	4.52164e-06	MLT1K_dup13891:ERVL-MaLR:LTR	ESC_vs_Fibroblast	NS	LTR	ERVL-MaLR	MLT1K	MLT1K_dup13891	MLT1K_dup13891:ERVL-MaLR:LTR
chr14	48684856	48685312	7.8257	-1.92641	26.9531	2.08453e-07	4.59257e-06	HERV16-int_dup1527:ERVL:LTR	ESC_vs_Fibroblast	NS	LTR	ERVL	HERV16-int	HERV16-int_dup1527	HERV16-int_dup1527:ERVL:LTR
chr2	91814565	91814647	-6.14198	-2.45652	26.9409	2.09772e-07	4.61346e-06	MER91B_dup187:hAT-Tip100:DNA	ESC_vs_Fibroblast	NS	DNA	hAT-Tip100	MER91B	MER91B_dup187	MER91B_dup187:hAT-Tip100:DNA
chr17	36871131	36871452	7.95568	-1.22606	26.9401	2.09858e-07	4.61346e-06	L2b_dup85265:L2:LINE	ESC_vs_Fibroblast	NS	LINE	L2	L2b	L2b_dup85265	L2b_dup85265:L2:LINE
chr16	12756255	12756666	-3.33313	-0.699493	26.9304	2.1092e-07	4.63176e-06	L1PB4_dup6559:L1:LINE	ESC_vs_Fibroblast	NS	LINE	L1	L1PB4	L1PB4_dup6559	L1PB4_dup6559:L1:LINE
chr2	188904678	188904896	7.58462	0.159205	26.9189	2.12172e-07	4.65417e-06	THE1C_dup1310:ERVL-MaLR:LTR	ESC_vs_Fibroblast	Significant	LTR	ERVL-MaLR	THE1C	THE1C_dup1310	THE1C_dup1310:ERVL-MaLR:LTR
chr11	64992548	64992832	5.27426	-1.13996	26.9139	2.12727e-07	4.66127e-06	AluJo_dup43666:Alu:SINE	ESC_vs_Fibroblast	NS	SINE	Alu	AluJo	AluJo_dup43666	AluJo_dup43666:Alu:SINE
chr7	151079789	151080007	8.00126	-0.979574	26.9077	2.13412e-07	4.67122e-06	LTR16C_dup2661:ERVL:LTR	ESC_vs_Fibroblast	NS	LTR	ERVL	LTR16C	LTR16C_dup2661	LTR16C_dup2661:ERVL:LTR
chr8	73938452	73938753	7.48018	-1.63333	26.8919	2.15155e-07	4.7023e-06	AluJb_dup62800:Alu:SINE	ESC_vs_Fibroblast	NS	SINE	Alu	AluJb	AluJb_dup62800	AluJb_dup62800:Alu:SINE
chr14	48683160	48683507	7.86453	-1.82111	26.8907	2.15298e-07	4.7023e-06	L1M4_dup13670:L1:LINE	ESC_vs_Fibroblast	NS	LINE	L1	L1M4	L1M4_dup13670	L1M4_dup13670:L1:LINE
chr11	17406847	17407079	7.50629	-1.15979	26.8768	2.16849e-07	4.73105e-06	MIR_dup112569:MIR:SINE	ESC_vs_Fibroblast	NS	SINE	MIR	MIR	MIR_dup112569	MIR_dup112569:MIR:SINE
chr12	59717451	59717823	8.35931	0.486449	26.8501	2.19864e-07	4.79166e-06	HERVH-int_dup4687:ERV1:LTR	ESC_vs_Fibroblast	Significant	LTR	ERV1	HERVH-int	HERVH-int_dup4687	HERVH-int_dup4687:ERV1:LTR
chr7	121549231	121550027	8.74118	-0.279679	26.833	2.2182e-07	4.82907e-06	HAL1_dup12832:L1:LINE	ESC_vs_Fibroblast	NS	LINE	L1	HAL1	HAL1_dup12832	HAL1_dup12832:L1:LINE
chr11	14616307	14622422	5.34946	-0.754419	26.8152	2.23864e-07	4.86832e-06	L1PA6_dup4333:L1:LINE	ESC_vs_Fibroblast	NS	LINE	L1	L1PA6	L1PA6_dup4333	L1PA6_dup4333:L1:LINE
chr15	50660794	50661085	7.63305	-1.48261	26.791	2.26692e-07	4.92451e-06	AluSg_dup31164:Alu:SINE	ESC_vs_Fibroblast	NS	SINE	Alu	AluSg	AluSg_dup31164	AluSg_dup31164:Alu:SINE
chr7	71169201	71170639	8.06386	-0.856839	26.7449	2.32165e-07	5.03797e-06	L1MEe_dup5303:L1:LINE	ESC_vs_Fibroblast	NS	LINE	L1	L1MEe	L1MEe_dup5303	L1MEe_dup5303:L1:LINE
chr4	93193687	93194343	8.05405	-1.10832	26.6855	2.39408e-07	5.18958e-06	HERVH-int_dup1702:ERV1:LTR	ESC_vs_Fibroblast	NS	LTR	ERV1	HERVH-int	HERVH-int_dup1702	HERVH-int_dup1702:ERV1:LTR
chr12	8435392	8443213	7.93468	-1.41579	26.6628	2.42245e-07	5.24543e-06	HERVE-int_dup184:ERV1:LTR	ESC_vs_Fibroblast	NS	LTR	ERV1	HERVE-int	HERVE-int_dup184	HERVE-int_dup184:ERV1:LTR
chr22	18934398	18935361	8.44777	0.960386	26.6595	2.4266e-07	5.24878e-06	LTR5_Hs_dup606:ERVK:LTR	ESC_vs_Fibroblast	Significant	LTR	ERVK	LTR5_Hs	LTR5_Hs_dup606	LTR5_Hs_dup606:ERVK:LTR
chr7	128106076	128106448	7.70477	-1.46415	26.657	2.42964e-07	5.24974e-06	L1P1_dup1429:L1:LINE	ESC_vs_Fibroblast	NS	LINE	L1	L1P1	L1P1_dup1429	L1P1_dup1429:L1:LINE
chrX	129198096	129198130	-7.86931	-2.94402	26.6375	2.45439e-07	5.29755e-06	L2c_dup85670:L2:LINE	ESC_vs_Fibroblast	NS	LINE	L2	L2c	L2c_dup85670	L2c_dup85670:L2:LINE
chr19	56040145	56040331	5.65943	-0.969786	26.6252	2.46997e-07	5.32548e-06	L2b_dup91394:L2:LINE	ESC_vs_Fibroblast	NS	LINE	L2	L2b	L2b_dup91394	L2b_dup91394:L2:LINE
chr2	33889527	33891520	8.05673	-1.72831	26.5972	2.50606e-07	5.39753e-06	MER61-int_dup104:ERV1:LTR	ESC_vs_Fibroblast	NS	LTR	ERV1	MER61-int	MER61-int_dup104	MER61-int_dup104:ERV1:LTR
chr19	59031792	59032140	3.35168	0.0918362	26.5843	2.5228e-07	5.42779e-06	MLT1E2_dup3702:ERVL-MaLR:LTR	ESC_vs_Fibroblast	Significant	LTR	ERVL-MaLR	MLT1E2	MLT1E2_dup3702	MLT1E2_dup3702:ERVL-MaLR:LTR
chr3	98584565	98586295	-6.98031	-0.942243	26.5768	2.53268e-07	5.44324e-06	L1PA5_dup2043:L1:LINE	ESC_vs_Fibroblast	NS	LINE	L1	L1PA5	L1PA5_dup2043	L1PA5_dup2043:L1:LINE
chr16	3087263	3087553	7.73889	-1.29921	26.5697	2.54195e-07	5.45509e-06	AluJb_dup111687:Alu:SINE	ESC_vs_Fibroblast	NS	SINE	Alu	AluJb	AluJb_dup111687	AluJb_dup111687:Alu:SINE
chr3	156258113	156258419	-3.34902	-0.897533	26.5679	2.54439e-07	5.45509e-06	AluY_dup24321:Alu:SINE	ESC_vs_Fibroblast	NS	SINE	Alu	AluY	AluY_dup24321	AluY_dup24321:Alu:SINE
chr3	11247348	11247645	-8.52216	-2.46746	26.5664	2.5463e-07	5.45509e-06	AluSx4_dup949:Alu:SINE	ESC_vs_Fibroblast	NS	SINE	Alu	AluSx4	AluSx4_dup949	AluSx4_dup949:Alu:SINE
chr4	75142809	75143252	-8.14647	-2.81326	26.5408	2.58032e-07	5.5221e-06	MER70B_dup113:ERVL:LTR	ESC_vs_Fibroblast	NS	LTR	ERVL	MER70B	MER70B_dup113	MER70B_dup113:ERVL:LTR
chr3	48317642	48318089	4.342	0.0453225	26.5024	2.63209e-07	5.62693e-06	Harlequin-int_dup113:ERV1:LTR	ESC_vs_Fibroblast	Significant	LTR	ERV1	Harlequin-int	Harlequin-int_dup113	Harlequin-int_dup113:ERV1:LTR
chr8	69960785	69961156	-8.57075	-2.48763	26.4929	2.64503e-07	5.64861e-06	L1MDa_dup3327:L1:LINE	ESC_vs_Fibroblast	NS	LINE	L1	L1MDa	L1MDa_dup3327	L1MDa_dup3327:L1:LINE
chr13	51752161	51752344	7.74445	-0.845466	26.4888	2.65069e-07	5.65471e-06	AluSp_dup34269:Alu:SINE	ESC_vs_Fibroblast	NS	SINE	Alu	AluSp	AluSp_dup34269	AluSp_dup34269:Alu:SINE
chr17	73563266	73563570	7.71881	-1.20623	26.4458	2.71042e-07	5.77602e-06	AluSq2_dup47380:Alu:SINE	ESC_vs_Fibroblast	NS	SINE	Alu	AluSq2	AluSq2_dup47380	AluSq2_dup47380:Alu:SINE
chr3	98575795	98577334	-6.07651	-1.81253	26.4362	2.72384e-07	5.79851e-06	LTR12C_dup480:ERV1:LTR	ESC_vs_Fibroblast	NS	LTR	ERV1	LTR12C	LTR12C_dup480	LTR12C_dup480:ERV1:LTR
chr17	46752216	46752514	-8.00931	-2.89112	26.4332	2.7281e-07	5.80145e-06	AluJo_dup60670:Alu:SINE	ESC_vs_Fibroblast	NS	SINE	Alu	AluJo	AluJo_dup60670	AluJo_dup60670:Alu:SINE
chr1	150621520	150622083	7.33535	-1.19298	26.4235	2.74185e-07	5.82456e-06	L1MB4_dup342:L1:LINE	ESC_vs_Fibroblast	NS	LINE	L1	L1MB4	L1MB4_dup342	L1MB4_dup342:L1:LINE
chr13	43446842	43447294	7.43109	-1.159	26.3645	2.82682e-07	5.99874e-06	LTR7_dup1944:ERV1:LTR	ESC_vs_Fibroblast	NS	LTR	ERV1	LTR7	LTR7_dup1944	LTR7_dup1944:ERV1:LTR
chr5	25421605	25421909	7.7881	-1.86911	26.3616	2.83116e-07	6.00165e-06	AluY_dup33037:Alu:SINE	ESC_vs_Fibroblast	NS	SINE	Alu	AluY	AluY_dup33037	AluY_dup33037:Alu:SINE
chr19	48248061	48248188	-8.1497	-2.79714	26.3374	2.86676e-07	6.07073e-06	FLAM_C_dup20845:Alu:SINE	ESC_vs_Fibroblast	NS	SINE	Alu	FLAM_C	FLAM_C_dup20845	FLAM_C_dup20845:Alu:SINE
chr7	100952182	100952502	7.90961	-0.653433	26.2925	2.9342e-07	6.20702e-06	L1M2_dup3827:L1:LINE	ESC_vs_Fibroblast	NS	LINE	L1	L1M2	L1M2_dup3827	L1M2_dup3827:L1:LINE
chr4	177594654	177594835	-7.97029	-2.93761	26.2851	2.94554e-07	6.2245e-06	MIRb_dup66649:MIR:SINE	ESC_vs_Fibroblast	NS	SINE	MIR	MIRb	MIRb_dup66649	MIRb_dup66649:MIR:SINE
chr3	106527672	106528114	-8.4973	-2.33647	26.2763	2.95904e-07	6.24648e-06	L2a_dup35308:L2:LINE	ESC_vs_Fibroblast	NS	LINE	L2	L2a	L2a_dup35308	L2a_dup35308:L2:LINE
chr3	176010890	176011324	8.04198	-0.932173	26.2617	2.98138e-07	6.28572e-06	MSTB1_dup1112:ERVL-MaLR:LTR	ESC_vs_Fibroblast	NS	LTR	ERVL-MaLR	MSTB1	MSTB1_dup1112	MSTB1_dup1112:ERVL-MaLR:LTR
chr7	8385500	8387023	7.40277	-0.924639	26.2601	2.98385e-07	6.28572e-06	THE1B-int_dup1999:ERVL-MaLR:LTR	ESC_vs_Fibroblast	NS	LTR	ERVL-MaLR	THE1B-int	THE1B-int_dup1999	THE1B-int_dup1999:ERVL-MaLR:LTR
chr15	26804006	26804315	7.78589	0.273579	26.2547	2.9922e-07	6.29672e-06	MSTA_dup16662:ERVL-MaLR:LTR	ESC_vs_Fibroblast	Significant	LTR	ERVL-MaLR	MSTA	MSTA_dup16662	MSTA_dup16662:ERVL-MaLR:LTR
chr7	121550104	121550541	8.308	-0.307101	26.2066	3.06765e-07	6.44877e-06	L2a_dup78554:L2:LINE	ESC_vs_Fibroblast	NS	LINE	L2	L2a	L2a_dup78554	L2a_dup78554:L2:LINE
chr3	54664028	54664156	7.73598	-1.07564	26.1864	3.10005e-07	6.5101e-06	MER45A_dup645:hAT-Tip100:DNA	ESC_vs_Fibroblast	NS	DNA	hAT-Tip100	MER45A	MER45A_dup645	MER45A_dup645:hAT-Tip100:DNA
chr21	45907819	45910113	8.11316	-0.919747	26.1819	3.10726e-07	6.51846e-06	HUERS-P2-int_dup237:ERV1:LTR	ESC_vs_Fibroblast	NS	LTR	ERV1	HUERS-P2-int	HUERS-P2-int_dup237	HUERS-P2-int_dup237:ERV1:LTR
chr1	216325549	216326030	9.06655	0.387745	26.1693	3.12747e-07	6.55406e-06	LTR7_dup139:ERV1:LTR	ESC_vs_Fibroblast	Significant	LTR	ERV1	LTR7	LTR7_dup139	LTR7_dup139:ERV1:LTR
chr11	7979142	7980104	-9.68134	-1.3016	26.1671	3.13108e-07	6.5548e-06	L1MC2_dup4262:L1:LINE	ESC_vs_Fibroblast	NS	LINE	L1	L1MC2	L1MC2_dup4262	L1MC2_dup4262:L1:LINE
chr1	92715054	92715520	3.68326	-0.107197	26.1547	3.15128e-07	6.58633e-06	L1MA4A_dup175:L1:LINE	ESC_vs_Fibroblast	NS	LINE	L1	L1MA4A	L1MA4A_dup175	L1MA4A_dup175:L1:LINE
chr15	39879792	39880026	-6.56245	-2.21227	26.1539	3.15266e-07	6.58633e-06	MIR_dup141325:MIR:SINE	ESC_vs_Fibroblast	NS	SINE	MIR	MIR	MIR_dup141325	MIR_dup141325:MIR:SINE
chr15	25911986	25912225	-8.24462	-2.71712	26.1427	3.17093e-07	6.61763e-06	L2b_dup77475:L2:LINE	ESC_vs_Fibroblast	NS	LINE	L2	L2b	L2b_dup77475	L2b_dup77475:L2:LINE
chr12	3440894	3441449	7.80937	-1.53612	26.1385	3.17779e-07	6.6251e-06	MLT2A2_dup2886:ERVL:LTR	ESC_vs_Fibroblast	NS	LTR	ERVL	MLT2A2	MLT2A2_dup2886	MLT2A2_dup2886:ERVL:LTR
chr4	182895386	182895438	-8.17793	-2.67803	26.1359	3.18215e-07	6.62735e-06	L2a_dup52048:L2:LINE	ESC_vs_Fibroblast	NS	LINE	L2	L2a	L2a_dup52048	L2a_dup52048:L2:LINE
chr15	68580169	68580467	-8.13682	-2.80302	26.1299	3.192e-07	6.64101e-06	AluSz_dup74250:Alu:SINE	ESC_vs_Fibroblast	NS	SINE	Alu	AluSz	AluSz_dup74250	AluSz_dup74250:Alu:SINE
chr2	231269598	231271604	-6.6396	-2.01575	26.1255	3.19938e-07	6.6495e-06	ERV3-16A3_I-int_dup947:ERVL:LTR	ESC_vs_Fibroblast	NS	LTR	ERVL	ERV3-16A3_I-int	ERV3-16A3_I-int_dup947	ERV3-16A3_I-int_dup947:ERVL:LTR
chr19	21185188	21185646	7.56853	-1.56687	26.1112	3.22315e-07	6.69201e-06	LTR2_dup823:ERV1:LTR	ESC_vs_Fibroblast	NS	LTR	ERV1	LTR2	LTR2_dup823	LTR2_dup823:ERV1:LTR
chr7	31070243	31070454	7.62814	-1.54559	26.1057	3.23234e-07	6.7042e-06	MER20_dup6511:hAT-Charlie:DNA	ESC_vs_Fibroblast	NS	DNA	hAT-Charlie	MER20	MER20_dup6511	MER20_dup6511:hAT-Charlie:DNA
chr4	93184004	93184161	8.3324	-0.465345	26.0476	3.33096e-07	6.90166e-06	MIRc_dup29396:MIR:SINE	ESC_vs_Fibroblast	NS	SINE	MIR	MIRc	MIRc_dup29396	MIRc_dup29396:MIR:SINE
chr2	238487929	238488328	8.23319	-1.03069	26.0385	3.34678e-07	6.92733e-06	MLT1C_dup2733:ERVL-MaLR:LTR	ESC_vs_Fibroblast	NS	LTR	ERVL-MaLR	MLT1C	MLT1C_dup2733	MLT1C_dup2733:ERVL-MaLR:LTR
chr11	46976904	46977211	8.01313	-1.19133	25.9905	3.43105e-07	7.09447e-06	AluSx3_dup18082:Alu:SINE	ESC_vs_Fibroblast	NS	SINE	Alu	AluSx3	AluSx3_dup18082	AluSx3_dup18082:Alu:SINE
chr3	99090608	99090985	-8.59697	-2.46726	25.978	3.45328e-07	7.13313e-06	HSMAR1_dup134:TcMar-Mariner:DNA	ESC_vs_Fibroblast	NS	DNA	TcMar-Mariner	HSMAR1	HSMAR1_dup134	HSMAR1_dup134:TcMar-Mariner:DNA
chr21	42332173	42332622	7.88984	-0.864268	25.9673	3.47243e-07	7.16536e-06	LTR7_dup2307:ERV1:LTR	ESC_vs_Fibroblast	NS	LTR	ERV1	LTR7	LTR7_dup2307	LTR7_dup2307:ERV1:LTR
chr12	59718700	59719201	7.76653	0.657823	25.9388	3.52411e-07	7.26457e-06	HERVH-int_dup4690:ERV1:LTR	ESC_vs_Fibroblast	Significant	LTR	ERV1	HERVH-int	HERVH-int_dup4690	HERVH-int_dup4690:ERV1:LTR
chr11	62516943	62517069	3.47596	-0.0223098	25.8821	3.62921e-07	7.47358e-06	AluJr_dup47396:Alu:SINE	ESC_vs_Fibroblast	NS	SINE	Alu	AluJr	AluJr_dup47396	AluJr_dup47396:Alu:SINE
chr4	9660598	9668148	7.6645	-1.19704	25.8773	3.63818e-07	7.48442e-06	HERVK-int_dup61:ERVK:LTR	ESC_vs_Fibroblast	NS	LTR	ERVK	HERVK-int	HERVK-int_dup61	HERVK-int_dup61:ERVK:LTR
chr10	92481089	92481375	7.51211	-2.05266	25.8644	3.66253e-07	7.52683e-06	AluSz_dup56440:Alu:SINE	ESC_vs_Fibroblast	NS	SINE	Alu	AluSz	AluSz_dup56440	AluSz_dup56440:Alu:SINE
chr12	123076388	123077767	4.43616	0.830706	25.8574	3.67597e-07	7.54678e-06	LTR12C_dup2035:ERV1:LTR	ESC_vs_Fibroblast	Significant	LTR	ERV1	LTR12C	LTR12C_dup2035	LTR12C_dup2035:ERV1:LTR
chr9	118454035	118454243	-8.00588	-2.6861	25.8488	3.69239e-07	7.57277e-06	MLT1M_dup1682:ERVL-MaLR:LTR	ESC_vs_Fibroblast	NS	LTR	ERVL-MaLR	MLT1M	MLT1M_dup1682	MLT1M_dup1682:ERVL-MaLR:LTR
chr8	421434	421598	7.86307	-1.00786	25.8383	3.71253e-07	7.60634e-06	LTR84b_dup652:ERVL:LTR	ESC_vs_Fibroblast	NS	LTR	ERVL	LTR84b	LTR84b_dup652	LTR84b_dup652:ERVL:LTR
chr11	7972999	7973794	-9.9212	-1.11592	25.8241	3.73993e-07	7.65471e-06	L1PA17_dup3346:L1:LINE	ESC_vs_Fibroblast	NS	LINE	L1	L1PA17	L1PA17_dup3346	L1PA17_dup3346:L1:LINE
chr17	66419679	66419803	-5.29707	-1.58261	25.8025	3.782e-07	7.73297e-06	L3b_dup6430:CR1:LINE	ESC_vs_Fibroblast	NS	LINE	CR1	L3b	L3b_dup6430	L3b_dup6430:CR1:LINE
chr4	182895945	182896288	-5.11163	-1.42252	25.788	3.81049e-07	7.78335e-06	L1PA17_dup1342:L1:LINE	ESC_vs_Fibroblast	NS	LINE	L1	L1PA17	L1PA17_dup1342	L1PA17_dup1342:L1:LINE
chr11	114171770	114172516	-7.9561	-2.94177	25.7785	3.82937e-07	7.81401e-06	L1MC1_dup9594:L1:LINE	ESC_vs_Fibroblast	NS	LINE	L1	L1MC1	L1MC1_dup9594	L1MC1_dup9594:L1:LINE
chr13	76172278	76172867	-8.52646	-2.40327	25.7763	3.83359e-07	7.81471e-06	L1MC4_dup22202:L1:LINE	ESC_vs_Fibroblast	NS	LINE	L1	L1MC4	L1MC4_dup22202	L1MC4_dup22202:L1:LINE
chr1	1339226	1339524	7.60437	-1.68082	25.7562	3.87389e-07	7.8889e-06	AluSx_dup88:Alu:SINE	ESC_vs_Fibroblast	NS	SINE	Alu	AluSx	AluSx_dup88	AluSx_dup88:Alu:SINE
chr1	155599135	155604668	-5.77864	-1.53322	25.7493	3.88771e-07	7.90906e-06	HERVK-int_dup15:ERVK:LTR	ESC_vs_Fibroblast	NS	LTR	ERVK	HERVK-int	HERVK-int_dup15	HERVK-int_dup15:ERVK:LTR
chr2	26409563	26409868	7.70763	-1.24875	25.7382	3.91003e-07	7.94645e-06	AluSz_dup9069:Alu:SINE	ESC_vs_Fibroblast	NS	SINE	Alu	AluSz	AluSz_dup9069	AluSz_dup9069:Alu:SINE
chr8	6617706	6617937	2.5053	1.30768	25.7013	3.9856e-07	8.09189e-06	AluJr_dup32190:Alu:SINE	ESC_vs_Fibroblast	Significant	SINE	Alu	AluJr	AluJr_dup32190	AluJr_dup32190:Alu:SINE
chr4	115285929	115286481	-10.8415	-0.342316	25.6835	4.02259e-07	8.14504e-06	MLT1E3_dup489:ERVL-MaLR:LTR	ESC_vs_Fibroblast	NS	LTR	ERVL-MaLR	MLT1E3	MLT1E3_dup489	MLT1E3_dup489:ERVL-MaLR:LTR
chr2	97745702	97746722	7.39994	-1.61064	25.6826	4.0244e-07	8.14504e-06	L1PA12_dup196:L1:LINE	ESC_vs_Fibroblast	NS	LINE	L1	L1PA12	L1PA12_dup196	L1PA12_dup196:L1:LINE
chr14	102809040	102809340	-5.09566	-2.26291	25.6812	4.02733e-07	8.14504e-06	AluSx_dup103239:Alu:SINE	ESC_vs_Fibroblast	NS	SINE	Alu	AluSx	AluSx_dup103239	AluSx_dup103239:Alu:SINE
chr3	154992226	154992630	7.73895	-1.088	25.6807	4.02834e-07	8.14504e-06	LTR7_dup525:ERV1:LTR	ESC_vs_Fibroblast	NS	LTR	ERV1	LTR7	LTR7_dup525	LTR7_dup525:ERV1:LTR
chr11	3436652	3436849	9.22885	-0.626644	25.679	4.03196e-07	8.14504e-06	L1MD2_dup7724:L1:LINE	ESC_vs_Fibroblast	NS	LINE	L1	L1MD2	L1MD2_dup7724	L1MD2_dup7724:L1:LINE
chr17	38167936	38168384	7.73009	-0.225215	25.6762	4.03766e-07	8.14841e-06	LTR7_dup2149:ERV1:LTR	ESC_vs_Fibroblast	NS	LTR	ERV1	LTR7	LTR7_dup2149	LTR7_dup2149:ERV1:LTR
chr3	128830076	128830378	-6.88979	-2.03236	25.6563	4.07969e-07	8.22499e-06	AluSz_dup18785:Alu:SINE	ESC_vs_Fibroblast	NS	SINE	Alu	AluSz	AluSz_dup18785	AluSz_dup18785:Alu:SINE
chr11	114186151	114186421	-7.92299	-2.96628	25.6461	4.10117e-07	8.26006e-06	MER112_dup3157:hAT-Charlie:DNA	ESC_vs_Fibroblast	NS	DNA	hAT-Charlie	MER112	MER112_dup3157	MER112_dup3157:hAT-Charlie:DNA
chr21	24727229	24727824	8.08719	-1.77769	25.6297	4.13619e-07	8.32229e-06	LTR39_dup1195:ERV1:LTR	ESC_vs_Fibroblast	NS	LTR	ERV1	LTR39	LTR39_dup1195	LTR39_dup1195:ERV1:LTR
chr11	7935896	7939012	7.37413	-0.282513	25.6116	4.17532e-07	8.39264e-06	HERVH-int_dup4269:ERV1:LTR	ESC_vs_Fibroblast	NS	LTR	ERV1	HERVH-int	HERVH-int_dup4269	HERVH-int_dup4269:ERV1:LTR
chrX	113301088	113301409	10.113	0.110562	25.6055	4.18846e-07	8.41067e-06	MER4E1_dup581:ERV1:LTR	ESC_vs_Fibroblast	Significant	LTR	ERV1	MER4E1	MER4E1_dup581	MER4E1_dup581:ERV1:LTR
chrX	113286556	113287407	8.39175	-1.13924	25.6029	4.19406e-07	8.41355e-06	HERVH-int_dup3815:ERV1:LTR	ESC_vs_Fibroblast	NS	LTR	ERV1	HERVH-int	HERVH-int_dup3815	HERVH-int_dup3815:ERV1:LTR
chr11	67822877	67823229	7.53063	-1.66015	25.5829	4.23786e-07	8.48682e-06	L1ME1_dup21661:L1:LINE	ESC_vs_Fibroblast	NS	LINE	L1	L1ME1	L1ME1_dup21661	L1ME1_dup21661:L1:LINE
chr13	66715464	66715895	7.59318	0.239582	25.5823	4.239e-07	8.48682e-06	LTR7_dup1933:ERV1:LTR	ESC_vs_Fibroblast	Significant	LTR	ERV1	LTR7	LTR7_dup1933	LTR7_dup1933:ERV1:LTR
chr7	121739326	121739392	8.42229	-0.503495	25.5614	4.28518e-07	8.57078e-06	MIR_dup78231:MIR:SINE	ESC_vs_Fibroblast	NS	SINE	MIR	MIR	MIR_dup78231	MIR_dup78231:MIR:SINE
chr18	76761764	76761841	7.64656	-1.03497	25.5019	4.4194e-07	8.8305e-06	MIR3_dup84094:MIR:SINE	ESC_vs_Fibroblast	NS	SINE	MIR	MIR3	MIR3_dup84094	MIR3_dup84094:MIR:SINE
chr7	24440785	24441164	7.43643	-0.399127	25.4873	4.45296e-07	8.88875e-06	HERVH-int_dup2841:ERV1:LTR	ESC_vs_Fibroblast	NS	LTR	ERV1	HERVH-int	HERVH-int_dup2841	HERVH-int_dup2841:ERV1:LTR
chr8	69901591	69901817	-8.42004	-2.57599	25.4809	4.46776e-07	8.90947e-06	LTR16B1_dup620:ERVL:LTR	ESC_vs_Fibroblast	NS	LTR	ERVL	LTR16B1	LTR16B1_dup620	LTR16B1_dup620:ERVL:LTR
chr9	124689063	124689436	-7.8619	-3.01433	25.4747	4.48218e-07	8.92941e-06	MLT1A0_dup11745:ERVL-MaLR:LTR	ESC_vs_Fibroblast	NS	LTR	ERVL-MaLR	MLT1A0	MLT1A0_dup11745	MLT1A0_dup11745:ERVL-MaLR:LTR
chr20	19980180	19980250	-7.67492	-3.04674	25.3792	4.7096e-07	9.37321e-06	MER53_dup5498:hAT:DNA	ESC_vs_Fibroblast	NS	DNA	hAT	MER53	MER53_dup5498	MER53_dup5498:hAT:DNA
chr15	89090950	89091325	7.73302	-1.01117	25.3609	4.75448e-07	9.45322e-06	HERVH-int_dup5233:ERV1:LTR	ESC_vs_Fibroblast	NS	LTR	ERV1	HERVH-int	HERVH-int_dup5233	HERVH-int_dup5233:ERV1:LTR
chr1	81716442	81716892	7.93497	1.41992	25.3584	4.76078e-07	9.45644e-06	LTR7_dup62:ERV1:LTR	ESC_vs_Fibroblast	Significant	LTR	ERV1	LTR7	LTR7_dup62	LTR7_dup62:ERV1:LTR
chr7	64768522	64770577	7.64875	-1.09218	25.3506	4.77997e-07	9.48522e-06	PABL_B-int_dup94:ERV1:LTR	ESC_vs_Fibroblast	NS	LTR	ERV1	PABL_B-int	PABL_B-int_dup94	PABL_B-int_dup94:ERV1:LTR
chr9	99997843	99998135	7.89066	-1.18351	25.3295	4.83254e-07	9.58011e-06	AluSz6_dup22291:Alu:SINE	ESC_vs_Fibroblast	NS	SINE	Alu	AluSz6	AluSz6_dup22291	AluSz6_dup22291:Alu:SINE
chrX	92079882	92082893	7.25935	1.10658	25.3268	4.83937e-07	9.58423e-06	HERVH-int_dup3734:ERV1:LTR	ESC_vs_Fibroblast	Significant	LTR	ERV1	HERVH-int	HERVH-int_dup3734	HERVH-int_dup3734:ERV1:LTR
chr10	53784092	53785592	7.86949	-1.68466	25.3137	4.87227e-07	9.63993e-06	L1PA6_dup4153:L1:LINE	ESC_vs_Fibroblast	NS	LINE	L1	L1PA6	L1PA6_dup4153	L1PA6_dup4153:L1:LINE
chr9	72813973	72819997	-6.21847	-2.17155	25.3032	4.89906e-07	9.68345e-06	L1PA2_dup2760:L1:LINE	ESC_vs_Fibroblast	NS	LINE	L1	L1PA2	L1PA2_dup2760	L1PA2_dup2760:L1:LINE
chr2	216277166	216277331	-8.01634	-2.88874	25.2919	4.92762e-07	9.73037e-06	AluSc8_dup3176:Alu:SINE	ESC_vs_Fibroblast	NS	SINE	Alu	AluSc8	AluSc8_dup3176	AluSc8_dup3176:Alu:SINE
chr1	160952184	160952642	8.00423	-0.598766	25.2892	4.93465e-07	9.73473e-06	LTR2_dup42:ERV1:LTR	ESC_vs_Fibroblast	NS	LTR	ERV1	LTR2	LTR2_dup42	LTR2_dup42:ERV1:LTR
chr1	144603414	144604386	-3.55977	-0.858152	25.2779	4.96364e-07	9.78235e-06	LTR5_Hs_dup35:ERVK:LTR	ESC_vs_Fibroblast	NS	LTR	ERVK	LTR5_Hs	LTR5_Hs_dup35	LTR5_Hs_dup35:ERVK:LTR
chr6	121943899	121946996	7.38026	-0.927461	25.2577	5.01598e-07	9.8684e-06	HERVH-int_dup2607:ERV1:LTR	ESC_vs_Fibroblast	NS	LTR	ERV1	HERVH-int	HERVH-int_dup2607	HERVH-int_dup2607:ERV1:LTR
chr19	20046896	20047164	3.68433	0.195411	25.2572	5.01709e-07	9.8684e-06	AluSc_dup31343:Alu:SINE	ESC_vs_Fibroblast	Significant	SINE	Alu	AluSc	AluSc_dup31343	AluSc_dup31343:Alu:SINE
chr1	114701023	114701261	7.67872	-1.04038	25.2486	5.03949e-07	9.90281e-06	MIRb_dup14636:MIR:SINE	ESC_vs_Fibroblast	NS	SINE	MIR	MIRb	MIRb_dup14636	MIRb_dup14636:MIR:SINE
chr1	35583559	35583865	3.59688	-0.686235	25.2466	5.04479e-07	9.90359e-06	AluSq2_dup1217:Alu:SINE	ESC_vs_Fibroblast	NS	SINE	Alu	AluSq2	AluSq2_dup1217	AluSq2_dup1217:Alu:SINE
chr2	188898660	188901345	7.40605	0.833105	25.2306	5.08697e-07	9.9767e-06	HERVH-int_dup835:ERV1:LTR	ESC_vs_Fibroblast	Significant	LTR	ERV1	HERVH-int	HERVH-int_dup835	HERVH-int_dup835:ERV1:LTR
chr5	153807419	153808360	-5.2087	-2.24003	25.2233	5.10619e-07	1.00047e-05	L1PB4_dup2493:L1:LINE	ESC_vs_Fibroblast	NS	LINE	L1	L1PB4	L1PB4_dup2493	L1PB4_dup2493:L1:LINE
chr11	119939747	119940217	8.0191	-1.28396	25.2061	5.152e-07	1.00846e-05	MLT1J_dup10493:ERVL-MaLR:LTR	ESC_vs_Fibroblast	NS	LTR	ERVL-MaLR	MLT1J	MLT1J_dup10493	MLT1J_dup10493:ERVL-MaLR:LTR
chr20	13341133	13341634	8.97666	2.91181	25.1813	5.21868e-07	1.02053e-05	HERVH-int_dup5744:ERV1:LTR	ESC_vs_Fibroblast	Significant	LTR	ERV1	HERVH-int	HERVH-int_dup5744	HERVH-int_dup5744:ERV1:LTR
chr19	28186347	28192495	4.25465	-0.0729378	25.1755	5.23441e-07	1.02261e-05	L1PA4_dup11340:L1:LINE	ESC_vs_Fibroblast	NS	LINE	L1	L1PA4	L1PA4_dup11340	L1PA4_dup11340:L1:LINE
chr6	3903032	3903090	-8.33832	-2.67318	25.1634	5.26711e-07	1.028e-05	L2b_dup34992:L2:LINE	ESC_vs_Fibroblast	NS	LINE	L2	L2b	L2b_dup34992	L2b_dup34992:L2:LINE
chr5	33013765	33015674	-7.88534	-2.99221	25.1484	5.30846e-07	1.03507e-05	L1M3c_dup302:L1:LINE	ESC_vs_Fibroblast	NS	LINE	L1	L1M3c	L1M3c_dup302	L1M3c_dup302:L1:LINE
chr5	170517021	170518591	5.16297	-0.809808	25.1271	5.3672e-07	1.04552e-05	THE1B-int_dup1710:ERVL-MaLR:LTR	ESC_vs_Fibroblast	NS	LTR	ERVL-MaLR	THE1B-int	THE1B-int_dup1710	THE1B-int_dup1710:ERVL-MaLR:LTR
chr3	154921035	154921336	7.55567	-1.45963	25.1169	5.39575e-07	1.04977e-05	AluY_dup24269:Alu:SINE	ESC_vs_Fibroblast	NS	SINE	Alu	AluY	AluY_dup24269	AluY_dup24269:Alu:SINE
chrY	6785127	6785456	7.79503	-0.665684	25.1156	5.39943e-07	1.04977e-05	MER1B_dup3266:hAT-Charlie:DNA	ESC_vs_Fibroblast	NS	DNA	hAT-Charlie	MER1B	MER1B_dup3266	MER1B_dup3266:hAT-Charlie:DNA
chr16	637804	638100	3.95173	-0.508619	25.0989	5.44635e-07	1.05787e-05	AluSx_dup108152:Alu:SINE	ESC_vs_Fibroblast	NS	SINE	Alu	AluSx	AluSx_dup108152	AluSx_dup108152:Alu:SINE
chr2	242184316	242184487	5.1163	-1.08611	25.0921	5.46554e-07	1.06058e-05	L1MB4_dup1420:L1:LINE	ESC_vs_Fibroblast	NS	LINE	L1	L1MB4	L1MB4_dup1420	L1MB4_dup1420:L1:LINE
chr15	74603809	74604215	7.33819	-1.8298	25.0816	5.49536e-07	1.06534e-05	MER90a_dup987:ERV1:LTR	ESC_vs_Fibroblast	NS	LTR	ERV1	MER90a	MER90a_dup987	MER90a_dup987:ERV1:LTR
chr3	48339018	48339683	5.82735	-0.925122	25.076	5.51143e-07	1.06743e-05	MLT1E2_dup645:ERVL-MaLR:LTR	ESC_vs_Fibroblast	NS	LTR	ERVL-MaLR	MLT1E2	MLT1E2_dup645	MLT1E2_dup645:ERVL-MaLR:LTR
chr10	14954410	14954688	8.13411	-1.15757	25.0699	5.52904e-07	1.06981e-05	L1MB8_dup9972:L1:LINE	ESC_vs_Fibroblast	NS	LINE	L1	L1MB8	L1MB8_dup9972	L1MB8_dup9972:L1:LINE
chr6	109157565	109158314	5.25262	-0.517745	25.0673	5.53636e-07	1.0702e-05	L1MB5_dup2763:L1:LINE	ESC_vs_Fibroblast	NS	LINE	L1	L1MB5	L1MB5_dup2763	L1MB5_dup2763:L1:LINE
chrX	103017071	103017827	7.91068	0.0454574	25.0568	5.56672e-07	1.07504e-05	HERVH-int_dup3777:ERV1:LTR	ESC_vs_Fibroblast	Significant	LTR	ERV1	HERVH-int	HERVH-int_dup3777	HERVH-int_dup3777:ERV1:LTR
chr13	56149763	56150041	10.2918	1.32578	25.0302	5.64383e-07	1.08889e-05	L1MA8_dup8552:L1:LINE	ESC_vs_Fibroblast	Significant	LINE	L1	L1MA8	L1MA8_dup8552	L1MA8_dup8552:L1:LINE
chr9	99877602	99877784	8.19071	-0.423391	25.0181	5.67942e-07	1.09471e-05	MIR_dup92717:MIR:SINE	ESC_vs_Fibroblast	NS	SINE	MIR	MIR	MIR_dup92717	MIR_dup92717:MIR:SINE
chr22	40605743	40606043	7.37122	-1.37452	25.0082	5.70871e-07	1.09931e-05	AluSg7_dup8185:Alu:SINE	ESC_vs_Fibroblast	NS	SINE	Alu	AluSg7	AluSg7_dup8185	AluSg7_dup8185:Alu:SINE
chr2	225675204	225677762	-8.04413	-2.87243	24.9908	5.76033e-07	1.10714e-05	L1PA4_dup1700:L1:LINE	ESC_vs_Fibroblast	NS	LINE	L1	L1PA4	L1PA4_dup1700	L1PA4_dup1700:L1:LINE
chr5	55216682	55216905	-8.04413	-2.87243	24.9908	5.76033e-07	1.10714e-05	MER20_dup4879:hAT-Charlie:DNA	ESC_vs_Fibroblast	NS	DNA	hAT-Charlie	MER20	MER20_dup4879	MER20_dup4879:hAT-Charlie:DNA
chrY	5813316	5813627	12.3568	4.93726	24.9765	5.80344e-07	1.11436e-05	HERVH-int_dup3960:ERV1:LTR	ESC_vs_Fibroblast	Significant	LTR	ERV1	HERVH-int	HERVH-int_dup3960	HERVH-int_dup3960:ERV1:LTR
chr12	54730526	54730831	8.1112	0.199096	24.9565	5.86384e-07	1.12489e-05	AluSx4_dup3820:Alu:SINE	ESC_vs_Fibroblast	Significant	SINE	Alu	AluSx4	AluSx4_dup3820	AluSx4_dup3820:Alu:SINE
chr4	88842955	88843404	7.90596	-0.686585	24.9511	5.8803e-07	1.12647e-05	LTR7_dup672:ERV1:LTR	ESC_vs_Fibroblast	NS	LTR	ERV1	LTR7	LTR7_dup672	LTR7_dup672:ERV1:LTR
chr8	66633042	66633592	5.19393	-1.31071	24.9487	5.88765e-07	1.12647e-05	L3_dup22317:CR1:LINE	ESC_vs_Fibroblast	NS	LINE	CR1	L3	L3_dup22317	L3_dup22317:CR1:LINE
chr11	114185928	114186051	-8.01307	-2.89589	24.9483	5.88884e-07	1.12647e-05	AluYc_dup5506:Alu:SINE	ESC_vs_Fibroblast	NS	SINE	Alu	AluYc	AluYc_dup5506	AluYc_dup5506:Alu:SINE
chr21	47286012	47286143	-7.91129	-2.96528	24.9408	5.91178e-07	1.12971e-05	MER5A_dup34138:hAT-Charlie:DNA	ESC_vs_Fibroblast	NS	DNA	hAT-Charlie	MER5A	MER5A_dup34138	MER5A_dup34138:hAT-Charlie:DNA
chr1	244980364	244980604	7.65211	-0.895101	24.9388	5.91795e-07	1.12971e-05	MER41-int_dup112:ERV1:LTR	ESC_vs_Fibroblast	NS	LTR	ERV1	MER41-int	MER41-int_dup112	MER41-int_dup112:ERV1:LTR
chr4	11103783	11107258	8.13689	-1.09759	24.9368	5.92402e-07	1.12971e-05	L1PA5_dup2473:L1:LINE	ESC_vs_Fibroblast	NS	LINE	L1	L1PA5	L1PA5_dup2473	L1PA5_dup2473:L1:LINE
chr12	59716969	59717450	8.65732	1.2295	24.9355	5.92816e-07	1.12971e-05	LTR7_dup1880:ERV1:LTR	ESC_vs_Fibroblast	Significant	LTR	ERV1	LTR7	LTR7_dup1880	LTR7_dup1880:ERV1:LTR
chr6	117985936	117986363	4.34986	-1.36579	24.9297	5.9458e-07	1.132e-05	LTR7B_dup331:ERV1:LTR	ESC_vs_Fibroblast	NS	LTR	ERV1	LTR7B	LTR7B_dup331	LTR7B_dup331:ERV1:LTR
chrX	24094369	24094678	2.56027	0.969385	24.9128	5.99827e-07	1.14091e-05	AluSz_dup49355:Alu:SINE	ESC_vs_Fibroblast	Significant	SINE	Alu	AluSz	AluSz_dup49355	AluSz_dup49355:Alu:SINE
chr19	21191725	21192181	7.72797	-1.81618	24.9071	6.01599e-07	1.14321e-05	Harlequin-int_dup461:ERV1:LTR	ESC_vs_Fibroblast	NS	LTR	ERV1	Harlequin-int	Harlequin-int_dup461	Harlequin-int_dup461:ERV1:LTR
chr1	232259241	232259691	7.95008	-1.04138	24.895	6.05402e-07	1.14935e-05	LTR7:ERV1:LTR	ESC_vs_Fibroblast	NS	LTR	ERV1	LTR7	LTR7	LTR7:ERV1:LTR
chr2	210167462	210167963	7.81438	-1.53906	24.8829	6.09196e-07	1.15547e-05	HERVH-int_dup920:ERV1:LTR	ESC_vs_Fibroblast	NS	LTR	ERV1	HERVH-int	HERVH-int_dup920	HERVH-int_dup920:ERV1:LTR
chr19	47271629	47272625	7.45998	-1.52585	24.873	6.12343e-07	1.16035e-05	LTR5B_dup355:ERVK:LTR	ESC_vs_Fibroblast	NS	LTR	ERVK	LTR5B	LTR5B_dup355	LTR5B_dup355:ERVK:LTR
chr22	45373766	45374227	7.76866	-2.00894	24.8709	6.13004e-07	1.16051e-05	L1ME3E_dup4911:L1:LINE	ESC_vs_Fibroblast	NS	LINE	L1	L1ME3E	L1ME3E_dup4911	L1ME3E_dup4911:L1:LINE
chr13	38140580	38140717	-7.78222	-3.06819	24.8484	6.202e-07	1.17303e-05	MIR_dup131760:MIR:SINE	ESC_vs_Fibroblast	NS	SINE	MIR	MIR	MIR_dup131760	MIR_dup131760:MIR:SINE
chr4	17796566	17797488	4.57366	-1.14058	24.843	6.21942e-07	1.17523e-05	HAL1_dup6856:L1:LINE	ESC_vs_Fibroblast	NS	LINE	L1	HAL1	HAL1_dup6856	HAL1_dup6856:L1:LINE
chr2	217079414	217079464	-7.61731	-2.85229	24.8286	6.26621e-07	1.18296e-05	AluYc_dup1265:Alu:SINE	ESC_vs_Fibroblast	NS	SINE	Alu	AluYc	AluYc_dup1265	AluYc_dup1265:Alu:SINE
chr6	105374419	105374765	7.59065	-1.46523	24.8121	6.3198e-07	1.19196e-05	MLT1H2_dup1800:ERVL-MaLR:LTR	ESC_vs_Fibroblast	NS	LTR	ERVL-MaLR	MLT1H2	MLT1H2_dup1800	MLT1H2_dup1800:ERVL-MaLR:LTR
chr19	17704735	17707642	7.21724	0.844171	24.8025	6.35156e-07	1.19683e-05	HERVH-int_dup5574:ERV1:LTR	ESC_vs_Fibroblast	Significant	LTR	ERV1	HERVH-int	HERVH-int_dup5574	HERVH-int_dup5574:ERV1:LTR
chr14	48731599	48732005	7.73047	-0.235366	24.7902	6.39205e-07	1.20334e-05	LTR7_dup2026:ERV1:LTR	ESC_vs_Fibroblast	NS	LTR	ERV1	LTR7	LTR7_dup2026	LTR7_dup2026:ERV1:LTR
chr12	4667245	4667429	7.48087	-1.20648	24.7694	6.46138e-07	1.21526e-05	L1M5_dup45067:L1:LINE	ESC_vs_Fibroblast	NS	LINE	L1	L1M5	L1M5_dup45067	L1M5_dup45067:L1:LINE
chr19	20337004	20337948	4.13982	1.63718	24.7571	6.50296e-07	1.22194e-05	L1P2_dup1475:L1:LINE	ESC_vs_Fibroblast	Significant	LINE	L1	L1P2	L1P2_dup1475	L1P2_dup1475:L1:LINE
chr21	46790489	46791127	-8.24565	-2.6928	24.753	6.51682e-07	1.2234e-05	MLT1E2_dup3881:ERVL-MaLR:LTR	ESC_vs_Fibroblast	NS	LTR	ERVL-MaLR	MLT1E2	MLT1E2_dup3881	MLT1E2_dup3881:ERVL-MaLR:LTR
chr19	37807232	37807571	3.85618	-0.15857	24.737	6.57113e-07	1.23245e-05	AluSx_dup130220:Alu:SINE	ESC_vs_Fibroblast	NS	SINE	Alu	AluSx	AluSx_dup130220	AluSx_dup130220:Alu:SINE
chr7	24441165	24441604	8.04678	-0.848766	24.7348	6.57845e-07	1.23268e-05	LTR7_dup1104:ERV1:LTR	ESC_vs_Fibroblast	NS	LTR	ERV1	LTR7	LTR7_dup1104	LTR7_dup1104:ERV1:LTR
chr5	179741159	179741284	3.81067	-0.305823	24.7265	6.60703e-07	1.23689e-05	MIRb_dup80546:MIR:SINE	ESC_vs_Fibroblast	NS	SINE	MIR	MIRb	MIRb_dup80546	MIRb_dup80546:MIR:SINE
chr13	101627866	101629394	-6.08171	-1.88163	24.7179	6.63652e-07	1.24126e-05	LTR12C_dup2266:ERV1:LTR	ESC_vs_Fibroblast	NS	LTR	ERV1	LTR12C	LTR12C_dup2266	LTR12C_dup2266:ERV1:LTR
chr17	46750666	46751204	-8.12424	-2.83395	24.7128	6.65394e-07	1.24336e-05	L1MB7_dup20179:L1:LINE	ESC_vs_Fibroblast	NS	LINE	L1	L1MB7	L1MB7_dup20179	L1MB7_dup20179:L1:LINE
chr17	6859676	6860027	8.17345	-1.88493	24.695	6.71595e-07	1.25342e-05	MLT1K_dup15646:ERVL-MaLR:LTR	ESC_vs_Fibroblast	NS	LTR	ERVL-MaLR	MLT1K	MLT1K_dup15646	MLT1K_dup15646:ERVL-MaLR:LTR
chr2	198583089	198583397	7.6873	-1.23052	24.6937	6.72019e-07	1.25342e-05	AluY_dup17054:Alu:SINE	ESC_vs_Fibroblast	NS	SINE	Alu	AluY	AluY_dup17054	AluY_dup17054:Alu:SINE
chr7	100942928	100944491	7.39621	0.135224	24.6776	6.77661e-07	1.26278e-05	L1M2_dup3823:L1:LINE	ESC_vs_Fibroblast	Significant	LINE	L1	L1M2	L1M2_dup3823	L1M2_dup3823:L1:LINE
chr10	122604916	122607756	7.49294	-0.442782	24.6697	6.80461e-07	1.26683e-05	HERVH-int_dup4218:ERV1:LTR	ESC_vs_Fibroblast	NS	LTR	ERV1	HERVH-int	HERVH-int_dup4218	HERVH-int_dup4218:ERV1:LTR
chr4	3933140	3933801	4.92018	-0.215483	24.6646	6.82276e-07	1.26903e-05	HERVH-int_dup1537:ERV1:LTR	ESC_vs_Fibroblast	NS	LTR	ERV1	HERVH-int	HERVH-int_dup1537	HERVH-int_dup1537:ERV1:LTR
chr15	25217930	25218051	7.4777	-0.84532	24.6374	6.91948e-07	1.28584e-05	Tigger3a_dup4489:TcMar-Tigger:DNA	ESC_vs_Fibroblast	NS	DNA	TcMar-Tigger	Tigger3a	Tigger3a_dup4489	Tigger3a_dup4489:TcMar-Tigger:DNA
chr14	48707226	48707709	9.3124	-0.401022	24.6127	7.00892e-07	1.30126e-05	MER66B_dup975:ERV1:LTR	ESC_vs_Fibroblast	NS	LTR	ERV1	MER66B	MER66B_dup975	MER66B_dup975:ERV1:LTR
chr10	33184412	33185605	-4.19997	-1.54969	24.6035	7.04246e-07	1.30629e-05	L1MB4_dup5706:L1:LINE	ESC_vs_Fibroblast	NS	LINE	L1	L1MB4	L1MB4_dup5706	L1MB4_dup5706:L1:LINE
chr3	187552562	187553542	7.73145	-0.728261	24.5874	7.1013e-07	1.31599e-05	L1P3_dup659:L1:LINE	ESC_vs_Fibroblast	NS	LINE	L1	L1P3	L1P3_dup659	L1P3_dup659:L1:LINE
chr13	54704153	54706369	7.44061	-0.895274	24.5808	7.12586e-07	1.31916e-05	HERVH-int_dup4885:ERV1:LTR	ESC_vs_Fibroblast	NS	LTR	ERV1	HERVH-int	HERVH-int_dup4885	HERVH-int_dup4885:ERV1:LTR
chr1	220814955	220821404	8.48838	-0.993984	24.5793	7.13147e-07	1.31916e-05	L1PA10_dup383:L1:LINE	ESC_vs_Fibroblast	NS	LINE	L1	L1PA10	L1PA10_dup383	L1PA10_dup383:L1:LINE
chr5	25408330	25409074	7.75792	-2.01379	24.5653	7.18353e-07	1.32757e-05	L1PA7_dup4054:L1:LINE	ESC_vs_Fibroblast	NS	LINE	L1	L1PA7	L1PA7_dup4054	L1PA7_dup4054:L1:LINE
chr10	75540675	75540825	5.2769	-1.03099	24.5602	7.20232e-07	1.32983e-05	MARNA_dup2196:TcMar-Mariner:DNA	ESC_vs_Fibroblast	NS	DNA	TcMar-Mariner	MARNA	MARNA_dup2196	MARNA_dup2196:TcMar-Mariner:DNA
chr3	18572374	18572793	7.73232	-1.65883	24.5469	7.25241e-07	1.33785e-05	MSTA_dup3086:ERVL-MaLR:LTR	ESC_vs_Fibroblast	NS	LTR	ERVL-MaLR	MSTA	MSTA_dup3086	MSTA_dup3086:ERVL-MaLR:LTR
chr5	43059214	43060683	-7.77429	-3.04782	24.5361	7.29314e-07	1.34365e-05	L1PA6_dup1933:L1:LINE	ESC_vs_Fibroblast	NS	LINE	L1	L1PA6	L1PA6_dup1933	L1PA6_dup1933:L1:LINE
chr4	89448391	89448711	-7.48227	-3.0248	24.5334	7.30337e-07	1.34365e-05	AluJr_dup17570:Alu:SINE	ESC_vs_Fibroblast	NS	SINE	Alu	AluJr	AluJr_dup17570	AluJr_dup17570:Alu:SINE
chr1	244983250	244984489	7.35143	-0.712582	24.5333	7.3038e-07	1.34365e-05	MER41-int_dup117:ERV1:LTR	ESC_vs_Fibroblast	NS	LTR	ERV1	MER41-int	MER41-int_dup117	MER41-int_dup117:ERV1:LTR
chrX	113836184	113836565	10.1097	1.27732	24.5222	7.34592e-07	1.35016e-05	HERVH-int_dup3825:ERV1:LTR	ESC_vs_Fibroblast	Significant	LTR	ERV1	HERVH-int	HERVH-int_dup3825	HERVH-int_dup3825:ERV1:LTR
chr3	176041119	176041610	7.4534	-0.652632	24.5163	7.36823e-07	1.3524e-05	HERVH-int_dup1441:ERV1:LTR	ESC_vs_Fibroblast	NS	LTR	ERV1	HERVH-int	HERVH-int_dup1441	HERVH-int_dup1441:ERV1:LTR
chr7	100945513	100945606	7.56283	-1.24397	24.5149	7.37379e-07	1.3524e-05	AluYa8_dup147:Alu:SINE	ESC_vs_Fibroblast	NS	SINE	Alu	AluYa8	AluYa8_dup147	AluYa8_dup147:Alu:SINE
chr2	91808899	91809000	-8.42021	-2.53234	24.5137	7.37817e-07	1.3524e-05	MIRb_dup29771:MIR:SINE	ESC_vs_Fibroblast	NS	SINE	MIR	MIRb	MIRb_dup29771	MIRb_dup29771:MIR:SINE
chr7	100772226	100772529	-6.28309	-0.539838	24.51	7.39242e-07	1.35378e-05	AluY_dup48957:Alu:SINE	ESC_vs_Fibroblast	NS	SINE	Alu	AluY	AluY_dup48957	AluY_dup48957:Alu:SINE
chr7	24439932	24440570	7.75507	-0.606159	24.4914	7.46413e-07	1.36465e-05	HERVH-int_dup2839:ERV1:LTR	ESC_vs_Fibroblast	NS	LTR	ERV1	HERVH-int	HERVH-int_dup2839	HERVH-int_dup2839:ERV1:LTR
chr6	123908752	123909152	7.40603	-1.42221	24.4911	7.4653e-07	1.36465e-05	LTR7_dup1035:ERV1:LTR	ESC_vs_Fibroblast	NS	LTR	ERV1	LTR7	LTR7_dup1035	LTR7_dup1035:ERV1:LTR
chr11	95913904	95914382	8.08942	-0.312614	24.4858	7.48611e-07	1.36721e-05	LTR7_dup1803:ERV1:LTR	ESC_vs_Fibroblast	NS	LTR	ERV1	LTR7	LTR7_dup1803	LTR7_dup1803:ERV1:LTR
chr4	66461300	66461589	-7.74474	-3.0711	24.4821	7.50032e-07	1.36857e-05	AluY_dup28120:Alu:SINE	ESC_vs_Fibroblast	NS	SINE	Alu	AluY	AluY_dup28120	AluY_dup28120:Alu:SINE
chr11	3434497	3434628	8.05982	-1.23558	24.472	7.53964e-07	1.3745e-05	MIR_dup111581:MIR:SINE	ESC_vs_Fibroblast	NS	SINE	MIR	MIR	MIR_dup111581	MIR_dup111581:MIR:SINE
chr13	109921781	109922433	-6.16246	-1.46427	24.4508	7.62331e-07	1.3885e-05	HERVH-int_dup5002:ERV1:LTR	ESC_vs_Fibroblast	NS	LTR	ERV1	HERVH-int	HERVH-int_dup5002	HERVH-int_dup5002:ERV1:LTR
chr11	8114507	8114894	7.64307	-1.42319	24.4281	7.71348e-07	1.40307e-05	L2b_dup61384:L2:LINE	ESC_vs_Fibroblast	NS	LINE	L2	L2b	L2b_dup61384	L2b_dup61384:L2:LINE
chr13	51756031	51756202	7.88222	-1.10726	24.4265	7.71992e-07	1.40307e-05	LTR16E2_dup1798:ERVL:LTR	ESC_vs_Fibroblast	NS	LTR	ERVL	LTR16E2	LTR16E2_dup1798	LTR16E2_dup1798:ERVL:LTR
chrX	106295678	106297400	4.97989	-1.14257	24.4246	7.72759e-07	1.40307e-05	HERV17-int_dup579:ERV1:LTR	ESC_vs_Fibroblast	NS	LTR	ERV1	HERV17-int	HERV17-int_dup579	HERV17-int_dup579:ERV1:LTR
chr12	7075906	7076210	7.71602	-0.890889	24.4237	7.73111e-07	1.40307e-05	AluSx_dup89363:Alu:SINE	ESC_vs_Fibroblast	NS	SINE	Alu	AluSx	AluSx_dup89363	AluSx_dup89363:Alu:SINE
chr6	43583744	43584038	-3.82879	-1.80867	24.3827	7.89733e-07	1.43195e-05	AluYc_dup2918:Alu:SINE	ESC_vs_Fibroblast	NS	SINE	Alu	AluYc	AluYc_dup2918	AluYc_dup2918:Alu:SINE
chr2	111960912	111961210	-5.95203	-2.48942	24.3577	8.00062e-07	1.44889e-05	AluSx1_dup12677:Alu:SINE	ESC_vs_Fibroblast	NS	SINE	Alu	AluSx1	AluSx1_dup12677	AluSx1_dup12677:Alu:SINE
chr21	24731792	24733371	8.29282	-1.3584	24.3566	8.00512e-07	1.44889e-05	THE1C-int_dup1782:ERVL-MaLR:LTR	ESC_vs_Fibroblast	NS	LTR	ERVL-MaLR	THE1C-int	THE1C-int_dup1782	THE1C-int_dup1782:ERVL-MaLR:LTR
chr13	51749816	51749877	7.36073	-0.206222	24.3482	8.04024e-07	1.45394e-05	MLT1J_dup11641:ERVL-MaLR:LTR	ESC_vs_Fibroblast	NS	LTR	ERVL-MaLR	MLT1J	MLT1J_dup11641	MLT1J_dup11641:ERVL-MaLR:LTR
chr8	4866668	4866986	-2.6985	0.248322	24.3456	8.05092e-07	1.45457e-05	AluSx_dup58030:Alu:SINE	ESC_vs_Fibroblast	Significant	SINE	Alu	AluSx	AluSx_dup58030	AluSx_dup58030:Alu:SINE
chr3	46598540	46598986	7.6464	-1.5205	24.3392	8.07768e-07	1.4581e-05	LTR7_dup429:ERV1:LTR	ESC_vs_Fibroblast	NS	LTR	ERV1	LTR7	LTR7_dup429	LTR7_dup429:ERV1:LTR
chr1	187041733	187042105	-8.27302	-2.26341	24.3221	8.15002e-07	1.46984e-05	LTR12C_dup120:ERV1:LTR	ESC_vs_Fibroblast	NS	LTR	ERV1	LTR12C	LTR12C_dup120	LTR12C_dup120:ERV1:LTR
chr4	26534093	26534265	-7.75283	-3.09257	24.2955	8.26305e-07	1.4889e-05	AluSx_dup30871:Alu:SINE	ESC_vs_Fibroblast	NS	SINE	Alu	AluSx	AluSx_dup30871	AluSx_dup30871:Alu:SINE
chr16	65264160	65264537	9.67394	3.55827	24.2921	8.27772e-07	1.49021e-05	HERVH-int_dup5352:ERV1:LTR	ESC_vs_Fibroblast	Significant	LTR	ERV1	HERVH-int	HERVH-int_dup5352	HERVH-int_dup5352:ERV1:LTR
chr1	200451192	200451429	7.34474	-2.00686	24.2876	8.29722e-07	1.49155e-05	L1PB2_dup157:L1:LINE	ESC_vs_Fibroblast	NS	LINE	L1	L1PB2	L1PB2_dup157	L1PB2_dup157:L1:LINE
chr16	66601496	66602292	-3.09021	-0.517891	24.287	8.29991e-07	1.49155e-05	L1M4_dup15045:L1:LINE	ESC_vs_Fibroblast	NS	LINE	L1	L1M4	L1M4_dup15045	L1M4_dup15045:L1:LINE
chr9	102902873	102903252	7.83717	-1.49152	24.2646	8.39666e-07	1.50662e-05	HERVH-int_dup3510:ERV1:LTR	ESC_vs_Fibroblast	NS	LTR	ERV1	HERVH-int	HERVH-int_dup3510	HERVH-int_dup3510:ERV1:LTR
chr8	7260265	7263357	7.22887	0.19816	24.2642	8.39875e-07	1.50662e-05	HERVH-int_dup3083:ERV1:LTR	ESC_vs_Fibroblast	Significant	LTR	ERV1	HERVH-int	HERVH-int_dup3083	HERVH-int_dup3083:ERV1:LTR
chr2	27020223	27020601	4.32353	0.987558	24.2588	8.42201e-07	1.50946e-05	MLT1D_dup1512:ERVL-MaLR:LTR	ESC_vs_Fibroblast	Significant	LTR	ERVL-MaLR	MLT1D	MLT1D_dup1512	MLT1D_dup1512:ERVL-MaLR:LTR
chr4	53607967	53608261	7.44241	-1.4395	24.2514	8.45437e-07	1.51391e-05	AluJb_dup33348:Alu:SINE	ESC_vs_Fibroblast	NS	SINE	Alu	AluJb	AluJb_dup33348	AluJb_dup33348:Alu:SINE
chr2	86728613	86728975	-3.5769	-1.36631	24.2496	8.46247e-07	1.51402e-05	MSTA_dup1907:ERVL-MaLR:LTR	ESC_vs_Fibroblast	NS	LTR	ERVL-MaLR	MSTA	MSTA_dup1907	MSTA_dup1907:ERVL-MaLR:LTR
chr7	125680244	125681964	8.31071	0.151666	24.241	8.50033e-07	1.51944e-05	MER52A_dup863:ERV1:LTR	ESC_vs_Fibroblast	Significant	LTR	ERV1	MER52A	MER52A_dup863	MER52A_dup863:ERV1:LTR
chrX	113298498	113299174	9.72957	-0.160462	24.22	8.59336e-07	1.53471e-05	MER4B-int_dup821:ERV1:LTR	ESC_vs_Fibroblast	NS	LTR	ERV1	MER4B-int	MER4B-int_dup821	MER4B-int_dup821:ERV1:LTR
chr7	134398629	134399019	-7.73662	-3.09682	24.1912	8.72303e-07	1.55649e-05	MSTA_dup8956:ERVL-MaLR:LTR	ESC_vs_Fibroblast	NS	LTR	ERVL-MaLR	MSTA	MSTA_dup8956	MSTA_dup8956:ERVL-MaLR:LTR
chr19	3541812	3542105	-2.94995	-0.773887	24.1637	8.84867e-07	1.57644e-05	AluSx1_dup97168:Alu:SINE	ESC_vs_Fibroblast	NS	SINE	Alu	AluSx1	AluSx1_dup97168	AluSx1_dup97168:Alu:SINE
chr11	122417736	122425861	5.1483	-1.13188	24.1633	8.85044e-07	1.57644e-05	HERVH-int_dup4226:ERV1:LTR	ESC_vs_Fibroblast	NS	LTR	ERV1	HERVH-int	HERVH-int_dup4226	HERVH-int_dup4226:ERV1:LTR
chr10	13361499	13361779	5.1602	-1.01372	24.1572	8.87825e-07	1.58e-05	AluJr_dup42387:Alu:SINE	ESC_vs_Fibroblast	NS	SINE	Alu	AluJr	AluJr_dup42387	AluJr_dup42387:Alu:SINE
chr10	14952750	14953508	3.44573	-0.157834	24.1522	8.90134e-07	1.58271e-05	L1ME1_dup19493:L1:LINE	ESC_vs_Fibroblast	NS	LINE	L1	L1ME1	L1ME1_dup19493	L1ME1_dup19493:L1:LINE
chr12	4884293	4884790	7.27049	-0.771402	24.1453	8.93357e-07	1.58705e-05	L1MC4a_dup19022:L1:LINE	ESC_vs_Fibroblast	NS	LINE	L1	L1MC4a	L1MC4a_dup19022	L1MC4a_dup19022:L1:LINE
chr4	4035669	4038849	7.5125	-1.24168	24.1163	9.06905e-07	1.6097e-05	HERVS71-int_dup35:ERV1:LTR	ESC_vs_Fibroblast	NS	LTR	ERV1	HERVS71-int	HERVS71-int_dup35	HERVS71-int_dup35:ERV1:LTR
chr14	47573883	47576805	7.16818	1.98145	24.0879	9.20355e-07	1.63213e-05	HERVH-int_dup5052:ERV1:LTR	ESC_vs_Fibroblast	Significant	LTR	ERV1	HERVH-int	HERVH-int_dup5052	HERVH-int_dup5052:ERV1:LTR
chr8	69960573	69960784	-8.25492	-2.72036	24.0709	9.28541e-07	1.64499e-05	L1PA16_dup6913:L1:LINE	ESC_vs_Fibroblast	NS	LINE	L1	L1PA16	L1PA16_dup6913	L1PA16_dup6913:L1:LINE
chr6	94540821	94541482	7.70138	0.0125803	24.0694	9.29236e-07	1.64499e-05	HERVH-int_dup2548:ERV1:LTR	ESC_vs_Fibroblast	Significant	LTR	ERV1	HERVH-int	HERVH-int_dup2548	HERVH-int_dup2548:ERV1:LTR
chr16	29813306	29813616	7.48433	-1.08243	24.0667	9.30567e-07	1.6459e-05	AluJb_dup114455:Alu:SINE	ESC_vs_Fibroblast	NS	SINE	Alu	AluJb	AluJb_dup114455	AluJb_dup114455:Alu:SINE
chr1	16535722	16535940	7.61599	-1.46377	24.0563	9.35617e-07	1.65339e-05	MIR_dup1144:MIR:SINE	ESC_vs_Fibroblast	NS	SINE	MIR	MIR	MIR_dup1144	MIR_dup1144:MIR:SINE
chr14	48729744	48730143	8.07331	-0.78062	24.0462	9.40533e-07	1.66062e-05	LTR7_dup2025:ERV1:LTR	ESC_vs_Fibroblast	NS	LTR	ERV1	LTR7	LTR7_dup2025	LTR7_dup2025:ERV1:LTR
chr16	9763424	9763698	7.39898	0.684995	24.0307	9.48125e-07	1.67256e-05	MLT1K_dup14410:ERVL-MaLR:LTR	ESC_vs_Fibroblast	Significant	LTR	ERVL-MaLR	MLT1K	MLT1K_dup14410	MLT1K_dup14410:ERVL-MaLR:LTR
chr3	112138100	112138602	12.0087	5.03801	24.0217	9.52545e-07	1.67889e-05	HERVH-int_dup1215:ERV1:LTR	ESC_vs_Fibroblast	Significant	LTR	ERV1	HERVH-int	HERVH-int_dup1215	HERVH-int_dup1215:ERV1:LTR
chr2	182402567	182402837	-4.42244	-1.38229	24.0101	9.5833e-07	1.68761e-05	MER1B_dup720:hAT-Charlie:DNA	ESC_vs_Fibroblast	NS	DNA	hAT-Charlie	MER1B	MER1B_dup720	MER1B_dup720:hAT-Charlie:DNA
chr2	210189210	210189504	10.836	0.916297	24.0063	9.60208e-07	1.68945e-05	L1PA13_dup1106:L1:LINE	ESC_vs_Fibroblast	Significant	LINE	L1	L1PA13	L1PA13_dup1106	L1PA13_dup1106:L1:LINE
chr2	198352284	198352435	7.50856	-1.46004	24.0014	9.62637e-07	1.69225e-05	L1MC4_dup4181:L1:LINE	ESC_vs_Fibroblast	NS	LINE	L1	L1MC4	L1MC4_dup4181	L1MC4_dup4181:L1:LINE
chr17	65970576	65971270	7.35053	-1.39087	23.9982	9.64277e-07	1.69365e-05	MER21B_dup2402:ERVL:LTR	ESC_vs_Fibroblast	NS	LTR	ERVL	MER21B	MER21B_dup2402	MER21B_dup2402:ERVL:LTR
chr7	99053043	99053141	3.25318	-0.827604	23.9933	9.66692e-07	1.69526e-05	AluSc5_dup2854:Alu:SINE	ESC_vs_Fibroblast	NS	SINE	Alu	AluSc5	AluSc5_dup2854	AluSc5_dup2854:Alu:SINE
chr11	134125031	134125328	8.02856	-1.24487	23.993	9.66873e-07	1.69526e-05	AluSz_dup61963:Alu:SINE	ESC_vs_Fibroblast	NS	SINE	Alu	AluSz	AluSz_dup61963	AluSz_dup61963:Alu:SINE
chr9	99900636	99902234	7.8553	-0.834272	23.9658	9.8064e-07	1.71791e-05	MSTA-int_dup1772:ERVL-MaLR:LTR	ESC_vs_Fibroblast	NS	LTR	ERVL-MaLR	MSTA-int	MSTA-int_dup1772	MSTA-int_dup1772:ERVL-MaLR:LTR
chr16	70651411	70652074	7.66047	-1.862	23.9632	9.81926e-07	1.71867e-05	HERVH-int_dup5367:ERV1:LTR	ESC_vs_Fibroblast	NS	LTR	ERV1	HERVH-int	HERVH-int_dup5367	HERVH-int_dup5367:ERV1:LTR
chr12	14859997	14860141	8.14527	0.762297	23.9518	9.87777e-07	1.72741e-05	HERVH-int_dup4597:ERV1:LTR	ESC_vs_Fibroblast	Significant	LTR	ERV1	HERVH-int	HERVH-int_dup4597	HERVH-int_dup4597:ERV1:LTR
chr20	19980693	19980833	-5.23549	-2.26878	23.9384	9.9467e-07	1.73796e-05	FLAM_A_dup15348:Alu:SINE	ESC_vs_Fibroblast	NS	SINE	Alu	FLAM_A	FLAM_A_dup15348	FLAM_A_dup15348:Alu:SINE
chr2	75443213	75446192	7.66117	-0.331314	23.9279	1.00013e-06	1.74504e-05	HERVH-int_dup677:ERV1:LTR	ESC_vs_Fibroblast	NS	LTR	ERV1	HERVH-int	HERVH-int_dup677	HERVH-int_dup677:ERV1:LTR
chr1	21899449	21899642	7.48112	-1.67324	23.9273	1.00045e-06	1.74504e-05	MIR_dup1861:MIR:SINE	ESC_vs_Fibroblast	NS	SINE	MIR	MIR	MIR_dup1861	MIR_dup1861:MIR:SINE
chr13	31437281	31437779	7.57869	-0.406644	23.9136	1.00758e-06	1.75596e-05	MER74A_dup1172:ERVL:LTR	ESC_vs_Fibroblast	NS	LTR	ERVL	MER74A	MER74A_dup1172	MER74A_dup1172:ERVL:LTR
chr8	69961553	69961966	-8.48036	-2.56466	23.8862	1.02203e-06	1.7796e-05	L1MDa_dup3328:L1:LINE	ESC_vs_Fibroblast	NS	LINE	L1	L1MDa	L1MDa_dup3328	L1MDa_dup3328:L1:LINE
chr5	179720939	179721237	5.3464	-1.5538	23.879	1.02585e-06	1.78319e-05	AluSx1_dup32534:Alu:SINE	ESC_vs_Fibroblast	NS	SINE	Alu	AluSx1	AluSx1_dup32534	AluSx1_dup32534:Alu:SINE
chrX	113293408	113294152	9.05161	-0.378115	23.879	1.02586e-06	1.78319e-05	MER50_dup1555:ERV1:LTR	ESC_vs_Fibroblast	NS	LTR	ERV1	MER50	MER50_dup1555	MER50_dup1555:ERV1:LTR
chr5	83997832	83998336	7.54753	0.405313	23.8691	1.03113e-06	1.79081e-05	HERVH-int_dup2143:ERV1:LTR	ESC_vs_Fibroblast	Significant	LTR	ERV1	HERVH-int	HERVH-int_dup2143	HERVH-int_dup2143:ERV1:LTR
chr17	62480142	62480816	3.55986	-0.210582	23.8621	1.0349e-06	1.79581e-05	L2a_dup151779:L2:LINE	ESC_vs_Fibroblast	NS	LINE	L2	L2a	L2a_dup151779	L2a_dup151779:L2:LINE
chr1	17284536	17284743	7.69655	-1.21982	23.855	1.03872e-06	1.80089e-05	MIR_dup1215:MIR:SINE	ESC_vs_Fibroblast	NS	SINE	MIR	MIR	MIR_dup1215	MIR_dup1215:MIR:SINE
chr10	17631293	17631588	-4.05539	-2.23486	23.8349	1.04962e-06	1.81823e-05	AluJo_dup39269:Alu:SINE	ESC_vs_Fibroblast	NS	SINE	Alu	AluJo	AluJo_dup39269	AluJo_dup39269:Alu:SINE
chr12	12215360	12216022	7.41753	-1.37041	23.8267	1.05408e-06	1.82438e-05	HERVH-int_dup4584:ERV1:LTR	ESC_vs_Fibroblast	NS	LTR	ERV1	HERVH-int	HERVH-int_dup4584	HERVH-int_dup4584:ERV1:LTR
chr7	64081547	64082108	7.18441	-0.767367	23.8174	1.05921e-06	1.83169e-05	HUERS-P3-int_dup198:ERV1:LTR	ESC_vs_Fibroblast	NS	LTR	ERV1	HUERS-P3-int	HUERS-P3-int_dup198	HUERS-P3-int_dup198:ERV1:LTR
chrX	121388665	121391101	7.39424	-1.29287	23.8109	1.06277e-06	1.83629e-05	L1PA3_dup6902:L1:LINE	ESC_vs_Fibroblast	NS	LINE	L1	L1PA3	L1PA3_dup6902	L1PA3_dup6902:L1:LINE
chr17	2626481	2626784	7.39087	-1.19801	23.8037	1.06677e-06	1.84161e-05	AluSq_dup17667:Alu:SINE	ESC_vs_Fibroblast	NS	SINE	Alu	AluSq	AluSq_dup17667	AluSq_dup17667:Alu:SINE
chr15	33018355	33020481	-8.06757	-2.85136	23.7967	1.07066e-06	1.84674e-05	L1P3_dup2928:L1:LINE	ESC_vs_Fibroblast	NS	LINE	L1	L1P3	L1P3_dup2928	L1P3_dup2928:L1:LINE
chr7	122461340	122462009	7.15423	-0.0155006	23.7917	1.07344e-06	1.84987e-05	HERVH-int_dup2991:ERV1:LTR	ESC_vs_Fibroblast	NS	LTR	ERV1	HERVH-int	HERVH-int_dup2991	HERVH-int_dup2991:ERV1:LTR
chr9	35695756	35695862	-7.53172	-3.14249	23.7901	1.07435e-06	1.84987e-05	Charlie1a_dup3032:hAT-Charlie:DNA	ESC_vs_Fibroblast	NS	DNA	hAT-Charlie	Charlie1a	Charlie1a_dup3032	Charlie1a_dup3032:hAT-Charlie:DNA
chr12	78425055	78425293	-7.65819	-3.15117	23.7885	1.07522e-06	1.84987e-05	MLT1K_dup12061:ERVL-MaLR:LTR	ESC_vs_Fibroblast	NS	LTR	ERVL-MaLR	MLT1K	MLT1K_dup12061	MLT1K_dup12061:ERVL-MaLR:LTR
chrX	98147391	98147789	4.56873	-0.458792	23.7868	1.07618e-06	1.84995e-05	MSTB_dup4970:ERVL-MaLR:LTR	ESC_vs_Fibroblast	NS	LTR	ERVL-MaLR	MSTB	MSTB_dup4970	MSTB_dup4970:ERVL-MaLR:LTR
chrX	93953819	93954269	7.77203	-0.914668	23.7564	1.09331e-06	1.87779e-05	LTR7_dup1502:ERV1:LTR	ESC_vs_Fibroblast	NS	LTR	ERV1	LTR7	LTR7_dup1502	LTR7_dup1502:ERV1:LTR
chr22	39430205	39430348	7.92654	-1.34734	23.7485	1.09783e-06	1.88396e-05	MER65C_dup673:ERV1:LTR	ESC_vs_Fibroblast	NS	LTR	ERV1	MER65C	MER65C_dup673	MER65C_dup673:ERV1:LTR
chr13	51763504	51763991	7.97048	-0.515588	23.7369	1.10444e-06	1.89369e-05	MLT1K_dup13155:ERVL-MaLR:LTR	ESC_vs_Fibroblast	NS	LTR	ERVL-MaLR	MLT1K	MLT1K_dup13155	MLT1K_dup13155:ERVL-MaLR:LTR
chr12	65865414	65867264	-7.67093	-3.14796	23.6418	1.1604e-06	1.98795e-05	Tigger1_dup9104:TcMar-Tigger:DNA	ESC_vs_Fibroblast	NS	DNA	TcMar-Tigger	Tigger1	Tigger1_dup9104	Tigger1_dup9104:TcMar-Tigger:DNA
chr7	45028261	45028973	3.12836	-0.293329	23.6348	1.1646e-06	1.99345e-05	LTR8_dup1342:ERV1:LTR	ESC_vs_Fibroblast	NS	LTR	ERV1	LTR8	LTR8_dup1342	LTR8_dup1342:ERV1:LTR
chr19	42505380	42505678	7.29757	-1.66484	23.6283	1.16855e-06	1.99852e-05	AluSx1_dup101013:Alu:SINE	ESC_vs_Fibroblast	NS	SINE	Alu	AluSx1	AluSx1_dup101013	AluSx1_dup101013:Alu:SINE
chr21	48007758	48011149	-5.8735	-2.80445	23.6005	1.18558e-06	2.02592e-05	L1PB1_dup13125:L1:LINE	ESC_vs_Fibroblast	NS	LINE	L1	L1PB1	L1PB1_dup13125	L1PB1_dup13125:L1:LINE
chr13	56145921	56146174	10.2595	1.15444	23.5965	1.188e-06	2.02698e-05	MER67D_dup759:ERV1:LTR	ESC_vs_Fibroblast	Significant	LTR	ERV1	MER67D	MER67D_dup759	MER67D_dup759:ERV1:LTR
chr15	50662519	50662814	3.96694	0.103474	23.5962	1.1882e-06	2.02698e-05	AluSz_dup73376:Alu:SINE	ESC_vs_Fibroblast	Significant	SINE	Alu	AluSz	AluSz_dup73376	AluSz_dup73376:Alu:SINE
chr22	46616557	46616866	-4.89607	-2.26635	23.5911	1.19139e-06	2.0307e-05	AluSz6_dup45130:Alu:SINE	ESC_vs_Fibroblast	NS	SINE	Alu	AluSz6	AluSz6_dup45130	AluSz6_dup45130:Alu:SINE
chr11	114181777	114182074	-7.80211	-3.06289	23.5666	1.20661e-06	2.05317e-05	AluJr_dup48624:Alu:SINE	ESC_vs_Fibroblast	NS	SINE	Alu	AluJr	AluJr_dup48624	AluJr_dup48624:Alu:SINE
chr10	96034913	96035310	-7.80211	-3.06289	23.5666	1.20661e-06	2.05317e-05	L3_dup29669:CR1:LINE	ESC_vs_Fibroblast	NS	LINE	CR1	L3	L3_dup29669	L3_dup29669:CR1:LINE
chr8	115298919	115299139	7.86921	-0.228316	23.5562	1.21316e-06	2.06258e-05	HERVH-int_dup3248:ERV1:LTR	ESC_vs_Fibroblast	NS	LTR	ERV1	HERVH-int	HERVH-int_dup3248	HERVH-int_dup3248:ERV1:LTR
chr18	32829003	32829154	2.35268	1.37158	23.5499	1.21717e-06	2.06765e-05	L1ME4a_dup40045:L1:LINE	ESC_vs_Fibroblast	Significant	LINE	L1	L1ME4a	L1ME4a_dup40045	L1ME4a_dup40045:L1:LINE
chr19	53019143	53019396	7.14717	0.450652	23.5402	1.22328e-06	2.07629e-05	L2_dup53469:L2:LINE	ESC_vs_Fibroblast	Significant	LINE	L2	L2	L2_dup53469	L2_dup53469:L2:LINE
chr20	46687344	46688824	-7.61728	-3.17904	23.5349	1.22669e-06	2.08032e-05	LTR12C_dup2617:ERV1:LTR	ESC_vs_Fibroblast	NS	LTR	ERV1	LTR12C	LTR12C_dup2617	LTR12C_dup2617:ERV1:LTR
chr16	1546740	1546840	8.23225	-0.874806	23.5329	1.22799e-06	2.08077e-05	MIR_dup145075:MIR:SINE	ESC_vs_Fibroblast	NS	SINE	MIR	MIR	MIR_dup145075	MIR_dup145075:MIR:SINE
chr20	50135337	50135510	7.2032	-1.20795	23.5251	1.23294e-06	2.08741e-05	AluJo_dup68931:Alu:SINE	ESC_vs_Fibroblast	NS	SINE	Alu	AluJo	AluJo_dup68931	AluJo_dup68931:Alu:SINE
chr6	132223146	132226370	7.18445	1.31259	23.5234	1.23402e-06	2.08749e-05	HERVH-int_dup2675:ERV1:LTR	ESC_vs_Fibroblast	Significant	LTR	ERV1	HERVH-int	HERVH-int_dup2675	HERVH-int_dup2675:ERV1:LTR
chr7	145916017	145916375	7.70026	-1.44775	23.5183	1.23734e-06	2.09136e-05	THE1D_dup6144:ERVL-MaLR:LTR	ESC_vs_Fibroblast	NS	LTR	ERVL-MaLR	THE1D	THE1D_dup6144	THE1D_dup6144:ERVL-MaLR:LTR
chr7	100953508	100954205	7.89472	-1.07478	23.5029	1.24728e-06	2.10638e-05	L1M2_dup3828:L1:LINE	ESC_vs_Fibroblast	NS	LINE	L1	L1M2	L1M2_dup3828	L1M2_dup3828:L1:LINE
chr11	62516039	62516338	4.27123	-0.812093	23.4953	1.25217e-06	2.11287e-05	AluSx3_dup18223:Alu:SINE	ESC_vs_Fibroblast	NS	SINE	Alu	AluSx3	AluSx3_dup18223	AluSx3_dup18223:Alu:SINE
chr13	51753614	51753799	8.24681	-0.452236	23.4929	1.25374e-06	2.11376e-05	MIRb_dup170737:MIR:SINE	ESC_vs_Fibroblast	NS	SINE	MIR	MIRb	MIRb_dup170737	MIRb_dup170737:MIR:SINE
chr1	62689752	62690137	7.45493	-1.75572	23.4752	1.26532e-06	2.13151e-05	MLT1A_dup166:ERVL-MaLR:LTR	ESC_vs_Fibroblast	NS	LTR	ERVL-MaLR	MLT1A	MLT1A_dup166	MLT1A_dup166:ERVL-MaLR:LTR
chr20	19979822	19979923	-7.88519	-2.92579	23.47	1.26875e-06	2.1355e-05	MIR_dup165977:MIR:SINE	ESC_vs_Fibroblast	NS	SINE	MIR	MIR	MIR_dup165977	MIR_dup165977:MIR:SINE
chr5	43058237	43059213	-7.72835	-3.07604	23.4353	1.29186e-06	2.17258e-05	LTR5B_dup104:ERVK:LTR	ESC_vs_Fibroblast	NS	LTR	ERVK	LTR5B	LTR5B_dup104	LTR5B_dup104:ERVK:LTR
chr5	153802446	153804086	-8.22424	-2.6493	23.4286	1.29637e-06	2.17836e-05	L1PB4_dup2486:L1:LINE	ESC_vs_Fibroblast	NS	LINE	L1	L1PB4	L1PB4_dup2486	L1PB4_dup2486:L1:LINE
chr20	44394328	44394540	7.69133	-1.40969	23.4249	1.29885e-06	2.1807e-05	MER20_dup15685:hAT-Charlie:DNA	ESC_vs_Fibroblast	NS	DNA	hAT-Charlie	MER20	MER20_dup15685	MER20_dup15685:hAT-Charlie:DNA
chr12	1615076	1615376	-7.98835	-2.88867	23.422	1.30082e-06	2.1822e-05	AluSp_dup31283:Alu:SINE	ESC_vs_Fibroblast	NS	SINE	Alu	AluSp	AluSp_dup31283	AluSp_dup31283:Alu:SINE
chr18	33292626	33293993	-3.00411	0.460487	23.4043	1.31287e-06	2.20058e-05	L1ME2_dup11787:L1:LINE	ESC_vs_Fibroblast	Significant	LINE	L1	L1ME2	L1ME2_dup11787	L1ME2_dup11787:L1:LINE
chr7	100957915	100958041	7.49171	-1.42942	23.3888	1.32348e-06	2.21652e-05	L2a_dup77382:L2:LINE	ESC_vs_Fibroblast	NS	LINE	L2	L2a	L2a_dup77382	L2a_dup77382:L2:LINE
chr17	40944057	40944289	-7.59736	-3.09833	23.3835	1.32713e-06	2.2208e-05	MIRb_dup199799:MIR:SINE	ESC_vs_Fibroblast	NS	SINE	MIR	MIRb	MIRb_dup199799	MIRb_dup199799:MIR:SINE
chr4	93186912	93187033	8.02508	-1.17269	23.3718	1.33524e-06	2.23252e-05	MLT1L_dup3258:ERVL-MaLR:LTR	ESC_vs_Fibroblast	NS	LTR	ERVL-MaLR	MLT1L	MLT1L_dup3258	MLT1L_dup3258:ERVL-MaLR:LTR
chr16	13448753	13451099	7.45736	1.78925	23.3639	1.34072e-06	2.23983e-05	HERVH-int_dup5306:ERV1:LTR	ESC_vs_Fibroblast	Significant	LTR	ERV1	HERVH-int	HERVH-int_dup5306	HERVH-int_dup5306:ERV1:LTR
chr6	150141907	150142062	-5.96747	-2.7418	23.344	1.35462e-06	2.26118e-05	MIRb_dup89714:MIR:SINE	ESC_vs_Fibroblast	NS	SINE	MIR	MIRb	MIRb_dup89714	MIRb_dup89714:MIR:SINE
chr15	89841215	89842118	7.79872	-0.576241	23.3069	1.38107e-06	2.30342e-05	L1M5_dup53679:L1:LINE	ESC_vs_Fibroblast	NS	LINE	L1	L1M5	L1M5_dup53679	L1M5_dup53679:L1:LINE
chr4	93191830	93192234	7.424	-1.62075	23.2842	1.39745e-06	2.32881e-05	LTR16B2_dup330:ERVL:LTR	ESC_vs_Fibroblast	NS	LTR	ERVL	LTR16B2	LTR16B2_dup330	LTR16B2_dup330:ERVL:LTR
chr17	34173148	34173377	7.61853	-1.56879	23.2621	1.41362e-06	2.35381e-05	MIR_dup154165:MIR:SINE	ESC_vs_Fibroblast	NS	SINE	MIR	MIR	MIR_dup154165	MIR_dup154165:MIR:SINE
chr2	5141352	5144659	7.16659	-1.20137	23.2585	1.41626e-06	2.35466e-05	HERVH-int_dup483:ERV1:LTR	ESC_vs_Fibroblast	NS	LTR	ERV1	HERVH-int	HERVH-int_dup483	HERVH-int_dup483:ERV1:LTR
chr5	18671296	18674259	7.30088	-0.258185	23.2582	1.41646e-06	2.35466e-05	HERVH-int_dup2094:ERV1:LTR	ESC_vs_Fibroblast	NS	LTR	ERV1	HERVH-int	HERVH-int_dup2094	HERVH-int_dup2094:ERV1:LTR
chr1	62699823	62699908	5.9025	-0.129068	23.2035	1.45732e-06	2.42059e-05	L2c_dup5108:L2:LINE	ESC_vs_Fibroblast	NS	LINE	L2	L2c	L2c_dup5108	L2c_dup5108:L2:LINE
chr15	40511642	40511928	5.0685	-0.629395	23.1999	1.46005e-06	2.42313e-05	AluSx_dup104424:Alu:SINE	ESC_vs_Fibroblast	NS	SINE	Alu	AluSx	AluSx_dup104424	AluSx_dup104424:Alu:SINE
chr2	223942482	223942777	-7.57962	-3.20632	23.1909	1.46693e-06	2.43255e-05	AluSx3_dup4520:Alu:SINE	ESC_vs_Fibroblast	NS	SINE	Alu	AluSx3	AluSx3_dup4520	AluSx3_dup4520:Alu:SINE
chr5	178512564	178513230	4.84464	-0.66524	23.1803	1.475e-06	2.44392e-05	L1MB8_dup5285:L1:LINE	ESC_vs_Fibroblast	NS	LINE	L1	L1MB8	L1MB8_dup5285	L1MB8_dup5285:L1:LINE
chr6	142337257	142341195	7.86373	1.21383	23.1748	1.47921e-06	2.44889e-05	HERVH-int_dup2692:ERV1:LTR	ESC_vs_Fibroblast	Significant	LTR	ERV1	HERVH-int	HERVH-int_dup2692	HERVH-int_dup2692:ERV1:LTR
chrX	113299712	113299852	8.0441	-1.51044	23.1482	1.49983e-06	2.48099e-05	AluSz_dup51388:Alu:SINE	ESC_vs_Fibroblast	NS	SINE	Alu	AluSz	AluSz_dup51388	AluSz_dup51388:Alu:SINE
chr2	118041605	118042085	8.58275	-0.0581751	23.1395	1.50665e-06	2.49023e-05	LTR7_dup285:ERV1:LTR	ESC_vs_Fibroblast	NS	LTR	ERV1	LTR7	LTR7_dup285	LTR7_dup285:ERV1:LTR
chr3	112345377	112345693	-7.6085	-3.16145	23.1124	1.52804e-06	2.52351e-05	AluSx1_dup19730:Alu:SINE	ESC_vs_Fibroblast	NS	SINE	Alu	AluSx1	AluSx1_dup19730	AluSx1_dup19730:Alu:SINE
chr9	93178901	93179561	8.73216	1.00073	23.1054	1.53358e-06	2.5306e-05	HERVH-int_dup3472:ERV1:LTR	ESC_vs_Fibroblast	Significant	LTR	ERV1	HERVH-int	HERVH-int_dup3472	HERVH-int_dup3472:ERV1:LTR
chr8	423935	424890	7.35328	-1.5303	23.0994	1.53841e-06	2.5365e-05	L1MB3_dup7223:L1:LINE	ESC_vs_Fibroblast	NS	LINE	L1	L1MB3	L1MB3_dup7223	L1MB3_dup7223:L1:LINE
chr17	13442177	13442614	-7.11373	-2.63175	23.0919	1.54436e-06	2.54423e-05	MLT1H1_dup3157:ERVL-MaLR:LTR	ESC_vs_Fibroblast	NS	LTR	ERVL-MaLR	MLT1H1	MLT1H1_dup3157	MLT1H1_dup3157:ERVL-MaLR:LTR
chr14	94737289	94740124	8.05881	-1.18992	23.0859	1.5492e-06	2.55e-05	L1MC1_dup11082:L1:LINE	ESC_vs_Fibroblast	NS	LINE	L1	L1MC1	L1MC1_dup11082	L1MC1_dup11082:L1:LINE
chr10	107487763	107490374	7.65022	0.231918	23.0845	1.55039e-06	2.55e-05	HERVH-int_dup4193:ERV1:LTR	ESC_vs_Fibroblast	Significant	LTR	ERV1	HERVH-int	HERVH-int_dup4193	HERVH-int_dup4193:ERV1:LTR
chr3	53894643	53897334	5.35829	-1.25745	23.0768	1.5566e-06	2.55813e-05	Tigger2_dup550:TcMar-Tigger:DNA	ESC_vs_Fibroblast	NS	DNA	TcMar-Tigger	Tigger2	Tigger2_dup550	Tigger2_dup550:TcMar-Tigger:DNA
chr19	59032450	59032763	7.1665	-1.59582	23.0714	1.56099e-06	2.56325e-05	AluYk4_dup1756:Alu:SINE	ESC_vs_Fibroblast	NS	SINE	Alu	AluYk4	AluYk4_dup1756	AluYk4_dup1756:Alu:SINE
chr18	32829334	32829642	2.67027	0.65496	23.0611	1.56936e-06	2.57478e-05	AluSx_dup123670:Alu:SINE	ESC_vs_Fibroblast	Significant	SINE	Alu	AluSx	AluSx_dup123670	AluSx_dup123670:Alu:SINE
chr6	22133352	22133915	7.38223	-1.95271	23.0596	1.57056e-06	2.57478e-05	MER77_dup401:ERVL:LTR	ESC_vs_Fibroblast	NS	LTR	ERVL	MER77	MER77_dup401	MER77_dup401:ERVL:LTR
chr9	18859542	18859773	-8.02333	-2.83172	23.0564	1.57315e-06	2.57633e-05	L1M5_dup32972:L1:LINE	ESC_vs_Fibroblast	NS	LINE	L1	L1M5	L1M5_dup32972	L1M5_dup32972:L1:LINE
chr12	66010800	66010994	-8.31926	-2.69209	23.0551	1.57428e-06	2.57633e-05	AluJb_dup94432:Alu:SINE	ESC_vs_Fibroblast	NS	SINE	Alu	AluJb	AluJb_dup94432	AluJb_dup94432:Alu:SINE
chr7	64408385	64410675	7.15447	-1.49562	23.0538	1.57534e-06	2.57633e-05	HERVK9-int_dup314:ERVK:LTR	ESC_vs_Fibroblast	NS	LTR	ERVK	HERVK9-int	HERVK9-int_dup314	HERVK9-int_dup314:ERVK:LTR
chr19	41485662	41486029	7.54717	-2.37816	23.05	1.57843e-06	2.5793e-05	THE1B_dup21298:ERVL-MaLR:LTR	ESC_vs_Fibroblast	NS	LTR	ERVL-MaLR	THE1B	THE1B_dup21298	THE1B_dup21298:ERVL-MaLR:LTR
chr2	48274662	48274974	7.17728	-2.1119	23.0333	1.5922e-06	2.5997e-05	MLT2F_dup166:ERVL:LTR	ESC_vs_Fibroblast	NS	LTR	ERVL	MLT2F	MLT2F_dup166	MLT2F_dup166:ERVL:LTR
chr19	8330887	8331320	4.41619	-1.0114	23.0303	1.59467e-06	2.60162e-05	L1MB5_dup8734:L1:LINE	ESC_vs_Fibroblast	NS	LINE	L1	L1MB5	L1MB5_dup8734	L1MB5_dup8734:L1:LINE
chr10	53798873	53799321	7.44486	-0.843412	23.0285	1.59615e-06	2.60194e-05	LTR7_dup1661:ERV1:LTR	ESC_vs_Fibroblast	NS	LTR	ERV1	LTR7	LTR7_dup1661	LTR7_dup1661:ERV1:LTR
chr4	75181387	75181686	-4.92525	-1.11315	23.0267	1.5977e-06	2.60235e-05	AluSq2_dup12738:Alu:SINE	ESC_vs_Fibroblast	NS	SINE	Alu	AluSq2	AluSq2_dup12738	AluSq2_dup12738:Alu:SINE
chr1	155201062	155201338	-3.1407	0.401897	23.0122	1.60977e-06	2.61991e-05	L2c_dup9826:L2:LINE	ESC_vs_Fibroblast	Significant	LINE	L2	L2c	L2c_dup9826	L2c_dup9826:L2:LINE
chr12	75877328	75877666	5.29078	-1.62994	22.969	1.64639e-06	2.67734e-05	L2c_dup105610:L2:LINE	ESC_vs_Fibroblast	NS	LINE	L2	L2c	L2c_dup105610	L2c_dup105610:L2:LINE
chr5	140628584	140628761	4.91987	-1.48775	22.9594	1.65457e-06	2.68847e-05	MLT1E2_dup1411:ERVL-MaLR:LTR	ESC_vs_Fibroblast	NS	LTR	ERVL-MaLR	MLT1E2	MLT1E2_dup1411	MLT1E2_dup1411:ERVL-MaLR:LTR
chr6	31806510	31806811	4.1871	-0.908967	22.955	1.65841e-06	2.69255e-05	AluSx1_dup33898:Alu:SINE	ESC_vs_Fibroblast	NS	SINE	Alu	AluSx1	AluSx1_dup33898	AluSx1_dup33898:Alu:SINE
chr7	130557083	130557709	-7.8062	-3.03867	22.9444	1.66753e-06	2.70412e-05	MLT1F2_dup2665:ERVL-MaLR:LTR	ESC_vs_Fibroblast	NS	LTR	ERVL-MaLR	MLT1F2	MLT1F2_dup2665	MLT1F2_dup2665:ERVL-MaLR:LTR
chr5	153775135	153775348	-8.25515	-2.69566	22.9421	1.66955e-06	2.70412e-05	MIRb_dup76718:MIR:SINE	ESC_vs_Fibroblast	NS	SINE	MIR	MIRb	MIRb_dup76718	MIRb_dup76718:MIR:SINE
chr2	39280587	39280703	7.37943	-1.38228	22.9421	1.66955e-06	2.70412e-05	L1MB8_dup1334:L1:LINE	ESC_vs_Fibroblast	NS	LINE	L1	L1MB8	L1MB8_dup1334	L1MB8_dup1334:L1:LINE
chr15	68581131	68581444	-7.97025	-2.92279	22.9281	1.68175e-06	2.72168e-05	L1ME3A_dup13036:L1:LINE	ESC_vs_Fibroblast	NS	LINE	L1	L1ME3A	L1ME3A_dup13036	L1ME3A_dup13036:L1:LINE
chr7	152341511	152341708	4.03226	-0.889638	22.9238	1.68553e-06	2.72561e-05	L1ME3D_dup2116:L1:LINE	ESC_vs_Fibroblast	NS	LINE	L1	L1ME3D	L1ME3D_dup2116	L1ME3D_dup2116:L1:LINE
chr7	134768966	134776042	7.41861	-1.51932	22.9043	1.70266e-06	2.75112e-05	L1MA5_dup2078:L1:LINE	ESC_vs_Fibroblast	NS	LINE	L1	L1MA5	L1MA5_dup2078	L1MA5_dup2078:L1:LINE
chrX	121360808	121361187	7.38427	-1.68894	22.8906	1.71487e-06	2.76862e-05	HERVH-int_dup3875:ERV1:LTR	ESC_vs_Fibroblast	NS	LTR	ERV1	HERVH-int	HERVH-int_dup3875	HERVH-int_dup3875:ERV1:LTR
chr15	48756051	48756130	-7.53175	-3.23625	22.8873	1.71781e-06	2.77115e-05	L4_dup14386:RTE:LINE	ESC_vs_Fibroblast	NS	LINE	RTE	L4	L4_dup14386	L4_dup14386:RTE:LINE
chr6	150146794	150147083	-8.17774	-2.42906	22.8809	1.72355e-06	2.77819e-05	AluJb_dup50728:Alu:SINE	ESC_vs_Fibroblast	NS	SINE	Alu	AluJb	AluJb_dup50728	AluJb_dup50728:Alu:SINE
chr9	12948827	12951745	7.06253	0.175883	22.8762	1.72774e-06	2.78273e-05	HERVH-int_dup3339:ERV1:LTR	ESC_vs_Fibroblast	Significant	LTR	ERV1	HERVH-int	HERVH-int_dup3339	HERVH-int_dup3339:ERV1:LTR
chr7	2945516	2945649	7.59153	-1.23793	22.8713	1.73215e-06	2.7876e-05	MER94_dup2177:hAT-Blackjack:DNA	ESC_vs_Fibroblast	NS	DNA	hAT-Blackjack	MER94	MER94_dup2177	MER94_dup2177:hAT-Blackjack:DNA
chr1	12036237	12036535	-4.18884	-1.69215	22.8283	1.77136e-06	2.84843e-05	AluSx_dup1179:Alu:SINE	ESC_vs_Fibroblast	NS	SINE	Alu	AluSx	AluSx_dup1179	AluSx_dup1179:Alu:SINE
chrY	6975716	6978123	7.17362	-2.06335	22.8234	1.77593e-06	2.85351e-05	HERVIP10FH-int_dup412:ERV1:LTR	ESC_vs_Fibroblast	NS	LTR	ERV1	HERVIP10FH-int	HERVIP10FH-int_dup412	HERVIP10FH-int_dup412:ERV1:LTR
chr15	68580468	68580612	-7.56616	-3.20955	22.773	1.82308e-06	2.92693e-05	MLT1A1_dup5801:ERVL-MaLR:LTR	ESC_vs_Fibroblast	NS	LTR	ERVL-MaLR	MLT1A1	MLT1A1_dup5801	MLT1A1_dup5801:ERVL-MaLR:LTR
chrX	137698215	137699259	4.86167	-1.71909	22.764	1.8317e-06	2.93843e-05	THE1D-int_dup1305:ERVL-MaLR:LTR	ESC_vs_Fibroblast	NS	LTR	ERVL-MaLR	THE1D-int	THE1D-int_dup1305	THE1D-int_dup1305:ERVL-MaLR:LTR
chr17	40941393	40941728	-7.53634	-3.23517	22.7512	1.84391e-06	2.95332e-05	AluSq2_dup46296:Alu:SINE	ESC_vs_Fibroblast	NS	SINE	Alu	AluSq2	AluSq2_dup46296	AluSq2_dup46296:Alu:SINE
chr11	86526233	86526472	-7.53634	-3.23517	22.7512	1.84391e-06	2.95332e-05	L2a_dup115520:L2:LINE	ESC_vs_Fibroblast	NS	LINE	L2	L2a	L2a_dup115520	L2a_dup115520:L2:LINE
chr22	45364545	45364757	7.56591	-1.84737	22.7385	1.85612e-06	2.97052e-05	Tigger4a_dup3459:TcMar-Tigger:DNA	ESC_vs_Fibroblast	NS	DNA	TcMar-Tigger	Tigger4a	Tigger4a_dup3459	Tigger4a_dup3459:TcMar-Tigger:DNA
chrX	45301561	45302270	-7.79885	-3.04738	22.7306	1.86376e-06	2.98039e-05	L1MA6_dup3190:L1:LINE	ESC_vs_Fibroblast	NS	LINE	L1	L1MA6	L1MA6_dup3190	L1MA6_dup3190:L1:LINE
chr4	93192643	93193090	7.45812	-0.703385	22.7239	1.87029e-06	2.98846e-05	LTR7_dup685:ERV1:LTR	ESC_vs_Fibroblast	NS	LTR	ERV1	LTR7	LTR7_dup685	LTR7_dup685:ERV1:LTR
chr19	11787078	11788703	5.07574	-0.429181	22.702	1.89168e-06	3.02025e-05	SVA_B_dup440:SVA_B:Other	ESC_vs_Fibroblast	NS	Other	SVA_B	SVA_B	SVA_B_dup440	SVA_B_dup440:SVA_B:Other
chr1	15632392	15633957	-7.48226	-3.24108	22.6851	1.90842e-06	3.04458e-05	THE1A-int_dup3:ERVL-MaLR:LTR	ESC_vs_Fibroblast	NS	LTR	ERVL-MaLR	THE1A-int	THE1A-int_dup3	THE1A-int_dup3:ERVL-MaLR:LTR
chr20	44442461	44442729	4.24304	0.640542	22.6755	1.91801e-06	3.05745e-05	AluSz6_dup43559:Alu:SINE	ESC_vs_Fibroblast	Significant	SINE	Alu	AluSz6	AluSz6_dup43559	AluSz6_dup43559:Alu:SINE
chr19	20990531	20996633	3.18693	1.8396	22.6734	1.92007e-06	3.05832e-05	L1PA3_dup10204:L1:LINE	ESC_vs_Fibroblast	Significant	LINE	L1	L1PA3	L1PA3_dup10204	L1PA3_dup10204:L1:LINE
chr4	131688968	131691928	8.36431	-1.10029	22.6622	1.93126e-06	3.07372e-05	HERVH-int_dup1808:ERV1:LTR	ESC_vs_Fibroblast	NS	LTR	ERV1	HERVH-int	HERVH-int_dup1808	HERVH-int_dup1808:ERV1:LTR
chr3	48316799	48317348	5.39525	-0.919067	22.6579	1.93562e-06	3.07823e-05	HERVIP10F-int_dup88:ERV1:LTR	ESC_vs_Fibroblast	NS	LTR	ERV1	HERVIP10F-int	HERVIP10F-int_dup88	HERVIP10F-int_dup88:ERV1:LTR
chr12	61373055	61373465	7.71578	-1.41298	22.6379	1.95587e-06	3.10798e-05	LTR7_dup1884:ERV1:LTR	ESC_vs_Fibroblast	NS	LTR	ERV1	LTR7	LTR7_dup1884	LTR7_dup1884:ERV1:LTR
chr19	36807430	36807822	5.21422	-1.24319	22.6215	1.97261e-06	3.13212e-05	MSTD_dup7189:ERVL-MaLR:LTR	ESC_vs_Fibroblast	NS	LTR	ERVL-MaLR	MSTD	MSTD_dup7189	MSTD_dup7189:ERVL-MaLR:LTR
chr15	33055505	33056053	-7.72407	-3.1	22.6152	1.97908e-06	3.13992e-05	MLT1F_dup3377:ERVL-MaLR:LTR	ESC_vs_Fibroblast	NS	LTR	ERVL-MaLR	MLT1F	MLT1F_dup3377	MLT1F_dup3377:ERVL-MaLR:LTR
chr3	48317415	48317565	7.35518	-1.72548	22.6074	1.98718e-06	3.14996e-05	HERVIP10F-int_dup89:ERV1:LTR	ESC_vs_Fibroblast	NS	LTR	ERV1	HERVIP10F-int	HERVIP10F-int_dup89	HERVIP10F-int_dup89:ERV1:LTR
chr1	68560890	68562863	-7.54094	-3.20898	22.6061	1.98853e-06	3.14996e-05	L1ME3_dup216:L1:LINE	ESC_vs_Fibroblast	NS	LINE	L1	L1ME3	L1ME3_dup216	L1ME3_dup216:L1:LINE
chr3	176010579	176010854	7.47449	-1.75412	22.5859	2.0095e-06	3.18068e-05	L1MEg2_dup172:L1:LINE	ESC_vs_Fibroblast	NS	LINE	L1	L1MEg2	L1MEg2_dup172	L1MEg2_dup172:L1:LINE
chr5	18537823	18538483	7.49185	-2.01345	22.5843	2.01125e-06	3.18096e-05	HERVH-int_dup2080:ERV1:LTR	ESC_vs_Fibroblast	NS	LTR	ERV1	HERVH-int	HERVH-int_dup2080	HERVH-int_dup2080:ERV1:LTR
chr16	29751562	29752546	8.02841	-1.27348	22.5693	2.02701e-06	3.20338e-05	LTR5B_dup292:ERVK:LTR	ESC_vs_Fibroblast	NS	LTR	ERVK	LTR5B	LTR5B_dup292	LTR5B_dup292:ERVK:LTR
chr5	168847739	168848062	7.32365	-1.86676	22.5585	2.03839e-06	3.21641e-05	MLT1I_dup4002:ERVL-MaLR:LTR	ESC_vs_Fibroblast	NS	LTR	ERVL-MaLR	MLT1I	MLT1I_dup4002	MLT1I_dup4002:ERVL-MaLR:LTR
chr2	12771546	12771925	7.6506	0.841018	22.5585	2.03845e-06	3.21641e-05	HERVH-int_dup505:ERV1:LTR	ESC_vs_Fibroblast	Significant	LTR	ERV1	HERVH-int	HERVH-int_dup505	HERVH-int_dup505:ERV1:LTR
chr11	14894500	14894913	7.26277	-2.24316	22.497	2.10477e-06	3.31846e-05	LTR54B_dup566:ERV1:LTR	ESC_vs_Fibroblast	NS	LTR	ERV1	LTR54B	LTR54B_dup566	LTR54B_dup566:ERV1:LTR
chr17	46752521	46752818	-7.48697	-3.26562	22.4842	2.11879e-06	3.33797e-05	AluSz_dup82700:Alu:SINE	ESC_vs_Fibroblast	NS	SINE	Alu	AluSz	AluSz_dup82700	AluSz_dup82700:Alu:SINE
chr9	99874906	99875070	7.38086	-1.79254	22.4369	2.17156e-06	3.41843e-05	MIR3_dup47735:MIR:SINE	ESC_vs_Fibroblast	NS	SINE	MIR	MIR3	MIR3_dup47735	MIR3_dup47735:MIR:SINE
chr5	7262918	7263692	8.13557	-0.445263	22.4297	2.17979e-06	3.42871e-05	L1M5_dup18439:L1:LINE	ESC_vs_Fibroblast	NS	LINE	L1	L1M5	L1M5_dup18439	L1M5_dup18439:L1:LINE
chr13	56153190	56153406	9.29082	0.517996	22.419	2.19189e-06	3.44506e-05	HERVH-int_dup4891:ERV1:LTR	ESC_vs_Fibroblast	Significant	LTR	ERV1	HERVH-int	HERVH-int_dup4891	HERVH-int_dup4891:ERV1:LTR
chr2	37871046	37871259	-7.36812	-3.23603	22.4061	2.20669e-06	3.46562e-05	MER30_dup414:hAT-Charlie:DNA	ESC_vs_Fibroblast	NS	DNA	hAT-Charlie	MER30	MER30_dup414	MER30_dup414:hAT-Charlie:DNA
chr8	141656257	141656558	-7.26085	-2.37824	22.4042	2.20891e-06	3.4664e-05	AluY_dup55755:Alu:SINE	ESC_vs_Fibroblast	NS	SINE	Alu	AluY	AluY_dup55755	AluY_dup55755:Alu:SINE
chr16	3087588	3087878	7.19935	-1.41196	22.3969	2.21733e-06	3.47517e-05	AluSx3_dup22999:Alu:SINE	ESC_vs_Fibroblast	NS	SINE	Alu	AluSx3	AluSx3_dup22999	AluSx3_dup22999:Alu:SINE
chrX	121359931	121360592	7.41285	-1.90374	22.3964	2.21793e-06	3.47517e-05	HERVH-int_dup3873:ERV1:LTR	ESC_vs_Fibroblast	NS	LTR	ERV1	HERVH-int	HERVH-int_dup3873	HERVH-int_dup3873:ERV1:LTR
chr6	3899462	3899565	-7.68391	-3.12546	22.3941	2.22061e-06	3.47665e-05	LTR12B_dup56:ERV1:LTR	ESC_vs_Fibroblast	NS	LTR	ERV1	LTR12B	LTR12B_dup56	LTR12B_dup56:ERV1:LTR
chr10	58114317	58114430	4.97441	-1.5217	22.388	2.22767e-06	3.48401e-05	L2a_dup105848:L2:LINE	ESC_vs_Fibroblast	NS	LINE	L2	L2a	L2a_dup105848	L2a_dup105848:L2:LINE
chr10	58861309	58861405	8.00832	-1.22849	22.387	2.22876e-06	3.48401e-05	L1ME1_dup19990:L1:LINE	ESC_vs_Fibroblast	NS	LINE	L1	L1ME1	L1ME1_dup19990	L1ME1_dup19990:L1:LINE
chr9	120481302	120481443	-7.68391	-3.12104	22.3832	2.23317e-06	3.4882e-05	MIRc_dup56003:MIR:SINE	ESC_vs_Fibroblast	NS	SINE	MIR	MIRc	MIRc_dup56003	MIRc_dup56003:MIR:SINE
chr10	14430912	14432190	-11.0087	0.106743	22.3793	2.23767e-06	3.49254e-05	HSMAR1_dup471:TcMar-Mariner:DNA	ESC_vs_Fibroblast	Significant	DNA	TcMar-Mariner	HSMAR1	HSMAR1_dup471	HSMAR1_dup471:TcMar-Mariner:DNA
chr18	56150762	56151096	-7.47753	-3.26779	22.3595	2.26091e-06	3.523e-05	AluSq2_dup48549:Alu:SINE	ESC_vs_Fibroblast	NS	SINE	Alu	AluSq2	AluSq2_dup48549	AluSq2_dup48549:Alu:SINE
chr2	171641423	171641777	7.44078	-1.25752	22.3588	2.2618e-06	3.523e-05	L1MA4_dup1232:L1:LINE	ESC_vs_Fibroblast	NS	LINE	L1	L1MA4	L1MA4_dup1232	L1MA4_dup1232:L1:LINE
chr19	11768082	11768524	7.0978	-1.45815	22.3582	2.26243e-06	3.523e-05	LTR22A_dup174:ERVK:LTR	ESC_vs_Fibroblast	NS	LTR	ERVK	LTR22A	LTR22A_dup174	LTR22A_dup174:ERVK:LTR
chr2	69361207	69361731	-4.16275	-1.63043	22.3487	2.27369e-06	3.53781e-05	L3_dup5600:CR1:LINE	ESC_vs_Fibroblast	NS	LINE	CR1	L3	L3_dup5600	L3_dup5600:CR1:LINE
chr19	23289312	23289611	7.28277	-1.77756	22.3342	2.29095e-06	3.56191e-05	AluSp_dup44929:Alu:SINE	ESC_vs_Fibroblast	NS	SINE	Alu	AluSp	AluSp_dup44929	AluSp_dup44929:Alu:SINE
chr16	65266048	65268794	9.84708	4.4331	22.3277	2.29865e-06	3.57113e-05	HERVH-int_dup5357:ERV1:LTR	ESC_vs_Fibroblast	Significant	LTR	ERV1	HERVH-int	HERVH-int_dup5357	HERVH-int_dup5357:ERV1:LTR
chr2	201447064	201447253	4.33043	-0.589031	22.3231	2.30414e-06	3.57691e-05	L1MEd_dup1638:L1:LINE	ESC_vs_Fibroblast	NS	LINE	L1	L1MEd	L1MEd_dup1638	L1MEd_dup1638:L1:LINE
chr4	88857899	88858114	8.84533	-0.887778	22.3143	2.31478e-06	3.59067e-05	HERVH-int_dup1671:ERV1:LTR	ESC_vs_Fibroblast	NS	LTR	ERV1	HERVH-int	HERVH-int_dup1671	HERVH-int_dup1671:ERV1:LTR
chr18	54083117	54086243	7.54039	-0.84076	22.2983	2.33417e-06	3.61796e-05	HERVH-int_dup5505:ERV1:LTR	ESC_vs_Fibroblast	NS	LTR	ERV1	HERVH-int	HERVH-int_dup5505	HERVH-int_dup5505:ERV1:LTR
chr5	178510852	178511589	3.81307	-0.493888	22.2826	2.35334e-06	3.64487e-05	L1MEf_dup4878:L1:LINE	ESC_vs_Fibroblast	NS	LINE	L1	L1MEf	L1MEf_dup4878	L1MEf_dup4878:L1:LINE
chr15	63423211	63423500	-2.87223	-0.384089	22.2741	2.36369e-06	3.65809e-05	AluSx_dup105885:Alu:SINE	ESC_vs_Fibroblast	NS	SINE	Alu	AluSx	AluSx_dup105885	AluSx_dup105885:Alu:SINE
chr13	21726748	21726967	7.34947	-1.70576	22.2699	2.36894e-06	3.66069e-05	L2a_dup128642:L2:LINE	ESC_vs_Fibroblast	NS	LINE	L2	L2a	L2a_dup128642	L2a_dup128642:L2:LINE
chr16	13446874	13447246	7.35995	1.51867	22.2698	2.36899e-06	3.66069e-05	HERVH-int_dup5301:ERV1:LTR	ESC_vs_Fibroblast	Significant	LTR	ERV1	HERVH-int	HERVH-int_dup5301	HERVH-int_dup5301:ERV1:LTR
chr15	50662001	50662304	4.67225	-0.452874	22.2663	2.37335e-06	3.66285e-05	AluSz6_dup34804:Alu:SINE	ESC_vs_Fibroblast	NS	SINE	Alu	AluSz6	AluSz6_dup34804	AluSz6_dup34804:Alu:SINE
chr15	65037516	65037709	7.16219	-2.14214	22.2658	2.37402e-06	3.66285e-05	MIR_dup142707:MIR:SINE	ESC_vs_Fibroblast	NS	SINE	MIR	MIR	MIR_dup142707	MIR_dup142707:MIR:SINE
chr4	66461619	66461755	-7.59317	-3.18296	22.2592	2.38212e-06	3.67029e-05	MIR_dup45987:MIR:SINE	ESC_vs_Fibroblast	NS	SINE	MIR	MIR	MIR_dup45987	MIR_dup45987:MIR:SINE
chr4	57895271	57895640	-7.7273	-3.1163	22.2589	2.38248e-06	3.67029e-05	L1MC5_dup5058:L1:LINE	ESC_vs_Fibroblast	NS	LINE	L1	L1MC5	L1MC5_dup5058	L1MC5_dup5058:L1:LINE
chr2	219717357	219717662	7.66001	-0.76086	22.2573	2.38452e-06	3.67063e-05	AluSz6_dup6849:Alu:SINE	ESC_vs_Fibroblast	NS	SINE	Alu	AluSz6	AluSz6_dup6849	AluSz6_dup6849:Alu:SINE
chr5	121811613	121814426	7.26624	0.174567	22.2361	2.41096e-06	3.7085e-05	HERVH-int_dup2247:ERV1:LTR	ESC_vs_Fibroblast	Significant	LTR	ERV1	HERVH-int	HERVH-int_dup2247	HERVH-int_dup2247:ERV1:LTR
chr9	76705497	76705876	8.89498	0.160859	22.2276	2.42164e-06	3.7217e-05	HERVH-int_dup3418:ERV1:LTR	ESC_vs_Fibroblast	Significant	LTR	ERV1	HERVH-int	HERVH-int_dup3418	HERVH-int_dup3418:ERV1:LTR
chr3	3904464	3904937	7.82347	-2.05377	22.2264	2.42323e-06	3.7217e-05	MLT1D_dup3065:ERVL-MaLR:LTR	ESC_vs_Fibroblast	NS	LTR	ERVL-MaLR	MLT1D	MLT1D_dup3065	MLT1D_dup3065:ERVL-MaLR:LTR
chr3	129782151	129782813	7.41287	-1.19563	22.2071	2.44764e-06	3.75633e-05	HERVH-int_dup1263:ERV1:LTR	ESC_vs_Fibroblast	NS	LTR	ERV1	HERVH-int	HERVH-int_dup1263	HERVH-int_dup1263:ERV1:LTR
chr11	46977261	46977535	7.12861	-0.936073	22.2028	2.45317e-06	3.76132e-05	AluSx1_dup65901:Alu:SINE	ESC_vs_Fibroblast	NS	SINE	Alu	AluSx1	AluSx1_dup65901	AluSx1_dup65901:Alu:SINE
chr21	34107906	34108093	5.11648	-1.5339	22.2017	2.45462e-06	3.76132e-05	MER5A_dup33974:hAT-Charlie:DNA	ESC_vs_Fibroblast	NS	DNA	hAT-Charlie	MER5A	MER5A_dup33974	MER5A_dup33974:hAT-Charlie:DNA
chr19	34399053	34399284	5.10885	-1.22736	22.2	2.45669e-06	3.76165e-05	MIRb_dup209290:MIR:SINE	ESC_vs_Fibroblast	NS	SINE	MIR	MIRb	MIRb_dup209290	MIRb_dup209290:MIR:SINE
chr7	97934834	97935034	4.05528	-0.333754	22.1897	2.46999e-06	3.77915e-05	AluJr_dup30151:Alu:SINE	ESC_vs_Fibroblast	NS	SINE	Alu	AluJr	AluJr_dup30151	AluJr_dup30151:Alu:SINE
chrX	122552977	122553277	-7.60838	-3.02816	22.1855	2.47531e-06	3.78441e-05	AluSq2_dup29567:Alu:SINE	ESC_vs_Fibroblast	NS	SINE	Alu	AluSq2	AluSq2_dup29567	AluSq2_dup29567:Alu:SINE
chr20	57033501	57034025	-4.13315	-0.510626	22.1834	2.47801e-06	3.78567e-05	L2a_dup165121:L2:LINE	ESC_vs_Fibroblast	NS	LINE	L2	L2a	L2a_dup165121	L2a_dup165121:L2:LINE
chr7	145909894	145910040	7.41632	-1.6066	22.1819	2.48001e-06	3.78586e-05	Plat_L3_dup1781:CR1:LINE	ESC_vs_Fibroblast	NS	LINE	CR1	Plat_L3	Plat_L3_dup1781	Plat_L3_dup1781:CR1:LINE
chr6	111022465	111022780	-7.61724	-3.11068	22.1774	2.48586e-06	3.79192e-05	AluY_dup42435:Alu:SINE	ESC_vs_Fibroblast	NS	SINE	Alu	AluY	AluY_dup42435	AluY_dup42435:Alu:SINE
chr6	150143658	150143751	-4.15485	-2.03486	22.162	2.50582e-06	3.81675e-05	MIR_dup71281:MIR:SINE	ESC_vs_Fibroblast	NS	SINE	MIR	MIR	MIR_dup71281	MIR_dup71281:MIR:SINE
chr11	61721606	61721926	-6.13519	-2.62029	22.1617	2.50628e-06	3.81675e-05	L1MC1_dup9339:L1:LINE	ESC_vs_Fibroblast	NS	LINE	L1	L1MC1	L1MC1_dup9339	L1MC1_dup9339:L1:LINE
chr1	46780363	46780696	7.2626	-2.04786	22.1605	2.50781e-06	3.81675e-05	L1MB3_dup403:L1:LINE	ESC_vs_Fibroblast	NS	LINE	L1	L1MB3	L1MB3_dup403	L1MB3_dup403:L1:LINE
chr14	53503501	53504703	2.15025	2.28668	22.1496	2.52207e-06	3.83452e-05	L1PA16_dup11998:L1:LINE	ESC_vs_Fibroblast	Significant	LINE	L1	L1PA16	L1PA16_dup11998	L1PA16_dup11998:L1:LINE
chr4	185622275	185622408	4.97396	-0.71961	22.1487	2.52329e-06	3.83452e-05	L2b_dup29147:L2:LINE	ESC_vs_Fibroblast	NS	LINE	L2	L2b	L2b_dup29147	L2b_dup29147:L2:LINE
chr7	64079625	64081255	7.29865	-0.619894	22.1416	2.53261e-06	3.84516e-05	HUERS-P3-int_dup197:ERV1:LTR	ESC_vs_Fibroblast	NS	LTR	ERV1	HUERS-P3-int	HUERS-P3-int_dup197	HUERS-P3-int_dup197:ERV1:LTR
chr2	77315373	77315800	7.43699	-1.09848	22.1405	2.5341e-06	3.84516e-05	LTR7_dup245:ERV1:LTR	ESC_vs_Fibroblast	NS	LTR	ERV1	LTR7	LTR7_dup245	LTR7_dup245:ERV1:LTR
chr1	16537109	16537292	7.64144	-1.83168	22.1085	2.57668e-06	3.90683e-05	L2b_dup749:L2:LINE	ESC_vs_Fibroblast	NS	LINE	L2	L2b	L2b_dup749	L2b_dup749:L2:LINE
chrX	124517027	124517530	7.66861	-1.62822	22.1063	2.5796e-06	3.90832e-05	L1MA6_dup3441:L1:LINE	ESC_vs_Fibroblast	NS	LINE	L1	L1MA6	L1MA6_dup3441	L1MA6_dup3441:L1:LINE
chr6	170125833	170126214	3.28827	0.18655	22.0742	2.62314e-06	3.97131e-05	MER65A_dup661:ERV1:LTR	ESC_vs_Fibroblast	Significant	LTR	ERV1	MER65A	MER65A_dup661	MER65A_dup661:ERV1:LTR
chrX	110369708	110369901	-3.76191	-1.26879	22.0414	2.66828e-06	4.03662e-05	MIRc_dup59977:MIR:SINE	ESC_vs_Fibroblast	NS	SINE	MIR	MIRc	MIRc_dup59977	MIRc_dup59977:MIR:SINE
chr16	70650819	70651194	8.13004	-0.783379	22.0364	2.67531e-06	4.04423e-05	HERVH-int_dup5365:ERV1:LTR	ESC_vs_Fibroblast	NS	LTR	ERV1	HERVH-int	HERVH-int_dup5365	HERVH-int_dup5365:ERV1:LTR
chr18	56163046	56163162	-7.44075	-3.29553	22.0229	2.69411e-06	4.0696e-05	MIRb_dup206547:MIR:SINE	ESC_vs_Fibroblast	NS	SINE	MIR	MIRb	MIRb_dup206547	MIRb_dup206547:MIR:SINE
chrX	97899293	97899815	4.98067	-0.76868	22.0117	2.70992e-06	4.08792e-05	L2a_dup99631:L2:LINE	ESC_vs_Fibroblast	NS	LINE	L2	L2a	L2a_dup99631	L2a_dup99631:L2:LINE
chr2	12710236	12713300	7.32337	-0.893793	22.0114	2.71029e-06	4.08792e-05	HERVH-int_dup496:ERV1:LTR	ESC_vs_Fibroblast	NS	LTR	ERV1	HERVH-int	HERVH-int_dup496	HERVH-int_dup496:ERV1:LTR
chr4	177600801	177600956	-7.47275	-3.26887	22.0061	2.71792e-06	4.09636e-05	MIR3_dup26896:MIR:SINE	ESC_vs_Fibroblast	NS	SINE	MIR	MIR3	MIR3_dup26896	MIR3_dup26896:MIR:SINE
chr4	24520843	24520911	7.05082	-1.88466	21.9853	2.74752e-06	4.13789e-05	L2c_dup37685:L2:LINE	ESC_vs_Fibroblast	NS	LINE	L2	L2c	L2c_dup37685	L2c_dup37685:L2:LINE
chrX	15873778	15874053	7.43018	-1.48843	21.9746	2.76276e-06	4.15774e-05	L2a_dup96224:L2:LINE	ESC_vs_Fibroblast	NS	LINE	L2	L2a	L2a_dup96224	L2a_dup96224:L2:LINE
chr2	191762479	191762708	-4.09926	-1.64829	21.9663	2.77481e-06	4.17276e-05	Tigger16b_dup172:TcMar-Tigger:DNA	ESC_vs_Fibroblast	NS	DNA	TcMar-Tigger	Tigger16b	Tigger16b_dup172	Tigger16b_dup172:TcMar-Tigger:DNA
chr10	118658571	118659017	-5.60674	-2.75648	21.9592	2.78505e-06	4.18504e-05	L2a_dup109257:L2:LINE	ESC_vs_Fibroblast	NS	LINE	L2	L2a	L2a_dup109257	L2a_dup109257:L2:LINE
chr22	18038775	18038940	7.53814	-1.11382	21.9309	2.82647e-06	4.24412e-05	MER47A_dup2947:TcMar-Tigger:DNA	ESC_vs_Fibroblast	NS	DNA	TcMar-Tigger	MER47A	MER47A_dup2947	MER47A_dup2947:TcMar-Tigger:DNA
chr5	25414951	25415050	7.38792	-2.14453	21.9165	2.84776e-06	4.27226e-05	MIRc_dup32083:MIR:SINE	ESC_vs_Fibroblast	NS	SINE	MIR	MIRc	MIRc_dup32083	MIRc_dup32083:MIR:SINE
chr1	196224603	196224920	4.93507	-1.18518	21.9154	2.84944e-06	4.27226e-05	MER46C_dup167:TcMar-Tigger:DNA	ESC_vs_Fibroblast	NS	DNA	TcMar-Tigger	MER46C	MER46C_dup167	MER46C_dup167:TcMar-Tigger:DNA
chr4	187163914	187165154	8.57197	-0.583902	21.9057	2.86389e-06	4.29073e-05	HERVH-int_dup2015:ERV1:LTR	ESC_vs_Fibroblast	NS	LTR	ERV1	HERVH-int	HERVH-int_dup2015	HERVH-int_dup2015:ERV1:LTR
chr19	54408272	54408367	7.36147	-1.21332	21.8944	2.88075e-06	4.31279e-05	MIRc_dup97263:MIR:SINE	ESC_vs_Fibroblast	NS	SINE	MIR	MIRc	MIRc_dup97263	MIRc_dup97263:MIR:SINE
chr19	45303997	45305363	7.32559	-1.63221	21.8909	2.88606e-06	4.31753e-05	MSR1_dup91:Satellite:Satellite	ESC_vs_Fibroblast	NS	Satellite	Satellite	MSR1	MSR1_dup91	MSR1_dup91:Satellite:Satellite
chr19	16992530	16993201	-7.44561	-3.24113	21.8872	2.89161e-06	4.32263e-05	LTR76_dup167:ERV1:LTR	ESC_vs_Fibroblast	NS	LTR	ERV1	LTR76	LTR76_dup167	LTR76_dup167:ERV1:LTR
chr6	18759711	18760101	8.20323	0.644225	21.8613	2.93091e-06	4.37814e-05	LTR7_dup958:ERV1:LTR	ESC_vs_Fibroblast	Significant	LTR	ERV1	LTR7	LTR7_dup958	LTR7_dup958:ERV1:LTR
chr6	148615460	148615725	-7.96721	-2.95374	21.8319	2.97608e-06	4.44232e-05	MIR_dup71207:MIR:SINE	ESC_vs_Fibroblast	NS	SINE	MIR	MIR	MIR_dup71207	MIR_dup71207:MIR:SINE
chr10	16036224	16036519	7.39205	-1.59298	21.8091	3.01175e-06	4.49224e-05	AluY_dup67989:Alu:SINE	ESC_vs_Fibroblast	NS	SINE	Alu	AluY	AluY_dup67989	AluY_dup67989:Alu:SINE
chr19	46664695	46667789	-7.64065	-3.15545	21.8044	3.01901e-06	4.49975e-05	L1PA12_dup1686:L1:LINE	ESC_vs_Fibroblast	NS	LINE	L1	L1PA12	L1PA12_dup1686	L1PA12_dup1686:L1:LINE
chr5	135903225	135906483	7.49165	-0.602884	21.7983	3.02871e-06	4.51088e-05	HERVH-int_dup2316:ERV1:LTR	ESC_vs_Fibroblast	NS	LTR	ERV1	HERVH-int	HERVH-int_dup2316	HERVH-int_dup2316:ERV1:LTR
chr3	48321850	48322130	7.36683	-1.31738	21.7944	3.03478e-06	4.5156e-05	AluSz_dup16791:Alu:SINE	ESC_vs_Fibroblast	NS	SINE	Alu	AluSz	AluSz_dup16791	AluSz_dup16791:Alu:SINE
chr2	234880192	234881676	3.93145	-0.165736	21.7934	3.03635e-06	4.5156e-05	LTR12C_dup186:ERV1:LTR	ESC_vs_Fibroblast	NS	LTR	ERV1	LTR12C	LTR12C_dup186	LTR12C_dup186:ERV1:LTR
chrX	125402732	125407653	7.49538	-0.8116	21.7701	3.07358e-06	4.56759e-05	L1PA10_dup4365:L1:LINE	ESC_vs_Fibroblast	NS	LINE	L1	L1PA10	L1PA10_dup4365	L1PA10_dup4365:L1:LINE
chr11	75284513	75284657	-3.94759	-2.09848	21.75	3.10586e-06	4.61217e-05	MIRc_dup69778:MIR:SINE	ESC_vs_Fibroblast	NS	SINE	MIR	MIRc	MIRc_dup69778	MIRc_dup69778:MIR:SINE
chr2	156866075	156866423	7.12427	-1.71092	21.7435	3.11652e-06	4.62459e-05	THE1B_dup2566:ERVL-MaLR:LTR	ESC_vs_Fibroblast	NS	LTR	ERVL-MaLR	THE1B	THE1B_dup2566	THE1B_dup2566:ERVL-MaLR:LTR
chr9	96113919	96114584	7.27521	3.61111	21.7416	3.11956e-06	4.6257e-05	HERVH-int_dup3480:ERV1:LTR	ESC_vs_Fibroblast	Significant	LTR	ERV1	HERVH-int	HERVH-int_dup3480	HERVH-int_dup3480:ERV1:LTR
chr12	76699153	76699838	-7.96723	-2.92904	21.7387	3.12422e-06	4.62921e-05	LTR8A_dup2067:ERV1:LTR	ESC_vs_Fibroblast	NS	LTR	ERV1	LTR8A	LTR8A_dup2067	LTR8A_dup2067:ERV1:LTR
chr6	86162934	86163053	-7.38796	-3.32708	21.7357	3.12905e-06	4.63298e-05	MIRb_dup86001:MIR:SINE	ESC_vs_Fibroblast	NS	SINE	MIR	MIRb	MIRb_dup86001	MIRb_dup86001:MIR:SINE
chr2	198452083	198452450	7.3774	-0.4117	21.7312	3.13655e-06	4.64066e-05	LTR7_dup344:ERV1:LTR	ESC_vs_Fibroblast	NS	LTR	ERV1	LTR7	LTR7_dup344	LTR7_dup344:ERV1:LTR
chr16	68715458	68715767	7.32322	-0.68688	21.7077	3.17517e-06	4.69436e-05	AluSz6_dup37278:Alu:SINE	ESC_vs_Fibroblast	NS	SINE	Alu	AluSz6	AluSz6_dup37278	AluSz6_dup37278:Alu:SINE
chr1	81711421	81714673	5.44323	2.57973	21.703	3.18286e-06	4.7023e-05	HERVH-int_dup169:ERV1:LTR	ESC_vs_Fibroblast	Significant	LTR	ERV1	HERVH-int	HERVH-int_dup169	HERVH-int_dup169:ERV1:LTR
chr3	99466703	99466805	-7.44564	-3.29444	21.7001	3.18772e-06	4.70259e-05	MIR3_dup19257:MIR:SINE	ESC_vs_Fibroblast	NS	SINE	MIR	MIR3	MIR3_dup19257	MIR3_dup19257:MIR:SINE
chr6	86202074	86202185	-7.44564	-3.29444	21.7001	3.18772e-06	4.70259e-05	MamRep564_dup311:MamRep564:Unknown	ESC_vs_Fibroblast	NS	Unknown	MamRep564	MamRep564	MamRep564_dup311	MamRep564_dup311:MamRep564:Unknown
chr11	66013876	66015274	-3.22478	0.0484973	21.6742	3.23104e-06	4.76301e-05	L2a_dup114107:L2:LINE	ESC_vs_Fibroblast	Significant	LINE	L2	L2a	L2a_dup114107	L2a_dup114107:L2:LINE
chr20	57388994	57389881	7.46798	-1.35607	21.6348	3.2982e-06	4.85847e-05	L1MC3_dup12888:L1:LINE	ESC_vs_Fibroblast	NS	LINE	L1	L1MC3	L1MC3_dup12888	L1MC3_dup12888:L1:LINE
chr6	31136290	31136511	7.18545	-1.18816	21.6256	3.31405e-06	4.87825e-05	L2c_dup53735:L2:LINE	ESC_vs_Fibroblast	NS	LINE	L2	L2c	L2c_dup53735	L2c_dup53735:L2:LINE
chr4	62605026	62605207	7.99744	-1.67274	21.6234	3.31777e-06	4.88017e-05	AluSz6_dup10722:Alu:SINE	ESC_vs_Fibroblast	NS	SINE	Alu	AluSz6	AluSz6_dup10722	AluSz6_dup10722:Alu:SINE
chr7	32954648	32955017	-7.92986	-2.83754	21.6148	3.33274e-06	4.89862e-05	MSTB_dup3421:ERVL-MaLR:LTR	ESC_vs_Fibroblast	NS	LTR	ERVL-MaLR	MSTB	MSTB_dup3421	MSTB_dup3421:ERVL-MaLR:LTR
chr5	170191237	170194457	7.02327	-1.42787	21.6007	3.35733e-06	4.93118e-05	HERVH-int_dup2379:ERV1:LTR	ESC_vs_Fibroblast	NS	LTR	ERV1	HERVH-int	HERVH-int_dup2379	HERVH-int_dup2379:ERV1:LTR
chr7	125757394	125758930	7.63244	-2.17681	21.5864	3.38241e-06	4.9644e-05	THE1B-int_dup2150:ERVL-MaLR:LTR	ESC_vs_Fibroblast	NS	LTR	ERVL-MaLR	THE1B-int	THE1B-int_dup2150	THE1B-int_dup2150:ERVL-MaLR:LTR
chr13	56152363	56152811	11.5862	2.84386	21.5813	3.39141e-06	4.97398e-05	LTR7_dup1958:ERV1:LTR	ESC_vs_Fibroblast	Significant	LTR	ERV1	LTR7	LTR7_dup1958	LTR7_dup1958:ERV1:LTR
chr3	48329593	48329887	7.01016	-1.35946	21.562	3.42571e-06	5.02064e-05	AluJb_dup25776:Alu:SINE	ESC_vs_Fibroblast	NS	SINE	Alu	AluJb	AluJb_dup25776	AluJb_dup25776:Alu:SINE
chr4	75033558	75034398	7.45452	-1.97261	21.5503	3.44672e-06	5.04777e-05	L2a_dup45433:L2:LINE	ESC_vs_Fibroblast	NS	LINE	L2	L2a	L2a_dup45433	L2a_dup45433:L2:LINE
chr17	73563741	73564052	4.72476	-1.22699	21.5228	3.49649e-06	5.11694e-05	AluJb_dup124211:Alu:SINE	ESC_vs_Fibroblast	NS	SINE	Alu	AluJb	AluJb_dup124211	AluJb_dup124211:Alu:SINE
chr17	8871362	8871785	6.95349	-1.32635	21.5102	3.51943e-06	5.14678e-05	L2_dup50013:L2:LINE	ESC_vs_Fibroblast	NS	LINE	L2	L2	L2_dup50013	L2_dup50013:L2:LINE
chr19	36648654	36651479	7.02942	0.714146	21.5019	3.53469e-06	5.16131e-05	HERVH-int_dup5636:ERV1:LTR	ESC_vs_Fibroblast	Significant	LTR	ERV1	HERVH-int	HERVH-int_dup5636	HERVH-int_dup5636:ERV1:LTR
chr17	45389180	45389346	-7.50131	-3.24135	21.5014	3.53571e-06	5.16131e-05	MIR3_dup80699:MIR:SINE	ESC_vs_Fibroblast	NS	SINE	MIR	MIR3	MIR3_dup80699	MIR3_dup80699:MIR:SINE
chr12	78344285	78345860	-7.39298	-3.32599	21.5007	3.53703e-06	5.16131e-05	L1PA5_dup8874:L1:LINE	ESC_vs_Fibroblast	NS	LINE	L1	L1PA5	L1PA5_dup8874	L1PA5_dup8874:L1:LINE
chr11	45946545	45946739	7.14686	-0.614029	21.4899	3.5569e-06	5.18655e-05	MIRc_dup68482:MIR:SINE	ESC_vs_Fibroblast	NS	SINE	MIR	MIRc	MIRc_dup68482	MIRc_dup68482:MIR:SINE
chr1	63906918	63907206	3.95269	-1.2826	21.4824	3.57087e-06	5.20316e-05	AluSg_dup1438:Alu:SINE	ESC_vs_Fibroblast	NS	SINE	Alu	AluSg	AluSg_dup1438	AluSg_dup1438:Alu:SINE
chr16	68715068	68715283	7.59097	-0.933378	21.4807	3.57415e-06	5.20419e-05	MIR_dup150346:MIR:SINE	ESC_vs_Fibroblast	NS	SINE	MIR	MIR	MIR_dup150346	MIR_dup150346:MIR:SINE
chr13	56154072	56154574	9.66864	0.934207	21.4711	3.59208e-06	5.22652e-05	HERVH-int_dup4893:ERV1:LTR	ESC_vs_Fibroblast	Significant	LTR	ERV1	HERVH-int	HERVH-int_dup4893	HERVH-int_dup4893:ERV1:LTR
chr6	32623524	32624592	7.59967	-1.97431	21.467	3.59967e-06	5.23379e-05	MER11C_dup296:ERVK:LTR	ESC_vs_Fibroblast	NS	LTR	ERVK	MER11C	MER11C_dup296	MER11C_dup296:ERVK:LTR
chr3	11267386	11267534	-5.02647	-1.86181	21.4613	3.61048e-06	5.24573e-05	AluSx_dup22484:Alu:SINE	ESC_vs_Fibroblast	NS	SINE	Alu	AluSx	AluSx_dup22484	AluSx_dup22484:Alu:SINE
chr11	94148993	94149274	2.60315	1.12924	21.4569	3.61874e-06	5.25394e-05	AluSx1_dup67782:Alu:SINE	ESC_vs_Fibroblast	Significant	SINE	Alu	AluSx1	AluSx1_dup67782	AluSx1_dup67782:Alu:SINE
chr18	23748960	23749230	2.68022	1.372	21.4473	3.63696e-06	5.27661e-05	AluJb_dup126147:Alu:SINE	ESC_vs_Fibroblast	Significant	SINE	Alu	AluJb	AluJb_dup126147	AluJb_dup126147:Alu:SINE
chr21	24739185	24739948	8.37155	-1.08144	21.4222	3.68489e-06	5.3423e-05	LTR1B_dup1142:ERV1:LTR	ESC_vs_Fibroblast	NS	LTR	ERV1	LTR1B	LTR1B_dup1142	LTR1B_dup1142:ERV1:LTR
chr3	112138593	112138742	7.12056	0.961764	21.4087	3.7109e-06	5.37615e-05	HERVH-int_dup1216:ERV1:LTR	ESC_vs_Fibroblast	Significant	LTR	ERV1	HERVH-int	HERVH-int_dup1216	HERVH-int_dup1216:ERV1:LTR
chr5	703017	706303	4.82087	-0.747377	21.3969	3.73378e-06	5.40541e-05	HERVH-int_dup2029:ERV1:LTR	ESC_vs_Fibroblast	NS	LTR	ERV1	HERVH-int	HERVH-int_dup2029	HERVH-int_dup2029:ERV1:LTR
chr19	41814901	41815046	-7.42118	-3.24866	21.3842	3.75851e-06	5.43343e-05	Charlie4z_dup5659:hAT-Charlie:DNA	ESC_vs_Fibroblast	NS	DNA	hAT-Charlie	Charlie4z	Charlie4z_dup5659	Charlie4z_dup5659:hAT-Charlie:DNA
chr15	74697104	74697187	-7.33322	-3.35921	21.3842	3.75852e-06	5.43343e-05	MER33_dup7550:hAT-Charlie:DNA	ESC_vs_Fibroblast	NS	DNA	hAT-Charlie	MER33	MER33_dup7550	MER33_dup7550:hAT-Charlie:DNA
chr16	17320996	17321314	-4.63365	-2.32385	21.374	3.77857e-06	5.45851e-05	L2c_dup122311:L2:LINE	ESC_vs_Fibroblast	NS	LINE	L2	L2c	L2c_dup122311	L2c_dup122311:L2:LINE
chr3	115512330	115512779	7.05803	-1.64523	21.3643	3.7978e-06	5.48237e-05	LTR7_dup486:ERV1:LTR	ESC_vs_Fibroblast	NS	LTR	ERV1	LTR7	LTR7_dup486	LTR7_dup486:ERV1:LTR
chr7	125550470	125553446	6.94956	-0.846657	21.346	3.83413e-06	5.53085e-05	HERVH-int_dup3010:ERV1:LTR	ESC_vs_Fibroblast	NS	LTR	ERV1	HERVH-int	HERVH-int_dup3010	HERVH-int_dup3010:ERV1:LTR
chr15	81940991	81942268	7.17327	-2.37247	21.3434	3.83949e-06	5.53462e-05	L1PB3_dup3125:L1:LINE	ESC_vs_Fibroblast	NS	LINE	L1	L1PB3	L1PB3_dup3125	L1PB3_dup3125:L1:LINE
chrX	107238897	107239715	7.25851	-2.04612	21.3301	3.86607e-06	5.56896e-05	L1PB1_dup8518:L1:LINE	ESC_vs_Fibroblast	NS	LINE	L1	L1PB1	L1PB1_dup8518	L1PB1_dup8518:L1:LINE
chr6	33110356	33110503	7.14344	-1.78966	21.326	3.87442e-06	5.57359e-05	AluJb_dup46240:Alu:SINE	ESC_vs_Fibroblast	NS	SINE	Alu	AluJb	AluJb_dup46240	AluJb_dup46240:Alu:SINE
chr11	111432736	111432854	-7.50135	-3.26236	21.3258	3.87481e-06	5.57359e-05	L2b_dup65758:L2:LINE	ESC_vs_Fibroblast	NS	LINE	L2	L2b	L2b_dup65758	L2b_dup65758:L2:LINE
chr10	53795712	53795861	7.35183	-1.75426	21.3157	3.89534e-06	5.59643e-05	HERVH-int_dup4087:ERV1:LTR	ESC_vs_Fibroblast	NS	LTR	ERV1	HERVH-int	HERVH-int_dup4087	HERVH-int_dup4087:ERV1:LTR
chr13	51743504	51744001	6.95741	-1.80564	21.3152	3.89623e-06	5.59643e-05	MSTA-int_dup2550:ERVL-MaLR:LTR	ESC_vs_Fibroblast	NS	LTR	ERVL-MaLR	MSTA-int	MSTA-int_dup2550	MSTA-int_dup2550:ERVL-MaLR:LTR
chr9	139827449	139829002	3.02154	-0.467242	21.3076	3.91174e-06	5.61471e-05	MSTD-int_dup416:ERVL-MaLR:LTR	ESC_vs_Fibroblast	NS	LTR	ERVL-MaLR	MSTD-int	MSTD-int_dup416	MSTD-int_dup416:ERVL-MaLR:LTR
chr2	97744490	97745391	7.55947	-1.76838	21.2973	3.93277e-06	5.6363e-05	L1PA12_dup195:L1:LINE	ESC_vs_Fibroblast	NS	LINE	L1	L1PA12	L1PA12_dup195	L1PA12_dup195:L1:LINE
chrX	45302266	45302760	-7.32807	-3.36031	21.2967	3.93416e-06	5.6363e-05	L1PA15_dup4740:L1:LINE	ESC_vs_Fibroblast	NS	LINE	L1	L1PA15	L1PA15_dup4740	L1PA15_dup4740:L1:LINE
chr11	66450535	66450836	4.05116	-1.41721	21.2962	3.93516e-06	5.6363e-05	AluYa5_dup2648:Alu:SINE	ESC_vs_Fibroblast	NS	SINE	Alu	AluYa5	AluYa5_dup2648	AluYa5_dup2648:Alu:SINE
chr11	61590744	61590923	7.28666	-1.87986	21.2844	3.95944e-06	5.66705e-05	MIR3_dup61269:MIR:SINE	ESC_vs_Fibroblast	NS	SINE	MIR	MIR3	MIR3_dup61269	MIR3_dup61269:MIR:SINE
chr9	99879568	99879687	7.71832	-0.925521	21.2755	3.9779e-06	5.68944e-05	L1MB3_dup8604:L1:LINE	ESC_vs_Fibroblast	NS	LINE	L1	L1MB3	L1MB3_dup8604	L1MB3_dup8604:L1:LINE
chr5	1263521	1263820	7.08532	-1.69423	21.2633	4.00321e-06	5.71866e-05	AluSz_dup25140:Alu:SINE	ESC_vs_Fibroblast	NS	SINE	Alu	AluSz	AluSz_dup25140	AluSz_dup25140:Alu:SINE
chr17	41185576	41185737	7.17325	-2.14709	21.2629	4.004e-06	5.71866e-05	MIRc_dup91944:MIR:SINE	ESC_vs_Fibroblast	NS	SINE	MIR	MIRc	MIRc_dup91944	MIRc_dup91944:MIR:SINE
chr2	238291962	238292025	-7.33837	-3.35812	21.2507	4.02956e-06	5.7511e-05	Tigger15a_dup936:TcMar-Tigger:DNA	ESC_vs_Fibroblast	NS	DNA	TcMar-Tigger	Tigger15a	Tigger15a_dup936	Tigger15a_dup936:TcMar-Tigger:DNA
chr16	58078069	58078350	7.05302	-1.00701	21.2428	4.04632e-06	5.76692e-05	AluJb_dup115673:Alu:SINE	ESC_vs_Fibroblast	NS	SINE	Alu	AluJb	AluJb_dup115673	AluJb_dup115673:Alu:SINE
chr10	135142882	135143174	-7.37793	-3.14868	21.2428	4.04636e-06	5.76692e-05	AluJr_dup46096:Alu:SINE	ESC_vs_Fibroblast	NS	SINE	Alu	AluJr	AluJr_dup46096	AluJr_dup46096:Alu:SINE
chr19	11432196	11432512	3.94452	-0.574896	21.2402	4.05173e-06	5.7705e-05	L2a_dup157269:L2:LINE	ESC_vs_Fibroblast	NS	LINE	L2	L2a	L2a_dup157269	L2a_dup157269:L2:LINE
chr22	38767606	38771715	3.84388	-0.40588	21.2152	4.10494e-06	5.84216e-05	L1M2c_dup430:L1:LINE	ESC_vs_Fibroblast	NS	LINE	L1	L1M2c	L1M2c_dup430	L1M2c_dup430:L1:LINE
chr10	33185642	33185867	-7.86978	-2.87522	21.2058	4.12515e-06	5.86678e-05	L2_dup36366:L2:LINE	ESC_vs_Fibroblast	NS	LINE	L2	L2	L2_dup36366	L2_dup36366:L2:LINE
chr6	126007986	126009758	8.58776	1.86274	21.2042	4.12866e-06	5.86765e-05	L1PB2_dup1133:L1:LINE	ESC_vs_Fibroblast	Significant	LINE	L1	L1PB2	L1PB2_dup1133	L1PB2_dup1133:L1:LINE
chr10	28395711	28395836	-7.75339	-3.07559	21.1839	4.17265e-06	5.92599e-05	L2_dup36248:L2:LINE	ESC_vs_Fibroblast	NS	LINE	L2	L2	L2_dup36248	L2_dup36248:L2:LINE
chr2	165504922	165506780	-7.71427	-2.65604	21.18	4.18113e-06	5.93385e-05	L1MB3_dup2418:L1:LINE	ESC_vs_Fibroblast	NS	LINE	L1	L1MB3	L1MB3_dup2418	L1MB3_dup2418:L1:LINE
chr7	93273206	93273867	7.67438	-1.44219	21.1565	4.23261e-06	6.0027e-05	HERVH-int_dup2922:ERV1:LTR	ESC_vs_Fibroblast	NS	LTR	ERV1	HERVH-int	HERVH-int_dup2922	HERVH-int_dup2922:ERV1:LTR
chr2	170610531	170610874	7.7905	-1.65379	21.1543	4.23739e-06	6.00525e-05	MSTB1_dup655:ERVL-MaLR:LTR	ESC_vs_Fibroblast	NS	LTR	ERVL-MaLR	MSTB1	MSTB1_dup655	MSTB1_dup655:ERVL-MaLR:LTR
chr15	33030158	33030881	-2.86415	-0.565557	21.1519	4.2429e-06	6.00884e-05	L1M4_dup14145:L1:LINE	ESC_vs_Fibroblast	NS	LINE	L1	L1M4	L1M4_dup14145	L1M4_dup14145:L1:LINE
chr11	96462969	96463628	7.44434	-0.545806	21.0892	4.38385e-06	6.20409e-05	HERVH-int_dup4456:ERV1:LTR	ESC_vs_Fibroblast	NS	LTR	ERV1	HERVH-int	HERVH-int_dup4456	HERVH-int_dup4456:ERV1:LTR
chr15	25240183	25240473	2.90746	1.80415	21.0837	4.39651e-06	6.21766e-05	AluSg_dup30746:Alu:SINE	ESC_vs_Fibroblast	Significant	SINE	Alu	AluSg	AluSg_dup30746	AluSg_dup30746:Alu:SINE
chr15	50657922	50658123	7.92516	-1.22591	21.0792	4.40693e-06	6.22794e-05	AluJo_dup53724:Alu:SINE	ESC_vs_Fibroblast	NS	SINE	Alu	AluJo	AluJo_dup53724	AluJo_dup53724:Alu:SINE
chr6	39153882	39153980	7.20227	-2.34803	21.0779	4.40995e-06	6.22794e-05	L2a_dup65321:L2:LINE	ESC_vs_Fibroblast	NS	LINE	L2	L2a	L2a_dup65321	L2a_dup65321:L2:LINE
chr5	101938186	101940294	7.4094	-1.82936	21.0763	4.41348e-06	6.22856e-05	L1PREC2_dup2579:L1:LINE	ESC_vs_Fibroblast	NS	LINE	L1	L1PREC2	L1PREC2_dup2579	L1PREC2_dup2579:L1:LINE
chr10	92590924	92592497	7.31022	-1.41503	21.0633	4.44354e-06	6.26661e-05	LTR12C_dup1891:ERV1:LTR	ESC_vs_Fibroblast	NS	LTR	ERV1	LTR12C	LTR12C_dup1891	LTR12C_dup1891:ERV1:LTR
chr19	54338254	54338400	6.83076	0.766485	21.059	4.45347e-06	6.27623e-05	HERVH-int_dup5685:ERV1:LTR	ESC_vs_Fibroblast	Significant	LTR	ERV1	HERVH-int	HERVH-int_dup5685	HERVH-int_dup5685:ERV1:LTR
chr4	79251210	79252276	7.15117	-0.830145	21.0442	4.48819e-06	6.32073e-05	MER11C_dup197:ERVK:LTR	ESC_vs_Fibroblast	NS	LTR	ERVK	MER11C	MER11C_dup197	MER11C_dup197:ERVK:LTR
chr17	15946010	15946565	5.18121	-1.03009	21.0423	4.49247e-06	6.32236e-05	L2_dup50181:L2:LINE	ESC_vs_Fibroblast	NS	LINE	L2	L2	L2_dup50181	L2_dup50181:L2:LINE
chr4	53607585	53607892	7.27564	-1.91237	21.0271	4.52844e-06	6.36853e-05	AluSp_dup11558:Alu:SINE	ESC_vs_Fibroblast	NS	SINE	Alu	AluSp	AluSp_dup11558	AluSp_dup11558:Alu:SINE
chr1	205410841	205410933	7.07753	-2.33892	21.0212	4.54233e-06	6.38362e-05	L2c_dup13086:L2:LINE	ESC_vs_Fibroblast	NS	LINE	L2	L2c	L2c_dup13086	L2c_dup13086:L2:LINE
chr17	34159881	34160174	2.83899	0.420755	21.0183	4.54911e-06	6.38869e-05	AluSz_dup81727:Alu:SINE	ESC_vs_Fibroblast	Significant	SINE	Alu	AluSz	AluSz_dup81727	AluSz_dup81727:Alu:SINE
chr19	3545000	3545604	4.13244	-0.797995	21.0116	4.56515e-06	6.40677e-05	L2b_dup89040:L2:LINE	ESC_vs_Fibroblast	NS	LINE	L2	L2b	L2b_dup89040	L2b_dup89040:L2:LINE
chr20	38902952	38903401	7.85221	1.27226	20.9833	4.63314e-06	6.49767e-05	LTR7_dup2274:ERV1:LTR	ESC_vs_Fibroblast	Significant	LTR	ERV1	LTR7	LTR7_dup2274	LTR7_dup2274:ERV1:LTR
chr4	131691915	131692767	7.68757	-1.8678	20.9598	4.69014e-06	6.57303e-05	HERVH-int_dup1809:ERV1:LTR	ESC_vs_Fibroblast	NS	LTR	ERV1	HERVH-int	HERVH-int_dup1809	HERVH-int_dup1809:ERV1:LTR
chr14	52194132	52194279	-5.40103	-2.51323	20.9558	4.70014e-06	6.58248e-05	MIR_dup136849:MIR:SINE	ESC_vs_Fibroblast	NS	SINE	MIR	MIR	MIR_dup136849	MIR_dup136849:MIR:SINE
chr1	45283486	45283744	-7.28166	-3.39086	20.9406	4.73735e-06	6.62629e-05	AluYa5_dup40:Alu:SINE	ESC_vs_Fibroblast	NS	SINE	Alu	AluYa5	AluYa5_dup40	AluYa5_dup40:Alu:SINE
chr17	7652345	7652656	-2.34301	1.94556	20.9404	4.73799e-06	6.62629e-05	AluSp_dup40362:Alu:SINE	ESC_vs_Fibroblast	Significant	SINE	Alu	AluSp	AluSp_dup40362	AluSp_dup40362:Alu:SINE
chr6	46118449	46118725	7.29917	-2.11397	20.9383	4.74306e-06	6.62878e-05	AluSc5_dup2372:Alu:SINE	ESC_vs_Fibroblast	NS	SINE	Alu	AluSc5	AluSc5_dup2372	AluSc5_dup2372:Alu:SINE
chrX	107172170	107172402	-4.46608	-2.15918	20.9193	4.79041e-06	6.69033e-05	MIRb_dup128758:MIR:SINE	ESC_vs_Fibroblast	NS	SINE	MIR	MIRb	MIRb_dup128758	MIRb_dup128758:MIR:SINE
chr3	111907083	111909306	7.35912	-2.2412	20.9116	4.8098e-06	6.71277e-05	L1PA6_dup1168:L1:LINE	ESC_vs_Fibroblast	NS	LINE	L1	L1PA6	L1PA6_dup1168	L1PA6_dup1168:L1:LINE
chr16	65264760	65265421	9.59366	3.26161	20.9047	4.82708e-06	6.73223e-05	HERVH-int_dup5354:ERV1:LTR	ESC_vs_Fibroblast	Significant	LTR	ERV1	HERVH-int	HERVH-int_dup5354	HERVH-int_dup5354:ERV1:LTR
chr19	8451280	8451985	7.43411	-2.47504	20.8906	4.86282e-06	6.77739e-05	LTR12D_dup461:ERV1:LTR	ESC_vs_Fibroblast	NS	LTR	ERV1	LTR12D	LTR12D_dup461	LTR12D_dup461:ERV1:LTR
chr4	186235287	186235361	-7.73184	-2.97763	20.8704	4.91423e-06	6.84431e-05	L1M5_dup18121:L1:LINE	ESC_vs_Fibroblast	NS	LINE	L1	L1M5	L1M5_dup18121	L1M5_dup18121:L1:LINE
chr4	98058360	98060782	6.9615	-1.57986	20.8581	4.94601e-06	6.88382e-05	HERVH-int_dup1728:ERV1:LTR	ESC_vs_Fibroblast	NS	LTR	ERV1	HERVH-int	HERVH-int_dup1728	HERVH-int_dup1728:ERV1:LTR
chr5	111062655	111062800	-2.75064	0.00523333	20.8562	4.9508e-06	6.88573e-05	MER102c_dup1143:hAT-Charlie:DNA	ESC_vs_Fibroblast	Significant	DNA	hAT-Charlie	MER102c	MER102c_dup1143	MER102c_dup1143:hAT-Charlie:DNA
chr1	225030482	225033383	7.12864	-1.87156	20.8396	4.9939e-06	6.9409e-05	HERVH-int_dup393:ERV1:LTR	ESC_vs_Fibroblast	NS	LTR	ERV1	HERVH-int	HERVH-int_dup393	HERVH-int_dup393:ERV1:LTR
chr3	112137867	112138097	12.2407	5.50518	20.8317	5.01465e-06	6.96495e-05	HERVH-int_dup1214:ERV1:LTR	ESC_vs_Fibroblast	Significant	LTR	ERV1	HERVH-int	HERVH-int_dup1214	HERVH-int_dup1214:ERV1:LTR
chr1	53714475	53714698	7.34051	-2.0691	20.8123	5.06575e-06	7.03108e-05	MIRc_dup3174:MIR:SINE	ESC_vs_Fibroblast	NS	SINE	MIR	MIRc	MIRc_dup3174	MIRc_dup3174:MIR:SINE
chr14	48725401	48726064	7.77063	-0.717708	20.7921	5.11934e-06	7.09991e-05	HERVH-int_dup5061:ERV1:LTR	ESC_vs_Fibroblast	NS	LTR	ERV1	HERVH-int	HERVH-int_dup5061	HERVH-int_dup5061:ERV1:LTR
chr16	4468064	4468372	-5.50247	-2.33643	20.791	5.12238e-06	7.09991e-05	AluSg7_dup6468:Alu:SINE	ESC_vs_Fibroblast	NS	SINE	Alu	AluSg7	AluSg7_dup6468	AluSg7_dup6468:Alu:SINE
chr11	86590500	86591501	-7.13885	-2.94019	20.7762	5.16218e-06	7.15017e-05	SVA_D_dup897:SVA_D:Other	ESC_vs_Fibroblast	NS	Other	SVA_D	SVA_D	SVA_D_dup897	SVA_D_dup897:SVA_D:Other
chr2	196589216	196590189	5.20905	-1.05922	20.7676	5.18529e-06	7.17725e-05	L1ME1_dup4882:L1:LINE	ESC_vs_Fibroblast	NS	LINE	L1	L1ME1	L1ME1_dup4882	L1ME1_dup4882:L1:LINE
chr2	182403158	182403337	-4.2099	-1.17304	20.7629	5.19812e-06	7.19009e-05	Tigger13a_dup446:TcMar-Tigger:DNA	ESC_vs_Fibroblast	NS	DNA	TcMar-Tigger	Tigger13a	Tigger13a_dup446	Tigger13a_dup446:TcMar-Tigger:DNA
chr19	35552530	35552686	7.38447	-2.02983	20.7579	5.21159e-06	7.20377e-05	L1MB7_dup21515:L1:LINE	ESC_vs_Fibroblast	NS	LINE	L1	L1MB7	L1MB7_dup21515	L1MB7_dup21515:L1:LINE
chr3	154899731	154900172	7.41313	-1.05341	20.7553	5.21859e-06	7.20851e-05	L1ME3A_dup3439:L1:LINE	ESC_vs_Fibroblast	NS	LINE	L1	L1ME3A	L1ME3A_dup3439	L1ME3A_dup3439:L1:LINE
chr10	53794346	53794561	7.37041	-2.12514	20.7508	5.23099e-06	7.21887e-05	HERVH-int_dup4084:ERV1:LTR	ESC_vs_Fibroblast	NS	LTR	ERV1	HERVH-int	HERVH-int_dup4084	HERVH-int_dup4084:ERV1:LTR
chr7	129959926	129960103	-7.27102	-3.39305	20.7474	5.24016e-06	7.21887e-05	L1MC4a_dup12281:L1:LINE	ESC_vs_Fibroblast	NS	LINE	L1	L1MC4a	L1MC4a_dup12281	L1MC4a_dup12281:L1:LINE
chr15	68581735	68581826	-7.27102	-3.39305	20.7474	5.24016e-06	7.21887e-05	MIRb_dup183778:MIR:SINE	ESC_vs_Fibroblast	NS	SINE	MIR	MIRb	MIRb_dup183778	MIRb_dup183778:MIR:SINE
chr4	5839556	5840440	7.23049	-0.950156	20.7474	5.24039e-06	7.21887e-05	L2a_dup40742:L2:LINE	ESC_vs_Fibroblast	NS	LINE	L2	L2a	L2a_dup40742	L2a_dup40742:L2:LINE
chr20	3900877	3901192	4.42551	-0.582721	20.7445	5.24826e-06	7.22477e-05	AluSx1_dup103076:Alu:SINE	ESC_vs_Fibroblast	NS	SINE	Alu	AluSx1	AluSx1_dup103076	AluSx1_dup103076:Alu:SINE
chr1	38896041	38896451	7.8286	-1.78124	20.7388	5.26396e-06	7.24056e-05	LTR7_dup18:ERV1:LTR	ESC_vs_Fibroblast	NS	LTR	ERV1	LTR7	LTR7_dup18	LTR7_dup18:ERV1:LTR
chr19	49385668	49386195	7.33735	-1.33117	20.7377	5.2669e-06	7.24056e-05	LTR10C_dup466:ERV1:LTR	ESC_vs_Fibroblast	NS	LTR	ERV1	LTR10C	LTR10C_dup466	LTR10C_dup466:ERV1:LTR
chrX	125396708	125397831	6.98601	-1.05697	20.7355	5.27281e-06	7.24374e-05	Tigger1_dup7611:TcMar-Tigger:DNA	ESC_vs_Fibroblast	NS	DNA	TcMar-Tigger	Tigger1	Tigger1_dup7611	Tigger1_dup7611:TcMar-Tigger:DNA
chr1	15302246	15302557	7.05339	-1.09192	20.7047	5.35835e-06	7.35625e-05	AluY_dup967:Alu:SINE	ESC_vs_Fibroblast	NS	SINE	Alu	AluY	AluY_dup967	AluY_dup967:Alu:SINE
chr1	90764294	90764526	7.66498	-2.32366	20.7012	5.36837e-06	7.36476e-05	MIRb_dup12928:MIR:SINE	ESC_vs_Fibroblast	NS	SINE	MIR	MIRb	MIRb_dup12928	MIRb_dup12928:MIR:SINE
chr11	114177915	114178848	-7.287	-3.38976	20.6999	5.37185e-06	7.36476e-05	L2b_dup65900:L2:LINE	ESC_vs_Fibroblast	NS	LINE	L2	L2b	L2b_dup65900	L2b_dup65900:L2:LINE
chr1	121281375	121281718	7.34499	-1.26957	20.6903	5.39878e-06	7.39665e-05	MER92A_dup3:ERV1:LTR	ESC_vs_Fibroblast	NS	LTR	ERV1	MER92A	MER92A_dup3	MER92A_dup3:ERV1:LTR
chr19	45306543	45306855	7.08922	-1.92452	20.6835	5.41805e-06	7.41385e-05	AluSq2_dup50587:Alu:SINE	ESC_vs_Fibroblast	NS	SINE	Alu	AluSq2	AluSq2_dup50587	AluSq2_dup50587:Alu:SINE
chr5	1567507	1568461	3.01445	0.253382	20.6833	5.41868e-06	7.41385e-05	LTR5B_dup102:ERVK:LTR	ESC_vs_Fibroblast	Significant	LTR	ERVK	LTR5B	LTR5B_dup102	LTR5B_dup102:ERVK:LTR
chr19	19967362	19967664	6.96156	-1.68572	20.6788	5.43134e-06	7.42614e-05	AluY_dup109314:Alu:SINE	ESC_vs_Fibroblast	NS	SINE	Alu	AluY	AluY_dup109314	AluY_dup109314:Alu:SINE
chrX	16598539	16601114	7.71855	-0.936583	20.6707	5.45444e-06	7.45268e-05	MER4-int_dup1424:ERV1:LTR	ESC_vs_Fibroblast	NS	LTR	ERV1	MER4-int	MER4-int_dup1424	MER4-int_dup1424:ERV1:LTR
chr13	51751257	51751358	7.08959	-1.736	20.6589	5.48817e-06	7.49119e-05	MIRc_dup79037:MIR:SINE	ESC_vs_Fibroblast	NS	SINE	MIR	MIRc	MIRc_dup79037	MIRc_dup79037:MIR:SINE
chr3	185299484	185299794	7.00808	-1.11214	20.6582	5.49005e-06	7.49119e-05	AluSx3_dup6244:Alu:SINE	ESC_vs_Fibroblast	NS	SINE	Alu	AluSx3	AluSx3_dup6244	AluSx3_dup6244:Alu:SINE
chr12	96143677	96146487	7.0936	-0.30217	20.6524	5.50686e-06	7.50906e-05	HERVH-int_dup4769:ERV1:LTR	ESC_vs_Fibroblast	NS	LTR	ERV1	HERVH-int	HERVH-int_dup4769	HERVH-int_dup4769:ERV1:LTR
chr8	424894	427457	7.92805	-0.997452	20.6306	5.56977e-06	7.58939e-05	L1M3_dup2846:L1:LINE	ESC_vs_Fibroblast	NS	LINE	L1	L1M3	L1M3_dup2846	L1M3_dup2846:L1:LINE
chr10	128589991	128590286	7.0816	-1.85735	20.6294	5.5733e-06	7.58939e-05	AluSq2_dup32967:Alu:SINE	ESC_vs_Fibroblast	NS	SINE	Alu	AluSq2	AluSq2_dup32967	AluSq2_dup32967:Alu:SINE
chr18	24486990	24487698	7.2815	-2.04083	20.6168	5.61029e-06	7.6346e-05	L2c_dup130071:L2:LINE	ESC_vs_Fibroblast	NS	LINE	L2	L2c	L2c_dup130071	L2c_dup130071:L2:LINE
chr4	171041137	171041647	7.17526	0.618657	20.6102	5.62964e-06	7.65342e-05	HERVH-int_dup1964:ERV1:LTR	ESC_vs_Fibroblast	Significant	LTR	ERV1	HERVH-int	HERVH-int_dup1964	HERVH-int_dup1964:ERV1:LTR
chrX	130921460	130922695	7.11291	-1.87211	20.6095	5.6317e-06	7.65342e-05	L1MA4_dup6309:L1:LINE	ESC_vs_Fibroblast	NS	LINE	L1	L1MA4	L1MA4_dup6309	L1MA4_dup6309:L1:LINE
chr7	134620759	134620826	-7.55526	-2.63069	20.6039	5.64809e-06	7.67053e-05	MER112_dup2170:hAT-Charlie:DNA	ESC_vs_Fibroblast	NS	DNA	hAT-Charlie	MER112	MER112_dup2170	MER112_dup2170:hAT-Charlie:DNA
chr6	94542110	94545014	10.1698	1.86011	20.5948	5.67488e-06	7.70173e-05	HERVH-int_dup2551:ERV1:LTR	ESC_vs_Fibroblast	Significant	LTR	ERV1	HERVH-int	HERVH-int_dup2551	HERVH-int_dup2551:ERV1:LTR
chr4	252302	252591	7.22129	-1.71909	20.5733	5.73899e-06	7.78351e-05	AluSg_dup8964:Alu:SINE	ESC_vs_Fibroblast	NS	SINE	Alu	AluSg	AluSg_dup8964	AluSg_dup8964:Alu:SINE
chr5	42985432	42985951	-8.1646	-2.46704	20.5656	5.76208e-06	7.80958e-05	LTR26_dup198:ERV1:LTR	ESC_vs_Fibroblast	NS	LTR	ERV1	LTR26	LTR26_dup198	LTR26_dup198:ERV1:LTR
chr12	125263499	125263794	3.86397	-0.671477	20.5593	5.78135e-06	7.83043e-05	AluJo_dup48789:Alu:SINE	ESC_vs_Fibroblast	NS	SINE	Alu	AluJo	AluJo_dup48789	AluJo_dup48789:Alu:SINE
chr1	160258755	160258939	-2.89184	-0.516096	20.5514	5.80504e-06	7.8532e-05	AluSg7_dup474:Alu:SINE	ESC_vs_Fibroblast	NS	SINE	Alu	AluSg7	AluSg7_dup474	AluSg7_dup474:Alu:SINE
chr16	29757591	29757903	7.44745	-1.20913	20.5511	5.80594e-06	7.8532e-05	AluSx1_dup86324:Alu:SINE	ESC_vs_Fibroblast	NS	SINE	Alu	AluSx1	AluSx1_dup86324	AluSx1_dup86324:Alu:SINE
chr12	51642555	51642884	7.2405	-1.94786	20.5127	5.92356e-06	8.00692e-05	AluSx_dup91329:Alu:SINE	ESC_vs_Fibroblast	NS	SINE	Alu	AluSx	AluSx_dup91329	AluSx_dup91329:Alu:SINE
chr2	201445273	201445561	3.22547	-0.0517365	20.5099	5.93225e-06	8.0133e-05	AluJb_dup21477:Alu:SINE	ESC_vs_Fibroblast	NS	SINE	Alu	AluJb	AluJb_dup21477	AluJb_dup21477:Alu:SINE
chr3	112137259	112137709	13.644	6.57042	20.5043	5.94989e-06	8.03176e-05	LTR7_dup484:ERV1:LTR	ESC_vs_Fibroblast	Significant	LTR	ERV1	LTR7	LTR7_dup484	LTR7_dup484:ERV1:LTR
chr3	154945020	154945381	7.34097	-1.35959	20.4983	5.96856e-06	8.04955e-05	MLT1H_dup2253:ERVL-MaLR:LTR	ESC_vs_Fibroblast	NS	LTR	ERVL-MaLR	MLT1H	MLT1H_dup2253	MLT1H_dup2253:ERVL-MaLR:LTR
chr1	9798711	9799009	7.27973	-1.56011	20.4975	5.97105e-06	8.04955e-05	AluSz_dup409:Alu:SINE	ESC_vs_Fibroblast	NS	SINE	Alu	AluSz	AluSz_dup409	AluSz_dup409:Alu:SINE
chr5	135386847	135387158	-7.36765	-3.30072	20.4935	5.98329e-06	8.06066e-05	AluSx1_dup30758:Alu:SINE	ESC_vs_Fibroblast	NS	SINE	Alu	AluSx1	AluSx1_dup30758	AluSx1_dup30758:Alu:SINE
chr11	67386324	67387896	4.56377	2.2081	20.4787	6.02997e-06	8.11813e-05	LTR12C_dup1976:ERV1:LTR	ESC_vs_Fibroblast	Significant	LTR	ERV1	LTR12C	LTR12C_dup1976	LTR12C_dup1976:ERV1:LTR
chrX	98175440	98175886	7.7873	-2.422	20.475	6.0415e-06	8.12489e-05	MLT1C_dup11057:ERVL-MaLR:LTR	ESC_vs_Fibroblast	NS	LTR	ERVL-MaLR	MLT1C	MLT1C_dup11057	MLT1C_dup11057:ERVL-MaLR:LTR
chr4	182894396	182894608	-4.64585	-1.42211	20.4745	6.04304e-06	8.12489e-05	L2a_dup52046:L2:LINE	ESC_vs_Fibroblast	NS	LINE	L2	L2a	L2a_dup52046	L2a_dup52046:L2:LINE
chr19	20331250	20332477	5.56619	2.8523	20.4693	6.05969e-06	8.14185e-05	LTR70_dup84:ERV1:LTR	ESC_vs_Fibroblast	Significant	LTR	ERV1	LTR70	LTR70_dup84	LTR70_dup84:ERV1:LTR
chr4	103618513	103623791	-4.34045	-2.32296	20.4659	6.07022e-06	8.15057e-05	L1PA3_dup2788:L1:LINE	ESC_vs_Fibroblast	NS	LINE	L1	L1PA3	L1PA3_dup2788	L1PA3_dup2788:L1:LINE
chr19	20105888	20106482	7.22656	-1.83171	20.4574	6.09726e-06	8.17673e-05	LTR66_dup303:ERVL:LTR	ESC_vs_Fibroblast	NS	LTR	ERVL	LTR66	LTR66_dup303	LTR66_dup303:ERVL:LTR
chr1	150574890	150575212	6.90161	-1.99683	20.4573	6.09781e-06	8.17673e-05	AluSx1_dup5327:Alu:SINE	ESC_vs_Fibroblast	NS	SINE	Alu	AluSx1	AluSx1_dup5327	AluSx1_dup5327:Alu:SINE
chr11	62517556	62517667	2.75008	0.00981497	20.451	6.11782e-06	8.19812e-05	AluSx_dup85701:Alu:SINE	ESC_vs_Fibroblast	Significant	SINE	Alu	AluSx	AluSx_dup85701	AluSx_dup85701:Alu:SINE
chr20	30593512	30594062	6.95343	-2.30456	20.4251	6.20101e-06	8.30408e-05	MER41A_dup2412:ERV1:LTR	ESC_vs_Fibroblast	NS	LTR	ERV1	MER41A	MER41A_dup2412	MER41A_dup2412:ERV1:LTR
chr2	120922875	120923213	7.67252	-1.50243	20.4158	6.23126e-06	8.33587e-05	MER2_dup1104:TcMar-Tigger:DNA	ESC_vs_Fibroblast	NS	DNA	TcMar-Tigger	MER2	MER2_dup1104	MER2_dup1104:TcMar-Tigger:DNA
chr1	3681617	3682324	7.70337	-1.75569	20.4153	6.233e-06	8.33587e-05	HAL1_dup24:L1:LINE	ESC_vs_Fibroblast	NS	LINE	L1	HAL1	HAL1_dup24	HAL1_dup24:L1:LINE
chr1	244980605	244980906	7.26361	-0.940503	20.4099	6.25041e-06	8.35023e-05	AluSg_dup3563:Alu:SINE	ESC_vs_Fibroblast	NS	SINE	Alu	AluSg	AluSg_dup3563	AluSg_dup3563:Alu:SINE
chr4	62560060	62561923	7.94681	-1.98236	20.4095	6.25202e-06	8.35023e-05	Tigger1_dup3080:TcMar-Tigger:DNA	ESC_vs_Fibroblast	NS	DNA	TcMar-Tigger	Tigger1	Tigger1_dup3080	Tigger1_dup3080:TcMar-Tigger:DNA
chr6	33373628	33373750	7.2798	-1.49916	20.3823	6.34151e-06	8.46416e-05	L2a_dup64893:L2:LINE	ESC_vs_Fibroblast	NS	LINE	L2	L2a	L2a_dup64893	L2a_dup64893:L2:LINE
chr13	51762123	51762593	7.32964	-1.17396	20.3645	6.40064e-06	8.53743e-05	L3_dup35560:CR1:LINE	ESC_vs_Fibroblast	NS	LINE	CR1	L3	L3_dup35560	L3_dup35560:CR1:LINE
chr3	101410737	101411705	-6.56075	-2.04438	20.3614	6.41109e-06	8.54572e-05	LTR5_Hs_dup126:ERVK:LTR	ESC_vs_Fibroblast	NS	LTR	ERVK	LTR5_Hs	LTR5_Hs_dup126	LTR5_Hs_dup126:ERVK:LTR
chrX	103017989	103019042	7.42726	-0.129796	20.3541	6.43565e-06	8.57279e-05	HERVH-int_dup3778:ERV1:LTR	ESC_vs_Fibroblast	NS	LTR	ERV1	HERVH-int	HERVH-int_dup3778	HERVH-int_dup3778:ERV1:LTR
chr2	33891522	33892195	7.37733	-1.93609	20.3525	6.4409e-06	8.57413e-05	LTR28_dup29:ERV1:LTR	ESC_vs_Fibroblast	NS	LTR	ERV1	LTR28	LTR28_dup29	LTR28_dup29:ERV1:LTR
chr9	76705277	76705498	7.18087	-1.68294	20.3476	6.45742e-06	8.58653e-05	HERVH-int_dup3417:ERV1:LTR	ESC_vs_Fibroblast	NS	LTR	ERV1	HERVH-int	HERVH-int_dup3417	HERVH-int_dup3417:ERV1:LTR
chr3	32857058	32857353	7.09785	-1.43529	20.3472	6.45873e-06	8.58653e-05	L1ME2_dup2510:L1:LINE	ESC_vs_Fibroblast	NS	LINE	L1	L1ME2	L1ME2_dup2510	L1ME2_dup2510:L1:LINE
chr5	128789713	128790473	7.21504	-1.94002	20.3428	6.47355e-06	8.60057e-05	L1ME1_dup10595:L1:LINE	ESC_vs_Fibroblast	NS	LINE	L1	L1ME1	L1ME1_dup10595	L1ME1_dup10595:L1:LINE
chr19	23290786	23290828	7.16524	-1.94252	20.3414	6.47828e-06	8.60119e-05	L2b_dup89967:L2:LINE	ESC_vs_Fibroblast	NS	LINE	L2	L2b	L2b_dup89967	L2b_dup89967:L2:LINE
chr4	187163110	187163476	8.6378	0.629254	20.338	6.49005e-06	8.60815e-05	LTR7_dup805:ERV1:LTR	ESC_vs_Fibroblast	Significant	LTR	ERV1	LTR7	LTR7_dup805	LTR7_dup805:ERV1:LTR
chr9	76724631	76724846	7.32626	-2.00117	20.3374	6.49205e-06	8.60815e-05	MIR_dup91695:MIR:SINE	ESC_vs_Fibroblast	NS	SINE	MIR	MIR	MIR_dup91695	MIR_dup91695:MIR:SINE
chr17	66125456	66125531	-2.52004	-0.230798	20.3349	6.50046e-06	8.61364e-05	MIRc_dup93056:MIR:SINE	ESC_vs_Fibroblast	NS	SINE	MIR	MIRc	MIRc_dup93056	MIRc_dup93056:MIR:SINE
chr11	62517091	62517260	7.00004	-1.5151	20.3254	6.53282e-06	8.65084e-05	AluSx_dup85700:Alu:SINE	ESC_vs_Fibroblast	NS	SINE	Alu	AluSx	AluSx_dup85700	AluSx_dup85700:Alu:SINE
chr11	131172317	131172687	7.68804	-1.38073	20.3189	6.55509e-06	8.67239e-05	MSTD_dup5609:ERVL-MaLR:LTR	ESC_vs_Fibroblast	NS	LTR	ERVL-MaLR	MSTD	MSTD_dup5609	MSTD_dup5609:ERVL-MaLR:LTR
chr16	13447462	13448123	7.085	1.24911	20.3181	6.55768e-06	8.67239e-05	HERVH-int_dup5303:ERV1:LTR	ESC_vs_Fibroblast	Significant	LTR	ERV1	HERVH-int	HERVH-int_dup5303	HERVH-int_dup5303:ERV1:LTR
chr4	6100862	6101615	7.12094	-1.89245	20.2978	6.62759e-06	8.75909e-05	L1MEf_dup3214:L1:LINE	ESC_vs_Fibroblast	NS	LINE	L1	L1MEf	L1MEf_dup3214	L1MEf_dup3214:L1:LINE
chr14	32737511	32737814	2.84085	-0.444096	20.2872	6.66448e-06	8.80187e-05	AluJr_dup55182:Alu:SINE	ESC_vs_Fibroblast	NS	SINE	Alu	AluJr	AluJr_dup55182	AluJr_dup55182:Alu:SINE
chr18	70995915	70996577	7.01701	-1.53114	20.286	6.66868e-06	8.80187e-05	HERVH-int_dup5531:ERV1:LTR	ESC_vs_Fibroblast	NS	LTR	ERV1	HERVH-int	HERVH-int_dup5531	HERVH-int_dup5531:ERV1:LTR
chr4	182892727	182893022	-4.61176	-1.83634	20.2834	6.6777e-06	8.80802e-05	AluJr4_dup5036:Alu:SINE	ESC_vs_Fibroblast	NS	SINE	Alu	AluJr4	AluJr4_dup5036	AluJr4_dup5036:Alu:SINE
chr10	102166088	102172241	3.03683	0.223933	20.2806	6.68738e-06	8.81503e-05	L1PA4_dup8539:L1:LINE	ESC_vs_Fibroblast	Significant	LINE	L1	L1PA4	L1PA4_dup8539	L1PA4_dup8539:L1:LINE
chr5	150045157	150045287	4.12509	-1.27026	20.2785	6.69502e-06	8.81934e-05	FLAM_C_dup6611:Alu:SINE	ESC_vs_Fibroblast	NS	SINE	Alu	FLAM_C	FLAM_C_dup6611	FLAM_C_dup6611:Alu:SINE
chr3	54664513	54664693	7.04142	-1.73446	20.2666	6.73658e-06	8.86829e-05	MER103C_dup1715:hAT-Charlie:DNA	ESC_vs_Fibroblast	NS	DNA	hAT-Charlie	MER103C	MER103C_dup1715	MER103C_dup1715:hAT-Charlie:DNA
chr19	3594052	3594371	-7.46275	-3.12167	20.2542	6.78048e-06	8.92026e-05	AluSp_dup43752:Alu:SINE	ESC_vs_Fibroblast	NS	SINE	Alu	AluSp	AluSp_dup43752	AluSp_dup43752:Alu:SINE
chr5	179742170	179742477	7.57807	-1.72664	20.2473	6.80488e-06	8.94654e-05	AluY_dup38390:Alu:SINE	ESC_vs_Fibroblast	NS	SINE	Alu	AluY	AluY_dup38390	AluY_dup38390:Alu:SINE
chr18	32828299	32828458	2.57766	1.02923	20.2418	6.82459e-06	8.96661e-05	L3_dup41829:CR1:LINE	ESC_vs_Fibroblast	Significant	LINE	CR1	L3	L3_dup41829	L3_dup41829:CR1:LINE
chr4	185620662	185620772	7.09794	-1.58854	20.2283	6.87277e-06	9.02067e-05	Charlie18a_dup754:hAT-Charlie:DNA	ESC_vs_Fibroblast	NS	DNA	hAT-Charlie	Charlie18a	Charlie18a_dup754	Charlie18a_dup754:hAT-Charlie:DNA
chr17	69093290	69093899	7.17695	-2.46448	20.2278	6.87468e-06	9.02067e-05	L1MC1_dup12040:L1:LINE	ESC_vs_Fibroblast	NS	LINE	L1	L1MC1	L1MC1_dup12040	L1MC1_dup12040:L1:LINE
chr2	33889214	33889522	7.74696	-0.91082	20.2111	6.93501e-06	9.09392e-05	LTR17_dup62:ERV1:LTR	ESC_vs_Fibroblast	NS	LTR	ERV1	LTR17	LTR17_dup62	LTR17_dup62:ERV1:LTR
chr6	28453153	28453816	4.63607	-0.851884	20.1893	7.01443e-06	9.19209e-05	LTR8A_dup927:ERV1:LTR	ESC_vs_Fibroblast	NS	LTR	ERV1	LTR8A	LTR8A_dup927	LTR8A_dup927:ERV1:LTR
chr8	6663271	6663318	7.60568	-2.3865	20.1853	7.02899e-06	9.2052e-05	L2c_dup66800:L2:LINE	ESC_vs_Fibroblast	NS	LINE	L2	L2c	L2c_dup66800	L2c_dup66800:L2:LINE
chr11	65006066	65007793	7.54041	-1.67037	20.1829	7.03788e-06	9.20533e-05	SVA_F_dup665:SVA_F:Other	ESC_vs_Fibroblast	NS	Other	SVA_F	SVA_F	SVA_F_dup665	SVA_F_dup665:SVA_F:Other
chr21	42326695	42327144	7.98979	-1.42397	20.1822	7.04059e-06	9.20533e-05	LTR7_dup2306:ERV1:LTR	ESC_vs_Fibroblast	NS	LTR	ERV1	LTR7	LTR7_dup2306	LTR7_dup2306:ERV1:LTR
chr7	24439439	24439929	7.53373	-0.316253	20.1816	7.04278e-06	9.20533e-05	HERVH-int_dup2838:ERV1:LTR	ESC_vs_Fibroblast	NS	LTR	ERV1	HERVH-int	HERVH-int_dup2838	HERVH-int_dup2838:ERV1:LTR
chr4	92549269	92549928	4.59705	-0.699393	20.1702	7.08466e-06	9.25408e-05	HERVH-int_dup1689:ERV1:LTR	ESC_vs_Fibroblast	NS	LTR	ERV1	HERVH-int	HERVH-int_dup1689	HERVH-int_dup1689:ERV1:LTR
chr6	136658700	136659041	7.1942	-2.05271	20.1654	7.10273e-06	9.27168e-05	LTR16C_dup2387:ERVL:LTR	ESC_vs_Fibroblast	NS	LTR	ERVL	LTR16C	LTR16C_dup2387	LTR16C_dup2387:ERVL:LTR
chr4	4043850	4044916	6.86067	-0.702804	20.1608	7.11984e-06	9.28801e-05	MER11C_dup173:ERVK:LTR	ESC_vs_Fibroblast	NS	LTR	ERVK	MER11C	MER11C_dup173	MER11C_dup173:ERVK:LTR
chr3	42631016	42631320	7.36641	-2.17927	20.1404	7.19589e-06	9.38115e-05	MER1B_dup929:hAT-Charlie:DNA	ESC_vs_Fibroblast	NS	DNA	hAT-Charlie	MER1B	MER1B_dup929	MER1B_dup929:hAT-Charlie:DNA
chr12	119542623	119548758	7.13709	-2.1079	20.1271	7.24642e-06	9.44092e-05	L1PA5_dup9050:L1:LINE	ESC_vs_Fibroblast	NS	LINE	L1	L1PA5	L1PA5_dup9050	L1PA5_dup9050:L1:LINE
chr4	93362432	93365352	7.32227	0.498834	20.1182	7.28021e-06	9.47884e-05	HERVH-int_dup1712:ERV1:LTR	ESC_vs_Fibroblast	Significant	LTR	ERV1	HERVH-int	HERVH-int_dup1712	HERVH-int_dup1712:ERV1:LTR
chr8	32628194	32628387	-6.04971	-2.66579	20.1152	7.2915e-06	9.48741e-05	MIR_dup81588:MIR:SINE	ESC_vs_Fibroblast	NS	SINE	MIR	MIR	MIR_dup81588	MIR_dup81588:MIR:SINE
chr2	71655040	71655341	4.77854	-1.51465	20.1075	7.32094e-06	9.51958e-05	AluJr_dup8136:Alu:SINE	ESC_vs_Fibroblast	NS	SINE	Alu	AluJr	AluJr_dup8136	AluJr_dup8136:Alu:SINE
chr19	8330380	8330619	5.60007	-1.36498	20.1056	7.32825e-06	9.52295e-05	L1MB5_dup8733:L1:LINE	ESC_vs_Fibroblast	NS	LINE	L1	L1MB5	L1MB5_dup8733	L1MB5_dup8733:L1:LINE
chr4	5819120	5819575	-3.23889	-1.21692	20.0975	7.35941e-06	9.55613e-05	LTR84a_dup140:ERVL:LTR	ESC_vs_Fibroblast	NS	LTR	ERVL	LTR84a	LTR84a_dup140	LTR84a_dup140:ERVL:LTR
chr6	43584049	43584348	-3.43061	-0.0924813	20.0965	7.36325e-06	9.55613e-05	AluSg4_dup2489:Alu:SINE	ESC_vs_Fibroblast	NS	SINE	Alu	AluSg4	AluSg4_dup2489	AluSg4_dup2489:Alu:SINE
chr8	12945590	12945892	-7.1669	-3.45713	20.0932	7.37597e-06	9.56033e-05	AluJr4_dup7887:Alu:SINE	ESC_vs_Fibroblast	NS	SINE	Alu	AluJr4	AluJr4_dup7887	AluJr4_dup7887:Alu:SINE
chr1	32258068	32258211	-7.1669	-3.45713	20.0932	7.37597e-06	9.56033e-05	MIR3_dup1930:MIR:SINE	ESC_vs_Fibroblast	NS	SINE	MIR	MIR3	MIR3_dup1930	MIR3_dup1930:MIR:SINE
chr1	223198190	223198564	6.91387	2.63449	20.0812	7.42229e-06	9.6142e-05	HERVH-int_dup383:ERV1:LTR	ESC_vs_Fibroblast	Significant	LTR	ERV1	HERVH-int	HERVH-int_dup383	HERVH-int_dup383:ERV1:LTR
chr6	22186143	22186300	6.94926	-2.30127	20.0706	7.46344e-06	9.65633e-05	MIRb_dup82136:MIR:SINE	ESC_vs_Fibroblast	NS	SINE	MIR	MIRb	MIRb_dup82136	MIRb_dup82136:MIR:SINE
chr17	41609393	41609525	4.85642	-1.30177	20.0703	7.46476e-06	9.65633e-05	FLAM_C_dup18749:Alu:SINE	ESC_vs_Fibroblast	NS	SINE	Alu	FLAM_C	FLAM_C_dup18749	FLAM_C_dup18749:Alu:SINE
chr20	31381911	31382177	7.14519	-0.655935	20.0692	7.46917e-06	9.65633e-05	AluJb_dup136100:Alu:SINE	ESC_vs_Fibroblast	NS	SINE	Alu	AluJb	AluJb_dup136100	AluJb_dup136100:Alu:SINE
chr22	38128801	38128864	7.64112	-1.57113	20.0651	7.48512e-06	9.66735e-05	MIRb_dup222152:MIR:SINE	ESC_vs_Fibroblast	NS	SINE	MIR	MIRb	MIRb_dup222152	MIRb_dup222152:MIR:SINE
chr3	176044701	176045151	6.8815	-1.77112	20.0645	7.48727e-06	9.66735e-05	LTR7_dup565:ERV1:LTR	ESC_vs_Fibroblast	NS	LTR	ERV1	LTR7	LTR7_dup565	LTR7_dup565:ERV1:LTR
chr5	177041575	177043775	2.47031	0.931495	20.0574	7.5154e-06	9.69747e-05	L1MCa_dup2503:L1:LINE	ESC_vs_Fibroblast	Significant	LINE	L1	L1MCa	L1MCa_dup2503	L1MCa_dup2503:L1:LINE
chr7	100189895	100190199	4.10245	-0.691598	20.0561	7.52039e-06	9.6977e-05	THE1D_dup5904:ERVL-MaLR:LTR	ESC_vs_Fibroblast	NS	LTR	ERVL-MaLR	THE1D	THE1D_dup5904	THE1D_dup5904:ERVL-MaLR:LTR
chr1	1358153	1358754	6.94926	-1.63804	20.0512	7.53945e-06	9.71053e-05	MER41B_dup3:ERV1:LTR	ESC_vs_Fibroblast	NS	LTR	ERV1	MER41B	MER41B_dup3	MER41B_dup3:ERV1:LTR
chr5	12626021	12626435	7.29906	-0.541797	20.0511	7.53996e-06	9.71053e-05	MSTA_dup5819:ERVL-MaLR:LTR	ESC_vs_Fibroblast	NS	LTR	ERVL-MaLR	MSTA	MSTA_dup5819	MSTA_dup5819:ERVL-MaLR:LTR
chrX	91357433	91357578	7.86043	-0.719677	20.0494	7.54681e-06	9.71315e-05	HERVH-int_dup3726:ERV1:LTR	ESC_vs_Fibroblast	NS	LTR	ERV1	HERVH-int	HERVH-int_dup3726	HERVH-int_dup3726:ERV1:LTR
chr15	79615401	79615562	-3.8344	-2.1506	20.0338	7.60853e-06	9.78634e-05	L2a_dup141740:L2:LINE	ESC_vs_Fibroblast	NS	LINE	L2	L2a	L2a_dup141740	L2a_dup141740:L2:LINE
chr20	32268848	32269143	7.62492	-1.50417	20.0271	7.63524e-06	9.81251e-05	AluJo_dup68082:Alu:SINE	ESC_vs_Fibroblast	NS	SINE	Alu	AluJo	AluJo_dup68082	AluJo_dup68082:Alu:SINE
chr19	37493946	37494119	4.76944	-1.51886	20.0263	7.6386e-06	9.81251e-05	Tigger7_dup2937:TcMar-Tigger:DNA	ESC_vs_Fibroblast	NS	DNA	TcMar-Tigger	Tigger7	Tigger7_dup2937	Tigger7_dup2937:TcMar-Tigger:DNA
chr15	69488585	69489860	2.67337	1.66677	19.9861	7.80059e-06	0.000100142	HSMAR1_dup639:TcMar-Mariner:DNA	ESC_vs_Fibroblast	Significant	DNA	TcMar-Mariner	HSMAR1	HSMAR1_dup639	HSMAR1_dup639:TcMar-Mariner:DNA
chr1	43559965	43562730	7.36668	-0.631287	19.9683	7.87349e-06	0.000101014	L1PB4_dup31:L1:LINE	ESC_vs_Fibroblast	NS	LINE	L1	L1PB4	L1PB4_dup31	L1PB4_dup31:L1:LINE
chrX	2717340	2717886	7.39916	-2.19896	19.9662	7.88232e-06	0.000101063	PRIMA4_LTR_dup169:ERV1:LTR	ESC_vs_Fibroblast	NS	LTR	ERV1	PRIMA4_LTR	PRIMA4_LTR_dup169	PRIMA4_LTR_dup169:ERV1:LTR
chr22	18911686	18911968	7.72663	-0.650505	19.9638	7.89226e-06	0.000101126	AluSx1_dup106957:Alu:SINE	ESC_vs_Fibroblast	NS	SINE	Alu	AluSx1	AluSx1_dup106957	AluSx1_dup106957:Alu:SINE
chr6	140580915	140583804	7.1186	-1.53278	19.9604	7.90628e-06	0.000101241	HERVH-int_dup2689:ERV1:LTR	ESC_vs_Fibroblast	NS	LTR	ERV1	HERVH-int	HERVH-int_dup2689	HERVH-int_dup2689:ERV1:LTR
chr2	47613131	47613297	7.31127	-1.5528	19.9328	8.02108e-06	0.000102646	MIR_dup18979:MIR:SINE	ESC_vs_Fibroblast	NS	SINE	MIR	MIR	MIR_dup18979	MIR_dup18979:MIR:SINE
chr19	3542470	3542779	-2.80686	-0.731599	19.9088	8.12254e-06	0.000103879	AluSx1_dup97169:Alu:SINE	ESC_vs_Fibroblast	NS	SINE	Alu	AluSx1	AluSx1_dup97169	AluSx1_dup97169:Alu:SINE
chr19	39500002	39500437	7.23784	-1.77594	19.9031	8.14677e-06	0.000104123	L1M4_dup16681:L1:LINE	ESC_vs_Fibroblast	NS	LINE	L1	L1M4	L1M4_dup16681	L1M4_dup16681:L1:LINE
chr22	32905572	32905854	6.90968	-1.9724	19.8991	8.16381e-06	0.000104275	AluY_dup117259:Alu:SINE	ESC_vs_Fibroblast	NS	SINE	Alu	AluY	AluY_dup117259	AluY_dup117259:Alu:SINE
chr16	68760804	68761347	7.00855	-1.70439	19.894	8.1855e-06	0.000104485	MLT2B3_dup2936:ERVL:LTR	ESC_vs_Fibroblast	NS	LTR	ERVL	MLT2B3	MLT2B3_dup2936	MLT2B3_dup2936:ERVL:LTR
chr17	41312738	41317903	2.47459	1.34159	19.889	8.20721e-06	0.000104602	Harlequin-int_dup432:ERV1:LTR	ESC_vs_Fibroblast	Significant	LTR	ERV1	Harlequin-int	Harlequin-int_dup432	Harlequin-int_dup432:ERV1:LTR
chr1	64168568	64168888	7.12279	-0.720792	19.8886	8.20901e-06	0.000104602	AluSx_dup5532:Alu:SINE	ESC_vs_Fibroblast	NS	SINE	Alu	AluSx	AluSx_dup5532	AluSx_dup5532:Alu:SINE
chr10	14429837	14430428	-8.79425	-2.05664	19.8882	8.21068e-06	0.000104602	LTR66_dup192:ERVL:LTR	ESC_vs_Fibroblast	NS	LTR	ERVL	LTR66	LTR66_dup192	LTR66_dup192:ERVL:LTR
chr20	31369414	31370390	7.32595	-1.76489	19.8871	8.21536e-06	0.000104602	Tigger7_dup2995:TcMar-Tigger:DNA	ESC_vs_Fibroblast	NS	DNA	TcMar-Tigger	Tigger7	Tigger7_dup2995	Tigger7_dup2995:TcMar-Tigger:DNA
chrY	21768641	21769159	4.36855	-1.60779	19.876	8.26323e-06	0.000105145	MER1A_dup1896:hAT-Charlie:DNA	ESC_vs_Fibroblast	NS	DNA	hAT-Charlie	MER1A	MER1A_dup1896	MER1A_dup1896:hAT-Charlie:DNA
chr5	75658071	75658450	7.49306	-0.363556	19.865	8.31095e-06	0.00010565	HERVH-int_dup2132:ERV1:LTR	ESC_vs_Fibroblast	NS	LTR	ERV1	HERVH-int	HERVH-int_dup2132	HERVH-int_dup2132:ERV1:LTR
chr4	92550081	92550398	7.78411	-1.71366	19.8644	8.31336e-06	0.00010565	HERVH-int_dup1691:ERV1:LTR	ESC_vs_Fibroblast	NS	LTR	ERV1	HERVH-int	HERVH-int_dup1691	HERVH-int_dup1691:ERV1:LTR
chr5	153804147	153804453	-7.15553	-3.45935	19.8588	8.33798e-06	0.000105896	AluJr_dup22128:Alu:SINE	ESC_vs_Fibroblast	NS	SINE	Alu	AluJr	AluJr_dup22128	AluJr_dup22128:Alu:SINE
chr9	76619288	76621127	8.82346	-0.154228	19.8427	8.40847e-06	0.000106724	L1PA5_dup6286:L1:LINE	ESC_vs_Fibroblast	NS	LINE	L1	L1PA5	L1PA5_dup6286	L1PA5_dup6286:L1:LINE
chr14	24039577	24039882	7.45858	-1.59325	19.8273	8.47638e-06	0.000107518	AluY_dup86929:Alu:SINE	ESC_vs_Fibroblast	NS	SINE	Alu	AluY	AluY_dup86929	AluY_dup86929:Alu:SINE
chr2	204086630	204086915	-3.24731	-0.658948	19.8257	8.48325e-06	0.000107538	AluJo_dup10468:Alu:SINE	ESC_vs_Fibroblast	NS	SINE	Alu	AluJo	AluJo_dup10468	AluJo_dup10468:Alu:SINE
chr5	120128565	120128841	-6.12165	-2.57748	19.8112	8.5479e-06	0.000108289	AluJb_dup41590:Alu:SINE	ESC_vs_Fibroblast	NS	SINE	Alu	AluJb	AluJb_dup41590	AluJb_dup41590:Alu:SINE
chr5	153779421	153779717	-7.931	-2.85578	19.803	8.58457e-06	0.000108686	AluJo_dup20720:Alu:SINE	ESC_vs_Fibroblast	NS	SINE	Alu	AluJo	AluJo_dup20720	AluJo_dup20720:Alu:SINE
chr10	79803610	79803955	4.04123	-1.31042	19.8015	8.59151e-06	0.000108705	Tigger7_dup1992:TcMar-Tigger:DNA	ESC_vs_Fibroblast	NS	DNA	TcMar-Tigger	Tigger7	Tigger7_dup1992	Tigger7_dup1992:TcMar-Tigger:DNA
chr19	44150939	44151231	-7.39321	-3.17482	19.7983	8.60589e-06	0.000108819	AluSx1_dup101092:Alu:SINE	ESC_vs_Fibroblast	NS	SINE	Alu	AluSx1	AluSx1_dup101092	AluSx1_dup101092:Alu:SINE
chr5	12654397	12654827	8.32111	-0.467725	19.7926	8.6317e-06	0.000109063	L1ME3C_dup3616:L1:LINE	ESC_vs_Fibroblast	NS	LINE	L1	L1ME3C	L1ME3C_dup3616	L1ME3C_dup3616:L1:LINE
chr9	36620986	36621299	-1.58288	4.84497	19.7916	8.63599e-06	0.000109063	AluSx3_dup14039:Alu:SINE	ESC_vs_Fibroblast	Significant	SINE	Alu	AluSx3	AluSx3_dup14039	AluSx3_dup14039:Alu:SINE
chr3	190142439	190142703	3.85584	-0.874726	19.7867	8.65839e-06	0.000109278	AluSx1_dup22065:Alu:SINE	ESC_vs_Fibroblast	NS	SINE	Alu	AluSx1	AluSx1_dup22065	AluSx1_dup22065:Alu:SINE
chr7	100956913	100957044	7.10893	-1.7858	19.7613	8.77407e-06	0.000110668	MER82_dup1449:TcMar-Tigger:DNA	ESC_vs_Fibroblast	NS	DNA	TcMar-Tigger	MER82	MER82_dup1449	MER82_dup1449:TcMar-Tigger:DNA
chrX	110792450	110792901	9.92689	1.19835	19.7422	8.86208e-06	0.000111709	LTR7_dup1524:ERV1:LTR	ESC_vs_Fibroblast	Significant	LTR	ERV1	LTR7	LTR7_dup1524	LTR7_dup1524:ERV1:LTR
chr2	217393913	217394327	4.47543	0.219591	19.7209	8.96142e-06	0.00011289	LTR45B_dup55:ERV1:LTR	ESC_vs_Fibroblast	Significant	LTR	ERV1	LTR45B	LTR45B_dup55	LTR45B_dup55:ERV1:LTR
chr22	28062431	28062924	7.88142	-1.32581	19.7176	8.97701e-06	0.000113016	MLT1H_dup9933:ERVL-MaLR:LTR	ESC_vs_Fibroblast	NS	LTR	ERVL-MaLR	MLT1H	MLT1H_dup9933	MLT1H_dup9933:ERVL-MaLR:LTR
chr14	38672488	38672789	7.06952	-2.06188	19.6925	9.09577e-06	0.00011444	AluSg_dup29671:Alu:SINE	ESC_vs_Fibroblast	NS	SINE	Alu	AluSg	AluSg_dup29671	AluSg_dup29671:Alu:SINE
chr5	12667994	12668442	8.33597	-0.279824	19.6713	9.19732e-06	0.00011559	LTR7_dup821:ERV1:LTR	ESC_vs_Fibroblast	NS	LTR	ERV1	LTR7	LTR7_dup821	LTR7_dup821:ERV1:LTR
chr2	10352041	10352529	5.03688	-1.53159	19.6707	9.2003e-06	0.00011559	MER66B_dup112:ERV1:LTR	ESC_vs_Fibroblast	NS	LTR	ERV1	MER66B	MER66B_dup112	MER66B_dup112:ERV1:LTR
chr16	88702856	88703094	7.6583	-2.20125	19.6698	9.20436e-06	0.00011559	MLT1D_dup17713:ERVL-MaLR:LTR	ESC_vs_Fibroblast	NS	LTR	ERVL-MaLR	MLT1D	MLT1D_dup17713	MLT1D_dup17713:ERVL-MaLR:LTR
chr2	216787481	216790517	6.93953	-0.21203	19.656	9.27122e-06	0.000116357	HERVH-int_dup934:ERV1:LTR	ESC_vs_Fibroblast	NS	LTR	ERV1	HERVH-int	HERVH-int_dup934	HERVH-int_dup934:ERV1:LTR
chr19	23286028	23286830	4.01616	-0.117157	19.6475	9.31263e-06	0.000116804	MER61-int_dup1116:ERV1:LTR	ESC_vs_Fibroblast	NS	LTR	ERV1	MER61-int	MER61-int_dup1116	MER61-int_dup1116:ERV1:LTR
chr14	81732484	81733128	7.0708	-0.910052	19.6224	9.43545e-06	0.000118271	L3_dup37383:CR1:LINE	ESC_vs_Fibroblast	NS	LINE	CR1	L3	L3_dup37383	L3_dup37383:CR1:LINE
chr14	48677910	48678841	7.29596	-2.08627	19.6086	9.50405e-06	0.000119057	Tigger2b_Pri_dup1608:TcMar-Tigger:DNA	ESC_vs_Fibroblast	NS	DNA	TcMar-Tigger	Tigger2b_Pri	Tigger2b_Pri_dup1608	Tigger2b_Pri_dup1608:TcMar-Tigger:DNA
chr5	122358529	122358796	-4.91588	-2.67715	19.5775	9.66024e-06	0.000120939	AluJo_dup19979:Alu:SINE	ESC_vs_Fibroblast	NS	SINE	Alu	AluJo	AluJo_dup19979	AluJo_dup19979:Alu:SINE
chr2	120923682	120923861	7.04994	-2.41727	19.5752	9.6718e-06	0.000121008	MER5A_dup4034:hAT-Charlie:DNA	ESC_vs_Fibroblast	NS	DNA	hAT-Charlie	MER5A	MER5A_dup4034	MER5A_dup4034:hAT-Charlie:DNA
chrX	115947487	115948148	7.75637	0.033448	19.5632	9.73249e-06	0.000121692	HERVH-int_dup3849:ERV1:LTR	ESC_vs_Fibroblast	Significant	LTR	ERV1	HERVH-int	HERVH-int_dup3849	HERVH-int_dup3849:ERV1:LTR
chr22	32678130	32679370	7.74092	-1.0793	19.5569	9.76471e-06	0.00012202	L2a_dup167916:L2:LINE	ESC_vs_Fibroblast	NS	LINE	L2	L2a	L2a_dup167916	L2a_dup167916:L2:LINE
chr4	6099123	6099363	7.06538	-1.84019	19.5253	9.92776e-06	0.00012398	Tigger4_dup359:TcMar-Tigger:DNA	ESC_vs_Fibroblast	NS	DNA	TcMar-Tigger	Tigger4	Tigger4_dup359	Tigger4_dup359:TcMar-Tigger:DNA
chr11	58638767	58644895	7.22928	-1.93026	19.5063	1.00268e-05	0.00012514	L1PA4_dup8977:L1:LINE	ESC_vs_Fibroblast	NS	LINE	L1	L1PA4	L1PA4_dup8977	L1PA4_dup8977:L1:LINE
chr1	91983373	91983673	6.8775	-1.76593	19.4916	1.01043e-05	0.000126029	AluSx3_dup1222:Alu:SINE	ESC_vs_Fibroblast	NS	SINE	Alu	AluSx3	AluSx3_dup1222	AluSx3_dup1222:Alu:SINE
chrX	125319202	125325235	7.56185	-1.73721	19.4892	1.01168e-05	0.000126107	L1PA2_dup3173:L1:LINE	ESC_vs_Fibroblast	NS	LINE	L1	L1PA2	L1PA2_dup3173	L1PA2_dup3173:L1:LINE
chr2	165316154	165319041	7.61523	0.396624	19.4844	1.01422e-05	0.000126346	HERVH-int_dup806:ERV1:LTR	ESC_vs_Fibroblast	Significant	LTR	ERV1	HERVH-int	HERVH-int_dup806	HERVH-int_dup806:ERV1:LTR
chr15	25359080	25359446	3.97347	0.169416	19.474	1.01977e-05	0.000126959	L1MEc_dup15761:L1:LINE	ESC_vs_Fibroblast	Significant	LINE	L1	L1MEc	L1MEc_dup15761	L1MEc_dup15761:L1:LINE
chr15	23941275	23945606	7.34864	-1.68344	19.4631	1.02564e-05	0.000127611	HERVK9-int_dup545:ERVK:LTR	ESC_vs_Fibroblast	NS	LTR	ERVK	HERVK9-int	HERVK9-int_dup545	HERVK9-int_dup545:ERVK:LTR
chr2	86727035	86728610	-2.4962	1.44378	19.4552	1.02986e-05	0.000128057	MSTA-int_dup293:ERVL-MaLR:LTR	ESC_vs_Fibroblast	Significant	LTR	ERVL-MaLR	MSTA-int	MSTA-int_dup293	MSTA-int_dup293:ERVL-MaLR:LTR
chr2	242180464	242180592	5.26605	-0.947455	19.4362	1.04014e-05	0.000129256	L1M4_dup2506:L1:LINE	ESC_vs_Fibroblast	NS	LINE	L1	L1M4	L1M4_dup2506	L1M4_dup2506:L1:LINE
chr16	9761969	9762238	6.9139	-0.561825	19.4303	1.04337e-05	0.000129576	AluSc_dup27552:Alu:SINE	ESC_vs_Fibroblast	NS	SINE	Alu	AluSc	AluSc_dup27552	AluSc_dup27552:Alu:SINE
chr19	52307949	52308417	7.50419	-1.75008	19.4272	1.04506e-05	0.000129585	LTR3A_dup130:ERVK:LTR	ESC_vs_Fibroblast	NS	LTR	ERVK	LTR3A	LTR3A_dup130	LTR3A_dup130:ERVK:LTR
chr10	92494743	92495192	7.02486	-1.99799	19.4271	1.04515e-05	0.000129585	MLT2B1_dup3070:ERVL:LTR	ESC_vs_Fibroblast	NS	LTR	ERVL	MLT2B1	MLT2B1_dup3070	MLT2B1_dup3070:ERVL:LTR
chr9	72821546	72827671	-4.71741	-0.905577	19.4267	1.04536e-05	0.000129585	L1PA5_dup6270:L1:LINE	ESC_vs_Fibroblast	NS	LINE	L1	L1PA5	L1PA5_dup6270	L1PA5_dup6270:L1:LINE
chr4	1740754	1741052	4.4958	-0.540795	19.4112	1.05387e-05	0.00013056	AluY_dup26030:Alu:SINE	ESC_vs_Fibroblast	NS	SINE	Alu	AluY	AluY_dup26030	AluY_dup26030:Alu:SINE
chr11	67828078	67828260	7.12306	-2.29901	19.4004	1.05983e-05	0.000131217	L1ME1_dup21668:L1:LINE	ESC_vs_Fibroblast	NS	LINE	L1	L1ME1	L1ME1_dup21668	L1ME1_dup21668:L1:LINE
chr18	12305612	12305923	-3.76111	-1.05628	19.3984	1.06099e-05	0.00013128	AluJb_dup125581:Alu:SINE	ESC_vs_Fibroblast	NS	SINE	Alu	AluJb	AluJb_dup125581	AluJb_dup125581:Alu:SINE
chr10	118421564	118422033	5.67054	-1.20616	19.3915	1.06477e-05	0.000131668	Charlie4a_dup2124:hAT-Charlie:DNA	ESC_vs_Fibroblast	NS	DNA	hAT-Charlie	Charlie4a	Charlie4a_dup2124	Charlie4a_dup2124:hAT-Charlie:DNA
chr18	24482929	24484526	7.08842	-1.85212	19.3843	1.06883e-05	0.000132088	THE1C-int_dup1719:ERVL-MaLR:LTR	ESC_vs_Fibroblast	NS	LTR	ERVL-MaLR	THE1C-int	THE1C-int_dup1719	THE1C-int_dup1719:ERVL-MaLR:LTR
chr18	51678309	51678782	-5.36814	-3.03343	19.3821	1.07008e-05	0.000132162	L2c_dup131434:L2:LINE	ESC_vs_Fibroblast	NS	LINE	L2	L2c	L2c_dup131434	L2c_dup131434:L2:LINE
chr2	118040353	118041014	8.2405	-1.22988	19.3634	1.08061e-05	0.000133381	HERVH-int_dup738:ERV1:LTR	ESC_vs_Fibroblast	NS	LTR	ERV1	HERVH-int	HERVH-int_dup738	HERVH-int_dup738:ERV1:LTR
chr6	43584953	43585081	-5.89404	-2.39052	19.3566	1.08441e-05	0.000133751	MER5A1_dup5901:hAT-Charlie:DNA	ESC_vs_Fibroblast	NS	DNA	hAT-Charlie	MER5A1	MER5A1_dup5901	MER5A1_dup5901:hAT-Charlie:DNA
chr13	56127524	56127904	7.20961	-2.14927	19.3557	1.08493e-05	0.000133751	LTR16A1_dup1997:ERVL:LTR	ESC_vs_Fibroblast	NS	LTR	ERVL	LTR16A1	LTR16A1_dup1997	LTR16A1_dup1997:ERVL:LTR
chr12	56597487	56597787	-2.69122	-1.08417	19.3484	1.08911e-05	0.000134184	AluY_dup80095:Alu:SINE	ESC_vs_Fibroblast	NS	SINE	Alu	AluY	AluY_dup80095	AluY_dup80095:Alu:SINE
chr2	78192697	78195648	7.01644	-1.06116	19.3339	1.09738e-05	0.00013512	HERVH-int_dup687:ERV1:LTR	ESC_vs_Fibroblast	NS	LTR	ERV1	HERVH-int	HERVH-int_dup687	HERVH-int_dup687:ERV1:LTR
chr15	64996687	64996917	7.5349	-1.31793	19.323	1.10366e-05	0.000135811	L2c_dup119428:L2:LINE	ESC_vs_Fibroblast	NS	LINE	L2	L2c	L2c_dup119428	L2c_dup119428:L2:LINE
chr11	27651445	27651656	7.65205	-0.534553	19.321	1.10485e-05	0.000135874	HERVH-int_dup4303:ERV1:LTR	ESC_vs_Fibroblast	NS	LTR	ERV1	HERVH-int	HERVH-int_dup4303	HERVH-int_dup4303:ERV1:LTR
chr17	6858984	6859401	7.47654	-2.3621	19.3158	1.10786e-05	0.000136161	MSTB1_dup4454:ERVL-MaLR:LTR	ESC_vs_Fibroblast	NS	LTR	ERVL-MaLR	MSTB1	MSTB1_dup4454	MSTB1_dup4454:ERVL-MaLR:LTR
chr15	41581105	41581338	3.54902	-0.259748	19.3138	1.109e-05	0.000136219	L1MB3_dup13508:L1:LINE	ESC_vs_Fibroblast	NS	LINE	L1	L1MB3	L1MB3_dup13508	L1MB3_dup13508:L1:LINE
chr3	10135452	10135837	6.97916	-1.62849	19.3087	1.11201e-05	0.000136505	LTR79_dup765:ERVL:LTR	ESC_vs_Fibroblast	NS	LTR	ERVL	LTR79	LTR79_dup765	LTR79_dup765:ERVL:LTR
chr12	121073088	121073387	-5.44168	-3.03894	19.2954	1.11975e-05	0.000137372	AluSx1_dup73509:Alu:SINE	ESC_vs_Fibroblast	NS	SINE	Alu	AluSx1	AluSx1_dup73509	AluSx1_dup73509:Alu:SINE
chr6	42151319	42151454	7.39866	-1.89626	19.279	1.12943e-05	0.000138476	MIR3_dup34089:MIR:SINE	ESC_vs_Fibroblast	NS	SINE	MIR	MIR3	MIR3_dup34089	MIR3_dup34089:MIR:SINE
chr19	50164399	50164588	2.50964	-0.0753991	19.2682	1.13584e-05	0.000139177	MER3_dup10123:hAT-Charlie:DNA	ESC_vs_Fibroblast	NS	DNA	hAT-Charlie	MER3	MER3_dup10123	MER3_dup10123:hAT-Charlie:DNA
chr22	42761995	42762210	7.18487	-2.29416	19.2537	1.14447e-05	0.000140149	MIRb_dup222793:MIR:SINE	ESC_vs_Fibroblast	NS	SINE	MIR	MIRb	MIRb_dup222793	MIRb_dup222793:MIR:SINE
chr14	60385730	60386034	7.15955	-1.94783	19.2494	1.14707e-05	0.000140383	MER33_dup7204:hAT-Charlie:DNA	ESC_vs_Fibroblast	NS	DNA	hAT-Charlie	MER33	MER33_dup7204	MER33_dup7204:hAT-Charlie:DNA
chr22	38751016	38751322	4.21035	-0.788632	19.2439	1.15037e-05	0.000140701	AluSc8_dup21346:Alu:SINE	ESC_vs_Fibroblast	NS	SINE	Alu	AluSc8	AluSc8_dup21346	AluSc8_dup21346:Alu:SINE
chr10	64929544	64929679	3.74986	-0.605189	19.242	1.15152e-05	0.000140756	MIRc_dup63439:MIR:SINE	ESC_vs_Fibroblast	NS	SINE	MIR	MIRc	MIRc_dup63439	MIRc_dup63439:MIR:SINE
chr19	37285807	37286288	7.37312	-0.911925	19.2282	1.15989e-05	0.000141693	PABL_B_dup349:ERV1:LTR	ESC_vs_Fibroblast	NS	LTR	ERV1	PABL_B	PABL_B_dup349	PABL_B_dup349:ERV1:LTR
chr16	89303199	89303490	6.73432	-2.08815	19.2239	1.16249e-05	0.00014184	AluSx1_dup88840:Alu:SINE	ESC_vs_Fibroblast	NS	SINE	Alu	AluSx1	AluSx1_dup88840	AluSx1_dup88840:Alu:SINE
chr1	193831232	193831541	-1.73179	3.46651	19.2232	1.1629e-05	0.00014184	AluYa5_dup252:Alu:SINE	ESC_vs_Fibroblast	Significant	SINE	Alu	AluYa5	AluYa5_dup252	AluYa5_dup252:Alu:SINE
chr12	95915273	95915562	4.58223	-1.85394	19.2227	1.1632e-05	0.00014184	AluSz_dup64899:Alu:SINE	ESC_vs_Fibroblast	NS	SINE	Alu	AluSz	AluSz_dup64899	AluSz_dup64899:Alu:SINE
chr15	63420514	63420806	-7.55166	-2.66694	19.2076	1.17244e-05	0.000142855	AluJo_dup54084:Alu:SINE	ESC_vs_Fibroblast	NS	SINE	Alu	AluJo	AluJo_dup54084	AluJo_dup54084:Alu:SINE
chr15	79703765	79705555	-3.79792	-0.990683	19.2068	1.17294e-05	0.000142855	L1PA13_dup7930:L1:LINE	ESC_vs_Fibroblast	NS	LINE	L1	L1PA13	L1PA13_dup7930	L1PA13_dup7930:L1:LINE
chr3	158547970	158548339	-5.82173	-2.3971	19.1954	1.17999e-05	0.000143627	THE1D_dup2481:ERVL-MaLR:LTR	ESC_vs_Fibroblast	NS	LTR	ERVL-MaLR	THE1D	THE1D_dup2481	THE1D_dup2481:ERVL-MaLR:LTR
chr12	8950537	8950695	3.81834	0.132785	19.1906	1.18292e-05	0.000143896	AluSx_dup89565:Alu:SINE	ESC_vs_Fibroblast	Significant	SINE	Alu	AluSx	AluSx_dup89565	AluSx_dup89565:Alu:SINE
chr2	27020121	27020197	7.45662	-1.22611	19.1866	1.1854e-05	0.000144111	MLT1D_dup1511:ERVL-MaLR:LTR	ESC_vs_Fibroblast	NS	LTR	ERVL-MaLR	MLT1D	MLT1D_dup1511	MLT1D_dup1511:ERVL-MaLR:LTR
chr14	48676035	48676468	7.62967	-1.89516	19.1702	1.19567e-05	0.000145272	LTR40c_dup516:ERVL:LTR	ESC_vs_Fibroblast	NS	LTR	ERVL	LTR40c	LTR40c_dup516	LTR40c_dup516:ERVL:LTR
chr5	118852617	118854155	7.03022	-1.90265	19.1615	1.20115e-05	0.00014585	LTR12C_dup979:ERV1:LTR	ESC_vs_Fibroblast	NS	LTR	ERV1	LTR12C	LTR12C_dup979	LTR12C_dup979:ERV1:LTR
chr18	33291931	33292093	-3.01395	-1.04454	19.154	1.20583e-05	0.000146332	FRAM_dup7478:Alu:SINE	ESC_vs_Fibroblast	NS	SINE	Alu	FRAM	FRAM_dup7478	FRAM_dup7478:Alu:SINE
chr4	9732154	9732562	6.93617	-1.71703	19.1475	1.20994e-05	0.000146742	LTR7_dup612:ERV1:LTR	ESC_vs_Fibroblast	NS	LTR	ERV1	LTR7	LTR7_dup612	LTR7_dup612:ERV1:LTR
chr5	125901115	125902174	4.63751	-0.815148	19.1328	1.21929e-05	0.000147787	L1M4_dup5029:L1:LINE	ESC_vs_Fibroblast	NS	LINE	L1	L1M4	L1M4_dup5029	L1M4_dup5029:L1:LINE
chr8	17154365	17154478	6.94906	-2.30571	19.1135	1.2317e-05	0.000149201	MIRc_dup47355:MIR:SINE	ESC_vs_Fibroblast	NS	SINE	MIR	MIRc	MIRc_dup47355	MIRc_dup47355:MIR:SINE
chr10	14953536	14954047	3.7006	-0.870365	19.1122	1.23255e-05	0.000149215	L1MB8_dup9971:L1:LINE	ESC_vs_Fibroblast	NS	LINE	L1	L1MB8	L1MB8_dup9971	L1MB8_dup9971:L1:LINE
chr8	73936345	73936797	6.98316	-1.37776	19.1072	1.2358e-05	0.000149463	L1ME3C_dup5979:L1:LINE	ESC_vs_Fibroblast	NS	LINE	L1	L1ME3C	L1ME3C_dup5979	L1ME3C_dup5979:L1:LINE
chr9	131124866	131125084	-7.06045	-2.7575	19.1067	1.23608e-05	0.000149463	MIR_dup95495:MIR:SINE	ESC_vs_Fibroblast	NS	SINE	MIR	MIR	MIR_dup95495	MIR_dup95495:MIR:SINE
chr22	45253641	45253744	7.28059	-1.20496	19.0853	1.25004e-05	0.000151061	MIRc_dup102466:MIR:SINE	ESC_vs_Fibroblast	NS	SINE	MIR	MIRc	MIRc_dup102466	MIRc_dup102466:MIR:SINE
chr13	100148746	100149332	4.8813	-1.71466	19.0756	1.25641e-05	0.000151739	MER51A_dup719:ERV1:LTR	ESC_vs_Fibroblast	NS	LTR	ERV1	MER51A	MER51A_dup719	MER51A_dup719:ERV1:LTR
chr12	1557900	1558508	-5.06217	-2.58136	19.0725	1.25844e-05	0.000151894	THE1C-int_dup1403:ERVL-MaLR:LTR	ESC_vs_Fibroblast	NS	LTR	ERVL-MaLR	THE1C-int	THE1C-int_dup1403	THE1C-int_dup1403:ERVL-MaLR:LTR
chr4	25581587	25581917	8.40555	0.281861	19.0702	1.25998e-05	0.000151988	AluSc_dup7792:Alu:SINE	ESC_vs_Fibroblast	Significant	SINE	Alu	AluSc	AluSc_dup7792	AluSc_dup7792:Alu:SINE
chr8	7011369	7012373	7.51852	-1.61142	19.0602	1.26661e-05	0.000152696	HERVK11-int_dup108:ERVK:LTR	ESC_vs_Fibroblast	NS	LTR	ERVK	HERVK11-int	HERVK11-int_dup108	HERVK11-int_dup108:ERVK:LTR
chr2	118141862	118144438	7.03597	-1.99678	19.0503	1.27319e-05	0.000153398	L1MA4A_dup698:L1:LINE	ESC_vs_Fibroblast	NS	LINE	L1	L1MA4A	L1MA4A_dup698	L1MA4A_dup698:L1:LINE
chr15	25359643	25359694	7.37139	-1.15243	19.0405	1.27971e-05	0.000154092	MER66B_dup1006:ERV1:LTR	ESC_vs_Fibroblast	NS	LTR	ERV1	MER66B	MER66B_dup1006	MER66B_dup1006:ERV1:LTR
chr4	2966441	2966988	-4.58874	-2.58564	19.0369	1.28215e-05	0.000154294	LTR61_dup22:ERV1:LTR	ESC_vs_Fibroblast	NS	LTR	ERV1	LTR61	LTR61_dup22	LTR61_dup22:ERV1:LTR
chr9	124060437	124060692	-7.03613	-3.49648	19.022	1.29221e-05	0.000155412	L2c_dup79413:L2:LINE	ESC_vs_Fibroblast	NS	LINE	L2	L2c	L2c_dup79413	L2c_dup79413:L2:LINE
chr4	62630418	62630792	7.80416	-1.66754	19.0196	1.29383e-05	0.000155514	HERVH-int_dup1635:ERV1:LTR	ESC_vs_Fibroblast	NS	LTR	ERV1	HERVH-int	HERVH-int_dup1635	HERVH-int_dup1635:ERV1:LTR
chr21	30436088	30436379	3.41052	-0.891109	19.0139	1.29769e-05	0.000155885	AluSc5_dup6589:Alu:SINE	ESC_vs_Fibroblast	NS	SINE	Alu	AluSc5	AluSc5_dup6589	AluSc5_dup6589:Alu:SINE
chr19	46226796	46226910	-6.97869	-2.12447	19.0097	1.30055e-05	0.000156135	AluJb_dup133148:Alu:SINE	ESC_vs_Fibroblast	NS	SINE	Alu	AluJb	AluJb_dup133148	AluJb_dup133148:Alu:SINE
chr4	174432767	174432854	-7.22834	-3.33622	19.0063	1.3029e-05	0.000156324	MIR3_dup26836:MIR:SINE	ESC_vs_Fibroblast	NS	SINE	MIR	MIR3	MIR3_dup26836	MIR3_dup26836:MIR:SINE
chr10	64929865	64930322	3.16072	0.322392	18.9922	1.31254e-05	0.000157388	L1MB4_dup5826:L1:LINE	ESC_vs_Fibroblast	Significant	LINE	L1	L1MB4	L1MB4_dup5826	L1MB4_dup5826:L1:LINE
chr4	99313590	99313867	6.84462	-1.10392	18.9886	1.31504e-05	0.000157594	AluJb_dup34901:Alu:SINE	ESC_vs_Fibroblast	NS	SINE	Alu	AluJb	AluJb_dup34901	AluJb_dup34901:Alu:SINE
chrX	121359424	121359928	7.06298	-1.90153	18.9871	1.31602e-05	0.000157618	HERVH-int_dup3872:ERV1:LTR	ESC_vs_Fibroblast	NS	LTR	ERV1	HERVH-int	HERVH-int_dup3872	HERVH-int_dup3872:ERV1:LTR
chr19	59030368	59030526	5.15036	-1.61587	18.9679	1.32937e-05	0.000159122	L2_dup53661:L2:LINE	ESC_vs_Fibroblast	NS	LINE	L2	L2	L2_dup53661	L2_dup53661:L2:LINE
chr11	66134554	66134708	3.82078	-0.973253	18.9561	1.33759e-05	0.000159985	MIRb_dup149340:MIR:SINE	ESC_vs_Fibroblast	NS	SINE	MIR	MIRb	MIRb_dup149340	MIRb_dup149340:MIR:SINE
chr1	28840992	28841288	7.48548	-1.84198	18.9553	1.33816e-05	0.000159985	AluSp_dup951:Alu:SINE	ESC_vs_Fibroblast	NS	SINE	Alu	AluSp	AluSp_dup951	AluSp_dup951:Alu:SINE
chr2	136600021	136601020	6.94036	-1.67452	18.9522	1.34036e-05	0.000160153	L2a_dup22880:L2:LINE	ESC_vs_Fibroblast	NS	LINE	L2	L2a	L2a_dup22880	L2a_dup22880:L2:LINE
chr1	201433934	201434239	-4.93441	-1.88604	18.9454	1.3451e-05	0.000160624	AluSx_dup10013:Alu:SINE	ESC_vs_Fibroblast	NS	SINE	Alu	AluSx	AluSx_dup10013	AluSx_dup10013:Alu:SINE
chr11	66132415	66132675	7.14208	-1.66474	18.9376	1.35067e-05	0.0001611	AluSg_dup25525:Alu:SINE	ESC_vs_Fibroblast	NS	SINE	Alu	AluSg	AluSg_dup25525	AluSg_dup25525:Alu:SINE
chr20	35806967	35807270	7.23312	-1.29757	18.9375	1.35068e-05	0.0001611	AluSx_dup135471:Alu:SINE	ESC_vs_Fibroblast	NS	SINE	Alu	AluSx	AluSx_dup135471	AluSx_dup135471:Alu:SINE
chr1	91983840	91984364	7.23738	-1.57917	18.9286	1.35706e-05	0.000161765	L1MA2_dup176:L1:LINE	ESC_vs_Fibroblast	NS	LINE	L1	L1MA2	L1MA2_dup176	L1MA2_dup176:L1:LINE
chr13	114114027	114114340	6.98739	-1.25982	18.9261	1.35878e-05	0.000161875	L1ME3C_dup9533:L1:LINE	ESC_vs_Fibroblast	NS	LINE	L1	L1ME3C	L1ME3C_dup9533	L1ME3C_dup9533:L1:LINE
chr8	60447392	60451546	6.96641	-1.83876	18.9241	1.36023e-05	0.000161952	L1PA3_dup5288:L1:LINE	ESC_vs_Fibroblast	NS	LINE	L1	L1PA3	L1PA3_dup5288	L1PA3_dup5288:L1:LINE
chr16	71572872	71572941	6.80926	-1.75689	18.9008	1.37694e-05	0.000163845	MER5A1_dup13543:hAT-Charlie:DNA	ESC_vs_Fibroblast	NS	DNA	hAT-Charlie	MER5A1	MER5A1_dup13543	MER5A1_dup13543:hAT-Charlie:DNA
chr16	29721503	29721811	7.27267	-0.481947	18.8773	1.39401e-05	0.000165778	HUERS-P3b-int_dup386:ERV1:LTR	ESC_vs_Fibroblast	NS	LTR	ERV1	HUERS-P3b-int	HUERS-P3b-int_dup386	HUERS-P3b-int_dup386:ERV1:LTR
chr6	3019070	3019421	-7.21707	-3.24675	18.8729	1.39726e-05	0.000166066	L1ME4a_dup15429:L1:LINE	ESC_vs_Fibroblast	NS	LINE	L1	L1ME4a	L1ME4a_dup15429	L1ME4a_dup15429:L1:LINE
chr19	21721118	21721431	2.93332	-0.399893	18.8675	1.40122e-05	0.000166439	AluSg_dup37398:Alu:SINE	ESC_vs_Fibroblast	NS	SINE	Alu	AluSg	AluSg_dup37398	AluSg_dup37398:Alu:SINE
chr8	15664883	15665537	-4.48555	-2.43183	18.8567	1.40914e-05	0.000167275	L1PA16_dup6644:L1:LINE	ESC_vs_Fibroblast	NS	LINE	L1	L1PA16	L1PA16_dup6644	L1PA16_dup6644:L1:LINE
chr1	228546407	228546595	4.77321	-1.41768	18.8557	1.40992e-05	0.000167275	MIRb_dup21534:MIR:SINE	ESC_vs_Fibroblast	NS	SINE	MIR	MIRb	MIRb_dup21534	MIRb_dup21534:MIR:SINE
chr1	43562832	43564680	5.24262	-0.483026	18.8426	1.41963e-05	0.000168329	L1PB4_dup32:L1:LINE	ESC_vs_Fibroblast	NS	LINE	L1	L1PB4	L1PB4_dup32	L1PB4_dup32:L1:LINE
chr21	47871668	47873656	4.95743	-1.32592	18.8404	1.42128e-05	0.000168426	ERV3-16A3_I-int_dup6113:ERVL:LTR	ESC_vs_Fibroblast	NS	LTR	ERVL	ERV3-16A3_I-int	ERV3-16A3_I-int_dup6113	ERV3-16A3_I-int_dup6113:ERVL:LTR
chr7	51938029	51939785	7.09053	-0.669561	18.8344	1.42571e-05	0.000168852	HERVH-int_dup2883:ERV1:LTR	ESC_vs_Fibroblast	NS	LTR	ERV1	HERVH-int	HERVH-int_dup2883	HERVH-int_dup2883:ERV1:LTR
chr6	21761209	21762679	7.10316	-0.541176	18.8321	1.42742e-05	0.000168954	LTR12C_dup1121:ERV1:LTR	ESC_vs_Fibroblast	NS	LTR	ERV1	LTR12C	LTR12C_dup1121	LTR12C_dup1121:ERV1:LTR
chr6	144919207	144920060	7.20912	-1.52188	18.8261	1.43192e-05	0.000169363	MER4D1_dup539:ERV1:LTR	ESC_vs_Fibroblast	NS	LTR	ERV1	MER4D1	MER4D1_dup539	MER4D1_dup539:ERV1:LTR
chr20	5280269	5280569	7.21784	-2.20995	18.8253	1.43255e-05	0.000169363	AluSx_dup133890:Alu:SINE	ESC_vs_Fibroblast	NS	SINE	Alu	AluSx	AluSx_dup133890	AluSx_dup133890:Alu:SINE
chr1	173575137	173575648	7.69609	-1.3316	18.8179	1.43808e-05	0.000169781	MLT1G1_dup146:ERVL-MaLR:LTR	ESC_vs_Fibroblast	NS	LTR	ERVL-MaLR	MLT1G1	MLT1G1_dup146	MLT1G1_dup146:ERVL-MaLR:LTR
chrX	112963302	112964400	6.81802	-1.044	18.8178	1.43815e-05	0.000169781	MER11A_dup604:ERVK:LTR	ESC_vs_Fibroblast	NS	LTR	ERVK	MER11A	MER11A_dup604	MER11A_dup604:ERVK:LTR
chr22	32899175	32902162	6.90512	-0.0587658	18.8172	1.43861e-05	0.000169781	HERVH-int_dup5846:ERV1:LTR	ESC_vs_Fibroblast	NS	LTR	ERV1	HERVH-int	HERVH-int_dup5846	HERVH-int_dup5846:ERV1:LTR
chr19	23835131	23835408	2.4797	1.84689	18.8137	1.44131e-05	0.00017	AluSq2_dup49996:Alu:SINE	ESC_vs_Fibroblast	Significant	SINE	Alu	AluSq2	AluSq2_dup49996	AluSq2_dup49996:Alu:SINE
chr17	11879831	11880264	6.86586	1.03946	18.8102	1.44397e-05	0.000170214	LTR7Y_dup217:ERV1:LTR	ESC_vs_Fibroblast	Significant	LTR	ERV1	LTR7Y	LTR7Y_dup217	LTR7Y_dup217:ERV1:LTR
chr4	3933803	3934018	6.94464	-1.49452	18.8049	1.44792e-05	0.00017058	HERVH-int_dup1538:ERV1:LTR	ESC_vs_Fibroblast	NS	LTR	ERV1	HERVH-int	HERVH-int_dup1538	HERVH-int_dup1538:ERV1:LTR
chr7	100990589	100990885	6.96209	-2.5899	18.8008	1.45109e-05	0.000170854	AluSz6_dup18427:Alu:SINE	ESC_vs_Fibroblast	NS	SINE	Alu	AluSz6	AluSz6_dup18427	AluSz6_dup18427:Alu:SINE
chr8	129626478	129629423	6.83583	-0.536548	18.7874	1.46129e-05	0.000171955	HERVH-int_dup3274:ERV1:LTR	ESC_vs_Fibroblast	NS	LTR	ERV1	HERVH-int	HERVH-int_dup3274	HERVH-int_dup3274:ERV1:LTR
chr10	97627786	97627949	2.65785	-0.127821	18.7811	1.46609e-05	0.00017242	MIRb_dup139194:MIR:SINE	ESC_vs_Fibroblast	NS	SINE	MIR	MIRb	MIRb_dup139194	MIRb_dup139194:MIR:SINE
chr7	145914458	145914585	7.4446	-2.17663	18.7734	1.4721e-05	0.000173025	L1PA15_dup3772:L1:LINE	ESC_vs_Fibroblast	NS	LINE	L1	L1PA15	L1PA15_dup3772	L1PA15_dup3772:L1:LINE
chrY	6911281	6911559	6.94933	-1.34463	18.7694	1.47518e-05	0.000173287	AluJb_dup77352:Alu:SINE	ESC_vs_Fibroblast	NS	SINE	Alu	AluJb	AluJb_dup77352	AluJb_dup77352:Alu:SINE
chr4	146754164	146757443	6.8336	2.88363	18.7657	1.47805e-05	0.000173522	HERVH-int_dup1876:ERV1:LTR	ESC_vs_Fibroblast	Significant	LTR	ERV1	HERVH-int	HERVH-int_dup1876	HERVH-int_dup1876:ERV1:LTR
chr2	198366896	198367077	3.73432	-0.498458	18.7517	1.48889e-05	0.000174694	MER30_dup650:hAT-Charlie:DNA	ESC_vs_Fibroblast	NS	DNA	hAT-Charlie	MER30	MER30_dup650	MER30_dup650:hAT-Charlie:DNA
chr3	176039858	176040238	7.13504	-2.205	18.7495	1.49061e-05	0.000174794	HERVH-int_dup1438:ERV1:LTR	ESC_vs_Fibroblast	NS	LTR	ERV1	HERVH-int	HERVH-int_dup1438	HERVH-int_dup1438:ERV1:LTR
chr14	48695752	48696124	7.12142	-2.3512	18.7318	1.50449e-05	0.000176319	THE1C_dup8188:ERVL-MaLR:LTR	ESC_vs_Fibroblast	NS	LTR	ERVL-MaLR	THE1C	THE1C_dup8188	THE1C_dup8188:ERVL-MaLR:LTR
chr7	83061276	83061615	7.10057	-1.59885	18.7301	1.50586e-05	0.000176377	MLT1G3_dup1269:ERVL-MaLR:LTR	ESC_vs_Fibroblast	NS	LTR	ERVL-MaLR	MLT1G3	MLT1G3_dup1269	MLT1G3_dup1269:ERVL-MaLR:LTR
chr11	134125796	134126100	7.38299	-1.21867	18.7075	1.52382e-05	0.000178377	AluSx_dup88951:Alu:SINE	ESC_vs_Fibroblast	NS	SINE	Alu	AluSx	AluSx_dup88951	AluSx_dup88951:Alu:SINE
chr4	180088081	180088462	13.6031	4.7377	18.7062	1.52482e-05	0.000178391	HERVH-int_dup1997:ERV1:LTR	ESC_vs_Fibroblast	Significant	LTR	ERV1	HERVH-int	HERVH-int_dup1997	HERVH-int_dup1997:ERV1:LTR
chr1	113363765	113364873	7.38758	-1.96853	18.6979	1.53148e-05	0.000179066	HERVH-int_dup243:ERV1:LTR	ESC_vs_Fibroblast	NS	LTR	ERV1	HERVH-int	HERVH-int_dup243	HERVH-int_dup243:ERV1:LTR
chr19	20008162	20008623	2.88653	0.657928	18.6863	1.54082e-05	0.000180053	LTR2_dup818:ERV1:LTR	ESC_vs_Fibroblast	Significant	LTR	ERV1	LTR2	LTR2_dup818	LTR2_dup818:ERV1:LTR
chr7	97552097	97552399	4.05305	-1.22916	18.6846	1.54223e-05	0.000180114	AluSx_dup54602:Alu:SINE	ESC_vs_Fibroblast	NS	SINE	Alu	AluSx	AluSx_dup54602	AluSx_dup54602:Alu:SINE
chr4	93361813	93362312	7.12561	-0.625224	18.6825	1.54394e-05	0.000180209	HERVH-int_dup1710:ERV1:LTR	ESC_vs_Fibroblast	NS	LTR	ERV1	HERVH-int	HERVH-int_dup1710	HERVH-int_dup1710:ERV1:LTR
chrY	6784500	6784802	7.03322	-1.44607	18.6812	1.54496e-05	0.000180224	AluSq2_dup30221:Alu:SINE	ESC_vs_Fibroblast	NS	SINE	Alu	AluSq2	AluSq2_dup30221	AluSq2_dup30221:Alu:SINE
chr22	45273791	45274133	7.05895	-2.05683	18.6668	1.55671e-05	0.000181392	MLT1A1_dup6682:ERVL-MaLR:LTR	ESC_vs_Fibroblast	NS	LTR	ERVL-MaLR	MLT1A1	MLT1A1_dup6682	MLT1A1_dup6682:ERVL-MaLR:LTR
chr9	115389752	115390053	3.20198	-0.223215	18.6667	1.55676e-05	0.000181392	AluSx_dup67727:Alu:SINE	ESC_vs_Fibroblast	NS	SINE	Alu	AluSx	AluSx_dup67727	AluSx_dup67727:Alu:SINE
chr17	32154729	32155223	6.7881	-1.35134	18.6593	1.56283e-05	0.000181936	L1PA8_dup7315:L1:LINE	ESC_vs_Fibroblast	NS	LINE	L1	L1PA8	L1PA8_dup7315	L1PA8_dup7315:L1:LINE
chr12	69241663	69241922	-5.73163	-2.73382	18.6588	1.56324e-05	0.000181936	AluJr4_dup12186:Alu:SINE	ESC_vs_Fibroblast	NS	SINE	Alu	AluJr4	AluJr4_dup12186	AluJr4_dup12186:Alu:SINE
chr4	79637199	79640423	6.9495	0.751148	18.6411	1.57784e-05	0.000183529	HERVH-int_dup1655:ERV1:LTR	ESC_vs_Fibroblast	Significant	LTR	ERV1	HERVH-int	HERVH-int_dup1655	HERVH-int_dup1655:ERV1:LTR
chr9	103345364	103345893	6.98731	-1.95128	18.5962	1.6154e-05	0.00018779	L2a_dup93099:L2:LINE	ESC_vs_Fibroblast	NS	LINE	L2	L2a	L2a_dup93099	L2a_dup93099:L2:LINE
chr10	6830007	6830161	7.19342	-0.285928	18.5705	1.63735e-05	0.000190232	MIR3_dup54821:MIR:SINE	ESC_vs_Fibroblast	NS	SINE	MIR	MIR3	MIR3_dup54821	MIR3_dup54821:MIR:SINE
chr3	191384049	191384498	7.58584	-1.02619	18.5684	1.63912e-05	0.000190328	LTR7_dup587:ERV1:LTR	ESC_vs_Fibroblast	NS	LTR	ERV1	LTR7	LTR7_dup587	LTR7_dup587:ERV1:LTR
chr16	72148423	72149517	7.24543	-2.61035	18.5443	1.65999e-05	0.000192641	L1PA16_dup12701:L1:LINE	ESC_vs_Fibroblast	NS	LINE	L1	L1PA16	L1PA16_dup12701	L1PA16_dup12701:L1:LINE
chr2	112003487	112003691	-5.09	-3.17306	18.5374	1.66607e-05	0.000193236	AluSz6_dup5589:Alu:SINE	ESC_vs_Fibroblast	NS	SINE	Alu	AluSz6	AluSz6_dup5589	AluSz6_dup5589:Alu:SINE
chrX	107856611	107857645	7.52788	-1.59844	18.5359	1.6673e-05	0.000193267	L1ME1_dup18662:L1:LINE	ESC_vs_Fibroblast	NS	LINE	L1	L1ME1	L1ME1_dup18662	L1ME1_dup18662:L1:LINE
chr18	34373692	34374003	-4.50892	-1.69901	18.5253	1.67667e-05	0.000194242	AluY_dup105567:Alu:SINE	ESC_vs_Fibroblast	NS	SINE	Alu	AluY	AluY_dup105567	AluY_dup105567:Alu:SINE
chr9	33607606	33608661	4.90251	-1.0299	18.5027	1.69661e-05	0.000196439	L2a_dup90828:L2:LINE	ESC_vs_Fibroblast	NS	LINE	L2	L2a	L2a_dup90828	L2a_dup90828:L2:LINE
chr5	120034109	120034315	7.33321	-1.09042	18.4955	1.70302e-05	0.000197068	HERVH-int_dup2238:ERV1:LTR	ESC_vs_Fibroblast	NS	LTR	ERV1	HERVH-int	HERVH-int_dup2238	HERVH-int_dup2238:ERV1:LTR
chr4	180087630	180088080	14.0285	4.86994	18.4932	1.70515e-05	0.000197201	LTR7_dup795:ERV1:LTR	ESC_vs_Fibroblast	Significant	LTR	ERV1	LTR7	LTR7_dup795	LTR7_dup795:ERV1:LTR
chr19	11431877	11432195	6.96659	-1.94266	18.4875	1.71018e-05	0.00019767	THE1D_dup11897:ERVL-MaLR:LTR	ESC_vs_Fibroblast	NS	LTR	ERVL-MaLR	THE1D	THE1D_dup11897	THE1D_dup11897:ERVL-MaLR:LTR
chr15	25215445	25215735	3.26882	-0.205276	18.4844	1.71301e-05	0.000197884	AluSx1_dup80377:Alu:SINE	ESC_vs_Fibroblast	NS	SINE	Alu	AluSx1	AluSx1_dup80377	AluSx1_dup80377:Alu:SINE
chr6	14976398	14976863	7.16913	-0.96543	18.4792	1.71768e-05	0.00019831	LTR2_dup306:ERV1:LTR	ESC_vs_Fibroblast	NS	LTR	ERV1	LTR2	LTR2_dup306	LTR2_dup306:ERV1:LTR
chr18	51727467	51727522	6.94451	-0.828484	18.4607	1.73446e-05	0.000200046	MER3_dup9823:hAT-Charlie:DNA	ESC_vs_Fibroblast	NS	DNA	hAT-Charlie	MER3	MER3_dup9823	MER3_dup9823:hAT-Charlie:DNA
chr4	170862159	170862495	6.94973	-0.0345272	18.4604	1.7347e-05	0.000200046	LTR26B_dup108:ERV1:LTR	ESC_vs_Fibroblast	NS	LTR	ERV1	LTR26B	LTR26B_dup108	LTR26B_dup108:ERV1:LTR
chr4	186236748	186236990	-4.74707	-2.0319	18.4478	1.74622e-05	0.000201259	L1M5_dup18125:L1:LINE	ESC_vs_Fibroblast	NS	LINE	L1	L1M5	L1M5_dup18125	L1M5_dup18125:L1:LINE
chr10	102140677	102141062	4.91575	-0.745707	18.4354	1.75765e-05	0.000202461	LTR7B_dup536:ERV1:LTR	ESC_vs_Fibroblast	NS	LTR	ERV1	LTR7B	LTR7B_dup536	LTR7B_dup536:ERV1:LTR
chr2	1636638	1636684	-4.13864	-2.13817	18.4205	1.77145e-05	0.000203934	L2b_dup10103:L2:LINE	ESC_vs_Fibroblast	NS	LINE	L2	L2b	L2b_dup10103	L2b_dup10103:L2:LINE
chr4	83817380	83817670	2.70696	0.4816	18.4176	1.77408e-05	0.000204121	AluSx_dup32664:Alu:SINE	ESC_vs_Fibroblast	Significant	SINE	Alu	AluSx	AluSx_dup32664	AluSx_dup32664:Alu:SINE
chr16	64379132	64380456	-8.40061	-0.666285	18.4128	1.77857e-05	0.00020452	MER52A_dup1628:ERV1:LTR	ESC_vs_Fibroblast	NS	LTR	ERV1	MER52A	MER52A_dup1628	MER52A_dup1628:ERV1:LTR
chr9	124552732	124556646	7.0668	3.21051	18.4083	1.78279e-05	0.000204889	HERVH-int_dup3543:ERV1:LTR	ESC_vs_Fibroblast	Significant	LTR	ERV1	HERVH-int	HERVH-int_dup3543	HERVH-int_dup3543:ERV1:LTR
chr6	167687014	167687774	7.40839	-1.04132	18.3923	1.79787e-05	0.000206504	MER4D1_dup559:ERV1:LTR	ESC_vs_Fibroblast	NS	LTR	ERV1	MER4D1	MER4D1_dup559	MER4D1_dup559:ERV1:LTR
chr5	140628973	140630094	4.76071	-1.32833	18.383	1.80666e-05	0.000207396	MLT1E2-int_dup49:ERVL-MaLR:LTR	ESC_vs_Fibroblast	NS	LTR	ERVL-MaLR	MLT1E2-int	MLT1E2-int_dup49	MLT1E2-int_dup49:ERVL-MaLR:LTR
chr10	92576906	92577503	7.93646	-1.77423	18.372	1.81706e-05	0.000208453	LTR59_dup77:ERV1:LTR	ESC_vs_Fibroblast	NS	LTR	ERV1	LTR59	LTR59_dup77	LTR59_dup77:ERV1:LTR
chr20	1920757	1920943	-5.81819	-2.02305	18.3703	1.81873e-05	0.000208453	MIRb_dup211297:MIR:SINE	ESC_vs_Fibroblast	NS	SINE	MIR	MIRb	MIRb_dup211297	MIRb_dup211297:MIR:SINE
chr9	474922	475512	6.88691	-2.11711	18.37	1.81896e-05	0.000208453	MER50_dup1381:ERV1:LTR	ESC_vs_Fibroblast	NS	LTR	ERV1	MER50	MER50_dup1381	MER50_dup1381:ERV1:LTR
chr3	63407258	63407860	7.3934	-1.26976	18.3655	1.82331e-05	0.000208832	MLT1E_dup132:ERVL-MaLR:LTR	ESC_vs_Fibroblast	NS	LTR	ERVL-MaLR	MLT1E	MLT1E_dup132	MLT1E_dup132:ERVL-MaLR:LTR
chr2	1471176	1473272	6.85432	-2.21685	18.3538	1.83449e-05	0.000209993	L1PB1_dup875:L1:LINE	ESC_vs_Fibroblast	NS	LINE	L1	L1PB1	L1PB1_dup875	L1PB1_dup875:L1:LINE
chr19	3855445	3856396	6.95777	-2.03301	18.3499	1.83829e-05	0.000210309	L2a_dup156667:L2:LINE	ESC_vs_Fibroblast	NS	LINE	L2	L2a	L2a_dup156667	L2a_dup156667:L2:LINE
chr17	18832388	18832671	7.1391	-2.01396	18.3428	1.84516e-05	0.000210975	AluSx_dup116542:Alu:SINE	ESC_vs_Fibroblast	NS	SINE	Alu	AluSx	AluSx_dup116542	AluSx_dup116542:Alu:SINE
chr2	65274979	65275521	2.98897	0.371699	18.3391	1.84871e-05	0.000211262	MLT1F2_dup556:ERVL-MaLR:LTR	ESC_vs_Fibroblast	Significant	LTR	ERVL-MaLR	MLT1F2	MLT1F2_dup556	MLT1F2_dup556:ERVL-MaLR:LTR
chr11	74201872	74201964	6.77452	-2.45772	18.3324	1.85526e-05	0.00021189	MIRc_dup69671:MIR:SINE	ESC_vs_Fibroblast	NS	SINE	MIR	MIRc	MIRc_dup69671	MIRc_dup69671:MIR:SINE
chr22	32906225	32906376	7.36345	-1.32234	18.3302	1.85741e-05	0.000212015	MER5B_dup24647:hAT-Charlie:DNA	ESC_vs_Fibroblast	NS	DNA	hAT-Charlie	MER5B	MER5B_dup24647	MER5B_dup24647:hAT-Charlie:DNA
chr14	99458797	99459276	6.70175	-1.75064	18.3283	1.8592e-05	0.0002121	LTR7_dup2064:ERV1:LTR	ESC_vs_Fibroblast	NS	LTR	ERV1	LTR7	LTR7_dup2064	LTR7_dup2064:ERV1:LTR
chr11	130436588	130439424	6.68346	-0.447122	18.3211	1.86631e-05	0.000212791	HERVH-int_dup4516:ERV1:LTR	ESC_vs_Fibroblast	NS	LTR	ERV1	HERVH-int	HERVH-int_dup4516	HERVH-int_dup4516:ERV1:LTR
chr6	71224156	71224706	6.87334	-2.04094	18.3105	1.87673e-05	0.000213858	L1MCa_dup2683:L1:LINE	ESC_vs_Fibroblast	NS	LINE	L1	L1MCa	L1MCa_dup2683	L1MCa_dup2683:L1:LINE
chr3	115510776	115511211	-6.94694	-3.10296	18.3016	1.88548e-05	0.000214735	LTR12C_dup488:ERV1:LTR	ESC_vs_Fibroblast	NS	LTR	ERV1	LTR12C	LTR12C_dup488	LTR12C_dup488:ERV1:LTR
chr3	44479652	44479951	7.48298	-2.16059	18.2944	1.89259e-05	0.000215422	AluSg_dup7068:Alu:SINE	ESC_vs_Fibroblast	NS	SINE	Alu	AluSg	AluSg_dup7068	AluSg_dup7068:Alu:SINE
chr15	65112592	65112893	4.95766	-1.07432	18.2928	1.89419e-05	0.000215483	AluSg_dup31440:Alu:SINE	ESC_vs_Fibroblast	NS	SINE	Alu	AluSg	AluSg_dup31440	AluSg_dup31440:Alu:SINE
chr9	21484610	21486268	-7.73246	-2.97757	18.2908	1.89621e-05	0.000215592	L1MC4a_dup14039:L1:LINE	ESC_vs_Fibroblast	NS	LINE	L1	L1MC4a	L1MC4a_dup14039	L1MC4a_dup14039:L1:LINE
chr4	1745002	1745307	6.92292	-1.63452	18.2889	1.89811e-05	0.000215686	AluSg_dup9005:Alu:SINE	ESC_vs_Fibroblast	NS	SINE	Alu	AluSg	AluSg_dup9005	AluSg_dup9005:Alu:SINE
chr4	180088478	180091271	11.6575	6.52062	18.2822	1.90482e-05	0.000216326	HERVH-int_dup1998:ERV1:LTR	ESC_vs_Fibroblast	Significant	LTR	ERV1	HERVH-int	HERVH-int_dup1998	HERVH-int_dup1998:ERV1:LTR
chrX	16601367	16601838	7.41199	-1.10908	18.2564	1.93076e-05	0.000219149	MER4A1_dup1140:ERV1:LTR	ESC_vs_Fibroblast	NS	LTR	ERV1	MER4A1	MER4A1_dup1140	MER4A1_dup1140:ERV1:LTR
chr19	50174440	50174723	7.03754	-1.97332	18.2542	1.93303e-05	0.000219283	AluSq_dup20111:Alu:SINE	ESC_vs_Fibroblast	NS	SINE	Alu	AluSq	AluSq_dup20111	AluSq_dup20111:Alu:SINE
chr1	214840665	214841499	2.45525	0.621844	18.2429	1.94452e-05	0.000220463	L1PA16_dup756:L1:LINE	ESC_vs_Fibroblast	Significant	LINE	L1	L1PA16	L1PA16_dup756	L1PA16_dup756:L1:LINE
chr13	34549965	34550371	7.18516	-1.85977	18.2392	1.94828e-05	0.000220765	L1MC3_dup9858:L1:LINE	ESC_vs_Fibroblast	NS	LINE	L1	L1MC3	L1MC3_dup9858	L1MC3_dup9858:L1:LINE
chr22	38341841	38341983	-5.6081	-2.60519	18.2348	1.95278e-05	0.000221137	AluSx_dup140657:Alu:SINE	ESC_vs_Fibroblast	NS	SINE	Alu	AluSx	AluSx_dup140657	AluSx_dup140657:Alu:SINE
chr5	83994493	83997712	6.93999	0.976847	18.2331	1.95449e-05	0.000221137	HERVH-int_dup2141:ERV1:LTR	ESC_vs_Fibroblast	Significant	LTR	ERV1	HERVH-int	HERVH-int_dup2141	HERVH-int_dup2141:ERV1:LTR
chr14	48726067	48726922	7.30004	-1.06426	18.2328	1.95485e-05	0.000221137	HERVH-int_dup5062:ERV1:LTR	ESC_vs_Fibroblast	NS	LTR	ERV1	HERVH-int	HERVH-int_dup5062	HERVH-int_dup5062:ERV1:LTR
chr2	26521272	26522902	6.88244	-1.85108	18.2242	1.96365e-05	0.000222008	HERV15-int:ERV1:LTR	ESC_vs_Fibroblast	NS	LTR	ERV1	HERV15-int	HERV15-int	HERV15-int:ERV1:LTR
chr20	48126888	48127114	4.52968	-1.9623	18.2061	1.98247e-05	0.000223884	MIR_dup168448:MIR:SINE	ESC_vs_Fibroblast	NS	SINE	MIR	MIR	MIR_dup168448	MIR_dup168448:MIR:SINE
chr7	6718864	6719061	6.82234	-2.30937	18.2052	1.98334e-05	0.000223884	L1MC4_dup11927:L1:LINE	ESC_vs_Fibroblast	NS	LINE	L1	L1MC4	L1MC4_dup11927	L1MC4_dup11927:L1:LINE
chr11	34776161	34776342	7.11645	-1.97723	18.205	1.98357e-05	0.000223884	MIRb_dup146393:MIR:SINE	ESC_vs_Fibroblast	NS	SINE	MIR	MIRb	MIRb_dup146393	MIRb_dup146393:MIR:SINE
chr8	89723821	89726530	4.31419	-1.02812	18.1994	1.98939e-05	0.000224415	MER34-int_dup178:ERV1:LTR	ESC_vs_Fibroblast	NS	LTR	ERV1	MER34-int	MER34-int_dup178	MER34-int_dup178:ERV1:LTR
chr22	28054480	28054634	7.03508	-2.38451	18.1977	1.99123e-05	0.000224497	MIR_dup172205:MIR:SINE	ESC_vs_Fibroblast	NS	SINE	MIR	MIR	MIR_dup172205	MIR_dup172205:MIR:SINE
chr13	101327971	101328666	7.25336	-2.42675	18.1954	1.99362e-05	0.000224641	L2c_dup112466:L2:LINE	ESC_vs_Fibroblast	NS	LINE	L2	L2c	L2c_dup112466	L2c_dup112466:L2:LINE
chr13	31032469	31032765	2.48036	-0.206651	18.1918	1.99742e-05	0.000224832	AluY_dup84015:Alu:SINE	ESC_vs_Fibroblast	NS	SINE	Alu	AluY	AluY_dup84015	AluY_dup84015:Alu:SINE
chr5	111059889	111062348	-2.57611	2.22116	18.1916	1.99754e-05	0.000224832	Charlie2a_dup761:hAT-Charlie:DNA	ESC_vs_Fibroblast	Significant	DNA	hAT-Charlie	Charlie2a	Charlie2a_dup761	Charlie2a_dup761:hAT-Charlie:DNA
chr1	114576653	114577219	7.4059	0.191591	18.1831	2.00651e-05	0.000225714	MER41C_dup22:ERV1:LTR	ESC_vs_Fibroblast	Significant	LTR	ERV1	MER41C	MER41C_dup22	MER41C_dup22:ERV1:LTR
chr19	20449003	20449289	6.91393	-2.18549	18.1821	2.00761e-05	0.000225714	AluSg_dup37335:Alu:SINE	ESC_vs_Fibroblast	NS	SINE	Alu	AluSg	AluSg_dup37335	AluSg_dup37335:Alu:SINE
chr19	19647499	19647763	4.53252	-1.93806	18.1627	2.02813e-05	0.000227894	AluSg_dup37294:Alu:SINE	ESC_vs_Fibroblast	NS	SINE	Alu	AluSg	AluSg_dup37294	AluSg_dup37294:Alu:SINE
chr17	65947891	65948193	6.81151	-1.24152	18.1584	2.03268e-05	0.000228278	AluSz6_dup39519:Alu:SINE	ESC_vs_Fibroblast	NS	SINE	Alu	AluSz6	AluSz6_dup39519	AluSz6_dup39519:Alu:SINE
chr17	16251464	16251770	3.22968	0.314645	18.145	2.04705e-05	0.000229678	AluSx_dup116288:Alu:SINE	ESC_vs_Fibroblast	Significant	SINE	Alu	AluSx	AluSx_dup116288	AluSx_dup116288:Alu:SINE
chr10	92491571	92492369	7.0357	-1.83818	18.1447	2.04742e-05	0.000229678	Charlie2b_dup2415:hAT-Charlie:DNA	ESC_vs_Fibroblast	NS	DNA	hAT-Charlie	Charlie2b	Charlie2b_dup2415	Charlie2b_dup2415:hAT-Charlie:DNA
chr2	74761994	74762302	-5.67065	-2.66133	18.1425	2.04972e-05	0.000229808	AluSg4_dup849:Alu:SINE	ESC_vs_Fibroblast	NS	SINE	Alu	AluSg4	AluSg4_dup849	AluSg4_dup849:Alu:SINE
chr10	62546870	62547147	2.79628	0.920591	18.1378	2.05478e-05	0.000230247	MER47A_dup1922:TcMar-Tigger:DNA	ESC_vs_Fibroblast	Significant	DNA	TcMar-Tigger	MER47A	MER47A_dup1922	MER47A_dup1922:TcMar-Tigger:DNA
chr1	216185550	216186206	7.34456	-1.87185	18.1348	2.05809e-05	0.000230491	HERVH-int_dup354:ERV1:LTR	ESC_vs_Fibroblast	NS	LTR	ERV1	HERVH-int	HERVH-int_dup354	HERVH-int_dup354:ERV1:LTR
chr3	48331238	48331545	7.3651	-1.61721	18.1329	2.06016e-05	0.000230594	L1MC4a_dup4876:L1:LINE	ESC_vs_Fibroblast	NS	LINE	L1	L1MC4a	L1MC4a_dup4876	L1MC4a_dup4876:L1:LINE
chr11	34734008	34735631	7.54715	-1.60185	18.1309	2.06231e-05	0.000230706	MSTA-int_dup2248:ERVL-MaLR:LTR	ESC_vs_Fibroblast	NS	LTR	ERVL-MaLR	MSTA-int	MSTA-int_dup2248	MSTA-int_dup2248:ERVL-MaLR:LTR
chr3	58699215	58701485	6.57666	-1.86654	18.1108	2.08415e-05	0.000233021	ERVL-B4-int_dup604:ERVL:LTR	ESC_vs_Fibroblast	NS	LTR	ERVL	ERVL-B4-int	ERVL-B4-int_dup604	ERVL-B4-int_dup604:ERVL:LTR
chr19	16655167	16655480	6.99161	-1.52114	18.1007	2.09522e-05	0.000234128	AluSx1_dup99016:Alu:SINE	ESC_vs_Fibroblast	NS	SINE	Alu	AluSx1	AluSx1_dup99016	AluSx1_dup99016:Alu:SINE
chr1	155437639	155438443	3.68797	0.168166	18.0988	2.09729e-05	0.000234157	L1MC3_dup490:L1:LINE	ESC_vs_Fibroblast	Significant	LINE	L1	L1MC3	L1MC3_dup490	L1MC3_dup490:L1:LINE
chr2	74087919	74088226	7.12652	-2.67439	18.0984	2.0978e-05	0.000234157	L3_dup5694:CR1:LINE	ESC_vs_Fibroblast	NS	LINE	CR1	L3	L3_dup5694	L3_dup5694:CR1:LINE
chr7	3233696	3234205	6.85926	-1.83864	18.0973	2.09898e-05	0.000234159	LTR61_dup46:ERV1:LTR	ESC_vs_Fibroblast	NS	LTR	ERV1	LTR61	LTR61_dup46	LTR61_dup46:ERV1:LTR
chr8	73976749	73976816	7.28379	-2.11036	18.094	2.1026e-05	0.000234348	L2c_dup69690:L2:LINE	ESC_vs_Fibroblast	NS	LINE	L2	L2c	L2c_dup69690	L2c_dup69690:L2:LINE
chr17	62478445	62478734	7.48056	-2.07095	18.0937	2.10299e-05	0.000234348	AluSc_dup29778:Alu:SINE	ESC_vs_Fibroblast	NS	SINE	Alu	AluSc	AluSc_dup29778	AluSc_dup29778:Alu:SINE
chr7	101005788	101005899	7.01369	-1.76111	18.0826	2.11523e-05	0.000235582	MIRb_dup96980:MIR:SINE	ESC_vs_Fibroblast	NS	SINE	MIR	MIRb	MIRb_dup96980	MIRb_dup96980:MIR:SINE
chr10	1101759	1102046	7.13429	-2.03084	18.0768	2.12171e-05	0.000236174	AluSg_dup22883:Alu:SINE	ESC_vs_Fibroblast	NS	SINE	Alu	AluSg	AluSg_dup22883	AluSg_dup22883:Alu:SINE
chr2	190731811	190731863	3.15668	-1.3533	18.0751	2.12362e-05	0.000236256	L2a_dup25794:L2:LINE	ESC_vs_Fibroblast	NS	LINE	L2	L2a	L2a_dup25794	L2a_dup25794:L2:LINE
chr13	56148848	56149660	10.8592	2.62754	18.0737	2.12518e-05	0.000236298	Charlie21a_dup592:hAT-Charlie:DNA	ESC_vs_Fibroblast	Significant	DNA	hAT-Charlie	Charlie21a	Charlie21a_dup592	Charlie21a_dup592:hAT-Charlie:DNA
chr2	47605090	47605391	6.83152	-1.62941	18.0693	2.13012e-05	0.000236718	AluY_dup11635:Alu:SINE	ESC_vs_Fibroblast	NS	SINE	Alu	AluY	AluY_dup11635	AluY_dup11635:Alu:SINE
chr9	91923782	91924327	6.63087	-2.24338	18.0582	2.1425e-05	0.000237962	MER41A_dup1255:ERV1:LTR	ESC_vs_Fibroblast	NS	LTR	ERV1	MER41A	MER41A_dup1255	MER41A_dup1255:ERV1:LTR
chr4	108917770	108918073	7.1265	-2.19474	18.056	2.14497e-05	0.000238106	AluSz_dup23370:Alu:SINE	ESC_vs_Fibroblast	NS	SINE	Alu	AluSz	AluSz_dup23370	AluSz_dup23370:Alu:SINE
chr16	70652077	70652581	6.9695	-2.19829	18.0506	2.15108e-05	0.000238653	HERVH-int_dup5368:ERV1:LTR	ESC_vs_Fibroblast	NS	LTR	ERV1	HERVH-int	HERVH-int_dup5368	HERVH-int_dup5368:ERV1:LTR
chr1	213149641	213149922	7.54558	-1.05589	18.0134	2.19355e-05	0.000243101	AluJo_dup5274:Alu:SINE	ESC_vs_Fibroblast	NS	SINE	Alu	AluJo	AluJo_dup5274	AluJo_dup5274:Alu:SINE
chr11	121183384	121183462	2.71745	0.71352	18.0132	2.1938e-05	0.000243101	AluJo_dup45030:Alu:SINE	ESC_vs_Fibroblast	Significant	SINE	Alu	AluJo	AluJo_dup45030	AluJo_dup45030:Alu:SINE
chr17	1608004	1608295	-3.75914	-2.48639	18.0121	2.19504e-05	0.000243101	AluSc8_dup17827:Alu:SINE	ESC_vs_Fibroblast	NS	SINE	Alu	AluSc8	AluSc8_dup17827	AluSc8_dup17827:Alu:SINE
chr1	164854664	164854778	6.99387	-2.09273	18.0113	2.19599e-05	0.000243101	MIR3_dup6255:MIR:SINE	ESC_vs_Fibroblast	NS	SINE	MIR	MIR3	MIR3_dup6255	MIR3_dup6255:MIR:SINE
chr1	213059865	213060163	4.10712	-0.970144	17.9952	2.21463e-05	0.00024503	AluSx1_dup7504:Alu:SINE	ESC_vs_Fibroblast	NS	SINE	Alu	AluSx1	AluSx1_dup7504	AluSx1_dup7504:Alu:SINE
chr1	150575330	150575637	7.10466	-2.11387	17.9864	2.22487e-05	0.000246028	AluSx3_dup1532:Alu:SINE	ESC_vs_Fibroblast	NS	SINE	Alu	AluSx3	AluSx3_dup1532	AluSx3_dup1532:Alu:SINE
chr22	29092376	29092646	5.16923	-1.42818	17.9834	2.22841e-05	0.000246285	AluSx1_dup107469:Alu:SINE	ESC_vs_Fibroblast	NS	SINE	Alu	AluSx1	AluSx1_dup107469	AluSx1_dup107469:Alu:SINE
chr15	81960855	81966845	7.15966	-1.97153	17.9773	2.23559e-05	0.000246943	L1PA2_dup4384:L1:LINE	ESC_vs_Fibroblast	NS	LINE	L1	L1PA2	L1PA2_dup4384	L1PA2_dup4384:L1:LINE
chr7	33033156	33033436	-4.3003	-2.84992	17.9585	2.25773e-05	0.000249136	AluSx_dup50861:Alu:SINE	ESC_vs_Fibroblast	NS	SINE	Alu	AluSx	AluSx_dup50861	AluSx_dup50861:Alu:SINE
chr4	4045900	4047131	7.14281	-0.403028	17.9583	2.25792e-05	0.000249136	HERVK11-int_dup52:ERVK:LTR	ESC_vs_Fibroblast	NS	LTR	ERVK	HERVK11-int	HERVK11-int_dup52	HERVK11-int_dup52:ERVK:LTR
chr19	47262464	47262827	-2.89836	-1.62257	17.951	2.26662e-05	0.000249959	THE1C_dup9382:ERVL-MaLR:LTR	ESC_vs_Fibroblast	NS	LTR	ERVL-MaLR	THE1C	THE1C_dup9382	THE1C_dup9382:ERVL-MaLR:LTR
chr17	76110081	76110555	7.04034	-1.81451	17.9482	2.26998e-05	0.000250194	MLT1D_dup18236:ERVL-MaLR:LTR	ESC_vs_Fibroblast	NS	LTR	ERVL-MaLR	MLT1D	MLT1D_dup18236	MLT1D_dup18236:ERVL-MaLR:LTR
chr3	135074400	135074518	6.90103	-2.3855	17.9174	2.30703e-05	0.000254138	MIR_dup37851:MIR:SINE	ESC_vs_Fibroblast	NS	SINE	MIR	MIR	MIR_dup37851	MIR_dup37851:MIR:SINE
chr8	95688077	95688181	6.9893	-2.1075	17.9159	2.30884e-05	0.0002542	AluJr_dup34567:Alu:SINE	ESC_vs_Fibroblast	NS	SINE	Alu	AluJr	AluJr_dup34567	AluJr_dup34567:Alu:SINE
chr20	13339790	13341013	6.59951	1.78573	17.901	2.327e-05	0.000256059	HERVH-int_dup5742:ERV1:LTR	ESC_vs_Fibroblast	Significant	LTR	ERV1	HERVH-int	HERVH-int_dup5742	HERVH-int_dup5742:ERV1:LTR
chr19	23330838	23331130	3.92747	-1.1442	17.8963	2.3328e-05	0.000256557	AluSx_dup129235:Alu:SINE	ESC_vs_Fibroblast	NS	SINE	Alu	AluSx	AluSx_dup129235	AluSx_dup129235:Alu:SINE
chr12	19581912	19583807	6.88721	-1.71455	17.8914	2.33878e-05	0.000257074	L1PA4_dup9333:L1:LINE	ESC_vs_Fibroblast	NS	LINE	L1	L1PA4	L1PA4_dup9333	L1PA4_dup9333:L1:LINE
chrX	70148945	70149240	7.53181	-1.16508	17.8885	2.34228e-05	0.000257319	AluSx_dup72886:Alu:SINE	ESC_vs_Fibroblast	NS	SINE	Alu	AluSx	AluSx_dup72886	AluSx_dup72886:Alu:SINE
chr5	140171545	140171971	7.19312	-2.32903	17.887	2.34422e-05	0.000257392	MLT1C_dup6216:ERVL-MaLR:LTR	ESC_vs_Fibroblast	NS	LTR	ERVL-MaLR	MLT1C	MLT1C_dup6216	MLT1C_dup6216:ERVL-MaLR:LTR
chr19	39499129	39499450	4.85426	-2.06211	17.884	2.34781e-05	0.000257646	L1MB7_dup21561:L1:LINE	ESC_vs_Fibroblast	NS	LINE	L1	L1MB7	L1MB7_dup21561	L1MB7_dup21561:L1:LINE
chr4	88848449	88848600	7.0537	-0.335779	17.882	2.35028e-05	0.000257777	L2b_dup26843:L2:LINE	ESC_vs_Fibroblast	NS	LINE	L2	L2b	L2b_dup26843	L2b_dup26843:L2:LINE
chr22	45247423	45247732	7.09874	-1.53795	17.874	2.36028e-05	0.000258734	AluJr_dup76197:Alu:SINE	ESC_vs_Fibroblast	NS	SINE	Alu	AluJr	AluJr_dup76197	AluJr_dup76197:Alu:SINE
chr5	121809921	121810335	6.85022	-0.849975	17.8553	2.38357e-05	0.000261144	LTR7_dup889:ERV1:LTR	ESC_vs_Fibroblast	NS	LTR	ERV1	LTR7	LTR7_dup889	LTR7_dup889:ERV1:LTR
chr10	58860011	58860149	6.84556	-2.43387	17.8493	2.39104e-05	0.000261821	AluYc_dup4989:Alu:SINE	ESC_vs_Fibroblast	NS	SINE	Alu	AluYc	AluYc_dup4989	AluYc_dup4989:Alu:SINE
chr20	12734924	12737926	7.24939	1.30148	17.8457	2.39562e-05	0.00026218	HERVH-int_dup5735:ERV1:LTR	ESC_vs_Fibroblast	Significant	LTR	ERV1	HERVH-int	HERVH-int_dup5735	HERVH-int_dup5735:ERV1:LTR
chr19	50171779	50171963	6.61696	-1.99738	17.8317	2.41331e-05	0.000263973	AluSx3_dup27150:Alu:SINE	ESC_vs_Fibroblast	NS	SINE	Alu	AluSx3	AluSx3_dup27150	AluSx3_dup27150:Alu:SINE
chr11	17400235	17400805	-2.73956	-0.895246	17.8232	2.42413e-05	0.000265012	MER61E_dup233:ERV1:LTR	ESC_vs_Fibroblast	NS	LTR	ERV1	MER61E	MER61E_dup233	MER61E_dup233:ERV1:LTR
chr2	87888327	87888772	-5.09758	-2.37175	17.8133	2.43677e-05	0.000266251	L1PA10_dup618:L1:LINE	ESC_vs_Fibroblast	NS	LINE	L1	L1PA10	L1PA10_dup618	L1PA10_dup618:L1:LINE
chr22	18038078	18038116	7.07703	-1.44383	17.7989	2.45521e-05	0.000268028	Zaphod3_dup1219:hAT-Tip100:DNA	ESC_vs_Fibroblast	NS	DNA	hAT-Tip100	Zaphod3	Zaphod3_dup1219	Zaphod3_dup1219:hAT-Tip100:DNA
chr12	124239524	124239631	4.66777	-1.55897	17.7986	2.45569e-05	0.000268028	Tigger6b_dup225:TcMar-Tigger:DNA	ESC_vs_Fibroblast	NS	DNA	TcMar-Tigger	Tigger6b	Tigger6b_dup225	Tigger6b_dup225:TcMar-Tigger:DNA
chr21	35893069	35893140	-5.05845	-2.85089	17.7905	2.46606e-05	0.000269014	MIRb_dup218555:MIR:SINE	ESC_vs_Fibroblast	NS	SINE	MIR	MIRb	MIRb_dup218555	MIRb_dup218555:MIR:SINE
chr1	27386763	27387218	7.17251	-1.14557	17.7867	2.47099e-05	0.000269406	LTR2_dup7:ERV1:LTR	ESC_vs_Fibroblast	NS	LTR	ERV1	LTR2	LTR2_dup7	LTR2_dup7:ERV1:LTR
chr9	93175429	93178258	7.28129	4.11517	17.7835	2.47526e-05	0.000269726	HERVH-int_dup3469:ERV1:LTR	ESC_vs_Fibroblast	Significant	LTR	ERV1	HERVH-int	HERVH-int_dup3469	HERVH-int_dup3469:ERV1:LTR
chr6	27685329	27685614	6.72964	-2.08598	17.7823	2.47672e-05	0.000269739	MLT2B4_dup1794:ERVL:LTR	ESC_vs_Fibroblast	NS	LTR	ERVL	MLT2B4	MLT2B4_dup1794	MLT2B4_dup1794:ERVL:LTR
chr3	44963088	44963336	-3.63755	-2.06716	17.7729	2.489e-05	0.000270791	MIRb_dup43568:MIR:SINE	ESC_vs_Fibroblast	NS	SINE	MIR	MIRb	MIRb_dup43568	MIRb_dup43568:MIR:SINE
chr2	160093162	160093431	7.17667	-1.55266	17.7728	2.48921e-05	0.000270791	AluSx1_dup13925:Alu:SINE	ESC_vs_Fibroblast	NS	SINE	Alu	AluSx1	AluSx1_dup13925	AluSx1_dup13925:Alu:SINE
chr1	65520688	65521239	6.8503	-1.79095	17.7719	2.4904e-05	0.000270791	L1MB3_dup570:L1:LINE	ESC_vs_Fibroblast	NS	LINE	L1	L1MB3	L1MB3_dup570	L1MB3_dup570:L1:LINE
chr7	64778557	64779434	6.53388	-1.57129	17.7464	2.52398e-05	0.000274294	LTR70_dup34:ERV1:LTR	ESC_vs_Fibroblast	NS	LTR	ERV1	LTR70	LTR70_dup34	LTR70_dup34:ERV1:LTR
chr2	232358154	232360147	3.50209	-0.636058	17.7389	2.5339e-05	0.000275224	Charlie8_dup405:hAT-Charlie:DNA	ESC_vs_Fibroblast	NS	DNA	hAT-Charlie	Charlie8	Charlie8_dup405	Charlie8_dup405:hAT-Charlie:DNA
chr2	113497238	113497532	7.10831	-1.9409	17.7306	2.54503e-05	0.000276285	AluJo_dup8826:Alu:SINE	ESC_vs_Fibroblast	NS	SINE	Alu	AluJo	AluJo_dup8826	AluJo_dup8826:Alu:SINE
chr9	76707016	76707310	7.44873	-0.885467	17.7253	2.55212e-05	0.000276906	AluSg4_dup3565:Alu:SINE	ESC_vs_Fibroblast	NS	SINE	Alu	AluSg4	AluSg4_dup3565	AluSg4_dup3565:Alu:SINE
chr16	13448126	13448623	6.6168	-0.350056	17.7117	2.57047e-05	0.000278746	HERVH-int_dup5304:ERV1:LTR	ESC_vs_Fibroblast	NS	LTR	ERV1	HERVH-int	HERVH-int_dup5304	HERVH-int_dup5304:ERV1:LTR
chrX	153702110	153702358	-5.24727	-2.89447	17.707	2.57679e-05	0.000279282	L2_dup35267:L2:LINE	ESC_vs_Fibroblast	NS	LINE	L2	L2	L2_dup35267	L2_dup35267:L2:LINE
chr7	107562158	107563411	-7.11517	-3.09123	17.7012	2.58461e-05	0.000279979	L1PA8_dup3719:L1:LINE	ESC_vs_Fibroblast	NS	LINE	L1	L1PA8	L1PA8_dup3719	L1PA8_dup3719:L1:LINE
chr8	120850964	120851273	6.81292	-1.76216	17.6971	2.59021e-05	0.000280434	AluSz_dup43694:Alu:SINE	ESC_vs_Fibroblast	NS	SINE	Alu	AluSz	AluSz_dup43694	AluSz_dup43694:Alu:SINE
chr22	35628648	35629067	7.00233	-2.1767	17.6926	2.59633e-05	0.000280919	L1MC4_dup28896:L1:LINE	ESC_vs_Fibroblast	NS	LINE	L1	L1MC4	L1MC4_dup28896	L1MC4_dup28896:L1:LINE
chrX	84479048	84479315	6.89563	-2.10531	17.6918	2.59747e-05	0.000280919	MLT1C_dup11019:ERVL-MaLR:LTR	ESC_vs_Fibroblast	NS	LTR	ERVL-MaLR	MLT1C	MLT1C_dup11019	MLT1C_dup11019:ERVL-MaLR:LTR
chr1	247508320	247508856	6.9871	-2.59177	17.6904	2.5993e-05	0.000280967	MER31A_dup116:ERV1:LTR	ESC_vs_Fibroblast	NS	LTR	ERV1	MER31A	MER31A_dup116	MER31A_dup116:ERV1:LTR
chr5	179740077	179740193	6.86877	-1.72835	17.6654	2.63373e-05	0.00028445	AluJb_dup44501:Alu:SINE	ESC_vs_Fibroblast	NS	SINE	Alu	AluJb	AluJb_dup44501	AluJb_dup44501:Alu:SINE
chr13	56114529	56115146	8.03344	-1.69206	17.665	2.63434e-05	0.00028445	LTR77_dup117:ERV1:LTR	ESC_vs_Fibroblast	NS	LTR	ERV1	LTR77	LTR77_dup117	LTR77_dup117:ERV1:LTR
chr12	123734375	123736408	-2.55457	1.81831	17.6633	2.63661e-05	0.000284504	L1PBa1_dup317:L1:LINE	ESC_vs_Fibroblast	Significant	LINE	L1	L1PBa1	L1PBa1_dup317	L1PBa1_dup317:L1:LINE
chr8	39773718	39774000	7.09106	-2.35616	17.6619	2.63863e-05	0.000284504	AluSz_dup41703:Alu:SINE	ESC_vs_Fibroblast	NS	SINE	Alu	AluSz	AluSz_dup41703	AluSz_dup41703:Alu:SINE
chr3	75608120	75609150	6.95331	-2.22586	17.6616	2.63908e-05	0.000284504	LTR5A_dup33:ERVK:LTR	ESC_vs_Fibroblast	NS	LTR	ERVK	LTR5A	LTR5A_dup33	LTR5A_dup33:ERVK:LTR
chr1	41768537	41769791	6.7296	-2.426	17.6445	2.6628e-05	0.000286818	HSMAR1_dup7:TcMar-Mariner:DNA	ESC_vs_Fibroblast	NS	DNA	TcMar-Mariner	HSMAR1	HSMAR1_dup7	HSMAR1_dup7:TcMar-Mariner:DNA
chr3	78634608	78637619	7.18068	1.42983	17.6441	2.66339e-05	0.000286818	HERVH-int_dup1161:ERV1:LTR	ESC_vs_Fibroblast	Significant	LTR	ERV1	HERVH-int	HERVH-int_dup1161	HERVH-int_dup1161:ERV1:LTR
chr7	146319	148890	2.50523	1.21621	17.6412	2.66747e-05	0.000287106	MER57-int_dup524:ERV1:LTR	ESC_vs_Fibroblast	Significant	LTR	ERV1	MER57-int	MER57-int_dup524	MER57-int_dup524:ERV1:LTR
chr16	68761530	68761831	7.20939	-2.24233	17.633	2.67906e-05	0.000288199	AluSx_dup112919:Alu:SINE	ESC_vs_Fibroblast	NS	SINE	Alu	AluSx	AluSx_dup112919	AluSx_dup112919:Alu:SINE
chr15	25246013	25246315	4.45658	-0.126418	17.6302	2.68293e-05	0.000288462	AluSq_dup15982:Alu:SINE	ESC_vs_Fibroblast	NS	SINE	Alu	AluSq	AluSq_dup15982	AluSq_dup15982:Alu:SINE
chr21	34113580	34114210	7.13027	-1.72424	17.6095	2.71225e-05	0.000291459	MER39B_dup1162:ERV1:LTR	ESC_vs_Fibroblast	NS	LTR	ERV1	MER39B	MER39B_dup1162	MER39B_dup1162:ERV1:LTR
chr11	67393866	67394513	4.13667	2.46409	17.5978	2.72904e-05	0.000293107	LTR12C_dup1978:ERV1:LTR	ESC_vs_Fibroblast	Significant	LTR	ERV1	LTR12C	LTR12C_dup1978	LTR12C_dup1978:ERV1:LTR
chr15	89339332	89339713	-4.59848	-2.72941	17.5945	2.7338e-05	0.000293462	MSTA_dup16924:ERVL-MaLR:LTR	ESC_vs_Fibroblast	NS	LTR	ERVL-MaLR	MSTA	MSTA_dup16924	MSTA_dup16924:ERVL-MaLR:LTR
chr16	67469166	67469286	6.86877	-2.42356	17.587	2.74454e-05	0.000294304	MIRc_dup89443:MIR:SINE	ESC_vs_Fibroblast	NS	SINE	MIR	MIRc	MIRc_dup89443	MIRc_dup89443:MIR:SINE
chr19	50190775	50190923	3.4357	0.0194568	17.587	2.74457e-05	0.000294304	MER20_dup15331:hAT-Charlie:DNA	ESC_vs_Fibroblast	Significant	DNA	hAT-Charlie	MER20	MER20_dup15331	MER20_dup15331:hAT-Charlie:DNA
chr4	88848660	88848751	6.93237	-1.50869	17.5653	2.77615e-05	0.000297399	L2b_dup26844:L2:LINE	ESC_vs_Fibroblast	NS	LINE	L2	L2b	L2b_dup26844	L2b_dup26844:L2:LINE
chr4	15973870	15974235	6.57633	-1.56841	17.5651	2.77637e-05	0.000297399	MSTD_dup1801:ERVL-MaLR:LTR	ESC_vs_Fibroblast	NS	LTR	ERVL-MaLR	MSTD	MSTD_dup1801	MSTD_dup1801:ERVL-MaLR:LTR
chr4	88850519	88850626	6.90935	-1.48255	17.5587	2.78569e-05	0.000298239	MER103C_dup2488:hAT-Charlie:DNA	ESC_vs_Fibroblast	NS	DNA	hAT-Charlie	MER103C	MER103C_dup2488	MER103C_dup2488:hAT-Charlie:DNA
chr17	6851178	6851607	6.89554	-2.6336	17.5412	2.81144e-05	0.000300836	LTR54_dup954:ERV1:LTR	ESC_vs_Fibroblast	NS	LTR	ERV1	LTR54	LTR54_dup954	LTR54_dup954:ERV1:LTR
chr1	2119263	2119491	-2.77284	-1.82151	17.5245	2.83622e-05	0.000303327	L1MC1_dup4:L1:LINE	ESC_vs_Fibroblast	NS	LINE	L1	L1MC1	L1MC1_dup4	L1MC1_dup4:L1:LINE
chr17	46750338	46750665	-7.3224	-3.26923	17.5129	2.85358e-05	0.000305022	AluJb_dup122036:Alu:SINE	ESC_vs_Fibroblast	NS	SINE	Alu	AluJb	AluJb_dup122036	AluJb_dup122036:Alu:SINE
chrX	113299475	113299711	8.28657	-1.60105	17.5111	2.8564e-05	0.000305162	MER4B-int_dup822:ERV1:LTR	ESC_vs_Fibroblast	NS	LTR	ERV1	MER4B-int	MER4B-int_dup822	MER4B-int_dup822:ERV1:LTR
chr7	55435453	55435551	4.72897	-1.90604	17.5043	2.86653e-05	0.000306082	MIR_dup75155:MIR:SINE	ESC_vs_Fibroblast	NS	SINE	MIR	MIR	MIR_dup75155	MIR_dup75155:MIR:SINE
chr1	213153357	213153497	4.85307	-1.12466	17.502	2.87008e-05	0.000306299	MER20B_dup281:hAT-Charlie:DNA	ESC_vs_Fibroblast	NS	DNA	hAT-Charlie	MER20B	MER20B_dup281	MER20B_dup281:hAT-Charlie:DNA
chr10	128588667	128588720	6.96241	-2.50515	17.4804	2.90286e-05	0.000309633	MIRb_dup142478:MIR:SINE	ESC_vs_Fibroblast	NS	SINE	MIR	MIRb	MIRb_dup142478	MIRb_dup142478:MIR:SINE
chr22	28140671	28141116	5.78569	0.288958	17.4496	2.95024e-05	0.000314521	LTR7_dup2315:ERV1:LTR	ESC_vs_Fibroblast	Significant	LTR	ERV1	LTR7	LTR7_dup2315	LTR7_dup2315:ERV1:LTR
chr1	114696684	114696867	6.93707	-1.77434	17.4484	2.95211e-05	0.000314554	MIRc_dup6095:MIR:SINE	ESC_vs_Fibroblast	NS	SINE	MIR	MIRc	MIRc_dup6095	MIRc_dup6095:MIR:SINE
chr19	23288325	23288803	4.83935	-1.4823	17.4388	2.9671e-05	0.000315985	L1ME1_dup29692:L1:LINE	ESC_vs_Fibroblast	NS	LINE	L1	L1ME1	L1ME1_dup29692	L1ME1_dup29692:L1:LINE
chr17	35814391	35814694	4.25586	-0.061921	17.4287	2.98283e-05	0.000317492	AluSg7_dup6936:Alu:SINE	ESC_vs_Fibroblast	NS	SINE	Alu	AluSg7	AluSg7_dup6936	AluSg7_dup6936:Alu:SINE
chr19	19932767	19933073	6.83166	-1.91934	17.4272	2.98523e-05	0.00031758	AluSq2_dup49812:Alu:SINE	ESC_vs_Fibroblast	NS	SINE	Alu	AluSq2	AluSq2_dup49812	AluSq2_dup49812:Alu:SINE
chr13	56128857	56129047	8.36287	-1.05191	17.4259	2.98722e-05	0.000317625	UCON12A_dup21:UCON12A:Unknown	ESC_vs_Fibroblast	NS	Unknown	UCON12A	UCON12A	UCON12A_dup21	UCON12A_dup21:UCON12A:Unknown
chr5	122391630	122393889	-4.09958	-2.09845	17.417	3.00137e-05	0.000318961	L1PB3_dup1116:L1:LINE	ESC_vs_Fibroblast	NS	LINE	L1	L1PB3	L1PB3_dup1116	L1PB3_dup1116:L1:LINE
chr19	53017028	53017297	4.67036	0.512785	17.4152	3.00415e-05	0.000319088	AluSx_dup132469:Alu:SINE	ESC_vs_Fibroblast	Significant	SINE	Alu	AluSx	AluSx_dup132469	AluSx_dup132469:Alu:SINE
chr8	162126	162490	-3.23761	-1.75464	17.4085	3.01481e-05	0.000320052	THE1C_dup4838:ERVL-MaLR:LTR	ESC_vs_Fibroblast	NS	LTR	ERVL-MaLR	THE1C	THE1C_dup4838	THE1C_dup4838:ERVL-MaLR:LTR
chr5	161704597	161707754	6.67853	-1.05899	17.4065	3.01793e-05	0.000320214	HERVH-int_dup2358:ERV1:LTR	ESC_vs_Fibroblast	NS	LTR	ERV1	HERVH-int	HERVH-int_dup2358	HERVH-int_dup2358:ERV1:LTR
chr17	41416780	41422672	2.70819	0.289154	17.4032	3.0231e-05	0.000320574	HERVK13-int_dup46:ERVK:LTR	ESC_vs_Fibroblast	Significant	LTR	ERVK	HERVK13-int	HERVK13-int_dup46	HERVK13-int_dup46:ERVK:LTR
chr1	148951629	148952492	-7.5513	-3.05335	17.4024	3.0245e-05	0.000320574	L1MC4_dup1187:L1:LINE	ESC_vs_Fibroblast	NS	LINE	L1	L1MC4	L1MC4_dup1187	L1MC4_dup1187:L1:LINE
chr18	40417121	40417431	6.81736	-1.80202	17.3956	3.03534e-05	0.000321465	AluY_dup105732:Alu:SINE	ESC_vs_Fibroblast	NS	SINE	Alu	AluY	AluY_dup105732	AluY_dup105732:Alu:SINE
chr8	104256316	104256500	-7.16709	-3.11588	17.3951	3.03608e-05	0.000321465	MIRb_dup106730:MIR:SINE	ESC_vs_Fibroblast	NS	SINE	MIR	MIRb	MIRb_dup106730	MIRb_dup106730:MIR:SINE
chr12	91080072	91081619	3.39448	-1.19915	17.3925	3.04022e-05	0.000321734	L1PA3_dup8681:L1:LINE	ESC_vs_Fibroblast	NS	LINE	L1	L1PA3	L1PA3_dup8681	L1PA3_dup8681:L1:LINE
chr16	67844891	67845026	-2.83431	-1.1165	17.3898	3.04449e-05	0.000321884	FLAM_C_dup17890:Alu:SINE	ESC_vs_Fibroblast	NS	SINE	Alu	FLAM_C	FLAM_C_dup17890	FLAM_C_dup17890:Alu:SINE
chr16	64377616	64379108	-7.20813	-1.52431	17.3896	3.04483e-05	0.000321884	LTR12C_dup2443:ERV1:LTR	ESC_vs_Fibroblast	NS	LTR	ERV1	LTR12C	LTR12C_dup2443	LTR12C_dup2443:ERV1:LTR
chr1	247272030	247273605	6.96244	-1.92458	17.374	3.07001e-05	0.000324376	HERVK14C-int_dup9:ERVK:LTR	ESC_vs_Fibroblast	NS	LTR	ERVK	HERVK14C-int	HERVK14C-int_dup9	HERVK14C-int_dup9:ERVK:LTR
chr1	213086533	213086937	6.77899	-0.257991	17.3622	3.08915e-05	0.000326228	HERVH-int_dup341:ERV1:LTR	ESC_vs_Fibroblast	NS	LTR	ERV1	HERVH-int	HERVH-int_dup341	HERVH-int_dup341:ERV1:LTR
chr11	66135543	66135761	4.60823	-1.47722	17.3556	3.09981e-05	0.00032718	MIRb_dup149341:MIR:SINE	ESC_vs_Fibroblast	NS	SINE	MIR	MIRb	MIRb_dup149341	MIRb_dup149341:MIR:SINE
chr10	13381608	13381941	4.52592	-1.58378	17.3546	3.10141e-05	0.00032718	MER2_dup5726:TcMar-Tigger:DNA	ESC_vs_Fibroblast	NS	DNA	TcMar-Tigger	MER2	MER2_dup5726	MER2_dup5726:TcMar-Tigger:DNA
chr10	92575740	92576027	7.37512	-1.94773	17.348	3.11224e-05	0.000328151	MER4B-int_dup987:ERV1:LTR	ESC_vs_Fibroblast	NS	LTR	ERV1	MER4B-int	MER4B-int_dup987	MER4B-int_dup987:ERV1:LTR
chr22	32904758	32904828	6.62584	-2.1102	17.342	3.12208e-05	0.000329017	MIRb_dup221080:MIR:SINE	ESC_vs_Fibroblast	NS	SINE	MIR	MIRb	MIRb_dup221080	MIRb_dup221080:MIR:SINE
chr22	17625304	17625601	7.46834	-2.01924	17.3381	3.12851e-05	0.000329478	AluSx1_dup106859:Alu:SINE	ESC_vs_Fibroblast	NS	SINE	Alu	AluSx1	AluSx1_dup106859	AluSx1_dup106859:Alu:SINE
chr7	125925433	125926205	7.0781	-1.84429	17.3374	3.12972e-05	0.000329478	L1MA6_dup2534:L1:LINE	ESC_vs_Fibroblast	NS	LINE	L1	L1MA6	L1MA6_dup2534	L1MA6_dup2534:L1:LINE
chrX	92079427	92079879	7.10059	-1.22851	17.3353	3.13312e-05	0.000329664	LTR7_dup1496:ERV1:LTR	ESC_vs_Fibroblast	NS	LTR	ERV1	LTR7	LTR7_dup1496	LTR7_dup1496:ERV1:LTR
chr17	75782077	75782518	7.72906	-2.09331	17.3255	3.14929e-05	0.000331192	MER4A1_dup1994:ERV1:LTR	ESC_vs_Fibroblast	NS	LTR	ERV1	MER4A1	MER4A1_dup1994	MER4A1_dup1994:ERV1:LTR
chr3	154992631	154993007	7.2421	-2.36365	17.3202	3.15812e-05	0.000331948	HERVH-int_dup1354:ERV1:LTR	ESC_vs_Fibroblast	NS	LTR	ERV1	HERVH-int	HERVH-int_dup1354	HERVH-int_dup1354:ERV1:LTR
chr17	16250156	16250464	4.07665	-1.3497	17.3135	3.1693e-05	0.000332647	AluJb_dup119085:Alu:SINE	ESC_vs_Fibroblast	NS	SINE	Alu	AluJb	AluJb_dup119085	AluJb_dup119085:Alu:SINE
chr5	89778676	89778981	4.06851	-0.794619	17.3134	3.16946e-05	0.000332647	AluSp_dup14278:Alu:SINE	ESC_vs_Fibroblast	NS	SINE	Alu	AluSp	AluSp_dup14278	AluSp_dup14278:Alu:SINE
chr19	41334323	41334626	-7.73178	-2.93392	17.3132	3.16971e-05	0.000332647	AluJo_dup66269:Alu:SINE	ESC_vs_Fibroblast	NS	SINE	Alu	AluJo	AluJo_dup66269	AluJo_dup66269:Alu:SINE
chr17	2576652	2576958	7.05982	-1.37687	17.3094	3.17614e-05	0.000333148	AluY_dup98982:Alu:SINE	ESC_vs_Fibroblast	NS	SINE	Alu	AluY	AluY_dup98982	AluY_dup98982:Alu:SINE
chr9	99903752	99905329	7.38806	-1.38534	17.3053	3.18293e-05	0.000333687	MSTA-int_dup1775:ERVL-MaLR:LTR	ESC_vs_Fibroblast	NS	LTR	ERVL-MaLR	MSTA-int	MSTA-int_dup1775	MSTA-int_dup1775:ERVL-MaLR:LTR
chr4	9036143	9037177	7.29018	-2.00728	17.3038	3.18547e-05	0.00033378	LTR5A_dup57:ERVK:LTR	ESC_vs_Fibroblast	NS	LTR	ERVK	LTR5A	LTR5A_dup57	LTR5A_dup57:ERVK:LTR
chr14	100769068	100769451	6.89228	-1.18255	17.2947	3.20082e-05	0.000335214	L1M6_dup5747:L1:LINE	ESC_vs_Fibroblast	NS	LINE	L1	L1M6	L1M6_dup5747	L1M6_dup5747:L1:LINE
chr17	73270376	73270649	2.8285	-0.768047	17.2871	3.21368e-05	0.000336213	L2_dup51110:L2:LINE	ESC_vs_Fibroblast	NS	LINE	L2	L2	L2_dup51110	L2_dup51110:L2:LINE
chr21	44256624	44257055	5.23192	-1.20063	17.2871	3.21369e-05	0.000336213	L1MC4a_dup26932:L1:LINE	ESC_vs_Fibroblast	NS	LINE	L1	L1MC4a	L1MC4a_dup26932	L1MC4a_dup26932:L1:LINE
chr13	56144658	56144818	10.8751	1.02286	17.2639	3.25308e-05	0.000340072	MER5A_dup26546:hAT-Charlie:DNA	ESC_vs_Fibroblast	Significant	DNA	hAT-Charlie	MER5A	MER5A_dup26546	MER5A_dup26546:hAT-Charlie:DNA
chr4	42287455	42288166	7.4096	-1.64463	17.2634	3.25395e-05	0.000340072	LTR17_dup204:ERV1:LTR	ESC_vs_Fibroblast	NS	LTR	ERV1	LTR17	LTR17_dup204	LTR17_dup204:ERV1:LTR
chr6	31823337	31823632	-7.11527	-2.41317	17.2617	3.25694e-05	0.000340155	AluSx_dup44142:Alu:SINE	ESC_vs_Fibroblast	NS	SINE	Alu	AluSx	AluSx_dup44142	AluSx_dup44142:Alu:SINE
chr1	183587697	183588076	7.39893	-0.901267	17.261	3.25811e-05	0.000340155	HERVH-int_dup289:ERV1:LTR	ESC_vs_Fibroblast	NS	LTR	ERV1	HERVH-int	HERVH-int_dup289	HERVH-int_dup289:ERV1:LTR
chr7	151079601	151079762	6.81272	-1.72156	17.2574	3.26427e-05	0.000340622	MER5A_dup16275:hAT-Charlie:DNA	ESC_vs_Fibroblast	NS	DNA	hAT-Charlie	MER5A	MER5A_dup16275	MER5A_dup16275:hAT-Charlie:DNA
chr3	115824638	115825020	6.6162	0.447586	17.2558	3.26702e-05	0.000340733	HERVH-int_dup1224:ERV1:LTR	ESC_vs_Fibroblast	Significant	LTR	ERV1	HERVH-int	HERVH-int_dup1224	HERVH-int_dup1224:ERV1:LTR
chr20	44184819	44186059	7.37967	-2.29457	17.2517	3.27398e-05	0.000341282	HSMAR1_dup709:TcMar-Mariner:DNA	ESC_vs_Fibroblast	NS	DNA	TcMar-Mariner	HSMAR1	HSMAR1_dup709	HSMAR1_dup709:TcMar-Mariner:DNA
chr9	33604565	33604942	6.91861	-2.4424	17.2326	3.3071e-05	0.000344556	L2a_dup90827:L2:LINE	ESC_vs_Fibroblast	NS	LINE	L2	L2a	L2a_dup90827	L2a_dup90827:L2:LINE
chr21	44368411	44369805	7.36755	-1.13331	17.2229	3.32408e-05	0.000346147	Harlequin-int_dup493:ERV1:LTR	ESC_vs_Fibroblast	NS	LTR	ERV1	Harlequin-int	Harlequin-int_dup493	Harlequin-int_dup493:ERV1:LTR
chr1	43827517	43827642	6.9	-2.34706	17.2212	3.32711e-05	0.000346284	MIR_dup4373:MIR:SINE	ESC_vs_Fibroblast	NS	SINE	MIR	MIR	MIR_dup4373	MIR_dup4373:MIR:SINE
chr18	668506	668891	3.84635	-1.55782	17.2199	3.32922e-05	0.000346325	L3_dup41414:CR1:LINE	ESC_vs_Fibroblast	NS	LINE	CR1	L3	L3_dup41414	L3_dup41414:CR1:LINE
chr8	133097799	133098249	6.61615	-1.35344	17.2133	3.3409e-05	0.000347361	LTR7_dup1301:ERV1:LTR	ESC_vs_Fibroblast	NS	LTR	ERV1	LTR7	LTR7_dup1301	LTR7_dup1301:ERV1:LTR
chr19	49103599	49103890	6.65009	-2.12395	17.2078	3.35057e-05	0.000348186	AluSx1_dup101756:Alu:SINE	ESC_vs_Fibroblast	NS	SINE	Alu	AluSx1	AluSx1_dup101756	AluSx1_dup101756:Alu:SINE
chr1	36923111	36923293	6.96248	-2.5568	17.2002	3.36401e-05	0.000349237	MIRb_dup5657:MIR:SINE	ESC_vs_Fibroblast	NS	SINE	MIR	MIRb	MIRb_dup5657	MIRb_dup5657:MIR:SINE
chr4	196147	197627	2.87885	-0.296864	17.2001	3.36414e-05	0.000349237	THE1B-int_dup982:ERVL-MaLR:LTR	ESC_vs_Fibroblast	NS	LTR	ERVL-MaLR	THE1B-int	THE1B-int_dup982	THE1B-int_dup982:ERVL-MaLR:LTR
chr12	124239802	124240114	3.73992	-1.50949	17.1728	3.41291e-05	0.000354118	AluSx1_dup73923:Alu:SINE	ESC_vs_Fibroblast	NS	SINE	Alu	AluSx1	AluSx1_dup73923	AluSx1_dup73923:Alu:SINE
chrY	17994572	17994913	-1.75164	3.16595	17.1657	3.4257e-05	0.000355263	AluYf4_dup771:Alu:SINE	ESC_vs_Fibroblast	Significant	SINE	Alu	AluYf4	AluYf4_dup771	AluYf4_dup771:Alu:SINE
chr1	70613653	70613763	6.89237	-1.6436	17.1646	3.4277e-05	0.000355287	L2c_dup5837:L2:LINE	ESC_vs_Fibroblast	NS	LINE	L2	L2c	L2c_dup5837	L2c_dup5837:L2:LINE
chr19	47853168	47853316	7.10003	-1.80867	17.1384	3.47519e-05	0.000360025	MIR_dup163806:MIR:SINE	ESC_vs_Fibroblast	NS	SINE	MIR	MIR	MIR_dup163806	MIR_dup163806:MIR:SINE
chr2	47711514	47712347	7.52623	-1.54479	17.1196	3.5099e-05	0.000363434	L1MB5_dup754:L1:LINE	ESC_vs_Fibroblast	NS	LINE	L1	L1MB5	L1MB5_dup754	L1MB5_dup754:L1:LINE
chr8	73974729	73974850	6.98697	-1.49018	17.1166	3.51545e-05	0.000363696	FLAM_C_dup9748:Alu:SINE	ESC_vs_Fibroblast	NS	SINE	Alu	FLAM_C	FLAM_C_dup9748	FLAM_C_dup9748:Alu:SINE
chr2	110307230	110307536	6.82215	-2.83352	17.1162	3.51603e-05	0.000363696	MER44A_dup277:TcMar-Tigger:DNA	ESC_vs_Fibroblast	NS	DNA	TcMar-Tigger	MER44A	MER44A_dup277	MER44A_dup277:TcMar-Tigger:DNA
chr9	85502705	85503362	7.0785	-1.37595	17.1138	3.52047e-05	0.000363968	HERVH-int_dup3451:ERV1:LTR	ESC_vs_Fibroblast	NS	LTR	ERV1	HERVH-int	HERVH-int_dup3451	HERVH-int_dup3451:ERV1:LTR
chr11	130625103	130625606	6.57125	-0.400966	17.1046	3.53774e-05	0.000365566	HERVH-int_dup4520:ERV1:LTR	ESC_vs_Fibroblast	NS	LTR	ERV1	HERVH-int	HERVH-int_dup4520	HERVH-int_dup4520:ERV1:LTR
chr14	91689470	91689686	6.77896	-2.03523	17.0899	3.56508e-05	0.000368203	L2b_dup76621:L2:LINE	ESC_vs_Fibroblast	NS	LINE	L2	L2b	L2b_dup76621	L2b_dup76621:L2:LINE
chr9	133304105	133304152	7.0561	-2.55637	17.088	3.56862e-05	0.00036838	MIR3_dup49893:MIR:SINE	ESC_vs_Fibroblast	NS	SINE	MIR	MIR3	MIR3_dup49893	MIR3_dup49893:MIR:SINE
chr7	151080066	151080275	6.75392	-2.05151	17.0801	3.58359e-05	0.000369736	AluJb_dup59169:Alu:SINE	ESC_vs_Fibroblast	NS	SINE	Alu	AluJb	AluJb_dup59169	AluJb_dup59169:Alu:SINE
chr16	29756372	29756667	6.66013	-1.99857	17.0772	3.58908e-05	0.000370114	AluJr_dup61485:Alu:SINE	ESC_vs_Fibroblast	NS	SINE	Alu	AluJr	AluJr_dup61485	AluJr_dup61485:Alu:SINE
chr19	36647398	36648016	6.86726	-0.0379275	17.0755	3.59228e-05	0.000370254	HERVH-int_dup5633:ERV1:LTR	ESC_vs_Fibroblast	NS	LTR	ERV1	HERVH-int	HERVH-int_dup5633	HERVH-int_dup5633:ERV1:LTR
chr19	52309389	52310056	5.37441	-1.26139	17.0737	3.59571e-05	0.000370419	HERVK3-int_dup279:ERVK:LTR	ESC_vs_Fibroblast	NS	LTR	ERVK	HERVK3-int	HERVK3-int_dup279	HERVK3-int_dup279:ERVK:LTR
chr8	38279925	38280219	3.6863	0.545354	17.0656	3.61099e-05	0.000371803	AluJr_dup33380:Alu:SINE	ESC_vs_Fibroblast	Significant	SINE	Alu	AluJr	AluJr_dup33380	AluJr_dup33380:Alu:SINE
chr11	67613126	67620956	6.54879	-1.78794	17.0584	3.62485e-05	0.000372824	HERVE-int_dup177:ERV1:LTR	ESC_vs_Fibroblast	NS	LTR	ERV1	HERVE-int	HERVE-int_dup177	HERVE-int_dup177:ERV1:LTR
chr1	35327636	35327896	7.26849	-2.86249	17.0579	3.62566e-05	0.000372824	L2c_dup2039:L2:LINE	ESC_vs_Fibroblast	NS	LINE	L2	L2c	L2c_dup2039	L2c_dup2039:L2:LINE
chr1	73455810	73458836	6.91143	-1.35628	17.0575	3.62645e-05	0.000372824	HERVH-int_dup142:ERV1:LTR	ESC_vs_Fibroblast	NS	LTR	ERV1	HERVH-int	HERVH-int_dup142	HERVH-int_dup142:ERV1:LTR
chr9	99980666	99980805	6.56158	-1.2205	17.0479	3.64496e-05	0.000374454	HERVH-int_dup3492:ERV1:LTR	ESC_vs_Fibroblast	NS	LTR	ERV1	HERVH-int	HERVH-int_dup3492	HERVH-int_dup3492:ERV1:LTR
chr17	47908382	47908654	2.38809	-0.0056998	17.0473	3.64602e-05	0.000374454	AluSz6_dup38992:Alu:SINE	ESC_vs_Fibroblast	NS	SINE	Alu	AluSz6	AluSz6_dup38992	AluSz6_dup38992:Alu:SINE
chr17	66127587	66127893	-3.76833	-2.26016	17.0426	3.655e-05	0.000375186	L1MC4_dup25906:L1:LINE	ESC_vs_Fibroblast	NS	LINE	L1	L1MC4	L1MC4_dup25906	L1MC4_dup25906:L1:LINE
chr1	79905758	79906028	7.43561	-2.9106	17.0261	3.68699e-05	0.000378277	AluJo_dup2797:Alu:SINE	ESC_vs_Fibroblast	NS	SINE	Alu	AluJo	AluJo_dup2797	AluJo_dup2797:Alu:SINE
chr8	133094797	133097796	6.87027	1.08462	17.0205	3.69776e-05	0.000379062	HERVH-int_dup3299:ERV1:LTR	ESC_vs_Fibroblast	Significant	LTR	ERV1	HERVH-int	HERVH-int_dup3299	HERVH-int_dup3299:ERV1:LTR
chr1	1365582	1365694	4.19387	-1.42981	17.0202	3.69839e-05	0.000379062	L1MEd_dup7:L1:LINE	ESC_vs_Fibroblast	NS	LINE	L1	L1MEd	L1MEd_dup7	L1MEd_dup7:L1:LINE
chrX	124519302	124519424	7.84024	-1.78612	17.0158	3.707e-05	0.000379751	MIRc_dup60457:MIR:SINE	ESC_vs_Fibroblast	NS	SINE	MIR	MIRc	MIRc_dup60457	MIRc_dup60457:MIR:SINE
chr15	25273115	25273411	4.15948	0.463056	17.0125	3.71342e-05	0.000379907	AluSq2_dup41046:Alu:SINE	ESC_vs_Fibroblast	Significant	SINE	Alu	AluSq2	AluSq2_dup41046	AluSq2_dup41046:Alu:SINE
chr1	114574706	114575106	6.76443	-0.962879	17.0123	3.71392e-05	0.000379907	LTR7_dup90:ERV1:LTR	ESC_vs_Fibroblast	NS	LTR	ERV1	LTR7	LTR7_dup90	LTR7_dup90:ERV1:LTR
chr17	80395831	80396125	4.54244	-1.66985	17.0121	3.71417e-05	0.000379907	AluSx_dup122293:Alu:SINE	ESC_vs_Fibroblast	NS	SINE	Alu	AluSx	AluSx_dup122293	AluSx_dup122293:Alu:SINE
chr11	63680964	63681253	6.64037	-2.13149	17.0102	3.71797e-05	0.000380103	AluSx_dup85816:Alu:SINE	ESC_vs_Fibroblast	NS	SINE	Alu	AluSx	AluSx_dup85816	AluSx_dup85816:Alu:SINE
chr14	30873715	30880073	6.78363	-0.98924	17.0085	3.72127e-05	0.000380247	L1PA7_dup11240:L1:LINE	ESC_vs_Fibroblast	NS	LINE	L1	L1PA7	L1PA7_dup11240	L1PA7_dup11240:L1:LINE
chr5	147032265	147036560	6.72458	-2.25965	17.0062	3.72573e-05	0.00038051	L1PA8_dup2767:L1:LINE	ESC_vs_Fibroblast	NS	LINE	L1	L1PA8	L1PA8_dup2767	L1PA8_dup2767:L1:LINE
chr5	114913123	114913496	-4.88295	-2.8425	17.0006	3.73679e-05	0.000381448	L1MB4_dup2668:L1:LINE	ESC_vs_Fibroblast	NS	LINE	L1	L1MB4	L1MB4_dup2668	L1MB4_dup2668:L1:LINE
chr12	42756583	42757021	6.93941	-1.99222	16.9901	3.7576e-05	0.000383205	LTR40c_dup458:ERVL:LTR	ESC_vs_Fibroblast	NS	LTR	ERVL	LTR40c	LTR40c_dup458	LTR40c_dup458:ERVL:LTR
chr11	7933698	7934148	6.5663	-1.70551	16.99	3.75781e-05	0.000383205	LTR7_dup1732:ERV1:LTR	ESC_vs_Fibroblast	NS	LTR	ERV1	LTR7	LTR7_dup1732	LTR7_dup1732:ERV1:LTR
chr7	34337215	34337815	6.47557	-2.03157	16.9882	3.7613e-05	0.000383367	MLT1J2-int_dup266:ERVL-MaLR:LTR	ESC_vs_Fibroblast	NS	LTR	ERVL-MaLR	MLT1J2-int	MLT1J2-int_dup266	MLT1J2-int_dup266:ERVL-MaLR:LTR
chr1	109759558	109759706	-2.75024	-0.806414	16.978	3.78155e-05	0.000385237	L2_dup2590:L2:LINE	ESC_vs_Fibroblast	NS	LINE	L2	L2	L2_dup2590	L2_dup2590:L2:LINE
chr21	24726368	24726778	7.63674	-1.95496	16.9722	3.7931e-05	0.000386219	LOR1b_dup1060:ERV1:LTR	ESC_vs_Fibroblast	NS	LTR	ERV1	LOR1b	LOR1b_dup1060	LOR1b_dup1060:ERV1:LTR
chr12	57461586	57461853	7.0734	-1.62949	16.971	3.79545e-05	0.000386263	AluJb_dup94011:Alu:SINE	ESC_vs_Fibroblast	NS	SINE	Alu	AluJb	AluJb_dup94011	AluJb_dup94011:Alu:SINE
chr6	168222704	168223094	6.94866	-1.96592	16.9683	3.80091e-05	0.000386624	MSTA_dup8081:ERVL-MaLR:LTR	ESC_vs_Fibroblast	NS	LTR	ERVL-MaLR	MSTA	MSTA_dup8081	MSTA_dup8081:ERVL-MaLR:LTR
chr4	154667109	154668973	7.38838	-1.72029	16.9644	3.80871e-05	0.000387222	MSTD-int_dup215:ERVL-MaLR:LTR	ESC_vs_Fibroblast	NS	LTR	ERVL-MaLR	MSTD-int	MSTD-int_dup215	MSTD-int_dup215:ERVL-MaLR:LTR
chr22	19843486	19843641	6.7148	-2.41262	16.9618	3.81403e-05	0.000387568	L5_dup732:RTE:LINE	ESC_vs_Fibroblast	NS	LINE	RTE	L5	L5_dup732	L5_dup732:RTE:LINE
chr1	247140561	247140852	6.81732	-1.9441	16.958	3.82151e-05	0.000388133	AluSx3_dup2502:Alu:SINE	ESC_vs_Fibroblast	NS	SINE	Alu	AluSx3	AluSx3_dup2502	AluSx3_dup2502:Alu:SINE
chr22	35850564	35850762	7.13462	-1.75642	16.9534	3.83084e-05	0.000388884	MIRb_dup221680:MIR:SINE	ESC_vs_Fibroblast	NS	SINE	MIR	MIRb	MIRb_dup221680	MIRb_dup221680:MIR:SINE
chr10	97926536	97926934	2.92342	-0.468721	16.9514	3.83481e-05	0.000389091	L1MB8_dup10550:L1:LINE	ESC_vs_Fibroblast	NS	LINE	L1	L1MB8	L1MB8_dup10550	L1MB8_dup10550:L1:LINE
chr5	5519694	5520356	6.87642	-1.84386	16.9397	3.85869e-05	0.000391317	HERVH-int_dup2038:ERV1:LTR	ESC_vs_Fibroblast	NS	LTR	ERV1	HERVH-int	HERVH-int_dup2038	HERVH-int_dup2038:ERV1:LTR
chr4	131694025	131694423	7.5057	-2.18144	16.9249	3.88871e-05	0.000394164	LTR7_dup724:ERV1:LTR	ESC_vs_Fibroblast	NS	LTR	ERV1	LTR7	LTR7_dup724	LTR7_dup724:ERV1:LTR
chr2	128954340	128954875	2.86786	-0.63368	16.9167	3.90563e-05	0.000395646	L1MEg_dup2417:L1:LINE	ESC_vs_Fibroblast	NS	LINE	L1	L1MEg	L1MEg_dup2417	L1MEg_dup2417:L1:LINE
chr5	68509365	68509912	8.53683	-0.918603	16.9159	3.90725e-05	0.000395646	MLT1A1-int_dup160:ERVL-MaLR:LTR	ESC_vs_Fibroblast	NS	LTR	ERVL-MaLR	MLT1A1-int	MLT1A1-int_dup160	MLT1A1-int_dup160:ERVL-MaLR:LTR
chr2	12766914	12770175	6.70502	-1.30289	16.9127	3.91396e-05	0.000396127	HERVH-int_dup501:ERV1:LTR	ESC_vs_Fibroblast	NS	LTR	ERV1	HERVH-int	HERVH-int_dup501	HERVH-int_dup501:ERV1:LTR
chr9	102902464	102902872	7.46304	-1.76607	16.9047	3.93034e-05	0.000397575	LTR7_dup1394:ERV1:LTR	ESC_vs_Fibroblast	NS	LTR	ERV1	LTR7	LTR7_dup1394	LTR7_dup1394:ERV1:LTR
chr20	42344018	42344271	6.74499	-1.56299	16.9038	3.93221e-05	0.000397575	L2b_dup93343:L2:LINE	ESC_vs_Fibroblast	NS	LINE	L2	L2b	L2b_dup93343	L2b_dup93343:L2:LINE
chr2	170415929	170416226	6.95625	-1.54156	16.8968	3.9468e-05	0.00039885	AluJb_dup20191:Alu:SINE	ESC_vs_Fibroblast	NS	SINE	Alu	AluJb	AluJb_dup20191	AluJb_dup20191:Alu:SINE
chr10	46972384	46972918	-3.58562	-0.54957	16.892	3.95673e-05	0.000399653	LTR6A_dup152:ERV1:LTR	ESC_vs_Fibroblast	NS	LTR	ERV1	LTR6A	LTR6A_dup152	LTR6A_dup152:ERV1:LTR
chr3	172121943	172122735	-5.61007	-2.89802	16.8871	3.96704e-05	0.000400494	L1M4_dup3411:L1:LINE	ESC_vs_Fibroblast	NS	LINE	L1	L1M4	L1M4_dup3411	L1M4_dup3411:L1:LINE
[truncated: 139,268 more rows]
