# Supplementary material for: Transient naive reprogramming corrects hiPS cells functionally and epigenetically
Source: Nature. 2023 Aug 16;620(7975):863–72. doi: 10.1038/s41586-023-06424-7 (PMC10447250; doi:10.1038/s41586-023-06424-7)
Supplement: Supplementary file 12 — Details of antibodies used for FACS and immunofluorescence, quantitative PCR primers, FACS and immunofluorescence quantification data, statistical testing results for isogenic hES and hiPS cell lines, quantitative PCR primers. Relates to Fig. 5 and Extended Data Fig. 10. [file 41586_2023_6424_MOESM12_ESM.xlsx]

## Sheet: Flow cytometry
Antibody	Company	Catalogue Number	dilution factor
Mouse anti-CXCR4 IgG2a-PE	Miltenyi Biotec	Cat# 130-117-690	1:100
Anti-SOX17 antibody	AbCam	224637	1:300
BUV395 Mouse Anti-Human CD56 antibody	BD	563554	1:100
APC anti-human CD57 Antibody	BioLegend	322314	1:100
Brilliant Violet 421 anti-human CD326 (EpCAM) Antibody	BioLegend	324220	1:100
BUV395 Mouse Anti-Human CD47	BD	744308	1:200
PE-Cy7 Mouse Anti-Human CD146	BD	562135	1:100
BUV395 Mouse Anti-Human CD56 antibody	BD	563554	1:100
Goat anti-mouse IgG2b AF647 secondary	ThermoFisher	Cat# A-21242	1:1000
Goat anti-rabbit IgG-AF488 secondary	ThermoFisher	Cat# A-11008	1:1000
Alexa647 Mouse Anti-Human FAP antibody	R&D Systems	FAB3715R	1:500

## Sheet: Immunofluorescence
Antibody	Company	Catalogue Number	dilution factor
Goat anti-SOX17	R&D Systems	AF1924	1:300
Rabbit anti-FOXA2	Abcam	ab256493	1:200
Goat anti-SOX1	R&D Systems	AF3369	1:200
Mouse anti-PAX6 IgG1	DHSB		1:300
Goat anti-GATA6	R&D Systems	AF1700	1:300
Rabbit anti-TTF1	Abcam	ab76013	1:200
Mouse anti-PAX3 IgG2a	R&D Systems	MAB2457	1:200
Mouse anti-PAX7 IgG1	DHSB		1:100
Rabbit anti-NANOG	abcam	Cat# ab21624	1:100
Mouse anti-TRA-1-60 IgM	BD Biosciences	Cat# 560071	1:300
Donkey anti-mouse IgG-488 secondary	ThermoFisher	Cat# A-21202	1:400
Donkey anti-goat IgG-555 secondary	ThermoFisher	Cat# A-21432	1:400
Donkey anti-rabbit IgG-647 secondary	ThermoFisher	Cat# A-31573	1:400
Goat anti-mouse IgG1-AF488 secondary	ThermoFisher	Cat# A-21121	1:400
Goat anti-mouse IgG2a-AF647 secondary	ThermoFisher	Cat# A-21241	1:400

## Sheet: Quantification
Line	Group	Experiment	Platform	Measure	Value	Lab	Cell line ID
HDF	Primed-hiPSC	Butcher_Endoderm	Immunofluorescence	Percentage of SOX17+	74.53	Polo	Primed-hiPSC-1
HDF	Primed-hiPSC	Butcher_Endoderm	Immunofluorescence	Percentage of SOX17+	70.04	Polo	Primed-hiPSC-1
HDF	Primed-hiPSC	Butcher_Endoderm	Immunofluorescence	Percentage of SOX17+	76.28	Polo	Primed-hiPSC-1
HDF	Primed-hiPSC	Butcher_Endoderm	Immunofluorescence	Percentage of SOX17+	71.49	Polo	Primed-hiPSC-1
HDF	Primed-hiPSC	Butcher_Endoderm	Immunofluorescence	Percentage of SOX17+	15.49	Polo	Primed-hiPSC-2
HDF	Primed-hiPSC	Butcher_Endoderm	Immunofluorescence	Percentage of SOX17+	18.7	Polo	Primed-hiPSC-2
HDF	Primed-hiPSC	Butcher_Endoderm	Immunofluorescence	Percentage of SOX17+	36.95	Polo	Primed-hiPSC-2
HDF	Primed-hiPSC	Butcher_Endoderm	Immunofluorescence	Percentage of SOX17+	29.13	Polo	Primed-hiPSC-2
HDF	Primed-hiPSC	Butcher_Endoderm	Immunofluorescence	Percentage of SOX17+	54.43	Polo	Primed-hiPSC-3
HDF	Primed-hiPSC	Butcher_Endoderm	Immunofluorescence	Percentage of SOX17+	80.17	Polo	Primed-hiPSC-3
HDF	Primed-hiPSC	Butcher_Endoderm	Immunofluorescence	Percentage of SOX17+	50.31	Polo	Primed-hiPSC-3
HDF	Primed-hiPSC	Butcher_Endoderm	Immunofluorescence	Percentage of SOX17+	63.5	Polo	Primed-hiPSC-3
HDF	TNT-hiPSC	Butcher_Endoderm	Immunofluorescence	Percentage of SOX17+	48.94	Polo	TNT-hiPSC-1
HDF	TNT-hiPSC	Butcher_Endoderm	Immunofluorescence	Percentage of SOX17+	51.99	Polo	TNT-hiPSC-1
HDF	TNT-hiPSC	Butcher_Endoderm	Immunofluorescence	Percentage of SOX17+	47.34	Polo	TNT-hiPSC-1
HDF	TNT-hiPSC	Butcher_Endoderm	Immunofluorescence	Percentage of SOX17+	45.43	Polo	TNT-hiPSC-1
HDF	TNT-hiPSC	Butcher_Endoderm	Immunofluorescence	Percentage of SOX17+	80.93	Polo	TNT-hiPSC-2
HDF	TNT-hiPSC	Butcher_Endoderm	Immunofluorescence	Percentage of SOX17+	87.28	Polo	TNT-hiPSC-2
HDF	TNT-hiPSC	Butcher_Endoderm	Immunofluorescence	Percentage of SOX17+	86.69	Polo	TNT-hiPSC-2
HDF	TNT-hiPSC	Butcher_Endoderm	Immunofluorescence	Percentage of SOX17+	76.14	Polo	TNT-hiPSC-2
HDF	TNT-hiPSC	Butcher_Endoderm	Immunofluorescence	Percentage of SOX17+	83.2	Polo	TNT-hiPSC-3
HDF	TNT-hiPSC	Butcher_Endoderm	Immunofluorescence	Percentage of SOX17+	87.75	Polo	TNT-hiPSC-3
HDF	TNT-hiPSC	Butcher_Endoderm	Immunofluorescence	Percentage of SOX17+	81.1	Polo	TNT-hiPSC-3
HDF	TNT-hiPSC	Butcher_Endoderm	Immunofluorescence	Percentage of SOX17+	89.02	Polo	TNT-hiPSC-3
HDF	Primed-hiPSC	Butcher_Endoderm	Immunofluorescence	Percentage of FOXA2+	79.63	Polo	Primed-hiPSC-1
HDF	Primed-hiPSC	Butcher_Endoderm	Immunofluorescence	Percentage of FOXA2+	66.74	Polo	Primed-hiPSC-1
HDF	Primed-hiPSC	Butcher_Endoderm	Immunofluorescence	Percentage of FOXA2+	77.75	Polo	Primed-hiPSC-1
HDF	Primed-hiPSC	Butcher_Endoderm	Immunofluorescence	Percentage of FOXA2+	71.81	Polo	Primed-hiPSC-1
HDF	Primed-hiPSC	Butcher_Endoderm	Immunofluorescence	Percentage of FOXA2+	45.05	Polo	Primed-hiPSC-2
HDF	Primed-hiPSC	Butcher_Endoderm	Immunofluorescence	Percentage of FOXA2+	49.31	Polo	Primed-hiPSC-2
HDF	Primed-hiPSC	Butcher_Endoderm	Immunofluorescence	Percentage of FOXA2+	57.21	Polo	Primed-hiPSC-2
HDF	Primed-hiPSC	Butcher_Endoderm	Immunofluorescence	Percentage of FOXA2+	51.87	Polo	Primed-hiPSC-2
HDF	Primed-hiPSC	Butcher_Endoderm	Immunofluorescence	Percentage of FOXA2+	89.92	Polo	Primed-hiPSC-3
HDF	Primed-hiPSC	Butcher_Endoderm	Immunofluorescence	Percentage of FOXA2+	80.4	Polo	Primed-hiPSC-3
HDF	Primed-hiPSC	Butcher_Endoderm	Immunofluorescence	Percentage of FOXA2+	87.18	Polo	Primed-hiPSC-3
HDF	Primed-hiPSC	Butcher_Endoderm	Immunofluorescence	Percentage of FOXA2+	75.16	Polo	Primed-hiPSC-3
HDF	TNT-hiPSC	Butcher_Endoderm	Immunofluorescence	Percentage of FOXA2+	73.05	Polo	TNT-hiPSC-1
HDF	TNT-hiPSC	Butcher_Endoderm	Immunofluorescence	Percentage of FOXA2+	76.51	Polo	TNT-hiPSC-1
HDF	TNT-hiPSC	Butcher_Endoderm	Immunofluorescence	Percentage of FOXA2+	71.28	Polo	TNT-hiPSC-1
HDF	TNT-hiPSC	Butcher_Endoderm	Immunofluorescence	Percentage of FOXA2+	80.57	Polo	TNT-hiPSC-1
HDF	TNT-hiPSC	Butcher_Endoderm	Immunofluorescence	Percentage of FOXA2+	76.96	Polo	TNT-hiPSC-2
HDF	TNT-hiPSC	Butcher_Endoderm	Immunofluorescence	Percentage of FOXA2+	81.23	Polo	TNT-hiPSC-2
HDF	TNT-hiPSC	Butcher_Endoderm	Immunofluorescence	Percentage of FOXA2+	86.1	Polo	TNT-hiPSC-2
HDF	TNT-hiPSC	Butcher_Endoderm	Immunofluorescence	Percentage of FOXA2+	72.89	Polo	TNT-hiPSC-2
HDF	TNT-hiPSC	Butcher_Endoderm	Immunofluorescence	Percentage of FOXA2+	83.4	Polo	TNT-hiPSC-3
HDF	TNT-hiPSC	Butcher_Endoderm	Immunofluorescence	Percentage of FOXA2+	85.22	Polo	TNT-hiPSC-3
HDF	TNT-hiPSC	Butcher_Endoderm	Immunofluorescence	Percentage of FOXA2+	84.59	Polo	TNT-hiPSC-3
HDF	TNT-hiPSC	Butcher_Endoderm	Immunofluorescence	Percentage of FOXA2+	85.59	Polo	TNT-hiPSC-3
MSC	Primed-hiPSC	Butcher_Endoderm	Immunofluorescence	Percentage of SOX17+	8.38	Polo	Primed-hiPSC-1
MSC	Primed-hiPSC	Butcher_Endoderm	Immunofluorescence	Percentage of SOX17+	17.61	Polo	Primed-hiPSC-1
MSC	Primed-hiPSC	Butcher_Endoderm	Immunofluorescence	Percentage of SOX17+	16.62	Polo	Primed-hiPSC-1
MSC	Primed-hiPSC	Butcher_Endoderm	Immunofluorescence	Percentage of SOX17+	6.53	Polo	Primed-hiPSC-2
MSC	Primed-hiPSC	Butcher_Endoderm	Immunofluorescence	Percentage of SOX17+	6.04	Polo	Primed-hiPSC-2
MSC	Primed-hiPSC	Butcher_Endoderm	Immunofluorescence	Percentage of SOX17+	6.5	Polo	Primed-hiPSC-2
MSC	Primed-hiPSC	Butcher_Endoderm	Immunofluorescence	Percentage of SOX17+	34.47	Polo	Primed-hiPSC-3
MSC	Primed-hiPSC	Butcher_Endoderm	Immunofluorescence	Percentage of SOX17+	38.19	Polo	Primed-hiPSC-3
MSC	Primed-hiPSC	Butcher_Endoderm	Immunofluorescence	Percentage of SOX17+	12.05	Polo	Primed-hiPSC-3
MSC	TNT-hiPSC	Butcher_Endoderm	Immunofluorescence	Percentage of SOX17+	48.91	Polo	TNT-hiPSC-1
MSC	TNT-hiPSC	Butcher_Endoderm	Immunofluorescence	Percentage of SOX17+	50.15	Polo	TNT-hiPSC-1
MSC	TNT-hiPSC	Butcher_Endoderm	Immunofluorescence	Percentage of SOX17+	56.24	Polo	TNT-hiPSC-1
MSC	TNT-hiPSC	Butcher_Endoderm	Immunofluorescence	Percentage of SOX17+	64.35	Polo	TNT-hiPSC-2
MSC	TNT-hiPSC	Butcher_Endoderm	Immunofluorescence	Percentage of SOX17+	63.86	Polo	TNT-hiPSC-2
MSC	TNT-hiPSC	Butcher_Endoderm	Immunofluorescence	Percentage of SOX17+	47.75	Polo	TNT-hiPSC-2
MSC	TNT-hiPSC	Butcher_Endoderm	Immunofluorescence	Percentage of SOX17+	63.12	Polo	TNT-hiPSC-3
MSC	TNT-hiPSC	Butcher_Endoderm	Immunofluorescence	Percentage of SOX17+	60.96	Polo	TNT-hiPSC-3
MSC	TNT-hiPSC	Butcher_Endoderm	Immunofluorescence	Percentage of SOX17+	64.41	Polo	TNT-hiPSC-3
MSC	Primed-hiPSC	Butcher_Endoderm	Immunofluorescence	Percentage of FOXA2+	30.83	Polo	Primed-hiPSC-1
MSC	Primed-hiPSC	Butcher_Endoderm	Immunofluorescence	Percentage of FOXA2+	25.72	Polo	Primed-hiPSC-1
MSC	Primed-hiPSC	Butcher_Endoderm	Immunofluorescence	Percentage of FOXA2+	29.05	Polo	Primed-hiPSC-1
MSC	Primed-hiPSC	Butcher_Endoderm	Immunofluorescence	Percentage of FOXA2+	27.36	Polo	Primed-hiPSC-2
MSC	Primed-hiPSC	Butcher_Endoderm	Immunofluorescence	Percentage of FOXA2+	18.91	Polo	Primed-hiPSC-2
MSC	Primed-hiPSC	Butcher_Endoderm	Immunofluorescence	Percentage of FOXA2+	11.5	Polo	Primed-hiPSC-2
MSC	Primed-hiPSC	Butcher_Endoderm	Immunofluorescence	Percentage of FOXA2+	63.87	Polo	Primed-hiPSC-3
MSC	Primed-hiPSC	Butcher_Endoderm	Immunofluorescence	Percentage of FOXA2+	52.66	Polo	Primed-hiPSC-3
MSC	Primed-hiPSC	Butcher_Endoderm	Immunofluorescence	Percentage of FOXA2+	75.94	Polo	Primed-hiPSC-3
MSC	TNT-hiPSC	Butcher_Endoderm	Immunofluorescence	Percentage of FOXA2+	69.76	Polo	TNT-hiPSC-1
MSC	TNT-hiPSC	Butcher_Endoderm	Immunofluorescence	Percentage of FOXA2+	68.05	Polo	TNT-hiPSC-1
MSC	TNT-hiPSC	Butcher_Endoderm	Immunofluorescence	Percentage of FOXA2+	77.68	Polo	TNT-hiPSC-1
MSC	TNT-hiPSC	Butcher_Endoderm	Immunofluorescence	Percentage of FOXA2+	78.37	Polo	TNT-hiPSC-2
MSC	TNT-hiPSC	Butcher_Endoderm	Immunofluorescence	Percentage of FOXA2+	81.12	Polo	TNT-hiPSC-2
MSC	TNT-hiPSC	Butcher_Endoderm	Immunofluorescence	Percentage of FOXA2+	79.1	Polo	TNT-hiPSC-2
MSC	TNT-hiPSC	Butcher_Endoderm	Immunofluorescence	Percentage of FOXA2+	71.62	Polo	TNT-hiPSC-3
MSC	TNT-hiPSC	Butcher_Endoderm	Immunofluorescence	Percentage of FOXA2+	81.71	Polo	TNT-hiPSC-3
MSC	TNT-hiPSC	Butcher_Endoderm	Immunofluorescence	Percentage of FOXA2+	81.31	Polo	TNT-hiPSC-3
NHEK	Primed-hiPSC	Butcher_Endoderm	Immunofluorescence	Percentage of SOX17+	64.86	Polo	Primed-hiPSC-1
NHEK	Primed-hiPSC	Butcher_Endoderm	Immunofluorescence	Percentage of SOX17+	46.26	Polo	Primed-hiPSC-1
NHEK	Primed-hiPSC	Butcher_Endoderm	Immunofluorescence	Percentage of SOX17+	43.72	Polo	Primed-hiPSC-2
NHEK	Primed-hiPSC	Butcher_Endoderm	Immunofluorescence	Percentage of SOX17+	39.61	Polo	Primed-hiPSC-2
NHEK	Primed-hiPSC	Butcher_Endoderm	Immunofluorescence	Percentage of SOX17+	39.63	Polo	Primed-hiPSC-3
NHEK	Primed-hiPSC	Butcher_Endoderm	Immunofluorescence	Percentage of SOX17+	45.62	Polo	Primed-hiPSC-3
NHEK	TNT-hiPSC	Butcher_Endoderm	Immunofluorescence	Percentage of SOX17+	57.9	Polo	TNT-hiPSC-1
NHEK	TNT-hiPSC	Butcher_Endoderm	Immunofluorescence	Percentage of SOX17+	62.65	Polo	TNT-hiPSC-1
NHEK	TNT-hiPSC	Butcher_Endoderm	Immunofluorescence	Percentage of SOX17+	67.9	Polo	TNT-hiPSC-2
NHEK	TNT-hiPSC	Butcher_Endoderm	Immunofluorescence	Percentage of SOX17+	70	Polo	TNT-hiPSC-2
NHEK	TNT-hiPSC	Butcher_Endoderm	Immunofluorescence	Percentage of SOX17+	68.11	Polo	TNT-hiPSC-3
NHEK	TNT-hiPSC	Butcher_Endoderm	Immunofluorescence	Percentage of SOX17+	67.02	Polo	TNT-hiPSC-3
NHEK	Primed-hiPSC	Butcher_Endoderm	Immunofluorescence	Percentage of FOXA2+	26.49	Polo	Primed-hiPSC-1
NHEK	Primed-hiPSC	Butcher_Endoderm	Immunofluorescence	Percentage of FOXA2+	28.06	Polo	Primed-hiPSC-1
NHEK	Primed-hiPSC	Butcher_Endoderm	Immunofluorescence	Percentage of FOXA2+	20.32	Polo	Primed-hiPSC-2
NHEK	Primed-hiPSC	Butcher_Endoderm	Immunofluorescence	Percentage of FOXA2+	21.54	Polo	Primed-hiPSC-2
NHEK	Primed-hiPSC	Butcher_Endoderm	Immunofluorescence	Percentage of FOXA2+	27.46	Polo	Primed-hiPSC-3
NHEK	Primed-hiPSC	Butcher_Endoderm	Immunofluorescence	Percentage of FOXA2+	35.05	Polo	Primed-hiPSC-3
NHEK	TNT-hiPSC	Butcher_Endoderm	Immunofluorescence	Percentage of FOXA2+	51.87	Polo	TNT-hiPSC-1
NHEK	TNT-hiPSC	Butcher_Endoderm	Immunofluorescence	Percentage of FOXA2+	42.63	Polo	TNT-hiPSC-1
NHEK	TNT-hiPSC	Butcher_Endoderm	Immunofluorescence	Percentage of FOXA2+	43.35	Polo	TNT-hiPSC-2
NHEK	TNT-hiPSC	Butcher_Endoderm	Immunofluorescence	Percentage of FOXA2+	45.25	Polo	TNT-hiPSC-2
NHEK	TNT-hiPSC	Butcher_Endoderm	Immunofluorescence	Percentage of FOXA2+	54.63	Polo	TNT-hiPSC-3
NHEK	TNT-hiPSC	Butcher_Endoderm	Immunofluorescence	Percentage of FOXA2+	75.53	Polo	TNT-hiPSC-3
HDF	Primed-hiPSC	Lung	FACS	Percentage of CD47+/EPCAM+	78.6	Polo	Primed-hiPSC-1
HDF	Primed-hiPSC	Lung	FACS	Percentage of CD47+/EPCAM+	77.9	Polo	Primed-hiPSC-1
HDF	Primed-hiPSC	Lung	FACS	Percentage of CD47+/EPCAM+	77.6	Polo	Primed-hiPSC-1
HDF	Primed-hiPSC	Lung	FACS	Percentage of CD47+/EPCAM+	73.9	Polo	Primed-hiPSC-1
HDF	Primed-hiPSC	Lung	FACS	Percentage of CD47+/EPCAM+	77	Polo	Primed-hiPSC-1
HDF	Primed-hiPSC	Lung	FACS	Percentage of CD47+/EPCAM+	78.4	Polo	Primed-hiPSC-1
HDF	Primed-hiPSC	Lung	FACS	Percentage of CD47+/EPCAM+	83.8	Polo	Primed-hiPSC-1
HDF	Primed-hiPSC	Lung	FACS	Percentage of CD47+/EPCAM+	88	Polo	Primed-hiPSC-2
HDF	Primed-hiPSC	Lung	FACS	Percentage of CD47+/EPCAM+	83.8	Polo	Primed-hiPSC-2
HDF	Primed-hiPSC	Lung	FACS	Percentage of CD47+/EPCAM+	71.6	Polo	Primed-hiPSC-2
HDF	Primed-hiPSC	Lung	FACS	Percentage of CD47+/EPCAM+	43.5	Polo	Primed-hiPSC-2
HDF	Primed-hiPSC	Lung	FACS	Percentage of CD47+/EPCAM+	56.9	Polo	Primed-hiPSC-2
HDF	Primed-hiPSC	Lung	FACS	Percentage of CD47+/EPCAM+	76.7	Polo	Primed-hiPSC-2
HDF	Primed-hiPSC	Lung	FACS	Percentage of CD47+/EPCAM+	76	Polo	Primed-hiPSC-2
HDF	Primed-hiPSC	Lung	FACS	Percentage of CD47+/EPCAM+	77.3	Polo	Primed-hiPSC-3
HDF	Primed-hiPSC	Lung	FACS	Percentage of CD47+/EPCAM+	66.9	Polo	Primed-hiPSC-3
HDF	Primed-hiPSC	Lung	FACS	Percentage of CD47+/EPCAM+	56.3	Polo	Primed-hiPSC-3
HDF	Primed-hiPSC	Lung	FACS	Percentage of CD47+/EPCAM+	67.2	Polo	Primed-hiPSC-3
HDF	Primed-hiPSC	Lung	FACS	Percentage of CD47+/EPCAM+	65.4	Polo	Primed-hiPSC-3
HDF	Primed-hiPSC	Lung	FACS	Percentage of CD47+/EPCAM+	61.5	Polo	Primed-hiPSC-3
HDF	Primed-hiPSC	Lung	FACS	Percentage of CD47+/EPCAM+	64.7	Polo	Primed-hiPSC-3
HDF	TNT-hiPSC	Lung	FACS	Percentage of CD47+/EPCAM+	86.2	Polo	TNT-hiPSC-1
HDF	TNT-hiPSC	Lung	FACS	Percentage of CD47+/EPCAM+	85.4	Polo	TNT-hiPSC-1
HDF	TNT-hiPSC	Lung	FACS	Percentage of CD47+/EPCAM+	80.1	Polo	TNT-hiPSC-1
HDF	TNT-hiPSC	Lung	FACS	Percentage of CD47+/EPCAM+	67.1	Polo	TNT-hiPSC-1
HDF	TNT-hiPSC	Lung	FACS	Percentage of CD47+/EPCAM+	68.4	Polo	TNT-hiPSC-1
HDF	TNT-hiPSC	Lung	FACS	Percentage of CD47+/EPCAM+	66.7	Polo	TNT-hiPSC-1
HDF	TNT-hiPSC	Lung	FACS	Percentage of CD47+/EPCAM+	81.2	Polo	TNT-hiPSC-1
HDF	TNT-hiPSC	Lung	FACS	Percentage of CD47+/EPCAM+	82.8	Polo	TNT-hiPSC-2
HDF	TNT-hiPSC	Lung	FACS	Percentage of CD47+/EPCAM+	80.6	Polo	TNT-hiPSC-2
HDF	TNT-hiPSC	Lung	FACS	Percentage of CD47+/EPCAM+	80.8	Polo	TNT-hiPSC-2
HDF	TNT-hiPSC	Lung	FACS	Percentage of CD47+/EPCAM+	77.5	Polo	TNT-hiPSC-2
HDF	TNT-hiPSC	Lung	FACS	Percentage of CD47+/EPCAM+	83	Polo	TNT-hiPSC-2
HDF	TNT-hiPSC	Lung	FACS	Percentage of CD47+/EPCAM+	76.2	Polo	TNT-hiPSC-2
HDF	TNT-hiPSC	Lung	FACS	Percentage of CD47+/EPCAM+	74	Polo	TNT-hiPSC-2
HDF	TNT-hiPSC	Lung	FACS	Percentage of CD47+/EPCAM+	74.2	Polo	TNT-hiPSC-3
HDF	TNT-hiPSC	Lung	FACS	Percentage of CD47+/EPCAM+	86.4	Polo	TNT-hiPSC-3
HDF	TNT-hiPSC	Lung	FACS	Percentage of CD47+/EPCAM+	83.3	Polo	TNT-hiPSC-3
HDF	TNT-hiPSC	Lung	FACS	Percentage of CD47+/EPCAM+	77.6	Polo	TNT-hiPSC-3
HDF	TNT-hiPSC	Lung	FACS	Percentage of CD47+/EPCAM+	77.9	Polo	TNT-hiPSC-3
HDF	TNT-hiPSC	Lung	FACS	Percentage of CD47+/EPCAM+	79.3	Polo	TNT-hiPSC-3
HDF	TNT-hiPSC	Lung	FACS	Percentage of CD47+/EPCAM+	77.2	Polo	TNT-hiPSC-3
MSC	Primed-hiPSC	Lung	FACS	Percentage of CD47+/EPCAM+	45	Polo	Primed-hiPSC-1
MSC	Primed-hiPSC	Lung	FACS	Percentage of CD47+/EPCAM+	38.9	Polo	Primed-hiPSC-1
MSC	Primed-hiPSC	Lung	FACS	Percentage of CD47+/EPCAM+	46.2	Polo	Primed-hiPSC-1
MSC	Primed-hiPSC	Lung	FACS	Percentage of CD47+/EPCAM+	45.8	Polo	Primed-hiPSC-1
MSC	Primed-hiPSC	Lung	FACS	Percentage of CD47+/EPCAM+	65	Polo	Primed-hiPSC-2
MSC	Primed-hiPSC	Lung	FACS	Percentage of CD47+/EPCAM+	65.9	Polo	Primed-hiPSC-2
MSC	Primed-hiPSC	Lung	FACS	Percentage of CD47+/EPCAM+	70.8	Polo	Primed-hiPSC-2
MSC	Primed-hiPSC	Lung	FACS	Percentage of CD47+/EPCAM+	63.7	Polo	Primed-hiPSC-2
MSC	Primed-hiPSC	Lung	FACS	Percentage of CD47+/EPCAM+	67.2	Polo	Primed-hiPSC-3
MSC	Primed-hiPSC	Lung	FACS	Percentage of CD47+/EPCAM+	64.1	Polo	Primed-hiPSC-3
MSC	Primed-hiPSC	Lung	FACS	Percentage of CD47+/EPCAM+	58.2	Polo	Primed-hiPSC-3
MSC	TNT-hiPSC	Lung	FACS	Percentage of CD47+/EPCAM+	59.8	Polo	TNT-hiPSC-1
MSC	TNT-hiPSC	Lung	FACS	Percentage of CD47+/EPCAM+	59.3	Polo	TNT-hiPSC-1
MSC	TNT-hiPSC	Lung	FACS	Percentage of CD47+/EPCAM+	62	Polo	TNT-hiPSC-1
MSC	TNT-hiPSC	Lung	FACS	Percentage of CD47+/EPCAM+	53.9	Polo	TNT-hiPSC-1
MSC	TNT-hiPSC	Lung	FACS	Percentage of CD47+/EPCAM+	64.6	Polo	TNT-hiPSC-2
MSC	TNT-hiPSC	Lung	FACS	Percentage of CD47+/EPCAM+	63.9	Polo	TNT-hiPSC-2
MSC	TNT-hiPSC	Lung	FACS	Percentage of CD47+/EPCAM+	68.1	Polo	TNT-hiPSC-2
MSC	TNT-hiPSC	Lung	FACS	Percentage of CD47+/EPCAM+	63.8	Polo	TNT-hiPSC-2
MSC	TNT-hiPSC	Lung	FACS	Percentage of CD47+/EPCAM+	70.5	Polo	TNT-hiPSC-3
MSC	TNT-hiPSC	Lung	FACS	Percentage of CD47+/EPCAM+	76.6	Polo	TNT-hiPSC-3
MSC	TNT-hiPSC	Lung	FACS	Percentage of CD47+/EPCAM+	71.4	Polo	TNT-hiPSC-3
MSC	TNT-hiPSC	Lung	FACS	Percentage of CD47+/EPCAM+	78.4	Polo	TNT-hiPSC-3
NHEK	Primed-hiPSC	Lung	FACS	Percentage of CD47+/EPCAM+	46.9	Polo	Primed-hiPSC-1
NHEK	Primed-hiPSC	Lung	FACS	Percentage of CD47+/EPCAM+	42.3	Polo	Primed-hiPSC-1
NHEK	Primed-hiPSC	Lung	FACS	Percentage of CD47+/EPCAM+	43.2	Polo	Primed-hiPSC-1
NHEK	Primed-hiPSC	Lung	FACS	Percentage of CD47+/EPCAM+	78.7	Polo	Primed-hiPSC-2
NHEK	Primed-hiPSC	Lung	FACS	Percentage of CD47+/EPCAM+	74.2	Polo	Primed-hiPSC-2
NHEK	Primed-hiPSC	Lung	FACS	Percentage of CD47+/EPCAM+	73.3	Polo	Primed-hiPSC-2
NHEK	Primed-hiPSC	Lung	FACS	Percentage of CD47+/EPCAM+	65	Polo	Primed-hiPSC-3
NHEK	Primed-hiPSC	Lung	FACS	Percentage of CD47+/EPCAM+	63.3	Polo	Primed-hiPSC-3
NHEK	Primed-hiPSC	Lung	FACS	Percentage of CD47+/EPCAM+	60.5	Polo	Primed-hiPSC-3
NHEK	TNT-hiPSC	Lung	FACS	Percentage of CD47+/EPCAM+	73.9	Polo	TNT-hiPSC-1
NHEK	TNT-hiPSC	Lung	FACS	Percentage of CD47+/EPCAM+	73.1	Polo	TNT-hiPSC-1
NHEK	TNT-hiPSC	Lung	FACS	Percentage of CD47+/EPCAM+	55.3	Polo	TNT-hiPSC-1
NHEK	TNT-hiPSC	Lung	FACS	Percentage of CD47+/EPCAM+	66.1	Polo	TNT-hiPSC-2
NHEK	TNT-hiPSC	Lung	FACS	Percentage of CD47+/EPCAM+	69.5	Polo	TNT-hiPSC-2
NHEK	TNT-hiPSC	Lung	FACS	Percentage of CD47+/EPCAM+	70.8	Polo	TNT-hiPSC-2
NHEK	TNT-hiPSC	Lung	FACS	Percentage of CD47+/EPCAM+	86.3	Polo	TNT-hiPSC-3
NHEK	TNT-hiPSC	Lung	FACS	Percentage of CD47+/EPCAM+	85.5	Polo	TNT-hiPSC-3
NHEK	TNT-hiPSC	Lung	FACS	Percentage of CD47+/EPCAM+	87.3	Polo	TNT-hiPSC-3
HDF	Primed-hiPSC	Lung	Immunofluorescence	Percentage of TTF1+	55.45	Polo	Primed-hiPSC-1
HDF	Primed-hiPSC	Lung	Immunofluorescence	Percentage of TTF1+	71.19	Polo	Primed-hiPSC-1
HDF	Primed-hiPSC	Lung	Immunofluorescence	Percentage of TTF1+	53.8	Polo	Primed-hiPSC-1
HDF	Primed-hiPSC	Lung	Immunofluorescence	Percentage of TTF1+	66.54	Polo	Primed-hiPSC-1
HDF	Primed-hiPSC	Lung	Immunofluorescence	Percentage of TTF1+	75.79	Polo	Primed-hiPSC-1
HDF	Primed-hiPSC	Lung	Immunofluorescence	Percentage of TTF1+	58.16	Polo	Primed-hiPSC-2
HDF	Primed-hiPSC	Lung	Immunofluorescence	Percentage of TTF1+	57.95	Polo	Primed-hiPSC-2
HDF	Primed-hiPSC	Lung	Immunofluorescence	Percentage of TTF1+	81.29	Polo	Primed-hiPSC-2
HDF	Primed-hiPSC	Lung	Immunofluorescence	Percentage of TTF1+	64.63	Polo	Primed-hiPSC-2
HDF	Primed-hiPSC	Lung	Immunofluorescence	Percentage of TTF1+	95.1	Polo	Primed-hiPSC-2
HDF	Primed-hiPSC	Lung	Immunofluorescence	Percentage of TTF1+	82.67	Polo	Primed-hiPSC-3
HDF	Primed-hiPSC	Lung	Immunofluorescence	Percentage of TTF1+	81.28	Polo	Primed-hiPSC-3
HDF	Primed-hiPSC	Lung	Immunofluorescence	Percentage of TTF1+	87.87	Polo	Primed-hiPSC-3
HDF	Primed-hiPSC	Lung	Immunofluorescence	Percentage of TTF1+	60.63	Polo	Primed-hiPSC-3
HDF	Primed-hiPSC	Lung	Immunofluorescence	Percentage of TTF1+	78.34	Polo	Primed-hiPSC-3
HDF	TNT-hiPSC	Lung	Immunofluorescence	Percentage of TTF1+	90.95	Polo	TNT-hiPSC-1
HDF	TNT-hiPSC	Lung	Immunofluorescence	Percentage of TTF1+	79.25	Polo	TNT-hiPSC-1
HDF	TNT-hiPSC	Lung	Immunofluorescence	Percentage of TTF1+	87.34	Polo	TNT-hiPSC-1
HDF	TNT-hiPSC	Lung	Immunofluorescence	Percentage of TTF1+	92.1	Polo	TNT-hiPSC-1
HDF	TNT-hiPSC	Lung	Immunofluorescence	Percentage of TTF1+	97.1	Polo	TNT-hiPSC-1
HDF	TNT-hiPSC	Lung	Immunofluorescence	Percentage of TTF1+	94.96	Polo	TNT-hiPSC-1
HDF	TNT-hiPSC	Lung	Immunofluorescence	Percentage of TTF1+	82.92	Polo	TNT-hiPSC-2
HDF	TNT-hiPSC	Lung	Immunofluorescence	Percentage of TTF1+	92.79	Polo	TNT-hiPSC-2
HDF	TNT-hiPSC	Lung	Immunofluorescence	Percentage of TTF1+	96.96	Polo	TNT-hiPSC-2
HDF	TNT-hiPSC	Lung	Immunofluorescence	Percentage of TTF1+	94.31	Polo	TNT-hiPSC-2
HDF	TNT-hiPSC	Lung	Immunofluorescence	Percentage of TTF1+	96.59	Polo	TNT-hiPSC-2
HDF	TNT-hiPSC	Lung	Immunofluorescence	Percentage of TTF1+	97.87	Polo	TNT-hiPSC-3
HDF	TNT-hiPSC	Lung	Immunofluorescence	Percentage of TTF1+	78.28	Polo	TNT-hiPSC-3
HDF	TNT-hiPSC	Lung	Immunofluorescence	Percentage of TTF1+	83.04	Polo	TNT-hiPSC-3
HDF	TNT-hiPSC	Lung	Immunofluorescence	Percentage of TTF1+	79.63	Polo	TNT-hiPSC-3
HDF	TNT-hiPSC	Lung	Immunofluorescence	Percentage of TTF1+	78.24	Polo	TNT-hiPSC-3
HDF	Primed-hiPSC	Lung	Immunofluorescence	Percentage of GATA6+	62.08	Polo	Primed-hiPSC-1
HDF	Primed-hiPSC	Lung	Immunofluorescence	Percentage of GATA6+	77.19	Polo	Primed-hiPSC-1
HDF	Primed-hiPSC	Lung	Immunofluorescence	Percentage of GATA6+	64.73	Polo	Primed-hiPSC-1
HDF	Primed-hiPSC	Lung	Immunofluorescence	Percentage of GATA6+	18.61	Polo	Primed-hiPSC-1
HDF	Primed-hiPSC	Lung	Immunofluorescence	Percentage of GATA6+	31.91	Polo	Primed-hiPSC-1
HDF	Primed-hiPSC	Lung	Immunofluorescence	Percentage of GATA6+	47.42	Polo	Primed-hiPSC-2
HDF	Primed-hiPSC	Lung	Immunofluorescence	Percentage of GATA6+	54.86	Polo	Primed-hiPSC-2
HDF	Primed-hiPSC	Lung	Immunofluorescence	Percentage of GATA6+	79.96	Polo	Primed-hiPSC-2
HDF	Primed-hiPSC	Lung	Immunofluorescence	Percentage of GATA6+	59.88	Polo	Primed-hiPSC-2
HDF	Primed-hiPSC	Lung	Immunofluorescence	Percentage of GATA6+	86.23	Polo	Primed-hiPSC-2
HDF	Primed-hiPSC	Lung	Immunofluorescence	Percentage of GATA6+	65.53	Polo	Primed-hiPSC-3
HDF	Primed-hiPSC	Lung	Immunofluorescence	Percentage of GATA6+	73.08	Polo	Primed-hiPSC-3
HDF	Primed-hiPSC	Lung	Immunofluorescence	Percentage of GATA6+	42.27	Polo	Primed-hiPSC-3
HDF	Primed-hiPSC	Lung	Immunofluorescence	Percentage of GATA6+	52.9	Polo	Primed-hiPSC-3
HDF	Primed-hiPSC	Lung	Immunofluorescence	Percentage of GATA6+	64.75	Polo	Primed-hiPSC-3
HDF	TNT-hiPSC	Lung	Immunofluorescence	Percentage of GATA6+	72.43	Polo	TNT-hiPSC-1
HDF	TNT-hiPSC	Lung	Immunofluorescence	Percentage of GATA6+	70.47	Polo	TNT-hiPSC-1
HDF	TNT-hiPSC	Lung	Immunofluorescence	Percentage of GATA6+	71.28	Polo	TNT-hiPSC-1
HDF	TNT-hiPSC	Lung	Immunofluorescence	Percentage of GATA6+	73.81	Polo	TNT-hiPSC-1
HDF	TNT-hiPSC	Lung	Immunofluorescence	Percentage of GATA6+	98.61	Polo	TNT-hiPSC-1
HDF	TNT-hiPSC	Lung	Immunofluorescence	Percentage of GATA6+	98.45	Polo	TNT-hiPSC-1
HDF	TNT-hiPSC	Lung	Immunofluorescence	Percentage of GATA6+	87.96	Polo	TNT-hiPSC-2
HDF	TNT-hiPSC	Lung	Immunofluorescence	Percentage of GATA6+	93.57	Polo	TNT-hiPSC-2
HDF	TNT-hiPSC	Lung	Immunofluorescence	Percentage of GATA6+	87.34	Polo	TNT-hiPSC-2
HDF	TNT-hiPSC	Lung	Immunofluorescence	Percentage of GATA6+	95.58	Polo	TNT-hiPSC-2
HDF	TNT-hiPSC	Lung	Immunofluorescence	Percentage of GATA6+	98.71	Polo	TNT-hiPSC-2
HDF	TNT-hiPSC	Lung	Immunofluorescence	Percentage of GATA6+	97.97	Polo	TNT-hiPSC-3
HDF	TNT-hiPSC	Lung	Immunofluorescence	Percentage of GATA6+	68.43	Polo	TNT-hiPSC-3
HDF	TNT-hiPSC	Lung	Immunofluorescence	Percentage of GATA6+	84.06	Polo	TNT-hiPSC-3
HDF	TNT-hiPSC	Lung	Immunofluorescence	Percentage of GATA6+	81.82	Polo	TNT-hiPSC-3
HDF	TNT-hiPSC	Lung	Immunofluorescence	Percentage of GATA6+	86.47	Polo	TNT-hiPSC-3
MSC	Primed-hiPSC	Lung	Immunofluorescence	Percentage of TTF1+	43.58	Polo	Primed-hiPSC-1
MSC	Primed-hiPSC	Lung	Immunofluorescence	Percentage of TTF1+	43.02	Polo	Primed-hiPSC-1
MSC	Primed-hiPSC	Lung	Immunofluorescence	Percentage of TTF1+	32.93	Polo	Primed-hiPSC-2
MSC	Primed-hiPSC	Lung	Immunofluorescence	Percentage of TTF1+	36.58	Polo	Primed-hiPSC-2
MSC	Primed-hiPSC	Lung	Immunofluorescence	Percentage of TTF1+	60.02	Polo	Primed-hiPSC-3
MSC	TNT-hiPSC	Lung	Immunofluorescence	Percentage of TTF1+	94.45	Polo	TNT-hiPSC-1
MSC	TNT-hiPSC	Lung	Immunofluorescence	Percentage of TTF1+	93.02	Polo	TNT-hiPSC-1
MSC	TNT-hiPSC	Lung	Immunofluorescence	Percentage of TTF1+	53.36	Polo	TNT-hiPSC-2
MSC	TNT-hiPSC	Lung	Immunofluorescence	Percentage of TTF1+	52.45	Polo	TNT-hiPSC-2
MSC	TNT-hiPSC	Lung	Immunofluorescence	Percentage of TTF1+	71.63	Polo	TNT-hiPSC-3
MSC	Primed-hiPSC	Lung	Immunofluorescence	Percentage of GATA6+	63.22	Polo	Primed-hiPSC-1
MSC	Primed-hiPSC	Lung	Immunofluorescence	Percentage of GATA6+	78.81	Polo	Primed-hiPSC-1
MSC	Primed-hiPSC	Lung	Immunofluorescence	Percentage of GATA6+	74.05	Polo	Primed-hiPSC-2
MSC	Primed-hiPSC	Lung	Immunofluorescence	Percentage of GATA6+	68.06	Polo	Primed-hiPSC-2
MSC	Primed-hiPSC	Lung	Immunofluorescence	Percentage of GATA6+	73.81	Polo	Primed-hiPSC-3
MSC	TNT-hiPSC	Lung	Immunofluorescence	Percentage of GATA6+	87.45	Polo	TNT-hiPSC-1
MSC	TNT-hiPSC	Lung	Immunofluorescence	Percentage of GATA6+	97.41	Polo	TNT-hiPSC-1
MSC	TNT-hiPSC	Lung	Immunofluorescence	Percentage of GATA6+	83.48	Polo	TNT-hiPSC-2
MSC	TNT-hiPSC	Lung	Immunofluorescence	Percentage of GATA6+	86.54	Polo	TNT-hiPSC-2
MSC	TNT-hiPSC	Lung	Immunofluorescence	Percentage of GATA6+	86.12	Polo	TNT-hiPSC-3
NHEK	Primed-hiPSC	Lung	Immunofluorescence	Percentage of TTF1+	25.57	Polo	Primed-hiPSC-1
NHEK	Primed-hiPSC	Lung	Immunofluorescence	Percentage of TTF1+	29.1	Polo	Primed-hiPSC-1
NHEK	Primed-hiPSC	Lung	Immunofluorescence	Percentage of TTF1+	44	Polo	Primed-hiPSC-2
NHEK	Primed-hiPSC	Lung	Immunofluorescence	Percentage of TTF1+	38.64	Polo	Primed-hiPSC-3
NHEK	TNT-hiPSC	Lung	Immunofluorescence	Percentage of TTF1+	51.94	Polo	TNT-hiPSC-1
NHEK	TNT-hiPSC	Lung	Immunofluorescence	Percentage of TTF1+	62.07	Polo	TNT-hiPSC-1
NHEK	TNT-hiPSC	Lung	Immunofluorescence	Percentage of TTF1+	68.65	Polo	TNT-hiPSC-2
NHEK	TNT-hiPSC	Lung	Immunofluorescence	Percentage of TTF1+	71.35	Polo	TNT-hiPSC-3
NHEK	Primed-hiPSC	Lung	Immunofluorescence	Percentage of GATA6+	20.45	Polo	Primed-hiPSC-1
NHEK	Primed-hiPSC	Lung	Immunofluorescence	Percentage of GATA6+	30.02	Polo	Primed-hiPSC-1
NHEK	Primed-hiPSC	Lung	Immunofluorescence	Percentage of GATA6+	31.98	Polo	Primed-hiPSC-2
NHEK	Primed-hiPSC	Lung	Immunofluorescence	Percentage of GATA6+	30.83	Polo	Primed-hiPSC-3
NHEK	TNT-hiPSC	Lung	Immunofluorescence	Percentage of GATA6+	74.6	Polo	TNT-hiPSC-1
NHEK	TNT-hiPSC	Lung	Immunofluorescence	Percentage of GATA6+	58.15	Polo	TNT-hiPSC-1
NHEK	TNT-hiPSC	Lung	Immunofluorescence	Percentage of GATA6+	30.74	Polo	TNT-hiPSC-2
NHEK	TNT-hiPSC	Lung	Immunofluorescence	Percentage of GATA6+	71.88	Polo	TNT-hiPSC-3
HDF	Primed-hiPSC	Neural	FACS	Percentage of CD56+/CD57+	43.47	Polo	Primed-hiPSC-1
HDF	Primed-hiPSC	Neural	FACS	Percentage of CD56+/CD57+	74.53	Polo	Primed-hiPSC-1
HDF	Primed-hiPSC	Neural	FACS	Percentage of CD56+/CD57+	55.93	Polo	Primed-hiPSC-1
HDF	Primed-hiPSC	Neural	FACS	Percentage of CD56+/CD57+	52	Polo	Primed-hiPSC-1
HDF	Primed-hiPSC	Neural	FACS	Percentage of CD56+/CD57+	65.77	Polo	Primed-hiPSC-1
HDF	Primed-hiPSC	Neural	FACS	Percentage of CD56+/CD57+	48.63	Polo	Primed-hiPSC-2
HDF	Primed-hiPSC	Neural	FACS	Percentage of CD56+/CD57+	52.75	Polo	Primed-hiPSC-2
HDF	Primed-hiPSC	Neural	FACS	Percentage of CD56+/CD57+	44.8	Polo	Primed-hiPSC-2
HDF	Primed-hiPSC	Neural	FACS	Percentage of CD56+/CD57+	55.2	Polo	Primed-hiPSC-2
HDF	Primed-hiPSC	Neural	FACS	Percentage of CD56+/CD57+	52.7	Polo	Primed-hiPSC-2
HDF	Primed-hiPSC	Neural	FACS	Percentage of CD56+/CD57+	50.2	Polo	Primed-hiPSC-3
HDF	Primed-hiPSC	Neural	FACS	Percentage of CD56+/CD57+	54.6	Polo	Primed-hiPSC-3
HDF	Primed-hiPSC	Neural	FACS	Percentage of CD56+/CD57+	54.1	Polo	Primed-hiPSC-3
HDF	Primed-hiPSC	Neural	FACS	Percentage of CD56+/CD57+	54.7	Polo	Primed-hiPSC-3
HDF	TNT-hiPSC	Neural	FACS	Percentage of CD56+/CD57+	57.13	Polo	TNT-hiPSC-1
HDF	TNT-hiPSC	Neural	FACS	Percentage of CD56+/CD57+	62	Polo	TNT-hiPSC-1
HDF	TNT-hiPSC	Neural	FACS	Percentage of CD56+/CD57+	61.83	Polo	TNT-hiPSC-1
HDF	TNT-hiPSC	Neural	FACS	Percentage of CD56+/CD57+	56.33	Polo	TNT-hiPSC-1
HDF	TNT-hiPSC	Neural	FACS	Percentage of CD56+/CD57+	55.3	Polo	TNT-hiPSC-1
HDF	TNT-hiPSC	Neural	FACS	Percentage of CD56+/CD57+	48.67	Polo	TNT-hiPSC-2
HDF	TNT-hiPSC	Neural	FACS	Percentage of CD56+/CD57+	50.87	Polo	TNT-hiPSC-2
HDF	TNT-hiPSC	Neural	FACS	Percentage of CD56+/CD57+	54.1	Polo	TNT-hiPSC-2
HDF	TNT-hiPSC	Neural	FACS	Percentage of CD56+/CD57+	53.6	Polo	TNT-hiPSC-2
HDF	TNT-hiPSC	Neural	FACS	Percentage of CD56+/CD57+	50.8	Polo	TNT-hiPSC-2
HDF	TNT-hiPSC	Neural	FACS	Percentage of CD56+/CD57+	69.1	Polo	TNT-hiPSC-3
HDF	TNT-hiPSC	Neural	FACS	Percentage of CD56+/CD57+	71	Polo	TNT-hiPSC-3
HDF	TNT-hiPSC	Neural	FACS	Percentage of CD56+/CD57+	87.7	Polo	TNT-hiPSC-3
HDF	TNT-hiPSC	Neural	FACS	Percentage of CD56+/CD57+	90.5	Polo	TNT-hiPSC-3
HDF	TNT-hiPSC	Neural	FACS	Percentage of CD56+/CD57+	86.2	Polo	TNT-hiPSC-3
MSC	Primed-hiPSC	Neural	FACS	Percentage of CD56+/CD57+	58.4	Polo	Primed-hiPSC-1
MSC	Primed-hiPSC	Neural	FACS	Percentage of CD56+/CD57+	62.7	Polo	Primed-hiPSC-1
MSC	Primed-hiPSC	Neural	FACS	Percentage of CD56+/CD57+	64.5	Polo	Primed-hiPSC-1
MSC	Primed-hiPSC	Neural	FACS	Percentage of CD56+/CD57+	69.7	Polo	Primed-hiPSC-1
MSC	Primed-hiPSC	Neural	FACS	Percentage of CD56+/CD57+	62.2	Polo	Primed-hiPSC-2
MSC	Primed-hiPSC	Neural	FACS	Percentage of CD56+/CD57+	70.8	Polo	Primed-hiPSC-2
MSC	Primed-hiPSC	Neural	FACS	Percentage of CD56+/CD57+	62.3	Polo	Primed-hiPSC-2
MSC	Primed-hiPSC	Neural	FACS	Percentage of CD56+/CD57+	75.8	Polo	Primed-hiPSC-2
MSC	Primed-hiPSC	Neural	FACS	Percentage of CD56+/CD57+	66.9	Polo	Primed-hiPSC-3
MSC	Primed-hiPSC	Neural	FACS	Percentage of CD56+/CD57+	66.2	Polo	Primed-hiPSC-3
MSC	Primed-hiPSC	Neural	FACS	Percentage of CD56+/CD57+	59.7	Polo	Primed-hiPSC-3
MSC	Primed-hiPSC	Neural	FACS	Percentage of CD56+/CD57+	57.3	Polo	Primed-hiPSC-3
MSC	TNT-hiPSC	Neural	FACS	Percentage of CD56+/CD57+	74.5	Polo	TNT-hiPSC-1
MSC	TNT-hiPSC	Neural	FACS	Percentage of CD56+/CD57+	66.4	Polo	TNT-hiPSC-1
MSC	TNT-hiPSC	Neural	FACS	Percentage of CD56+/CD57+	74.1	Polo	TNT-hiPSC-1
MSC	TNT-hiPSC	Neural	FACS	Percentage of CD56+/CD57+	77.3	Polo	TNT-hiPSC-1
MSC	TNT-hiPSC	Neural	FACS	Percentage of CD56+/CD57+	62.4	Polo	TNT-hiPSC-2
MSC	TNT-hiPSC	Neural	FACS	Percentage of CD56+/CD57+	61.1	Polo	TNT-hiPSC-2
MSC	TNT-hiPSC	Neural	FACS	Percentage of CD56+/CD57+	67.3	Polo	TNT-hiPSC-2
MSC	TNT-hiPSC	Neural	FACS	Percentage of CD56+/CD57+	67	Polo	TNT-hiPSC-2
MSC	TNT-hiPSC	Neural	FACS	Percentage of CD56+/CD57+	68.8	Polo	TNT-hiPSC-3
MSC	TNT-hiPSC	Neural	FACS	Percentage of CD56+/CD57+	78.7	Polo	TNT-hiPSC-3
MSC	TNT-hiPSC	Neural	FACS	Percentage of CD56+/CD57+	76.6	Polo	TNT-hiPSC-3
MSC	TNT-hiPSC	Neural	FACS	Percentage of CD56+/CD57+	70.9	Polo	TNT-hiPSC-3
NHEK	Primed-hiPSC	Neural	FACS	Percentage of CD56+/CD57+	79	Polo	Primed-hiPSC-1
NHEK	Primed-hiPSC	Neural	FACS	Percentage of CD56+/CD57+	71.7	Polo	Primed-hiPSC-1
NHEK	Primed-hiPSC	Neural	FACS	Percentage of CD56+/CD57+	83.2	Polo	Primed-hiPSC-1
NHEK	Primed-hiPSC	Neural	FACS	Percentage of CD56+/CD57+	80.3	Polo	Primed-hiPSC-2
NHEK	Primed-hiPSC	Neural	FACS	Percentage of CD56+/CD57+	82.5	Polo	Primed-hiPSC-2
NHEK	Primed-hiPSC	Neural	FACS	Percentage of CD56+/CD57+	77.3	Polo	Primed-hiPSC-2
NHEK	Primed-hiPSC	Neural	FACS	Percentage of CD56+/CD57+	78.1	Polo	Primed-hiPSC-3
NHEK	Primed-hiPSC	Neural	FACS	Percentage of CD56+/CD57+	81	Polo	Primed-hiPSC-3
NHEK	Primed-hiPSC	Neural	FACS	Percentage of CD56+/CD57+	75.8	Polo	Primed-hiPSC-3
NHEK	TNT-hiPSC	Neural	FACS	Percentage of CD56+/CD57+	83	Polo	TNT-hiPSC-1
NHEK	TNT-hiPSC	Neural	FACS	Percentage of CD56+/CD57+	83.9	Polo	TNT-hiPSC-1
NHEK	TNT-hiPSC	Neural	FACS	Percentage of CD56+/CD57+	72.6	Polo	TNT-hiPSC-1
NHEK	TNT-hiPSC	Neural	FACS	Percentage of CD56+/CD57+	78.8	Polo	TNT-hiPSC-2
NHEK	TNT-hiPSC	Neural	FACS	Percentage of CD56+/CD57+	85.2	Polo	TNT-hiPSC-2
NHEK	TNT-hiPSC	Neural	FACS	Percentage of CD56+/CD57+	76.2	Polo	TNT-hiPSC-2
NHEK	TNT-hiPSC	Neural	FACS	Percentage of CD56+/CD57+	79.1	Polo	TNT-hiPSC-3
NHEK	TNT-hiPSC	Neural	FACS	Percentage of CD56+/CD57+	80.6	Polo	TNT-hiPSC-3
NHEK	TNT-hiPSC	Neural	FACS	Percentage of CD56+/CD57+	76.8	Polo	TNT-hiPSC-3
HDF	Primed-hiPSC	Neural	Immunofluorescence	Percentage of SOX1+	55.19	Polo	Primed-hiPSC-1
HDF	Primed-hiPSC	Neural	Immunofluorescence	Percentage of SOX1+	82.55	Polo	Primed-hiPSC-1
HDF	Primed-hiPSC	Neural	Immunofluorescence	Percentage of SOX1+	94.89	Polo	Primed-hiPSC-1
HDF	Primed-hiPSC	Neural	Immunofluorescence	Percentage of SOX1+	80.88	Polo	Primed-hiPSC-1
HDF	Primed-hiPSC	Neural	Immunofluorescence	Percentage of SOX1+	76.82	Polo	Primed-hiPSC-2
HDF	Primed-hiPSC	Neural	Immunofluorescence	Percentage of SOX1+	52.89	Polo	Primed-hiPSC-2
HDF	Primed-hiPSC	Neural	Immunofluorescence	Percentage of SOX1+	49.73	Polo	Primed-hiPSC-2
HDF	Primed-hiPSC	Neural	Immunofluorescence	Percentage of SOX1+	34.11	Polo	Primed-hiPSC-2
HDF	Primed-hiPSC	Neural	Immunofluorescence	Percentage of SOX1+	55.96	Polo	Primed-hiPSC-3
HDF	Primed-hiPSC	Neural	Immunofluorescence	Percentage of SOX1+	45.68	Polo	Primed-hiPSC-3
HDF	Primed-hiPSC	Neural	Immunofluorescence	Percentage of SOX1+	79.21	Polo	Primed-hiPSC-3
HDF	Primed-hiPSC	Neural	Immunofluorescence	Percentage of SOX1+	41.34	Polo	Primed-hiPSC-3
HDF	TNT-hiPSC	Neural	Immunofluorescence	Percentage of SOX1+	91.15	Polo	TNT-hiPSC-1
HDF	TNT-hiPSC	Neural	Immunofluorescence	Percentage of SOX1+	96.29	Polo	TNT-hiPSC-1
HDF	TNT-hiPSC	Neural	Immunofluorescence	Percentage of SOX1+	99.49	Polo	TNT-hiPSC-1
HDF	TNT-hiPSC	Neural	Immunofluorescence	Percentage of SOX1+	99.83	Polo	TNT-hiPSC-1
HDF	TNT-hiPSC	Neural	Immunofluorescence	Percentage of SOX1+	99.29	Polo	TNT-hiPSC-2
HDF	TNT-hiPSC	Neural	Immunofluorescence	Percentage of SOX1+	99.55	Polo	TNT-hiPSC-2
HDF	TNT-hiPSC	Neural	Immunofluorescence	Percentage of SOX1+	99.63	Polo	TNT-hiPSC-2
HDF	TNT-hiPSC	Neural	Immunofluorescence	Percentage of SOX1+	95.27	Polo	TNT-hiPSC-2
HDF	TNT-hiPSC	Neural	Immunofluorescence	Percentage of SOX1+	82.34	Polo	TNT-hiPSC-3
HDF	TNT-hiPSC	Neural	Immunofluorescence	Percentage of SOX1+	79.57	Polo	TNT-hiPSC-3
HDF	TNT-hiPSC	Neural	Immunofluorescence	Percentage of SOX1+	85.35	Polo	TNT-hiPSC-3
HDF	TNT-hiPSC	Neural	Immunofluorescence	Percentage of SOX1+	80	Polo	TNT-hiPSC-3
HDF	Primed-hiPSC	Neural	Immunofluorescence	Percentage of PAX6+	54	Polo	Primed-hiPSC-1
HDF	Primed-hiPSC	Neural	Immunofluorescence	Percentage of PAX6+	85.87	Polo	Primed-hiPSC-1
HDF	Primed-hiPSC	Neural	Immunofluorescence	Percentage of PAX6+	95.42	Polo	Primed-hiPSC-1
HDF	Primed-hiPSC	Neural	Immunofluorescence	Percentage of PAX6+	83.43	Polo	Primed-hiPSC-1
HDF	Primed-hiPSC	Neural	Immunofluorescence	Percentage of PAX6+	86.85	Polo	Primed-hiPSC-2
HDF	Primed-hiPSC	Neural	Immunofluorescence	Percentage of PAX6+	78.52	Polo	Primed-hiPSC-2
HDF	Primed-hiPSC	Neural	Immunofluorescence	Percentage of PAX6+	67.17	Polo	Primed-hiPSC-2
HDF	Primed-hiPSC	Neural	Immunofluorescence	Percentage of PAX6+	53.21	Polo	Primed-hiPSC-2
HDF	Primed-hiPSC	Neural	Immunofluorescence	Percentage of PAX6+	77.17	Polo	Primed-hiPSC-3
HDF	Primed-hiPSC	Neural	Immunofluorescence	Percentage of PAX6+	70.54	Polo	Primed-hiPSC-3
HDF	Primed-hiPSC	Neural	Immunofluorescence	Percentage of PAX6+	94.1	Polo	Primed-hiPSC-3
HDF	Primed-hiPSC	Neural	Immunofluorescence	Percentage of PAX6+	70.39	Polo	Primed-hiPSC-3
HDF	TNT-hiPSC	Neural	Immunofluorescence	Percentage of PAX6+	90.23	Polo	TNT-hiPSC-1
HDF	TNT-hiPSC	Neural	Immunofluorescence	Percentage of PAX6+	92.59	Polo	TNT-hiPSC-1
HDF	TNT-hiPSC	Neural	Immunofluorescence	Percentage of PAX6+	89.83	Polo	TNT-hiPSC-1
HDF	TNT-hiPSC	Neural	Immunofluorescence	Percentage of PAX6+	97.08	Polo	TNT-hiPSC-1
HDF	TNT-hiPSC	Neural	Immunofluorescence	Percentage of PAX6+	98.28	Polo	TNT-hiPSC-2
HDF	TNT-hiPSC	Neural	Immunofluorescence	Percentage of PAX6+	94.67	Polo	TNT-hiPSC-2
HDF	TNT-hiPSC	Neural	Immunofluorescence	Percentage of PAX6+	98.71	Polo	TNT-hiPSC-2
HDF	TNT-hiPSC	Neural	Immunofluorescence	Percentage of PAX6+	88.73	Polo	TNT-hiPSC-2
HDF	TNT-hiPSC	Neural	Immunofluorescence	Percentage of PAX6+	83.39	Polo	TNT-hiPSC-3
HDF	TNT-hiPSC	Neural	Immunofluorescence	Percentage of PAX6+	83.74	Polo	TNT-hiPSC-3
HDF	TNT-hiPSC	Neural	Immunofluorescence	Percentage of PAX6+	85.74	Polo	TNT-hiPSC-3
HDF	TNT-hiPSC	Neural	Immunofluorescence	Percentage of PAX6+	83.39	Polo	TNT-hiPSC-3
MSC	Primed-hiPSC	Neural	Immunofluorescence	Percentage of SOX1+	68.16	Polo	Primed-hiPSC-1
MSC	Primed-hiPSC	Neural	Immunofluorescence	Percentage of SOX1+	43.51	Polo	Primed-hiPSC-1
MSC	Primed-hiPSC	Neural	Immunofluorescence	Percentage of SOX1+	60.93	Polo	Primed-hiPSC-1
MSC	Primed-hiPSC	Neural	Immunofluorescence	Percentage of SOX1+	67.47	Polo	Primed-hiPSC-2
MSC	Primed-hiPSC	Neural	Immunofluorescence	Percentage of SOX1+	51.13	Polo	Primed-hiPSC-2
MSC	Primed-hiPSC	Neural	Immunofluorescence	Percentage of SOX1+	57.37	Polo	Primed-hiPSC-2
MSC	Primed-hiPSC	Neural	Immunofluorescence	Percentage of SOX1+	48.42	Polo	Primed-hiPSC-3
MSC	Primed-hiPSC	Neural	Immunofluorescence	Percentage of SOX1+	51.78	Polo	Primed-hiPSC-3
MSC	TNT-hiPSC	Neural	Immunofluorescence	Percentage of SOX1+	94.52	Polo	TNT-hiPSC-1
MSC	TNT-hiPSC	Neural	Immunofluorescence	Percentage of SOX1+	67.9	Polo	TNT-hiPSC-1
MSC	TNT-hiPSC	Neural	Immunofluorescence	Percentage of SOX1+	64.01	Polo	TNT-hiPSC-1
MSC	TNT-hiPSC	Neural	Immunofluorescence	Percentage of SOX1+	79.43	Polo	TNT-hiPSC-2
MSC	TNT-hiPSC	Neural	Immunofluorescence	Percentage of SOX1+	53.72	Polo	TNT-hiPSC-2
MSC	TNT-hiPSC	Neural	Immunofluorescence	Percentage of SOX1+	83.44	Polo	TNT-hiPSC-2
MSC	TNT-hiPSC	Neural	Immunofluorescence	Percentage of SOX1+	95.34	Polo	TNT-hiPSC-3
MSC	TNT-hiPSC	Neural	Immunofluorescence	Percentage of SOX1+	90.16	Polo	TNT-hiPSC-3
MSC	Primed-hiPSC	Neural	Immunofluorescence	Percentage of PAX6+	68.35	Polo	Primed-hiPSC-1
MSC	Primed-hiPSC	Neural	Immunofluorescence	Percentage of PAX6+	43.25	Polo	Primed-hiPSC-1
MSC	Primed-hiPSC	Neural	Immunofluorescence	Percentage of PAX6+	62.94	Polo	Primed-hiPSC-1
MSC	Primed-hiPSC	Neural	Immunofluorescence	Percentage of PAX6+	61.94	Polo	Primed-hiPSC-2
MSC	Primed-hiPSC	Neural	Immunofluorescence	Percentage of PAX6+	39.56	Polo	Primed-hiPSC-2
MSC	Primed-hiPSC	Neural	Immunofluorescence	Percentage of PAX6+	26.8	Polo	Primed-hiPSC-2
MSC	Primed-hiPSC	Neural	Immunofluorescence	Percentage of PAX6+	29.01	Polo	Primed-hiPSC-3
MSC	Primed-hiPSC	Neural	Immunofluorescence	Percentage of PAX6+	26.48	Polo	Primed-hiPSC-3
MSC	TNT-hiPSC	Neural	Immunofluorescence	Percentage of PAX6+	94.8	Polo	TNT-hiPSC-1
MSC	TNT-hiPSC	Neural	Immunofluorescence	Percentage of PAX6+	65.42	Polo	TNT-hiPSC-1
MSC	TNT-hiPSC	Neural	Immunofluorescence	Percentage of PAX6+	60.36	Polo	TNT-hiPSC-1
MSC	TNT-hiPSC	Neural	Immunofluorescence	Percentage of PAX6+	82.08	Polo	TNT-hiPSC-2
MSC	TNT-hiPSC	Neural	Immunofluorescence	Percentage of PAX6+	55.2	Polo	TNT-hiPSC-2
MSC	TNT-hiPSC	Neural	Immunofluorescence	Percentage of PAX6+	62.88	Polo	TNT-hiPSC-2
MSC	TNT-hiPSC	Neural	Immunofluorescence	Percentage of PAX6+	92.71	Polo	TNT-hiPSC-3
MSC	TNT-hiPSC	Neural	Immunofluorescence	Percentage of PAX6+	87.4	Polo	TNT-hiPSC-3
NHEK	Primed-hiPSC	Neural	Immunofluorescence	Percentage of SOX1+	48.96	Polo	Primed-hiPSC-1
NHEK	Primed-hiPSC	Neural	Immunofluorescence	Percentage of SOX1+	61.41	Polo	Primed-hiPSC-1
NHEK	Primed-hiPSC	Neural	Immunofluorescence	Percentage of SOX1+	64.85	Polo	Primed-hiPSC-2
NHEK	Primed-hiPSC	Neural	Immunofluorescence	Percentage of SOX1+	48.54	Polo	Primed-hiPSC-2
NHEK	Primed-hiPSC	Neural	Immunofluorescence	Percentage of SOX1+	48.14	Polo	Primed-hiPSC-3
NHEK	Primed-hiPSC	Neural	Immunofluorescence	Percentage of SOX1+	57.95	Polo	Primed-hiPSC-3
NHEK	TNT-hiPSC	Neural	Immunofluorescence	Percentage of SOX1+	43.01	Polo	TNT-hiPSC-1
NHEK	TNT-hiPSC	Neural	Immunofluorescence	Percentage of SOX1+	51.98	Polo	TNT-hiPSC-1
NHEK	TNT-hiPSC	Neural	Immunofluorescence	Percentage of SOX1+	73.21	Polo	TNT-hiPSC-2
NHEK	TNT-hiPSC	Neural	Immunofluorescence	Percentage of SOX1+	70.58	Polo	TNT-hiPSC-2
NHEK	TNT-hiPSC	Neural	Immunofluorescence	Percentage of SOX1+	64.12	Polo	TNT-hiPSC-3
NHEK	TNT-hiPSC	Neural	Immunofluorescence	Percentage of SOX1+	65.91	Polo	TNT-hiPSC-3
NHEK	Primed-hiPSC	Neural	Immunofluorescence	Percentage of PAX6+	61.49	Polo	Primed-hiPSC-1
NHEK	Primed-hiPSC	Neural	Immunofluorescence	Percentage of PAX6+	61.39	Polo	Primed-hiPSC-1
NHEK	Primed-hiPSC	Neural	Immunofluorescence	Percentage of PAX6+	57.09	Polo	Primed-hiPSC-2
NHEK	Primed-hiPSC	Neural	Immunofluorescence	Percentage of PAX6+	57.11	Polo	Primed-hiPSC-2
NHEK	Primed-hiPSC	Neural	Immunofluorescence	Percentage of PAX6+	51.06	Polo	Primed-hiPSC-3
NHEK	Primed-hiPSC	Neural	Immunofluorescence	Percentage of PAX6+	64.02	Polo	Primed-hiPSC-3
NHEK	TNT-hiPSC	Neural	Immunofluorescence	Percentage of PAX6+	58.9	Polo	TNT-hiPSC-1
NHEK	TNT-hiPSC	Neural	Immunofluorescence	Percentage of PAX6+	59.44	Polo	TNT-hiPSC-1
NHEK	TNT-hiPSC	Neural	Immunofluorescence	Percentage of PAX6+	88.41	Polo	TNT-hiPSC-2
NHEK	TNT-hiPSC	Neural	Immunofluorescence	Percentage of PAX6+	88.32	Polo	TNT-hiPSC-2
NHEK	TNT-hiPSC	Neural	Immunofluorescence	Percentage of PAX6+	80.2	Polo	TNT-hiPSC-3
NHEK	TNT-hiPSC	Neural	Immunofluorescence	Percentage of PAX6+	76.38	Polo	TNT-hiPSC-3
HDF	Primed-hiPSC	Skeletal_Muscle	FACS	Percentage of CD146+/CD56+	28.8	Polo	Primed-hiPSC-1
HDF	Primed-hiPSC	Skeletal_Muscle	FACS	Percentage of CD146+/CD56+	28.1	Polo	Primed-hiPSC-1
HDF	Primed-hiPSC	Skeletal_Muscle	FACS	Percentage of CD146+/CD56+	20.1	Polo	Primed-hiPSC-1
HDF	Primed-hiPSC	Skeletal_Muscle	FACS	Percentage of CD146+/CD56+	27.3	Polo	Primed-hiPSC-1
HDF	Primed-hiPSC	Skeletal_Muscle	FACS	Percentage of CD146+/CD56+	30.3	Polo	Primed-hiPSC-1
HDF	Primed-hiPSC	Skeletal_Muscle	FACS	Percentage of CD146+/CD56+	24.9667	Polo	Primed-hiPSC-2
HDF	Primed-hiPSC	Skeletal_Muscle	FACS	Percentage of CD146+/CD56+	27.2	Polo	Primed-hiPSC-2
HDF	Primed-hiPSC	Skeletal_Muscle	FACS	Percentage of CD146+/CD56+	17.3667	Polo	Primed-hiPSC-2
HDF	Primed-hiPSC	Skeletal_Muscle	FACS	Percentage of CD146+/CD56+	19.0667	Polo	Primed-hiPSC-2
HDF	Primed-hiPSC	Skeletal_Muscle	FACS	Percentage of CD146+/CD56+	20.3	Polo	Primed-hiPSC-2
HDF	Primed-hiPSC	Skeletal_Muscle	FACS	Percentage of CD146+/CD56+	19.7	Polo	Primed-hiPSC-3
HDF	Primed-hiPSC	Skeletal_Muscle	FACS	Percentage of CD146+/CD56+	29.1	Polo	Primed-hiPSC-3
HDF	Primed-hiPSC	Skeletal_Muscle	FACS	Percentage of CD146+/CD56+	27	Polo	Primed-hiPSC-3
HDF	Primed-hiPSC	Skeletal_Muscle	FACS	Percentage of CD146+/CD56+	42.4	Polo	Primed-hiPSC-3
HDF	Primed-hiPSC	Skeletal_Muscle	FACS	Percentage of CD146+/CD56+	44.9	Polo	Primed-hiPSC-3
HDF	TNT-hiPSC	Skeletal_Muscle	FACS	Percentage of CD146+/CD56+	23.1	Polo	TNT-hiPSC-1
HDF	TNT-hiPSC	Skeletal_Muscle	FACS	Percentage of CD146+/CD56+	20.4	Polo	TNT-hiPSC-1
HDF	TNT-hiPSC	Skeletal_Muscle	FACS	Percentage of CD146+/CD56+	21.1	Polo	TNT-hiPSC-1
HDF	TNT-hiPSC	Skeletal_Muscle	FACS	Percentage of CD146+/CD56+	25.1667	Polo	TNT-hiPSC-1
HDF	TNT-hiPSC	Skeletal_Muscle	FACS	Percentage of CD146+/CD56+	20.3	Polo	TNT-hiPSC-1
HDF	TNT-hiPSC	Skeletal_Muscle	FACS	Percentage of CD146+/CD56+	19.9333	Polo	TNT-hiPSC-2
HDF	TNT-hiPSC	Skeletal_Muscle	FACS	Percentage of CD146+/CD56+	17.9	Polo	TNT-hiPSC-2
HDF	TNT-hiPSC	Skeletal_Muscle	FACS	Percentage of CD146+/CD56+	21.7	Polo	TNT-hiPSC-2
HDF	TNT-hiPSC	Skeletal_Muscle	FACS	Percentage of CD146+/CD56+	19.5	Polo	TNT-hiPSC-2
HDF	TNT-hiPSC	Skeletal_Muscle	FACS	Percentage of CD146+/CD56+	27	Polo	TNT-hiPSC-2
HDF	TNT-hiPSC	Skeletal_Muscle	FACS	Percentage of CD146+/CD56+	25.9	Polo	TNT-hiPSC-3
HDF	TNT-hiPSC	Skeletal_Muscle	FACS	Percentage of CD146+/CD56+	22.5	Polo	TNT-hiPSC-3
HDF	TNT-hiPSC	Skeletal_Muscle	FACS	Percentage of CD146+/CD56+	34.7	Polo	TNT-hiPSC-3
HDF	TNT-hiPSC	Skeletal_Muscle	FACS	Percentage of CD146+/CD56+	24	Polo	TNT-hiPSC-3
HDF	TNT-hiPSC	Skeletal_Muscle	FACS	Percentage of CD146+/CD56+	23.9	Polo	TNT-hiPSC-3
MSC	Primed-hiPSC	Skeletal_Muscle	FACS	Percentage of CD146+/CD56+	13.8	Polo	Primed-hiPSC-1
MSC	Primed-hiPSC	Skeletal_Muscle	FACS	Percentage of CD146+/CD56+	16	Polo	Primed-hiPSC-1
MSC	Primed-hiPSC	Skeletal_Muscle	FACS	Percentage of CD146+/CD56+	17.2	Polo	Primed-hiPSC-1
MSC	Primed-hiPSC	Skeletal_Muscle	FACS	Percentage of CD146+/CD56+	9.61	Polo	Primed-hiPSC-2
MSC	Primed-hiPSC	Skeletal_Muscle	FACS	Percentage of CD146+/CD56+	14.4	Polo	Primed-hiPSC-2
MSC	Primed-hiPSC	Skeletal_Muscle	FACS	Percentage of CD146+/CD56+	9.85	Polo	Primed-hiPSC-2
MSC	Primed-hiPSC	Skeletal_Muscle	FACS	Percentage of CD146+/CD56+	11.9	Polo	Primed-hiPSC-3
MSC	Primed-hiPSC	Skeletal_Muscle	FACS	Percentage of CD146+/CD56+	12.5	Polo	Primed-hiPSC-3
MSC	Primed-hiPSC	Skeletal_Muscle	FACS	Percentage of CD146+/CD56+	11.6	Polo	Primed-hiPSC-3
MSC	TNT-hiPSC	Skeletal_Muscle	FACS	Percentage of CD146+/CD56+	13.1	Polo	TNT-hiPSC-1
MSC	TNT-hiPSC	Skeletal_Muscle	FACS	Percentage of CD146+/CD56+	11.2	Polo	TNT-hiPSC-1
MSC	TNT-hiPSC	Skeletal_Muscle	FACS	Percentage of CD146+/CD56+	14.1	Polo	TNT-hiPSC-1
MSC	TNT-hiPSC	Skeletal_Muscle	FACS	Percentage of CD146+/CD56+	11.6	Polo	TNT-hiPSC-2
MSC	TNT-hiPSC	Skeletal_Muscle	FACS	Percentage of CD146+/CD56+	11	Polo	TNT-hiPSC-2
MSC	TNT-hiPSC	Skeletal_Muscle	FACS	Percentage of CD146+/CD56+	14.9	Polo	TNT-hiPSC-2
MSC	TNT-hiPSC	Skeletal_Muscle	FACS	Percentage of CD146+/CD56+	11.1	Polo	TNT-hiPSC-3
MSC	TNT-hiPSC	Skeletal_Muscle	FACS	Percentage of CD146+/CD56+	12.4	Polo	TNT-hiPSC-3
MSC	TNT-hiPSC	Skeletal_Muscle	FACS	Percentage of CD146+/CD56+	14.1	Polo	TNT-hiPSC-3
NHEK	Primed-hiPSC	Skeletal_Muscle	FACS	Percentage of CD146+/CD56+	22.8	Polo	Primed-hiPSC-1
NHEK	Primed-hiPSC	Skeletal_Muscle	FACS	Percentage of CD146+/CD56+	16	Polo	Primed-hiPSC-1
NHEK	Primed-hiPSC	Skeletal_Muscle	FACS	Percentage of CD146+/CD56+	20.4	Polo	Primed-hiPSC-1
NHEK	Primed-hiPSC	Skeletal_Muscle	FACS	Percentage of CD146+/CD56+	19.3	Polo	Primed-hiPSC-2
NHEK	Primed-hiPSC	Skeletal_Muscle	FACS	Percentage of CD146+/CD56+	20	Polo	Primed-hiPSC-2
NHEK	Primed-hiPSC	Skeletal_Muscle	FACS	Percentage of CD146+/CD56+	16.5	Polo	Primed-hiPSC-2
NHEK	Primed-hiPSC	Skeletal_Muscle	FACS	Percentage of CD146+/CD56+	20.6	Polo	Primed-hiPSC-3
NHEK	Primed-hiPSC	Skeletal_Muscle	FACS	Percentage of CD146+/CD56+	19.9	Polo	Primed-hiPSC-3
NHEK	Primed-hiPSC	Skeletal_Muscle	FACS	Percentage of CD146+/CD56+	17.2	Polo	Primed-hiPSC-3
NHEK	TNT-hiPSC	Skeletal_Muscle	FACS	Percentage of CD146+/CD56+	35.8	Polo	TNT-hiPSC-1
NHEK	TNT-hiPSC	Skeletal_Muscle	FACS	Percentage of CD146+/CD56+	35.2	Polo	TNT-hiPSC-1
NHEK	TNT-hiPSC	Skeletal_Muscle	FACS	Percentage of CD146+/CD56+	24.1	Polo	TNT-hiPSC-1
NHEK	TNT-hiPSC	Skeletal_Muscle	FACS	Percentage of CD146+/CD56+	27.3	Polo	TNT-hiPSC-2
NHEK	TNT-hiPSC	Skeletal_Muscle	FACS	Percentage of CD146+/CD56+	26.1	Polo	TNT-hiPSC-2
NHEK	TNT-hiPSC	Skeletal_Muscle	FACS	Percentage of CD146+/CD56+	22.3	Polo	TNT-hiPSC-2
NHEK	TNT-hiPSC	Skeletal_Muscle	FACS	Percentage of CD146+/CD56+	15.5	Polo	TNT-hiPSC-3
NHEK	TNT-hiPSC	Skeletal_Muscle	FACS	Percentage of CD146+/CD56+	18.1	Polo	TNT-hiPSC-3
NHEK	TNT-hiPSC	Skeletal_Muscle	FACS	Percentage of CD146+/CD56+	18	Polo	TNT-hiPSC-3
HDF	Primed-hiPSC	Skeletal_Muscle	Immunofluorescence	Percentage of PAX7+	21.37	Polo	Primed-hiPSC-1
HDF	Primed-hiPSC	Skeletal_Muscle	Immunofluorescence	Percentage of PAX7+	39.3	Polo	Primed-hiPSC-1
HDF	Primed-hiPSC	Skeletal_Muscle	Immunofluorescence	Percentage of PAX7+	38.51	Polo	Primed-hiPSC-1
HDF	Primed-hiPSC	Skeletal_Muscle	Immunofluorescence	Percentage of PAX7+	42.39	Polo	Primed-hiPSC-1
HDF	Primed-hiPSC	Skeletal_Muscle	Immunofluorescence	Percentage of PAX7+	25.43	Polo	Primed-hiPSC-1
HDF	Primed-hiPSC	Skeletal_Muscle	Immunofluorescence	Percentage of PAX7+	15.6	Polo	Primed-hiPSC-2
HDF	Primed-hiPSC	Skeletal_Muscle	Immunofluorescence	Percentage of PAX7+	16.44	Polo	Primed-hiPSC-2
HDF	Primed-hiPSC	Skeletal_Muscle	Immunofluorescence	Percentage of PAX7+	12.98	Polo	Primed-hiPSC-2
HDF	Primed-hiPSC	Skeletal_Muscle	Immunofluorescence	Percentage of PAX7+	16.98	Polo	Primed-hiPSC-2
HDF	Primed-hiPSC	Skeletal_Muscle	Immunofluorescence	Percentage of PAX7+	17.68	Polo	Primed-hiPSC-2
HDF	Primed-hiPSC	Skeletal_Muscle	Immunofluorescence	Percentage of PAX7+	40.86	Polo	Primed-hiPSC-3
HDF	Primed-hiPSC	Skeletal_Muscle	Immunofluorescence	Percentage of PAX7+	59.14	Polo	Primed-hiPSC-3
HDF	Primed-hiPSC	Skeletal_Muscle	Immunofluorescence	Percentage of PAX7+	33.52	Polo	Primed-hiPSC-3
HDF	Primed-hiPSC	Skeletal_Muscle	Immunofluorescence	Percentage of PAX7+	70.75	Polo	Primed-hiPSC-3
HDF	TNT-hiPSC	Skeletal_Muscle	Immunofluorescence	Percentage of PAX7+	20.39	Polo	TNT-hiPSC-1
HDF	TNT-hiPSC	Skeletal_Muscle	Immunofluorescence	Percentage of PAX7+	24.19	Polo	TNT-hiPSC-1
HDF	TNT-hiPSC	Skeletal_Muscle	Immunofluorescence	Percentage of PAX7+	21.19	Polo	TNT-hiPSC-1
HDF	TNT-hiPSC	Skeletal_Muscle	Immunofluorescence	Percentage of PAX7+	14.19	Polo	TNT-hiPSC-1
HDF	TNT-hiPSC	Skeletal_Muscle	Immunofluorescence	Percentage of PAX7+	21.73	Polo	TNT-hiPSC-1
HDF	TNT-hiPSC	Skeletal_Muscle	Immunofluorescence	Percentage of PAX7+	24.4	Polo	TNT-hiPSC-2
HDF	TNT-hiPSC	Skeletal_Muscle	Immunofluorescence	Percentage of PAX7+	49.85	Polo	TNT-hiPSC-2
HDF	TNT-hiPSC	Skeletal_Muscle	Immunofluorescence	Percentage of PAX7+	16.7	Polo	TNT-hiPSC-2
HDF	TNT-hiPSC	Skeletal_Muscle	Immunofluorescence	Percentage of PAX7+	26.3	Polo	TNT-hiPSC-2
HDF	TNT-hiPSC	Skeletal_Muscle	Immunofluorescence	Percentage of PAX7+	35.77	Polo	TNT-hiPSC-2
HDF	TNT-hiPSC	Skeletal_Muscle	Immunofluorescence	Percentage of PAX7+	50.75	Polo	TNT-hiPSC-3
HDF	TNT-hiPSC	Skeletal_Muscle	Immunofluorescence	Percentage of PAX7+	50.35	Polo	TNT-hiPSC-3
HDF	TNT-hiPSC	Skeletal_Muscle	Immunofluorescence	Percentage of PAX7+	34.11	Polo	TNT-hiPSC-3
HDF	TNT-hiPSC	Skeletal_Muscle	Immunofluorescence	Percentage of PAX7+	32.13	Polo	TNT-hiPSC-3
HDF	TNT-hiPSC	Skeletal_Muscle	Immunofluorescence	Percentage of PAX7+	38.34	Polo	TNT-hiPSC-3
HDF	Primed-hiPSC	Skeletal_Muscle	Immunofluorescence	Percentage of PAX3+	31.77	Polo	Primed-hiPSC-1
HDF	Primed-hiPSC	Skeletal_Muscle	Immunofluorescence	Percentage of PAX3+	63.24	Polo	Primed-hiPSC-1
HDF	Primed-hiPSC	Skeletal_Muscle	Immunofluorescence	Percentage of PAX3+	53.27	Polo	Primed-hiPSC-1
HDF	Primed-hiPSC	Skeletal_Muscle	Immunofluorescence	Percentage of PAX3+	56.91	Polo	Primed-hiPSC-1
HDF	Primed-hiPSC	Skeletal_Muscle	Immunofluorescence	Percentage of PAX3+	33.69	Polo	Primed-hiPSC-1
HDF	Primed-hiPSC	Skeletal_Muscle	Immunofluorescence	Percentage of PAX3+	40.69	Polo	Primed-hiPSC-2
HDF	Primed-hiPSC	Skeletal_Muscle	Immunofluorescence	Percentage of PAX3+	26.89	Polo	Primed-hiPSC-2
HDF	Primed-hiPSC	Skeletal_Muscle	Immunofluorescence	Percentage of PAX3+	27.21	Polo	Primed-hiPSC-2
HDF	Primed-hiPSC	Skeletal_Muscle	Immunofluorescence	Percentage of PAX3+	31.82	Polo	Primed-hiPSC-2
HDF	Primed-hiPSC	Skeletal_Muscle	Immunofluorescence	Percentage of PAX3+	26.19	Polo	Primed-hiPSC-2
HDF	Primed-hiPSC	Skeletal_Muscle	Immunofluorescence	Percentage of PAX3+	44.38	Polo	Primed-hiPSC-3
HDF	Primed-hiPSC	Skeletal_Muscle	Immunofluorescence	Percentage of PAX3+	61.61	Polo	Primed-hiPSC-3
HDF	Primed-hiPSC	Skeletal_Muscle	Immunofluorescence	Percentage of PAX3+	38.89	Polo	Primed-hiPSC-3
HDF	Primed-hiPSC	Skeletal_Muscle	Immunofluorescence	Percentage of PAX3+	77.32	Polo	Primed-hiPSC-3
HDF	TNT-hiPSC	Skeletal_Muscle	Immunofluorescence	Percentage of PAX3+	30.27	Polo	TNT-hiPSC-1
HDF	TNT-hiPSC	Skeletal_Muscle	Immunofluorescence	Percentage of PAX3+	29.49	Polo	TNT-hiPSC-1
HDF	TNT-hiPSC	Skeletal_Muscle	Immunofluorescence	Percentage of PAX3+	59.54	Polo	TNT-hiPSC-1
HDF	TNT-hiPSC	Skeletal_Muscle	Immunofluorescence	Percentage of PAX3+	39.92	Polo	TNT-hiPSC-1
HDF	TNT-hiPSC	Skeletal_Muscle	Immunofluorescence	Percentage of PAX3+	42.86	Polo	TNT-hiPSC-1
HDF	TNT-hiPSC	Skeletal_Muscle	Immunofluorescence	Percentage of PAX3+	60.89	Polo	TNT-hiPSC-2
HDF	TNT-hiPSC	Skeletal_Muscle	Immunofluorescence	Percentage of PAX3+	68.04	Polo	TNT-hiPSC-2
HDF	TNT-hiPSC	Skeletal_Muscle	Immunofluorescence	Percentage of PAX3+	16.02	Polo	TNT-hiPSC-2
HDF	TNT-hiPSC	Skeletal_Muscle	Immunofluorescence	Percentage of PAX3+	30.5	Polo	TNT-hiPSC-2
HDF	TNT-hiPSC	Skeletal_Muscle	Immunofluorescence	Percentage of PAX3+	50.95	Polo	TNT-hiPSC-2
HDF	TNT-hiPSC	Skeletal_Muscle	Immunofluorescence	Percentage of PAX3+	63.08	Polo	TNT-hiPSC-3
HDF	TNT-hiPSC	Skeletal_Muscle	Immunofluorescence	Percentage of PAX3+	50.95	Polo	TNT-hiPSC-3
HDF	TNT-hiPSC	Skeletal_Muscle	Immunofluorescence	Percentage of PAX3+	54.5	Polo	TNT-hiPSC-3
HDF	TNT-hiPSC	Skeletal_Muscle	Immunofluorescence	Percentage of PAX3+	67.26	Polo	TNT-hiPSC-3
HDF	TNT-hiPSC	Skeletal_Muscle	Immunofluorescence	Percentage of PAX3+	69.19	Polo	TNT-hiPSC-3
MSC	Primed-hiPSC	Skeletal_Muscle	Immunofluorescence	Percentage of PAX7+	81.52	Polo	Primed-hiPSC-1
MSC	Primed-hiPSC	Skeletal_Muscle	Immunofluorescence	Percentage of PAX7+	83.36	Polo	Primed-hiPSC-1
MSC	Primed-hiPSC	Skeletal_Muscle	Immunofluorescence	Percentage of PAX7+	83.89	Polo	Primed-hiPSC-1
MSC	Primed-hiPSC	Skeletal_Muscle	Immunofluorescence	Percentage of PAX7+	80.66	Polo	Primed-hiPSC-2
MSC	Primed-hiPSC	Skeletal_Muscle	Immunofluorescence	Percentage of PAX7+	74.47	Polo	Primed-hiPSC-2
MSC	Primed-hiPSC	Skeletal_Muscle	Immunofluorescence	Percentage of PAX7+	72.92	Polo	Primed-hiPSC-2
MSC	Primed-hiPSC	Skeletal_Muscle	Immunofluorescence	Percentage of PAX7+	67.51	Polo	Primed-hiPSC-3
MSC	Primed-hiPSC	Skeletal_Muscle	Immunofluorescence	Percentage of PAX7+	82.44	Polo	Primed-hiPSC-3
MSC	Primed-hiPSC	Skeletal_Muscle	Immunofluorescence	Percentage of PAX7+	45.83	Polo	Primed-hiPSC-3
MSC	TNT-hiPSC	Skeletal_Muscle	Immunofluorescence	Percentage of PAX7+	69.06	Polo	TNT-hiPSC-1
MSC	TNT-hiPSC	Skeletal_Muscle	Immunofluorescence	Percentage of PAX7+	71.97	Polo	TNT-hiPSC-1
MSC	TNT-hiPSC	Skeletal_Muscle	Immunofluorescence	Percentage of PAX7+	66.54	Polo	TNT-hiPSC-1
MSC	TNT-hiPSC	Skeletal_Muscle	Immunofluorescence	Percentage of PAX7+	72.97	Polo	TNT-hiPSC-2
MSC	TNT-hiPSC	Skeletal_Muscle	Immunofluorescence	Percentage of PAX7+	65.47	Polo	TNT-hiPSC-2
MSC	TNT-hiPSC	Skeletal_Muscle	Immunofluorescence	Percentage of PAX7+	77.22	Polo	TNT-hiPSC-2
MSC	TNT-hiPSC	Skeletal_Muscle	Immunofluorescence	Percentage of PAX7+	82.09	Polo	TNT-hiPSC-3
MSC	TNT-hiPSC	Skeletal_Muscle	Immunofluorescence	Percentage of PAX7+	71.08	Polo	TNT-hiPSC-3
MSC	TNT-hiPSC	Skeletal_Muscle	Immunofluorescence	Percentage of PAX7+	72.88	Polo	TNT-hiPSC-3
MSC	Primed-hiPSC	Skeletal_Muscle	Immunofluorescence	Percentage of PAX3+	93.75	Polo	Primed-hiPSC-1
MSC	Primed-hiPSC	Skeletal_Muscle	Immunofluorescence	Percentage of PAX3+	93.74	Polo	Primed-hiPSC-1
MSC	Primed-hiPSC	Skeletal_Muscle	Immunofluorescence	Percentage of PAX3+	93.87	Polo	Primed-hiPSC-1
MSC	Primed-hiPSC	Skeletal_Muscle	Immunofluorescence	Percentage of PAX3+	75	Polo	Primed-hiPSC-2
MSC	Primed-hiPSC	Skeletal_Muscle	Immunofluorescence	Percentage of PAX3+	90.1	Polo	Primed-hiPSC-2
MSC	Primed-hiPSC	Skeletal_Muscle	Immunofluorescence	Percentage of PAX3+	89.87	Polo	Primed-hiPSC-2
MSC	Primed-hiPSC	Skeletal_Muscle	Immunofluorescence	Percentage of PAX3+	86.19	Polo	Primed-hiPSC-3
MSC	Primed-hiPSC	Skeletal_Muscle	Immunofluorescence	Percentage of PAX3+	93.38	Polo	Primed-hiPSC-3
MSC	Primed-hiPSC	Skeletal_Muscle	Immunofluorescence	Percentage of PAX3+	91.82	Polo	Primed-hiPSC-3
MSC	TNT-hiPSC	Skeletal_Muscle	Immunofluorescence	Percentage of PAX3+	63.02	Polo	TNT-hiPSC-1
MSC	TNT-hiPSC	Skeletal_Muscle	Immunofluorescence	Percentage of PAX3+	65.95	Polo	TNT-hiPSC-1
MSC	TNT-hiPSC	Skeletal_Muscle	Immunofluorescence	Percentage of PAX3+	73.82	Polo	TNT-hiPSC-1
MSC	TNT-hiPSC	Skeletal_Muscle	Immunofluorescence	Percentage of PAX3+	66.57	Polo	TNT-hiPSC-2
MSC	TNT-hiPSC	Skeletal_Muscle	Immunofluorescence	Percentage of PAX3+	84.26	Polo	TNT-hiPSC-2
MSC	TNT-hiPSC	Skeletal_Muscle	Immunofluorescence	Percentage of PAX3+	93.62	Polo	TNT-hiPSC-2
MSC	TNT-hiPSC	Skeletal_Muscle	Immunofluorescence	Percentage of PAX3+	92.39	Polo	TNT-hiPSC-3
MSC	TNT-hiPSC	Skeletal_Muscle	Immunofluorescence	Percentage of PAX3+	76.46	Polo	TNT-hiPSC-3
MSC	TNT-hiPSC	Skeletal_Muscle	Immunofluorescence	Percentage of PAX3+	82.07	Polo	TNT-hiPSC-3
NHEK	Primed-hiPSC	Skeletal_Muscle	Immunofluorescence	Percentage of PAX7+	56.98	Polo	Primed-hiPSC-1
NHEK	Primed-hiPSC	Skeletal_Muscle	Immunofluorescence	Percentage of PAX7+	36.28	Polo	Primed-hiPSC-1
NHEK	Primed-hiPSC	Skeletal_Muscle	Immunofluorescence	Percentage of PAX7+	38.04	Polo	Primed-hiPSC-1
NHEK	Primed-hiPSC	Skeletal_Muscle	Immunofluorescence	Percentage of PAX7+	53.42	Polo	Primed-hiPSC-2
NHEK	Primed-hiPSC	Skeletal_Muscle	Immunofluorescence	Percentage of PAX7+	60.08	Polo	Primed-hiPSC-2
NHEK	Primed-hiPSC	Skeletal_Muscle	Immunofluorescence	Percentage of PAX7+	35.78	Polo	Primed-hiPSC-2
NHEK	Primed-hiPSC	Skeletal_Muscle	Immunofluorescence	Percentage of PAX7+	50.06	Polo	Primed-hiPSC-3
NHEK	Primed-hiPSC	Skeletal_Muscle	Immunofluorescence	Percentage of PAX7+	70.53	Polo	Primed-hiPSC-3
NHEK	Primed-hiPSC	Skeletal_Muscle	Immunofluorescence	Percentage of PAX7+	73.91	Polo	Primed-hiPSC-3
NHEK	TNT-hiPSC	Skeletal_Muscle	Immunofluorescence	Percentage of PAX7+	80.99	Polo	TNT-hiPSC-1
NHEK	TNT-hiPSC	Skeletal_Muscle	Immunofluorescence	Percentage of PAX7+	72.48	Polo	TNT-hiPSC-1
NHEK	TNT-hiPSC	Skeletal_Muscle	Immunofluorescence	Percentage of PAX7+	67.65	Polo	TNT-hiPSC-1
NHEK	TNT-hiPSC	Skeletal_Muscle	Immunofluorescence	Percentage of PAX7+	66.89	Polo	TNT-hiPSC-2
NHEK	TNT-hiPSC	Skeletal_Muscle	Immunofluorescence	Percentage of PAX7+	68.07	Polo	TNT-hiPSC-2
NHEK	TNT-hiPSC	Skeletal_Muscle	Immunofluorescence	Percentage of PAX7+	73.31	Polo	TNT-hiPSC-2
NHEK	TNT-hiPSC	Skeletal_Muscle	Immunofluorescence	Percentage of PAX7+	60.23	Polo	TNT-hiPSC-3
NHEK	TNT-hiPSC	Skeletal_Muscle	Immunofluorescence	Percentage of PAX7+	53.53	Polo	TNT-hiPSC-3
NHEK	TNT-hiPSC	Skeletal_Muscle	Immunofluorescence	Percentage of PAX7+	65.93	Polo	TNT-hiPSC-3
NHEK	Primed-hiPSC	Skeletal_Muscle	Immunofluorescence	Percentage of PAX3+	29.95	Polo	Primed-hiPSC-1
NHEK	Primed-hiPSC	Skeletal_Muscle	Immunofluorescence	Percentage of PAX3+	18.63	Polo	Primed-hiPSC-1
NHEK	Primed-hiPSC	Skeletal_Muscle	Immunofluorescence	Percentage of PAX3+	31.51	Polo	Primed-hiPSC-1
NHEK	Primed-hiPSC	Skeletal_Muscle	Immunofluorescence	Percentage of PAX3+	48.84	Polo	Primed-hiPSC-2
NHEK	Primed-hiPSC	Skeletal_Muscle	Immunofluorescence	Percentage of PAX3+	48.3	Polo	Primed-hiPSC-2
NHEK	Primed-hiPSC	Skeletal_Muscle	Immunofluorescence	Percentage of PAX3+	42.3	Polo	Primed-hiPSC-2
NHEK	Primed-hiPSC	Skeletal_Muscle	Immunofluorescence	Percentage of PAX3+	48.91	Polo	Primed-hiPSC-3
NHEK	Primed-hiPSC	Skeletal_Muscle	Immunofluorescence	Percentage of PAX3+	41.89	Polo	Primed-hiPSC-3
NHEK	Primed-hiPSC	Skeletal_Muscle	Immunofluorescence	Percentage of PAX3+	50.62	Polo	Primed-hiPSC-3
NHEK	TNT-hiPSC	Skeletal_Muscle	Immunofluorescence	Percentage of PAX3+	68.89	Polo	TNT-hiPSC-1
NHEK	TNT-hiPSC	Skeletal_Muscle	Immunofluorescence	Percentage of PAX3+	57.39	Polo	TNT-hiPSC-1
NHEK	TNT-hiPSC	Skeletal_Muscle	Immunofluorescence	Percentage of PAX3+	74.04	Polo	TNT-hiPSC-1
NHEK	TNT-hiPSC	Skeletal_Muscle	Immunofluorescence	Percentage of PAX3+	66.93	Polo	TNT-hiPSC-2
NHEK	TNT-hiPSC	Skeletal_Muscle	Immunofluorescence	Percentage of PAX3+	62.53	Polo	TNT-hiPSC-2
NHEK	TNT-hiPSC	Skeletal_Muscle	Immunofluorescence	Percentage of PAX3+	68.81	Polo	TNT-hiPSC-2
NHEK	TNT-hiPSC	Skeletal_Muscle	Immunofluorescence	Percentage of PAX3+	41.45	Polo	TNT-hiPSC-3
NHEK	TNT-hiPSC	Skeletal_Muscle	Immunofluorescence	Percentage of PAX3+	48.56	Polo	TNT-hiPSC-3
NHEK	TNT-hiPSC	Skeletal_Muscle	Immunofluorescence	Percentage of PAX3+	47.2	Polo	TNT-hiPSC-3
MEL1	hESC	Neural	FACS	Percentage of CD56+/CD57+	72.2	Polo	hESC-1
MEL1	hESC	Neural	FACS	Percentage of CD56+/CD57+	75.2	Polo	hESC-1
MEL1	hESC	Neural	FACS	Percentage of CD56+/CD57+	80.5	Polo	hESC-2
MEL1	hESC	Neural	FACS	Percentage of CD56+/CD57+	84.2	Polo	hESC-2
MEL1	hESC	Neural	FACS	Percentage of CD56+/CD57+	82.9	Polo	hESC-3
MEL1	hESC	Neural	FACS	Percentage of CD56+/CD57+	83.6	Polo	hESC-3
MEL1	Primed-hiPSC	Neural	FACS	Percentage of CD56+/CD57+	52.6	Polo	Primed-hiPSC-1
MEL1	Primed-hiPSC	Neural	FACS	Percentage of CD56+/CD57+	67	Polo	Primed-hiPSC-1
MEL1	Primed-hiPSC	Neural	FACS	Percentage of CD56+/CD57+	65.1	Polo	Primed-hiPSC-2
MEL1	Primed-hiPSC	Neural	FACS	Percentage of CD56+/CD57+	56.2	Polo	Primed-hiPSC-2
MEL1	Primed-hiPSC	Neural	FACS	Percentage of CD56+/CD57+	70.4	Polo	Primed-hiPSC-3
MEL1	Primed-hiPSC	Neural	FACS	Percentage of CD56+/CD57+	77.1	Polo	Primed-hiPSC-3
MEL1	TNT-hiPSC	Neural	FACS	Percentage of CD56+/CD57+	70.2	Polo	TNT-hiPSC-1
MEL1	TNT-hiPSC	Neural	FACS	Percentage of CD56+/CD57+	78.3	Polo	TNT-hiPSC-1
MEL1	TNT-hiPSC	Neural	FACS	Percentage of CD56+/CD57+	95.6	Polo	TNT-hiPSC-2
MEL1	TNT-hiPSC	Neural	FACS	Percentage of CD56+/CD57+	98.1	Polo	TNT-hiPSC-2
MEL1	TNT-hiPSC	Neural	FACS	Percentage of CD56+/CD57+	96.9	Polo	TNT-hiPSC-3
MEL1	TNT-hiPSC	Neural	FACS	Percentage of CD56+/CD57+	72.2	Polo	TNT-hiPSC-3
MEL1	hESC	Skeletal_Muscle	FACS	Percentage of CD146+/CD56+	12.1	Polo	hESC-1
MEL1	hESC	Skeletal_Muscle	FACS	Percentage of CD146+/CD56+	8.95	Polo	hESC-1
MEL1	hESC	Skeletal_Muscle	FACS	Percentage of CD146+/CD56+	9.25	Polo	hESC-2
MEL1	hESC	Skeletal_Muscle	FACS	Percentage of CD146+/CD56+	6.99	Polo	hESC-2
MEL1	hESC	Skeletal_Muscle	FACS	Percentage of CD146+/CD56+	8.04	Polo	hESC-3
MEL1	hESC	Skeletal_Muscle	FACS	Percentage of CD146+/CD56+	8.38	Polo	hESC-3
MEL1	Primed-hiPSC	Skeletal_Muscle	FACS	Percentage of CD146+/CD56+	21.6	Polo	Primed-hiPSC-1
MEL1	Primed-hiPSC	Skeletal_Muscle	FACS	Percentage of CD146+/CD56+	17	Polo	Primed-hiPSC-1
MEL1	Primed-hiPSC	Skeletal_Muscle	FACS	Percentage of CD146+/CD56+	17.2	Polo	Primed-hiPSC-2
MEL1	Primed-hiPSC	Skeletal_Muscle	FACS	Percentage of CD146+/CD56+	7.85	Polo	Primed-hiPSC-2
MEL1	Primed-hiPSC	Skeletal_Muscle	FACS	Percentage of CD146+/CD56+	8.73	Polo	Primed-hiPSC-3
MEL1	Primed-hiPSC	Skeletal_Muscle	FACS	Percentage of CD146+/CD56+	4.55	Polo	Primed-hiPSC-3
MEL1	TNT-hiPSC	Skeletal_Muscle	FACS	Percentage of CD146+/CD56+	11.2	Polo	TNT-hiPSC-1
MEL1	TNT-hiPSC	Skeletal_Muscle	FACS	Percentage of CD146+/CD56+	10.3	Polo	TNT-hiPSC-1
MEL1	TNT-hiPSC	Skeletal_Muscle	FACS	Percentage of CD146+/CD56+	15.3	Polo	TNT-hiPSC-2
MEL1	TNT-hiPSC	Skeletal_Muscle	FACS	Percentage of CD146+/CD56+	7.55	Polo	TNT-hiPSC-2
MEL1	TNT-hiPSC	Skeletal_Muscle	FACS	Percentage of CD146+/CD56+	6.31	Polo	TNT-hiPSC-3
MEL1	TNT-hiPSC	Skeletal_Muscle	FACS	Percentage of CD146+/CD56+	4.99	Polo	TNT-hiPSC-3
MEL1	hESC	Butcher_Endoderm	Immunofluorescence	Percentage of SOX17+	92.73	Polo	hESC-1
MEL1	hESC	Butcher_Endoderm	Immunofluorescence	Percentage of SOX17+	90.93	Polo	hESC-1
MEL1	hESC	Butcher_Endoderm	Immunofluorescence	Percentage of SOX17+	90.18	Polo	hESC-1
MEL1	hESC	Butcher_Endoderm	Immunofluorescence	Percentage of SOX17+	89.31	Polo	hESC-1
MEL1	hESC	Butcher_Endoderm	Immunofluorescence	Percentage of SOX17+	89.39	Polo	hESC-2
MEL1	hESC	Butcher_Endoderm	Immunofluorescence	Percentage of SOX17+	90.63	Polo	hESC-2
MEL1	hESC	Butcher_Endoderm	Immunofluorescence	Percentage of SOX17+	92.16	Polo	hESC-2
MEL1	hESC	Butcher_Endoderm	Immunofluorescence	Percentage of SOX17+	93.72	Polo	hESC-2
MEL1	hESC	Butcher_Endoderm	Immunofluorescence	Percentage of SOX17+	92.55	Polo	hESC-3
MEL1	hESC	Butcher_Endoderm	Immunofluorescence	Percentage of SOX17+	87.63	Polo	hESC-3
MEL1	hESC	Butcher_Endoderm	Immunofluorescence	Percentage of SOX17+	91.65	Polo	hESC-3
MEL1	hESC	Butcher_Endoderm	Immunofluorescence	Percentage of SOX17+	89.06	Polo	hESC-3
MEL1	Primed-hiPSC	Butcher_Endoderm	Immunofluorescence	Percentage of SOX17+	58.66	Polo	Primed-hiPSC-1
MEL1	Primed-hiPSC	Butcher_Endoderm	Immunofluorescence	Percentage of SOX17+	64.9	Polo	Primed-hiPSC-1
MEL1	Primed-hiPSC	Butcher_Endoderm	Immunofluorescence	Percentage of SOX17+	52.42	Polo	Primed-hiPSC-1
MEL1	Primed-hiPSC	Butcher_Endoderm	Immunofluorescence	Percentage of SOX17+	44.91	Polo	Primed-hiPSC-1
MEL1	Primed-hiPSC	Butcher_Endoderm	Immunofluorescence	Percentage of SOX17+	67.61	Polo	Primed-hiPSC-2
MEL1	Primed-hiPSC	Butcher_Endoderm	Immunofluorescence	Percentage of SOX17+	61.34	Polo	Primed-hiPSC-2
MEL1	Primed-hiPSC	Butcher_Endoderm	Immunofluorescence	Percentage of SOX17+	54.73	Polo	Primed-hiPSC-2
MEL1	Primed-hiPSC	Butcher_Endoderm	Immunofluorescence	Percentage of SOX17+	60.28	Polo	Primed-hiPSC-2
MEL1	Primed-hiPSC	Butcher_Endoderm	Immunofluorescence	Percentage of SOX17+	64.15	Polo	Primed-hiPSC-3
MEL1	Primed-hiPSC	Butcher_Endoderm	Immunofluorescence	Percentage of SOX17+	60.11	Polo	Primed-hiPSC-3
MEL1	Primed-hiPSC	Butcher_Endoderm	Immunofluorescence	Percentage of SOX17+	46.39	Polo	Primed-hiPSC-3
MEL1	Primed-hiPSC	Butcher_Endoderm	Immunofluorescence	Percentage of SOX17+	48.06	Polo	Primed-hiPSC-3
MEL1	TNT-hiPSC	Butcher_Endoderm	Immunofluorescence	Percentage of SOX17+	90.66	Polo	TNT-hiPSC-1
MEL1	TNT-hiPSC	Butcher_Endoderm	Immunofluorescence	Percentage of SOX17+	90.51	Polo	TNT-hiPSC-1
MEL1	TNT-hiPSC	Butcher_Endoderm	Immunofluorescence	Percentage of SOX17+	92.01	Polo	TNT-hiPSC-1
MEL1	TNT-hiPSC	Butcher_Endoderm	Immunofluorescence	Percentage of SOX17+	82.18	Polo	TNT-hiPSC-1
MEL1	TNT-hiPSC	Butcher_Endoderm	Immunofluorescence	Percentage of SOX17+	74.14	Polo	TNT-hiPSC-2
MEL1	TNT-hiPSC	Butcher_Endoderm	Immunofluorescence	Percentage of SOX17+	76.15	Polo	TNT-hiPSC-2
MEL1	TNT-hiPSC	Butcher_Endoderm	Immunofluorescence	Percentage of SOX17+	85.81	Polo	TNT-hiPSC-2
MEL1	TNT-hiPSC	Butcher_Endoderm	Immunofluorescence	Percentage of SOX17+	87.11	Polo	TNT-hiPSC-2
MEL1	TNT-hiPSC	Butcher_Endoderm	Immunofluorescence	Percentage of SOX17+	72.21	Polo	TNT-hiPSC-3
MEL1	TNT-hiPSC	Butcher_Endoderm	Immunofluorescence	Percentage of SOX17+	63.4	Polo	TNT-hiPSC-3
MEL1	TNT-hiPSC	Butcher_Endoderm	Immunofluorescence	Percentage of SOX17+	72.72	Polo	TNT-hiPSC-3
MEL1	TNT-hiPSC	Butcher_Endoderm	Immunofluorescence	Percentage of SOX17+	88.05	Polo	TNT-hiPSC-3
MEL1	hESC	Butcher_Endoderm	Immunofluorescence	Percentage of FOXA2+	92.37	Polo	hESC-1
MEL1	hESC	Butcher_Endoderm	Immunofluorescence	Percentage of FOXA2+	91.41	Polo	hESC-1
MEL1	hESC	Butcher_Endoderm	Immunofluorescence	Percentage of FOXA2+	89.45	Polo	hESC-1
MEL1	hESC	Butcher_Endoderm	Immunofluorescence	Percentage of FOXA2+	88.29	Polo	hESC-1
MEL1	hESC	Butcher_Endoderm	Immunofluorescence	Percentage of FOXA2+	88.14	Polo	hESC-2
MEL1	hESC	Butcher_Endoderm	Immunofluorescence	Percentage of FOXA2+	92.53	Polo	hESC-2
MEL1	hESC	Butcher_Endoderm	Immunofluorescence	Percentage of FOXA2+	89.75	Polo	hESC-2
MEL1	hESC	Butcher_Endoderm	Immunofluorescence	Percentage of FOXA2+	95.01	Polo	hESC-2
MEL1	hESC	Butcher_Endoderm	Immunofluorescence	Percentage of FOXA2+	94.92	Polo	hESC-3
MEL1	hESC	Butcher_Endoderm	Immunofluorescence	Percentage of FOXA2+	89	Polo	hESC-3
MEL1	hESC	Butcher_Endoderm	Immunofluorescence	Percentage of FOXA2+	92.63	Polo	hESC-3
MEL1	hESC	Butcher_Endoderm	Immunofluorescence	Percentage of FOXA2+	91.27	Polo	hESC-3
MEL1	Primed-hiPSC	Butcher_Endoderm	Immunofluorescence	Percentage of FOXA2+	38.4	Polo	Primed-hiPSC-1
MEL1	Primed-hiPSC	Butcher_Endoderm	Immunofluorescence	Percentage of FOXA2+	50.47	Polo	Primed-hiPSC-1
MEL1	Primed-hiPSC	Butcher_Endoderm	Immunofluorescence	Percentage of FOXA2+	33.61	Polo	Primed-hiPSC-1
MEL1	Primed-hiPSC	Butcher_Endoderm	Immunofluorescence	Percentage of FOXA2+	32.72	Polo	Primed-hiPSC-1
MEL1	Primed-hiPSC	Butcher_Endoderm	Immunofluorescence	Percentage of FOXA2+	59.77	Polo	Primed-hiPSC-2
MEL1	Primed-hiPSC	Butcher_Endoderm	Immunofluorescence	Percentage of FOXA2+	46.22	Polo	Primed-hiPSC-2
MEL1	Primed-hiPSC	Butcher_Endoderm	Immunofluorescence	Percentage of FOXA2+	37.57	Polo	Primed-hiPSC-2
MEL1	Primed-hiPSC	Butcher_Endoderm	Immunofluorescence	Percentage of FOXA2+	43.34	Polo	Primed-hiPSC-2
MEL1	Primed-hiPSC	Butcher_Endoderm	Immunofluorescence	Percentage of FOXA2+	54.62	Polo	Primed-hiPSC-3
MEL1	Primed-hiPSC	Butcher_Endoderm	Immunofluorescence	Percentage of FOXA2+	50.53	Polo	Primed-hiPSC-3
MEL1	Primed-hiPSC	Butcher_Endoderm	Immunofluorescence	Percentage of FOXA2+	30.88	Polo	Primed-hiPSC-3
MEL1	Primed-hiPSC	Butcher_Endoderm	Immunofluorescence	Percentage of FOXA2+	35.83	Polo	Primed-hiPSC-3
MEL1	TNT-hiPSC	Butcher_Endoderm	Immunofluorescence	Percentage of FOXA2+	96.48	Polo	TNT-hiPSC-1
MEL1	TNT-hiPSC	Butcher_Endoderm	Immunofluorescence	Percentage of FOXA2+	96.75	Polo	TNT-hiPSC-1
MEL1	TNT-hiPSC	Butcher_Endoderm	Immunofluorescence	Percentage of FOXA2+	96.29	Polo	TNT-hiPSC-1
MEL1	TNT-hiPSC	Butcher_Endoderm	Immunofluorescence	Percentage of FOXA2+	94.71	Polo	TNT-hiPSC-1
MEL1	TNT-hiPSC	Butcher_Endoderm	Immunofluorescence	Percentage of FOXA2+	94.62	Polo	TNT-hiPSC-2
MEL1	TNT-hiPSC	Butcher_Endoderm	Immunofluorescence	Percentage of FOXA2+	94.33	Polo	TNT-hiPSC-2
MEL1	TNT-hiPSC	Butcher_Endoderm	Immunofluorescence	Percentage of FOXA2+	93.16	Polo	TNT-hiPSC-2
MEL1	TNT-hiPSC	Butcher_Endoderm	Immunofluorescence	Percentage of FOXA2+	95.57	Polo	TNT-hiPSC-2
MEL1	TNT-hiPSC	Butcher_Endoderm	Immunofluorescence	Percentage of FOXA2+	96.77	Polo	TNT-hiPSC-3
MEL1	TNT-hiPSC	Butcher_Endoderm	Immunofluorescence	Percentage of FOXA2+	93.78	Polo	TNT-hiPSC-3
MEL1	TNT-hiPSC	Butcher_Endoderm	Immunofluorescence	Percentage of FOXA2+	95.95	Polo	TNT-hiPSC-3
MEL1	TNT-hiPSC	Butcher_Endoderm	Immunofluorescence	Percentage of FOXA2+	94.81	Polo	TNT-hiPSC-3
MEL1	hESC	Lung	Immunofluorescence	Percentage of TTF1+	46.8	Polo	hESC-1
MEL1	hESC	Lung	Immunofluorescence	Percentage of TTF1+	38.08	Polo	hESC-1
MEL1	hESC	Lung	Immunofluorescence	Percentage of TTF1+	61.86	Polo	hESC-2
MEL1	hESC	Lung	Immunofluorescence	Percentage of TTF1+	74.47	Polo	hESC-2
MEL1	hESC	Lung	Immunofluorescence	Percentage of TTF1+	33.39	Polo	hESC-3
MEL1	hESC	Lung	Immunofluorescence	Percentage of TTF1+	60.57	Polo	hESC-3
MEL1	Primed-hiPSC	Lung	Immunofluorescence	Percentage of TTF1+	66.49	Polo	Primed-hiPSC-1
MEL1	Primed-hiPSC	Lung	Immunofluorescence	Percentage of TTF1+	44.84	Polo	Primed-hiPSC-1
MEL1	Primed-hiPSC	Lung	Immunofluorescence	Percentage of TTF1+	29.2	Polo	Primed-hiPSC-2
MEL1	Primed-hiPSC	Lung	Immunofluorescence	Percentage of TTF1+	42.28	Polo	Primed-hiPSC-2
MEL1	Primed-hiPSC	Lung	Immunofluorescence	Percentage of TTF1+	42.63	Polo	Primed-hiPSC-3
MEL1	Primed-hiPSC	Lung	Immunofluorescence	Percentage of TTF1+	34.03	Polo	Primed-hiPSC-3
MEL1	TNT-hiPSC	Lung	Immunofluorescence	Percentage of TTF1+	83.74	Polo	TNT-hiPSC-1
MEL1	TNT-hiPSC	Lung	Immunofluorescence	Percentage of TTF1+	88.51	Polo	TNT-hiPSC-1
MEL1	TNT-hiPSC	Lung	Immunofluorescence	Percentage of TTF1+	97.29	Polo	TNT-hiPSC-2
MEL1	TNT-hiPSC	Lung	Immunofluorescence	Percentage of TTF1+	82.53	Polo	TNT-hiPSC-2
MEL1	TNT-hiPSC	Lung	Immunofluorescence	Percentage of TTF1+	81.41	Polo	TNT-hiPSC-3
MEL1	TNT-hiPSC	Lung	Immunofluorescence	Percentage of TTF1+	69.51	Polo	TNT-hiPSC-3
MEL1	hESC	Lung	Immunofluorescence	Percentage of GATA6+	83.54	Polo	hESC-1
MEL1	hESC	Lung	Immunofluorescence	Percentage of GATA6+	95.64	Polo	hESC-1
MEL1	hESC	Lung	Immunofluorescence	Percentage of GATA6+	79.36	Polo	hESC-2
MEL1	hESC	Lung	Immunofluorescence	Percentage of GATA6+	87.72	Polo	hESC-2
MEL1	hESC	Lung	Immunofluorescence	Percentage of GATA6+	26.94	Polo	hESC-3
MEL1	hESC	Lung	Immunofluorescence	Percentage of GATA6+	71.19	Polo	hESC-3
MEL1	Primed-hiPSC	Lung	Immunofluorescence	Percentage of GATA6+	14.87	Polo	Primed-hiPSC-1
MEL1	Primed-hiPSC	Lung	Immunofluorescence	Percentage of GATA6+	47.23	Polo	Primed-hiPSC-1
MEL1	Primed-hiPSC	Lung	Immunofluorescence	Percentage of GATA6+	33.45	Polo	Primed-hiPSC-2
MEL1	Primed-hiPSC	Lung	Immunofluorescence	Percentage of GATA6+	11.15	Polo	Primed-hiPSC-2
MEL1	Primed-hiPSC	Lung	Immunofluorescence	Percentage of GATA6+	30.56	Polo	Primed-hiPSC-3
MEL1	Primed-hiPSC	Lung	Immunofluorescence	Percentage of GATA6+	51.31	Polo	Primed-hiPSC-3
MEL1	TNT-hiPSC	Lung	Immunofluorescence	Percentage of GATA6+	92.24	Polo	TNT-hiPSC-1
MEL1	TNT-hiPSC	Lung	Immunofluorescence	Percentage of GATA6+	93.21	Polo	TNT-hiPSC-1
MEL1	TNT-hiPSC	Lung	Immunofluorescence	Percentage of GATA6+	72.65	Polo	TNT-hiPSC-2
MEL1	TNT-hiPSC	Lung	Immunofluorescence	Percentage of GATA6+	82.25	Polo	TNT-hiPSC-2
MEL1	TNT-hiPSC	Lung	Immunofluorescence	Percentage of GATA6+	87.64	Polo	TNT-hiPSC-3
MEL1	TNT-hiPSC	Lung	Immunofluorescence	Percentage of GATA6+	72.83	Polo	TNT-hiPSC-3
MEL1	hESC	Neural	Immunofluorescence	Percentage of SOX1+	71.93	Polo	hESC-1
MEL1	hESC	Neural	Immunofluorescence	Percentage of SOX1+	81.71	Polo	hESC-1
MEL1	hESC	Neural	Immunofluorescence	Percentage of SOX1+	69.89	Polo	hESC-1
MEL1	hESC	Neural	Immunofluorescence	Percentage of SOX1+	75.87	Polo	hESC-2
MEL1	hESC	Neural	Immunofluorescence	Percentage of SOX1+	74.92	Polo	hESC-2
MEL1	hESC	Neural	Immunofluorescence	Percentage of SOX1+	74.83	Polo	hESC-2
MEL1	hESC	Neural	Immunofluorescence	Percentage of SOX1+	91.78	Polo	hESC-3
MEL1	hESC	Neural	Immunofluorescence	Percentage of SOX1+	72.59	Polo	hESC-3
MEL1	Primed-hiPSC	Neural	Immunofluorescence	Percentage of SOX1+	66.04	Polo	Primed-hiPSC-1
MEL1	Primed-hiPSC	Neural	Immunofluorescence	Percentage of SOX1+	72.98	Polo	Primed-hiPSC-1
MEL1	Primed-hiPSC	Neural	Immunofluorescence	Percentage of SOX1+	45.54	Polo	Primed-hiPSC-1
MEL1	Primed-hiPSC	Neural	Immunofluorescence	Percentage of SOX1+	45.54	Polo	Primed-hiPSC-2
MEL1	Primed-hiPSC	Neural	Immunofluorescence	Percentage of SOX1+	69.15	Polo	Primed-hiPSC-2
MEL1	Primed-hiPSC	Neural	Immunofluorescence	Percentage of SOX1+	70.15	Polo	Primed-hiPSC-2
MEL1	Primed-hiPSC	Neural	Immunofluorescence	Percentage of SOX1+	82.15	Polo	Primed-hiPSC-3
MEL1	Primed-hiPSC	Neural	Immunofluorescence	Percentage of SOX1+	84.4	Polo	Primed-hiPSC-3
MEL1	TNT-hiPSC	Neural	Immunofluorescence	Percentage of SOX1+	86.53	Polo	TNT-hiPSC-1
MEL1	TNT-hiPSC	Neural	Immunofluorescence	Percentage of SOX1+	68.55	Polo	TNT-hiPSC-1
MEL1	TNT-hiPSC	Neural	Immunofluorescence	Percentage of SOX1+	82.43	Polo	TNT-hiPSC-1
MEL1	TNT-hiPSC	Neural	Immunofluorescence	Percentage of SOX1+	75.69	Polo	TNT-hiPSC-2
MEL1	TNT-hiPSC	Neural	Immunofluorescence	Percentage of SOX1+	84.86	Polo	TNT-hiPSC-2
MEL1	TNT-hiPSC	Neural	Immunofluorescence	Percentage of SOX1+	77.19	Polo	TNT-hiPSC-3
MEL1	TNT-hiPSC	Neural	Immunofluorescence	Percentage of SOX1+	82.45	Polo	TNT-hiPSC-2
MEL1	TNT-hiPSC	Neural	Immunofluorescence	Percentage of SOX1+	78.73	Polo	TNT-hiPSC-3
MEL1	hESC	Neural	Immunofluorescence	Percentage of PAX6+	80.43	Polo	hESC-1
MEL1	hESC	Neural	Immunofluorescence	Percentage of PAX6+	85.87	Polo	hESC-1
MEL1	hESC	Neural	Immunofluorescence	Percentage of PAX6+	77.27	Polo	hESC-1
MEL1	hESC	Neural	Immunofluorescence	Percentage of PAX6+	74.09	Polo	hESC-2
MEL1	hESC	Neural	Immunofluorescence	Percentage of PAX6+	70.77	Polo	hESC-2
MEL1	hESC	Neural	Immunofluorescence	Percentage of PAX6+	89.52	Polo	hESC-2
MEL1	hESC	Neural	Immunofluorescence	Percentage of PAX6+	65.66	Polo	hESC-3
MEL1	hESC	Neural	Immunofluorescence	Percentage of PAX6+	86.15	Polo	hESC-3
MEL1	Primed-hiPSC	Neural	Immunofluorescence	Percentage of PAX6+	80.58	Polo	Primed-hiPSC-1
MEL1	Primed-hiPSC	Neural	Immunofluorescence	Percentage of PAX6+	61.39	Polo	Primed-hiPSC-1
MEL1	Primed-hiPSC	Neural	Immunofluorescence	Percentage of PAX6+	61.39	Polo	Primed-hiPSC-1
MEL1	Primed-hiPSC	Neural	Immunofluorescence	Percentage of PAX6+	61.37	Polo	Primed-hiPSC-2
MEL1	Primed-hiPSC	Neural	Immunofluorescence	Percentage of PAX6+	72	Polo	Primed-hiPSC-2
MEL1	Primed-hiPSC	Neural	Immunofluorescence	Percentage of PAX6+	87.25	Polo	Primed-hiPSC-3
MEL1	Primed-hiPSC	Neural	Immunofluorescence	Percentage of PAX6+	84.84	Polo	Primed-hiPSC-3
MEL1	Primed-hiPSC	Neural	Immunofluorescence	Percentage of PAX6+	68.27	Polo	Primed-hiPSC-2
MEL1	TNT-hiPSC	Neural	Immunofluorescence	Percentage of PAX6+	74.02	Polo	TNT-hiPSC-1
MEL1	TNT-hiPSC	Neural	Immunofluorescence	Percentage of PAX6+	74.88	Polo	TNT-hiPSC-1
MEL1	TNT-hiPSC	Neural	Immunofluorescence	Percentage of PAX6+	81.1	Polo	TNT-hiPSC-1
MEL1	TNT-hiPSC	Neural	Immunofluorescence	Percentage of PAX6+	78.65	Polo	TNT-hiPSC-2
MEL1	TNT-hiPSC	Neural	Immunofluorescence	Percentage of PAX6+	85.82	Polo	TNT-hiPSC-2
MEL1	TNT-hiPSC	Neural	Immunofluorescence	Percentage of PAX6+	87.44	Polo	TNT-hiPSC-3
MEL1	TNT-hiPSC	Neural	Immunofluorescence	Percentage of PAX6+	83.44	Polo	TNT-hiPSC-2
MEL1	TNT-hiPSC	Neural	Immunofluorescence	Percentage of PAX6+	88.07	Polo	TNT-hiPSC-3
MEL1	hESC	Skeletal_Muscle	Immunofluorescence	Percentage of PAX7+	15.34	Polo	hESC-1
MEL1	hESC	Skeletal_Muscle	Immunofluorescence	Percentage of PAX7+	18.26	Polo	hESC-1
MEL1	hESC	Skeletal_Muscle	Immunofluorescence	Percentage of PAX7+	63.48	Polo	hESC-2
MEL1	hESC	Skeletal_Muscle	Immunofluorescence	Percentage of PAX7+	41.99	Polo	hESC-2
MEL1	hESC	Skeletal_Muscle	Immunofluorescence	Percentage of PAX7+	9.32	Polo	hESC-3
MEL1	hESC	Skeletal_Muscle	Immunofluorescence	Percentage of PAX7+	31.4	Polo	hESC-3
MEL1	Primed-hiPSC	Skeletal_Muscle	Immunofluorescence	Percentage of PAX7+	63.71	Polo	Primed-hiPSC-1
MEL1	Primed-hiPSC	Skeletal_Muscle	Immunofluorescence	Percentage of PAX7+	85.46	Polo	Primed-hiPSC-1
MEL1	Primed-hiPSC	Skeletal_Muscle	Immunofluorescence	Percentage of PAX7+	67.72	Polo	Primed-hiPSC-2
MEL1	Primed-hiPSC	Skeletal_Muscle	Immunofluorescence	Percentage of PAX7+	66.29	Polo	Primed-hiPSC-2
MEL1	Primed-hiPSC	Skeletal_Muscle	Immunofluorescence	Percentage of PAX7+	33.1	Polo	Primed-hiPSC-3
MEL1	Primed-hiPSC	Skeletal_Muscle	Immunofluorescence	Percentage of PAX7+	32.99	Polo	Primed-hiPSC-3
MEL1	TNT-hiPSC	Skeletal_Muscle	Immunofluorescence	Percentage of PAX7+	39.08	Polo	TNT-hiPSC-1
MEL1	TNT-hiPSC	Skeletal_Muscle	Immunofluorescence	Percentage of PAX7+	32.24	Polo	TNT-hiPSC-1
MEL1	TNT-hiPSC	Skeletal_Muscle	Immunofluorescence	Percentage of PAX7+	31.81	Polo	TNT-hiPSC-2
MEL1	TNT-hiPSC	Skeletal_Muscle	Immunofluorescence	Percentage of PAX7+	31	Polo	TNT-hiPSC-2
MEL1	TNT-hiPSC	Skeletal_Muscle	Immunofluorescence	Percentage of PAX7+	16.84	Polo	TNT-hiPSC-3
MEL1	TNT-hiPSC	Skeletal_Muscle	Immunofluorescence	Percentage of PAX7+	5.83	Polo	TNT-hiPSC-3
MEL1	hESC	Skeletal_Muscle	Immunofluorescence	Percentage of PAX3+	73.41	Polo	hESC-1
MEL1	hESC	Skeletal_Muscle	Immunofluorescence	Percentage of PAX3+	56.19	Polo	hESC-1
MEL1	hESC	Skeletal_Muscle	Immunofluorescence	Percentage of PAX3+	69.74	Polo	hESC-2
MEL1	hESC	Skeletal_Muscle	Immunofluorescence	Percentage of PAX3+	55.58	Polo	hESC-2
MEL1	hESC	Skeletal_Muscle	Immunofluorescence	Percentage of PAX3+	38.14	Polo	hESC-3
MEL1	hESC	Skeletal_Muscle	Immunofluorescence	Percentage of PAX3+	19.63	Polo	hESC-3
MEL1	Primed-hiPSC	Skeletal_Muscle	Immunofluorescence	Percentage of PAX3+	84.85	Polo	Primed-hiPSC-1
MEL1	Primed-hiPSC	Skeletal_Muscle	Immunofluorescence	Percentage of PAX3+	87.95	Polo	Primed-hiPSC-1
MEL1	Primed-hiPSC	Skeletal_Muscle	Immunofluorescence	Percentage of PAX3+	69.25	Polo	Primed-hiPSC-2
MEL1	Primed-hiPSC	Skeletal_Muscle	Immunofluorescence	Percentage of PAX3+	63.66	Polo	Primed-hiPSC-2
MEL1	Primed-hiPSC	Skeletal_Muscle	Immunofluorescence	Percentage of PAX3+	64.17	Polo	Primed-hiPSC-3
MEL1	Primed-hiPSC	Skeletal_Muscle	Immunofluorescence	Percentage of PAX3+	27.71	Polo	Primed-hiPSC-3
MEL1	TNT-hiPSC	Skeletal_Muscle	Immunofluorescence	Percentage of PAX3+	54.51	Polo	TNT-hiPSC-1
MEL1	TNT-hiPSC	Skeletal_Muscle	Immunofluorescence	Percentage of PAX3+	73.26	Polo	TNT-hiPSC-1
MEL1	TNT-hiPSC	Skeletal_Muscle	Immunofluorescence	Percentage of PAX3+	58.9	Polo	TNT-hiPSC-2
MEL1	TNT-hiPSC	Skeletal_Muscle	Immunofluorescence	Percentage of PAX3+	49.91	Polo	TNT-hiPSC-2
MEL1	TNT-hiPSC	Skeletal_Muscle	Immunofluorescence	Percentage of PAX3+	49.88	Polo	TNT-hiPSC-3
MEL1	TNT-hiPSC	Skeletal_Muscle	Immunofluorescence	Percentage of PAX3+	38.84	Polo	TNT-hiPSC-3
HDF	Primed-hiPSC	NSC	FACS	Percentage of NCAM+/FAP-	4.1	Lister	Primed-hiPSC-
HDF	Primed-hiPSC	NSC	FACS	Percentage of NCAM+/FAP-	0.5	Lister	Primed-hiPSC-
HDF	Primed-hiPSC	NSC	FACS	Percentage of NCAM+/FAP-	6.9	Lister	Primed-hiPSC-
HDF	Primed-hiPSC	NSC	FACS	Percentage of NCAM+/FAP-	5.1	Lister	Primed-hiPSC-
HDF	Primed-hiPSC	NSC	FACS	Percentage of NCAM+/FAP-	3.3	Lister	Primed-hiPSC-
HDF	Primed-hiPSC	NSC	FACS	Percentage of NCAM+/FAP-	0.7	Lister	Primed-hiPSC-
HDF	Primed-hiPSC	NSC	FACS	Percentage of NCAM+/FAP-	0.5	Lister	Primed-hiPSC-
HDF	Primed-hiPSC	NSC	FACS	Percentage of NCAM+/FAP-	2.6	Lister	Primed-hiPSC-
HDF	Primed-hiPSC	NSC	FACS	Percentage of NCAM+/FAP-	0.4	Lister	Primed-hiPSC-
HDF	TNT-hiPSC	NSC	FACS	Percentage of NCAM+/FAP-	11.2	Lister	TNT-hiPSC-
HDF	TNT-hiPSC	NSC	FACS	Percentage of NCAM+/FAP-	17.2	Lister	TNT-hiPSC-
HDF	TNT-hiPSC	NSC	FACS	Percentage of NCAM+/FAP-	16.4	Lister	TNT-hiPSC-
HDF	TNT-hiPSC	NSC	FACS	Percentage of NCAM+/FAP-	21.8	Lister	TNT-hiPSC-
HDF	TNT-hiPSC	NSC	FACS	Percentage of NCAM+/FAP-	5.6	Lister	TNT-hiPSC-
HDF	TNT-hiPSC	NSC	FACS	Percentage of NCAM+/FAP-	6.3	Lister	TNT-hiPSC-
HDF	TNT-hiPSC	NSC	FACS	Percentage of NCAM+/FAP-	56.9	Lister	TNT-hiPSC-
HDF	TNT-hiPSC	NSC	FACS	Percentage of NCAM+/FAP-	6.9	Lister	TNT-hiPSC-
HDF	TNT-hiPSC	NSC	FACS	Percentage of NCAM+/FAP-	7.5	Lister	TNT-hiPSC-
NHEK	Primed-hiPSC	NSC	FACS	Percentage of NCAM+/FAP-	1.6	Lister	Primed-hiPSC-
NHEK	Primed-hiPSC	NSC	FACS	Percentage of NCAM+/FAP-	2.3	Lister	Primed-hiPSC-
NHEK	Primed-hiPSC	NSC	FACS	Percentage of NCAM+/FAP-	4.6	Lister	Primed-hiPSC-
NHEK	Primed-hiPSC	NSC	FACS	Percentage of NCAM+/FAP-	1.5	Lister	Primed-hiPSC-
NHEK	Primed-hiPSC	NSC	FACS	Percentage of NCAM+/FAP-	0.7	Lister	Primed-hiPSC-
NHEK	Primed-hiPSC	NSC	FACS	Percentage of NCAM+/FAP-	9.1	Lister	Primed-hiPSC-
NHEK	Primed-hiPSC	NSC	FACS	Percentage of NCAM+/FAP-	4.3	Lister	Primed-hiPSC-
NHEK	Primed-hiPSC	NSC	FACS	Percentage of NCAM+/FAP-	3.9	Lister	Primed-hiPSC-
NHEK	Primed-hiPSC	NSC	FACS	Percentage of NCAM+/FAP-	1.3	Lister	Primed-hiPSC-
NHEK	TNT-hiPSC	NSC	FACS	Percentage of NCAM+/FAP-	20.4	Lister	TNT-hiPSC-
NHEK	TNT-hiPSC	NSC	FACS	Percentage of NCAM+/FAP-	11.8	Lister	TNT-hiPSC-
NHEK	TNT-hiPSC	NSC	FACS	Percentage of NCAM+/FAP-	10	Lister	TNT-hiPSC-
NHEK	TNT-hiPSC	NSC	FACS	Percentage of NCAM+/FAP-	10.1	Lister	TNT-hiPSC-
NHEK	TNT-hiPSC	NSC	FACS	Percentage of NCAM+/FAP-	22.2	Lister	TNT-hiPSC-
NHEK	TNT-hiPSC	NSC	FACS	Percentage of NCAM+/FAP-	13.9	Lister	TNT-hiPSC-
NHEK	TNT-hiPSC	NSC	FACS	Percentage of NCAM+/FAP-	22.5	Lister	TNT-hiPSC-
NHEK	TNT-hiPSC	NSC	FACS	Percentage of NCAM+/FAP-	10.1	Lister	TNT-hiPSC-
NHEK	TNT-hiPSC	NSC	FACS	Percentage of NCAM+/FAP-	13.2	Lister	TNT-hiPSC-
MSC	Primed-hiPSC	NSC	FACS	Percentage of NCAM+/FAP-	1.4	Lister	Primed-hiPSC-
MSC	Primed-hiPSC	NSC	FACS	Percentage of NCAM+/FAP-	2.2	Lister	Primed-hiPSC-
MSC	Primed-hiPSC	NSC	FACS	Percentage of NCAM+/FAP-	1.9	Lister	Primed-hiPSC-
MSC	Primed-hiPSC	NSC	FACS	Percentage of NCAM+/FAP-	4.4	Lister	Primed-hiPSC-
MSC	Primed-hiPSC	NSC	FACS	Percentage of NCAM+/FAP-	5.2	Lister	Primed-hiPSC-
MSC	Primed-hiPSC	NSC	FACS	Percentage of NCAM+/FAP-	3.4	Lister	Primed-hiPSC-
MSC	Primed-hiPSC	NSC	FACS	Percentage of NCAM+/FAP-	5.2	Lister	Primed-hiPSC-
MSC	Primed-hiPSC	NSC	FACS	Percentage of NCAM+/FAP-	4.8	Lister	Primed-hiPSC-
MSC	Primed-hiPSC	NSC	FACS	Percentage of NCAM+/FAP-	1.1	Lister	Primed-hiPSC-
MSC	TNT-hiPSC	NSC	FACS	Percentage of NCAM+/FAP-	8	Lister	TNT-hiPSC-
MSC	TNT-hiPSC	NSC	FACS	Percentage of NCAM+/FAP-	10.5	Lister	TNT-hiPSC-
MSC	TNT-hiPSC	NSC	FACS	Percentage of NCAM+/FAP-	16.7	Lister	TNT-hiPSC-
MSC	TNT-hiPSC	NSC	FACS	Percentage of NCAM+/FAP-	10.2	Lister	TNT-hiPSC-
MSC	TNT-hiPSC	NSC	FACS	Percentage of NCAM+/FAP-	6.4	Lister	TNT-hiPSC-
MSC	TNT-hiPSC	NSC	FACS	Percentage of NCAM+/FAP-	6.8	Lister	TNT-hiPSC-
MSC	TNT-hiPSC	NSC	FACS	Percentage of NCAM+/FAP-	5.3	Lister	TNT-hiPSC-
MSC	TNT-hiPSC	NSC	FACS	Percentage of NCAM+/FAP-	8.9	Lister	TNT-hiPSC-
MSC	TNT-hiPSC	NSC	FACS	Percentage of NCAM+/FAP-	5	Lister	TNT-hiPSC-
MEL1	Primed-hiPSC	NSC	FACS	Percentage of NCAM+/FAP-	0.8	Lister	Primed-hiPSC-
MEL1	Primed-hiPSC	NSC	FACS	Percentage of NCAM+/FAP-	1.7	Lister	Primed-hiPSC-
MEL1	Primed-hiPSC	NSC	FACS	Percentage of NCAM+/FAP-	0.5	Lister	Primed-hiPSC-
MEL1	Primed-hiPSC	NSC	FACS	Percentage of NCAM+/FAP-	0.3	Lister	Primed-hiPSC-
MEL1	Primed-hiPSC	NSC	FACS	Percentage of NCAM+/FAP-	0.6	Lister	Primed-hiPSC-
MEL1	Primed-hiPSC	NSC	FACS	Percentage of NCAM+/FAP-	0.9	Lister	Primed-hiPSC-
MEL1	Primed-hiPSC	NSC	FACS	Percentage of NCAM+/FAP-	0.7	Lister	Primed-hiPSC-
MEL1	Primed-hiPSC	NSC	FACS	Percentage of NCAM+/FAP-	1.3	Lister	Primed-hiPSC-
MEL1	Primed-hiPSC	NSC	FACS	Percentage of NCAM+/FAP-	1.8	Lister	Primed-hiPSC-
MEL1	TNT-hiPSC	NSC	FACS	Percentage of NCAM+/FAP-	11	Lister	TNT-hiPSC-
MEL1	TNT-hiPSC	NSC	FACS	Percentage of NCAM+/FAP-	5.4	Lister	TNT-hiPSC-
MEL1	TNT-hiPSC	NSC	FACS	Percentage of NCAM+/FAP-	8.5	Lister	TNT-hiPSC-
MEL1	TNT-hiPSC	NSC	FACS	Percentage of NCAM+/FAP-	8.4	Lister	TNT-hiPSC-
MEL1	TNT-hiPSC	NSC	FACS	Percentage of NCAM+/FAP-	4.8	Lister	TNT-hiPSC-
MEL1	TNT-hiPSC	NSC	FACS	Percentage of NCAM+/FAP-	5.9	Lister	TNT-hiPSC-
MEL1	TNT-hiPSC	NSC	FACS	Percentage of NCAM+/FAP-	4.8	Lister	TNT-hiPSC-
MEL1	TNT-hiPSC	NSC	FACS	Percentage of NCAM+/FAP-	6.5	Lister	TNT-hiPSC-
MEL1	TNT-hiPSC	NSC	FACS	Percentage of NCAM+/FAP-	9.4	Lister	TNT-hiPSC-
MEL1	hESC	NSC	FACS	Percentage of NCAM+/FAP-	8.7	Lister	hESC-
MEL1	hESC	NSC	FACS	Percentage of NCAM+/FAP-	7.6	Lister	hESC-
MEL1	hESC	NSC	FACS	Percentage of NCAM+/FAP-	30.7	Lister	hESC-
MEL1	hESC	NSC	FACS	Percentage of NCAM+/FAP-	10.3	Lister	hESC-
MEL1	hESC	NSC	FACS	Percentage of NCAM+/FAP-	12.8	Lister	hESC-
MEL1	hESC	NSC	FACS	Percentage of NCAM+/FAP-	11.3	Lister	hESC-
H9	hESC	NSC	FACS	Percentage of NCAM+/FAP-	20.8	Lister	hESC-
H9	hESC	NSC	FACS	Percentage of NCAM+/FAP-	38.3	Lister	hESC-
H9	hESC	NSC	FACS	Percentage of NCAM+/FAP-	17.7	Lister	hESC-
H9	hESC	NSC	FACS	Percentage of NCAM+/FAP-	16.7	Lister	hESC-
H9	hESC	NSC	FACS	Percentage of NCAM+/FAP-	13.1	Lister	hESC-
H9	hESC	NSC	FACS	Percentage of NCAM+/FAP-	10.9	Lister	hESC-

## Sheet: MEL1_isogenic_stats
Differentiation	Group	Line	Method	Measure	Lab	Origin	Differentiation.1	n_primed	n_tnt	n_hesc	primed_mean	tnt_mean	hesc_mean	t_statistic_primed	t_statistic_tnt	log_fc_primed	log_fc_tnt	p_primed	p_tnt	significant_primed	significant_tnt	primed_direction_vs_hesc	tnt_direction_vs_hesc
Butcher_Endoderm	MEL1_Butcher_Endoderm_Immunofluorescence_Percentage of SOX17+	MEL1	Immunofluorescence	Percentage of SOX17+	Polo	Mesoderm	Endoderm	12	12	12	57	81.2	90.8	-15	-3.5	-0.7	-0.2	2.9e-09	0.0043	TRUE	TRUE	Less	Less
Butcher_Endoderm	MEL1_Butcher_Endoderm_Immunofluorescence_Percentage of FOXA2+	MEL1	Immunofluorescence	Percentage of FOXA2+	Polo	Mesoderm	Endoderm	12	12	12	42.8	95.3	91.2	-17.2	5.3	-1.1	0.1	5.1e-10	7e-05	TRUE	TRUE	Less	Greater
Lung	MEL1_Lung_Immunofluorescence_Percentage of GATA6+	MEL1	Immunofluorescence	Percentage of GATA6+	Polo	Mesoderm	Endoderm	6	6	6	31.4	83.5	74.1	-3.5	0.9	-1.2	0.2	0.0066	0.41	TRUE	FALSE	Less	Greater
Neural	MEL1_Neural_FACS_Percentage of CD56+/CD57+	MEL1	FACS	Percentage of CD56+/CD57+	Polo	Mesoderm	Ectoderm	6	6	6	64.7	85.2	79.8	-3.6	1	-0.3	0.1	0.0077	0.37	TRUE	FALSE	Less	Greater
NSC	MEL1_NSC_FACS_Percentage of NCAM+/FAP-	MEL1	FACS	Percentage of NCAM+/FAP-	Lister	Mesoderm	Ectoderm	9	9	6	1	7.2	13.6	-3.6	-1.8	-3.8	-0.9	0.016	0.13	TRUE	FALSE	Less	Less
Skeletal_Muscle	MEL1_Skeletal_Muscle_Immunofluorescence_Percentage of PAX7+	MEL1	Immunofluorescence	Percentage of PAX7+	Polo	Mesoderm	Mesoderm	6	6	6	58.2	26.1	30	2.4	-0.4	1	-0.2	0.039	0.7	TRUE	FALSE	Greater	Less
Lung	MEL1_Lung_Immunofluorescence_Percentage of TTF1+	MEL1	Immunofluorescence	Percentage of TTF1+	Polo	Mesoderm	Endoderm	6	6	6	43.2	83.8	52.5	-1.1	4.2	-0.3	0.7	0.29	0.0029	FALSE	TRUE	Less	Greater
Neural	MEL1_Neural_Immunofluorescence_Percentage of SOX1+	MEL1	Immunofluorescence	Percentage of SOX1+	Polo	Mesoderm	Ectoderm	8	8	8	67	79.6	76.7	-1.7	0.9	-0.2	0.1	0.12	0.39	FALSE	FALSE	Less	Greater
Neural	MEL1_Neural_Immunofluorescence_Percentage of PAX6+	MEL1	Immunofluorescence	Percentage of PAX6+	Polo	Mesoderm	Ectoderm	8	8	8	72.1	81.7	78.7	-1.4	0.8	-0.1	0.1	0.2	0.42	FALSE	FALSE	Less	Greater
Skeletal_Muscle	MEL1_Skeletal_Muscle_FACS_Percentage of CD146+/CD56+	MEL1	FACS	Percentage of CD146+/CD56+	Polo	Mesoderm	Mesoderm	6	6	6	12.8	9.3	9	1.4	0.2	0.5	0.1	0.22	0.85	FALSE	FALSE	Greater	Greater
Skeletal_Muscle	MEL1_Skeletal_Muscle_Immunofluorescence_Percentage of PAX3+	MEL1	Immunofluorescence	Percentage of PAX3+	Polo	Mesoderm	Mesoderm	6	6	6	66.3	54.2	52.1	1.2	0.2	0.3	0.1	0.27	0.83	FALSE	FALSE	Greater	Greater

## Sheet: Primer
Gene	Primer sequence
Cortical Neuron Differentiation
NEUROG1_F	GCTCTCTGACCCCAGTAGC
NEUROG1_R	GCGTTGTGTGGAGCAAGTC
PAX6_F	TGGGCAGGTATTACGAGACTG
PAX6_R	ACTCCCGCTTATACTGGGCTA
NEUROD1_F	ATGACCAAATCGTACAGCGAG
NEUROD1_R	GTTCATGGCTTCGAGGTCGT
Lung epithelial cell differentiation
GATA6_F	CTCAGTTCCTACGCTTCGCAT
GATA6_R	GTCGAGGTCAGTGAACAGCA
PROX1_F	AAAGGACGGTAGGGACAGCAT
PROX1_R	CCTTGGGGATTCATGGCACTAA
FOXA1_F	GCAATACTCGCCTTACGGCT
FOXA1_R	TACACACCTTGGTAGTACGCC
Skeletal muscle cell differentiation
PAX3_F	AGCTCGGCGGTGTTTTTATCA
PAX3_R	CTGCACAGGATCTTGGAGACG
PAX7_F	ACCCCTGCCTAACCACATC
PAX7_R	GCGGCAAAGAATCTTGGAGAC
SIX1_F	CTGCCGTCGTTTGGCTTTAC
SIX1_R	GCTCTCGTTCTTGTGCAGGT
Endoderm progenitor cell differentiation
SOX17_F	GTGGACCGCACGGAATTTG
SOX17_R	GGAGATTCACACCGGAGTCA
FOXA2_F	GGAGCAGCTACTATGCAGAGC
FOXA2_R	CGTGTTCATGCCGTTCATCC
CXCR4_F	ACTACACCGAGGAAATGGGCT
CXCR4_R	CCCACAATGCCAGTTAAGAAGA
