# Supplementary material for: Transient naive reprogramming corrects hiPS cells functionally and epigenetically
Source: Nature. 2023 Aug 16;620(7975):863–72. doi: 10.1038/s41586-023-06424-7 (PMC10447250; doi:10.1038/s41586-023-06424-7)
Supplement: Supplementary file 14 — Source Data Fig. 1 [file 41586_2023_6424_MOESM14_ESM.xlsx]

## Sheet: Fig_1b
value	timepoint	media
1	d7	Fibroblast
1	d7	Fibroblast
1	P10+	t2iLGoY
1	d3	Fibroblast
1	d3	Fibroblast
1	d13	KSR
1	d13	KSR
1	P3	KSR
1	P3	KSR
1	P10+	KSR
1	d21	KSR
1	ESC	ESC_primed
1	ESC	ESC_primed
1	ESC	ESC_primed
1	ESC	ESC_primed
1	ESC	ESC_primed
1	ESC	ESC_primed
1	ESC	ESC_primed
1	ESC	ESC_primed
1	ESC	ESC_primed
1	ESC	ESC_primed
1	ESC	ESC_primed
1	ESC	ESC_primed
1	ESC	ESC_primed
1	ESC	ESC_primed
1	ESC	ESC_primed
1	ESC	ESC_primed
1	ESC	ESC_primed
1	ESC	ESC_primed
1	ESC	ESC_primed
1	ESC	ESC_primed
1	ESC	ESC_primed
1	ESC	ESC_primed
1	ESC	ESC_primed
1	ESC	ESC_primed
1	ESC	ESC_primed
1	ESC	ESC_primed
1	ESC	ESC_primed
1	ESC	ESC_primed
1	ESC	ESC_primed
1	ESC	ESC_primed
1	ESC	ESC_naive
1	ESC	ESC_naive
1	ESC	ESC_naive
1	ESC	ESC_naive
1	ESC	ESC_naive
1	ESC	ESC_naive
1	ESC	ESC_naive
0.97561	ESC	ESC_primed
0.972973	ESC	ESC_primed
0.971429	ESC	ESC_primed
0.970874	ESC	ESC_primed
0.966033	ESC	ESC_primed
0.965517	ESC	ESC_primed
0.962963	ESC	ESC_primed
0.960908	ESC	ESC_primed
0.960526	ESC	ESC_primed
0.959533	ESC	ESC_primed
0.958333	ESC	ESC_primed
0.957895	ESC	ESC_primed
0.95784	ESC	ESC_primed
0.957726	ESC	ESC_primed
0.957716	ESC	ESC_primed
0.957708	ESC	ESC_primed
0.957464	ESC	ESC_primed
0.957442	ESC	ESC_primed
0.956757	ESC	ESC_primed
0.956741	ESC	ESC_primed
0.95625	ESC	ESC_primed
0.956044	ESC	ESC_primed
0.95586	ESC	ESC_primed
0.955676	ESC	ESC_primed
0.955421	ESC	ESC_primed
0.955295	ESC	ESC_primed
0.954997	ESC	ESC_primed
0.954592	ESC	ESC_primed
0.954545	ESC	ESC_primed
0.954545	ESC	ESC_primed
0.953876	ESC	ESC_primed
0.953809	ESC	ESC_primed
0.95374	ESC	ESC_primed
0.953685	ESC	ESC_primed
0.953542	ESC	ESC_primed
0.953448	ESC	ESC_primed
0.953271	ESC	ESC_primed
0.953088	ESC	ESC_primed
0.95284	ESC	ESC_primed
0.952545	ESC	ESC_primed
0.952407	ESC	ESC_primed
0.952381	ESC	ESC_primed
0.9519	ESC	ESC_primed
0.951583	ESC	ESC_primed
0.951402	ESC	ESC_primed
0.951254	ESC	ESC_primed
0.951253	ESC	ESC_primed
0.95113	ESC	ESC_primed
0.95099	ESC	ESC_primed
0.95089	ESC	ESC_primed
0.950767	ESC	ESC_primed
0.950339	ESC	ESC_primed
0.950226	ESC	ESC_primed
0.950113	ESC	ESC_primed
0.949867	ESC	ESC_primed
0.949659	ESC	ESC_primed
0.949652	ESC	ESC_primed
0.949648	ESC	ESC_primed
0.94953	ESC	ESC_primed
0.94948	ESC	ESC_primed
0.949392	ESC	ESC_primed
0.949269	ESC	ESC_primed
0.949168	ESC	ESC_primed
0.949158	ESC	ESC_primed
0.949119	ESC	ESC_primed
0.948966	ESC	ESC_primed
0.948827	ESC	ESC_primed
0.94879	ESC	ESC_primed
0.948702	ESC	ESC_primed
0.948635	ESC	ESC_primed
0.94856	ESC	ESC_primed
0.948463	ESC	ESC_primed
0.948459	ESC	ESC_primed
0.948454	ESC	ESC_primed
0.948387	ESC	ESC_primed
0.948381	ESC	ESC_primed
0.948376	ESC	ESC_primed
0.948344	ESC	ESC_primed
0.948256	ESC	ESC_primed
0.94823	ESC	ESC_primed
0.948218	ESC	ESC_primed
0.948139	ESC	ESC_primed
0.948127	ESC	ESC_primed
0.948025	ESC	ESC_primed
0.948011	ESC	ESC_primed
0.947814	ESC	ESC_primed
0.947619	ESC	ESC_primed
0.947567	ESC	ESC_primed
0.947548	ESC	ESC_primed
0.947457	ESC	ESC_primed
0.947441	ESC	ESC_primed
0.947402	ESC	ESC_primed
0.947392	ESC	ESC_primed
0.947379	ESC	ESC_primed
0.947368	ESC	ESC_primed
0.947307	ESC	ESC_primed
0.947286	ESC	ESC_primed
0.947222	ESC	ESC_primed
0.947205	ESC	ESC_primed
0.947184	ESC	ESC_primed
0.947162	ESC	ESC_primed
0.947115	ESC	ESC_primed
0.9471	ESC	ESC_primed
0.947092	ESC	ESC_primed
0.947055	ESC	ESC_primed
0.947024	ESC	ESC_primed
0.946982	ESC	ESC_primed
0.94697	ESC	ESC_primed
0.946945	ESC	ESC_primed
0.946863	ESC	ESC_primed
0.94675	ESC	ESC_primed
0.946741	ESC	ESC_primed
0.946708	ESC	ESC_primed
0.946667	ESC	ESC_primed
0.946638	ESC	ESC_primed
0.946602	ESC	ESC_primed
0.946584	ESC	ESC_primed
0.946547	ESC	ESC_primed
0.946544	ESC	ESC_primed
0.94649	ESC	ESC_primed
0.946403	ESC	ESC_primed
0.946388	ESC	ESC_primed
0.946299	ESC	ESC_primed
0.94628	ESC	ESC_primed
0.94627	ESC	ESC_primed
0.946269	ESC	ESC_primed
0.946179	ESC	ESC_primed
0.946097	ESC	ESC_primed
0.945978	ESC	ESC_primed
0.945966	ESC	ESC_primed
0.945946	ESC	ESC_primed
0.945924	ESC	ESC_primed
0.945906	ESC	ESC_primed
0.945896	ESC	ESC_primed
0.945878	ESC	ESC_primed
0.945873	ESC	ESC_primed
0.94582	ESC	ESC_primed
0.945779	ESC	ESC_primed
0.945655	ESC	ESC_primed
0.945652	ESC	ESC_primed
0.945615	ESC	ESC_primed
0.945581	ESC	ESC_primed
0.945544	ESC	ESC_primed
0.945494	ESC	ESC_primed
0.945466	ESC	ESC_primed
0.945459	ESC	ESC_primed
0.945439	ESC	ESC_primed
0.945401	ESC	ESC_primed
0.945388	ESC	ESC_primed
0.945346	ESC	ESC_primed
0.945323	ESC	ESC_primed
0.945283	ESC	ESC_primed
0.945219	ESC	ESC_primed
0.945217	ESC	ESC_primed
0.945187	ESC	ESC_primed
0.945184	ESC	ESC_primed
0.945142	ESC	ESC_primed
0.945128	ESC	ESC_primed
0.945098	ESC	ESC_primed
0.945087	ESC	ESC_primed
0.945065	ESC	ESC_primed
0.945055	ESC	ESC_primed
0.945022	ESC	ESC_primed
0.945015	ESC	ESC_primed
0.944989	ESC	ESC_primed
0.944984	ESC	ESC_primed
0.944982	ESC	ESC_primed
0.944977	ESC	ESC_primed
0.944977	ESC	ESC_primed
0.944972	ESC	ESC_primed
0.944971	ESC	ESC_primed
0.944961	ESC	ESC_primed
0.944949	ESC	ESC_primed
0.944938	ESC	ESC_primed
0.94492	ESC	ESC_primed
0.94492	ESC	ESC_primed
0.944892	ESC	ESC_primed
0.944891	ESC	ESC_primed
0.944875	ESC	ESC_primed
0.94486	ESC	ESC_primed
0.944841	ESC	ESC_primed
0.944838	ESC	ESC_primed
0.944807	ESC	ESC_primed
0.944791	ESC	ESC_primed
0.944777	ESC	ESC_primed
0.944774	ESC	ESC_primed
0.944691	ESC	ESC_primed
0.944664	ESC	ESC_primed
0.94461	ESC	ESC_primed
0.944606	ESC	ESC_primed
0.944555	ESC	ESC_primed
0.944549	ESC	ESC_primed
0.944543	ESC	ESC_primed
0.944541	ESC	ESC_primed
0.944514	ESC	ESC_primed
0.944511	ESC	ESC_primed
0.944444	ESC	ESC_primed
0.944444	ESC	ESC_primed
0.944444	ESC	ESC_primed
0.944423	ESC	ESC_primed
0.944393	ESC	ESC_primed
0.944377	ESC	ESC_primed
0.944337	ESC	ESC_primed
0.944332	ESC	ESC_primed
0.94431	ESC	ESC_primed
0.944305	ESC	ESC_primed
0.944252	ESC	ESC_primed
0.944246	ESC	ESC_primed
0.944217	ESC	ESC_primed
0.94421	ESC	ESC_primed
0.944185	ESC	ESC_primed
0.944178	ESC	ESC_primed
0.944165	ESC	ESC_primed
0.944111	ESC	ESC_primed
0.944087	ESC	ESC_primed
0.944032	ESC	ESC_primed
0.943957	ESC	ESC_primed
0.943918	ESC	ESC_primed
0.943866	ESC	ESC_primed
0.943864	ESC	ESC_primed
0.943859	ESC	ESC_primed
0.94385	ESC	ESC_primed
0.94382	ESC	ESC_primed
0.943782	ESC	ESC_primed
0.943763	ESC	ESC_primed
0.943713	ESC	ESC_primed
0.943712	ESC	ESC_primed
0.943709	ESC	ESC_primed
0.943701	ESC	ESC_primed
0.943685	ESC	ESC_primed
0.943662	ESC	ESC_primed
0.943657	ESC	ESC_primed
0.943629	ESC	ESC_primed
0.943611	ESC	ESC_primed
0.943572	ESC	ESC_primed
0.943571	ESC	ESC_primed
0.943563	ESC	ESC_primed
0.94353	ESC	ESC_primed
0.943517	ESC	ESC_primed
0.943471	ESC	ESC_primed
0.943464	ESC	ESC_primed
0.94346	ESC	ESC_primed
0.943456	ESC	ESC_primed
0.943454	ESC	ESC_primed
0.943444	ESC	ESC_primed
0.943433	ESC	ESC_primed
0.943426	ESC	ESC_primed
0.943405	ESC	ESC_primed
0.943378	ESC	ESC_primed
0.943357	ESC	ESC_primed
0.94332	ESC	ESC_primed
0.943306	ESC	ESC_primed
0.943304	ESC	ESC_primed
0.943283	ESC	ESC_primed
0.943281	ESC	ESC_primed
0.94327	ESC	ESC_primed
0.943262	ESC	ESC_primed
0.943241	ESC	ESC_primed
0.943236	ESC	ESC_primed
0.94321	ESC	ESC_primed
0.94321	ESC	ESC_primed
0.943175	ESC	ESC_primed
0.943164	ESC	ESC_primed
0.943134	ESC	ESC_primed
0.943117	ESC	ESC_primed
0.943083	ESC	ESC_primed
0.943073	ESC	ESC_primed
0.943072	ESC	ESC_primed
0.943068	ESC	ESC_primed
0.943054	ESC	ESC_primed
0.943052	ESC	ESC_primed
0.943041	ESC	ESC_primed
0.943035	ESC	ESC_primed
0.94301	ESC	ESC_primed
0.942988	ESC	ESC_primed
0.942975	ESC	ESC_primed
0.942941	ESC	ESC_primed
0.942934	ESC	ESC_primed
0.942903	ESC	ESC_primed
0.942893	ESC	ESC_primed
0.942891	ESC	ESC_primed
0.942881	ESC	ESC_primed
0.942869	ESC	ESC_primed
0.942857	ESC	ESC_primed
0.942817	ESC	ESC_primed
0.942773	ESC	ESC_primed
0.942764	ESC	ESC_primed
0.94276	ESC	ESC_primed
0.942746	ESC	ESC_primed
0.942741	ESC	ESC_primed
0.94274	ESC	ESC_primed
0.942733	ESC	ESC_primed
0.94269	ESC	ESC_primed
0.942681	ESC	ESC_primed
0.942669	ESC	ESC_primed
0.942668	ESC	ESC_primed
0.942635	ESC	ESC_primed
0.942612	ESC	ESC_primed
0.942604	ESC	ESC_primed
0.942597	ESC	ESC_primed
0.942579	ESC	ESC_primed
0.942577	ESC	ESC_primed
0.942558	ESC	ESC_primed
0.942551	ESC	ESC_primed
0.942544	ESC	ESC_primed
0.942539	ESC	ESC_primed
0.942514	ESC	ESC_primed
0.942474	ESC	ESC_primed
0.942453	ESC	ESC_primed
0.942436	ESC	ESC_primed
0.942432	ESC	ESC_primed
0.942401	ESC	ESC_primed
0.942361	ESC	ESC_primed
0.942329	ESC	ESC_primed
0.942313	ESC	ESC_primed
0.942285	ESC	ESC_primed
0.942254	ESC	ESC_primed
0.942238	ESC	ESC_primed
0.942238	ESC	ESC_primed
0.942223	ESC	ESC_primed
0.94221	ESC	ESC_primed
0.942186	ESC	ESC_primed
0.942177	ESC	ESC_primed
0.942171	ESC	ESC_primed
0.942128	ESC	ESC_primed
0.942124	ESC	ESC_primed
0.942037	ESC	ESC_primed
0.942009	ESC	ESC_primed
0.941998	ESC	ESC_primed
0.941965	ESC	ESC_primed
0.94196	ESC	ESC_primed
0.94195	ESC	ESC_primed
0.941929	ESC	ESC_primed
0.941907	ESC	ESC_primed
0.941855	ESC	ESC_primed
0.941837	ESC	ESC_primed
0.94181	ESC	ESC_primed
0.941809	ESC	ESC_primed
0.941802	ESC	ESC_primed
0.941801	ESC	ESC_primed
0.941797	ESC	ESC_primed
0.941793	ESC	ESC_primed
0.941774	ESC	ESC_primed
0.941764	ESC	ESC_primed
0.941756	ESC	ESC_primed
0.941742	ESC	ESC_primed
0.94174	ESC	ESC_primed
0.941725	ESC	ESC_primed
0.941707	ESC	ESC_primed
0.941698	ESC	ESC_primed
0.941681	ESC	ESC_primed
0.941673	ESC	ESC_primed
0.941654	ESC	ESC_primed
0.941633	ESC	ESC_primed
0.941606	ESC	ESC_primed
0.9416	ESC	ESC_primed
0.941562	P3	KSR
0.941543	ESC	ESC_primed
0.941527	ESC	ESC_primed
0.941515	ESC	ESC_primed
0.941472	ESC	ESC_primed
0.94147	ESC	ESC_primed
0.941465	ESC	ESC_primed
0.941461	ESC	ESC_primed
0.941457	ESC	ESC_primed
0.941454	ESC	ESC_primed
0.94145	ESC	ESC_primed
0.941439	ESC	ESC_primed
0.94143	ESC	ESC_primed
0.941425	ESC	ESC_primed
0.941418	d0	Fibroblast
0.941395	ESC	ESC_primed
0.941394	ESC	ESC_primed
0.941385	ESC	ESC_primed
0.941384	ESC	ESC_primed
0.941345	ESC	ESC_primed
0.941329	ESC	ESC_primed
0.941329	ESC	ESC_primed
0.941327	ESC	ESC_primed
0.941325	ESC	ESC_primed
0.941307	ESC	ESC_primed
0.941302	ESC	ESC_primed
0.941293	ESC	ESC_primed
0.941277	ESC	ESC_primed
0.941249	ESC	ESC_primed
0.941241	ESC	ESC_primed
0.941225	ESC	ESC_primed
0.941215	ESC	ESC_primed
0.941201	ESC	ESC_primed
0.941198	ESC	ESC_primed
0.941193	ESC	ESC_primed
0.941176	P3	KSR
0.941176	ESC	ESC_primed
0.941176	ESC	ESC_primed
0.941154	ESC	ESC_primed
0.941149	ESC	ESC_primed
0.941116	ESC	ESC_primed
0.941111	ESC	ESC_primed
0.941103	ESC	ESC_primed
0.941085	ESC	ESC_primed
0.941082	ESC	ESC_primed
0.941065	ESC	ESC_primed
0.941059	ESC	ESC_primed
0.941009	ESC	ESC_primed
0.940977	ESC	ESC_primed
0.940957	ESC	ESC_primed
0.940955	ESC	ESC_primed
0.940935	ESC	ESC_primed
0.940934	ESC	ESC_primed
0.940925	ESC	ESC_primed
0.940893	ESC	ESC_primed
0.940884	ESC	ESC_primed
0.940868	ESC	ESC_primed
0.940857	ESC	ESC_primed
0.940843	ESC	ESC_primed
0.940819	ESC	ESC_primed
0.940804	ESC	ESC_primed
0.940795	ESC	ESC_primed
0.940747	ESC	ESC_primed
0.94072	P3	KSR
0.940717	ESC	ESC_primed
0.940713	ESC	ESC_primed
0.940708	ESC	ESC_primed
0.940678	ESC	ESC_primed
0.940666	ESC	ESC_primed
0.940638	ESC	ESC_primed
0.940634	ESC	ESC_primed
0.940622	ESC	ESC_primed
0.94062	ESC	ESC_primed
0.940611	ESC	ESC_primed
0.940607	ESC	ESC_primed
0.940602	ESC	ESC_primed
0.940563	ESC	ESC_primed
0.940552	ESC	ESC_primed
0.940529	ESC	ESC_primed
0.940527	ESC	ESC_primed
0.940518	ESC	ESC_primed
0.940516	ESC	ESC_primed
0.940516	ESC	ESC_primed
0.940506	ESC	ESC_primed
0.940502	ESC	ESC_primed
0.940495	ESC	ESC_primed
0.940492	ESC	ESC_primed
0.940465	ESC	ESC_primed
0.940458	ESC	ESC_primed
0.940457	ESC	ESC_primed
0.940447	ESC	ESC_primed
0.940446	ESC	ESC_primed
0.940443	ESC	ESC_primed
0.940439	ESC	ESC_primed
0.940433	ESC	ESC_primed
0.940415	ESC	ESC_primed
0.94041	ESC	ESC_primed
0.940409	ESC	ESC_primed
0.940399	ESC	ESC_primed
0.940397	ESC	ESC_primed
0.940386	ESC	ESC_primed
0.940368	ESC	ESC_primed
0.940348	ESC	ESC_primed
0.940346	ESC	ESC_primed
0.940343	ESC	ESC_primed
0.940339	ESC	ESC_primed
0.940334	ESC	ESC_primed
0.940332	ESC	ESC_primed
0.940321	ESC	ESC_primed
0.940305	ESC	ESC_primed
0.940294	ESC	ESC_primed
0.940293	ESC	ESC_primed
0.940284	ESC	ESC_primed
0.940281	ESC	ESC_primed
0.940274	ESC	ESC_primed
0.940274	ESC	ESC_primed
0.940268	ESC	ESC_primed
0.940262	ESC	ESC_primed
0.940236	ESC	ESC_primed
0.940212	ESC	ESC_primed
0.940138	ESC	ESC_primed
0.940137	ESC	ESC_primed
0.940112	ESC	ESC_primed
0.94011	ESC	ESC_primed
0.940032	ESC	ESC_primed
0.94003	ESC	ESC_primed
0.940018	ESC	ESC_primed
0.94	ESC	ESC_primed
0.94	ESC	ESC_primed
0.939988	ESC	ESC_primed
0.939983	d3	Fibroblast
0.939978	ESC	ESC_primed
0.939977	ESC	ESC_primed
0.939965	ESC	ESC_primed
0.939948	ESC	ESC_primed
0.939932	ESC	ESC_primed
0.939897	ESC	ESC_primed
0.939888	ESC	ESC_primed
0.939865	ESC	ESC_primed
0.939855	ESC	ESC_primed
0.939853	ESC	ESC_primed
0.93984	ESC	ESC_primed
0.939836	ESC	ESC_primed
0.939834	ESC	ESC_primed
0.939815	ESC	ESC_primed
0.939796	ESC	ESC_primed
0.939764	ESC	ESC_primed
0.939746	ESC	ESC_primed
0.939736	ESC	ESC_primed
0.939731	ESC	ESC_primed
0.939728	ESC	ESC_primed
0.939726	ESC	ESC_primed
0.939713	ESC	ESC_primed
0.939713	ESC	ESC_primed
0.93971	ESC	ESC_primed
0.939706	ESC	ESC_primed
0.9397	ESC	ESC_primed
0.939695	ESC	ESC_primed
0.93966	ESC	ESC_primed
0.939655	ESC	ESC_primed
0.939646	ESC	ESC_primed
0.939603	ESC	ESC_primed
0.939595	ESC	ESC_primed
0.939589	ESC	ESC_primed
0.939588	ESC	ESC_primed
0.939585	ESC	ESC_primed
0.939582	ESC	ESC_primed
0.939564	ESC	ESC_primed
0.939556	ESC	ESC_primed
0.939555	ESC	ESC_primed
0.939553	ESC	ESC_primed
0.939534	ESC	ESC_primed
0.939533	ESC	ESC_primed
0.939529	ESC	ESC_primed
0.939508	ESC	ESC_primed
0.939505	ESC	ESC_primed
0.9395	ESC	ESC_primed
0.939499	ESC	ESC_primed
0.939459	ESC	ESC_primed
0.939453	ESC	ESC_primed
0.939422	ESC	ESC_primed
0.939412	ESC	ESC_primed
0.939406	ESC	ESC_primed
0.939404	ESC	ESC_primed
0.939394	ESC	ESC_primed
0.939394	ESC	ESC_primed
0.939394	ESC	ESC_primed
0.939394	ESC	ESC_primed
0.939394	ESC	ESC_primed
0.939385	ESC	ESC_primed
0.939385	ESC	ESC_primed
0.93938	ESC	ESC_primed
0.939373	P3	KSR
0.939371	ESC	ESC_primed
0.939367	ESC	ESC_primed
0.939365	ESC	ESC_primed
0.939311	ESC	ESC_primed
0.939297	ESC	ESC_primed
0.939296	ESC	ESC_primed
0.939288	ESC	ESC_primed
0.939276	ESC	ESC_primed
0.939261	ESC	ESC_primed
0.939248	ESC	ESC_primed
0.939246	ESC	ESC_primed
0.939227	ESC	ESC_primed
0.93921	ESC	ESC_primed
0.939201	ESC	ESC_primed
0.939199	ESC	ESC_primed
0.939196	ESC	ESC_primed
0.939159	ESC	ESC_primed
0.939156	ESC	ESC_primed
0.939147	ESC	ESC_primed
0.939125	ESC	ESC_primed
0.939092	ESC	ESC_primed
0.939057	ESC	ESC_primed
0.939042	ESC	ESC_primed
0.939035	ESC	ESC_primed
0.939029	ESC	ESC_primed
0.939009	ESC	ESC_primed
0.939004	ESC	ESC_primed
0.939004	ESC	ESC_primed
0.938997	ESC	ESC_primed
0.938987	ESC	ESC_primed
0.938985	ESC	ESC_primed
0.938975	ESC	ESC_primed
0.938974	ESC	ESC_primed
0.938973	ESC	ESC_primed
0.938967	ESC	ESC_primed
0.938958	ESC	ESC_primed
0.938951	ESC	ESC_primed
0.938947	ESC	ESC_primed
0.938945	ESC	ESC_primed
0.938941	ESC	ESC_primed
0.938928	ESC	ESC_primed
0.938925	ESC	ESC_primed
0.938923	ESC	ESC_primed
0.938919	ESC	ESC_primed
0.938908	ESC	ESC_primed
0.938904	ESC	ESC_primed
0.938894	ESC	ESC_primed
0.938861	ESC	ESC_primed
0.93885	ESC	ESC_primed
0.938833	ESC	ESC_primed
0.938825	ESC	ESC_primed
0.938803	ESC	ESC_primed
0.938801	ESC	ESC_primed
0.938801	ESC	ESC_primed
0.9388	ESC	ESC_primed
0.938791	ESC	ESC_primed
0.938787	ESC	ESC_primed
0.938786	ESC	ESC_primed
0.938786	ESC	ESC_primed
0.938768	ESC	ESC_primed
0.938757	ESC	ESC_primed
0.938751	ESC	ESC_primed
0.93875	ESC	ESC_primed
0.938719	ESC	ESC_primed
0.938697	ESC	ESC_primed
0.938685	ESC	ESC_primed
0.938679	ESC	ESC_primed
0.938673	ESC	ESC_primed
0.938656	ESC	ESC_primed
0.938655	ESC	ESC_primed
0.938648	ESC	ESC_primed
0.938648	ESC	ESC_primed
0.938643	ESC	ESC_primed
0.938642	ESC	ESC_primed
0.93864	ESC	ESC_primed
0.938632	ESC	ESC_primed
0.938628	ESC	ESC_primed
0.938604	ESC	ESC_primed
0.938584	ESC	ESC_primed
0.938584	ESC	ESC_primed
0.938552	ESC	ESC_primed
0.938531	ESC	ESC_primed
0.938523	ESC	ESC_primed
0.938519	ESC	ESC_primed
0.938518	ESC	ESC_primed
0.938502	ESC	ESC_primed
0.938495	ESC	ESC_primed
0.938495	ESC	ESC_primed
0.938493	ESC	ESC_primed
0.938489	ESC	ESC_primed
0.938462	ESC	ESC_primed
0.938462	ESC	ESC_primed
0.938456	ESC	ESC_primed
0.938442	ESC	ESC_primed
0.938428	ESC	ESC_primed
0.938424	ESC	ESC_primed
0.938422	ESC	ESC_primed
0.938395	ESC	ESC_primed
0.93839	ESC	ESC_primed
0.938389	ESC	ESC_primed
0.938383	ESC	ESC_primed
0.938337	ESC	ESC_primed
0.938328	ESC	ESC_primed
0.938316	ESC	ESC_primed
0.938312	ESC	ESC_primed
0.93831	ESC	ESC_primed
0.938299	ESC	ESC_primed
0.93829	ESC	ESC_primed
0.938283	ESC	ESC_primed
0.938281	ESC	ESC_primed
0.938278	ESC	ESC_primed
0.938272	ESC	ESC_primed
0.938261	ESC	ESC_primed
0.93825	d3	Fibroblast
0.938239	ESC	ESC_primed
0.938238	ESC	ESC_primed
0.938234	ESC	ESC_primed
0.938231	ESC	ESC_primed
0.938215	ESC	ESC_primed
0.938189	ESC	ESC_primed
0.93818	ESC	ESC_primed
0.938169	ESC	ESC_primed
0.938163	ESC	ESC_primed
0.938156	ESC	ESC_primed
0.938148	ESC	ESC_primed
0.938141	ESC	ESC_primed
0.93814	ESC	ESC_primed
0.938139	ESC	ESC_primed
0.938119	ESC	ESC_primed
0.938114	ESC	ESC_primed
0.938112	ESC	ESC_primed
0.938106	ESC	ESC_primed
0.93808	ESC	ESC_primed
0.938071	ESC	ESC_primed
0.938045	ESC	ESC_primed
0.938027	ESC	ESC_primed
0.938015	ESC	ESC_primed
0.938005	ESC	ESC_primed
0.938003	ESC	ESC_primed
0.937997	ESC	ESC_primed
0.937978	ESC	ESC_primed
0.937977	ESC	ESC_primed
0.93797	ESC	ESC_primed
0.937966	ESC	ESC_primed
0.937954	ESC	ESC_primed
0.937929	ESC	ESC_primed
0.937922	ESC	ESC_primed
0.937902	ESC	ESC_primed
0.937895	ESC	ESC_primed
0.937886	ESC	ESC_primed
0.937874	ESC	ESC_primed
0.937871	ESC	ESC_primed
0.93787	ESC	ESC_primed
0.937856	ESC	ESC_primed
0.937843	ESC	ESC_primed
0.937813	ESC	ESC_primed
0.937809	ESC	ESC_primed
0.937803	ESC	ESC_primed
0.937792	ESC	ESC_primed
0.93779	ESC	ESC_primed
0.937784	ESC	ESC_primed
0.937779	ESC	ESC_primed
0.937773	ESC	ESC_primed
0.937771	ESC	ESC_primed
0.937762	ESC	ESC_primed
0.937757	ESC	ESC_primed
0.937755	ESC	ESC_primed
0.937743	ESC	ESC_primed
0.937742	ESC	ESC_primed
0.937733	ESC	ESC_primed
0.937732	ESC	ESC_primed
0.937724	ESC	ESC_primed
0.937701	ESC	ESC_primed
0.9377	ESC	ESC_primed
0.937696	ESC	ESC_primed
0.937675	ESC	ESC_primed
0.937641	ESC	ESC_primed
0.937627	ESC	ESC_primed
0.937622	ESC	ESC_primed
0.937619	ESC	ESC_primed
0.937617	ESC	ESC_primed
0.937616	ESC	ESC_primed
0.93761	ESC	ESC_primed
0.937609	ESC	ESC_primed
0.937601	ESC	ESC_primed
0.937574	ESC	ESC_primed
0.937572	ESC	ESC_primed
0.937556	ESC	ESC_primed
0.937542	ESC	ESC_primed
0.937523	ESC	ESC_primed
0.937519	d0	Fibroblast
0.9375	ESC	ESC_primed
0.9375	ESC	ESC_primed
0.9375	ESC	ESC_primed
0.937489	ESC	ESC_primed
0.937471	ESC	ESC_primed
0.937458	ESC	ESC_primed
0.937443	ESC	ESC_primed
0.937441	ESC	ESC_primed
0.937425	ESC	ESC_primed
0.937422	ESC	ESC_primed
0.937414	ESC	ESC_primed
0.937412	ESC	ESC_primed
0.937403	ESC	ESC_primed
0.937393	ESC	ESC_primed
0.937391	ESC	ESC_primed
0.937382	ESC	ESC_primed
0.937367	ESC	ESC_primed
0.937361	ESC	ESC_primed
0.937358	ESC	ESC_primed
0.937357	ESC	ESC_primed
0.937356	ESC	ESC_primed
0.937355	ESC	ESC_primed
0.937348	ESC	ESC_primed
0.93734	ESC	ESC_primed
0.93733	ESC	ESC_primed
0.937328	ESC	ESC_primed
0.937324	ESC	ESC_primed
0.937322	ESC	ESC_primed
0.937319	ESC	ESC_primed
0.937317	ESC	ESC_primed
0.937313	ESC	ESC_primed
0.937304	ESC	ESC_primed
0.937304	ESC	ESC_primed
0.937301	d0	Fibroblast
0.9373	ESC	ESC_primed
0.937291	ESC	ESC_primed
0.937286	ESC	ESC_primed
0.937278	ESC	ESC_primed
0.937268	ESC	ESC_primed
0.937255	ESC	ESC_primed
0.937255	ESC	ESC_primed
0.937254	ESC	ESC_primed
0.937244	ESC	ESC_primed
0.937242	ESC	ESC_primed
0.937223	ESC	ESC_primed
0.937213	ESC	ESC_primed
0.937185	ESC	ESC_primed
0.937182	ESC	ESC_primed
0.937181	ESC	ESC_primed
0.937177	ESC	ESC_primed
0.937167	ESC	ESC_primed
0.937162	ESC	ESC_primed
0.937153	ESC	ESC_primed
0.93715	ESC	ESC_primed
0.937146	ESC	ESC_primed
0.937143	ESC	ESC_primed
0.937141	ESC	ESC_primed
0.937139	ESC	ESC_primed
0.937139	ESC	ESC_primed
0.937132	ESC	ESC_primed
0.937114	ESC	ESC_primed
0.937088	ESC	ESC_primed
0.937085	ESC	ESC_primed
0.937083	ESC	ESC_primed
0.937077	ESC	ESC_primed
0.937072	ESC	ESC_primed
0.937055	ESC	ESC_primed
0.937054	ESC	ESC_primed
0.937054	ESC	ESC_primed
0.93705	ESC	ESC_primed
0.937039	ESC	ESC_primed
0.937035	ESC	ESC_primed
0.93703	ESC	ESC_primed
0.937024	ESC	ESC_primed
0.937017	ESC	ESC_primed
0.937008	ESC	ESC_primed
0.937008	ESC	ESC_primed
0.936996	ESC	ESC_primed
0.936993	ESC	ESC_primed
0.936991	ESC	ESC_primed
0.93699	ESC	ESC_primed
0.936961	ESC	ESC_primed
0.936958	ESC	ESC_primed
0.936957	ESC	ESC_primed
0.93695	ESC	ESC_primed
0.936946	ESC	ESC_primed
0.936941	ESC	ESC_primed
0.936937	ESC	ESC_primed
0.936935	ESC	ESC_primed
0.93692	ESC	ESC_primed
0.936914	ESC	ESC_primed
0.936913	ESC	ESC_primed
0.93691	ESC	ESC_primed
0.936907	ESC	ESC_primed
0.936904	ESC	ESC_primed
0.936888	ESC	ESC_primed
0.936885	ESC	ESC_primed
0.93688	ESC	ESC_primed
0.93687	ESC	ESC_primed
0.936865	ESC	ESC_primed
0.936855	ESC	ESC_primed
0.93683	ESC	ESC_primed
0.936828	ESC	ESC_primed
0.936818	ESC	ESC_primed
0.936806	ESC	ESC_primed
0.936805	ESC	ESC_primed
0.9368	ESC	ESC_primed
0.936792	ESC	ESC_primed
0.936786	ESC	ESC_primed
0.936782	ESC	ESC_primed
0.936782	ESC	ESC_primed
0.936759	ESC	ESC_primed
0.936756	ESC	ESC_primed
0.936727	ESC	ESC_primed
0.936723	ESC	ESC_primed
0.936689	ESC	ESC_primed
0.936677	ESC	ESC_primed
0.936672	ESC	ESC_primed
0.93667	ESC	ESC_primed
0.936665	ESC	ESC_primed
0.93666	ESC	ESC_primed
0.936659	ESC	ESC_primed
0.936653	ESC	ESC_primed
0.936649	ESC	ESC_primed
0.936647	ESC	ESC_primed
0.936642	ESC	ESC_primed
0.936618	ESC	ESC_primed
0.93661	ESC	ESC_primed
0.936599	ESC	ESC_primed
0.936598	ESC	ESC_primed
0.936591	ESC	ESC_primed
0.936584	ESC	ESC_primed
0.93658	ESC	ESC_primed
0.936579	ESC	ESC_primed
0.936577	ESC	ESC_primed
0.936571	ESC	ESC_primed
0.936564	ESC	ESC_primed
0.936562	ESC	ESC_primed
0.936559	ESC	ESC_primed
0.936552	ESC	ESC_primed
0.936548	ESC	ESC_primed
0.936543	ESC	ESC_primed
0.936539	ESC	ESC_primed
0.936535	ESC	ESC_primed
0.936522	ESC	ESC_primed
0.936517	ESC	ESC_primed
0.936508	ESC	ESC_primed
0.936492	ESC	ESC_primed
0.936492	ESC	ESC_primed
0.936478	ESC	ESC_primed
0.936471	ESC	ESC_primed
0.93646	ESC	ESC_primed
0.936459	ESC	ESC_primed
0.936457	ESC	ESC_primed
0.936451	ESC	ESC_primed
0.936445	ESC	ESC_primed
0.936445	ESC	ESC_primed
0.936435	ESC	ESC_primed
0.93643	ESC	ESC_primed
0.936429	ESC	ESC_primed
0.936428	ESC	ESC_primed
0.936423	ESC	ESC_primed
0.936419	ESC	ESC_primed
0.936419	ESC	ESC_primed
0.936414	ESC	ESC_primed
0.936408	ESC	ESC_primed
0.936408	ESC	ESC_primed
0.936406	ESC	ESC_primed
0.9364	ESC	ESC_primed
0.936396	ESC	ESC_primed
0.936388	ESC	ESC_primed
0.936387	ESC	ESC_primed
0.936387	ESC	ESC_primed
0.936376	ESC	ESC_primed
0.936358	ESC	ESC_primed
0.936355	ESC	ESC_primed
0.936351	ESC	ESC_primed
0.936341	ESC	ESC_primed
0.936334	ESC	ESC_primed
0.936323	ESC	ESC_primed
0.936322	ESC	ESC_primed
0.936314	ESC	ESC_primed
0.936314	ESC	ESC_primed
0.936306	ESC	ESC_primed
0.936289	ESC	ESC_primed
0.936284	ESC	ESC_primed
0.93628	ESC	ESC_primed
0.936276	ESC	ESC_primed
0.936255	ESC	ESC_primed
0.936248	ESC	ESC_primed
0.936243	ESC	ESC_primed
0.936236	ESC	ESC_primed
0.936228	ESC	ESC_primed
0.936228	ESC	ESC_primed
0.936208	ESC	ESC_primed
0.936202	ESC	ESC_primed
0.936201	ESC	ESC_primed
0.936192	ESC	ESC_primed
0.936187	ESC	ESC_primed
0.936179	ESC	ESC_primed
0.93617	ESC	ESC_primed
0.936162	ESC	ESC_primed
0.936156	ESC	ESC_primed
0.936155	ESC	ESC_primed
0.936151	ESC	ESC_primed
0.936148	ESC	ESC_primed
0.936146	ESC	ESC_primed
0.936145	ESC	ESC_primed
0.936143	ESC	ESC_primed
0.936142	ESC	ESC_primed
0.936136	ESC	ESC_primed
0.936135	ESC	ESC_primed
0.93613	ESC	ESC_primed
0.936129	ESC	ESC_primed
0.936128	ESC	ESC_primed
0.936126	ESC	ESC_primed
0.93612	ESC	ESC_primed
0.936118	ESC	ESC_primed
0.936095	ESC	ESC_primed
0.936094	ESC	ESC_primed
0.93609	ESC	ESC_primed
0.936039	ESC	ESC_primed
0.936031	ESC	ESC_primed
0.936021	ESC	ESC_primed
0.936012	ESC	ESC_primed
0.935998	ESC	ESC_primed
0.93599	ESC	ESC_primed
0.935985	ESC	ESC_primed
0.935981	ESC	ESC_primed
0.935979	ESC	ESC_primed
0.935977	ESC	ESC_primed
0.935967	ESC	ESC_primed
0.935965	ESC	ESC_primed
0.935942	ESC	ESC_primed
0.935932	ESC	ESC_primed
0.935925	ESC	ESC_primed
0.935922	ESC	ESC_primed
0.935917	ESC	ESC_primed
0.935905	ESC	ESC_primed
0.935901	ESC	ESC_primed
0.935901	ESC	ESC_primed
0.935897	ESC	ESC_primed
0.935897	ESC	ESC_primed
0.935892	ESC	ESC_primed
0.935884	ESC	ESC_primed
0.935882	ESC	ESC_primed
0.935875	ESC	ESC_primed
0.935874	ESC	ESC_primed
0.935865	ESC	ESC_primed
0.935864	ESC	ESC_primed
0.935862	ESC	ESC_primed
0.935857	ESC	ESC_primed
0.935857	ESC	ESC_primed
0.935842	ESC	ESC_primed
0.935839	ESC	ESC_primed
0.935835	d3	Fibroblast
0.935825	ESC	ESC_primed
0.935821	ESC	ESC_primed
0.935818	ESC	ESC_primed
0.935811	ESC	ESC_primed
0.935808	ESC	ESC_primed
0.935807	ESC	ESC_primed
0.935804	d0	Fibroblast
0.935802	ESC	ESC_primed
0.935801	ESC	ESC_primed
0.935799	ESC	ESC_primed
0.935796	ESC	ESC_primed
0.935788	ESC	ESC_primed
0.935788	d3	Fibroblast
0.935784	ESC	ESC_primed
0.935772	ESC	ESC_primed
0.935761	ESC	ESC_primed
0.935761	ESC	ESC_primed
0.935744	ESC	ESC_primed
0.935743	ESC	ESC_primed
0.935741	ESC	ESC_primed
0.935727	ESC	ESC_primed
0.935725	ESC	ESC_primed
0.935724	ESC	ESC_primed
0.935717	ESC	ESC_primed
0.935717	ESC	ESC_primed
0.935712	ESC	ESC_primed
0.935711	ESC	ESC_primed
0.935708	ESC	ESC_primed
0.935702	ESC	ESC_primed
0.935696	ESC	ESC_primed
0.935679	ESC	ESC_primed
0.935667	ESC	ESC_primed
0.93566	ESC	ESC_primed
0.935618	ESC	ESC_primed
0.935611	ESC	ESC_primed
0.935603	ESC	ESC_primed
0.935584	ESC	ESC_primed
0.935581	ESC	ESC_primed
0.935581	ESC	ESC_primed
0.935576	ESC	ESC_primed
0.935561	ESC	ESC_primed
0.935558	ESC	ESC_primed
0.935552	ESC	ESC_primed
0.935543	ESC	ESC_primed
0.935515	ESC	ESC_primed
0.935513	ESC	ESC_primed
0.935504	ESC	ESC_primed
0.935502	ESC	ESC_primed
0.935501	ESC	ESC_primed
0.935496	ESC	ESC_primed
0.935495	ESC	ESC_primed
0.935484	ESC	ESC_primed
0.935473	ESC	ESC_primed
0.935472	ESC	ESC_primed
0.93547	ESC	ESC_primed
0.935438	ESC	ESC_primed
0.935433	ESC	ESC_primed
0.935428	ESC	ESC_primed
0.935424	ESC	ESC_primed
0.935424	ESC	ESC_primed
0.935423	ESC	ESC_primed
0.935405	ESC	ESC_primed
0.9354	ESC	ESC_primed
0.935379	ESC	ESC_primed
0.935379	ESC	ESC_primed
0.93537	ESC	ESC_primed
0.935366	d0	Fibroblast
0.93536	ESC	ESC_primed
0.935359	ESC	ESC_primed
0.935357	ESC	ESC_primed
0.935354	ESC	ESC_primed
0.935348	ESC	ESC_primed
0.935343	ESC	ESC_primed
0.93534	ESC	ESC_primed
0.935333	ESC	ESC_primed
0.935331	ESC	ESC_primed
0.935326	ESC	ESC_primed
0.935322	ESC	ESC_primed
0.93532	ESC	ESC_primed
0.935305	ESC	ESC_primed
0.935301	ESC	ESC_primed
0.935298	ESC	ESC_primed
0.935294	ESC	ESC_primed
0.935291	ESC	ESC_primed
0.935289	ESC	ESC_primed
0.935286	ESC	ESC_primed
0.935285	ESC	ESC_primed
0.935283	ESC	ESC_primed
0.935281	ESC	ESC_primed
0.935276	ESC	ESC_primed
0.935265	ESC	ESC_primed
0.935262	ESC	ESC_primed
0.935257	ESC	ESC_primed
0.935257	ESC	ESC_primed
0.935257	ESC	ESC_primed
0.935249	ESC	ESC_primed
0.935249	ESC	ESC_primed
0.93524	ESC	ESC_primed
0.93524	ESC	ESC_primed
0.935238	ESC	ESC_primed
0.935231	ESC	ESC_primed
0.93522	ESC	ESC_primed
0.935219	ESC	ESC_primed
0.935215	ESC	ESC_primed
0.935215	ESC	ESC_primed
0.935204	ESC	ESC_primed
0.935202	ESC	ESC_primed
0.935194	ESC	ESC_primed
0.935194	ESC	ESC_primed
0.935189	ESC	ESC_primed
0.935187	ESC	ESC_primed
0.935183	ESC	ESC_primed
0.935177	ESC	ESC_primed
0.935171	ESC	ESC_primed
0.935169	ESC	ESC_primed
0.935154	ESC	ESC_primed
0.935154	ESC	ESC_primed
0.935153	ESC	ESC_primed
0.935149	ESC	ESC_primed
0.935146	ESC	ESC_primed
0.935145	ESC	ESC_primed
0.935145	ESC	ESC_primed
0.93514	ESC	ESC_primed
0.93514	ESC	ESC_primed
0.935138	ESC	ESC_primed
0.935133	ESC	ESC_primed
0.935131	ESC	ESC_primed
0.935124	ESC	ESC_primed
0.935119	ESC	ESC_primed
0.935115	ESC	ESC_primed
0.935115	ESC	ESC_primed
0.935113	ESC	ESC_primed
0.935111	ESC	ESC_primed
0.935096	ESC	ESC_primed
0.93509	ESC	ESC_primed
0.935087	ESC	ESC_primed
0.935084	ESC	ESC_primed
0.935082	ESC	ESC_primed
0.935077	ESC	ESC_primed
0.935075	ESC	ESC_primed
0.935074	ESC	ESC_primed
0.935065	ESC	ESC_primed
0.935061	ESC	ESC_primed
0.935049	ESC	ESC_primed
0.935039	ESC	ESC_primed
0.935026	ESC	ESC_primed
0.935021	ESC	ESC_primed
0.935016	ESC	ESC_primed
0.935015	ESC	ESC_primed
0.935011	ESC	ESC_primed
0.93501	ESC	ESC_primed
0.934996	ESC	ESC_primed
0.934992	ESC	ESC_primed
0.934987	ESC	ESC_primed
0.934978	ESC	ESC_primed
0.934967	ESC	ESC_primed
0.934962	ESC	ESC_primed
0.934951	ESC	ESC_primed
0.934944	ESC	ESC_primed
0.934933	ESC	ESC_primed
0.934917	ESC	ESC_primed
0.934913	ESC	ESC_primed
0.934905	ESC	ESC_primed
0.934893	ESC	ESC_primed
0.934886	ESC	ESC_primed
0.934876	ESC	ESC_primed
0.93487	ESC	ESC_primed
0.934869	ESC	ESC_primed
0.934862	ESC	ESC_primed
0.934858	ESC	ESC_primed
0.934854	ESC	ESC_primed
0.934853	ESC	ESC_primed
0.934839	ESC	ESC_primed
0.934837	ESC	ESC_primed
0.934817	ESC	ESC_primed
0.934813	ESC	ESC_primed
0.934812	ESC	ESC_primed
0.934812	ESC	ESC_primed
0.934809	ESC	ESC_primed
0.934809	ESC	ESC_primed
0.934794	ESC	ESC_primed
0.934793	ESC	ESC_primed
0.934783	ESC	ESC_primed
0.934778	ESC	ESC_primed
0.934776	ESC	ESC_primed
0.934773	ESC	ESC_primed
0.934765	ESC	ESC_primed
0.934765	ESC	ESC_primed
0.934756	ESC	ESC_primed
0.934756	ESC	ESC_primed
0.934751	ESC	ESC_primed
0.934745	ESC	ESC_primed
0.934739	ESC	ESC_primed
0.934739	ESC	ESC_primed
0.934738	ESC	ESC_primed
0.934718	ESC	ESC_primed
0.934715	ESC	ESC_primed
0.934711	ESC	ESC_primed
0.934708	ESC	ESC_primed
0.934701	ESC	ESC_primed
0.934696	ESC	ESC_primed
0.934685	ESC	ESC_primed
0.934679	ESC	ESC_primed
0.934669	ESC	ESC_primed
0.934668	ESC	ESC_primed
0.934666	ESC	ESC_primed
0.93466	ESC	ESC_primed
0.93466	ESC	ESC_primed
0.934649	ESC	ESC_primed
0.934643	ESC	ESC_primed
0.934634	ESC	ESC_primed
0.934633	ESC	ESC_primed
0.934628	ESC	ESC_primed
0.934628	ESC	ESC_primed
0.93462	ESC	ESC_primed
0.934619	ESC	ESC_primed
0.93461	ESC	ESC_primed
0.934606	ESC	ESC_primed
0.934605	ESC	ESC_primed
0.934601	ESC	ESC_primed
0.934598	ESC	ESC_primed
0.934597	ESC	ESC_primed
0.934589	ESC	ESC_primed
0.934588	ESC	ESC_primed
0.934587	ESC	ESC_primed
0.934583	ESC	ESC_primed
0.934581	ESC	ESC_primed
0.93457	ESC	ESC_primed
0.93456	ESC	ESC_primed
0.934556	ESC	ESC_primed
0.934544	d3	Fibroblast
0.934539	ESC	ESC_primed
0.934524	ESC	ESC_primed
0.934514	ESC	ESC_primed
0.934512	ESC	ESC_primed
0.934498	ESC	ESC_primed
0.934493	ESC	ESC_primed
0.934486	ESC	ESC_primed
0.934486	ESC	ESC_primed
0.934484	ESC	ESC_primed
0.934477	ESC	ESC_primed
0.934473	ESC	ESC_primed
0.934467	ESC	ESC_primed
0.934466	ESC	ESC_primed
0.934461	ESC	ESC_primed
0.934458	ESC	ESC_primed
0.934452	ESC	ESC_primed
0.93445	ESC	ESC_primed
0.934448	ESC	ESC_primed
0.93444	ESC	ESC_primed
0.934434	ESC	ESC_primed
0.934432	ESC	ESC_primed
0.934426	ESC	ESC_primed
0.934426	ESC	ESC_primed
0.93442	ESC	ESC_primed
0.934417	ESC	ESC_primed
0.934413	ESC	ESC_primed
0.934412	ESC	ESC_primed
0.9344	ESC	ESC_primed
0.934397	ESC	ESC_primed
0.934393	ESC	ESC_primed
0.93439	ESC	ESC_primed
0.934387	ESC	ESC_primed
0.934385	ESC	ESC_primed
0.934378	ESC	ESC_primed
0.934362	ESC	ESC_primed
0.934349	ESC	ESC_primed
0.934348	ESC	ESC_primed
0.934346	ESC	ESC_primed
0.934337	ESC	ESC_primed
0.934336	ESC	ESC_primed
0.934333	ESC	ESC_primed
0.934331	ESC	ESC_primed
0.93433	ESC	ESC_primed
0.934318	ESC	ESC_primed
0.934316	ESC	ESC_primed
0.934304	ESC	ESC_primed
0.934296	ESC	ESC_primed
0.934295	ESC	ESC_primed
0.934293	ESC	ESC_primed
0.934282	ESC	ESC_primed
0.934278	ESC	ESC_primed
0.934274	ESC	ESC_primed
0.934272	ESC	ESC_primed
0.93426	ESC	ESC_primed
0.934255	ESC	ESC_primed
0.934253	ESC	ESC_primed
0.93425	ESC	ESC_primed
0.934249	ESC	ESC_primed
0.93423	ESC	ESC_primed
0.934227	ESC	ESC_primed
0.934226	ESC	ESC_primed
0.934224	ESC	ESC_primed
0.934223	ESC	ESC_primed
0.934222	ESC	ESC_primed
0.934216	ESC	ESC_primed
0.934211	ESC	ESC_primed
0.934205	ESC	ESC_primed
0.934204	ESC	ESC_primed
0.9342	ESC	ESC_primed
0.934196	ESC	ESC_primed
0.934196	ESC	ESC_primed
0.934191	ESC	ESC_primed
0.934187	ESC	ESC_primed
0.934185	ESC	ESC_primed
0.934176	ESC	ESC_primed
0.934167	ESC	ESC_primed
0.934164	ESC	ESC_primed
0.934155	ESC	ESC_primed
0.934151	ESC	ESC_primed
0.934132	ESC	ESC_primed
0.934122	ESC	ESC_primed
0.934121	ESC	ESC_primed
0.934112	ESC	ESC_primed
0.934112	ESC	ESC_primed
0.934106	ESC	ESC_primed
0.934101	ESC	ESC_primed
0.934101	ESC	ESC_primed
0.934088	ESC	ESC_primed
0.934083	ESC	ESC_primed
0.934081	ESC	ESC_primed
0.934078	ESC	ESC_primed
0.934076	ESC	ESC_primed
0.934066	ESC	ESC_primed
0.934066	ESC	ESC_primed
0.934061	ESC	ESC_primed
0.93405	ESC	ESC_primed
0.934034	ESC	ESC_primed
0.934025	ESC	ESC_primed
0.934023	ESC	ESC_primed
0.93402	ESC	ESC_primed
0.934018	ESC	ESC_primed
0.934015	ESC	ESC_primed
0.934012	ESC	ESC_primed
0.93401	ESC	ESC_primed
0.934006	ESC	ESC_primed
0.934003	ESC	ESC_primed
0.933997	ESC	ESC_primed
0.93398	ESC	ESC_primed
0.93398	ESC	ESC_primed
0.933968	ESC	ESC_primed
0.933966	ESC	ESC_primed
0.933962	ESC	ESC_primed
0.93396	ESC	ESC_primed
0.933953	ESC	ESC_primed
0.933952	ESC	ESC_primed
0.933949	ESC	ESC_primed
0.933943	ESC	ESC_primed
0.933939	ESC	ESC_primed
0.933936	ESC	ESC_primed
0.933935	ESC	ESC_primed
0.933934	ESC	ESC_primed
0.933934	ESC	ESC_primed
0.933933	ESC	ESC_primed
0.933927	ESC	ESC_primed
0.933926	ESC	ESC_primed
0.933924	ESC	ESC_primed
0.933921	ESC	ESC_primed
0.933914	ESC	ESC_primed
0.933911	ESC	ESC_primed
0.933901	ESC	ESC_primed
0.933896	ESC	ESC_primed
0.933895	ESC	ESC_primed
0.933891	ESC	ESC_primed
0.93389	ESC	ESC_primed
0.933888	ESC	ESC_primed
0.933887	ESC	ESC_primed
0.933884	ESC	ESC_primed
0.93388	ESC	ESC_primed
0.933877	ESC	ESC_primed
0.933876	d0	Fibroblast
0.933868	ESC	ESC_primed
0.933866	ESC	ESC_primed
0.933853	ESC	ESC_primed
0.933843	ESC	ESC_primed
0.933833	ESC	ESC_primed
0.933831	ESC	ESC_primed
0.933825	ESC	ESC_primed
0.933824	ESC	ESC_primed
0.933817	ESC	ESC_primed
0.933813	ESC	ESC_primed
0.933805	ESC	ESC_primed
0.933804	ESC	ESC_primed
0.933803	ESC	ESC_primed
0.933802	ESC	ESC_primed
0.933792	ESC	ESC_primed
0.933791	ESC	ESC_primed
0.933783	ESC	ESC_primed
0.93378	d0	Fibroblast
0.933777	P3	KSR
0.933775	ESC	ESC_primed
0.933775	ESC	ESC_primed
0.933755	ESC	ESC_primed
0.933754	ESC	ESC_primed
0.933738	ESC	ESC_primed
0.933738	ESC	ESC_primed
0.933735	ESC	ESC_primed
0.933728	ESC	ESC_primed
0.933723	ESC	ESC_primed
0.933723	ESC	ESC_primed
0.933721	ESC	ESC_primed
0.93372	ESC	ESC_primed
0.933718	ESC	ESC_primed
0.933715	ESC	ESC_primed
0.93371	ESC	ESC_primed
0.933709	ESC	ESC_primed
0.933709	ESC	ESC_primed
0.933706	ESC	ESC_primed
0.933699	ESC	ESC_primed
0.933691	ESC	ESC_primed
0.93369	ESC	ESC_primed
0.933688	ESC	ESC_primed
0.933688	ESC	ESC_primed
0.933685	ESC	ESC_primed
0.933682	ESC	ESC_primed
0.933681	ESC	ESC_primed
0.933681	ESC	ESC_primed
0.933673	ESC	ESC_primed
0.93367	ESC	ESC_primed
0.933668	ESC	ESC_primed
0.933667	ESC	ESC_primed
0.933666	ESC	ESC_primed
0.933666	ESC	ESC_primed
0.933664	ESC	ESC_primed
0.933656	ESC	ESC_primed
0.933654	ESC	ESC_primed
0.93364	ESC	ESC_primed
0.933632	ESC	ESC_primed
0.933631	ESC	ESC_primed
0.933628	ESC	ESC_primed
0.933626	ESC	ESC_primed
0.933623	ESC	ESC_primed
0.933621	ESC	ESC_primed
0.933614	ESC	ESC_primed
0.933614	ESC	ESC_primed
0.933612	ESC	ESC_primed
0.933609	ESC	ESC_primed
0.933604	ESC	ESC_primed
0.933602	ESC	ESC_primed
0.933601	ESC	ESC_primed
0.933589	ESC	ESC_primed
0.933586	ESC	ESC_primed
0.933582	ESC	ESC_primed
0.933578	ESC	ESC_primed
0.933574	ESC	ESC_primed
0.933569	ESC	ESC_primed
0.933561	ESC	ESC_primed
0.93356	ESC	ESC_primed
0.933553	ESC	ESC_primed
0.933552	ESC	ESC_primed
0.933544	ESC	ESC_primed
0.933541	ESC	ESC_primed
0.933536	ESC	ESC_primed
0.933531	ESC	ESC_primed
0.93353	ESC	ESC_primed
0.933529	ESC	ESC_primed
0.933528	ESC	ESC_primed
0.933525	ESC	ESC_primed
0.933519	ESC	ESC_primed
0.933511	ESC	ESC_primed
0.933509	ESC	ESC_primed
0.933503	ESC	ESC_primed
0.933498	ESC	ESC_primed
0.933495	ESC	ESC_primed
0.933493	ESC	ESC_primed
0.933491	ESC	ESC_primed
0.933486	ESC	ESC_primed
0.933482	ESC	ESC_primed
0.933479	ESC	ESC_primed
0.933478	ESC	ESC_primed
0.933477	ESC	ESC_primed
0.933469	ESC	ESC_primed
0.933466	ESC	ESC_primed
0.933442	ESC	ESC_primed
0.933442	ESC	ESC_primed
0.933439	ESC	ESC_primed
0.933426	ESC	ESC_primed
0.933425	ESC	ESC_primed
0.933422	ESC	ESC_primed
0.933421	ESC	ESC_primed
0.933418	ESC	ESC_primed
0.933412	ESC	ESC_primed
0.933397	ESC	ESC_primed
0.933396	ESC	ESC_primed
0.933393	ESC	ESC_primed
0.933392	ESC	ESC_primed
0.933392	ESC	ESC_primed
0.933388	ESC	ESC_primed
0.933388	ESC	ESC_primed
0.933388	ESC	ESC_primed
0.933386	ESC	ESC_primed
0.933386	ESC	ESC_primed
0.933385	ESC	ESC_primed
0.933382	ESC	ESC_primed
0.93337	ESC	ESC_primed
0.933364	ESC	ESC_primed
0.933363	ESC	ESC_primed
0.93336	ESC	ESC_primed
0.933359	ESC	ESC_primed
0.933348	ESC	ESC_primed
0.933333	ESC	ESC_primed
0.933333	ESC	ESC_primed
0.933333	ESC	ESC_primed
0.933333	ESC	ESC_primed
0.933333	ESC	ESC_primed
0.933333	ESC	ESC_primed
0.933333	ESC	ESC_primed
0.933318	ESC	ESC_primed
0.933317	ESC	ESC_primed
0.933315	ESC	ESC_primed
0.933315	ESC	ESC_primed
0.933314	ESC	ESC_primed
0.933309	ESC	ESC_primed
0.933308	ESC	ESC_primed
0.933307	ESC	ESC_primed
0.933306	ESC	ESC_primed
0.933304	ESC	ESC_primed
0.9333	ESC	ESC_primed
0.933291	ESC	ESC_primed
0.933284	ESC	ESC_primed
0.933277	ESC	ESC_primed
0.933274	ESC	ESC_primed
0.933264	ESC	ESC_primed
0.933259	ESC	ESC_primed
0.933259	ESC	ESC_primed
0.933254	ESC	ESC_primed
0.933251	ESC	ESC_primed
0.933251	ESC	ESC_primed
0.93325	ESC	ESC_primed
0.93324	ESC	ESC_primed
0.933232	ESC	ESC_primed
0.93323	ESC	ESC_primed
0.933221	ESC	ESC_primed
0.93322	ESC	ESC_primed
0.933216	ESC	ESC_primed
0.933211	ESC	ESC_primed
0.93321	ESC	ESC_primed
0.933208	ESC	ESC_primed
0.933205	ESC	ESC_primed
0.933201	ESC	ESC_primed
0.933198	ESC	ESC_primed
0.933194	ESC	ESC_primed
0.933194	ESC	ESC_primed
0.933193	ESC	ESC_primed
0.933193	ESC	ESC_primed
0.933191	ESC	ESC_primed
0.933189	ESC	ESC_primed
0.933181	ESC	ESC_primed
0.93318	ESC	ESC_primed
0.933177	ESC	ESC_primed
0.933171	ESC	ESC_primed
0.933167	ESC	ESC_primed
0.933163	ESC	ESC_primed
0.933159	ESC	ESC_primed
0.933158	ESC	ESC_primed
0.933151	ESC	ESC_primed
0.933151	ESC	ESC_primed
0.933139	d0	Fibroblast
0.933138	ESC	ESC_primed
0.933135	ESC	ESC_primed
0.933133	ESC	ESC_primed
0.933116	ESC	ESC_primed
0.933114	ESC	ESC_primed
0.933102	ESC	ESC_primed
0.933102	ESC	ESC_primed
0.933099	ESC	ESC_primed
0.933099	ESC	ESC_primed
0.933097	ESC	ESC_primed
0.933091	ESC	ESC_primed
0.933083	ESC	ESC_primed
0.933082	ESC	ESC_primed
0.933081	P3	KSR
0.933071	d0	Fibroblast
0.933071	ESC	ESC_primed
0.933068	ESC	ESC_primed
0.93306	ESC	ESC_primed
0.933058	ESC	ESC_primed
0.933056	ESC	ESC_primed
0.933044	ESC	ESC_primed
0.933038	ESC	ESC_primed
0.933037	ESC	ESC_primed
0.93303	ESC	ESC_primed
0.933029	ESC	ESC_primed
0.933028	ESC	ESC_primed
0.933027	ESC	ESC_primed
0.933024	ESC	ESC_primed
0.933024	ESC	ESC_primed
0.933023	ESC	ESC_primed
0.933019	ESC	ESC_primed
0.933018	ESC	ESC_primed
0.933016	ESC	ESC_primed
0.933014	ESC	ESC_primed
0.93301	ESC	ESC_primed
0.932989	ESC	ESC_primed
0.932983	ESC	ESC_primed
0.932965	ESC	ESC_primed
0.932957	ESC	ESC_primed
0.932949	ESC	ESC_primed
0.932947	ESC	ESC_primed
0.932947	ESC	ESC_primed
0.932946	ESC	ESC_primed
0.932945	ESC	ESC_primed
0.932943	ESC	ESC_primed
0.932934	ESC	ESC_primed
0.932918	ESC	ESC_primed
0.932916	ESC	ESC_primed
0.932914	ESC	ESC_primed
0.932914	ESC	ESC_primed
0.932913	ESC	ESC_primed
0.932912	ESC	ESC_primed
0.932908	ESC	ESC_primed
0.932907	ESC	ESC_primed
0.932898	ESC	ESC_primed
0.932897	d0	Fibroblast
0.932894	ESC	ESC_primed
0.932891	ESC	ESC_primed
0.932888	ESC	ESC_primed
0.932888	ESC	ESC_primed
0.932886	ESC	ESC_primed
0.932884	ESC	ESC_primed
0.932877	ESC	ESC_primed
0.932874	ESC	ESC_primed
0.932873	ESC	ESC_primed
0.932871	ESC	ESC_primed
0.93287	ESC	ESC_primed
0.932868	ESC	ESC_primed
0.932864	ESC	ESC_primed
0.932855	ESC	ESC_primed
0.932848	ESC	ESC_primed
0.932839	ESC	ESC_primed
0.932833	ESC	ESC_primed
0.932829	ESC	ESC_primed
0.932824	ESC	ESC_primed
0.932822	P3	KSR
0.932811	ESC	ESC_primed
0.932809	ESC	ESC_primed
0.932808	ESC	ESC_primed
0.932804	ESC	ESC_primed
0.932803	ESC	ESC_primed
0.932802	ESC	ESC_primed
0.932793	ESC	ESC_primed
0.932788	ESC	ESC_primed
0.932782	ESC	ESC_primed
0.93277	ESC	ESC_primed
0.932768	ESC	ESC_primed
0.932765	ESC	ESC_primed
0.932746	ESC	ESC_primed
0.932744	ESC	ESC_primed
0.932742	ESC	ESC_primed
0.932739	ESC	ESC_primed
0.932734	ESC	ESC_primed
0.932732	ESC	ESC_primed
0.932732	ESC	ESC_primed
0.932731	ESC	ESC_primed
0.932727	ESC	ESC_primed
0.932715	ESC	ESC_primed
0.932709	ESC	ESC_primed
0.932701	ESC	ESC_primed
0.932699	ESC	ESC_primed
0.932696	ESC	ESC_primed
0.932692	ESC	ESC_primed
0.932689	ESC	ESC_primed
0.932686	ESC	ESC_primed
0.932686	ESC	ESC_primed
0.932685	ESC	ESC_primed
0.932676	ESC	ESC_primed
0.932676	ESC	ESC_primed
0.932673	ESC	ESC_primed
0.932673	ESC	ESC_primed
0.932652	ESC	ESC_primed
0.93265	ESC	ESC_primed
0.932648	ESC	ESC_primed
0.932645	ESC	ESC_primed
0.932644	P3	KSR
0.932631	ESC	ESC_primed
0.932626	ESC	ESC_primed
0.93262	ESC	ESC_primed
0.93262	ESC	ESC_primed
0.932613	ESC	ESC_primed
0.932613	ESC	ESC_primed
0.93261	ESC	ESC_primed
0.932608	ESC	ESC_primed
0.932606	ESC	ESC_primed
0.932603	ESC	ESC_primed
0.932602	ESC	ESC_primed
0.932599	ESC	ESC_primed
0.932595	ESC	ESC_primed
0.932592	ESC	ESC_primed
0.932588	ESC	ESC_primed
0.932584	ESC	ESC_primed
0.932576	ESC	ESC_primed
0.932571	ESC	ESC_primed
0.93257	ESC	ESC_primed
0.932564	ESC	ESC_primed
0.932564	ESC	ESC_primed
0.932564	ESC	ESC_primed
0.932556	ESC	ESC_primed
0.932554	ESC	ESC_primed
0.932552	ESC	ESC_primed
0.932551	ESC	ESC_primed
0.932551	ESC	ESC_primed
0.932542	ESC	ESC_primed
0.932542	ESC	ESC_primed
0.932537	ESC	ESC_primed
0.932537	ESC	ESC_primed
0.932533	ESC	ESC_primed
0.932529	ESC	ESC_primed
0.932523	ESC	ESC_primed
0.932522	ESC	ESC_primed
0.932519	P3	KSR
0.932515	ESC	ESC_primed
0.932513	ESC	ESC_primed
0.93251	ESC	ESC_primed
0.932508	ESC	ESC_primed
0.932503	ESC	ESC_primed
0.932501	ESC	ESC_primed
0.932501	ESC	ESC_primed
0.932495	ESC	ESC_primed
0.932494	ESC	ESC_primed
0.932488	ESC	ESC_primed
0.932482	ESC	ESC_primed
0.932477	ESC	ESC_primed
0.932473	ESC	ESC_primed
0.932472	ESC	ESC_primed
0.932471	ESC	ESC_primed
0.932466	ESC	ESC_primed
0.932465	ESC	ESC_primed
0.932449	ESC	ESC_primed
0.932439	ESC	ESC_primed
0.932438	ESC	ESC_primed
0.932437	ESC	ESC_primed
0.932432	ESC	ESC_primed
0.932426	ESC	ESC_primed
0.932396	P3	KSR
0.932391	ESC	ESC_primed
0.932387	ESC	ESC_primed
0.932384	ESC	ESC_primed
0.932379	ESC	ESC_primed
0.932378	ESC	ESC_primed
0.932369	ESC	ESC_primed
0.932363	ESC	ESC_primed
0.932362	ESC	ESC_primed
0.932358	ESC	ESC_primed
0.932357	ESC	ESC_primed
0.932356	ESC	ESC_primed
0.932351	ESC	ESC_primed
0.932348	ESC	ESC_primed
0.932341	ESC	ESC_primed
0.932334	ESC	ESC_primed
0.932334	ESC	ESC_primed
0.932326	ESC	ESC_primed
0.932326	ESC	ESC_primed
0.932325	ESC	ESC_primed
0.932315	ESC	ESC_primed
0.932311	ESC	ESC_primed
0.93231	ESC	ESC_primed
0.932296	ESC	ESC_primed
0.932294	ESC	ESC_primed
0.932288	ESC	ESC_primed
0.932288	ESC	ESC_primed
0.932277	ESC	ESC_primed
0.932277	ESC	ESC_primed
0.932275	ESC	ESC_primed
0.93227	ESC	ESC_primed
0.932269	ESC	ESC_primed
0.932269	ESC	ESC_primed
0.932257	ESC	ESC_primed
0.932255	ESC	ESC_primed
0.932253	ESC	ESC_primed
0.932253	ESC	ESC_primed
0.932252	ESC	ESC_primed
0.932248	ESC	ESC_primed
0.932239	ESC	ESC_primed
0.932237	ESC	ESC_primed
0.932237	ESC	ESC_primed
0.932236	ESC	ESC_primed
0.932232	ESC	ESC_primed
0.93223	ESC	ESC_primed
0.93223	ESC	ESC_primed
0.932228	ESC	ESC_primed
0.932223	ESC	ESC_primed
0.932221	ESC	ESC_primed
0.93222	ESC	ESC_primed
0.932219	ESC	ESC_primed
0.932217	ESC	ESC_primed
0.932214	ESC	ESC_primed
0.932209	ESC	ESC_primed
0.932207	ESC	ESC_primed
0.932203	ESC	ESC_primed
0.932203	ESC	ESC_primed
0.932203	ESC	ESC_primed
0.932203	ESC	ESC_primed
0.932196	ESC	ESC_primed
0.932195	ESC	ESC_primed
0.932195	ESC	ESC_primed
0.932191	ESC	ESC_primed
0.93219	ESC	ESC_primed
0.932189	ESC	ESC_primed
0.932185	ESC	ESC_primed
0.932184	ESC	ESC_primed
0.932183	ESC	ESC_primed
0.93218	ESC	ESC_primed
0.932177	ESC	ESC_primed
0.932172	ESC	ESC_primed
0.932171	ESC	ESC_primed
0.93217	ESC	ESC_primed
0.932169	ESC	ESC_primed
0.932166	ESC	ESC_primed
0.932166	ESC	ESC_primed
0.932159	ESC	ESC_primed
0.932159	ESC	ESC_primed
0.932159	ESC	ESC_primed
0.932153	ESC	ESC_primed
0.932153	ESC	ESC_primed
0.932147	ESC	ESC_primed
0.932143	ESC	ESC_primed
0.932137	ESC	ESC_primed
0.932135	d0	Fibroblast
0.932133	ESC	ESC_primed
0.932129	ESC	ESC_primed
0.932128	ESC	ESC_primed
0.932127	ESC	ESC_primed
0.93212	ESC	ESC_primed
0.93212	ESC	ESC_primed
0.932114	ESC	ESC_primed
0.932114	ESC	ESC_primed
0.932112	ESC	ESC_primed
0.932109	ESC	ESC_primed
0.932099	ESC	ESC_primed
0.932099	ESC	ESC_primed
0.932089	ESC	ESC_primed
0.932089	ESC	ESC_primed
0.932088	ESC	ESC_primed
0.932082	ESC	ESC_primed
0.932077	ESC	ESC_primed
0.932077	ESC	ESC_primed
0.932076	ESC	ESC_primed
0.93207	ESC	ESC_primed
0.93207	ESC	ESC_primed
0.932068	ESC	ESC_primed
0.932064	ESC	ESC_primed
0.932063	ESC	ESC_primed
0.932061	ESC	ESC_primed
0.932059	ESC	ESC_primed
0.932057	ESC	ESC_primed
0.932055	ESC	ESC_primed
0.932053	ESC	ESC_primed
0.932051	ESC	ESC_primed
0.93205	ESC	ESC_primed
0.932048	ESC	ESC_primed
0.932045	ESC	ESC_primed
0.932042	ESC	ESC_primed
0.932042	ESC	ESC_primed
0.932039	ESC	ESC_primed
0.932039	ESC	ESC_primed
0.932022	ESC	ESC_primed
0.93202	ESC	ESC_primed
0.932018	ESC	ESC_primed
0.932007	ESC	ESC_primed
0.932005	ESC	ESC_primed
0.932005	d0	Fibroblast
0.931996	ESC	ESC_primed
0.931993	ESC	ESC_primed
0.931987	ESC	ESC_primed
0.931986	ESC	ESC_primed
0.931985	ESC	ESC_primed
0.931981	ESC	ESC_primed
0.931979	ESC	ESC_primed
0.931978	ESC	ESC_primed
0.931966	ESC	ESC_primed
0.931965	ESC	ESC_primed
0.931964	ESC	ESC_primed
0.93196	ESC	ESC_primed
0.931958	ESC	ESC_primed
0.931955	ESC	ESC_primed
0.931953	ESC	ESC_primed
0.931949	ESC	ESC_primed
0.931944	ESC	ESC_primed
0.931943	ESC	ESC_primed
0.931935	ESC	ESC_primed
0.931932	ESC	ESC_primed
0.931931	ESC	ESC_primed
0.931918	ESC	ESC_primed
0.931916	ESC	ESC_primed
0.931915	ESC	ESC_primed
0.931915	ESC	ESC_primed
0.931909	ESC	ESC_primed
0.931907	ESC	ESC_primed
0.931905	ESC	ESC_primed
0.931903	ESC	ESC_primed
0.931901	ESC	ESC_primed
0.931898	ESC	ESC_primed
0.931897	ESC	ESC_primed
0.931893	ESC	ESC_primed
0.931891	ESC	ESC_primed
0.93188	ESC	ESC_primed
0.931879	ESC	ESC_primed
0.931873	ESC	ESC_primed
0.931873	ESC	ESC_primed
0.931872	ESC	ESC_primed
0.931868	ESC	ESC_primed
0.931866	ESC	ESC_primed
0.931862	ESC	ESC_primed
0.931856	ESC	ESC_primed
0.931856	ESC	ESC_primed
0.931856	ESC	ESC_primed
0.931853	ESC	ESC_primed
0.931849	ESC	ESC_primed
0.931848	ESC	ESC_primed
0.931847	ESC	ESC_primed
0.931835	ESC	ESC_primed
0.93183	ESC	ESC_primed
0.931828	ESC	ESC_primed
0.931824	ESC	ESC_primed
0.931819	P3	KSR
0.931818	ESC	ESC_primed
0.931813	ESC	ESC_primed
0.93181	ESC	ESC_primed
0.931801	ESC	ESC_primed
0.931799	ESC	ESC_primed
0.931798	ESC	ESC_primed
0.931787	ESC	ESC_primed
0.931784	ESC	ESC_primed
0.931782	ESC	ESC_primed
0.931775	ESC	ESC_primed
0.931774	ESC	ESC_primed
0.931762	ESC	ESC_primed
0.931754	ESC	ESC_primed
0.931748	ESC	ESC_primed
0.931741	ESC	ESC_primed
0.931737	ESC	ESC_primed
0.931734	ESC	ESC_primed
0.931733	ESC	ESC_primed
0.931728	ESC	ESC_primed
0.931725	ESC	ESC_primed
0.931724	ESC	ESC_primed
0.93172	ESC	ESC_primed
0.931719	ESC	ESC_primed
0.931719	ESC	ESC_primed
0.931717	ESC	ESC_primed
0.931714	ESC	ESC_primed
0.931693	ESC	ESC_primed
0.931693	ESC	ESC_primed
0.931692	ESC	ESC_primed
0.931688	ESC	ESC_primed
0.931685	ESC	ESC_primed
0.931684	ESC	ESC_primed
0.931683	P3	KSR
0.931683	ESC	ESC_primed
0.931683	ESC	ESC_primed
0.931677	ESC	ESC_primed
0.931677	ESC	ESC_primed
0.931677	ESC	ESC_primed
0.931675	ESC	ESC_primed
0.931674	ESC	ESC_primed
[truncated: 486,851+ more rows]

## Sheet: Fig_1c
value	timepoint	media
0.125	ESC	ESC_primed
0.103264	ESC	ESC_primed
0.0804094	ESC	ESC_primed
0.0731063	d21	KSR
0.0723278	d21	KSR
0.070237	d21	KSR
0.0701109	d21	KSR
0.0691583	d21	KSR
0.0685022	d21	KSR
0.0680207	d21	KSR
0.0679318	d21	KSR
0.0678581	d21	KSR
0.0674793	d21	KSR
0.0664001	P10+	KSR
0.06636	P3	KSR
0.0663319	P3	KSR
0.0660843	d21	KSR
0.0654513	P10+	KSR
0.0653564	ESC	ESC_primed
0.0653272	d21	KSR
0.0650555	d21	KSR
0.0650475	d21	KSR
0.0650011	P10+	KSR
0.0649798	d21	KSR
0.0648843	d21	KSR
0.0648685	d21	KSR
0.0646212	P10+	KSR
0.0645161	ESC	ESC_naive
0.0644186	P3	KSR
0.0641944	d21	KSR
0.0641116	d21	KSR
0.0638524	d21	KSR
0.063662	d21	KSR
0.0636242	d21	KSR
0.0635834	d21	KSR
0.0635614	d21	KSR
0.0634488	d21	KSR
0.0634083	P10+	KSR
0.0632144	P10+	KSR
0.0631614	P10+	KSR
0.0631536	P10+	KSR
0.0630293	ESC	ESC_primed
0.062991	d21	KSR
0.0628129	P10+	KSR
0.0628014	P3	KSR
0.0625694	P10+	KSR
0.0625	ESC	ESC_primed
0.0623715	d21	KSR
0.0620915	P10+	KSR
0.0619267	d21	KSR
0.0618513	P10+	KSR
0.0617184	d21	KSR
0.0614917	d21	KSR
0.0614494	P3	KSR
0.0613783	d21	KSR
0.0609388	P10+	KSR
0.0606983	P10+	KSR
0.060525	d21	KSR
0.0604747	P10+	KSR
0.0603437	d21	KSR
0.0602905	P10+	KSR
0.0602887	P10+	KSR
0.060185	P3	KSR
0.0601787	P10+	KSR
0.0601502	d21	KSR
0.0601113	d21	KSR
0.0600102	d21	KSR
0.0597625	P3	KSR
0.0595251	P10+	KSR
0.0593754	P3	KSR
0.0593103	P10+	KSR
0.0592874	d21	KSR
0.059177	P10+	KSR
0.0591155	d21	KSR
0.0590341	d21	KSR
0.0588653	d21	KSR
0.058705	d21	KSR
0.058653	P10+	KSR
0.0586011	d21	KSR
0.0585159	d21	KSR
0.058454	P3	KSR
0.0580243	d21	KSR
0.0579298	d21	KSR
0.0579089	P10+	KSR
0.0578272	P10+	KSR
0.0577762	d21	KSR
0.057681	d21	KSR
0.0576175	d21	KSR
0.057559	d21	KSR
0.0575468	d21	KSR
0.0575224	d21	KSR
0.0574377	P3	KSR
0.0572794	d21	KSR
0.0572067	P3	KSR
0.0570854	d21	KSR
0.0569392	P10+	KSR
0.0569354	P3	KSR
0.0569272	P3	KSR
0.0569228	d21	KSR
0.0568565	P10+	KSR
0.0568443	d21	KSR
0.056806	d21	KSR
0.0567928	d21	KSR
0.0567782	d21	KSR
0.056758	P3	KSR
0.0567561	d21	KSR
0.0566846	d21	KSR
0.0566764	P3	KSR
0.0565926	d21	KSR
0.0565804	d21	KSR
0.0565712	d21	t2iLGoY
0.0565653	d21	KSR
0.0565412	d21	KSR
0.0565105	d21	KSR
0.0565074	d21	KSR
0.0564884	d21	KSR
0.0564517	d21	KSR
0.0563248	d21	KSR
0.0562916	P10+	KSR
0.0562688	d21	KSR
0.0561656	d21	KSR
0.0561055	P3	KSR
0.0561002	d21	KSR
0.0559657	d21	KSR
0.05594	d21	KSR
0.0559304	P10+	KSR
0.055889	d21	KSR
0.0558669	d21	KSR
0.0557908	d21	KSR
0.0557747	ESC	ESC_primed
0.0557676	d21	KSR
0.055724	d21	KSR
0.0555483	P3	KSR
0.0555082	d21	KSR
0.0554845	d21	KSR
0.0553868	P3	KSR
0.0553783	P10+	KSR
0.0553213	P3	KSR
0.0553158	P3	KSR
0.0552793	d21	t2iLGoY
0.0552337	d21	KSR
0.0552315	d21	KSR
0.0551613	d21	KSR
0.0551197	d21	KSR
0.055055	P3	KSR
0.0550472	P10+	KSR
0.0550295	d21	KSR
0.0549756	P10+	KSR
0.0549704	d21	KSR
0.0549476	d21	KSR
0.0549251	P10+	KSR
0.0549053	P10+	KSR
0.0549023	d21	KSR
0.0548931	d21	KSR
0.0548525	d21	KSR
0.0548272	P3	KSR
0.0548022	P10+	KSR
0.0547878	d21	KSR
0.0547631	P10+	KSR
0.0547569	d21	KSR
0.0547309	P10+	KSR
0.0547222	d21	KSR
0.0546716	P10+	KSR
0.0545852	ESC	ESC_primed
0.0545183	d21	KSR
0.0545132	d21	KSR
0.0544748	d21	KSR
0.0544144	ESC	ESC_primed
0.0543382	d21	KSR
0.0542704	d21	KSR
0.0542214	d21	KSR
0.0542167	d21	KSR
0.0541266	d21	KSR
0.0541087	d21	KSR
0.0541011	P10+	KSR
0.0540988	d21	KSR
0.0540546	d21	KSR
0.0540317	d21	KSR
0.05401	P10+	KSR
0.0539511	d21	KSR
0.0539377	d21	KSR
0.0538242	P10+	KSR
0.0538124	d21	KSR
0.053778	ESC	ESC_primed
0.0537653	P3	KSR
0.0537512	P10+	KSR
0.053657	d21	KSR
0.0536012	d21	KSR
0.0535671	P10+	KSR
0.0535592	d21	KSR
0.0535523	P10+	KSR
0.0535341	ESC	ESC_primed
0.0535214	P10+	KSR
0.0534469	d21	KSR
0.0534131	P10+	KSR
0.0533534	d21	KSR
0.05334	d21	KSR
0.0532748	ESC	ESC_primed
0.0532544	P10+	KSR
0.0531845	d21	KSR
0.0529782	d21	KSR
0.0529507	d21	KSR
0.0529464	d21	KSR
0.0529231	P3	KSR
0.0529065	P10+	KSR
0.0528864	d21	KSR
0.0528701	P10+	KSR
0.0528513	d21	KSR
0.0528142	d21	KSR
0.0527957	P10+	KSR
0.0527916	P3	KSR
0.0527778	ESC	ESC_primed
0.0527729	P3	KSR
0.052771	ESC	ESC_primed
0.0527681	ESC	ESC_primed
0.0527599	P3	KSR
0.0527433	P10+	KSR
0.052742	ESC	ESC_primed
0.0527246	ESC	ESC_primed
0.0526753	d21	KSR
0.0526082	d21	KSR
0.052568	d21	KSR
0.0525266	d21	KSR
0.0525153	d21	t2iLGoY
0.0525092	d21	KSR
0.0524934	P10+	KSR
0.0524712	P3	KSR
0.0524626	d21	KSR
0.0524478	P10+	KSR
0.0524369	d21	KSR
0.0524299	P10+	KSR
0.0524274	P10+	KSR
0.0524213	d21	KSR
0.0524166	P3	KSR
0.0523962	P10+	KSR
0.0523892	P3	KSR
0.0523807	d21	KSR
0.0523605	d21	KSR
0.0523277	d21	KSR
0.052311	d21	KSR
0.0522657	P10+	KSR
0.0522555	d21	KSR
0.0522529	d21	KSR
0.0522415	P10+	KSR
0.0521867	d21	KSR
0.0521831	d21	KSR
0.052179	P10+	KSR
0.052176	P10+	KSR
0.0521493	P10+	KSR
0.0521448	ESC	ESC_primed
0.052126	P10+	KSR
0.0520889	d21	KSR
0.0520825	d21	KSR
0.052077	d21	KSR
0.0520536	P10+	KSR
0.0520312	d21	KSR
0.0520191	d21	KSR
0.0520005	d21	KSR
0.0520002	ESC	ESC_primed
0.0519627	d21	KSR
0.0519536	d21	KSR
0.0519481	ESC	ESC_primed
0.0519463	ESC	ESC_primed
0.0519387	ESC	ESC_primed
0.0518873	d21	KSR
0.0518713	ESC	ESC_primed
0.0518584	d21	KSR
0.0517598	P3	KSR
0.0516789	P10+	KSR
0.0516609	d21	KSR
0.0516357	P10+	KSR
0.0516137	d21	KSR
0.0515792	d21	KSR
0.0515751	P10+	KSR
0.0515162	P10+	KSR
0.05148	P3	KSR
0.0514453	P3	KSR
0.0513633	P10+	KSR
0.0513587	P10+	KSR
0.0513464	d21	KSR
0.0513205	P10+	KSR
0.0513065	d21	KSR
0.0512887	d21	KSR
0.0512607	d21	KSR
0.0512585	d21	KSR
0.0512509	P10+	KSR
0.0512431	d21	KSR
0.0512363	d21	KSR
0.0512318	ESC	ESC_primed
0.0512123	P3	KSR
0.0511791	d21	KSR
0.0511728	d21	KSR
0.0511599	d21	KSR
0.0511451	P10+	KSR
0.0510932	P10+	KSR
0.0510909	d21	KSR
0.0510852	d21	KSR
0.051082	P10+	KSR
0.0510452	d21	KSR
0.0510438	ESC	ESC_primed
0.0510282	d21	KSR
0.0510255	d21	KSR
0.0509463	d21	KSR
0.0509138	d21	KSR
0.0508811	d21	KSR
0.0508699	ESC	ESC_primed
0.050835	d21	KSR
0.0508204	P10+	KSR
0.0507917	d21	KSR
0.0507592	P10+	KSR
0.0507439	d21	KSR
0.0507241	d21	KSR
0.0507194	d21	KSR
0.050718	P10+	KSR
0.0507132	P10+	KSR
0.0507043	d21	KSR
0.0506816	P10+	KSR
0.0506787	P10+	KSR
0.0506637	P3	KSR
0.0506531	P3	KSR
0.0506453	P10+	KSR
0.0506331	d21	KSR
0.0506205	d21	t2iLGoY
0.0506172	d21	KSR
0.0506167	P10+	KSR
0.0506092	d21	KSR
0.050601	d21	KSR
0.0505994	P10+	KSR
0.0505949	d21	KSR
0.0505813	d21	KSR
0.0505789	d21	t2iLGoY
0.0505744	d21	KSR
0.0505718	P10+	KSR
0.0505608	P10+	KSR
0.0505465	d21	KSR
0.0505365	d21	KSR
0.0505288	P10+	KSR
0.0505252	P10+	KSR
0.0505108	P3	KSR
0.0505099	d21	KSR
0.0504794	P10+	KSR
0.0504739	P10+	KSR
0.0504541	P10+	KSR
0.050446	P10+	KSR
0.0504314	d21	KSR
0.0503748	P10+	KSR
0.0503714	d21	KSR
0.0503704	P3	KSR
0.0503667	ESC	ESC_primed
0.0503511	d21	KSR
0.0503504	P10+	KSR
0.0503375	P10+	KSR
0.0503329	P10+	KSR
0.0503069	d21	KSR
0.0503063	d21	t2iLGoY
0.050293	ESC	ESC_primed
0.0502701	P3	KSR
0.0502488	d21	KSR
0.050244	P10+	KSR
0.0502277	P3	KSR
0.0502112	P3	KSR
0.0501975	d21	KSR
0.050194	d21	KSR
0.0501535	d21	KSR
0.0501519	P10+	KSR
0.0501459	d21	KSR
0.0501415	d21	KSR
0.0501293	d21	KSR
0.0501018	d21	KSR
0.0500971	d21	KSR
0.050075	d21	KSR
0.050061	d21	KSR
0.0500593	d21	KSR
0.050054	ESC	ESC_primed
0.0500461	d21	KSR
0.0500388	ESC	ESC_primed
0.0500262	d21	KSR
0.0500228	d21	KSR
0.0499966	d21	KSR
0.0499953	d21	KSR
0.0499819	P10+	KSR
0.0499527	d21	KSR
0.0499098	ESC	ESC_primed
0.0499021	ESC	ESC_primed
0.0498966	d21	KSR
0.049874	d21	KSR
0.0498678	P3	KSR
0.0498581	d21	KSR
0.0498547	d21	KSR
0.0498526	d21	KSR
0.0498515	d21	t2iLGoY
0.0498311	P10+	KSR
0.0498094	d21	KSR
0.0498086	d21	KSR
0.0497927	d21	KSR
0.0497878	d21	KSR
0.0497839	P10+	KSR
0.0497419	P10+	KSR
0.0497409	P10+	KSR
0.0497313	P10+	KSR
0.0497245	P10+	KSR
0.0497106	P3	KSR
0.049701	ESC	ESC_primed
0.0496779	P3	KSR
0.0496749	d21	KSR
0.0496712	d21	KSR
0.0496121	d21	KSR
0.0496097	P10+	KSR
0.0495629	d21	KSR
0.0495587	d21	KSR
0.0495584	P10+	KSR
0.0495281	d21	KSR
0.0495168	P3	KSR
0.0494996	P10+	KSR
0.0494807	d21	KSR
0.0494704	P10+	KSR
0.0494606	d21	KSR
0.0494315	P10+	KSR
0.0494127	P3	KSR
0.0493877	P3	KSR
0.0493738	P3	KSR
0.0493708	P10+	KSR
0.049356	d21	KSR
0.04934	d21	KSR
0.0493224	P10+	KSR
0.0493186	d21	KSR
0.0493172	d21	KSR
0.0492972	P3	KSR
0.0492887	d21	t2iLGoY
0.0492875	P10+	KSR
0.0492391	d21	KSR
0.0491935	P10+	KSR
0.0491926	P10+	KSR
0.0491716	d21	KSR
0.0491715	d21	KSR
0.049169	P10+	KSR
0.0491624	P10+	KSR
0.0491449	d21	KSR
0.049108	d21	KSR
0.0490636	ESC	ESC_primed
0.0489952	P10+	KSR
0.0489858	P10+	KSR
0.0489392	d21	KSR
0.0489259	d21	KSR
0.0488683	P3	KSR
0.0488631	P10+	KSR
0.0488572	P3	KSR
0.0488539	P10+	KSR
0.048841	P3	KSR
0.0488314	d21	KSR
0.0488125	d21	KSR
0.0487976	ESC	ESC_primed
0.0487932	P3	KSR
0.0487871	d21	KSR
0.0487645	d21	KSR
0.0487445	P10+	KSR
0.0487338	P10+	KSR
0.0487326	d21	KSR
0.0487241	P3	KSR
0.0487238	P3	KSR
0.0487233	P10+	KSR
0.0486974	P3	KSR
0.0486835	d21	KSR
0.0486703	P3	KSR
0.0486586	P10+	KSR
0.0486387	P3	KSR
0.0486344	P10+	KSR
0.0486253	d21	KSR
0.0486236	d21	KSR
0.0486132	P10+	KSR
0.0485951	P10+	KSR
0.0485895	d21	KSR
0.0485787	d21	KSR
0.0485495	P10+	KSR
0.0485449	d21	KSR
0.0485419	P3	KSR
0.0485333	P10+	KSR
0.048529	P10+	KSR
0.0485245	ESC	ESC_primed
0.0485149	P10+	KSR
0.0484966	d21	KSR
0.0484855	ESC	ESC_primed
0.0484541	d21	KSR
0.0484447	d21	KSR
0.0484442	d21	KSR
0.0484422	P3	KSR
0.0484399	P3	KSR
0.0484397	P10+	KSR
0.0484351	d21	KSR
0.0484305	P10+	KSR
0.0484208	d21	KSR
0.0484168	d21	KSR
0.0484125	d21	KSR
0.048399	P3	KSR
0.0483823	d21	KSR
0.0483739	d21	KSR
0.0483438	P3	KSR
0.0483328	d21	KSR
0.0483157	d21	t2iLGoY
0.0482773	P10+	KSR
0.0482516	d21	KSR
0.0482355	ESC	ESC_primed
0.0482292	P3	KSR
0.0482209	d21	t2iLGoY
0.0482207	P10+	KSR
0.0481604	P10+	KSR
0.0481569	P10+	KSR
0.0481498	P3	KSR
0.0481416	d21	KSR
0.0481291	P10+	KSR
0.0481258	P10+	KSR
0.0481031	P10+	KSR
0.0480915	P10+	KSR
0.0480764	d21	KSR
0.0480757	d21	KSR
0.048067	d21	t2iLGoY
0.0480624	ESC	ESC_primed
0.0480623	P10+	KSR
0.0480551	P10+	KSR
0.0480439	P10+	KSR
0.0480397	d21	KSR
0.0480309	P3	KSR
0.0480252	d21	KSR
0.0480236	P3	KSR
0.0480181	d21	KSR
0.0480046	d21	KSR
0.0480015	P10+	KSR
0.0479979	d21	KSR
0.0479592	P3	KSR
0.0479286	P3	KSR
0.0479164	ESC	ESC_primed
0.0479124	ESC	ESC_primed
0.0478915	d21	KSR
0.0478832	P10+	KSR
0.047874	P10+	KSR
0.0478706	d21	KSR
0.047857	d21	KSR
0.0478375	P3	KSR
0.0478221	d21	KSR
0.0478168	P10+	KSR
0.0478144	d21	KSR
0.0478141	P10+	KSR
0.0478082	P10+	KSR
0.0477981	d21	t2iLGoY
0.0477833	d21	KSR
0.0477832	P10+	KSR
0.0477821	P10+	KSR
0.0477743	P3	KSR
0.0477664	P10+	KSR
0.0477662	P10+	KSR
0.0477614	d21	KSR
0.0477502	P3	KSR
0.047742	P10+	KSR
0.047735	d21	KSR
0.0477252	d21	KSR
0.0477162	ESC	ESC_primed
0.0477112	P3	KSR
0.0477111	P10+	KSR
0.0477081	d21	KSR
0.0477078	P3	KSR
0.0477025	d21	KSR
0.0476993	d21	KSR
0.0476776	P10+	KSR
0.0476699	P10+	KSR
0.0476679	P3	KSR
0.0476369	d21	KSR
0.0476252	P10+	KSR
0.0476223	d21	KSR
0.0476153	d21	KSR
0.0476146	P10+	KSR
0.0476129	P10+	KSR
0.0476119	d21	KSR
0.0475975	d21	t2iLGoY
0.0475942	d21	KSR
0.0475765	d21	KSR
0.0475678	P3	KSR
0.0475609	ESC	ESC_primed
0.0475522	d21	KSR
0.0475507	d21	KSR
0.047541	P3	KSR
0.047529	P3	KSR
0.0475193	d21	KSR
0.0475163	d21	KSR
0.0475141	d21	KSR
0.0475043	d21	KSR
0.0475017	d21	KSR
0.0475001	P3	KSR
0.0475001	d21	KSR
0.0474939	P10+	KSR
0.0474872	P10+	KSR
0.0474793	d21	KSR
0.0474617	d21	KSR
0.0474585	d21	KSR
0.047439	d21	KSR
0.047438	P3	KSR
0.0474317	P10+	KSR
0.0474305	P3	KSR
0.0474289	P10+	KSR
0.047428	d21	KSR
0.0474159	P3	KSR
0.0474086	P3	KSR
0.047405	ESC	ESC_primed
0.0474021	d21	KSR
0.0473918	P3	KSR
0.0473838	d21	t2iLGoY
0.0473759	P10+	KSR
0.0473653	d21	KSR
0.0473637	ESC	ESC_primed
0.0473521	P10+	KSR
0.0473495	P10+	KSR
0.0473381	d21	KSR
0.0473333	d21	KSR
0.047333	P3	KSR
0.0473257	ESC	ESC_primed
0.047306	P10+	KSR
0.047293	d21	KSR
0.0472653	P3	KSR
0.0472622	d21	KSR
0.0472608	d21	KSR
0.0472598	P10+	KSR
0.0472223	d21	KSR
0.0472117	d21	KSR
0.0472035	P10+	KSR
0.0471743	ESC	ESC_primed
0.0471732	d21	KSR
0.0471673	P3	KSR
0.0471578	d21	t2iLGoY
0.0471543	P3	KSR
0.0471536	d21	KSR
0.0471458	P10+	KSR
0.0471436	d21	KSR
0.0471385	P3	KSR
0.0471322	ESC	ESC_primed
0.0471216	d21	KSR
0.0471093	P10+	KSR
0.0471057	P3	KSR
0.0471003	d21	KSR
0.0470976	P10+	KSR
0.0470906	d21	KSR
0.0470886	P10+	KSR
0.0470758	ESC	ESC_primed
0.0470754	d21	t2iLGoY
0.0470575	P3	KSR
0.0470545	d21	KSR
0.0470361	P10+	KSR
0.046999	d21	KSR
0.0469937	P10+	KSR
0.0469868	P10+	KSR
0.0469732	ESC	ESC_primed
0.0469587	P10+	KSR
0.0469485	ESC	ESC_primed
0.0469428	P10+	KSR
0.0469037	d21	KSR
0.0468945	d21	KSR
0.0468891	P10+	KSR
0.0468874	P3	KSR
0.046874	ESC	ESC_primed
0.046872	d21	KSR
0.0468623	d21	KSR
0.0468524	d21	KSR
0.0468479	P3	KSR
0.0468424	P3	KSR
0.0468415	d21	KSR
0.0468396	d21	KSR
0.0468378	P10+	KSR
0.0468305	P3	KSR
0.0468264	P10+	KSR
0.0468263	ESC	ESC_primed
0.0468236	P10+	KSR
0.0468024	P10+	KSR
0.0467941	d21	KSR
0.0467721	P10+	KSR
0.0467538	P3	KSR
0.0467505	P10+	KSR
0.0467332	d21	KSR
0.0467312	d21	t2iLGoY
0.0467309	d21	KSR
0.046709	P10+	KSR
0.0466687	P3	KSR
0.0466666	d21	KSR
0.0466621	d21	KSR
0.0466616	P10+	KSR
0.04666	d21	KSR
0.0466572	d21	KSR
0.0466568	P3	KSR
0.0466566	P3	KSR
0.0466368	P3	KSR
0.0466312	d21	KSR
0.0466309	d21	KSR
0.046628	P10+	KSR
0.0465972	P10+	KSR
0.0465829	P3	KSR
0.046578	d21	KSR
0.0465711	d21	KSR
0.0465698	P3	KSR
0.0465697	d21	KSR
0.0465451	ESC	ESC_primed
0.0465409	d21	KSR
0.0465381	P3	KSR
0.0465334	d21	KSR
0.0465269	d21	KSR
0.0465173	P3	KSR
0.0464937	d21	KSR
0.0464852	P3	KSR
0.0464838	P3	KSR
0.0464688	P10+	KSR
0.0464646	d21	t2iLGoY
0.0464337	d21	KSR
0.0464199	d21	KSR
0.0464183	P3	KSR
0.0464169	P10+	KSR
0.0464165	P10+	KSR
0.0464158	ESC	ESC_primed
0.0464099	P10+	KSR
0.0463993	d21	KSR
0.0463964	d21	KSR
0.0463887	P3	KSR
0.0463726	d21	t2iLGoY
0.0463603	ESC	ESC_primed
0.0463422	d21	KSR
0.0463368	d21	t2iLGoY
0.0463318	d21	KSR
0.0463261	d21	KSR
0.046314	d21	KSR
0.0463055	P3	KSR
0.0462994	P3	KSR
0.0462982	d21	KSR
0.0462934	d21	KSR
0.0462846	d21	KSR
0.0462811	d21	KSR
0.0462743	P10+	KSR
0.0462735	P10+	KSR
0.0462628	d21	KSR
0.0462449	ESC	ESC_primed
0.0462423	d21	KSR
0.0462399	d21	KSR
0.0462333	d21	KSR
0.0462299	d21	KSR
0.0462285	d21	KSR
0.0462285	d21	KSR
0.0462046	ESC	ESC_primed
0.0462026	d21	KSR
0.0462025	d21	KSR
0.0462019	P10+	KSR
0.0461894	P3	KSR
0.0461848	d21	KSR
0.0461797	d21	KSR
0.0461783	d21	KSR
0.0461534	d21	KSR
0.0461477	P10+	KSR
0.0461426	d21	KSR
0.0461426	ESC	ESC_primed
0.0461337	d21	KSR
0.0461301	P10+	KSR
0.0461021	ESC	ESC_primed
0.0460803	P10+	KSR
0.0460764	d21	KSR
0.0460706	P10+	KSR
0.0460647	ESC	ESC_primed
0.0460601	d21	KSR
0.0460599	ESC	ESC_primed
0.0460516	P3	KSR
0.0460481	d21	KSR
0.0460197	d21	KSR
0.0460176	d21	KSR
0.0460137	d21	KSR
0.046011	d21	KSR
0.0460101	P10+	KSR
0.0459846	d21	KSR
0.0459651	P10+	KSR
0.0459645	ESC	ESC_primed
0.0459581	P10+	KSR
0.0459569	P10+	KSR
0.0459528	P10+	KSR
0.0459516	P3	KSR
0.0459487	P10+	KSR
0.0459454	d21	KSR
0.0459368	d21	KSR
0.0459311	d21	KSR
0.0459165	d21	KSR
0.0459009	P10+	KSR
0.0458945	P10+	KSR
0.0458884	P10+	KSR
0.0458734	P10+	KSR
0.0458714	d21	KSR
0.0458334	d21	KSR
0.0458233	d21	KSR
0.0458219	d21	KSR
0.0458176	P10+	KSR
0.0458141	P10+	KSR
0.0458029	P10+	KSR
0.0457982	P10+	KSR
0.0457886	d21	KSR
0.0457839	ESC	ESC_primed
0.0457823	d21	KSR
0.0457814	P10+	KSR
0.0457802	d21	KSR
0.0457708	P3	KSR
0.0457628	P10+	KSR
0.0457516	ESC	ESC_primed
0.0457414	ESC	ESC_primed
0.0457348	d21	KSR
0.0457286	ESC	ESC_primed
0.0457231	P3	KSR
0.045711	P10+	KSR
0.0457066	P10+	KSR
0.0456871	P3	KSR
0.0456807	d21	KSR
0.045671	P10+	KSR
0.0456674	P10+	KSR
0.0456506	d21	KSR
0.0456264	P10+	KSR
0.0456195	P3	KSR
0.0456183	P3	KSR
0.0456072	P10+	KSR
0.0455894	P10+	KSR
0.0455853	P10+	KSR
0.0455833	ESC	ESC_primed
0.045578	d21	KSR
0.0455694	ESC	ESC_primed
0.0455524	d21	KSR
0.0455361	d21	KSR
0.0455183	d21	KSR
0.045508	P10+	KSR
0.0455044	d21	KSR
0.0454969	P3	KSR
0.0454897	d21	KSR
0.0454688	P3	KSR
0.045451	d21	KSR
0.0454368	d21	KSR
0.0454228	d21	KSR
0.0454126	d21	KSR
0.0454066	d21	KSR
0.0454016	d21	KSR
0.0453984	P3	KSR
0.0453969	ESC	ESC_primed
0.0453895	P3	KSR
0.0453808	P10+	KSR
0.0453776	P10+	KSR
0.0453757	P3	KSR
0.0453724	d21	KSR
0.0453721	ESC	ESC_primed
0.0453702	P10+	KSR
0.0453673	P10+	KSR
0.0453656	ESC	ESC_primed
0.045362	P3	KSR
0.0453563	P10+	KSR
0.0453544	P10+	KSR
0.0453499	d21	KSR
0.0453483	d21	KSR
0.0453295	d21	KSR
0.0453281	d21	t2iLGoY
0.0453238	P3	KSR
0.0453234	d21	KSR
0.0453205	d21	KSR
0.0453114	P10+	KSR
0.0453106	P10+	KSR
0.0453053	d21	KSR
0.0452994	P10+	KSR
0.0452739	d21	KSR
0.0452712	P10+	KSR
0.0452679	d21	KSR
0.0452644	d21	KSR
0.0452641	d21	KSR
0.0452632	P10+	KSR
0.0452626	d21	KSR
0.0452426	P10+	KSR
0.0452405	d21	KSR
0.0452364	ESC	ESC_primed
0.0452318	P10+	KSR
0.0452311	d21	KSR
0.0452251	d21	KSR
0.0452223	d21	KSR
0.0452214	P3	KSR
0.0452185	P10+	KSR
0.0452175	P10+	KSR
0.0452096	P10+	KSR
0.0452072	d21	KSR
0.0451984	P10+	KSR
0.0451883	d21	KSR
0.0451871	d21	KSR
0.0451853	P10+	KSR
0.0451821	ESC	ESC_primed
0.0451819	P10+	KSR
0.0451696	d21	KSR
0.0451674	d21	KSR
0.0451641	d21	KSR
0.0451545	d21	KSR
0.0451484	d21	KSR
0.0451476	d21	KSR
0.0451469	d21	KSR
0.0451455	d21	KSR
0.045129	P3	KSR
0.0451285	ESC	ESC_primed
0.045124	P10+	KSR
0.045124	d21	KSR
0.0451223	P3	KSR
0.0451129	d21	KSR
0.0451098	d21	KSR
0.0451003	ESC	ESC_primed
0.0450971	P10+	KSR
0.0450855	P10+	KSR
0.0450852	d21	KSR
0.0450821	d21	KSR
0.0450773	d21	KSR
0.0450654	P10+	KSR
0.0450616	d21	KSR
0.0450588	P10+	KSR
0.0450558	P10+	KSR
0.0450549	ESC	ESC_primed
0.0450545	P10+	KSR
0.0450483	P10+	KSR
0.0450425	d21	KSR
0.0450404	P3	KSR
0.0450376	P10+	KSR
0.0450298	d21	KSR
0.045025	d21	KSR
0.0450177	P3	KSR
0.0450136	d21	KSR
0.04501	ESC	ESC_primed
0.0449935	P10+	KSR
0.0449878	d21	KSR
0.044987	ESC	ESC_primed
0.0449806	d21	KSR
0.0449735	P10+	KSR
0.0449731	d21	t2iLGoY
0.044968	d21	KSR
0.0449653	P10+	KSR
0.0449632	P3	KSR
0.0449437	d21	t2iLGoY
0.0449366	P10+	KSR
0.0449363	d21	KSR
0.0449246	P3	KSR
0.0449224	d21	t2iLGoY
0.0449222	d21	t2iLGoY
0.0449175	d21	KSR
0.0449038	P3	KSR
0.0448969	d21	KSR
0.044887	P10+	KSR
0.0448794	ESC	ESC_primed
0.0448739	P10+	KSR
0.0448738	d21	KSR
0.0448634	d21	t2iLGoY
0.0448485	d21	KSR
0.0448325	P10+	KSR
0.0448185	P10+	KSR
0.0448174	d21	KSR
0.0448101	P10+	KSR
0.0447993	P3	KSR
0.0447896	P10+	KSR
0.0447845	ESC	ESC_primed
0.0447761	d21	KSR
0.0447739	d21	KSR
0.0447727	d21	KSR
0.0447714	P10+	KSR
0.0447708	d21	KSR
0.0447561	d21	KSR
0.0447483	P10+	KSR
0.044737	ESC	ESC_primed
0.0447287	P10+	KSR
0.0447245	d21	KSR
0.0447239	ESC	ESC_primed
0.0447201	d21	t2iLGoY
0.0447193	P3	KSR
0.0447171	P3	KSR
0.0447046	d21	KSR
0.0447035	P3	KSR
0.0446876	P10+	KSR
0.0446871	d21	t2iLGoY
0.0446856	P10+	KSR
0.0446694	P10+	KSR
0.044666	d21	KSR
0.0446656	d21	KSR
0.0446605	P3	KSR
0.0446535	P3	KSR
0.0446417	P3	KSR
0.0446397	d21	KSR
0.0446275	d21	KSR
0.0446174	d21	KSR
0.0446153	P10+	KSR
0.0445995	d21	KSR
0.044596	d21	KSR
0.0445843	P3	KSR
0.0445807	d21	KSR
0.0445786	P10+	KSR
0.0445725	P3	KSR
0.0445618	d21	KSR
0.0445566	P3	KSR
0.0445517	P3	KSR
0.0445414	d21	KSR
0.0445388	d21	KSR
0.0445351	ESC	ESC_primed
0.0445226	P10+	KSR
0.0445216	P3	KSR
0.0445196	d21	KSR
0.0445169	P3	KSR
0.0445069	d21	KSR
0.0445046	d21	KSR
0.0445034	P3	KSR
0.0444961	P3	KSR
0.0444905	P3	KSR
0.0444846	P3	KSR
0.0444766	d21	KSR
0.0444642	d21	KSR
0.044457	P10+	KSR
0.0444525	d21	KSR
0.0444433	d21	KSR
0.0444393	ESC	ESC_primed
0.0444321	P10+	KSR
0.0444299	P10+	KSR
0.0444274	P10+	KSR
0.0444208	P3	KSR
0.044407	P10+	KSR
0.0443963	d21	KSR
0.0443902	P10+	KSR
0.044384	P10+	KSR
0.044382	P3	KSR
0.044379	d21	KSR
0.0443764	P3	KSR
0.0443704	d21	KSR
0.0443668	d21	KSR
0.0443632	d21	KSR
0.0443626	ESC	ESC_primed
0.0443573	P10+	KSR
0.0443569	P10+	KSR
0.0443412	P10+	KSR
0.0443354	P10+	KSR
0.0443345	d21	KSR
0.0443157	P10+	KSR
0.0443143	d21	KSR
0.0443143	P10+	KSR
0.0443114	d21	KSR
0.0443089	P10+	KSR
0.0443087	P10+	KSR
0.0442986	d21	KSR
0.0442925	P3	KSR
0.044291	d21	KSR
0.0442869	P10+	KSR
0.0442849	ESC	ESC_primed
0.0442842	ESC	ESC_primed
0.0442789	P3	KSR
0.044278	P10+	KSR
0.0442705	P10+	KSR
0.044266	P3	KSR
0.0442654	d21	KSR
0.0442442	P3	KSR
0.0442403	d21	KSR
0.04424	d21	KSR
0.0442343	ESC	ESC_primed
0.0442325	d21	KSR
0.0442324	P3	KSR
0.0442323	d21	KSR
0.0442302	P3	KSR
0.0442293	P10+	KSR
0.0442292	P10+	KSR
0.0442247	ESC	ESC_primed
0.0442235	P10+	KSR
0.0442168	d21	KSR
0.0442146	P10+	KSR
0.0442061	P3	KSR
0.0442024	d21	KSR
0.0442015	d21	KSR
0.0442007	d21	KSR
0.0441969	P10+	KSR
0.0441967	d21	KSR
0.0441924	d21	KSR
0.044186	ESC	ESC_primed
0.0441701	P3	KSR
0.0441689	d21	KSR
0.0441662	d21	KSR
0.0441547	P10+	KSR
0.0441542	P3	KSR
0.0441494	d21	KSR
0.0441457	P10+	KSR
0.0441455	P10+	KSR
0.0441443	P3	KSR
0.0441434	P10+	KSR
0.0441432	P10+	KSR
0.0441385	d21	KSR
0.0441338	P10+	KSR
0.0441336	P3	KSR
0.0441287	d21	KSR
0.0441277	ESC	ESC_primed
0.0441209	P3	KSR
0.0441182	P10+	KSR
0.0441142	d21	t2iLGoY
0.0440994	P10+	KSR
0.0440868	d21	KSR
0.0440769	d21	KSR
0.0440678	P3	KSR
0.0440643	P3	KSR
0.0440617	d21	KSR
0.0440567	d21	KSR
0.0440443	d21	KSR
0.0440406	P10+	KSR
0.044037	P3	KSR
0.0440334	P10+	KSR
0.0440318	ESC	ESC_primed
0.04403	d21	KSR
0.0440248	d21	KSR
0.0440247	P3	KSR
0.0440217	d21	KSR
0.0440197	P3	KSR
0.0440161	d21	KSR
0.0440119	ESC	ESC_primed
0.0440117	P10+	KSR
0.0440106	d21	KSR
0.0440089	d21	KSR
0.0440072	P10+	KSR
0.0440068	P10+	KSR
0.0440022	d21	KSR
0.0440007	P10+	KSR
0.0439952	P3	KSR
0.0439922	P3	KSR
0.0439865	P3	KSR
0.0439792	d21	KSR
0.0439764	d21	KSR
0.0439756	d21	KSR
0.043975	d21	KSR
0.0439651	d21	KSR
0.0439557	d21	KSR
0.0439489	P3	KSR
0.0439324	d21	KSR
0.0439286	P10+	KSR
0.0439272	P3	KSR
0.0439214	d21	KSR
0.0439143	d21	KSR
0.0439117	d21	KSR
0.0439047	d21	KSR
0.0439007	d21	KSR
0.0438968	d21	KSR
0.0438876	d21	KSR
0.0438791	P10+	KSR
0.0438648	d21	KSR
0.0438573	P10+	KSR
0.0438526	d21	KSR
0.0438464	d21	KSR
0.0438406	P3	KSR
0.0438387	P3	KSR
0.0438326	d21	KSR
0.0438307	P10+	KSR
0.0438268	P3	KSR
0.0438246	d21	KSR
0.0438125	d21	KSR
0.0438089	P3	KSR
0.0437865	P3	KSR
0.0437619	P10+	KSR
0.0437604	d21	KSR
0.0437602	d21	KSR
0.0437554	P10+	KSR
0.0437518	d21	KSR
0.0437491	P10+	KSR
0.0437489	P10+	KSR
0.0437473	d21	KSR
0.0437437	P3	KSR
0.0437346	d21	KSR
0.0437337	d21	KSR
0.0437231	P10+	KSR
0.0437167	P10+	KSR
0.0437055	d21	KSR
0.0437043	P10+	KSR
0.0437019	d21	KSR
0.0436992	ESC	ESC_primed
0.0436964	P10+	KSR
0.0436816	d21	KSR
0.0436814	P10+	KSR
0.0436729	d21	KSR
0.0436728	P10+	KSR
0.0436631	P10+	KSR
0.0436625	d21	KSR
0.0436485	P10+	KSR
0.0436473	ESC	ESC_primed
0.0436431	d21	KSR
0.0436354	P3	KSR
0.0436342	P10+	KSR
0.0436288	P3	KSR
0.043618	P3	KSR
0.0436162	P3	KSR
0.0436119	P10+	KSR
0.0436112	d21	KSR
0.0436043	P10+	KSR
0.0436024	P10+	KSR
0.0435971	ESC	ESC_primed
0.0435823	d21	KSR
0.0435802	P3	KSR
0.0435787	P10+	KSR
0.0435716	d21	KSR
0.0435709	P10+	KSR
0.0435694	P3	KSR
0.0435686	P3	KSR
0.0435679	d21	t2iLGoY
0.0435556	P10+	KSR
0.0435546	ESC	ESC_primed
0.0435512	d21	t2iLGoY
0.0435428	d21	KSR
0.0435389	d21	KSR
0.0435368	d21	KSR
0.0435348	d21	KSR
0.0435331	d21	KSR
0.0435331	P3	KSR
0.0435302	P10+	KSR
0.0435271	d21	t2iLGoY
0.0435239	P10+	KSR
0.0435199	d21	KSR
0.0435174	P3	KSR
0.0435115	d21	KSR
0.0435086	P10+	KSR
0.0435026	d21	KSR
0.0434998	ESC	ESC_primed
0.0434963	P3	KSR
0.0434939	ESC	ESC_primed
0.043492	P3	KSR
0.0434813	d21	KSR
0.0434783	ESC	ESC_primed
0.0434779	P3	KSR
0.043474	P3	KSR
0.0434735	d21	KSR
0.0434728	d21	KSR
0.0434715	P10+	KSR
0.0434608	P10+	KSR
0.0434578	P3	KSR
0.0434416	P10+	KSR
0.0434373	d21	KSR
0.0434361	P3	KSR
0.0434352	P10+	KSR
0.0434041	d21	KSR
0.0433989	d21	KSR
0.0433981	P10+	KSR
0.0433965	d21	t2iLGoY
0.0433934	d21	KSR
0.0433918	d21	KSR
0.04339	P3	KSR
0.0433898	d21	KSR
0.043388	d21	KSR
0.043384	d21	KSR
0.0433836	d21	KSR
0.0433832	d21	KSR
0.0433819	P3	KSR
0.0433799	d21	KSR
0.0433767	P3	KSR
0.0433757	P3	KSR
0.0433746	d21	t2iLGoY
0.0433625	d21	KSR
0.0433556	d21	KSR
0.0433554	P10+	KSR
0.0433522	P3	KSR
0.0433521	d21	KSR
0.0433519	d21	KSR
0.0433465	d21	t2iLGoY
0.0433407	P10+	KSR
0.0433378	P10+	KSR
0.0433267	P10+	KSR
0.0433261	P3	KSR
0.0433256	d21	t2iLGoY
0.0433177	ESC	ESC_primed
0.0433175	d21	KSR
0.0433168	P10+	KSR
0.043312	d21	KSR
0.0433036	d21	KSR
0.0432957	d21	t2iLGoY
0.0432919	d21	KSR
0.0432896	d21	KSR
0.0432864	d21	KSR
0.0432789	P3	KSR
0.0432786	d21	KSR
0.0432728	d21	KSR
0.0432726	P10+	KSR
0.0432722	d21	KSR
0.0432662	ESC	ESC_primed
0.0432614	P3	KSR
0.0432514	P10+	KSR
0.0432456	d21	t2iLGoY
0.043242	d21	KSR
0.0432401	P10+	KSR
0.0432399	d21	KSR
0.0432395	d21	KSR
0.0432385	d21	t2iLGoY
0.0432348	d21	KSR
0.0432308	P3	KSR
0.0432114	d21	KSR
0.0432027	d21	KSR
0.0431997	d21	KSR
0.0431987	d21	KSR
0.043198	P10+	KSR
0.0431868	ESC	ESC_primed
0.0431819	d21	KSR
0.0431811	P10+	KSR
0.0431797	d21	KSR
0.0431764	P10+	KSR
0.0431724	d21	t2iLGoY
0.0431659	P10+	KSR
0.0431647	P10+	KSR
0.0431631	d21	KSR
0.0431605	P10+	KSR
0.0431578	d21	KSR
0.0431526	ESC	ESC_primed
0.0431446	P3	KSR
0.0431406	d21	KSR
0.0431382	d21	KSR
0.0431361	d21	KSR
0.0431249	d21	KSR
0.043121	d21	KSR
0.0431172	d21	KSR
0.0431141	d21	KSR
0.0431043	P10+	KSR
0.0431017	P3	KSR
0.0430981	d21	KSR
0.0430858	d21	KSR
0.0430823	d21	KSR
0.0430767	d21	KSR
0.0430699	d21	KSR
0.0430679	P10+	KSR
0.0430621	d21	KSR
0.0430575	P3	KSR
0.0430567	d21	KSR
0.0430492	ESC	ESC_primed
0.0430474	P3	KSR
0.0430423	P10+	KSR
0.0430375	P10+	KSR
0.0430315	ESC	ESC_primed
0.0430288	ESC	ESC_primed
0.043028	ESC	ESC_primed
0.0430242	P10+	KSR
0.0430219	P10+	KSR
0.0430192	P10+	KSR
0.0430178	ESC	ESC_primed
0.0430117	P10+	KSR
0.0430108	ESC	ESC_primed
0.0430106	d21	KSR
0.0430103	P3	KSR
0.0430037	P10+	KSR
0.043	d21	KSR
0.0429918	P3	KSR
0.0429916	d21	t2iLGoY
0.0429905	P10+	KSR
0.0429899	d21	KSR
0.0429882	ESC	ESC_primed
0.0429874	d21	t2iLGoY
0.0429855	ESC	ESC_primed
0.0429849	P10+	KSR
0.0429734	ESC	ESC_primed
0.0429664	P10+	KSR
0.042962	d21	KSR
0.0429559	d21	KSR
0.0429508	P3	KSR
0.0429499	P10+	KSR
0.0429493	d21	KSR
0.0429395	d21	KSR
0.0429327	P3	KSR
0.0429286	d21	t2iLGoY
0.0429272	P3	KSR
0.0429267	P3	KSR
0.0429265	P10+	KSR
0.0429213	ESC	ESC_primed
0.0429147	d21	KSR
0.0429136	d21	KSR
0.0429086	P10+	KSR
0.042907	ESC	ESC_primed
0.0429014	ESC	ESC_primed
0.042885	d21	KSR
0.0428842	P10+	KSR
0.0428788	d21	KSR
0.0428787	P10+	KSR
0.0428746	d21	KSR
0.0428724	d21	KSR
0.042862	d21	KSR
0.0428565	d21	KSR
0.0428548	ESC	ESC_primed
0.042848	d21	KSR
0.042845	d21	KSR
0.0428411	d21	KSR
0.0428384	P10+	KSR
0.0428337	P10+	KSR
0.0428267	d21	t2iLGoY
0.0428172	d21	KSR
0.0428101	P10+	KSR
0.0428095	d21	KSR
0.0428052	d21	KSR
0.042799	d21	KSR
0.0427988	P10+	KSR
0.0427952	d21	KSR
0.042785	d21	KSR
0.0427828	P3	KSR
0.0427817	ESC	ESC_primed
0.0427799	P10+	KSR
0.0427793	P10+	KSR
0.0427709	d21	KSR
0.042769	P3	KSR
0.0427673	P3	KSR
0.0427662	P10+	KSR
0.0427661	d21	KSR
0.0427623	d21	KSR
0.0427532	P3	KSR
0.0427416	P10+	KSR
0.0427392	d21	KSR
0.0427351	P10+	KSR
0.0427315	d21	KSR
0.0427312	P10+	KSR
0.0427311	d21	KSR
0.0427272	ESC	ESC_primed
0.0427248	P10+	KSR
0.0427241	P3	KSR
0.042719	P10+	KSR
0.0427127	d21	KSR
0.0427105	d21	KSR
0.0427085	d21	KSR
0.0427078	d21	KSR
0.0427051	d21	KSR
0.0427048	ESC	ESC_primed
0.0426964	P10+	KSR
0.0426961	d21	KSR
0.0426899	d21	KSR
0.0426896	P10+	KSR
0.0426888	d21	KSR
0.0426863	P10+	KSR
0.0426831	P10+	KSR
0.0426717	P3	KSR
0.0426683	d21	KSR
0.0426668	P10+	KSR
0.0426624	d21	KSR
0.0426623	d21	KSR
0.0426598	P10+	KSR
0.0426585	P10+	KSR
0.0426584	d21	KSR
0.0426572	ESC	ESC_primed
0.0426534	d21	KSR
0.0426394	d21	t2iLGoY
0.0426354	d21	KSR
0.0426341	d21	KSR
0.0426306	ESC	ESC_primed
0.0426248	ESC	ESC_primed
0.0426247	P10+	KSR
0.0426217	P3	KSR
0.0426212	P10+	KSR
0.0426157	P10+	KSR
0.0426074	d21	KSR
0.0426062	P3	KSR
0.0426011	d21	KSR
0.0426002	d21	KSR
0.0425994	P10+	KSR
0.0425975	P3	KSR
0.0425919	d21	KSR
0.0425917	P10+	KSR
0.0425913	d21	KSR
0.0425909	P10+	KSR
0.0425885	P10+	KSR
0.0425881	d21	KSR
0.0425879	P10+	KSR
0.0425846	d21	KSR
0.0425822	P10+	KSR
0.0425779	d21	KSR
0.0425752	P10+	KSR
0.0425711	d21	KSR
0.0425706	d21	KSR
0.0425677	P10+	KSR
0.0425643	P10+	KSR
0.0425634	P3	KSR
0.0425567	P10+	KSR
0.0425473	P3	KSR
0.0425473	d21	t2iLGoY
0.0425407	P10+	KSR
0.042538	P3	KSR
0.0425309	P3	KSR
0.0425307	P3	KSR
0.0425299	P10+	KSR
0.042525	d21	KSR
0.0425226	P3	KSR
0.0425143	d21	KSR
0.0425109	P10+	KSR
0.042505	P10+	KSR
0.0424953	P10+	KSR
0.0424937	d21	KSR
0.0424933	P10+	KSR
0.0424855	d21	KSR
0.0424841	d21	KSR
0.0424798	d21	KSR
0.0424782	P3	KSR
0.0424742	d21	KSR
0.0424735	P3	KSR
0.0424673	d21	KSR
0.0424627	ESC	ESC_primed
0.0424584	P3	KSR
0.0424571	P10+	KSR
0.0424562	ESC	ESC_primed
0.0424553	d21	KSR
0.0424518	P10+	KSR
0.0424515	d21	KSR
0.0424445	P10+	KSR
0.0424369	P3	KSR
0.0424311	P3	KSR
0.0424238	d21	KSR
0.0424221	d21	KSR
0.0424185	d21	KSR
0.0424097	P10+	KSR
0.0424055	d21	KSR
0.0424048	d21	KSR
0.0424018	d21	KSR
0.0423994	P3	KSR
0.0423821	ESC	ESC_primed
0.0423811	P3	KSR
0.0423803	d21	KSR
0.0423801	P3	KSR
0.0423764	P10+	KSR
0.042376	P10+	KSR
0.0423746	ESC	ESC_primed
0.0423743	P3	KSR
0.042373	d21	t2iLGoY
0.0423717	P10+	KSR
0.0423714	P10+	KSR
0.0423691	P10+	KSR
0.042369	d21	KSR
0.042367	d21	KSR
0.0423669	P10+	KSR
0.0423633	P10+	KSR
0.0423632	P10+	KSR
0.0423572	P10+	KSR
0.0423561	P3	KSR
0.0423534	d21	KSR
0.0423498	d21	t2iLGoY
0.0423496	P10+	KSR
0.0423492	P3	KSR
0.0423491	ESC	ESC_primed
0.0423328	P3	KSR
0.0423249	P3	KSR
0.0423193	d21	KSR
0.0423141	P3	KSR
0.0423114	d21	KSR
0.0423024	P3	KSR
0.0422997	d21	t2iLGoY
0.0422974	ESC	ESC_primed
0.0422972	d21	KSR
0.0422944	P3	KSR
0.0422919	d21	KSR
0.042289	P3	KSR
0.0422882	P10+	KSR
0.0422876	P3	KSR
0.0422811	P10+	KSR
0.042271	ESC	ESC_primed
0.0422709	P10+	KSR
0.0422664	d21	KSR
0.0422644	d21	t2iLGoY
0.0422642	P3	KSR
0.0422613	ESC	ESC_primed
0.0422536	d21	t2iLGoY
0.0422534	P10+	KSR
0.0422527	P10+	KSR
0.0422527	P3	KSR
0.0422508	P10+	KSR
0.0422503	d21	KSR
0.0422333	d21	KSR
0.0422301	P3	KSR
0.0422252	d21	KSR
0.0422185	P3	KSR
0.0422136	d21	KSR
0.0422124	d21	KSR
0.0422081	P10+	KSR
0.0422069	P10+	KSR
0.0422019	P10+	KSR
0.0421997	d21	KSR
0.0421901	P10+	KSR
0.0421857	d21	KSR
0.0421836	d21	KSR
0.0421746	ESC	ESC_primed
0.0421745	d21	KSR
0.0421694	P10+	KSR
0.0421656	d21	KSR
0.042162	d21	KSR
0.0421536	d21	KSR
0.0421511	d21	KSR
0.0421496	d21	KSR
0.0421492	ESC	ESC_primed
0.0421445	d21	KSR
0.0421437	ESC	ESC_primed
0.0421415	d21	KSR
0.042141	d21	KSR
0.0421406	P10+	KSR
0.0421361	d21	t2iLGoY
0.0421335	P10+	KSR
0.0421318	ESC	ESC_primed
0.0421305	P10+	KSR
0.0421239	P10+	KSR
0.0421146	P10+	KSR
0.0421106	P3	KSR
0.0421049	d21	KSR
0.042096	P10+	KSR
0.0420928	ESC	ESC_primed
0.0420842	P10+	KSR
0.0420799	d21	KSR
0.0420765	P3	KSR
0.0420762	ESC	ESC_primed
0.0420748	d21	KSR
0.0420651	d21	KSR
0.042064	P10+	KSR
0.0420624	P10+	KSR
0.0420607	P3	KSR
0.0420538	d21	KSR
0.0420533	P10+	KSR
0.0420498	P10+	KSR
0.0420308	P3	KSR
0.0420297	P10+	KSR
0.0420289	P3	KSR
0.042025	P10+	KSR
0.0420231	P3	KSR
0.0420206	P10+	KSR
0.042019	ESC	ESC_primed
0.0420169	d21	KSR
0.0420134	P10+	KSR
0.0420133	d21	KSR
0.0420083	d21	KSR
0.0420001	P10+	KSR
0.0419992	d21	t2iLGoY
0.0419989	P10+	KSR
0.0419978	d21	KSR
0.0419954	P10+	KSR
0.0419861	P10+	KSR
0.0419801	ESC	ESC_primed
0.0419787	P3	KSR
0.0419786	d21	KSR
0.0419759	d21	KSR
0.0419741	d21	KSR
0.0419729	ESC	ESC_primed
0.0419653	P10+	KSR
0.0419609	P10+	KSR
0.041957	P10+	KSR
0.0419551	d21	KSR
0.0419547	d21	KSR
0.0419515	ESC	ESC_primed
0.0419488	P10+	KSR
0.0419456	P3	KSR
0.0419431	ESC	ESC_primed
0.0419343	d21	KSR
0.0419342	P3	KSR
0.0419307	P10+	KSR
0.0419295	P10+	KSR
0.0419262	P10+	KSR
0.0419251	d21	KSR
0.041924	P10+	KSR
0.0419231	d21	KSR
0.0419072	d21	KSR
0.0419067	d21	KSR
0.0418923	P10+	KSR
0.04189	d21	KSR
0.0418896	ESC	ESC_primed
0.0418841	P3	KSR
0.0418812	d21	KSR
0.0418811	d21	KSR
0.041879	d21	KSR
0.0418782	d21	KSR
0.041878	P3	KSR
0.0418687	d21	KSR
0.0418681	d21	KSR
0.0418662	d21	KSR
0.0418641	P10+	KSR
0.0418636	d21	KSR
0.041863	d21	KSR
0.0418478	d21	KSR
0.041846	P3	KSR
0.0418435	P3	KSR
0.0418418	d21	t2iLGoY
0.0418397	d21	KSR
0.0418339	ESC	ESC_primed
0.0418326	d21	KSR
0.0418293	P10+	KSR
0.0418234	P10+	KSR
0.0418172	d21	KSR
0.0418171	ESC	ESC_primed
0.0418137	d21	KSR
0.0418137	P10+	KSR
0.0418122	d21	KSR
0.0418103	ESC	ESC_primed
0.0418092	P10+	KSR
0.0418082	ESC	ESC_primed
0.0418038	P10+	KSR
0.0418014	ESC	ESC_primed
0.0418004	d21	KSR
0.0417974	d21	KSR
0.0417919	d21	KSR
0.0417915	P10+	KSR
0.0417909	P10+	KSR
0.0417847	d21	KSR
0.0417844	ESC	ESC_primed
0.0417798	P3	KSR
0.0417707	P10+	KSR
0.0417675	P10+	KSR
0.0417649	d21	KSR
0.0417615	P3	KSR
0.0417604	d21	KSR
0.0417564	P10+	KSR
0.0417555	P3	KSR
0.0417507	d21	KSR
0.0417432	d21	KSR
0.0417341	d21	KSR
0.0417336	d21	KSR
0.0417253	ESC	ESC_primed
0.0417252	d21	KSR
0.0417246	d21	KSR
0.0417204	P10+	KSR
0.0417184	P3	KSR
0.0417176	d21	KSR
0.0417175	P3	KSR
0.0417164	P10+	KSR
0.0417152	P3	KSR
0.0417098	P3	KSR
0.0417089	d21	KSR
0.0417083	P3	KSR
0.0416984	d21	KSR
0.0416891	P10+	KSR
0.0416806	P3	KSR
0.0416747	ESC	ESC_primed
0.0416698	d21	KSR
0.0416695	d21	KSR
0.0416678	d21	KSR
0.0416667	ESC	ESC_primed
0.0416583	P10+	KSR
0.0416561	d21	KSR
0.0416511	P10+	KSR
0.0416432	d21	KSR
0.0416382	P10+	KSR
0.0416367	d21	KSR
0.0416355	d21	KSR
0.0416291	d21	KSR
0.0416217	ESC	ESC_primed
0.04162	P3	KSR
0.041619	d21	KSR
0.0416177	d21	KSR
0.041617	P10+	KSR
0.0416119	P3	KSR
0.0416099	P3	KSR
0.0416016	d21	KSR
0.0416008	P10+	KSR
0.0415971	ESC	ESC_primed
0.0415963	P10+	KSR
0.0415958	d21	KSR
0.0415953	P10+	KSR
0.0415925	P3	KSR
0.0415909	ESC	ESC_primed
0.0415884	d21	KSR
0.0415844	P10+	KSR
0.0415826	d21	KSR
0.0415773	d21	t2iLGoY
0.0415691	P10+	KSR
0.041562	P3	KSR
0.0415619	ESC	ESC_primed
0.0415613	P10+	KSR
0.0415593	d21	KSR
0.0415471	P3	KSR
0.0415429	P10+	KSR
0.0415365	d21	KSR
0.0415362	P3	KSR
0.0415342	d21	KSR
0.0415339	d21	t2iLGoY
0.0415333	d21	KSR
0.0415292	ESC	ESC_primed
0.0415284	P10+	KSR
0.041524	d21	KSR
0.0415192	P3	KSR
0.041511	P10+	KSR
0.0415099	P10+	KSR
0.0415094	ESC	ESC_primed
0.041509	P10+	KSR
0.0415055	d21	t2iLGoY
0.0415039	P10+	KSR
0.0415024	P3	KSR
0.0414965	P3	KSR
0.0414948	P3	KSR
0.041494	P10+	KSR
0.0414907	P3	KSR
0.0414883	P3	KSR
0.0414856	P10+	KSR
0.0414842	P10+	KSR
0.0414839	P3	KSR
0.0414829	ESC	ESC_primed
0.0414793	d21	KSR
0.0414767	d21	KSR
0.0414704	P10+	KSR
0.0414629	P10+	KSR
0.0414601	ESC	ESC_primed
0.0414598	P3	KSR
0.0414542	P3	KSR
0.041454	P10+	KSR
0.0414513	P10+	KSR
0.0414462	d21	KSR
0.0414452	P3	KSR
0.041445	d21	t2iLGoY
0.041445	P3	KSR
0.0414428	ESC	ESC_primed
0.0414428	d21	KSR
0.041435	d21	KSR
0.0414348	P10+	KSR
0.0414268	d21	KSR
0.0414257	d21	KSR
0.0414249	P10+	KSR
0.0414152	P10+	KSR
0.0414123	P3	KSR
0.0414121	d21	KSR
0.0414115	ESC	ESC_primed
0.0414068	d21	KSR
0.0413957	P10+	KSR
0.0413948	d21	t2iLGoY
0.041383	d21	KSR
0.0413807	P10+	KSR
0.0413805	ESC	ESC_primed
0.0413793	ESC	ESC_primed
0.0413763	d21	KSR
0.041376	d21	KSR
0.0413687	d21	KSR
0.0413674	P3	KSR
0.0413651	P3	KSR
0.041362	P10+	KSR
0.0413603	d21	t2iLGoY
0.0413466	P10+	KSR
0.0413446	d21	KSR
0.0413367	P3	KSR
0.0413352	d21	KSR
0.041335	d21	t2iLGoY
0.0413284	d21	KSR
0.0413281	d21	t2iLGoY
0.0413259	P10+	KSR
0.0413259	P10+	KSR
0.0413244	P10+	KSR
0.0413228	P3	KSR
0.0413215	ESC	ESC_primed
0.0413128	d21	KSR
0.0413101	d21	KSR
0.0413096	d21	KSR
0.0413077	d21	t2iLGoY
0.0413074	P10+	KSR
0.0413047	P10+	KSR
0.0412989	d21	KSR
0.0412838	P3	KSR
0.041283	ESC	ESC_primed
0.0412758	P3	KSR
0.0412738	P10+	KSR
0.0412695	d21	KSR
0.0412675	d21	KSR
0.041264	P10+	KSR
0.0412632	ESC	ESC_primed
0.0412619	ESC	ESC_primed
0.0412617	ESC	ESC_primed
0.0412552	d21	KSR
0.0412525	d21	KSR
0.0412502	ESC	ESC_primed
0.0412461	ESC	ESC_primed
0.041241	ESC	ESC_primed
0.0412328	P3	KSR
0.0412238	P10+	KSR
0.0412136	d21	KSR
0.0412128	P3	KSR
0.0412126	P10+	KSR
0.0412097	d21	KSR
0.0412064	P3	KSR
0.0412028	P3	KSR
0.0411931	d21	KSR
0.0411888	d21	t2iLGoY
0.0411864	P10+	KSR
0.0411785	d21	KSR
0.0411766	P10+	KSR
0.0411723	P10+	KSR
0.0411697	P3	KSR
0.0411687	d21	KSR
0.0411649	P3	KSR
0.0411641	d21	KSR
0.0411586	d21	KSR
0.0411582	d21	t2iLGoY
0.0411575	d21	KSR
0.0411535	d21	KSR
0.0411485	d21	KSR
0.0411474	d21	KSR
0.041144	P10+	KSR
0.0411425	ESC	ESC_primed
0.0411415	P10+	KSR
0.04114	d21	KSR
0.0411391	P10+	KSR
0.041139	P3	KSR
0.041135	d21	KSR
0.0411321	P10+	KSR
0.0411298	P3	KSR
0.0411298	P3	KSR
0.0411291	P10+	KSR
0.0411275	P10+	KSR
0.0411248	d21	KSR
0.0411245	P3	KSR
0.0411196	P10+	KSR
0.0411177	P10+	KSR
0.0411068	ESC	ESC_primed
0.0411038	P10+	KSR
0.0411038	P3	KSR
0.0411008	d21	KSR
0.041099	P3	KSR
0.0410981	P3	KSR
0.0410981	d21	KSR
0.0410889	d21	KSR
0.0410793	d21	KSR
0.0410751	d21	KSR
0.0410721	P10+	KSR
0.041071	ESC	ESC_primed
0.0410672	P10+	KSR
0.0410661	P3	KSR
0.0410613	P10+	KSR
0.0410603	d21	KSR
0.0410593	d21	KSR
0.041059	d21	KSR
0.0410581	d21	KSR
0.0410531	d21	t2iLGoY
0.0410483	P3	KSR
0.0410474	d21	t2iLGoY
0.0410459	d21	KSR
0.0410433	P10+	KSR
0.0410431	d21	KSR
0.041043	d21	KSR
0.0410423	P10+	KSR
0.0410422	d21	KSR
0.041035	d21	KSR
0.0410323	P10+	KSR
0.0410317	P3	KSR
0.0410275	ESC	ESC_primed
0.041025	P10+	KSR
0.0410206	P3	KSR
0.0410164	P3	KSR
0.041016	d21	KSR
0.0410136	P10+	KSR
0.0410106	P10+	KSR
0.0410054	P3	KSR
0.0409993	P3	KSR
0.0409988	P10+	KSR
0.0409986	P3	KSR
0.0409944	P10+	KSR
0.0409922	d21	KSR
0.0409911	d21	KSR
0.04099	P3	KSR
0.040985	P10+	KSR
0.040984	d21	KSR
0.0409771	ESC	ESC_primed
0.0409768	ESC	ESC_primed
0.040972	P10+	KSR
0.0409689	P3	KSR
0.0409632	P10+	KSR
0.0409623	ESC	ESC_primed
0.0409612	d21	t2iLGoY
0.0409571	P10+	KSR
0.0409566	P10+	KSR
0.0409561	P3	KSR
0.0409522	d21	KSR
0.0409515	P3	KSR
0.0409462	P3	KSR
0.0409391	ESC	ESC_primed
0.0409388	d21	KSR
0.0409375	ESC	ESC_primed
0.0409363	ESC	ESC_primed
0.0409327	P10+	KSR
0.0409308	P3	KSR
0.0409296	P3	KSR
0.0409295	d21	t2iLGoY
0.0409203	d21	KSR
0.0409175	ESC	ESC_primed
0.0409135	P3	KSR
0.0409102	P10+	KSR
0.0408984	ESC	ESC_primed
0.0408951	ESC	ESC_primed
0.0408929	P3	KSR
0.0408909	ESC	ESC_primed
0.0408901	ESC	ESC_primed
0.0408838	d21	KSR
0.0408823	P3	KSR
0.0408818	P3	KSR
0.0408814	P10+	KSR
0.040878	P3	KSR
0.0408722	P3	KSR
0.0408715	P3	KSR
0.0408675	P10+	KSR
0.0408649	P10+	KSR
0.0408604	ESC	ESC_primed
0.0408552	P10+	KSR
0.0408545	P10+	KSR
0.0408479	d21	t2iLGoY
0.0408455	P10+	KSR
0.0408444	d21	t2iLGoY
0.0408426	d21	KSR
0.0408419	d21	KSR
0.0408413	d21	KSR
0.04084	ESC	ESC_primed
0.0408364	P3	KSR
0.0408353	ESC	ESC_primed
0.0408289	P10+	KSR
0.0408281	P3	KSR
0.0408254	P10+	KSR
0.0408184	d21	KSR
0.0408141	P10+	KSR
0.0408139	ESC	ESC_primed
0.0408118	d21	KSR
0.0408116	d21	KSR
0.0408104	d21	t2iLGoY
0.0408069	P10+	KSR
0.0408059	d21	KSR
0.0408047	ESC	ESC_primed
0.0408032	d21	KSR
0.0408015	d21	KSR
0.0408004	d21	KSR
0.0408002	d21	KSR
[truncated: 511,114+ more rows]

## Sheet: Fig_1d
Sample	PC1	PC2	PC3	State	Timepoint	Media	Label
RL399	-8.08809	-23.0007	-0.769182	Early	d7	Fibroblast	d7_32F
RL411	33.7438	5.74656	-6.20172	Naive	P3	t2iLGoY	P3_32F_Smith_R
RL412	37.6979	5.33333	-5.71171	Naive	P10+	t2iLGoY	P10_32F_Smith_R
RL413	-14.7443	-30.0103	3.4574	Early	d3	Fibroblast	D3_32F
RL414	34.2515	3.45731	-6.8694	Naive	d13	t2iLGoY	D13_32F_Smith_R
RL415	-15.3209	-29.7462	3.6312	Early	d0	Fibroblast	D0_32F_HDFa
RL416	-3.33679	-14.6329	-6.95079	Primed	d13	KSR	D13_32F_Primed
RL417	-44.7221	9.13052	-1.65607	Primed	P3	KSR	P3_32F_Primed
RL418	-38.5282	8.78541	-4.62685	Primed	P10+	KSR	P10_32F_Primed
RL697	-34.829	6.77349	-7.23444	Primed	d21	KSR	D21_32F_Primed_KSR
RL698	13.2003	7.25392	-9.0386	Naive	d21	t2iLGoY	D21_32F_Smith_R
SRR1561745	-47.3398	11.8638	6.788	ESC	ESC	KSR	H9_KSR_r1
SRR1561746	-47.6453	11.8922	6.77171	ESC	ESC	KSR	H9_KSR_r2
SRR1561747	-47.1702	11.8888	6.78888	ESC	ESC	KSR	H9_KSR_r3
SRR1561748	62.0416	4.6928	6.49942	ESC	ESC	t2iLGoY	H9_Naive_r1
SRR1561749	60.5575	5.03547	6.86494	ESC	ESC	t2iLGoY	H9_Naive_r2
SRR1561750	60.2319	5.53643	8.2572	ESC	ESC	t2iLGoY	H9_Naive_r3

## Sheet: Fig_1e
See supplementary table 2

## Sheet: Fig_1f
TF	pc_target	pc_background	pval	fdr	cluster	fg_bg	tf_id	tf_class
Fosl2(bZIP)	30.51	20.51	117	0	N_2	1.48757	Fosl2	bZIP
Jun-AP1(bZIP)	23.87	15.05	112.5	0	N_2	1.58605	Jun-AP1	bZIP
Pitx1:Ebox(Homeobox,bHLH)	23.92	15.29	107	0	N_2	1.56442	Pitx1:Ebox	Homeobox,bHLH
Fra2(bZIP)	39.88	29.47	104.4	0	N_2	1.35324	Fra2	bZIP
CTCF(Zf)	13.11	7.17	91.98	0	N_2	1.82845	CTCF	Zf
Bach2(bZIP)	19.14	12.21	83.2	0	N_2	1.56757	Bach2	bZIP
Fra1(bZIP)	43.06	34.03	75	0	N_2	1.26535	Fra1	bZIP
JunB(bZIP)	41.84	33.83	59.97	0	N_2	1.23677	JunB	bZIP
IRF2(IRF)	11.42	7.36	45.85	0	N_2	1.55163	IRF2	IRF
IRF1(IRF)	15.01	10.6	40.71	0	N_2	1.41604	IRF1	IRF
BORIS(Zf)	15.89	11.52	37.76	0	N_2	1.37934	BORIS	Zf
PU.1:IRF8(ETS:IRF)	18.06	14.06	27.99	0	N_2	1.2845	PU.1:IRF8	ETS:IRF
Twist(bHLH)	13.91	10.88	20.66	0	N_2	1.27849	Twist	bHLH
Jun-AP1(bZIP)	38	25.05	222.1	0	P_1	1.51697	Jun-AP1	bZIP
Fosl2(bZIP)	46.55	33.6	195.5	0	P_1	1.38542	Fosl2	bZIP
Fra2(bZIP)	57.42	46.83	123.9	0	P_1	1.22614	Fra2	bZIP
Bach2(bZIP)	29.47	20.6	121.2	0	P_1	1.43058	Bach2	bZIP
Ets1-distal(ETS)	39.94	31.47	88.77	0	P_1	1.26915	Ets1-distal	ETS
Bach1(bZIP)	10.05	5.77	77.84	0	P_1	1.74177	Bach1	bZIP
NF-E2(bZIP)	10.08	6.25	60.46	0	P_1	1.6128	NF-E2	bZIP
CTCF(Zf)	16.1	11.34	57.25	0	P_1	1.41975	CTCF	Zf
IRF2(IRF)	17.25	13.16	39.33	0	P_1	1.31079	IRF2	IRF
ETS:RUNX(ETS,Runt)	15.05	11.51	33.27	0	P_1	1.30756	ETS:RUNX	ETS,Runt
ISRE(IRF)	11.43	8.47	30.41	0	P_1	1.34947	ISRE	IRF
Egr2(Zf)	16.79	13.47	26.48	0	P_1	1.24647	Egr2	Zf
OCT4-SOX2-TCF-NANOG(POU,Homeobox,HMG)	26.79	19.13	32.12	0	P_2	1.40042	OCT4-SOX2-TCF-NANOG	POU,Homeobox,HMG
Zfp281(Zf)	28.16	21.48	23.53	0	P_2	1.31099	Zfp281	Zf
CTCF(Zf)	13.87	10.69	10.54	0.0036	P_2	1.29747	CTCF	Zf
Jun-AP1(bZIP)	36.81	24.97	218.2	0	P_3	1.47417	Jun-AP1	bZIP
Fosl2(bZIP)	45.58	33.36	203.6	0	P_3	1.36631	Fosl2	bZIP
Fra2(bZIP)	57.22	46.54	146.4	0	P_3	1.22948	Fra2	bZIP
Bach2(bZIP)	28.64	20.47	121.1	0	P_3	1.39912	Bach2	bZIP
NF-E2(bZIP)	10.04	6.18	71.29	0	P_3	1.6246	NF-E2	bZIP
IRF2(IRF)	17.72	13.19	54.51	0	P_3	1.34344	IRF2	IRF
ISRE(IRF)	11.69	8.45	41.06	0	P_3	1.38343	ISRE	IRF
CTCF(Zf)	14.54	11.21	35.05	0	P_3	1.29706	CTCF	Zf
Rfx2(HTH)	10.49	7.83	30.63	0	P_3	1.33972	Rfx2	HTH
Jun-AP1(bZIP)	30.49	19.23	95.17	0	P_4	1.58554	Jun-AP1	bZIP
Ets1-distal(ETS)	36.37	24.41	93.09	0	P_4	1.48996	Ets1-distal	ETS
Fosl2(bZIP)	36.84	26.01	75.02	0	P_4	1.41638	Fosl2	bZIP
Fra2(bZIP)	47.57	37.55	55.88	0	P_4	1.26684	Fra2	bZIP
Bach2(bZIP)	23.59	15.81	54.57	0	P_4	1.49209	Bach2	bZIP
Fra1(bZIP)	52.19	43.38	42.59	0	P_4	1.20309	Fra1	bZIP
EKLF(Zf)	30.57	23.57	35.36	0	P_4	1.29699	EKLF	Zf
ETS(ETS)	27.61	21.2	32.07	0	P_4	1.30236	ETS	ETS
SpiB(ETS)	27.89	22.32	24.2	0	P_4	1.24955	SpiB	ETS
ETS:E-box(ETS,bHLH)	11.91	8.28	22.23	0	P_4	1.43841	ETS:E-box	ETS,bHLH
OCT4-SOX2-TCF-NANOG(POU,Homeobox,HMG)	26.47	21.5	20.25	0	P_4	1.23116	OCT4-SOX2-TCF-NANOG	POU,Homeobox,HMG
Egr2(Zf)	12.78	9.54	16.59	0	P_4	1.33962	Egr2	Zf
ETS:RUNX(ETS,Runt)	10.57	8.31	10.16	0.0005	P_4	1.27196	ETS:RUNX	ETS,Runt
X-box(HTH)	10.85	8.6	9.828	0.0007	P_4	1.26163	X-box	HTH
