# Supplementary material for: Transient naive reprogramming corrects hiPS cells functionally and epigenetically
Source: Nature. 2023 Aug 16;620(7975):863–72. doi: 10.1038/s41586-023-06424-7 (PMC10447250; doi:10.1038/s41586-023-06424-7)
Supplement: Supplementary file 15 — Source Data Fig. 2 [file 41586_2023_6424_MOESM15_ESM.xlsx]

## Sheet: Fig_2a
direction	Freq
ESC > Primed	2360
Primed > ESC	367

## Sheet: Fig_2b
ESC_delta	Fibroblast_delta	dmr	Class
0.48	0.08	Memory_hypermethylation	Hyper
0.7	0.71	Aberrant_hypermethylation	Hyper
0.37	0.25	Aberrant_hypermethylation	Hyper
-0.79	0	Memory_hypomethylation	Hypo
0.62	0.57	Aberrant_hypermethylation	Hyper
0.44	0.29	Aberrant_hypermethylation	Hyper
-0.73	-0.26	Aberrant_hypomethylation	Hypo
0.56	0.57	Aberrant_hypermethylation	Hyper
0.53	0.06	Memory_hypermethylation	Hyper
-0.66	-0.07	Memory_hypomethylation	Hypo
-0.78	-0.13	Memory_hypomethylation	Hypo
-0.7	-0.38	Aberrant_hypomethylation	Hypo
-0.73	-0.03	Memory_hypomethylation	Hypo
0.43	0.41	Aberrant_hypermethylation	Hyper
-0.58	0.22	Partial_hypomethylation_memory	Hypo
-0.6	-0.37	Aberrant_hypomethylation	Hypo
0.38	0.25	Aberrant_hypermethylation	Hyper
-0.37	0.12	Memory_hypomethylation	Hypo
-0.37	-0.18	Memory_hypomethylation	Hypo
-0.67	-0.6	Aberrant_hypomethylation	Hypo
0.47	0.19	Memory_hypermethylation	Hyper
-0.64	0.02	Memory_hypomethylation	Hypo
-0.71	0.05	Memory_hypomethylation	Hypo
-0.24	0.18	Memory_hypomethylation	Hypo
0.28	0.34	Aberrant_hypermethylation	Hyper
0.55	0.58	Aberrant_hypermethylation	Hyper
0.37	0.42	Aberrant_hypermethylation	Hyper
-0.6	0.06	Memory_hypomethylation	Hypo
-0.62	-0.3	Aberrant_hypomethylation	Hypo
-0.66	-0.13	Memory_hypomethylation	Hypo
-0.21	0.18	Memory_hypomethylation	Hypo
0.37	0.38	Aberrant_hypermethylation	Hyper
-0.24	0.11	Memory_hypomethylation	Hypo
-0.58	0.07	Memory_hypomethylation	Hypo
-0.64	-0.09	Memory_hypomethylation	Hypo
-0.51	0.25	Partial_hypomethylation_memory	Hypo
0.56	0.49	Aberrant_hypermethylation	Hyper
0.47	0.12	Memory_hypermethylation	Hyper
-0.5	0.06	Memory_hypomethylation	Hypo
0.39	0.18	Memory_hypermethylation	Hyper
-0.45	0.17	Memory_hypomethylation	Hypo
-0.46	0.18	Memory_hypomethylation	Hypo
0.37	-0.09	Memory_hypermethylation	Hyper
-0.65	0.16	Memory_hypomethylation	Hypo
-0.6	0.12	Memory_hypomethylation	Hypo
-0.7	0.01	Memory_hypomethylation	Hypo
-0.63	0.07	Memory_hypomethylation	Hypo
-0.37	0.25	Partial_hypomethylation_memory	Hypo
-0.56	0.14	Memory_hypomethylation	Hypo
-0.48	0.18	Memory_hypomethylation	Hypo
-0.49	0.11	Memory_hypomethylation	Hypo
-0.35	0.11	Memory_hypomethylation	Hypo
-0.21	0.15	Memory_hypomethylation	Hypo
-0.68	-0.18	Memory_hypomethylation	Hypo
-0.3	0.16	Memory_hypomethylation	Hypo
-0.27	0	Memory_hypomethylation	Hypo
-0.67	0.07	Memory_hypomethylation	Hypo
-0.21	0.15	Memory_hypomethylation	Hypo
-0.26	0.17	Memory_hypomethylation	Hypo
-0.58	0.25	Partial_hypomethylation_memory	Hypo
-0.23	0.18	Memory_hypomethylation	Hypo
-0.2	0.03	Memory_hypomethylation	Hypo
0.51	0.42	Aberrant_hypermethylation	Hyper
0.28	0.29	Aberrant_hypermethylation	Hyper
-0.61	-0.25	Aberrant_hypomethylation	Hypo
-0.54	-0.12	Memory_hypomethylation	Hypo
-0.25	0.19	Memory_hypomethylation	Hypo
-0.36	-0.4	Aberrant_hypomethylation	Hypo
-0.29	0.44	Partial_hypomethylation_memory	Hypo
-0.55	0.17	Memory_hypomethylation	Hypo
-0.47	0.13	Memory_hypomethylation	Hypo
0.4	0.43	Aberrant_hypermethylation	Hyper
0.51	0.45	Aberrant_hypermethylation	Hyper
-0.56	0	Memory_hypomethylation	Hypo
-0.61	0.07	Memory_hypomethylation	Hypo
-0.27	0.12	Memory_hypomethylation	Hypo
-0.25	0.15	Memory_hypomethylation	Hypo
-0.52	0.19	Memory_hypomethylation	Hypo
0.51	0.66	Aberrant_hypermethylation	Hyper
-0.24	-0.02	Memory_hypomethylation	Hypo
-0.27	0.13	Memory_hypomethylation	Hypo
0.61	0.62	Aberrant_hypermethylation	Hyper
-0.2	0.08	Memory_hypomethylation	Hypo
-0.21	0.16	Memory_hypomethylation	Hypo
-0.21	0.13	Memory_hypomethylation	Hypo
-0.28	0.08	Memory_hypomethylation	Hypo
-0.3	0.1	Memory_hypomethylation	Hypo
-0.61	0.11	Memory_hypomethylation	Hypo
-0.34	0.08	Memory_hypomethylation	Hypo
0.65	0.75	Aberrant_hypermethylation	Hyper
-0.47	-0.19	Memory_hypomethylation	Hypo
-0.64	0.07	Memory_hypomethylation	Hypo
-0.23	0.17	Memory_hypomethylation	Hypo
-0.22	0.21	Partial_hypomethylation_memory	Hypo
-0.57	0.08	Memory_hypomethylation	Hypo
-0.32	0.1	Memory_hypomethylation	Hypo
-0.22	0.13	Memory_hypomethylation	Hypo
-0.22	0.11	Memory_hypomethylation	Hypo
-0.27	0.08	Memory_hypomethylation	Hypo
0.35	-0.24	Partial_hypermethyation_memory	Hyper
-0.67	0.01	Memory_hypomethylation	Hypo
-0.36	-0.04	Memory_hypomethylation	Hypo
-0.2	0.13	Memory_hypomethylation	Hypo
-0.21	0.14	Memory_hypomethylation	Hypo
-0.59	0	Memory_hypomethylation	Hypo
0.39	0.21	Aberrant_hypermethylation	Hyper
0.34	0.33	Aberrant_hypermethylation	Hyper
-0.21	0.15	Memory_hypomethylation	Hypo
-0.27	0.07	Memory_hypomethylation	Hypo
-0.22	0.1	Memory_hypomethylation	Hypo
-0.34	0.12	Memory_hypomethylation	Hypo
-0.47	0.09	Memory_hypomethylation	Hypo
-0.62	0.09	Memory_hypomethylation	Hypo
-0.23	0.14	Memory_hypomethylation	Hypo
-0.26	0.16	Memory_hypomethylation	Hypo
-0.4	-0.01	Memory_hypomethylation	Hypo
-0.33	-0.32	Aberrant_hypomethylation	Hypo
0.47	0.39	Aberrant_hypermethylation	Hyper
-0.23	0.09	Memory_hypomethylation	Hypo
-0.63	0.29	Partial_hypomethylation_memory	Hypo
-0.37	-0.04	Memory_hypomethylation	Hypo
-0.57	0.19	Memory_hypomethylation	Hypo
-0.23	0.12	Memory_hypomethylation	Hypo
-0.22	0.12	Memory_hypomethylation	Hypo
-0.22	0.38	Partial_hypomethylation_memory	Hypo
-0.56	-0.14	Memory_hypomethylation	Hypo
-0.27	0.11	Memory_hypomethylation	Hypo
-0.23	0.14	Memory_hypomethylation	Hypo
-0.24	0.2	Partial_hypomethylation_memory	Hypo
-0.23	0.15	Memory_hypomethylation	Hypo
0.54	-0.01	Memory_hypermethylation	Hyper
-0.34	0.15	Memory_hypomethylation	Hypo
0.21	0.18	Memory_hypermethylation	Hyper
-0.28	0.18	Memory_hypomethylation	Hypo
-0.57	0.02	Memory_hypomethylation	Hypo
-0.21	0.08	Memory_hypomethylation	Hypo
-0.33	0.18	Memory_hypomethylation	Hypo
-0.31	0.05	Memory_hypomethylation	Hypo
0.48	0.54	Aberrant_hypermethylation	Hyper
-0.35	0.1	Memory_hypomethylation	Hypo
-0.24	0.15	Memory_hypomethylation	Hypo
-0.25	0.17	Memory_hypomethylation	Hypo
-0.22	0.13	Memory_hypomethylation	Hypo
-0.22	0.14	Memory_hypomethylation	Hypo
-0.22	0.1	Memory_hypomethylation	Hypo
-0.29	0.08	Memory_hypomethylation	Hypo
-0.42	0.11	Memory_hypomethylation	Hypo
-0.33	0.05	Memory_hypomethylation	Hypo
-0.43	0.17	Memory_hypomethylation	Hypo
-0.35	0.13	Memory_hypomethylation	Hypo
-0.4	-0.15	Memory_hypomethylation	Hypo
-0.35	0.14	Memory_hypomethylation	Hypo
-0.54	0.29	Partial_hypomethylation_memory	Hypo
-0.21	0.18	Memory_hypomethylation	Hypo
-0.53	0.19	Memory_hypomethylation	Hypo
-0.27	-0.02	Memory_hypomethylation	Hypo
-0.27	0.26	Partial_hypomethylation_memory	Hypo
-0.34	-0.39	Aberrant_hypomethylation	Hypo
-0.41	0.05	Memory_hypomethylation	Hypo
-0.24	0.26	Partial_hypomethylation_memory	Hypo
0.39	0.16	Memory_hypermethylation	Hyper
-0.29	0.15	Memory_hypomethylation	Hypo
-0.21	0.12	Memory_hypomethylation	Hypo
-0.3	0.22	Partial_hypomethylation_memory	Hypo
-0.61	0.06	Memory_hypomethylation	Hypo
-0.26	0.36	Partial_hypomethylation_memory	Hypo
-0.21	0.19	Memory_hypomethylation	Hypo
-0.28	0.16	Memory_hypomethylation	Hypo
-0.28	-0.29	Aberrant_hypomethylation	Hypo
-0.48	0.05	Memory_hypomethylation	Hypo
-0.21	0.08	Memory_hypomethylation	Hypo
0.27	0.18	Memory_hypermethylation	Hyper
-0.6	0.02	Memory_hypomethylation	Hypo
-0.66	0.11	Memory_hypomethylation	Hypo
-0.22	0.21	Partial_hypomethylation_memory	Hypo
-0.33	0.19	Memory_hypomethylation	Hypo
-0.33	0.15	Memory_hypomethylation	Hypo
-0.25	0.18	Memory_hypomethylation	Hypo
-0.23	0.05	Memory_hypomethylation	Hypo
-0.3	0.16	Memory_hypomethylation	Hypo
-0.44	-0.05	Memory_hypomethylation	Hypo
-0.31	0.06	Memory_hypomethylation	Hypo
-0.25	0.14	Memory_hypomethylation	Hypo
0.4	0.53	Aberrant_hypermethylation	Hyper
-0.51	0.35	Partial_hypomethylation_memory	Hypo
-0.5	0.14	Memory_hypomethylation	Hypo
-0.58	0.18	Memory_hypomethylation	Hypo
-0.59	0.02	Memory_hypomethylation	Hypo
-0.31	0.21	Partial_hypomethylation_memory	Hypo
-0.27	0.21	Partial_hypomethylation_memory	Hypo
-0.35	0.39	Partial_hypomethylation_memory	Hypo
-0.51	-0.01	Memory_hypomethylation	Hypo
-0.33	0.27	Partial_hypomethylation_memory	Hypo
-0.27	0.19	Memory_hypomethylation	Hypo
-0.21	0.1	Memory_hypomethylation	Hypo
-0.27	0.15	Memory_hypomethylation	Hypo
0.2	0.34	Aberrant_hypermethylation	Hyper
0.2	0.22	Aberrant_hypermethylation	Hyper
0.42	0.68	Aberrant_hypermethylation	Hyper
-0.2	0.13	Memory_hypomethylation	Hypo
0.44	0	Memory_hypermethylation	Hyper
-0.5	-0.09	Memory_hypomethylation	Hypo
0.26	0.36	Aberrant_hypermethylation	Hyper
-0.31	0.21	Partial_hypomethylation_memory	Hypo
-0.5	0	Memory_hypomethylation	Hypo
-0.61	0.15	Memory_hypomethylation	Hypo
-0.28	0.27	Partial_hypomethylation_memory	Hypo
-0.34	0.05	Memory_hypomethylation	Hypo
-0.23	0.23	Partial_hypomethylation_memory	Hypo
-0.2	0.03	Memory_hypomethylation	Hypo
-0.31	0.28	Partial_hypomethylation_memory	Hypo
-0.31	0.15	Memory_hypomethylation	Hypo
-0.21	0.12	Memory_hypomethylation	Hypo
-0.35	0.24	Partial_hypomethylation_memory	Hypo
-0.22	0.21	Partial_hypomethylation_memory	Hypo
-0.23	0.03	Memory_hypomethylation	Hypo
-0.21	0.04	Memory_hypomethylation	Hypo
0.51	0.57	Aberrant_hypermethylation	Hyper
-0.46	-0.22	Aberrant_hypomethylation	Hypo
-0.3	0.23	Partial_hypomethylation_memory	Hypo
-0.35	0.05	Memory_hypomethylation	Hypo
-0.4	0.32	Partial_hypomethylation_memory	Hypo
-0.22	0.11	Memory_hypomethylation	Hypo
-0.46	-0.03	Memory_hypomethylation	Hypo
-0.22	0.13	Memory_hypomethylation	Hypo
-0.2	0.19	Memory_hypomethylation	Hypo
-0.49	0.07	Memory_hypomethylation	Hypo
0.57	0.57	Aberrant_hypermethylation	Hyper
-0.24	0.15	Memory_hypomethylation	Hypo
-0.36	0.12	Memory_hypomethylation	Hypo
-0.21	0.07	Memory_hypomethylation	Hypo
-0.25	0.11	Memory_hypomethylation	Hypo
-0.42	0.03	Memory_hypomethylation	Hypo
-0.55	0.22	Partial_hypomethylation_memory	Hypo
-0.33	0.08	Memory_hypomethylation	Hypo
-0.21	0.24	Partial_hypomethylation_memory	Hypo
-0.25	0.13	Memory_hypomethylation	Hypo
-0.2	0.16	Memory_hypomethylation	Hypo
-0.59	-0.05	Memory_hypomethylation	Hypo
-0.42	-0.12	Memory_hypomethylation	Hypo
-0.37	0.02	Memory_hypomethylation	Hypo
0.2	0.27	Aberrant_hypermethylation	Hyper
-0.22	0.16	Memory_hypomethylation	Hypo
-0.63	0.1	Memory_hypomethylation	Hypo
0.51	0.33	Aberrant_hypermethylation	Hyper
-0.23	0.09	Memory_hypomethylation	Hypo
-0.31	0.25	Partial_hypomethylation_memory	Hypo
-0.44	0.27	Partial_hypomethylation_memory	Hypo
-0.26	0.15	Memory_hypomethylation	Hypo
-0.23	0.33	Partial_hypomethylation_memory	Hypo
0.27	0.32	Aberrant_hypermethylation	Hyper
-0.61	0.15	Memory_hypomethylation	Hypo
-0.25	0.13	Memory_hypomethylation	Hypo
-0.34	0.12	Memory_hypomethylation	Hypo
-0.35	0.19	Memory_hypomethylation	Hypo
-0.31	-0.02	Memory_hypomethylation	Hypo
-0.26	0.01	Memory_hypomethylation	Hypo
-0.25	0.28	Partial_hypomethylation_memory	Hypo
-0.2	0.24	Partial_hypomethylation_memory	Hypo
-0.27	-0.39	Aberrant_hypomethylation	Hypo
-0.23	0.23	Partial_hypomethylation_memory	Hypo
-0.26	0.23	Partial_hypomethylation_memory	Hypo
-0.36	0.07	Memory_hypomethylation	Hypo
-0.35	0	Memory_hypomethylation	Hypo
-0.62	-0.16	Memory_hypomethylation	Hypo
-0.21	0.11	Memory_hypomethylation	Hypo
-0.41	0.1	Memory_hypomethylation	Hypo
-0.27	0.2	Partial_hypomethylation_memory	Hypo
0.29	0.29	Aberrant_hypermethylation	Hyper
-0.52	0.22	Partial_hypomethylation_memory	Hypo
-0.21	0.14	Memory_hypomethylation	Hypo
-0.26	0.23	Partial_hypomethylation_memory	Hypo
-0.26	0.16	Memory_hypomethylation	Hypo
0.22	0.04	Memory_hypermethylation	Hyper
-0.26	-0.05	Memory_hypomethylation	Hypo
-0.29	0.04	Memory_hypomethylation	Hypo
-0.45	0.32	Partial_hypomethylation_memory	Hypo
-0.42	0.12	Memory_hypomethylation	Hypo
-0.52	0.01	Memory_hypomethylation	Hypo
-0.23	0.19	Memory_hypomethylation	Hypo
-0.5	0.34	Partial_hypomethylation_memory	Hypo
-0.22	-0.34	Aberrant_hypomethylation	Hypo
-0.27	-0.03	Memory_hypomethylation	Hypo
-0.53	0.29	Partial_hypomethylation_memory	Hypo
-0.62	-0.14	Memory_hypomethylation	Hypo
-0.28	0.12	Memory_hypomethylation	Hypo
-0.61	0	Memory_hypomethylation	Hypo
-0.29	0.09	Memory_hypomethylation	Hypo
-0.24	0.18	Memory_hypomethylation	Hypo
-0.26	0.35	Partial_hypomethylation_memory	Hypo
-0.36	-0.45	Aberrant_hypomethylation	Hypo
-0.47	-0.02	Memory_hypomethylation	Hypo
-0.28	0.1	Memory_hypomethylation	Hypo
-0.24	0.07	Memory_hypomethylation	Hypo
0.37	0.22	Aberrant_hypermethylation	Hyper
-0.26	0.04	Memory_hypomethylation	Hypo
-0.42	0.04	Memory_hypomethylation	Hypo
-0.26	0.26	Partial_hypomethylation_memory	Hypo
0.29	0.39	Aberrant_hypermethylation	Hyper
-0.45	0.35	Partial_hypomethylation_memory	Hypo
-0.21	0.11	Memory_hypomethylation	Hypo
-0.29	0.19	Memory_hypomethylation	Hypo
-0.28	0.12	Memory_hypomethylation	Hypo
-0.33	0.09	Memory_hypomethylation	Hypo
-0.23	0.04	Memory_hypomethylation	Hypo
-0.35	0.14	Memory_hypomethylation	Hypo
-0.2	0.2	Partial_hypomethylation_memory	Hypo
-0.54	0.06	Memory_hypomethylation	Hypo
-0.47	0.14	Memory_hypomethylation	Hypo
-0.25	0.22	Partial_hypomethylation_memory	Hypo
-0.28	0.35	Partial_hypomethylation_memory	Hypo
-0.22	0.08	Memory_hypomethylation	Hypo
-0.33	0.05	Memory_hypomethylation	Hypo
-0.46	0.1	Memory_hypomethylation	Hypo
-0.54	0.12	Memory_hypomethylation	Hypo
-0.3	0.22	Partial_hypomethylation_memory	Hypo
-0.55	0.14	Memory_hypomethylation	Hypo
-0.33	0.16	Memory_hypomethylation	Hypo
-0.41	-0.02	Memory_hypomethylation	Hypo
-0.22	0.34	Partial_hypomethylation_memory	Hypo
-0.36	-0.01	Memory_hypomethylation	Hypo
-0.34	-0.02	Memory_hypomethylation	Hypo
-0.22	0.19	Memory_hypomethylation	Hypo
-0.33	0.2	Partial_hypomethylation_memory	Hypo
-0.21	0.18	Memory_hypomethylation	Hypo
-0.21	0.11	Memory_hypomethylation	Hypo
-0.5	0.08	Memory_hypomethylation	Hypo
0.21	0.28	Aberrant_hypermethylation	Hyper
-0.36	0.25	Partial_hypomethylation_memory	Hypo
-0.2	0.09	Memory_hypomethylation	Hypo
-0.26	0.05	Memory_hypomethylation	Hypo
-0.3	-0.1	Memory_hypomethylation	Hypo
-0.21	0.15	Memory_hypomethylation	Hypo
-0.43	0	Memory_hypomethylation	Hypo
-0.47	-0.02	Memory_hypomethylation	Hypo
-0.25	0.09	Memory_hypomethylation	Hypo
-0.27	0.35	Partial_hypomethylation_memory	Hypo
-0.41	0.37	Partial_hypomethylation_memory	Hypo
-0.23	0.18	Memory_hypomethylation	Hypo
-0.29	0.08	Memory_hypomethylation	Hypo
-0.55	0.26	Partial_hypomethylation_memory	Hypo
0.29	0.15	Memory_hypermethylation	Hyper
-0.35	0.08	Memory_hypomethylation	Hypo
-0.44	-0.28	Aberrant_hypomethylation	Hypo
-0.26	0.35	Partial_hypomethylation_memory	Hypo
-0.2	0.15	Memory_hypomethylation	Hypo
0.46	-0.03	Memory_hypermethylation	Hyper
-0.23	0.27	Partial_hypomethylation_memory	Hypo
-0.57	-0.01	Memory_hypomethylation	Hypo
0.25	0.13	Memory_hypermethylation	Hyper
0.26	0.29	Aberrant_hypermethylation	Hyper
-0.28	0.04	Memory_hypomethylation	Hypo
-0.25	0.1	Memory_hypomethylation	Hypo
-0.29	0.08	Memory_hypomethylation	Hypo
-0.33	-0.08	Memory_hypomethylation	Hypo
-0.23	0.22	Partial_hypomethylation_memory	Hypo
-0.26	0.12	Memory_hypomethylation	Hypo
0.38	0.3	Aberrant_hypermethylation	Hyper
0.33	0.32	Aberrant_hypermethylation	Hyper
-0.47	0.1	Memory_hypomethylation	Hypo
0.33	0.1	Memory_hypermethylation	Hyper
-0.25	0.14	Memory_hypomethylation	Hypo
-0.21	0.08	Memory_hypomethylation	Hypo
-0.24	0.09	Memory_hypomethylation	Hypo
-0.29	0.29	Partial_hypomethylation_memory	Hypo
0.36	-0.04	Memory_hypermethylation	Hyper
-0.29	0.04	Memory_hypomethylation	Hypo
-0.22	0.32	Partial_hypomethylation_memory	Hypo
-0.43	0.14	Memory_hypomethylation	Hypo
-0.47	0.03	Memory_hypomethylation	Hypo
-0.26	0.02	Memory_hypomethylation	Hypo
0.2	0.2	Memory_hypermethylation	Hyper
-0.41	-0.04	Memory_hypomethylation	Hypo
-0.31	0.09	Memory_hypomethylation	Hypo
-0.33	-0.08	Memory_hypomethylation	Hypo
0.32	0.29	Aberrant_hypermethylation	Hyper
-0.22	0.15	Memory_hypomethylation	Hypo
0.39	-0.14	Memory_hypermethylation	Hyper
-0.28	0.07	Memory_hypomethylation	Hypo
0.26	0.22	Aberrant_hypermethylation	Hyper
0.44	0.01	Memory_hypermethylation	Hyper
0.26	0.25	Aberrant_hypermethylation	Hyper
-0.23	0.27	Partial_hypomethylation_memory	Hypo
-0.33	0.08	Memory_hypomethylation	Hypo
-0.24	0.13	Memory_hypomethylation	Hypo
-0.25	0.23	Partial_hypomethylation_memory	Hypo
-0.35	0.14	Memory_hypomethylation	Hypo
-0.29	0.02	Memory_hypomethylation	Hypo
0.32	0.19	Memory_hypermethylation	Hyper
-0.2	-0.09	Memory_hypomethylation	Hypo
-0.28	0.14	Memory_hypomethylation	Hypo
-0.35	-0.02	Memory_hypomethylation	Hypo
-0.26	0.3	Partial_hypomethylation_memory	Hypo
-0.45	0.19	Memory_hypomethylation	Hypo
-0.3	0.28	Partial_hypomethylation_memory	Hypo
0.37	0.12	Memory_hypermethylation	Hyper
-0.35	0.07	Memory_hypomethylation	Hypo
-0.49	0.17	Memory_hypomethylation	Hypo
-0.6	-0.22	Aberrant_hypomethylation	Hypo
0.35	0.06	Memory_hypermethylation	Hyper
-0.21	0.05	Memory_hypomethylation	Hypo
-0.56	0.23	Partial_hypomethylation_memory	Hypo
-0.2	0.18	Memory_hypomethylation	Hypo
-0.22	0.42	Partial_hypomethylation_memory	Hypo
-0.29	-0.03	Memory_hypomethylation	Hypo
-0.26	0.27	Partial_hypomethylation_memory	Hypo
-0.31	-0.13	Memory_hypomethylation	Hypo
-0.3	-0.35	Aberrant_hypomethylation	Hypo
-0.28	0.18	Memory_hypomethylation	Hypo
-0.3	0.11	Memory_hypomethylation	Hypo
0.46	0.36	Aberrant_hypermethylation	Hyper
-0.23	0.14	Memory_hypomethylation	Hypo
-0.46	0.25	Partial_hypomethylation_memory	Hypo
-0.22	0.09	Memory_hypomethylation	Hypo
-0.31	0.19	Memory_hypomethylation	Hypo
0.44	0.32	Aberrant_hypermethylation	Hyper
-0.2	0.26	Partial_hypomethylation_memory	Hypo
0.28	-0.17	Memory_hypermethylation	Hyper
-0.23	-0.12	Memory_hypomethylation	Hypo
-0.21	0.14	Memory_hypomethylation	Hypo
-0.26	0.16	Memory_hypomethylation	Hypo
-0.23	0.27	Partial_hypomethylation_memory	Hypo
-0.23	-0.32	Aberrant_hypomethylation	Hypo
0.25	0.45	Aberrant_hypermethylation	Hyper
-0.28	0.17	Memory_hypomethylation	Hypo
-0.6	0.16	Memory_hypomethylation	Hypo
-0.32	0	Memory_hypomethylation	Hypo
-0.25	0.12	Memory_hypomethylation	Hypo
-0.28	-0.08	Memory_hypomethylation	Hypo
-0.28	-0.23	Aberrant_hypomethylation	Hypo
-0.21	0.37	Partial_hypomethylation_memory	Hypo
-0.24	0.12	Memory_hypomethylation	Hypo
-0.31	0.01	Memory_hypomethylation	Hypo
-0.2	0.23	Partial_hypomethylation_memory	Hypo
-0.24	0.08	Memory_hypomethylation	Hypo
-0.28	0.09	Memory_hypomethylation	Hypo
-0.26	0.29	Partial_hypomethylation_memory	Hypo
-0.57	-0.02	Memory_hypomethylation	Hypo
-0.22	0.19	Memory_hypomethylation	Hypo
-0.23	0.14	Memory_hypomethylation	Hypo
-0.27	0.08	Memory_hypomethylation	Hypo
-0.33	0.15	Memory_hypomethylation	Hypo
-0.27	-0.27	Aberrant_hypomethylation	Hypo
0.22	-0.32	Partial_hypermethyation_memory	Hyper
-0.29	0.18	Memory_hypomethylation	Hypo
-0.23	-0.11	Memory_hypomethylation	Hypo
-0.33	0.27	Partial_hypomethylation_memory	Hypo
-0.47	0.13	Memory_hypomethylation	Hypo
-0.29	0.13	Memory_hypomethylation	Hypo
-0.29	0.16	Memory_hypomethylation	Hypo
-0.3	0.16	Memory_hypomethylation	Hypo
-0.42	-0.18	Memory_hypomethylation	Hypo
-0.36	0.06	Memory_hypomethylation	Hypo
-0.39	0.03	Memory_hypomethylation	Hypo
-0.29	0.17	Memory_hypomethylation	Hypo
0.4	0.33	Aberrant_hypermethylation	Hyper
-0.51	0	Memory_hypomethylation	Hypo
0.37	0.09	Memory_hypermethylation	Hyper
-0.37	0.03	Memory_hypomethylation	Hypo
0.31	0.67	Aberrant_hypermethylation	Hyper
-0.21	0.24	Partial_hypomethylation_memory	Hypo
-0.22	0.08	Memory_hypomethylation	Hypo
-0.31	0.05	Memory_hypomethylation	Hypo
-0.58	0.05	Memory_hypomethylation	Hypo
-0.3	0.17	Memory_hypomethylation	Hypo
0.28	-0.37	Partial_hypermethyation_memory	Hyper
-0.41	-0.05	Memory_hypomethylation	Hypo
-0.24	0.2	Partial_hypomethylation_memory	Hypo
-0.22	0.11	Memory_hypomethylation	Hypo
-0.65	0.01	Memory_hypomethylation	Hypo
-0.21	0.09	Memory_hypomethylation	Hypo
0.27	0.23	Aberrant_hypermethylation	Hyper
0.2	0.2	Memory_hypermethylation	Hyper
-0.35	0.26	Partial_hypomethylation_memory	Hypo
-0.23	0.17	Memory_hypomethylation	Hypo
-0.33	0.08	Memory_hypomethylation	Hypo
-0.3	0.04	Memory_hypomethylation	Hypo
-0.36	-0.05	Memory_hypomethylation	Hypo
-0.27	0.05	Memory_hypomethylation	Hypo
0.41	0.65	Aberrant_hypermethylation	Hyper
0.3	0.23	Aberrant_hypermethylation	Hyper
-0.51	0.03	Memory_hypomethylation	Hypo
0.35	0.34	Aberrant_hypermethylation	Hyper
-0.27	0.12	Memory_hypomethylation	Hypo
-0.46	0.23	Partial_hypomethylation_memory	Hypo
0.26	0.05	Memory_hypermethylation	Hyper
-0.2	0.09	Memory_hypomethylation	Hypo
0.42	0.11	Memory_hypermethylation	Hyper
-0.25	-0.01	Memory_hypomethylation	Hypo
-0.39	0.28	Partial_hypomethylation_memory	Hypo
-0.34	0.12	Memory_hypomethylation	Hypo
-0.2	0.14	Memory_hypomethylation	Hypo
-0.29	-0.21	Aberrant_hypomethylation	Hypo
-0.23	0.22	Partial_hypomethylation_memory	Hypo
-0.36	-0.14	Memory_hypomethylation	Hypo
-0.53	-0.17	Memory_hypomethylation	Hypo
-0.25	0.02	Memory_hypomethylation	Hypo
-0.24	0.16	Memory_hypomethylation	Hypo
-0.34	-0.13	Memory_hypomethylation	Hypo
-0.22	0.1	Memory_hypomethylation	Hypo
-0.26	0.01	Memory_hypomethylation	Hypo
-0.32	-0.03	Memory_hypomethylation	Hypo
-0.32	-0.03	Memory_hypomethylation	Hypo
-0.23	0.17	Memory_hypomethylation	Hypo
-0.25	0.26	Partial_hypomethylation_memory	Hypo
-0.44	0.12	Memory_hypomethylation	Hypo
-0.52	0.06	Memory_hypomethylation	Hypo
-0.22	0.32	Partial_hypomethylation_memory	Hypo
-0.22	-0.08	Memory_hypomethylation	Hypo
0.43	0.56	Aberrant_hypermethylation	Hyper
-0.45	0.29	Partial_hypomethylation_memory	Hypo
-0.34	-0.13	Memory_hypomethylation	Hypo
-0.28	0.33	Partial_hypomethylation_memory	Hypo
-0.31	0.29	Partial_hypomethylation_memory	Hypo
-0.2	0.38	Partial_hypomethylation_memory	Hypo
-0.42	0.1	Memory_hypomethylation	Hypo
-0.46	-0.28	Aberrant_hypomethylation	Hypo
-0.5	0.21	Partial_hypomethylation_memory	Hypo
-0.24	-0.02	Memory_hypomethylation	Hypo
0.21	0.18	Memory_hypermethylation	Hyper
-0.26	0.13	Memory_hypomethylation	Hypo
-0.36	0.09	Memory_hypomethylation	Hypo
-0.26	0.22	Partial_hypomethylation_memory	Hypo
-0.21	0.1	Memory_hypomethylation	Hypo
-0.35	0.39	Partial_hypomethylation_memory	Hypo
-0.31	0.23	Partial_hypomethylation_memory	Hypo
-0.27	-0.29	Aberrant_hypomethylation	Hypo
-0.21	0.09	Memory_hypomethylation	Hypo
-0.51	0.35	Partial_hypomethylation_memory	Hypo
-0.23	0.09	Memory_hypomethylation	Hypo
-0.2	0.17	Memory_hypomethylation	Hypo
0.21	0.2	Memory_hypermethylation	Hyper
-0.28	-0.16	Memory_hypomethylation	Hypo
0.43	0.08	Memory_hypermethylation	Hyper
-0.2	0.18	Memory_hypomethylation	Hypo
-0.5	-0.04	Memory_hypomethylation	Hypo
0.25	0	Memory_hypermethylation	Hyper
0.31	0.3	Aberrant_hypermethylation	Hyper
0.34	0.07	Memory_hypermethylation	Hyper
-0.24	0.04	Memory_hypomethylation	Hypo
-0.3	-0.12	Memory_hypomethylation	Hypo
0.39	0.29	Aberrant_hypermethylation	Hyper
-0.2	0.01	Memory_hypomethylation	Hypo
-0.31	0.05	Memory_hypomethylation	Hypo
-0.22	0.52	Partial_hypomethylation_memory	Hypo
-0.29	0.09	Memory_hypomethylation	Hypo
0.32	0.47	Aberrant_hypermethylation	Hyper
-0.21	0.05	Memory_hypomethylation	Hypo
-0.24	0.14	Memory_hypomethylation	Hypo
-0.36	0.11	Memory_hypomethylation	Hypo
-0.25	-0.1	Memory_hypomethylation	Hypo
-0.21	0.31	Partial_hypomethylation_memory	Hypo
-0.26	0.53	Partial_hypomethylation_memory	Hypo
-0.23	-0.04	Memory_hypomethylation	Hypo
-0.29	-0.04	Memory_hypomethylation	Hypo
0.36	0.19	Memory_hypermethylation	Hyper
-0.22	0.29	Partial_hypomethylation_memory	Hypo
-0.22	0.06	Memory_hypomethylation	Hypo
-0.25	0.07	Memory_hypomethylation	Hypo
-0.3	0.15	Memory_hypomethylation	Hypo
0.24	-0.09	Memory_hypermethylation	Hyper
-0.28	0.04	Memory_hypomethylation	Hypo
-0.48	0.32	Partial_hypomethylation_memory	Hypo
-0.35	0.15	Memory_hypomethylation	Hypo
-0.24	0.1	Memory_hypomethylation	Hypo
-0.27	0.04	Memory_hypomethylation	Hypo
-0.52	0.28	Partial_hypomethylation_memory	Hypo
-0.28	-0.11	Memory_hypomethylation	Hypo
-0.22	-0.26	Aberrant_hypomethylation	Hypo
-0.2	0.21	Partial_hypomethylation_memory	Hypo
-0.27	0.13	Memory_hypomethylation	Hypo
0.49	0.44	Aberrant_hypermethylation	Hyper
-0.27	0.17	Memory_hypomethylation	Hypo
-0.24	0.21	Partial_hypomethylation_memory	Hypo
-0.22	0.09	Memory_hypomethylation	Hypo
-0.24	0.45	Partial_hypomethylation_memory	Hypo
-0.23	0.16	Memory_hypomethylation	Hypo
-0.58	-0.31	Aberrant_hypomethylation	Hypo
-0.29	0.05	Memory_hypomethylation	Hypo
-0.52	-0.21	Aberrant_hypomethylation	Hypo
0.33	0.1	Memory_hypermethylation	Hyper
-0.38	-0.1	Memory_hypomethylation	Hypo
-0.3	-0.2	Memory_hypomethylation	Hypo
0.28	0.3	Aberrant_hypermethylation	Hyper
-0.24	0.14	Memory_hypomethylation	Hypo
-0.39	-0.06	Memory_hypomethylation	Hypo
-0.52	0.11	Memory_hypomethylation	Hypo
-0.31	0.3	Partial_hypomethylation_memory	Hypo
-0.21	0.22	Partial_hypomethylation_memory	Hypo
-0.31	-0.13	Memory_hypomethylation	Hypo
-0.32	-0.01	Memory_hypomethylation	Hypo
-0.25	0.21	Partial_hypomethylation_memory	Hypo
-0.2	0.12	Memory_hypomethylation	Hypo
-0.27	0.29	Partial_hypomethylation_memory	Hypo
-0.23	0.05	Memory_hypomethylation	Hypo
-0.33	0.05	Memory_hypomethylation	Hypo
-0.37	0.05	Memory_hypomethylation	Hypo
-0.31	0.09	Memory_hypomethylation	Hypo
-0.38	-0.12	Memory_hypomethylation	Hypo
-0.22	0.06	Memory_hypomethylation	Hypo
0.24	0.27	Aberrant_hypermethylation	Hyper
-0.32	0.14	Memory_hypomethylation	Hypo
-0.2	0.18	Memory_hypomethylation	Hypo
-0.38	0.34	Partial_hypomethylation_memory	Hypo
-0.22	0.06	Memory_hypomethylation	Hypo
-0.22	0.3	Partial_hypomethylation_memory	Hypo
0.42	0.31	Aberrant_hypermethylation	Hyper
-0.24	0.07	Memory_hypomethylation	Hypo
0.35	0.23	Aberrant_hypermethylation	Hyper
-0.25	0.01	Memory_hypomethylation	Hypo
-0.22	0.07	Memory_hypomethylation	Hypo
-0.22	0.29	Partial_hypomethylation_memory	Hypo
-0.27	0.01	Memory_hypomethylation	Hypo
-0.29	-0.02	Memory_hypomethylation	Hypo
-0.25	0.07	Memory_hypomethylation	Hypo
-0.27	0.06	Memory_hypomethylation	Hypo
-0.23	0.03	Memory_hypomethylation	Hypo
-0.22	0.16	Memory_hypomethylation	Hypo
-0.24	-0.08	Memory_hypomethylation	Hypo
-0.2	0.55	Partial_hypomethylation_memory	Hypo
-0.22	0.08	Memory_hypomethylation	Hypo
0.49	-0.27	Partial_hypermethyation_memory	Hyper
0.2	0.31	Aberrant_hypermethylation	Hyper
-0.37	-0.01	Memory_hypomethylation	Hypo
-0.26	0.04	Memory_hypomethylation	Hypo
-0.33	-0.48	Aberrant_hypomethylation	Hypo
-0.33	0.4	Partial_hypomethylation_memory	Hypo
-0.22	0.08	Memory_hypomethylation	Hypo
-0.27	0.05	Memory_hypomethylation	Hypo
-0.27	-0.01	Memory_hypomethylation	Hypo
-0.27	-0.01	Memory_hypomethylation	Hypo
-0.26	0.28	Partial_hypomethylation_memory	Hypo
0.49	0.51	Aberrant_hypermethylation	Hyper
-0.23	0.1	Memory_hypomethylation	Hypo
-0.58	0.13	Memory_hypomethylation	Hypo
-0.23	0.23	Partial_hypomethylation_memory	Hypo
-0.36	0.35	Partial_hypomethylation_memory	Hypo
-0.24	-0.14	Memory_hypomethylation	Hypo
-0.71	-0.13	Memory_hypomethylation	Hypo
-0.3	0.06	Memory_hypomethylation	Hypo
-0.22	0.09	Memory_hypomethylation	Hypo
-0.35	0.26	Partial_hypomethylation_memory	Hypo
-0.57	0.02	Memory_hypomethylation	Hypo
-0.26	0.21	Partial_hypomethylation_memory	Hypo
-0.22	0.11	Memory_hypomethylation	Hypo
-0.41	0.45	Partial_hypomethylation_memory	Hypo
0.22	0.04	Memory_hypermethylation	Hyper
-0.28	0.17	Memory_hypomethylation	Hypo
-0.23	-0.01	Memory_hypomethylation	Hypo
-0.28	0.05	Memory_hypomethylation	Hypo
-0.26	0.23	Partial_hypomethylation_memory	Hypo
-0.2	0.22	Partial_hypomethylation_memory	Hypo
-0.24	0.19	Memory_hypomethylation	Hypo
-0.27	0.12	Memory_hypomethylation	Hypo
-0.33	-0.21	Aberrant_hypomethylation	Hypo
-0.23	0.12	Memory_hypomethylation	Hypo
-0.31	-0.16	Memory_hypomethylation	Hypo
-0.32	-0.1	Memory_hypomethylation	Hypo
-0.29	0.09	Memory_hypomethylation	Hypo
-0.28	0.12	Memory_hypomethylation	Hypo
-0.35	0.23	Partial_hypomethylation_memory	Hypo
-0.21	0.1	Memory_hypomethylation	Hypo
-0.22	0.05	Memory_hypomethylation	Hypo
-0.2	0.2	Partial_hypomethylation_memory	Hypo
0.29	0.2	Memory_hypermethylation	Hyper
-0.26	0.13	Memory_hypomethylation	Hypo
-0.3	0.04	Memory_hypomethylation	Hypo
-0.3	-0.01	Memory_hypomethylation	Hypo
-0.23	-0.17	Memory_hypomethylation	Hypo
-0.22	0	Memory_hypomethylation	Hypo
-0.21	0.28	Partial_hypomethylation_memory	Hypo
-0.2	0.18	Memory_hypomethylation	Hypo
0.26	0.12	Memory_hypermethylation	Hyper
-0.26	0.03	Memory_hypomethylation	Hypo
-0.25	0.37	Partial_hypomethylation_memory	Hypo
-0.48	0.21	Partial_hypomethylation_memory	Hypo
-0.49	-0.2	Memory_hypomethylation	Hypo
-0.27	-0.11	Memory_hypomethylation	Hypo
-0.49	0.1	Memory_hypomethylation	Hypo
-0.26	-0.35	Aberrant_hypomethylation	Hypo
-0.23	0.39	Partial_hypomethylation_memory	Hypo
-0.4	0.11	Memory_hypomethylation	Hypo
-0.26	0.13	Memory_hypomethylation	Hypo
-0.28	-0.02	Memory_hypomethylation	Hypo
-0.28	0.03	Memory_hypomethylation	Hypo
-0.24	0.03	Memory_hypomethylation	Hypo
-0.26	0.18	Memory_hypomethylation	Hypo
-0.33	0.19	Memory_hypomethylation	Hypo
-0.38	0.18	Memory_hypomethylation	Hypo
-0.22	0.08	Memory_hypomethylation	Hypo
-0.32	0.08	Memory_hypomethylation	Hypo
-0.22	0.45	Partial_hypomethylation_memory	Hypo
-0.27	0.32	Partial_hypomethylation_memory	Hypo
-0.51	0.31	Partial_hypomethylation_memory	Hypo
-0.25	0.07	Memory_hypomethylation	Hypo
-0.23	0.1	Memory_hypomethylation	Hypo
-0.25	0.14	Memory_hypomethylation	Hypo
-0.2	0.35	Partial_hypomethylation_memory	Hypo
0.32	0.37	Aberrant_hypermethylation	Hyper
-0.25	-0.42	Aberrant_hypomethylation	Hypo
-0.31	0.34	Partial_hypomethylation_memory	Hypo
-0.23	0.51	Partial_hypomethylation_memory	Hypo
-0.25	0.46	Partial_hypomethylation_memory	Hypo
0.36	0.2	Memory_hypermethylation	Hyper
-0.26	0.01	Memory_hypomethylation	Hypo
-0.52	0.03	Memory_hypomethylation	Hypo
-0.2	0.17	Memory_hypomethylation	Hypo
-0.41	-0.01	Memory_hypomethylation	Hypo
-0.23	0.25	Partial_hypomethylation_memory	Hypo
-0.42	0.19	Memory_hypomethylation	Hypo
-0.25	0.45	Partial_hypomethylation_memory	Hypo
-0.41	-0.16	Memory_hypomethylation	Hypo
-0.21	0.09	Memory_hypomethylation	Hypo
-0.27	-0.13	Memory_hypomethylation	Hypo
-0.4	0.16	Memory_hypomethylation	Hypo
0.28	0.25	Aberrant_hypermethylation	Hyper
-0.27	0.07	Memory_hypomethylation	Hypo
-0.31	0.37	Partial_hypomethylation_memory	Hypo
-0.23	0	Memory_hypomethylation	Hypo
0.31	0.06	Memory_hypermethylation	Hyper
-0.23	-0.21	Aberrant_hypomethylation	Hypo
-0.23	0.35	Partial_hypomethylation_memory	Hypo
-0.33	0.15	Memory_hypomethylation	Hypo
-0.28	-0.12	Memory_hypomethylation	Hypo
-0.44	0.14	Memory_hypomethylation	Hypo
-0.29	0.56	Partial_hypomethylation_memory	Hypo
-0.22	0.05	Memory_hypomethylation	Hypo
-0.31	0.15	Memory_hypomethylation	Hypo
-0.26	0.34	Partial_hypomethylation_memory	Hypo
-0.23	0.06	Memory_hypomethylation	Hypo
-0.25	0.05	Memory_hypomethylation	Hypo
-0.46	0.06	Memory_hypomethylation	Hypo
-0.32	-0.28	Aberrant_hypomethylation	Hypo
-0.26	0.07	Memory_hypomethylation	Hypo
-0.32	-0.21	Aberrant_hypomethylation	Hypo
-0.48	0.11	Memory_hypomethylation	Hypo
-0.28	0.22	Partial_hypomethylation_memory	Hypo
-0.24	0.16	Memory_hypomethylation	Hypo
-0.29	0.24	Partial_hypomethylation_memory	Hypo
-0.2	0.17	Memory_hypomethylation	Hypo
-0.34	0.08	Memory_hypomethylation	Hypo
-0.23	-0.02	Memory_hypomethylation	Hypo
-0.2	-0.03	Memory_hypomethylation	Hypo
0.2	0.39	Aberrant_hypermethylation	Hyper
-0.23	0.18	Memory_hypomethylation	Hypo
-0.27	0.14	Memory_hypomethylation	Hypo
-0.3	-0.04	Memory_hypomethylation	Hypo
-0.24	0.21	Partial_hypomethylation_memory	Hypo
-0.22	0.03	Memory_hypomethylation	Hypo
-0.28	-0.04	Memory_hypomethylation	Hypo
-0.26	0.2	Partial_hypomethylation_memory	Hypo
-0.23	0.15	Memory_hypomethylation	Hypo
-0.26	-0.36	Aberrant_hypomethylation	Hypo
-0.28	0.17	Memory_hypomethylation	Hypo
-0.54	0.03	Memory_hypomethylation	Hypo
-0.31	0.42	Partial_hypomethylation_memory	Hypo
-0.35	-0.19	Memory_hypomethylation	Hypo
-0.22	-0.04	Memory_hypomethylation	Hypo
-0.2	0.1	Memory_hypomethylation	Hypo
-0.3	0.24	Partial_hypomethylation_memory	Hypo
-0.25	0.35	Partial_hypomethylation_memory	Hypo
0.2	0.12	Memory_hypermethylation	Hyper
-0.24	0.13	Memory_hypomethylation	Hypo
0.26	0.13	Memory_hypermethylation	Hyper
-0.25	0.24	Partial_hypomethylation_memory	Hypo
0.24	0.22	Aberrant_hypermethylation	Hyper
-0.36	0.12	Memory_hypomethylation	Hypo
-0.44	-0.14	Memory_hypomethylation	Hypo
-0.3	0.12	Memory_hypomethylation	Hypo
-0.24	-0.32	Aberrant_hypomethylation	Hypo
-0.21	0.21	Partial_hypomethylation_memory	Hypo
-0.58	0.07	Memory_hypomethylation	Hypo
-0.3	-0.01	Memory_hypomethylation	Hypo
-0.28	-0.07	Memory_hypomethylation	Hypo
-0.2	-0.17	Memory_hypomethylation	Hypo
0.24	0	Memory_hypermethylation	Hyper
-0.25	0.18	Memory_hypomethylation	Hypo
-0.26	0.18	Memory_hypomethylation	Hypo
-0.23	0.19	Memory_hypomethylation	Hypo
0.2	0.02	Memory_hypermethylation	Hyper
-0.27	-0.35	Aberrant_hypomethylation	Hypo
-0.27	-0.13	Memory_hypomethylation	Hypo
-0.21	0.27	Partial_hypomethylation_memory	Hypo
0.3	0.42	Aberrant_hypermethylation	Hyper
-0.25	0.08	Memory_hypomethylation	Hypo
-0.49	-0.25	Aberrant_hypomethylation	Hypo
-0.27	-0.02	Memory_hypomethylation	Hypo
-0.4	-0.01	Memory_hypomethylation	Hypo
-0.46	0.06	Memory_hypomethylation	Hypo
-0.2	0.09	Memory_hypomethylation	Hypo
-0.26	0.17	Memory_hypomethylation	Hypo
-0.24	0.13	Memory_hypomethylation	Hypo
-0.33	0.02	Memory_hypomethylation	Hypo
-0.28	0.16	Memory_hypomethylation	Hypo
-0.29	0.03	Memory_hypomethylation	Hypo
-0.34	0.13	Memory_hypomethylation	Hypo
-0.28	0.22	Partial_hypomethylation_memory	Hypo
-0.28	0.08	Memory_hypomethylation	Hypo
-0.22	-0.1	Memory_hypomethylation	Hypo
-0.26	0.16	Memory_hypomethylation	Hypo
-0.29	0.23	Partial_hypomethylation_memory	Hypo
0.37	0.46	Aberrant_hypermethylation	Hyper
-0.33	0.03	Memory_hypomethylation	Hypo
-0.24	0.1	Memory_hypomethylation	Hypo
-0.37	-0.08	Memory_hypomethylation	Hypo
-0.29	-0.12	Memory_hypomethylation	Hypo
-0.32	-0.33	Aberrant_hypomethylation	Hypo
0.26	0.08	Memory_hypermethylation	Hyper
-0.25	0.24	Partial_hypomethylation_memory	Hypo
-0.22	-0.12	Memory_hypomethylation	Hypo
0.29	0.08	Memory_hypermethylation	Hyper
-0.32	0.1	Memory_hypomethylation	Hypo
-0.33	-0.16	Memory_hypomethylation	Hypo
-0.55	0.01	Memory_hypomethylation	Hypo
-0.28	0.13	Memory_hypomethylation	Hypo
-0.42	0.28	Partial_hypomethylation_memory	Hypo
-0.24	0.29	Partial_hypomethylation_memory	Hypo
-0.24	0.18	Memory_hypomethylation	Hypo
-0.24	-0.08	Memory_hypomethylation	Hypo
-0.25	0.1	Memory_hypomethylation	Hypo
-0.21	0.07	Memory_hypomethylation	Hypo
-0.24	-0.25	Aberrant_hypomethylation	Hypo
-0.29	0.13	Memory_hypomethylation	Hypo
-0.36	0.09	Memory_hypomethylation	Hypo
-0.23	0.15	Memory_hypomethylation	Hypo
-0.21	0.25	Partial_hypomethylation_memory	Hypo
-0.28	0.16	Memory_hypomethylation	Hypo
-0.21	-0.12	Memory_hypomethylation	Hypo
-0.51	-0.15	Memory_hypomethylation	Hypo
0.38	0.08	Memory_hypermethylation	Hyper
-0.58	-0.26	Aberrant_hypomethylation	Hypo
-0.26	0.04	Memory_hypomethylation	Hypo
-0.45	0.04	Memory_hypomethylation	Hypo
0.25	0	Memory_hypermethylation	Hyper
-0.39	-0.07	Memory_hypomethylation	Hypo
-0.23	0.12	Memory_hypomethylation	Hypo
-0.3	0.25	Partial_hypomethylation_memory	Hypo
-0.28	0.14	Memory_hypomethylation	Hypo
0.23	-0.04	Memory_hypermethylation	Hyper
-0.25	0.43	Partial_hypomethylation_memory	Hypo
0.32	-0.47	Partial_hypermethyation_memory	Hyper
-0.26	0.14	Memory_hypomethylation	Hypo
-0.29	0.37	Partial_hypomethylation_memory	Hypo
-0.25	0.41	Partial_hypomethylation_memory	Hypo
-0.26	0.12	Memory_hypomethylation	Hypo
-0.22	-0.28	Aberrant_hypomethylation	Hypo
0.27	-0.36	Partial_hypermethyation_memory	Hyper
-0.56	0.09	Memory_hypomethylation	Hypo
-0.21	0.31	Partial_hypomethylation_memory	Hypo
-0.24	0.14	Memory_hypomethylation	Hypo
-0.22	0.11	Memory_hypomethylation	Hypo
0.3	0.16	Memory_hypermethylation	Hyper
-0.38	-0.5	Aberrant_hypomethylation	Hypo
0.28	0.21	Aberrant_hypermethylation	Hyper
-0.65	-0.35	Aberrant_hypomethylation	Hypo
-0.22	0.19	Memory_hypomethylation	Hypo
-0.25	0.11	Memory_hypomethylation	Hypo
-0.26	-0.06	Memory_hypomethylation	Hypo
-0.28	-0.45	Aberrant_hypomethylation	Hypo
-0.26	0.06	Memory_hypomethylation	Hypo
-0.26	0.13	Memory_hypomethylation	Hypo
-0.21	0.17	Memory_hypomethylation	Hypo
-0.24	0.36	Partial_hypomethylation_memory	Hypo
-0.34	0.25	Partial_hypomethylation_memory	Hypo
-0.3	0.11	Memory_hypomethylation	Hypo
-0.32	0.13	Memory_hypomethylation	Hypo
-0.51	-0.01	Memory_hypomethylation	Hypo
-0.23	0.25	Partial_hypomethylation_memory	Hypo
-0.41	-0.05	Memory_hypomethylation	Hypo
-0.5	-0.18	Memory_hypomethylation	Hypo
-0.42	0.09	Memory_hypomethylation	Hypo
-0.29	-0.01	Memory_hypomethylation	Hypo
-0.22	0.37	Partial_hypomethylation_memory	Hypo
-0.38	0.12	Memory_hypomethylation	Hypo
-0.23	0.23	Partial_hypomethylation_memory	Hypo
-0.32	0.09	Memory_hypomethylation	Hypo
-0.29	0.1	Memory_hypomethylation	Hypo
-0.5	0.19	Memory_hypomethylation	Hypo
-0.22	0.16	Memory_hypomethylation	Hypo
-0.21	0.19	Memory_hypomethylation	Hypo
-0.25	-0.37	Aberrant_hypomethylation	Hypo
-0.22	-0.03	Memory_hypomethylation	Hypo
-0.29	0.18	Memory_hypomethylation	Hypo
-0.3	0.24	Partial_hypomethylation_memory	Hypo
-0.23	0.23	Partial_hypomethylation_memory	Hypo
-0.29	0.1	Memory_hypomethylation	Hypo
-0.21	0.13	Memory_hypomethylation	Hypo
-0.43	0.11	Memory_hypomethylation	Hypo
-0.22	0.17	Memory_hypomethylation	Hypo
-0.42	-0.01	Memory_hypomethylation	Hypo
-0.2	0.21	Partial_hypomethylation_memory	Hypo
-0.25	0.36	Partial_hypomethylation_memory	Hypo
-0.32	0.06	Memory_hypomethylation	Hypo
0.32	0.45	Aberrant_hypermethylation	Hyper
-0.31	0.18	Memory_hypomethylation	Hypo
-0.26	0.1	Memory_hypomethylation	Hypo
-0.24	0.24	Partial_hypomethylation_memory	Hypo
-0.21	0.23	Partial_hypomethylation_memory	Hypo
-0.26	0.1	Memory_hypomethylation	Hypo
0.22	0.26	Aberrant_hypermethylation	Hyper
-0.36	-0.11	Memory_hypomethylation	Hypo
-0.27	-0.01	Memory_hypomethylation	Hypo
-0.25	0.06	Memory_hypomethylation	Hypo
-0.26	0.04	Memory_hypomethylation	Hypo
-0.24	0.02	Memory_hypomethylation	Hypo
0.29	0.36	Aberrant_hypermethylation	Hyper
0.44	0.45	Aberrant_hypermethylation	Hyper
0.33	0.33	Aberrant_hypermethylation	Hyper
-0.33	0.02	Memory_hypomethylation	Hypo
-0.23	0.11	Memory_hypomethylation	Hypo
-0.31	-0.22	Aberrant_hypomethylation	Hypo
-0.2	0.18	Memory_hypomethylation	Hypo
-0.41	0.03	Memory_hypomethylation	Hypo
-0.24	0.05	Memory_hypomethylation	Hypo
-0.3	0.23	Partial_hypomethylation_memory	Hypo
-0.34	-0.02	Memory_hypomethylation	Hypo
-0.46	0.15	Memory_hypomethylation	Hypo
-0.22	0.14	Memory_hypomethylation	Hypo
-0.25	0.11	Memory_hypomethylation	Hypo
-0.21	0.34	Partial_hypomethylation_memory	Hypo
-0.24	0.06	Memory_hypomethylation	Hypo
-0.26	0.12	Memory_hypomethylation	Hypo
-0.25	0.22	Partial_hypomethylation_memory	Hypo
-0.37	-0.05	Memory_hypomethylation	Hypo
-0.46	0.17	Memory_hypomethylation	Hypo
0.21	-0.01	Memory_hypermethylation	Hyper
-0.23	0.2	Partial_hypomethylation_memory	Hypo
-0.2	-0.05	Memory_hypomethylation	Hypo
-0.3	0.2	Partial_hypomethylation_memory	Hypo
-0.25	0.01	Memory_hypomethylation	Hypo
-0.26	0.11	Memory_hypomethylation	Hypo
-0.27	0.14	Memory_hypomethylation	Hypo
0.21	0.21	Aberrant_hypermethylation	Hyper
-0.24	0.11	Memory_hypomethylation	Hypo
-0.4	0.04	Memory_hypomethylation	Hypo
0.29	0.36	Aberrant_hypermethylation	Hyper
-0.2	0.1	Memory_hypomethylation	Hypo
-0.48	-0.05	Memory_hypomethylation	Hypo
-0.3	0.04	Memory_hypomethylation	Hypo
-0.32	0.05	Memory_hypomethylation	Hypo
-0.26	0	Memory_hypomethylation	Hypo
-0.21	0	Memory_hypomethylation	Hypo
-0.24	0.28	Partial_hypomethylation_memory	Hypo
-0.27	0.37	Partial_hypomethylation_memory	Hypo
-0.24	-0.29	Aberrant_hypomethylation	Hypo
-0.28	-0.37	Aberrant_hypomethylation	Hypo
0.3	0.45	Aberrant_hypermethylation	Hyper
0.33	0.08	Memory_hypermethylation	Hyper
-0.3	0.16	Memory_hypomethylation	Hypo
-0.28	0.1	Memory_hypomethylation	Hypo
-0.21	0.18	Memory_hypomethylation	Hypo
-0.25	0.2	Partial_hypomethylation_memory	Hypo
-0.26	0.22	Partial_hypomethylation_memory	Hypo
-0.23	-0.02	Memory_hypomethylation	Hypo
-0.22	0.12	Memory_hypomethylation	Hypo
-0.28	0.25	Partial_hypomethylation_memory	Hypo
-0.21	0.2	Partial_hypomethylation_memory	Hypo
-0.28	0.13	Memory_hypomethylation	Hypo
0.21	-0.06	Memory_hypermethylation	Hyper
-0.21	0.29	Partial_hypomethylation_memory	Hypo
-0.26	0.17	Memory_hypomethylation	Hypo
-0.31	0.28	Partial_hypomethylation_memory	Hypo
-0.48	0.32	Partial_hypomethylation_memory	Hypo
-0.27	0.07	Memory_hypomethylation	Hypo
0.23	-0.25	Partial_hypermethyation_memory	Hyper
-0.22	0.22	Partial_hypomethylation_memory	Hypo
-0.36	0.01	Memory_hypomethylation	Hypo
-0.3	-0.25	Aberrant_hypomethylation	Hypo
-0.33	-0.53	Aberrant_hypomethylation	Hypo
-0.24	0.13	Memory_hypomethylation	Hypo
0.27	0.21	Aberrant_hypermethylation	Hyper
-0.27	0.18	Memory_hypomethylation	Hypo
-0.37	-0.06	Memory_hypomethylation	Hypo
-0.21	0.33	Partial_hypomethylation_memory	Hypo
-0.26	-0.17	Memory_hypomethylation	Hypo
-0.45	0.04	Memory_hypomethylation	Hypo
-0.22	0.14	Memory_hypomethylation	Hypo
-0.21	0.16	Memory_hypomethylation	Hypo
-0.6	0.05	Memory_hypomethylation	Hypo
-0.22	-0.1	Memory_hypomethylation	Hypo
-0.26	0.1	Memory_hypomethylation	Hypo
0.23	0.24	Aberrant_hypermethylation	Hyper
-0.25	0.2	Partial_hypomethylation_memory	Hypo
-0.23	0.03	Memory_hypomethylation	Hypo
-0.26	0.01	Memory_hypomethylation	Hypo
-0.35	0.28	Partial_hypomethylation_memory	Hypo
-0.39	0.21	Partial_hypomethylation_memory	Hypo
-0.2	0.34	Partial_hypomethylation_memory	Hypo
-0.24	0.12	Memory_hypomethylation	Hypo
-0.27	0.13	Memory_hypomethylation	Hypo
0.21	0.35	Aberrant_hypermethylation	Hyper
-0.22	-0.29	Aberrant_hypomethylation	Hypo
-0.21	0.16	Memory_hypomethylation	Hypo
-0.26	0.02	Memory_hypomethylation	Hypo
-0.54	0.05	Memory_hypomethylation	Hypo
-0.35	-0.13	Memory_hypomethylation	Hypo
-0.25	-0.01	Memory_hypomethylation	Hypo
-0.22	0.16	Memory_hypomethylation	Hypo
-0.3	0.19	Memory_hypomethylation	Hypo
-0.24	0.28	Partial_hypomethylation_memory	Hypo
-0.25	0.11	Memory_hypomethylation	Hypo
-0.35	0.14	Memory_hypomethylation	Hypo
-0.35	0.06	Memory_hypomethylation	Hypo
-0.23	0.13	Memory_hypomethylation	Hypo
-0.24	0.18	Memory_hypomethylation	Hypo
-0.38	0.04	Memory_hypomethylation	Hypo
-0.21	0.19	Memory_hypomethylation	Hypo
-0.25	0.08	Memory_hypomethylation	Hypo
-0.37	0.03	Memory_hypomethylation	Hypo
-0.21	0.09	Memory_hypomethylation	Hypo
-0.37	0.25	Partial_hypomethylation_memory	Hypo
-0.21	0.35	Partial_hypomethylation_memory	Hypo
-0.24	0.06	Memory_hypomethylation	Hypo
-0.33	-0.11	Memory_hypomethylation	Hypo
-0.46	0.03	Memory_hypomethylation	Hypo
-0.24	0.31	Partial_hypomethylation_memory	Hypo
-0.21	0.28	Partial_hypomethylation_memory	Hypo
-0.27	-0.16	Memory_hypomethylation	Hypo
-0.25	0.38	Partial_hypomethylation_memory	Hypo
-0.51	0.14	Memory_hypomethylation	Hypo
-0.2	0.27	Partial_hypomethylation_memory	Hypo
-0.22	0.35	Partial_hypomethylation_memory	Hypo
-0.23	-0.12	Memory_hypomethylation	Hypo
-0.22	0.03	Memory_hypomethylation	Hypo
-0.29	0.08	Memory_hypomethylation	Hypo
-0.3	0.28	Partial_hypomethylation_memory	Hypo
0.23	0.23	Aberrant_hypermethylation	Hyper
-0.43	-0.05	Memory_hypomethylation	Hypo
-0.33	0.25	Partial_hypomethylation_memory	Hypo
-0.29	-0.06	Memory_hypomethylation	Hypo
0.29	0.55	Aberrant_hypermethylation	Hyper
-0.22	0.14	Memory_hypomethylation	Hypo
0.31	0.01	Memory_hypermethylation	Hyper
-0.21	0.1	Memory_hypomethylation	Hypo
-0.3	-0.05	Memory_hypomethylation	Hypo
-0.23	0.15	Memory_hypomethylation	Hypo
-0.25	0.01	Memory_hypomethylation	Hypo
-0.23	0.09	Memory_hypomethylation	Hypo
-0.23	0	Memory_hypomethylation	Hypo
0.25	0.17	Memory_hypermethylation	Hyper
-0.55	0.36	Partial_hypomethylation_memory	Hypo
-0.26	0.16	Memory_hypomethylation	Hypo
-0.23	-0.11	Memory_hypomethylation	Hypo
0.23	0	Memory_hypermethylation	Hyper
-0.47	0.03	Memory_hypomethylation	Hypo
-0.27	0.21	Partial_hypomethylation_memory	Hypo
-0.2	0.15	Memory_hypomethylation	Hypo
-0.26	0.1	Memory_hypomethylation	Hypo
-0.28	0.34	Partial_hypomethylation_memory	Hypo
-0.27	0.06	Memory_hypomethylation	Hypo
-0.53	0.02	Memory_hypomethylation	Hypo
-0.26	0.08	Memory_hypomethylation	Hypo
-0.36	0.52	Partial_hypomethylation_memory	Hypo
-0.22	0.27	Partial_hypomethylation_memory	Hypo
-0.35	0.15	Memory_hypomethylation	Hypo
-0.36	-0.22	Aberrant_hypomethylation	Hypo
-0.22	0.15	Memory_hypomethylation	Hypo
-0.27	0.23	Partial_hypomethylation_memory	Hypo
-0.52	0.18	Memory_hypomethylation	Hypo
-0.31	0.22	Partial_hypomethylation_memory	Hypo
0.49	0.48	Aberrant_hypermethylation	Hyper
-0.34	0.08	Memory_hypomethylation	Hypo
-0.27	0.49	Partial_hypomethylation_memory	Hypo
-0.21	0.3	Partial_hypomethylation_memory	Hypo
-0.3	-0.1	Memory_hypomethylation	Hypo
-0.48	0.23	Partial_hypomethylation_memory	Hypo
0.34	0.07	Memory_hypermethylation	Hyper
-0.5	-0.1	Memory_hypomethylation	Hypo
-0.23	-0.16	Memory_hypomethylation	Hypo
-0.25	-0.03	Memory_hypomethylation	Hypo
-0.27	0.19	Memory_hypomethylation	Hypo
-0.31	-0.04	Memory_hypomethylation	Hypo
-0.21	0.13	Memory_hypomethylation	Hypo
-0.2	0.08	Memory_hypomethylation	Hypo
-0.42	0.13	Memory_hypomethylation	Hypo
-0.27	-0.1	Memory_hypomethylation	Hypo
0.28	0.26	Aberrant_hypermethylation	Hyper
-0.3	0.32	Partial_hypomethylation_memory	Hypo
-0.21	0.08	Memory_hypomethylation	Hypo
0.44	0.46	Aberrant_hypermethylation	Hyper
-0.35	-0.04	Memory_hypomethylation	Hypo
-0.45	0.24	Partial_hypomethylation_memory	Hypo
-0.4	0.26	Partial_hypomethylation_memory	Hypo
-0.23	0.15	Memory_hypomethylation	Hypo
-0.35	0.03	Memory_hypomethylation	Hypo
-0.46	-0.32	Aberrant_hypomethylation	Hypo
-0.22	0.21	Partial_hypomethylation_memory	Hypo
-0.21	0.03	Memory_hypomethylation	Hypo
-0.24	0.05	Memory_hypomethylation	Hypo
-0.38	0.19	Memory_hypomethylation	Hypo
-0.22	0.19	Memory_hypomethylation	Hypo
-0.55	-0.06	Memory_hypomethylation	Hypo
-0.34	0.51	Partial_hypomethylation_memory	Hypo
-0.23	0.08	Memory_hypomethylation	Hypo
-0.23	0.39	Partial_hypomethylation_memory	Hypo
-0.32	0.07	Memory_hypomethylation	Hypo
-0.21	0.18	Memory_hypomethylation	Hypo
-0.33	-0.64	Aberrant_hypomethylation	Hypo
-0.27	-0.24	Aberrant_hypomethylation	Hypo
-0.42	-0.2	Memory_hypomethylation	Hypo
-0.29	0.17	Memory_hypomethylation	Hypo
-0.27	-0.08	Memory_hypomethylation	Hypo
-0.3	0.18	Memory_hypomethylation	Hypo
-0.3	0.1	Memory_hypomethylation	Hypo
-0.24	0.28	Partial_hypomethylation_memory	Hypo
-0.33	0.12	Memory_hypomethylation	Hypo
-0.25	0.53	Partial_hypomethylation_memory	Hypo
0.22	0.13	Memory_hypermethylation	Hyper
-0.33	-0.11	Memory_hypomethylation	Hypo
-0.64	0.01	Memory_hypomethylation	Hypo
0.48	0.14	Memory_hypermethylation	Hyper
-0.54	-0.09	Memory_hypomethylation	Hypo
0.25	0.43	Aberrant_hypermethylation	Hyper
-0.24	0.18	Memory_hypomethylation	Hypo
-0.2	0.02	Memory_hypomethylation	Hypo
-0.26	0.02	Memory_hypomethylation	Hypo
-0.26	0.08	Memory_hypomethylation	Hypo
-0.25	0.31	Partial_hypomethylation_memory	Hypo
-0.23	0.19	Memory_hypomethylation	Hypo
-0.44	0.44	Partial_hypomethylation_memory	Hypo
-0.45	0.02	Memory_hypomethylation	Hypo
-0.22	0.05	Memory_hypomethylation	Hypo
-0.29	0.28	Partial_hypomethylation_memory	Hypo
-0.23	0.2	Partial_hypomethylation_memory	Hypo
-0.27	0	Memory_hypomethylation	Hypo
0.23	0.11	Memory_hypermethylation	Hyper
-0.44	-0.07	Memory_hypomethylation	Hypo
-0.24	0.23	Partial_hypomethylation_memory	Hypo
0.29	-0.41	Partial_hypermethyation_memory	Hyper
-0.21	-0.02	Memory_hypomethylation	Hypo
-0.24	0.12	Memory_hypomethylation	Hypo
-0.47	0.01	Memory_hypomethylation	Hypo
0.44	0.33	Aberrant_hypermethylation	Hyper
-0.4	0.06	Memory_hypomethylation	Hypo
0.36	0.61	Aberrant_hypermethylation	Hyper
0.24	0.29	Aberrant_hypermethylation	Hyper
-0.22	-0.33	Aberrant_hypomethylation	Hypo
-0.4	0.1	Memory_hypomethylation	Hypo
-0.25	0.16	Memory_hypomethylation	Hypo
-0.32	-0.09	Memory_hypomethylation	Hypo
-0.21	0.1	Memory_hypomethylation	Hypo
-0.28	0.16	Memory_hypomethylation	Hypo
-0.37	0.26	Partial_hypomethylation_memory	Hypo
-0.24	0.42	Partial_hypomethylation_memory	Hypo
-0.24	0.14	Memory_hypomethylation	Hypo
-0.32	-0.03	Memory_hypomethylation	Hypo
-0.62	0.06	Memory_hypomethylation	Hypo
-0.44	-0.11	Memory_hypomethylation	Hypo
-0.22	0.16	Memory_hypomethylation	Hypo
-0.27	-0.08	Memory_hypomethylation	Hypo
-0.21	0.29	Partial_hypomethylation_memory	Hypo
-0.21	0.21	Partial_hypomethylation_memory	Hypo
-0.34	0.02	Memory_hypomethylation	Hypo
-0.44	-0.13	Memory_hypomethylation	Hypo
-0.2	-0.11	Memory_hypomethylation	Hypo
-0.29	0.35	Partial_hypomethylation_memory	Hypo
-0.27	0.02	Memory_hypomethylation	Hypo
0.33	0.16	Memory_hypermethylation	Hyper
-0.31	0.31	Partial_hypomethylation_memory	Hypo
-0.38	0.39	Partial_hypomethylation_memory	Hypo
0.29	-0.17	Memory_hypermethylation	Hyper
-0.22	-0.11	Memory_hypomethylation	Hypo
-0.27	0.16	Memory_hypomethylation	Hypo
-0.29	-0.01	Memory_hypomethylation	Hypo
-0.2	-0.38	Aberrant_hypomethylation	Hypo
-0.38	0.16	Memory_hypomethylation	Hypo
0.24	0.36	Aberrant_hypermethylation	Hyper
-0.21	0.06	Memory_hypomethylation	Hypo
-0.25	0.08	Memory_hypomethylation	Hypo
-0.21	0.04	Memory_hypomethylation	Hypo
-0.27	0.21	Partial_hypomethylation_memory	Hypo
-0.32	0.16	Memory_hypomethylation	Hypo
-0.61	-0.26	Aberrant_hypomethylation	Hypo
-0.28	0.1	Memory_hypomethylation	Hypo
-0.27	0.06	Memory_hypomethylation	Hypo
-0.21	0.02	Memory_hypomethylation	Hypo
-0.25	-0.01	Memory_hypomethylation	Hypo
-0.26	0.01	Memory_hypomethylation	Hypo
-0.2	0.08	Memory_hypomethylation	Hypo
-0.37	-0.11	Memory_hypomethylation	Hypo
-0.27	-0.04	Memory_hypomethylation	Hypo
-0.27	0.21	Partial_hypomethylation_memory	Hypo
-0.22	0.29	Partial_hypomethylation_memory	Hypo
-0.36	0.09	Memory_hypomethylation	Hypo
-0.26	0.12	Memory_hypomethylation	Hypo
-0.25	0.28	Partial_hypomethylation_memory	Hypo
-0.39	0.18	Memory_hypomethylation	Hypo
-0.41	-0.04	Memory_hypomethylation	Hypo
-0.2	0.14	Memory_hypomethylation	Hypo
-0.23	-0.05	Memory_hypomethylation	Hypo
-0.29	0.09	Memory_hypomethylation	Hypo
-0.33	-0.1	Memory_hypomethylation	Hypo
-0.23	0.47	Partial_hypomethylation_memory	Hypo
-0.23	-0.07	Memory_hypomethylation	Hypo
-0.21	-0.13	Memory_hypomethylation	Hypo
-0.25	0.21	Partial_hypomethylation_memory	Hypo
-0.46	-0.26	Aberrant_hypomethylation	Hypo
-0.23	0.3	Partial_hypomethylation_memory	Hypo
-0.21	0.13	Memory_hypomethylation	Hypo
-0.28	0.09	Memory_hypomethylation	Hypo
-0.29	-0.05	Memory_hypomethylation	Hypo
-0.21	0.22	Partial_hypomethylation_memory	Hypo
-0.21	0.19	Memory_hypomethylation	Hypo
-0.38	0.24	Partial_hypomethylation_memory	Hypo
-0.22	0.39	Partial_hypomethylation_memory	Hypo
0.21	0.22	Aberrant_hypermethylation	Hyper
-0.22	-0.04	Memory_hypomethylation	Hypo
-0.21	0.13	Memory_hypomethylation	Hypo
0.24	0.35	Aberrant_hypermethylation	Hyper
-0.23	-0.05	Memory_hypomethylation	Hypo
-0.31	0.19	Memory_hypomethylation	Hypo
0.3	0.27	Aberrant_hypermethylation	Hyper
-0.58	-0.45	Aberrant_hypomethylation	Hypo
-0.2	-0.02	Memory_hypomethylation	Hypo
-0.21	0.23	Partial_hypomethylation_memory	Hypo
-0.29	0.32	Partial_hypomethylation_memory	Hypo
-0.24	0.03	Memory_hypomethylation	Hypo
-0.23	0.18	Memory_hypomethylation	Hypo
0.22	0.3	Aberrant_hypermethylation	Hyper
-0.28	0.07	Memory_hypomethylation	Hypo
-0.35	0.2	Partial_hypomethylation_memory	Hypo
0.36	0.08	Memory_hypermethylation	Hyper
-0.26	0.12	Memory_hypomethylation	Hypo
0.24	0.21	Aberrant_hypermethylation	Hyper
-0.23	0.18	Memory_hypomethylation	Hypo
-0.3	0.15	Memory_hypomethylation	Hypo
0.2	-0.36	Partial_hypermethyation_memory	Hyper
0.34	0.27	Aberrant_hypermethylation	Hyper
-0.23	0.21	Partial_hypomethylation_memory	Hypo
-0.39	0.18	Memory_hypomethylation	Hypo
-0.21	0.23	Partial_hypomethylation_memory	Hypo
-0.26	0.2	Partial_hypomethylation_memory	Hypo
0.25	0.16	Memory_hypermethylation	Hyper
-0.35	0.06	Memory_hypomethylation	Hypo
-0.47	-0.11	Memory_hypomethylation	Hypo
-0.22	0	Memory_hypomethylation	Hypo
-0.31	0.09	Memory_hypomethylation	Hypo
0.21	0.33	Aberrant_hypermethylation	Hyper
0.43	0.01	Memory_hypermethylation	Hyper
-0.26	-0.11	Memory_hypomethylation	Hypo
-0.37	-0.01	Memory_hypomethylation	Hypo
-0.26	0.22	Partial_hypomethylation_memory	Hypo
-0.2	0.24	Partial_hypomethylation_memory	Hypo
-0.24	-0.14	Memory_hypomethylation	Hypo
-0.22	0.03	Memory_hypomethylation	Hypo
-0.3	0.14	Memory_hypomethylation	Hypo
-0.32	0.17	Memory_hypomethylation	Hypo
-0.33	0.13	Memory_hypomethylation	Hypo
-0.29	0	Memory_hypomethylation	Hypo
-0.38	0.25	Partial_hypomethylation_memory	Hypo
-0.27	-0.09	Memory_hypomethylation	Hypo
-0.4	0.14	Memory_hypomethylation	Hypo
-0.24	-0.1	Memory_hypomethylation	Hypo
-0.25	0.14	Memory_hypomethylation	Hypo
-0.21	0.09	Memory_hypomethylation	Hypo
-0.33	0.12	Memory_hypomethylation	Hypo
-0.45	-0.11	Memory_hypomethylation	Hypo
-0.4	0.16	Memory_hypomethylation	Hypo
-0.23	0.27	Partial_hypomethylation_memory	Hypo
-0.31	-0.02	Memory_hypomethylation	Hypo
-0.32	0.18	Memory_hypomethylation	Hypo
0.22	0.26	Aberrant_hypermethylation	Hyper
-0.35	-0.05	Memory_hypomethylation	Hypo
-0.26	0.2	Partial_hypomethylation_memory	Hypo
0.3	-0.09	Memory_hypermethylation	Hyper
-0.2	0.14	Memory_hypomethylation	Hypo
-0.22	0.27	Partial_hypomethylation_memory	Hypo
-0.27	0.41	Partial_hypomethylation_memory	Hypo
-0.41	0.42	Partial_hypomethylation_memory	Hypo
-0.26	-0.04	Memory_hypomethylation	Hypo
-0.46	0.01	Memory_hypomethylation	Hypo
-0.34	0.21	Partial_hypomethylation_memory	Hypo
-0.35	0.32	Partial_hypomethylation_memory	Hypo
-0.31	0.07	Memory_hypomethylation	Hypo
-0.23	0.17	Memory_hypomethylation	Hypo
-0.36	-0.1	Memory_hypomethylation	Hypo
-0.2	0.33	Partial_hypomethylation_memory	Hypo
-0.24	-0.04	Memory_hypomethylation	Hypo
-0.22	-0.14	Memory_hypomethylation	Hypo
-0.22	0.28	Partial_hypomethylation_memory	Hypo
-0.21	0.32	Partial_hypomethylation_memory	Hypo
-0.2	0.29	Partial_hypomethylation_memory	Hypo
-0.25	0.52	Partial_hypomethylation_memory	Hypo
-0.2	0.35	Partial_hypomethylation_memory	Hypo
-0.21	-0.18	Memory_hypomethylation	Hypo
-0.27	0.33	Partial_hypomethylation_memory	Hypo
-0.28	0.1	Memory_hypomethylation	Hypo
-0.22	0.28	Partial_hypomethylation_memory	Hypo
-0.29	-0.12	Memory_hypomethylation	Hypo
-0.23	0.05	Memory_hypomethylation	Hypo
-0.23	-0.01	Memory_hypomethylation	Hypo
-0.22	0.49	Partial_hypomethylation_memory	Hypo
-0.26	-0.09	Memory_hypomethylation	Hypo
-0.21	0.17	Memory_hypomethylation	Hypo
-0.23	0.16	Memory_hypomethylation	Hypo
-0.22	0.48	Partial_hypomethylation_memory	Hypo
-0.23	0.07	Memory_hypomethylation	Hypo
0.34	0.29	Aberrant_hypermethylation	Hyper
-0.24	0.1	Memory_hypomethylation	Hypo
-0.24	0.17	Memory_hypomethylation	Hypo
0.2	-0.09	Memory_hypermethylation	Hyper
-0.32	-0.04	Memory_hypomethylation	Hypo
0.26	0.12	Memory_hypermethylation	Hyper
-0.26	0.07	Memory_hypomethylation	Hypo
-0.21	0.33	Partial_hypomethylation_memory	Hypo
-0.25	0.13	Memory_hypomethylation	Hypo
-0.26	0.09	Memory_hypomethylation	Hypo
-0.35	0.23	Partial_hypomethylation_memory	Hypo
-0.21	0.09	Memory_hypomethylation	Hypo
-0.22	-0.04	Memory_hypomethylation	Hypo
-0.25	-0.08	Memory_hypomethylation	Hypo
-0.28	-0.01	Memory_hypomethylation	Hypo
-0.22	0.55	Partial_hypomethylation_memory	Hypo
-0.38	0.06	Memory_hypomethylation	Hypo
0.23	0.07	Memory_hypermethylation	Hyper
0.25	0.08	Memory_hypermethylation	Hyper
-0.38	0.03	Memory_hypomethylation	Hypo
-0.54	0.06	Memory_hypomethylation	Hypo
-0.33	-0.11	Memory_hypomethylation	Hypo
-0.29	0.22	Partial_hypomethylation_memory	Hypo
0.25	0.5	Aberrant_hypermethylation	Hyper
-0.25	0.09	Memory_hypomethylation	Hypo
-0.24	-0.09	Memory_hypomethylation	Hypo
-0.21	0.23	Partial_hypomethylation_memory	Hypo
-0.26	0.02	Memory_hypomethylation	Hypo
-0.2	0.1	Memory_hypomethylation	Hypo
-0.23	0.32	Partial_hypomethylation_memory	Hypo
-0.26	-0.02	Memory_hypomethylation	Hypo
0.29	-0.13	Memory_hypermethylation	Hyper
-0.28	0.32	Partial_hypomethylation_memory	Hypo
-0.24	0.08	Memory_hypomethylation	Hypo
-0.58	0.16	Memory_hypomethylation	Hypo
-0.31	-0.07	Memory_hypomethylation	Hypo
-0.22	0.33	Partial_hypomethylation_memory	Hypo
-0.23	0.1	Memory_hypomethylation	Hypo
-0.51	0.06	Memory_hypomethylation	Hypo
-0.22	0.18	Memory_hypomethylation	Hypo
-0.26	0.47	Partial_hypomethylation_memory	Hypo
0.32	0.34	Aberrant_hypermethylation	Hyper
-0.21	0.19	Memory_hypomethylation	Hypo
-0.21	-0.02	Memory_hypomethylation	Hypo
-0.23	0.18	Memory_hypomethylation	Hypo
-0.44	-0.47	Aberrant_hypomethylation	Hypo
-0.2	0.23	Partial_hypomethylation_memory	Hypo
-0.2	0.45	Partial_hypomethylation_memory	Hypo
-0.2	0.2	Partial_hypomethylation_memory	Hypo
-0.22	0.38	Partial_hypomethylation_memory	Hypo
-0.48	0.07	Memory_hypomethylation	Hypo
-0.22	0.51	Partial_hypomethylation_memory	Hypo
-0.32	-0.03	Memory_hypomethylation	Hypo
-0.29	0.22	Partial_hypomethylation_memory	Hypo
-0.32	-0.24	Aberrant_hypomethylation	Hypo
-0.23	-0.34	Aberrant_hypomethylation	Hypo
-0.26	-0.02	Memory_hypomethylation	Hypo
-0.2	0.03	Memory_hypomethylation	Hypo
-0.29	-0.01	Memory_hypomethylation	Hypo
-0.41	0.15	Memory_hypomethylation	Hypo
-0.21	0.16	Memory_hypomethylation	Hypo
-0.43	0.28	Partial_hypomethylation_memory	Hypo
-0.25	0.13	Memory_hypomethylation	Hypo
-0.24	0.01	Memory_hypomethylation	Hypo
0.42	0.56	Aberrant_hypermethylation	Hyper
-0.32	0.3	Partial_hypomethylation_memory	Hypo
-0.28	-0.02	Memory_hypomethylation	Hypo
0.34	0.33	Aberrant_hypermethylation	Hyper
-0.48	0.08	Memory_hypomethylation	Hypo
-0.22	0.2	Partial_hypomethylation_memory	Hypo
-0.24	0.16	Memory_hypomethylation	Hypo
-0.38	-0.02	Memory_hypomethylation	Hypo
-0.49	0.01	Memory_hypomethylation	Hypo
-0.22	0.3	Partial_hypomethylation_memory	Hypo
-0.22	0.19	Memory_hypomethylation	Hypo
0.26	0.33	Aberrant_hypermethylation	Hyper
-0.28	-0.19	Memory_hypomethylation	Hypo
-0.38	-0.08	Memory_hypomethylation	Hypo
-0.52	0.35	Partial_hypomethylation_memory	Hypo
-0.2	0.17	Memory_hypomethylation	Hypo
-0.28	0	Memory_hypomethylation	Hypo
-0.26	0.25	Partial_hypomethylation_memory	Hypo
-0.32	0.02	Memory_hypomethylation	Hypo
-0.23	0.08	Memory_hypomethylation	Hypo
-0.4	0.05	Memory_hypomethylation	Hypo
-0.32	-0.04	Memory_hypomethylation	Hypo
-0.39	-0.24	Aberrant_hypomethylation	Hypo
-0.28	0.04	Memory_hypomethylation	Hypo
-0.22	0.29	Partial_hypomethylation_memory	Hypo
-0.4	0.16	Memory_hypomethylation	Hypo
-0.43	0.27	Partial_hypomethylation_memory	Hypo
-0.21	0.31	Partial_hypomethylation_memory	Hypo
-0.21	0.18	Memory_hypomethylation	Hypo
-0.26	0.1	Memory_hypomethylation	Hypo
-0.22	0.05	Memory_hypomethylation	Hypo
-0.33	0.45	Partial_hypomethylation_memory	Hypo
-0.26	0.22	Partial_hypomethylation_memory	Hypo
-0.52	-0.09	Memory_hypomethylation	Hypo
-0.2	0.09	Memory_hypomethylation	Hypo
-0.22	0.57	Partial_hypomethylation_memory	Hypo
-0.26	-0.06	Memory_hypomethylation	Hypo
-0.21	0.21	Partial_hypomethylation_memory	Hypo
-0.34	-0.02	Memory_hypomethylation	Hypo
-0.46	0.1	Memory_hypomethylation	Hypo
-0.27	0.07	Memory_hypomethylation	Hypo
-0.27	0.18	Memory_hypomethylation	Hypo
0.24	-0.05	Memory_hypermethylation	Hyper
-0.3	-0.02	Memory_hypomethylation	Hypo
-0.31	0.14	Memory_hypomethylation	Hypo
-0.25	0.18	Memory_hypomethylation	Hypo
-0.25	0.18	Memory_hypomethylation	Hypo
-0.22	0.29	Partial_hypomethylation_memory	Hypo
-0.31	0.58	Partial_hypomethylation_memory	Hypo
-0.21	0.33	Partial_hypomethylation_memory	Hypo
-0.24	0.15	Memory_hypomethylation	Hypo
0.26	-0.17	Memory_hypermethylation	Hyper
-0.32	-0.13	Memory_hypomethylation	Hypo
-0.21	0.2	Partial_hypomethylation_memory	Hypo
-0.22	-0.05	Memory_hypomethylation	Hypo
-0.43	0.38	Partial_hypomethylation_memory	Hypo
-0.22	-0.36	Aberrant_hypomethylation	Hypo
-0.3	-0.29	Aberrant_hypomethylation	Hypo
-0.29	0.07	Memory_hypomethylation	Hypo
-0.22	0.11	Memory_hypomethylation	Hypo
-0.24	0	Memory_hypomethylation	Hypo
-0.26	0.05	Memory_hypomethylation	Hypo
-0.42	-0.07	Memory_hypomethylation	Hypo
0.25	0.4	Aberrant_hypermethylation	Hyper
-0.25	0.32	Partial_hypomethylation_memory	Hypo
0.22	0.49	Aberrant_hypermethylation	Hyper
-0.24	0.07	Memory_hypomethylation	Hypo
-0.31	-0.17	Memory_hypomethylation	Hypo
-0.34	-0.01	Memory_hypomethylation	Hypo
-0.29	-0.13	Memory_hypomethylation	Hypo
0.26	0.33	Aberrant_hypermethylation	Hyper
-0.33	0.12	Memory_hypomethylation	Hypo
-0.24	0.2	Partial_hypomethylation_memory	Hypo
-0.25	0.18	Memory_hypomethylation	Hypo
-0.31	0.22	Partial_hypomethylation_memory	Hypo
-0.37	-0.22	Aberrant_hypomethylation	Hypo
-0.49	0.28	Partial_hypomethylation_memory	Hypo
-0.21	0.29	Partial_hypomethylation_memory	Hypo
-0.24	0.04	Memory_hypomethylation	Hypo
-0.26	0.19	Memory_hypomethylation	Hypo
-0.21	0.18	Memory_hypomethylation	Hypo
-0.22	-0.37	Aberrant_hypomethylation	Hypo
0.21	0.29	Aberrant_hypermethylation	Hyper
-0.24	0.01	Memory_hypomethylation	Hypo
-0.2	0.07	Memory_hypomethylation	Hypo
-0.23	0.21	Partial_hypomethylation_memory	Hypo
-0.22	0.02	Memory_hypomethylation	Hypo
-0.21	-0.11	Memory_hypomethylation	Hypo
0.21	-0.56	Partial_hypermethyation_memory	Hyper
-0.25	-0.16	Memory_hypomethylation	Hypo
-0.42	0.03	Memory_hypomethylation	Hypo
-0.26	0.34	Partial_hypomethylation_memory	Hypo
-0.23	-0.05	Memory_hypomethylation	Hypo
-0.21	0.13	Memory_hypomethylation	Hypo
0.22	0.35	Aberrant_hypermethylation	Hyper
-0.39	-0.14	Memory_hypomethylation	Hypo
-0.44	-0.19	Memory_hypomethylation	Hypo
-0.26	0.01	Memory_hypomethylation	Hypo
-0.31	-0.03	Memory_hypomethylation	Hypo
-0.31	0.1	Memory_hypomethylation	Hypo
-0.25	0.19	Memory_hypomethylation	Hypo
-0.23	0.11	Memory_hypomethylation	Hypo
-0.23	0.12	Memory_hypomethylation	Hypo
-0.25	0.16	Memory_hypomethylation	Hypo
-0.24	-0.02	Memory_hypomethylation	Hypo
-0.28	0.26	Partial_hypomethylation_memory	Hypo
-0.24	0.5	Partial_hypomethylation_memory	Hypo
-0.23	0.18	Memory_hypomethylation	Hypo
-0.28	0.36	Partial_hypomethylation_memory	Hypo
-0.33	0.05	Memory_hypomethylation	Hypo
-0.22	0.19	Memory_hypomethylation	Hypo
-0.26	-0.04	Memory_hypomethylation	Hypo
0.32	-0.11	Memory_hypermethylation	Hyper
0.41	0.05	Memory_hypermethylation	Hyper
-0.22	0.08	Memory_hypomethylation	Hypo
-0.26	-0.08	Memory_hypomethylation	Hypo
-0.21	0.11	Memory_hypomethylation	Hypo
-0.25	0.13	Memory_hypomethylation	Hypo
-0.34	0.15	Memory_hypomethylation	Hypo
-0.23	0.14	Memory_hypomethylation	Hypo
-0.3	-0.05	Memory_hypomethylation	Hypo
-0.2	0.28	Partial_hypomethylation_memory	Hypo
-0.21	0.09	Memory_hypomethylation	Hypo
-0.21	0.07	Memory_hypomethylation	Hypo
-0.21	-0.07	Memory_hypomethylation	Hypo
-0.29	-0.23	Aberrant_hypomethylation	Hypo
-0.22	-0.08	Memory_hypomethylation	Hypo
-0.26	0.05	Memory_hypomethylation	Hypo
-0.2	0.2	Partial_hypomethylation_memory	Hypo
0.3	0.08	Memory_hypermethylation	Hyper
-0.29	-0.05	Memory_hypomethylation	Hypo
-0.25	0.03	Memory_hypomethylation	Hypo
-0.25	-0.13	Memory_hypomethylation	Hypo
-0.21	0.03	Memory_hypomethylation	Hypo
-0.24	0.3	Partial_hypomethylation_memory	Hypo
-0.22	0.46	Partial_hypomethylation_memory	Hypo
-0.26	0.09	Memory_hypomethylation	Hypo
0.26	-0.14	Memory_hypermethylation	Hyper
-0.24	0.17	Memory_hypomethylation	Hypo
-0.2	0.12	Memory_hypomethylation	Hypo
-0.3	0.1	Memory_hypomethylation	Hypo
-0.21	-0.15	Memory_hypomethylation	Hypo
-0.26	0.1	Memory_hypomethylation	Hypo
-0.25	0.28	Partial_hypomethylation_memory	Hypo
-0.23	0.49	Partial_hypomethylation_memory	Hypo
-0.26	0.27	Partial_hypomethylation_memory	Hypo
-0.35	0.28	Partial_hypomethylation_memory	Hypo
-0.22	0.46	Partial_hypomethylation_memory	Hypo
-0.2	0.06	Memory_hypomethylation	Hypo
-0.25	0.21	Partial_hypomethylation_memory	Hypo
-0.29	0.06	Memory_hypomethylation	Hypo
0.2	0.28	Aberrant_hypermethylation	Hyper
0.24	0.17	Memory_hypermethylation	Hyper
-0.26	0.49	Partial_hypomethylation_memory	Hypo
-0.29	-0.01	Memory_hypomethylation	Hypo
-0.28	0.14	Memory_hypomethylation	Hypo
-0.21	0.3	Partial_hypomethylation_memory	Hypo
-0.2	-0.03	Memory_hypomethylation	Hypo
-0.21	0.13	Memory_hypomethylation	Hypo
-0.22	-0.54	Aberrant_hypomethylation	Hypo
-0.29	0.09	Memory_hypomethylation	Hypo
-0.27	0.15	Memory_hypomethylation	Hypo
-0.22	0.02	Memory_hypomethylation	Hypo
-0.26	-0.05	Memory_hypomethylation	Hypo
-0.34	0.42	Partial_hypomethylation_memory	Hypo
-0.23	-0.18	Memory_hypomethylation	Hypo
-0.28	0.16	Memory_hypomethylation	Hypo
-0.32	0.23	Partial_hypomethylation_memory	Hypo
-0.34	0.15	Memory_hypomethylation	Hypo
-0.31	0.15	Memory_hypomethylation	Hypo
0.33	0.09	Memory_hypermethylation	Hyper
-0.42	0.06	Memory_hypomethylation	Hypo
-0.26	0.1	Memory_hypomethylation	Hypo
-0.21	0.29	Partial_hypomethylation_memory	Hypo
-0.2	-0.32	Aberrant_hypomethylation	Hypo
-0.2	0.17	Memory_hypomethylation	Hypo
0.33	0.26	Aberrant_hypermethylation	Hyper
0.28	0.18	Memory_hypermethylation	Hyper
-0.37	-0.11	Memory_hypomethylation	Hypo
-0.44	-0.36	Aberrant_hypomethylation	Hypo
0.2	0.29	Aberrant_hypermethylation	Hyper
-0.3	0.07	Memory_hypomethylation	Hypo
-0.22	-0.06	Memory_hypomethylation	Hypo
-0.27	-0.12	Memory_hypomethylation	Hypo
-0.22	0.25	Partial_hypomethylation_memory	Hypo
-0.24	0.08	Memory_hypomethylation	Hypo
-0.31	0.12	Memory_hypomethylation	Hypo
-0.27	-0.06	Memory_hypomethylation	Hypo
-0.2	0.16	Memory_hypomethylation	Hypo
-0.32	-0.15	Memory_hypomethylation	Hypo
-0.27	0.29	Partial_hypomethylation_memory	Hypo
-0.33	0.1	Memory_hypomethylation	Hypo
-0.23	0.61	Partial_hypomethylation_memory	Hypo
-0.25	0.13	Memory_hypomethylation	Hypo
0.37	0.22	Aberrant_hypermethylation	Hyper
-0.29	0.18	Memory_hypomethylation	Hypo
-0.24	0.11	Memory_hypomethylation	Hypo
-0.26	0.26	Partial_hypomethylation_memory	Hypo
-0.22	0.17	Memory_hypomethylation	Hypo
-0.23	0.15	Memory_hypomethylation	Hypo
-0.22	0.1	Memory_hypomethylation	Hypo
0.28	0.18	Memory_hypermethylation	Hyper
0.32	0.05	Memory_hypermethylation	Hyper
-0.29	0.08	Memory_hypomethylation	Hypo
-0.22	0.26	Partial_hypomethylation_memory	Hypo
-0.23	-0.04	Memory_hypomethylation	Hypo
-0.21	0.08	Memory_hypomethylation	Hypo
-0.31	-0.04	Memory_hypomethylation	Hypo
-0.29	0.03	Memory_hypomethylation	Hypo
0.27	0.12	Memory_hypermethylation	Hyper
-0.23	0.08	Memory_hypomethylation	Hypo
-0.23	0	Memory_hypomethylation	Hypo
-0.38	-0.48	Aberrant_hypomethylation	Hypo
-0.26	0.02	Memory_hypomethylation	Hypo
-0.25	0.24	Partial_hypomethylation_memory	Hypo
-0.26	0	Memory_hypomethylation	Hypo
-0.38	-0.19	Memory_hypomethylation	Hypo
-0.21	-0.03	Memory_hypomethylation	Hypo
-0.33	-0.24	Aberrant_hypomethylation	Hypo
-0.2	0.19	Memory_hypomethylation	Hypo
0.2	0.35	Aberrant_hypermethylation	Hyper
-0.35	0.02	Memory_hypomethylation	Hypo
0.33	0.4	Aberrant_hypermethylation	Hyper
0.42	0.36	Aberrant_hypermethylation	Hyper
-0.33	-0.22	Aberrant_hypomethylation	Hypo
-0.21	0.18	Memory_hypomethylation	Hypo
-0.23	0	Memory_hypomethylation	Hypo
-0.24	-0.03	Memory_hypomethylation	Hypo
0.23	0.32	Aberrant_hypermethylation	Hyper
0.23	0.37	Aberrant_hypermethylation	Hyper
-0.23	-0.25	Aberrant_hypomethylation	Hypo
-0.31	0.17	Memory_hypomethylation	Hypo
-0.28	0.21	Partial_hypomethylation_memory	Hypo
-0.24	0.3	Partial_hypomethylation_memory	Hypo
-0.25	0.14	Memory_hypomethylation	Hypo
-0.23	0.11	Memory_hypomethylation	Hypo
-0.24	0.25	Partial_hypomethylation_memory	Hypo
-0.24	0.15	Memory_hypomethylation	Hypo
-0.21	0.1	Memory_hypomethylation	Hypo
-0.35	0.31	Partial_hypomethylation_memory	Hypo
-0.21	0.11	Memory_hypomethylation	Hypo
-0.23	-0.09	Memory_hypomethylation	Hypo
-0.28	0.13	Memory_hypomethylation	Hypo
-0.24	0.06	Memory_hypomethylation	Hypo
-0.2	-0.07	Memory_hypomethylation	Hypo
0.22	0.06	Memory_hypermethylation	Hyper
-0.28	-0.03	Memory_hypomethylation	Hypo
-0.34	0.05	Memory_hypomethylation	Hypo
-0.35	-0.11	Memory_hypomethylation	Hypo
-0.26	0.08	Memory_hypomethylation	Hypo
-0.2	0.25	Partial_hypomethylation_memory	Hypo
-0.21	0.1	Memory_hypomethylation	Hypo
-0.25	0.04	Memory_hypomethylation	Hypo
-0.23	0.29	Partial_hypomethylation_memory	Hypo
-0.36	0.37	Partial_hypomethylation_memory	Hypo
-0.24	0.21	Partial_hypomethylation_memory	Hypo
-0.2	0.29	Partial_hypomethylation_memory	Hypo
-0.21	0.29	Partial_hypomethylation_memory	Hypo
-0.24	0.04	Memory_hypomethylation	Hypo
0.28	0.27	Aberrant_hypermethylation	Hyper
-0.25	-0.33	Aberrant_hypomethylation	Hypo
-0.27	0.18	Memory_hypomethylation	Hypo
0.26	0.43	Aberrant_hypermethylation	Hyper
-0.23	-0.11	Memory_hypomethylation	Hypo
-0.29	0.08	Memory_hypomethylation	Hypo
0.3	0.09	Memory_hypermethylation	Hyper
-0.25	-0.24	Aberrant_hypomethylation	Hypo
-0.24	0.05	Memory_hypomethylation	Hypo
0.28	0.33	Aberrant_hypermethylation	Hyper
-0.3	-0.05	Memory_hypomethylation	Hypo
-0.35	0.25	Partial_hypomethylation_memory	Hypo
-0.23	-0.01	Memory_hypomethylation	Hypo
-0.24	-0.08	Memory_hypomethylation	Hypo
-0.29	0.16	Memory_hypomethylation	Hypo
-0.26	0.04	Memory_hypomethylation	Hypo
-0.22	0.08	Memory_hypomethylation	Hypo
-0.25	0.14	Memory_hypomethylation	Hypo
-0.44	-0.09	Memory_hypomethylation	Hypo
-0.2	0.22	Partial_hypomethylation_memory	Hypo
-0.26	0.1	Memory_hypomethylation	Hypo
-0.35	-0.15	Memory_hypomethylation	Hypo
-0.28	0.25	Partial_hypomethylation_memory	Hypo
0.29	0.43	Aberrant_hypermethylation	Hyper
-0.25	0.3	Partial_hypomethylation_memory	Hypo
0.41	0.17	Memory_hypermethylation	Hyper
-0.22	0.09	Memory_hypomethylation	Hypo
-0.24	0.16	Memory_hypomethylation	Hypo
-0.43	-0.05	Memory_hypomethylation	Hypo
-0.27	0.14	Memory_hypomethylation	Hypo
-0.25	0.1	Memory_hypomethylation	Hypo
-0.22	-0.15	Memory_hypomethylation	Hypo
-0.24	0.05	Memory_hypomethylation	Hypo
-0.29	0.11	Memory_hypomethylation	Hypo
-0.26	0.27	Partial_hypomethylation_memory	Hypo
-0.21	0.25	Partial_hypomethylation_memory	Hypo
-0.24	0.05	Memory_hypomethylation	Hypo
-0.22	0.28	Partial_hypomethylation_memory	Hypo
-0.23	-0.04	Memory_hypomethylation	Hypo
-0.21	-0.08	Memory_hypomethylation	Hypo
-0.39	0.12	Memory_hypomethylation	Hypo
-0.26	-0.1	Memory_hypomethylation	Hypo
-0.21	-0.24	Aberrant_hypomethylation	Hypo
-0.26	0.38	Partial_hypomethylation_memory	Hypo
-0.26	-0.04	Memory_hypomethylation	Hypo
0.41	0.18	Memory_hypermethylation	Hyper
-0.21	0.12	Memory_hypomethylation	Hypo
-0.2	-0.01	Memory_hypomethylation	Hypo
0.25	0.36	Aberrant_hypermethylation	Hyper
0.43	0.34	Aberrant_hypermethylation	Hyper
-0.24	0.24	Partial_hypomethylation_memory	Hypo
-0.21	0.36	Partial_hypomethylation_memory	Hypo
-0.21	0.01	Memory_hypomethylation	Hypo
-0.3	0.43	Partial_hypomethylation_memory	Hypo
-0.21	0.17	Memory_hypomethylation	Hypo
-0.22	-0.3	Aberrant_hypomethylation	Hypo
0.27	0.24	Aberrant_hypermethylation	Hyper
0.37	0.11	Memory_hypermethylation	Hyper
-0.47	0.14	Memory_hypomethylation	Hypo
-0.27	0.25	Partial_hypomethylation_memory	Hypo
-0.34	-0.08	Memory_hypomethylation	Hypo
-0.28	0.19	Memory_hypomethylation	Hypo
-0.27	0.16	Memory_hypomethylation	Hypo
-0.29	-0.01	Memory_hypomethylation	Hypo
-0.21	-0.37	Aberrant_hypomethylation	Hypo
-0.41	-0.01	Memory_hypomethylation	Hypo
-0.21	0.38	Partial_hypomethylation_memory	Hypo
0.34	-0.06	Memory_hypermethylation	Hyper
-0.23	0.08	Memory_hypomethylation	Hypo
-0.21	0.12	Memory_hypomethylation	Hypo
-0.35	-0.11	Memory_hypomethylation	Hypo
-0.2	0.18	Memory_hypomethylation	Hypo
-0.34	0.43	Partial_hypomethylation_memory	Hypo
-0.32	-0.13	Memory_hypomethylation	Hypo
-0.22	0.21	Partial_hypomethylation_memory	Hypo
-0.29	-0.5	Aberrant_hypomethylation	Hypo
-0.3	0.02	Memory_hypomethylation	Hypo
-0.22	0.05	Memory_hypomethylation	Hypo
-0.42	-0.21	Aberrant_hypomethylation	Hypo
-0.25	-0.23	Aberrant_hypomethylation	Hypo
-0.4	0.35	Partial_hypomethylation_memory	Hypo
-0.25	0.08	Memory_hypomethylation	Hypo
-0.23	0.1	Memory_hypomethylation	Hypo
-0.2	0.08	Memory_hypomethylation	Hypo
-0.26	0.09	Memory_hypomethylation	Hypo
-0.27	0.33	Partial_hypomethylation_memory	Hypo
-0.5	-0.06	Memory_hypomethylation	Hypo
0.23	0.28	Aberrant_hypermethylation	Hyper
-0.25	0.04	Memory_hypomethylation	Hypo
-0.2	0.03	Memory_hypomethylation	Hypo
-0.24	-0.02	Memory_hypomethylation	Hypo
0.5	0.54	Aberrant_hypermethylation	Hyper
-0.24	0.12	Memory_hypomethylation	Hypo
-0.39	-0.15	Memory_hypomethylation	Hypo
-0.22	-0.31	Aberrant_hypomethylation	Hypo
-0.38	0.12	Memory_hypomethylation	Hypo
0.25	0.32	Aberrant_hypermethylation	Hyper
-0.26	0.22	Partial_hypomethylation_memory	Hypo
0.31	0.3	Aberrant_hypermethylation	Hyper
-0.27	-0.08	Memory_hypomethylation	Hypo
-0.32	0.35	Partial_hypomethylation_memory	Hypo
-0.25	0.13	Memory_hypomethylation	Hypo
-0.22	0.28	Partial_hypomethylation_memory	Hypo
-0.23	-0.04	Memory_hypomethylation	Hypo
-0.26	-0.1	Memory_hypomethylation	Hypo
-0.23	-0.06	Memory_hypomethylation	Hypo
-0.21	-0.16	Memory_hypomethylation	Hypo
-0.29	0.12	Memory_hypomethylation	Hypo
0.44	-0.07	Memory_hypermethylation	Hyper
-0.26	-0.02	Memory_hypomethylation	Hypo
-0.22	0.04	Memory_hypomethylation	Hypo
-0.22	0.5	Partial_hypomethylation_memory	Hypo
-0.21	0.05	Memory_hypomethylation	Hypo
-0.28	0.18	Memory_hypomethylation	Hypo
0.3	0.09	Memory_hypermethylation	Hyper
-0.23	0.17	Memory_hypomethylation	Hypo
-0.25	-0.11	Memory_hypomethylation	Hypo
-0.21	0.1	Memory_hypomethylation	Hypo
-0.24	0.01	Memory_hypomethylation	Hypo
0.4	0.15	Memory_hypermethylation	Hyper
-0.5	-0.02	Memory_hypomethylation	Hypo
0.22	0.22	Aberrant_hypermethylation	Hyper
0.22	0.2	Memory_hypermethylation	Hyper
-0.22	-0.35	Aberrant_hypomethylation	Hypo
-0.43	0.14	Memory_hypomethylation	Hypo
-0.31	0.1	Memory_hypomethylation	Hypo
-0.2	0.25	Partial_hypomethylation_memory	Hypo
-0.33	0.16	Memory_hypomethylation	Hypo
0.3	0.33	Aberrant_hypermethylation	Hyper
-0.25	0.18	Memory_hypomethylation	Hypo
-0.23	0.05	Memory_hypomethylation	Hypo
-0.4	-0.19	Memory_hypomethylation	Hypo
-0.21	-0.41	Aberrant_hypomethylation	Hypo
-0.27	0.18	Memory_hypomethylation	Hypo
0.3	0.06	Memory_hypermethylation	Hyper
-0.28	0.18	Memory_hypomethylation	Hypo
-0.24	0.13	Memory_hypomethylation	Hypo
-0.25	0.11	Memory_hypomethylation	Hypo
-0.22	0.19	Memory_hypomethylation	Hypo
-0.31	0.2	Partial_hypomethylation_memory	Hypo
-0.21	0.13	Memory_hypomethylation	Hypo
-0.33	0.15	Memory_hypomethylation	Hypo
-0.25	0.18	Memory_hypomethylation	Hypo
-0.2	0.04	Memory_hypomethylation	Hypo
-0.21	0.09	Memory_hypomethylation	Hypo
-0.24	-0.19	Memory_hypomethylation	Hypo
-0.27	0.19	Memory_hypomethylation	Hypo
0.27	0.05	Memory_hypermethylation	Hyper
-0.34	-0.1	Memory_hypomethylation	Hypo
-0.33	0.07	Memory_hypomethylation	Hypo
0.33	0.13	Memory_hypermethylation	Hyper
-0.35	-0.36	Aberrant_hypomethylation	Hypo
-0.34	-0.35	Aberrant_hypomethylation	Hypo
-0.24	0.03	Memory_hypomethylation	Hypo
0.23	-0.06	Memory_hypermethylation	Hyper
-0.28	0.06	Memory_hypomethylation	Hypo
-0.35	-0.26	Aberrant_hypomethylation	Hypo
0.22	0.08	Memory_hypermethylation	Hyper
-0.23	-0.01	Memory_hypomethylation	Hypo
-0.25	0.25	Partial_hypomethylation_memory	Hypo
-0.24	0.17	Memory_hypomethylation	Hypo
-0.4	0.02	Memory_hypomethylation	Hypo
-0.23	0.04	Memory_hypomethylation	Hypo
-0.27	0.03	Memory_hypomethylation	Hypo
-0.33	0.06	Memory_hypomethylation	Hypo
0.29	0.6	Aberrant_hypermethylation	Hyper
-0.26	0.15	Memory_hypomethylation	Hypo
0.27	0.31	Aberrant_hypermethylation	Hyper
-0.22	0.49	Partial_hypomethylation_memory	Hypo
-0.2	0.23	Partial_hypomethylation_memory	Hypo
0.25	0.44	Aberrant_hypermethylation	Hyper
0.29	-0.15	Memory_hypermethylation	Hyper
-0.24	0.06	Memory_hypomethylation	Hypo
-0.28	0.22	Partial_hypomethylation_memory	Hypo
-0.23	0.25	Partial_hypomethylation_memory	Hypo
0.36	-0.3	Partial_hypermethyation_memory	Hyper
-0.26	-0.4	Aberrant_hypomethylation	Hypo
-0.21	0.12	Memory_hypomethylation	Hypo
-0.2	-0.14	Memory_hypomethylation	Hypo
0.21	0.1	Memory_hypermethylation	Hyper
-0.22	0.5	Partial_hypomethylation_memory	Hypo
-0.24	0.23	Partial_hypomethylation_memory	Hypo
-0.45	0.16	Memory_hypomethylation	Hypo
-0.22	0.21	Partial_hypomethylation_memory	Hypo
-0.26	0.12	Memory_hypomethylation	Hypo
-0.38	-0.02	Memory_hypomethylation	Hypo
-0.2	-0.1	Memory_hypomethylation	Hypo
-0.25	-0.12	Memory_hypomethylation	Hypo
-0.24	0.13	Memory_hypomethylation	Hypo
-0.28	0.08	Memory_hypomethylation	Hypo
-0.24	0.29	Partial_hypomethylation_memory	Hypo
-0.22	0.02	Memory_hypomethylation	Hypo
-0.21	0.44	Partial_hypomethylation_memory	Hypo
-0.25	-0.02	Memory_hypomethylation	Hypo
-0.22	0.3	Partial_hypomethylation_memory	Hypo
-0.23	0.21	Partial_hypomethylation_memory	Hypo
-0.35	0.4	Partial_hypomethylation_memory	Hypo
-0.33	0.05	Memory_hypomethylation	Hypo
-0.25	0.33	Partial_hypomethylation_memory	Hypo
0.25	-0.11	Memory_hypermethylation	Hyper
-0.21	0.34	Partial_hypomethylation_memory	Hypo
0.35	0.18	Memory_hypermethylation	Hyper
-0.36	0.11	Memory_hypomethylation	Hypo
-0.32	-0.05	Memory_hypomethylation	Hypo
-0.38	0.16	Memory_hypomethylation	Hypo
-0.2	0.5	Partial_hypomethylation_memory	Hypo
-0.27	0.14	Memory_hypomethylation	Hypo
-0.22	-0.05	Memory_hypomethylation	Hypo
-0.25	0.04	Memory_hypomethylation	Hypo
-0.21	0.02	Memory_hypomethylation	Hypo
0.25	0.16	Memory_hypermethylation	Hyper
-0.24	0.05	Memory_hypomethylation	Hypo
-0.26	0.28	Partial_hypomethylation_memory	Hypo
-0.42	0.34	Partial_hypomethylation_memory	Hypo
0.38	0	Memory_hypermethylation	Hyper
0.36	0.33	Aberrant_hypermethylation	Hyper
0.26	0.36	Aberrant_hypermethylation	Hyper
-0.21	-0.06	Memory_hypomethylation	Hypo
-0.23	0.64	Partial_hypomethylation_memory	Hypo
-0.23	0.27	Partial_hypomethylation_memory	Hypo
-0.2	0.07	Memory_hypomethylation	Hypo
-0.27	0.14	Memory_hypomethylation	Hypo
-0.24	-0.09	Memory_hypomethylation	Hypo
-0.23	-0.2	Memory_hypomethylation	Hypo
-0.23	0.2	Partial_hypomethylation_memory	Hypo
-0.36	0.12	Memory_hypomethylation	Hypo
-0.3	-0.07	Memory_hypomethylation	Hypo
0.36	0.29	Aberrant_hypermethylation	Hyper
-0.43	-0.04	Memory_hypomethylation	Hypo
-0.24	0.53	Partial_hypomethylation_memory	Hypo
-0.28	0.16	Memory_hypomethylation	Hypo
0.23	0.19	Memory_hypermethylation	Hyper
-0.27	-0.15	Memory_hypomethylation	Hypo
-0.28	-0.25	Aberrant_hypomethylation	Hypo
-0.33	-0.19	Memory_hypomethylation	Hypo
-0.26	-0.05	Memory_hypomethylation	Hypo
-0.2	0.19	Memory_hypomethylation	Hypo
-0.2	0.2	Partial_hypomethylation_memory	Hypo
-0.28	0.27	Partial_hypomethylation_memory	Hypo
-0.26	-0.01	Memory_hypomethylation	Hypo
-0.21	0.1	Memory_hypomethylation	Hypo
-0.31	0.04	Memory_hypomethylation	Hypo
-0.21	-0.02	Memory_hypomethylation	Hypo
-0.24	0.18	Memory_hypomethylation	Hypo
-0.24	0.17	Memory_hypomethylation	Hypo
0.31	0.42	Aberrant_hypermethylation	Hyper
0.29	0.13	Memory_hypermethylation	Hyper
-0.42	0.03	Memory_hypomethylation	Hypo
-0.21	0.27	Partial_hypomethylation_memory	Hypo
-0.27	-0.01	Memory_hypomethylation	Hypo
-0.31	-0.37	Aberrant_hypomethylation	Hypo
-0.28	0.01	Memory_hypomethylation	Hypo
-0.38	0.01	Memory_hypomethylation	Hypo
-0.28	0.15	Memory_hypomethylation	Hypo
-0.37	0.08	Memory_hypomethylation	Hypo
0.41	0.11	Memory_hypermethylation	Hyper
-0.22	-0.05	Memory_hypomethylation	Hypo
-0.37	-0.25	Aberrant_hypomethylation	Hypo
-0.45	0.4	Partial_hypomethylation_memory	Hypo
-0.32	-0.27	Aberrant_hypomethylation	Hypo
-0.24	0.56	Partial_hypomethylation_memory	Hypo
0.24	0.29	Aberrant_hypermethylation	Hyper
-0.21	0.19	Memory_hypomethylation	Hypo
-0.2	0.15	Memory_hypomethylation	Hypo
0.28	0.25	Aberrant_hypermethylation	Hyper
0.26	0.43	Aberrant_hypermethylation	Hyper
0.46	0.26	Aberrant_hypermethylation	Hyper
-0.3	-0.17	Memory_hypomethylation	Hypo
-0.27	0.15	Memory_hypomethylation	Hypo
-0.24	0.32	Partial_hypomethylation_memory	Hypo
-0.22	0.11	Memory_hypomethylation	Hypo
-0.24	-0.44	Aberrant_hypomethylation	Hypo
-0.27	0.16	Memory_hypomethylation	Hypo
-0.34	0.03	Memory_hypomethylation	Hypo
-0.21	0.26	Partial_hypomethylation_memory	Hypo
-0.21	0.09	Memory_hypomethylation	Hypo
-0.23	0.16	Memory_hypomethylation	Hypo
-0.21	0.13	Memory_hypomethylation	Hypo
0.25	0.28	Aberrant_hypermethylation	Hyper
-0.21	-0.04	Memory_hypomethylation	Hypo
-0.24	0.21	Partial_hypomethylation_memory	Hypo
-0.36	0.15	Memory_hypomethylation	Hypo
-0.33	-0.03	Memory_hypomethylation	Hypo
0.29	0.19	Memory_hypermethylation	Hyper
0.3	0.18	Memory_hypermethylation	Hyper
-0.2	0.03	Memory_hypomethylation	Hypo
-0.24	0.34	Partial_hypomethylation_memory	Hypo
-0.27	0.55	Partial_hypomethylation_memory	Hypo
-0.33	0.02	Memory_hypomethylation	Hypo
-0.2	0.17	Memory_hypomethylation	Hypo
-0.2	0.22	Partial_hypomethylation_memory	Hypo
-0.21	-0.28	Aberrant_hypomethylation	Hypo
-0.35	-0.05	Memory_hypomethylation	Hypo
-0.28	-0.05	Memory_hypomethylation	Hypo
0.24	0.22	Aberrant_hypermethylation	Hyper
-0.28	0.19	Memory_hypomethylation	Hypo
-0.28	0.17	Memory_hypomethylation	Hypo
-0.41	-0.13	Memory_hypomethylation	Hypo
-0.2	0.22	Partial_hypomethylation_memory	Hypo
0.23	0.4	Aberrant_hypermethylation	Hyper
-0.24	0.06	Memory_hypomethylation	Hypo
-0.21	0.11	Memory_hypomethylation	Hypo
-0.21	0.11	Memory_hypomethylation	Hypo
-0.23	-0.45	Aberrant_hypomethylation	Hypo
-0.27	-0.14	Memory_hypomethylation	Hypo
-0.32	0.43	Partial_hypomethylation_memory	Hypo
-0.25	0.15	Memory_hypomethylation	Hypo
-0.23	0.19	Memory_hypomethylation	Hypo
-0.32	-0.02	Memory_hypomethylation	Hypo
0.33	0.07	Memory_hypermethylation	Hyper
-0.35	0.13	Memory_hypomethylation	Hypo
-0.46	-0.22	Aberrant_hypomethylation	Hypo
0.3	0.13	Memory_hypermethylation	Hyper
-0.23	0.14	Memory_hypomethylation	Hypo
-0.22	0.31	Partial_hypomethylation_memory	Hypo
0.43	0.23	Aberrant_hypermethylation	Hyper
-0.23	0.24	Partial_hypomethylation_memory	Hypo
-0.35	0.2	Partial_hypomethylation_memory	Hypo
-0.3	-0.26	Aberrant_hypomethylation	Hypo
0.21	-0.13	Memory_hypermethylation	Hyper
0.23	0.42	Aberrant_hypermethylation	Hyper
-0.27	0.44	Partial_hypomethylation_memory	Hypo
-0.27	0.18	Memory_hypomethylation	Hypo
-0.26	-0.11	Memory_hypomethylation	Hypo
-0.38	0.02	Memory_hypomethylation	Hypo
-0.2	0.09	Memory_hypomethylation	Hypo
-0.22	-0.09	Memory_hypomethylation	Hypo
-0.23	0.12	Memory_hypomethylation	Hypo
-0.23	-0.24	Aberrant_hypomethylation	Hypo
-0.24	0.21	Partial_hypomethylation_memory	Hypo
0.24	0.12	Memory_hypermethylation	Hyper
-0.22	0.39	Partial_hypomethylation_memory	Hypo
-0.21	-0.13	Memory_hypomethylation	Hypo
-0.21	0.32	Partial_hypomethylation_memory	Hypo
-0.21	0.01	Memory_hypomethylation	Hypo
-0.2	-0.04	Memory_hypomethylation	Hypo
-0.2	-0.2	Memory_hypomethylation	Hypo
-0.24	0.36	Partial_hypomethylation_memory	Hypo
-0.22	0.36	Partial_hypomethylation_memory	Hypo
-0.23	0.32	Partial_hypomethylation_memory	Hypo
-0.29	-0.34	Aberrant_hypomethylation	Hypo
-0.22	0.05	Memory_hypomethylation	Hypo
-0.25	0.14	Memory_hypomethylation	Hypo
-0.25	0.07	Memory_hypomethylation	Hypo
-0.21	0.35	Partial_hypomethylation_memory	Hypo
-0.26	0.24	Partial_hypomethylation_memory	Hypo
-0.24	-0.16	Memory_hypomethylation	Hypo
0.21	0.04	Memory_hypermethylation	Hyper
-0.2	0.18	Memory_hypomethylation	Hypo
-0.22	0.1	Memory_hypomethylation	Hypo
-0.46	0.03	Memory_hypomethylation	Hypo
-0.23	0.14	Memory_hypomethylation	Hypo
-0.26	0.04	Memory_hypomethylation	Hypo
0.3	0.34	Aberrant_hypermethylation	Hyper
-0.22	0.1	Memory_hypomethylation	Hypo
-0.2	0.01	Memory_hypomethylation	Hypo
-0.22	0.1	Memory_hypomethylation	Hypo
-0.25	0.14	Memory_hypomethylation	Hypo
-0.27	-0.13	Memory_hypomethylation	Hypo
-0.28	0.16	Memory_hypomethylation	Hypo
-0.32	0.25	Partial_hypomethylation_memory	Hypo
-0.21	-0.14	Memory_hypomethylation	Hypo
-0.21	0.25	Partial_hypomethylation_memory	Hypo
-0.41	-0.31	Aberrant_hypomethylation	Hypo
-0.23	0.44	Partial_hypomethylation_memory	Hypo
-0.29	0.08	Memory_hypomethylation	Hypo
-0.22	0.15	Memory_hypomethylation	Hypo
-0.21	0.57	Partial_hypomethylation_memory	Hypo
-0.23	-0.06	Memory_hypomethylation	Hypo
-0.27	-0.22	Aberrant_hypomethylation	Hypo
0.36	0.2	Memory_hypermethylation	Hyper
-0.3	-0.14	Memory_hypomethylation	Hypo
-0.29	0.14	Memory_hypomethylation	Hypo
-0.22	-0.03	Memory_hypomethylation	Hypo
-0.29	0.3	Partial_hypomethylation_memory	Hypo
-0.36	0.04	Memory_hypomethylation	Hypo
-0.52	0.04	Memory_hypomethylation	Hypo
-0.24	0.05	Memory_hypomethylation	Hypo
-0.28	0.36	Partial_hypomethylation_memory	Hypo
[truncated: 728 more rows]

## Sheet: Fig_2cd
dmr	Class	variable	value	state	timepoint
Aberrant_hypermethylation	Hyper	d0	0
Aberrant_hypermethylation	Hyper	d0	0
Memory_hypomethylation	Hypo	d0	0
Aberrant_hypermethylation	Hyper	d0	0
Aberrant_hypermethylation	Hyper	d0	0
Aberrant_hypermethylation	Hyper	d0	0
Memory_hypomethylation	Hypo	d0	0
Memory_hypomethylation	Hypo	d0	0
Memory_hypomethylation	Hypo	d0	0
Aberrant_hypermethylation	Hyper	d0	0
Aberrant_hypermethylation	Hyper	d0	0
Memory_hypomethylation	Hypo	d0	0
Memory_hypomethylation	Hypo	d0	0
Memory_hypomethylation	Hypo	d0	0
Memory_hypomethylation	Hypo	d0	0
Memory_hypomethylation	Hypo	d0	0
Aberrant_hypermethylation	Hyper	d0	0
Aberrant_hypermethylation	Hyper	d0	0
Aberrant_hypermethylation	Hyper	d0	0
Memory_hypomethylation	Hypo	d0	0
Memory_hypomethylation	Hypo	d0	0
Memory_hypomethylation	Hypo	d0	0
Aberrant_hypermethylation	Hyper	d0	0
Memory_hypomethylation	Hypo	d0	0
Memory_hypomethylation	Hypo	d0	0
Memory_hypomethylation	Hypo	d0	0
Aberrant_hypermethylation	Hyper	d0	0
Memory_hypomethylation	Hypo	d0	0
Memory_hypomethylation	Hypo	d0	0
Memory_hypomethylation	Hypo	d0	0
Memory_hypomethylation	Hypo	d0	0
Memory_hypomethylation	Hypo	d0	0
Memory_hypomethylation	Hypo	d0	0
Memory_hypomethylation	Hypo	d0	0
Memory_hypomethylation	Hypo	d0	0
Memory_hypomethylation	Hypo	d0	0
Memory_hypomethylation	Hypo	d0	0
Memory_hypomethylation	Hypo	d0	0
Memory_hypomethylation	Hypo	d0	0
Memory_hypomethylation	Hypo	d0	0
Memory_hypomethylation	Hypo	d0	0
Memory_hypomethylation	Hypo	d0	0
Memory_hypomethylation	Hypo	d0	0
Memory_hypomethylation	Hypo	d0	0
Memory_hypomethylation	Hypo	d0	0
Memory_hypomethylation	Hypo	d0	0
Memory_hypomethylation	Hypo	d0	0
Aberrant_hypermethylation	Hyper	d0	0
Aberrant_hypermethylation	Hyper	d0	0
Memory_hypomethylation	Hypo	d0	0
Memory_hypomethylation	Hypo	d0	0
Memory_hypomethylation	Hypo	d0	0
Memory_hypomethylation	Hypo	d0	0
Aberrant_hypermethylation	Hyper	d0	0
Aberrant_hypermethylation	Hyper	d0	0
Memory_hypomethylation	Hypo	d0	0
Memory_hypomethylation	Hypo	d0	0
Memory_hypomethylation	Hypo	d0	0
Memory_hypomethylation	Hypo	d0	0
Memory_hypomethylation	Hypo	d0	0
Aberrant_hypermethylation	Hyper	d0	0
Memory_hypomethylation	Hypo	d0	0
Memory_hypomethylation	Hypo	d0	0
Aberrant_hypermethylation	Hyper	d0	0
Memory_hypomethylation	Hypo	d0	0
Memory_hypomethylation	Hypo	d0	0
Memory_hypomethylation	Hypo	d0	0
Memory_hypomethylation	Hypo	d0	0
Memory_hypomethylation	Hypo	d0	0
Memory_hypomethylation	Hypo	d0	0
Memory_hypomethylation	Hypo	d0	0
Aberrant_hypermethylation	Hyper	d0	0
Memory_hypomethylation	Hypo	d0	0
Memory_hypomethylation	Hypo	d0	0
Memory_hypomethylation	Hypo	d0	0
Memory_hypomethylation	Hypo	d0	0
Memory_hypomethylation	Hypo	d0	0
Memory_hypomethylation	Hypo	d0	0
Memory_hypomethylation	Hypo	d0	0
Memory_hypomethylation	Hypo	d0	0
Memory_hypomethylation	Hypo	d0	0
Memory_hypomethylation	Hypo	d0	0
Memory_hypomethylation	Hypo	d0	0
Memory_hypomethylation	Hypo	d0	0
Memory_hypomethylation	Hypo	d0	0
Aberrant_hypermethylation	Hyper	d0	0
Aberrant_hypermethylation	Hyper	d0	0
Memory_hypomethylation	Hypo	d0	0
Memory_hypomethylation	Hypo	d0	0
Memory_hypomethylation	Hypo	d0	0
Memory_hypomethylation	Hypo	d0	0
Memory_hypomethylation	Hypo	d0	0
Memory_hypomethylation	Hypo	d0	0
Memory_hypomethylation	Hypo	d0	0
Memory_hypomethylation	Hypo	d0	0
Memory_hypomethylation	Hypo	d0	0
Aberrant_hypermethylation	Hyper	d0	0
Memory_hypomethylation	Hypo	d0	0
Memory_hypomethylation	Hypo	d0	0
Memory_hypomethylation	Hypo	d0	0
Memory_hypomethylation	Hypo	d0	0
Memory_hypomethylation	Hypo	d0	0
Memory_hypomethylation	Hypo	d0	0
Memory_hypomethylation	Hypo	d0	0
Memory_hypomethylation	Hypo	d0	0
Memory_hypomethylation	Hypo	d0	0
Memory_hypomethylation	Hypo	d0	0
Memory_hypomethylation	Hypo	d0	0
Memory_hypomethylation	Hypo	d0	0
Memory_hypomethylation	Hypo	d0	0
Memory_hypomethylation	Hypo	d0	0
Memory_hypomethylation	Hypo	d0	0
Aberrant_hypermethylation	Hyper	d0	0
Memory_hypomethylation	Hypo	d0	0
Memory_hypomethylation	Hypo	d0	0
Memory_hypomethylation	Hypo	d0	0
Memory_hypomethylation	Hypo	d0	0
Memory_hypomethylation	Hypo	d0	0
Memory_hypomethylation	Hypo	d0	0
Memory_hypomethylation	Hypo	d0	0
Memory_hypomethylation	Hypo	d0	0
Memory_hypomethylation	Hypo	d0	0
Memory_hypomethylation	Hypo	d0	0
Memory_hypomethylation	Hypo	d0	0
Memory_hypomethylation	Hypo	d0	0
Memory_hypomethylation	Hypo	d0	0
Memory_hypomethylation	Hypo	d0	0
Memory_hypomethylation	Hypo	d0	0
Memory_hypomethylation	Hypo	d0	0
Memory_hypomethylation	Hypo	d0	0
Memory_hypomethylation	Hypo	d0	0
Memory_hypomethylation	Hypo	d0	0
Memory_hypomethylation	Hypo	d0	0
Memory_hypomethylation	Hypo	d0	0
Memory_hypomethylation	Hypo	d0	0
Memory_hypomethylation	Hypo	d0	0
Memory_hypomethylation	Hypo	d0	0
Memory_hypomethylation	Hypo	d0	0
Memory_hypomethylation	Hypo	d0	0
Memory_hypomethylation	Hypo	d0	0
Memory_hypomethylation	Hypo	d0	0
Memory_hypomethylation	Hypo	d0	0
Memory_hypomethylation	Hypo	d0	0
Memory_hypomethylation	Hypo	d0	0
Memory_hypomethylation	Hypo	d0	0
Memory_hypomethylation	Hypo	d0	0
Memory_hypomethylation	Hypo	d0	0
Aberrant_hypermethylation	Hyper	d0	0
Memory_hypomethylation	Hypo	d0	0
Memory_hypomethylation	Hypo	d0	0
Memory_hypomethylation	Hypo	d0	0
Memory_hypomethylation	Hypo	d0	0
Memory_hypomethylation	Hypo	d0	0
Memory_hypomethylation	Hypo	d0	0
Memory_hypomethylation	Hypo	d0	0
Aberrant_hypermethylation	Hyper	d0	0
Aberrant_hypermethylation	Hyper	d0	0
Aberrant_hypermethylation	Hyper	d0	0
Memory_hypomethylation	Hypo	d0	0
Memory_hypomethylation	Hypo	d0	0
Aberrant_hypermethylation	Hyper	d0	0
Memory_hypomethylation	Hypo	d0	0
Memory_hypomethylation	Hypo	d0	0
Memory_hypomethylation	Hypo	d0	0
Memory_hypomethylation	Hypo	d0	0
Memory_hypomethylation	Hypo	d0	0
Memory_hypomethylation	Hypo	d0	0
Memory_hypomethylation	Hypo	d0	0
Memory_hypomethylation	Hypo	d0	0
Aberrant_hypermethylation	Hyper	d0	0
Memory_hypomethylation	Hypo	d0	0
Memory_hypomethylation	Hypo	d0	0
Memory_hypomethylation	Hypo	d0	0
Memory_hypomethylation	Hypo	d0	0
Memory_hypomethylation	Hypo	d0	0
Memory_hypomethylation	Hypo	d0	0
Aberrant_hypermethylation	Hyper	d0	0
Memory_hypomethylation	Hypo	d0	0
Memory_hypomethylation	Hypo	d0	0
Memory_hypomethylation	Hypo	d0	0
Memory_hypomethylation	Hypo	d0	0
Memory_hypomethylation	Hypo	d0	0
Memory_hypomethylation	Hypo	d0	0
Memory_hypomethylation	Hypo	d0	0
Memory_hypomethylation	Hypo	d0	0
Memory_hypomethylation	Hypo	d0	0
Memory_hypomethylation	Hypo	d0	0
Memory_hypomethylation	Hypo	d0	0
Aberrant_hypermethylation	Hyper	d0	0
Memory_hypomethylation	Hypo	d0	0
Memory_hypomethylation	Hypo	d0	0
Aberrant_hypermethylation	Hyper	d0	0
Memory_hypomethylation	Hypo	d0	0
Memory_hypomethylation	Hypo	d0	0
Aberrant_hypermethylation	Hyper	d0	0
Memory_hypomethylation	Hypo	d0	0
Memory_hypomethylation	Hypo	d0	0
Memory_hypomethylation	Hypo	d0	0
Memory_hypomethylation	Hypo	d0	0
Memory_hypomethylation	Hypo	d0	0
Memory_hypomethylation	Hypo	d0	0
Memory_hypomethylation	Hypo	d0	0
Memory_hypomethylation	Hypo	d0	0
Memory_hypomethylation	Hypo	d0	0
Memory_hypomethylation	Hypo	d0	0
Memory_hypomethylation	Hypo	d0	0
Aberrant_hypermethylation	Hyper	d0	0
Memory_hypomethylation	Hypo	d0	0
Memory_hypomethylation	Hypo	d0	0
Memory_hypomethylation	Hypo	d0	0
Memory_hypomethylation	Hypo	d0	0
Memory_hypomethylation	Hypo	d0	0
Memory_hypomethylation	Hypo	d0	0
Memory_hypomethylation	Hypo	d0	0
Memory_hypomethylation	Hypo	d0	0
Memory_hypomethylation	Hypo	d0	0
Memory_hypomethylation	Hypo	d0	0
Memory_hypomethylation	Hypo	d0	0
Memory_hypomethylation	Hypo	d0	0
Memory_hypomethylation	Hypo	d0	0
Memory_hypomethylation	Hypo	d0	0
Memory_hypomethylation	Hypo	d0	0
Memory_hypomethylation	Hypo	d0	0
Aberrant_hypermethylation	Hyper	d0	0
Memory_hypomethylation	Hypo	d0	0
Memory_hypomethylation	Hypo	d0	0
Aberrant_hypermethylation	Hyper	d0	0
Memory_hypomethylation	Hypo	d0	0
Memory_hypomethylation	Hypo	d0	0
Memory_hypomethylation	Hypo	d0	0
Memory_hypomethylation	Hypo	d0	0
Memory_hypomethylation	Hypo	d0	0
Memory_hypomethylation	Hypo	d0	0
Memory_hypomethylation	Hypo	d0	0
Memory_hypomethylation	Hypo	d0	0
Memory_hypomethylation	Hypo	d0	0
Memory_hypomethylation	Hypo	d0	0
Memory_hypomethylation	Hypo	d0	0
Memory_hypomethylation	Hypo	d0	0
Memory_hypomethylation	Hypo	d0	0
Memory_hypomethylation	Hypo	d0	0
Memory_hypomethylation	Hypo	d0	0
Memory_hypomethylation	Hypo	d0	0
Memory_hypomethylation	Hypo	d0	0
Memory_hypomethylation	Hypo	d0	0
Memory_hypomethylation	Hypo	d0	0
Memory_hypomethylation	Hypo	d0	0
Memory_hypomethylation	Hypo	d0	0
Aberrant_hypermethylation	Hyper	d0	0
Memory_hypomethylation	Hypo	d0	0
Memory_hypomethylation	Hypo	d0	0
Memory_hypomethylation	Hypo	d0	0
Memory_hypomethylation	Hypo	d0	0
Memory_hypomethylation	Hypo	d0	0
Memory_hypomethylation	Hypo	d0	0
Memory_hypomethylation	Hypo	d0	0
Memory_hypomethylation	Hypo	d0	0
Memory_hypomethylation	Hypo	d0	0
Memory_hypomethylation	Hypo	d0	0
Memory_hypomethylation	Hypo	d0	0
Memory_hypomethylation	Hypo	d0	0
Aberrant_hypermethylation	Hyper	d0	0
Memory_hypomethylation	Hypo	d0	0
Memory_hypomethylation	Hypo	d0	0
Memory_hypomethylation	Hypo	d0	0
Memory_hypomethylation	Hypo	d0	0
Memory_hypomethylation	Hypo	d0	0
Aberrant_hypermethylation	Hyper	d0	0
Aberrant_hypermethylation	Hyper	d0	0
Memory_hypomethylation	Hypo	d0	0
Memory_hypomethylation	Hypo	d0	0
Memory_hypomethylation	Hypo	d0	0
Memory_hypomethylation	Hypo	d0	0
Memory_hypomethylation	Hypo	d0	0
Memory_hypomethylation	Hypo	d0	0
Memory_hypomethylation	Hypo	d0	0
Memory_hypomethylation	Hypo	d0	0
Memory_hypomethylation	Hypo	d0	0
Memory_hypomethylation	Hypo	d0	0
Memory_hypomethylation	Hypo	d0	0
Aberrant_hypermethylation	Hyper	d0	0
Memory_hypomethylation	Hypo	d0	0
Memory_hypomethylation	Hypo	d0	0
Aberrant_hypermethylation	Hyper	d0	0
Aberrant_hypermethylation	Hyper	d0	0
Memory_hypomethylation	Hypo	d0	0
Memory_hypomethylation	Hypo	d0	0
Memory_hypomethylation	Hypo	d0	0
Memory_hypomethylation	Hypo	d0	0
Memory_hypomethylation	Hypo	d0	0
Memory_hypomethylation	Hypo	d0	0
Memory_hypomethylation	Hypo	d0	0
Memory_hypomethylation	Hypo	d0	0
Memory_hypomethylation	Hypo	d0	0
Memory_hypomethylation	Hypo	d0	0
Memory_hypomethylation	Hypo	d0	0
Memory_hypomethylation	Hypo	d0	0
Memory_hypomethylation	Hypo	d0	0
Memory_hypomethylation	Hypo	d0	0
Memory_hypomethylation	Hypo	d0	0
Memory_hypomethylation	Hypo	d0	0
Aberrant_hypermethylation	Hyper	d0	0
Memory_hypomethylation	Hypo	d0	0
Memory_hypomethylation	Hypo	d0	0
Memory_hypomethylation	Hypo	d0	0
Aberrant_hypermethylation	Hyper	d0	0
Memory_hypomethylation	Hypo	d0	0
Memory_hypomethylation	Hypo	d0	0
Memory_hypomethylation	Hypo	d0	0
Aberrant_hypermethylation	Hyper	d0	0
Memory_hypomethylation	Hypo	d0	0
Memory_hypomethylation	Hypo	d0	0
Memory_hypomethylation	Hypo	d0	0
Memory_hypomethylation	Hypo	d0	0
Memory_hypomethylation	Hypo	d0	0
Memory_hypomethylation	Hypo	d0	0
Memory_hypomethylation	Hypo	d0	0
Memory_hypomethylation	Hypo	d0	0
Memory_hypomethylation	Hypo	d0	0
Memory_hypomethylation	Hypo	d0	0
Memory_hypomethylation	Hypo	d0	0
Memory_hypomethylation	Hypo	d0	0
Memory_hypomethylation	Hypo	d0	0
Memory_hypomethylation	Hypo	d0	0
Memory_hypomethylation	Hypo	d0	0
Memory_hypomethylation	Hypo	d0	0
Memory_hypomethylation	Hypo	d0	0
Memory_hypomethylation	Hypo	d0	0
Memory_hypomethylation	Hypo	d0	0
Memory_hypomethylation	Hypo	d0	0
Memory_hypomethylation	Hypo	d0	0
Memory_hypomethylation	Hypo	d0	0
Memory_hypomethylation	Hypo	d0	0
Memory_hypomethylation	Hypo	d0	0
Aberrant_hypermethylation	Hyper	d0	0
Memory_hypomethylation	Hypo	d0	0
Memory_hypomethylation	Hypo	d0	0
Aberrant_hypermethylation	Hyper	d0	0
Memory_hypomethylation	Hypo	d0	0
Memory_hypomethylation	Hypo	d0	0
Memory_hypomethylation	Hypo	d0	0
Memory_hypomethylation	Hypo	d0	0
Memory_hypomethylation	Hypo	d0	0
Memory_hypomethylation	Hypo	d0	0
Memory_hypomethylation	Hypo	d0	0
Memory_hypomethylation	Hypo	d0	0
Aberrant_hypermethylation	Hyper	d0	0
Memory_hypomethylation	Hypo	d0	0
Memory_hypomethylation	Hypo	d0	0
Memory_hypomethylation	Hypo	d0	0
Memory_hypomethylation	Hypo	d0	0
Memory_hypomethylation	Hypo	d0	0
Aberrant_hypermethylation	Hyper	d0	0
Aberrant_hypermethylation	Hyper	d0	0
Memory_hypomethylation	Hypo	d0	0
Aberrant_hypermethylation	Hyper	d0	0
Memory_hypomethylation	Hypo	d0	0
Memory_hypomethylation	Hypo	d0	0
Memory_hypomethylation	Hypo	d0	0
Memory_hypomethylation	Hypo	d0	0
Memory_hypomethylation	Hypo	d0	0
Memory_hypomethylation	Hypo	d0	0
Memory_hypomethylation	Hypo	d0	0
Memory_hypomethylation	Hypo	d0	0
Memory_hypomethylation	Hypo	d0	0
Memory_hypomethylation	Hypo	d0	0
Memory_hypomethylation	Hypo	d0	0
Memory_hypomethylation	Hypo	d0	0
Memory_hypomethylation	Hypo	d0	0
Memory_hypomethylation	Hypo	d0	0
Memory_hypomethylation	Hypo	d0	0
Memory_hypomethylation	Hypo	d0	0
Memory_hypomethylation	Hypo	d0	0
Memory_hypomethylation	Hypo	d0	0
Aberrant_hypermethylation	Hyper	d0	0
Memory_hypomethylation	Hypo	d0	0
Memory_hypomethylation	Hypo	d0	0
Memory_hypomethylation	Hypo	d0	0
Memory_hypomethylation	Hypo	d0	0
Memory_hypomethylation	Hypo	d0	0
Memory_hypomethylation	Hypo	d0	0
Memory_hypomethylation	Hypo	d0	0
Memory_hypomethylation	Hypo	d0	0
Memory_hypomethylation	Hypo	d0	0
Memory_hypomethylation	Hypo	d0	0
Memory_hypomethylation	Hypo	d0	0
Memory_hypomethylation	Hypo	d0	0
Aberrant_hypermethylation	Hyper	d0	0
Memory_hypomethylation	Hypo	d0	0
Memory_hypomethylation	Hypo	d0	0
Aberrant_hypermethylation	Hyper	d0	0
Memory_hypomethylation	Hypo	d0	0
Memory_hypomethylation	Hypo	d0	0
Memory_hypomethylation	Hypo	d0	0
Aberrant_hypermethylation	Hyper	d0	0
Memory_hypomethylation	Hypo	d0	0
Memory_hypomethylation	Hypo	d0	0
Memory_hypomethylation	Hypo	d0	0
Memory_hypomethylation	Hypo	d0	0
Memory_hypomethylation	Hypo	d0	0
Memory_hypomethylation	Hypo	d0	0
Memory_hypomethylation	Hypo	d0	0
Memory_hypomethylation	Hypo	d0	0
Memory_hypomethylation	Hypo	d0	0
Memory_hypomethylation	Hypo	d0	0
Memory_hypomethylation	Hypo	d0	0
Memory_hypomethylation	Hypo	d0	0
Memory_hypomethylation	Hypo	d0	0
Memory_hypomethylation	Hypo	d0	0
Memory_hypomethylation	Hypo	d0	0
Aberrant_hypermethylation	Hyper	d0	0
Memory_hypomethylation	Hypo	d0	0
Memory_hypomethylation	Hypo	d0	0
Memory_hypomethylation	Hypo	d0	0
Memory_hypomethylation	Hypo	d0	0
Memory_hypomethylation	Hypo	d0	0
Memory_hypomethylation	Hypo	d0	0
Aberrant_hypermethylation	Hyper	d0	0
Memory_hypomethylation	Hypo	d0	0
Memory_hypomethylation	Hypo	d0	0
Memory_hypomethylation	Hypo	d0	0
Memory_hypomethylation	Hypo	d0	0
Memory_hypomethylation	Hypo	d0	0
Memory_hypomethylation	Hypo	d0	0
Memory_hypomethylation	Hypo	d0	0
Memory_hypomethylation	Hypo	d0	0
Memory_hypomethylation	Hypo	d0	0
Memory_hypomethylation	Hypo	d0	0
Memory_hypomethylation	Hypo	d0	0
Memory_hypomethylation	Hypo	d0	0
Aberrant_hypermethylation	Hyper	d0	0
Memory_hypomethylation	Hypo	d0	0
Memory_hypomethylation	Hypo	d0	0
Memory_hypomethylation	Hypo	d0	0
Aberrant_hypermethylation	Hyper	d0	0
Memory_hypomethylation	Hypo	d0	0
Aberrant_hypermethylation	Hyper	d0	0
Memory_hypomethylation	Hypo	d0	0
Memory_hypomethylation	Hypo	d0	0
Memory_hypomethylation	Hypo	d0	0
Memory_hypomethylation	Hypo	d0	0
Memory_hypomethylation	Hypo	d0	0
Memory_hypomethylation	Hypo	d0	0
Memory_hypomethylation	Hypo	d0	0
Memory_hypomethylation	Hypo	d0	0
Memory_hypomethylation	Hypo	d0	0
Memory_hypomethylation	Hypo	d0	0
Aberrant_hypermethylation	Hyper	d0	0
Memory_hypomethylation	Hypo	d0	0
Memory_hypomethylation	Hypo	d0	0
Memory_hypomethylation	Hypo	d0	0
Memory_hypomethylation	Hypo	d0	0
Memory_hypomethylation	Hypo	d0	0
Memory_hypomethylation	Hypo	d0	0
Aberrant_hypermethylation	Hyper	d0	0
Memory_hypomethylation	Hypo	d0	0
Memory_hypomethylation	Hypo	d0	0
Memory_hypomethylation	Hypo	d0	0
Memory_hypomethylation	Hypo	d0	0
Memory_hypomethylation	Hypo	d0	0
Memory_hypomethylation	Hypo	d0	0
Memory_hypomethylation	Hypo	d0	0
Memory_hypomethylation	Hypo	d0	0
Memory_hypomethylation	Hypo	d0	0
Memory_hypomethylation	Hypo	d0	0
Memory_hypomethylation	Hypo	d0	0
Memory_hypomethylation	Hypo	d0	0
Memory_hypomethylation	Hypo	d0	0
Memory_hypomethylation	Hypo	d0	0
Memory_hypomethylation	Hypo	d0	0
Memory_hypomethylation	Hypo	d0	0
Memory_hypomethylation	Hypo	d0	0
Memory_hypomethylation	Hypo	d0	0
Memory_hypomethylation	Hypo	d0	0
Memory_hypomethylation	Hypo	d0	0
Memory_hypomethylation	Hypo	d0	0
Memory_hypomethylation	Hypo	d0	0
Memory_hypomethylation	Hypo	d0	0
Memory_hypomethylation	Hypo	d0	0
Memory_hypomethylation	Hypo	d0	0
Memory_hypomethylation	Hypo	d0	0
Memory_hypomethylation	Hypo	d0	0
Memory_hypomethylation	Hypo	d0	0
Memory_hypomethylation	Hypo	d0	0
Memory_hypomethylation	Hypo	d0	0
Memory_hypomethylation	Hypo	d0	0
Memory_hypomethylation	Hypo	d0	0
Memory_hypomethylation	Hypo	d0	0
Memory_hypomethylation	Hypo	d0	0
Memory_hypomethylation	Hypo	d0	0
Memory_hypomethylation	Hypo	d0	0
Memory_hypomethylation	Hypo	d0	0
Memory_hypomethylation	Hypo	d0	0
Memory_hypomethylation	Hypo	d0	0
Memory_hypomethylation	Hypo	d0	0
Memory_hypomethylation	Hypo	d0	0
Memory_hypomethylation	Hypo	d0	0
Memory_hypomethylation	Hypo	d0	0
Aberrant_hypermethylation	Hyper	d0	0
Memory_hypomethylation	Hypo	d0	0
Memory_hypomethylation	Hypo	d0	0
Memory_hypomethylation	Hypo	d0	0
Memory_hypomethylation	Hypo	d0	0
Memory_hypomethylation	Hypo	d0	0
Memory_hypomethylation	Hypo	d0	0
Memory_hypomethylation	Hypo	d0	0
Memory_hypomethylation	Hypo	d0	0
Memory_hypomethylation	Hypo	d0	0
Aberrant_hypermethylation	Hyper	d0	0
Memory_hypomethylation	Hypo	d0	0
Memory_hypomethylation	Hypo	d0	0
Memory_hypomethylation	Hypo	d0	0
Memory_hypomethylation	Hypo	d0	0
Memory_hypomethylation	Hypo	d0	0
Memory_hypomethylation	Hypo	d0	0
Memory_hypomethylation	Hypo	d0	0
Memory_hypomethylation	Hypo	d0	0
Memory_hypomethylation	Hypo	d0	0
Memory_hypomethylation	Hypo	d0	0
Memory_hypomethylation	Hypo	d0	0
Memory_hypomethylation	Hypo	d0	0
Memory_hypomethylation	Hypo	d0	0
Memory_hypomethylation	Hypo	d0	0
Memory_hypomethylation	Hypo	d0	0
Memory_hypomethylation	Hypo	d0	0
Memory_hypomethylation	Hypo	d0	0
Aberrant_hypermethylation	Hyper	d0	0
Memory_hypomethylation	Hypo	d0	0
Memory_hypomethylation	Hypo	d0	0
Memory_hypomethylation	Hypo	d0	0
Memory_hypomethylation	Hypo	d0	0
Memory_hypomethylation	Hypo	d0	0
Memory_hypomethylation	Hypo	d0	0
Memory_hypomethylation	Hypo	d0	0
Memory_hypomethylation	Hypo	d0	0
Memory_hypomethylation	Hypo	d0	0
Memory_hypomethylation	Hypo	d0	0
Memory_hypomethylation	Hypo	d0	0
Memory_hypomethylation	Hypo	d0	0
Aberrant_hypermethylation	Hyper	d0	0
Memory_hypomethylation	Hypo	d0	0
Memory_hypomethylation	Hypo	d0	0
Memory_hypomethylation	Hypo	d0	0
Memory_hypomethylation	Hypo	d0	0
Memory_hypomethylation	Hypo	d0	0
Memory_hypomethylation	Hypo	d0	0
Memory_hypomethylation	Hypo	d0	0
Memory_hypomethylation	Hypo	d0	0
Memory_hypomethylation	Hypo	d0	0
Memory_hypomethylation	Hypo	d0	0
Memory_hypomethylation	Hypo	d0	0
Aberrant_hypermethylation	Hyper	d0	0
Memory_hypomethylation	Hypo	d0	0
Memory_hypomethylation	Hypo	d0	0
Memory_hypomethylation	Hypo	d0	0
Memory_hypomethylation	Hypo	d0	0
Memory_hypomethylation	Hypo	d0	0
Memory_hypomethylation	Hypo	d0	0
Memory_hypomethylation	Hypo	d0	0
Memory_hypomethylation	Hypo	d0	0
Memory_hypomethylation	Hypo	d0	0
Memory_hypomethylation	Hypo	d0	0
Memory_hypomethylation	Hypo	d0	0
Memory_hypomethylation	Hypo	d0	0
Memory_hypomethylation	Hypo	d0	0
Memory_hypomethylation	Hypo	d0	0
Aberrant_hypermethylation	Hyper	d0	0
Memory_hypomethylation	Hypo	d0	0
Memory_hypomethylation	Hypo	d0	0
Memory_hypomethylation	Hypo	d0	0
Memory_hypomethylation	Hypo	d0	0
Memory_hypomethylation	Hypo	d0	0
Memory_hypomethylation	Hypo	d0	0
Memory_hypomethylation	Hypo	d0	0
Memory_hypomethylation	Hypo	d0	0
Memory_hypomethylation	Hypo	d0	0
Memory_hypomethylation	Hypo	d0	0
Memory_hypomethylation	Hypo	d0	0
Memory_hypomethylation	Hypo	d0	0
Memory_hypomethylation	Hypo	d0	0
Memory_hypomethylation	Hypo	d0	0
Memory_hypomethylation	Hypo	d0	0
Memory_hypomethylation	Hypo	d0	0
Memory_hypomethylation	Hypo	d0	0
Memory_hypomethylation	Hypo	d0	0
Memory_hypomethylation	Hypo	d0	0
Memory_hypomethylation	Hypo	d0	0
Memory_hypomethylation	Hypo	d0	0
Memory_hypomethylation	Hypo	d0	0
Memory_hypomethylation	Hypo	d0	0
Memory_hypomethylation	Hypo	d0	0
Memory_hypomethylation	Hypo	d0	0
Memory_hypomethylation	Hypo	d0	0
Memory_hypomethylation	Hypo	d0	0
Memory_hypomethylation	Hypo	d0	0
Memory_hypomethylation	Hypo	d0	0
Aberrant_hypermethylation	Hyper	d0	0
Memory_hypomethylation	Hypo	d0	0
Memory_hypomethylation	Hypo	d0	0
Memory_hypomethylation	Hypo	d0	0
Memory_hypomethylation	Hypo	d0	0
Memory_hypomethylation	Hypo	d0	0
Memory_hypomethylation	Hypo	d0	0
Memory_hypomethylation	Hypo	d0	0
Memory_hypomethylation	Hypo	d0	0
Memory_hypomethylation	Hypo	d0	0
Memory_hypomethylation	Hypo	d0	0
Memory_hypomethylation	Hypo	d0	0
Memory_hypomethylation	Hypo	d0	0
Memory_hypomethylation	Hypo	d0	0
Memory_hypomethylation	Hypo	d0	0
Memory_hypomethylation	Hypo	d0	0
Memory_hypomethylation	Hypo	d0	0
Memory_hypomethylation	Hypo	d0	0
Memory_hypomethylation	Hypo	d0	0
Memory_hypomethylation	Hypo	d0	0
Memory_hypomethylation	Hypo	d0	0
Memory_hypomethylation	Hypo	d0	0
Memory_hypomethylation	Hypo	d0	0
Memory_hypomethylation	Hypo	d0	0
Memory_hypomethylation	Hypo	d0	0
Memory_hypomethylation	Hypo	d0	0
Memory_hypomethylation	Hypo	d0	0
Memory_hypomethylation	Hypo	d0	0
Aberrant_hypermethylation	Hyper	d0	0
Memory_hypomethylation	Hypo	d0	0
Memory_hypomethylation	Hypo	d0	0
Memory_hypomethylation	Hypo	d0	0
Aberrant_hypermethylation	Hyper	d0	0
Memory_hypomethylation	Hypo	d0	0
Memory_hypomethylation	Hypo	d0	0
Memory_hypomethylation	Hypo	d0	0
Memory_hypomethylation	Hypo	d0	0
Memory_hypomethylation	Hypo	d0	0
Aberrant_hypermethylation	Hyper	d0	0
Aberrant_hypermethylation	Hyper	d0	0
Aberrant_hypermethylation	Hyper	d0	0
Memory_hypomethylation	Hypo	d0	0
Memory_hypomethylation	Hypo	d0	0
Memory_hypomethylation	Hypo	d0	0
Memory_hypomethylation	Hypo	d0	0
Memory_hypomethylation	Hypo	d0	0
Memory_hypomethylation	Hypo	d0	0
Memory_hypomethylation	Hypo	d0	0
Memory_hypomethylation	Hypo	d0	0
Memory_hypomethylation	Hypo	d0	0
Memory_hypomethylation	Hypo	d0	0
Memory_hypomethylation	Hypo	d0	0
Memory_hypomethylation	Hypo	d0	0
Memory_hypomethylation	Hypo	d0	0
Memory_hypomethylation	Hypo	d0	0
Memory_hypomethylation	Hypo	d0	0
Memory_hypomethylation	Hypo	d0	0
Memory_hypomethylation	Hypo	d0	0
Aberrant_hypermethylation	Hyper	d0	0
Memory_hypomethylation	Hypo	d0	0
Memory_hypomethylation	Hypo	d0	0
Aberrant_hypermethylation	Hyper	d0	0
Memory_hypomethylation	Hypo	d0	0
Memory_hypomethylation	Hypo	d0	0
Memory_hypomethylation	Hypo	d0	0
Memory_hypomethylation	Hypo	d0	0
Memory_hypomethylation	Hypo	d0	0
Memory_hypomethylation	Hypo	d0	0
Aberrant_hypermethylation	Hyper	d0	0
Memory_hypomethylation	Hypo	d0	0
Memory_hypomethylation	Hypo	d0	0
Memory_hypomethylation	Hypo	d0	0
Memory_hypomethylation	Hypo	d0	0
Memory_hypomethylation	Hypo	d0	0
Memory_hypomethylation	Hypo	d0	0
Memory_hypomethylation	Hypo	d0	0
Memory_hypomethylation	Hypo	d0	0
Memory_hypomethylation	Hypo	d0	0
Memory_hypomethylation	Hypo	d0	0
Aberrant_hypermethylation	Hyper	d0	0
Memory_hypomethylation	Hypo	d0	0
Memory_hypomethylation	Hypo	d0	0
Memory_hypomethylation	Hypo	d0	0
Memory_hypomethylation	Hypo	d0	0
Memory_hypomethylation	Hypo	d0	0
Memory_hypomethylation	Hypo	d0	0
Memory_hypomethylation	Hypo	d0	0
Memory_hypomethylation	Hypo	d0	0
Memory_hypomethylation	Hypo	d0	0
Aberrant_hypermethylation	Hyper	d0	0
Memory_hypomethylation	Hypo	d0	0
Memory_hypomethylation	Hypo	d0	0
Memory_hypomethylation	Hypo	d0	0
Memory_hypomethylation	Hypo	d0	0
Aberrant_hypermethylation	Hyper	d0	0
Memory_hypomethylation	Hypo	d0	0
Memory_hypomethylation	Hypo	d0	0
Memory_hypomethylation	Hypo	d0	0
Memory_hypomethylation	Hypo	d0	0
Memory_hypomethylation	Hypo	d0	0
Memory_hypomethylation	Hypo	d0	0
Memory_hypomethylation	Hypo	d0	0
Memory_hypomethylation	Hypo	d0	0
Memory_hypomethylation	Hypo	d0	0
Memory_hypomethylation	Hypo	d0	0
Memory_hypomethylation	Hypo	d0	0
Memory_hypomethylation	Hypo	d0	0
Memory_hypomethylation	Hypo	d0	0
Memory_hypomethylation	Hypo	d0	0
Memory_hypomethylation	Hypo	d0	0
Memory_hypomethylation	Hypo	d0	0
Memory_hypomethylation	Hypo	d0	0
Memory_hypomethylation	Hypo	d0	0
Memory_hypomethylation	Hypo	d0	0
Memory_hypomethylation	Hypo	d0	0
Memory_hypomethylation	Hypo	d0	0
Memory_hypomethylation	Hypo	d0	0
Memory_hypomethylation	Hypo	d0	0
Memory_hypomethylation	Hypo	d0	0
Memory_hypomethylation	Hypo	d0	0
Aberrant_hypermethylation	Hyper	d0	0
Memory_hypomethylation	Hypo	d0	0
Memory_hypomethylation	Hypo	d0	0
Aberrant_hypermethylation	Hyper	d0	0
Memory_hypomethylation	Hypo	d0	0
Memory_hypomethylation	Hypo	d0	0
Memory_hypomethylation	Hypo	d0	0
Memory_hypomethylation	Hypo	d0	0
Memory_hypomethylation	Hypo	d0	0
Memory_hypomethylation	Hypo	d0	0
Memory_hypomethylation	Hypo	d0	0
Memory_hypomethylation	Hypo	d0	0
Memory_hypomethylation	Hypo	d0	0
Memory_hypomethylation	Hypo	d0	0
Memory_hypomethylation	Hypo	d0	0
Memory_hypomethylation	Hypo	d0	0
Memory_hypomethylation	Hypo	d0	0
Memory_hypomethylation	Hypo	d0	0
Memory_hypomethylation	Hypo	d0	0
Memory_hypomethylation	Hypo	d0	0
Memory_hypomethylation	Hypo	d0	0
Memory_hypomethylation	Hypo	d0	0
Aberrant_hypermethylation	Hyper	d0	0
Memory_hypomethylation	Hypo	d0	0
Memory_hypomethylation	Hypo	d0	0
Memory_hypomethylation	Hypo	d0	0
Memory_hypomethylation	Hypo	d0	0
Memory_hypomethylation	Hypo	d0	0
Memory_hypomethylation	Hypo	d0	0
Memory_hypomethylation	Hypo	d0	0
Memory_hypomethylation	Hypo	d0	0
Memory_hypomethylation	Hypo	d0	0
Memory_hypomethylation	Hypo	d0	0
Memory_hypomethylation	Hypo	d0	0
Aberrant_hypermethylation	Hyper	d0	0
Memory_hypomethylation	Hypo	d0	0
Aberrant_hypermethylation	Hyper	d0	0
Memory_hypomethylation	Hypo	d0	0
Memory_hypomethylation	Hypo	d0	0
Memory_hypomethylation	Hypo	d0	0
Memory_hypomethylation	Hypo	d0	0
Memory_hypomethylation	Hypo	d0	0
Memory_hypomethylation	Hypo	d0	0
Memory_hypomethylation	Hypo	d0	0
Memory_hypomethylation	Hypo	d0	0
Memory_hypomethylation	Hypo	d0	0
Memory_hypomethylation	Hypo	d0	0
Memory_hypomethylation	Hypo	d0	0
Memory_hypomethylation	Hypo	d0	0
Memory_hypomethylation	Hypo	d0	0
Memory_hypomethylation	Hypo	d0	0
Memory_hypomethylation	Hypo	d0	0
Memory_hypomethylation	Hypo	d0	0
Memory_hypomethylation	Hypo	d0	0
Memory_hypomethylation	Hypo	d0	0
Memory_hypomethylation	Hypo	d0	0
Memory_hypomethylation	Hypo	d0	0
Aberrant_hypermethylation	Hyper	d0	0
Memory_hypomethylation	Hypo	d0	0
Memory_hypomethylation	Hypo	d0	0
Memory_hypomethylation	Hypo	d0	0
Memory_hypomethylation	Hypo	d0	0
Memory_hypomethylation	Hypo	d0	0
Memory_hypomethylation	Hypo	d0	0
Memory_hypomethylation	Hypo	d0	0
Memory_hypomethylation	Hypo	d0	0
Memory_hypomethylation	Hypo	d0	0
Memory_hypomethylation	Hypo	d0	0
Memory_hypomethylation	Hypo	d0	0
Memory_hypomethylation	Hypo	d0	0
Aberrant_hypermethylation	Hyper	d0	0
Memory_hypomethylation	Hypo	d0	0
Aberrant_hypermethylation	Hyper	d0	0
Aberrant_hypermethylation	Hyper	d0	0
Memory_hypomethylation	Hypo	d0	0
Memory_hypomethylation	Hypo	d0	0
Memory_hypomethylation	Hypo	d0	0
Memory_hypomethylation	Hypo	d0	0
Memory_hypomethylation	Hypo	d0	0
Memory_hypomethylation	Hypo	d0	0
Memory_hypomethylation	Hypo	d0	0
Memory_hypomethylation	Hypo	d0	0
Memory_hypomethylation	Hypo	d0	0
Memory_hypomethylation	Hypo	d0	0
Memory_hypomethylation	Hypo	d0	0
Memory_hypomethylation	Hypo	d0	0
Memory_hypomethylation	Hypo	d0	0
Memory_hypomethylation	Hypo	d0	0
Memory_hypomethylation	Hypo	d0	0
Memory_hypomethylation	Hypo	d0	0
Memory_hypomethylation	Hypo	d0	0
Memory_hypomethylation	Hypo	d0	0
Memory_hypomethylation	Hypo	d0	0
Aberrant_hypermethylation	Hyper	d0	0
Memory_hypomethylation	Hypo	d0	0
Memory_hypomethylation	Hypo	d0	0
Memory_hypomethylation	Hypo	d0	0
Memory_hypomethylation	Hypo	d0	0
Memory_hypomethylation	Hypo	d0	0
Memory_hypomethylation	Hypo	d0	0
Memory_hypomethylation	Hypo	d0	0
Memory_hypomethylation	Hypo	d0	0
Memory_hypomethylation	Hypo	d0	0
Memory_hypomethylation	Hypo	d0	0
Memory_hypomethylation	Hypo	d0	0
Memory_hypomethylation	Hypo	d0	0
Memory_hypomethylation	Hypo	d0	0
Memory_hypomethylation	Hypo	d0	0
Memory_hypomethylation	Hypo	d0	0
Memory_hypomethylation	Hypo	d0	0
Memory_hypomethylation	Hypo	d0	0
Memory_hypomethylation	Hypo	d0	0
Memory_hypomethylation	Hypo	d0	0
Memory_hypomethylation	Hypo	d0	0
Memory_hypomethylation	Hypo	d0	0
Memory_hypomethylation	Hypo	d0	0
Memory_hypomethylation	Hypo	d0	0
Memory_hypomethylation	Hypo	d0	0
Memory_hypomethylation	Hypo	d0	0
Memory_hypomethylation	Hypo	d0	0
Aberrant_hypermethylation	Hyper	d0	0
Memory_hypomethylation	Hypo	d0	0
Memory_hypomethylation	Hypo	d0	0
Aberrant_hypermethylation	Hyper	d0	0
Memory_hypomethylation	Hypo	d0	0
Memory_hypomethylation	Hypo	d0	0
Aberrant_hypermethylation	Hyper	d0	0
Memory_hypomethylation	Hypo	d0	0
Memory_hypomethylation	Hypo	d0	0
Memory_hypomethylation	Hypo	d0	0
Aberrant_hypermethylation	Hyper	d0	0
Memory_hypomethylation	Hypo	d0	0
Memory_hypomethylation	Hypo	d0	0
Aberrant_hypermethylation	Hyper	d0	0
Memory_hypomethylation	Hypo	d0	0
Memory_hypomethylation	Hypo	d0	0
Aberrant_hypermethylation	Hyper	d0	0
Memory_hypomethylation	Hypo	d0	0
Memory_hypomethylation	Hypo	d0	0
Memory_hypomethylation	Hypo	d0	0
Memory_hypomethylation	Hypo	d0	0
Memory_hypomethylation	Hypo	d0	0
Aberrant_hypermethylation	Hyper	d0	0
Memory_hypomethylation	Hypo	d0	0
Memory_hypomethylation	Hypo	d0	0
Memory_hypomethylation	Hypo	d0	0
Memory_hypomethylation	Hypo	d0	0
Memory_hypomethylation	Hypo	d0	0
Memory_hypomethylation	Hypo	d0	0
Memory_hypomethylation	Hypo	d0	0
Memory_hypomethylation	Hypo	d0	0
Memory_hypomethylation	Hypo	d0	0
Memory_hypomethylation	Hypo	d0	0
Memory_hypomethylation	Hypo	d0	0
Memory_hypomethylation	Hypo	d0	0
Memory_hypomethylation	Hypo	d0	0
Memory_hypomethylation	Hypo	d0	0
Memory_hypomethylation	Hypo	d0	0
Memory_hypomethylation	Hypo	d0	0
Memory_hypomethylation	Hypo	d0	0
Memory_hypomethylation	Hypo	d0	0
Aberrant_hypermethylation	Hyper	d0	0
Memory_hypomethylation	Hypo	d0	0
Memory_hypomethylation	Hypo	d0	0
Memory_hypomethylation	Hypo	d0	0
Memory_hypomethylation	Hypo	d0	0
Memory_hypomethylation	Hypo	d0	0
Memory_hypomethylation	Hypo	d0	0
Memory_hypomethylation	Hypo	d0	0
Memory_hypomethylation	Hypo	d0	0
Memory_hypomethylation	Hypo	d0	0
Memory_hypomethylation	Hypo	d0	0
Memory_hypomethylation	Hypo	d0	0
Memory_hypomethylation	Hypo	d0	0
Memory_hypomethylation	Hypo	d0	0
Memory_hypomethylation	Hypo	d0	0
Memory_hypomethylation	Hypo	d0	0
Memory_hypomethylation	Hypo	d0	0
Memory_hypomethylation	Hypo	d0	0
Memory_hypomethylation	Hypo	d0	0
Aberrant_hypermethylation	Hyper	d0	0
Memory_hypomethylation	Hypo	d0	0
Memory_hypomethylation	Hypo	d0	0
Memory_hypomethylation	Hypo	d0	0
Memory_hypomethylation	Hypo	d0	0
Memory_hypomethylation	Hypo	d0	0
Memory_hypomethylation	Hypo	d0	0
Memory_hypomethylation	Hypo	d0	0
Memory_hypomethylation	Hypo	d0	0
Memory_hypomethylation	Hypo	d0	0
Memory_hypomethylation	Hypo	d0	0
Memory_hypomethylation	Hypo	d0	0
Memory_hypomethylation	Hypo	d0	0
Memory_hypomethylation	Hypo	d0	0
Memory_hypomethylation	Hypo	d0	0
Aberrant_hypermethylation	Hyper	d0	0
Memory_hypomethylation	Hypo	d0	0
Memory_hypomethylation	Hypo	d0	0
Memory_hypomethylation	Hypo	d0	0
Memory_hypomethylation	Hypo	d0	0
Memory_hypomethylation	Hypo	d0	0
Memory_hypomethylation	Hypo	d0	0
Memory_hypomethylation	Hypo	d0	0
Memory_hypomethylation	Hypo	d0	0
Memory_hypomethylation	Hypo	d0	0
Memory_hypomethylation	Hypo	d0	0
Memory_hypomethylation	Hypo	d0	0
Aberrant_hypermethylation	Hyper	d0	0
Memory_hypomethylation	Hypo	d0	0
Memory_hypomethylation	Hypo	d0	0
Memory_hypomethylation	Hypo	d0	0
Memory_hypomethylation	Hypo	d0	0
Memory_hypomethylation	Hypo	d0	0
Memory_hypomethylation	Hypo	d0	0
Memory_hypomethylation	Hypo	d0	0
Memory_hypomethylation	Hypo	d0	0
Memory_hypomethylation	Hypo	d0	0
Memory_hypomethylation	Hypo	d0	0
Memory_hypomethylation	Hypo	d0	0
Memory_hypomethylation	Hypo	d0	0
Aberrant_hypermethylation	Hyper	d0	0
Memory_hypomethylation	Hypo	d0	0
Aberrant_hypermethylation	Hyper	d0	0
Memory_hypomethylation	Hypo	d0	0
Memory_hypomethylation	Hypo	d0	0
Memory_hypomethylation	Hypo	d0	0
Memory_hypomethylation	Hypo	d0	0
Memory_hypomethylation	Hypo	d0	0
Aberrant_hypermethylation	Hyper	d0	0
Memory_hypomethylation	Hypo	d0	0
Memory_hypomethylation	Hypo	d0	0
Memory_hypomethylation	Hypo	d0	0
Memory_hypomethylation	Hypo	d0	0
Memory_hypomethylation	Hypo	d0	0
Memory_hypomethylation	Hypo	d0	0
Memory_hypomethylation	Hypo	d0	0
Memory_hypomethylation	Hypo	d0	0
Memory_hypomethylation	Hypo	d0	0
Memory_hypomethylation	Hypo	d0	0
Memory_hypomethylation	Hypo	d0	0
Memory_hypomethylation	Hypo	d0	0
Memory_hypomethylation	Hypo	d0	0
Memory_hypomethylation	Hypo	d0	0
Memory_hypomethylation	Hypo	d0	0
Memory_hypomethylation	Hypo	d0	0
Memory_hypomethylation	Hypo	d0	0
Memory_hypomethylation	Hypo	d0	0
Memory_hypomethylation	Hypo	d0	0
Memory_hypomethylation	Hypo	d0	0
Memory_hypomethylation	Hypo	d0	0
Memory_hypomethylation	Hypo	d0	0
Memory_hypomethylation	Hypo	d0	0
Memory_hypomethylation	Hypo	d0	0
Memory_hypomethylation	Hypo	d0	0
Memory_hypomethylation	Hypo	d0	0
Memory_hypomethylation	Hypo	d0	0
Memory_hypomethylation	Hypo	d0	0
Memory_hypomethylation	Hypo	d0	0
Memory_hypomethylation	Hypo	d0	0
Memory_hypomethylation	Hypo	d0	0
Memory_hypomethylation	Hypo	d0	0
Aberrant_hypermethylation	Hyper	d0	0
Aberrant_hypermethylation	Hyper	d0	0
Memory_hypomethylation	Hypo	d0	0
Memory_hypomethylation	Hypo	d0	0
Memory_hypomethylation	Hypo	d0	0
Memory_hypomethylation	Hypo	d0	0
Aberrant_hypermethylation	Hyper	d0	0
Memory_hypomethylation	Hypo	d0	0
Memory_hypomethylation	Hypo	d0	0
Memory_hypomethylation	Hypo	d0	0
Memory_hypomethylation	Hypo	d0	0
Memory_hypomethylation	Hypo	d0	0
Aberrant_hypermethylation	Hyper	d0	0
Memory_hypomethylation	Hypo	d0	0
Memory_hypomethylation	Hypo	d0	0
Memory_hypomethylation	Hypo	d0	0
Memory_hypomethylation	Hypo	d0	0
Memory_hypomethylation	Hypo	d0	0
Memory_hypomethylation	Hypo	d0	0
Memory_hypomethylation	Hypo	d0	0
Memory_hypomethylation	Hypo	d0	0
Aberrant_hypermethylation	Hyper	d0	0
Memory_hypomethylation	Hypo	d0	0
Memory_hypomethylation	Hypo	d0	0
Memory_hypomethylation	Hypo	d0	0
Memory_hypomethylation	Hypo	d0	0
Memory_hypomethylation	Hypo	d0	0
Memory_hypomethylation	Hypo	d0	0
Memory_hypomethylation	Hypo	d0	0
Memory_hypomethylation	Hypo	d0	0
Memory_hypomethylation	Hypo	d0	0
Memory_hypomethylation	Hypo	d0	0
Memory_hypomethylation	Hypo	d0	0
Memory_hypomethylation	Hypo	d0	0
Memory_hypomethylation	Hypo	d0	0
Memory_hypomethylation	Hypo	d0	0
Memory_hypomethylation	Hypo	d0	0
Memory_hypomethylation	Hypo	d0	0
Memory_hypomethylation	Hypo	d0	0
Memory_hypomethylation	Hypo	d0	0
Memory_hypomethylation	Hypo	d0	0
Memory_hypomethylation	Hypo	d0	0
Memory_hypomethylation	Hypo	d0	0
Memory_hypomethylation	Hypo	d0	0
Memory_hypomethylation	Hypo	d0	0
Memory_hypomethylation	Hypo	d0	0
Memory_hypomethylation	Hypo	d0	0
Memory_hypomethylation	Hypo	d0	0
Memory_hypomethylation	Hypo	d0	0
Memory_hypomethylation	Hypo	d0	0
Memory_hypomethylation	Hypo	d0	0
Memory_hypomethylation	Hypo	d0	0
Memory_hypomethylation	Hypo	d0	0
Memory_hypomethylation	Hypo	d0	0
Memory_hypomethylation	Hypo	d0	0
Memory_hypomethylation	Hypo	d0	0
Memory_hypomethylation	Hypo	d0	0
Memory_hypomethylation	Hypo	d0	0
Memory_hypomethylation	Hypo	d0	0
Memory_hypomethylation	Hypo	d0	0
Aberrant_hypermethylation	Hyper	d0	0
Memory_hypomethylation	Hypo	d0	0
Memory_hypomethylation	Hypo	d0	0
Memory_hypomethylation	Hypo	d0	0
Memory_hypomethylation	Hypo	d0	0
Memory_hypomethylation	Hypo	d0	0
Memory_hypomethylation	Hypo	d0	0
Memory_hypomethylation	Hypo	d0	0
Memory_hypomethylation	Hypo	d0	0
Memory_hypomethylation	Hypo	d0	0
Memory_hypomethylation	Hypo	d0	0
Memory_hypomethylation	Hypo	d0	0
Memory_hypomethylation	Hypo	d0	0
Memory_hypomethylation	Hypo	d0	0
Memory_hypomethylation	Hypo	d0	0
Memory_hypomethylation	Hypo	d0	0
Aberrant_hypermethylation	Hyper	d0	0
Memory_hypomethylation	Hypo	d0	0
Aberrant_hypermethylation	Hyper	d0	0
Memory_hypomethylation	Hypo	d0	0
Memory_hypomethylation	Hypo	d0	0
Memory_hypomethylation	Hypo	d0	0
Memory_hypomethylation	Hypo	d0	0
Memory_hypomethylation	Hypo	d0	0
Memory_hypomethylation	Hypo	d0	0
Memory_hypomethylation	Hypo	d0	0
Memory_hypomethylation	Hypo	d0	0
Memory_hypomethylation	Hypo	d0	0
Memory_hypomethylation	Hypo	d0	0
Aberrant_hypermethylation	Hyper	d0	0
Memory_hypomethylation	Hypo	d0	0
Memory_hypomethylation	Hypo	d0	0
Memory_hypomethylation	Hypo	d0	0
Memory_hypomethylation	Hypo	d0	0
Memory_hypomethylation	Hypo	d0	0
Memory_hypomethylation	Hypo	d0	0
Memory_hypomethylation	Hypo	d0	0
Memory_hypomethylation	Hypo	d0	0
Memory_hypomethylation	Hypo	d0	0
Memory_hypomethylation	Hypo	d0	0
Memory_hypomethylation	Hypo	d0	0
Memory_hypomethylation	Hypo	d0	0
Memory_hypomethylation	Hypo	d0	0
Memory_hypomethylation	Hypo	d0	0
Memory_hypomethylation	Hypo	d0	0
Memory_hypomethylation	Hypo	d0	0
Memory_hypomethylation	Hypo	d0	0
Aberrant_hypermethylation	Hyper	d0	0
Memory_hypomethylation	Hypo	d0	0
Aberrant_hypermethylation	Hyper	d0	0
Aberrant_hypermethylation	Hyper	d0	0
Memory_hypomethylation	Hypo	d0	0
Memory_hypomethylation	Hypo	d0	0
Memory_hypomethylation	Hypo	d0	0
Aberrant_hypermethylation	Hyper	d0	0
Aberrant_hypermethylation	Hyper	d0	0
Memory_hypomethylation	Hypo	d0	0
Memory_hypomethylation	Hypo	d0	0
Memory_hypomethylation	Hypo	d0	0
Memory_hypomethylation	Hypo	d0	0
Memory_hypomethylation	Hypo	d0	0
Memory_hypomethylation	Hypo	d0	0
Memory_hypomethylation	Hypo	d0	0
Memory_hypomethylation	Hypo	d0	0
Memory_hypomethylation	Hypo	d0	0
Memory_hypomethylation	Hypo	d0	0
Memory_hypomethylation	Hypo	d0	0
Memory_hypomethylation	Hypo	d0	0
Memory_hypomethylation	Hypo	d0	0
Memory_hypomethylation	Hypo	d0	0
Memory_hypomethylation	Hypo	d0	0
Memory_hypomethylation	Hypo	d0	0
Memory_hypomethylation	Hypo	d0	0
Aberrant_hypermethylation	Hyper	d0	0
Memory_hypomethylation	Hypo	d0	0
Aberrant_hypermethylation	Hyper	d0	0
Memory_hypomethylation	Hypo	d0	0
Memory_hypomethylation	Hypo	d0	0
Memory_hypomethylation	Hypo	d0	0
Aberrant_hypermethylation	Hyper	d0	0
Memory_hypomethylation	Hypo	d0	0
Memory_hypomethylation	Hypo	d0	0
Memory_hypomethylation	Hypo	d0	0
Memory_hypomethylation	Hypo	d0	0
Memory_hypomethylation	Hypo	d0	0
Memory_hypomethylation	Hypo	d0	0
Memory_hypomethylation	Hypo	d0	0
Memory_hypomethylation	Hypo	d0	0
Memory_hypomethylation	Hypo	d0	0
Memory_hypomethylation	Hypo	d0	0
Aberrant_hypermethylation	Hyper	d0	0
Memory_hypomethylation	Hypo	d0	0
Memory_hypomethylation	Hypo	d0	0
Memory_hypomethylation	Hypo	d0	0
Memory_hypomethylation	Hypo	d0	0
Memory_hypomethylation	Hypo	d0	0
Memory_hypomethylation	Hypo	d0	0
Memory_hypomethylation	Hypo	d0	0
Memory_hypomethylation	Hypo	d0	0
Memory_hypomethylation	Hypo	d0	0
Memory_hypomethylation	Hypo	d0	0
Memory_hypomethylation	Hypo	d0	0
Memory_hypomethylation	Hypo	d0	0
Memory_hypomethylation	Hypo	d0	0
Memory_hypomethylation	Hypo	d0	0
Memory_hypomethylation	Hypo	d0	0
Memory_hypomethylation	Hypo	d0	0
Aberrant_hypermethylation	Hyper	d0	0
Aberrant_hypermethylation	Hyper	d0	0
Memory_hypomethylation	Hypo	d0	0
Memory_hypomethylation	Hypo	d0	0
Aberrant_hypermethylation	Hyper	d0	0
Memory_hypomethylation	Hypo	d0	0
Memory_hypomethylation	Hypo	d0	0
Memory_hypomethylation	Hypo	d0	0
Memory_hypomethylation	Hypo	d0	0
Memory_hypomethylation	Hypo	d0	0
Memory_hypomethylation	Hypo	d0	0
Memory_hypomethylation	Hypo	d0	0
Memory_hypomethylation	Hypo	d0	0
Memory_hypomethylation	Hypo	d0	0
Memory_hypomethylation	Hypo	d0	0
Memory_hypomethylation	Hypo	d0	0
Memory_hypomethylation	Hypo	d0	0
Memory_hypomethylation	Hypo	d0	0
Memory_hypomethylation	Hypo	d0	0
Memory_hypomethylation	Hypo	d0	0
Memory_hypomethylation	Hypo	d0	0
Memory_hypomethylation	Hypo	d0	0
Memory_hypomethylation	Hypo	d0	0
Aberrant_hypermethylation	Hyper	d0	0
Memory_hypomethylation	Hypo	d0	0
Memory_hypomethylation	Hypo	d0	0
Memory_hypomethylation	Hypo	d0	0
Aberrant_hypermethylation	Hyper	d0	0
Memory_hypomethylation	Hypo	d0	0
Memory_hypomethylation	Hypo	d0	0
Memory_hypomethylation	Hypo	d0	0
Aberrant_hypermethylation	Hyper	d0	0
Aberrant_hypermethylation	Hyper	d0	0
Memory_hypomethylation	Hypo	d0	0
Memory_hypomethylation	Hypo	d0	0
Memory_hypomethylation	Hypo	d0	0
Memory_hypomethylation	Hypo	d0	0
Memory_hypomethylation	Hypo	d0	0
Memory_hypomethylation	Hypo	d0	0
Memory_hypomethylation	Hypo	d0	0
Memory_hypomethylation	Hypo	d0	0
Memory_hypomethylation	Hypo	d0	0
Memory_hypomethylation	Hypo	d0	0
Memory_hypomethylation	Hypo	d0	0
Memory_hypomethylation	Hypo	d0	0
Memory_hypomethylation	Hypo	d0	0
Memory_hypomethylation	Hypo	d0	0
Memory_hypomethylation	Hypo	d0	0
Memory_hypomethylation	Hypo	d0	0
Aberrant_hypermethylation	Hyper	d0	0
Memory_hypomethylation	Hypo	d0	0
Memory_hypomethylation	Hypo	d0	0
Memory_hypomethylation	Hypo	d0	0
Aberrant_hypermethylation	Hyper	d0	0
Memory_hypomethylation	Hypo	d0	0
Memory_hypomethylation	Hypo	d0	0
Memory_hypomethylation	Hypo	d0	0
Memory_hypomethylation	Hypo	d0	0
Memory_hypomethylation	Hypo	d0	0
Memory_hypomethylation	Hypo	d0	0
Memory_hypomethylation	Hypo	d0	0
Memory_hypomethylation	Hypo	d0	0
Memory_hypomethylation	Hypo	d0	0
Memory_hypomethylation	Hypo	d0	0
Memory_hypomethylation	Hypo	d0	0
Memory_hypomethylation	Hypo	d0	0
Memory_hypomethylation	Hypo	d0	0
Memory_hypomethylation	Hypo	d0	0
Memory_hypomethylation	Hypo	d0	0
Memory_hypomethylation	Hypo	d0	0
Memory_hypomethylation	Hypo	d0	0
Memory_hypomethylation	Hypo	d0	0
Memory_hypomethylation	Hypo	d0	0
Memory_hypomethylation	Hypo	d0	0
Memory_hypomethylation	Hypo	d0	0
Memory_hypomethylation	Hypo	d0	0
Memory_hypomethylation	Hypo	d0	0
Memory_hypomethylation	Hypo	d0	0
Memory_hypomethylation	Hypo	d0	0
Aberrant_hypermethylation	Hyper	d0	0
Memory_hypomethylation	Hypo	d0	0
Aberrant_hypermethylation	Hyper	d0	0
Aberrant_hypermethylation	Hyper	d0	0
Memory_hypomethylation	Hypo	d0	0
Memory_hypomethylation	Hypo	d0	0
Memory_hypomethylation	Hypo	d0	0
Memory_hypomethylation	Hypo	d0	0
Memory_hypomethylation	Hypo	d0	0
Memory_hypomethylation	Hypo	d0	0
Memory_hypomethylation	Hypo	d0	0
Memory_hypomethylation	Hypo	d0	0
Memory_hypomethylation	Hypo	d0	0
Memory_hypomethylation	Hypo	d0	0
Memory_hypomethylation	Hypo	d0	0
Memory_hypomethylation	Hypo	d0	0
Memory_hypomethylation	Hypo	d0	0
Memory_hypomethylation	Hypo	d0	0
Memory_hypomethylation	Hypo	d0	0
Memory_hypomethylation	Hypo	d0	0
Memory_hypomethylation	Hypo	d0	0
Memory_hypomethylation	Hypo	d0	0
Memory_hypomethylation	Hypo	d0	0
Memory_hypomethylation	Hypo	d0	0
Memory_hypomethylation	Hypo	d0	0
Aberrant_hypermethylation	Hyper	d0	0
Aberrant_hypermethylation	Hyper	d0	0
Memory_hypomethylation	Hypo	d0	0
Memory_hypomethylation	Hypo	d0	0
Memory_hypomethylation	Hypo	d0	0
Memory_hypomethylation	Hypo	d0	0
Memory_hypomethylation	Hypo	d0	0
Memory_hypomethylation	Hypo	d0	0
Memory_hypomethylation	Hypo	d0	0
Aberrant_hypermethylation	Hyper	d0	0
Memory_hypomethylation	Hypo	d0	0
Memory_hypomethylation	Hypo	d0	0
Memory_hypomethylation	Hypo	d0	0
Memory_hypomethylation	Hypo	d0	0
Memory_hypomethylation	Hypo	d0	0
Memory_hypomethylation	Hypo	d0	0
Memory_hypomethylation	Hypo	d0	0
Memory_hypomethylation	Hypo	d0	0
Memory_hypomethylation	Hypo	d0	0
Memory_hypomethylation	Hypo	d0	0
Memory_hypomethylation	Hypo	d0	0
Memory_hypomethylation	Hypo	d0	0
Aberrant_hypermethylation	Hyper	d0	0
Memory_hypomethylation	Hypo	d0	0
Memory_hypomethylation	Hypo	d0	0
Memory_hypomethylation	Hypo	d0	0
Memory_hypomethylation	Hypo	d0	0
Memory_hypomethylation	Hypo	d0	0
Memory_hypomethylation	Hypo	d0	0
Memory_hypomethylation	Hypo	d0	0
Aberrant_hypermethylation	Hyper	d0	0
Memory_hypomethylation	Hypo	d0	0
Memory_hypomethylation	Hypo	d0	0
Aberrant_hypermethylation	Hyper	d0	0
Aberrant_hypermethylation	Hyper	d0	0
Aberrant_hypermethylation	Hyper	d0	0
Memory_hypomethylation	Hypo	d0	0
Memory_hypomethylation	Hypo	d0	0
Memory_hypomethylation	Hypo	d0	0
Memory_hypomethylation	Hypo	d0	0
Memory_hypomethylation	Hypo	d0	0
Memory_hypomethylation	Hypo	d0	0
Memory_hypomethylation	Hypo	d0	0
Memory_hypomethylation	Hypo	d0	0
Aberrant_hypermethylation	Hyper	d0	0
Memory_hypomethylation	Hypo	d0	0
Memory_hypomethylation	Hypo	d0	0
Memory_hypomethylation	Hypo	d0	0
Memory_hypomethylation	Hypo	d0	0
Memory_hypomethylation	Hypo	d0	0
Memory_hypomethylation	Hypo	d0	0
Memory_hypomethylation	Hypo	d0	0
Memory_hypomethylation	Hypo	d0	0
Aberrant_hypermethylation	Hyper	d0	0
Memory_hypomethylation	Hypo	d0	0
Memory_hypomethylation	Hypo	d0	0
Memory_hypomethylation	Hypo	d0	0
Aberrant_hypermethylation	Hyper	d0	0
Memory_hypomethylation	Hypo	d0	0
Memory_hypomethylation	Hypo	d0	0
Memory_hypomethylation	Hypo	d0	0
Memory_hypomethylation	Hypo	d0	0
Memory_hypomethylation	Hypo	d0	0
Memory_hypomethylation	Hypo	d0	0
Memory_hypomethylation	Hypo	d0	0
Memory_hypomethylation	Hypo	d0	0
Memory_hypomethylation	Hypo	d0	0
Aberrant_hypermethylation	Hyper	d0	0
Aberrant_hypermethylation	Hyper	d0	0
Memory_hypomethylation	Hypo	d0	0
Memory_hypomethylation	Hypo	d0	0
Memory_hypomethylation	Hypo	d0	0
Memory_hypomethylation	Hypo	d0	0
Memory_hypomethylation	Hypo	d0	0
Memory_hypomethylation	Hypo	d0	0
Memory_hypomethylation	Hypo	d0	0
Memory_hypomethylation	Hypo	d0	0
Memory_hypomethylation	Hypo	d0	0
Memory_hypomethylation	Hypo	d0	0
Memory_hypomethylation	Hypo	d0	0
Memory_hypomethylation	Hypo	d0	0
Memory_hypomethylation	Hypo	d0	0
Memory_hypomethylation	Hypo	d0	0
Memory_hypomethylation	Hypo	d0	0
Memory_hypomethylation	Hypo	d0	0
Memory_hypomethylation	Hypo	d0	0
Memory_hypomethylation	Hypo	d0	0
Memory_hypomethylation	Hypo	d0	0
Aberrant_hypermethylation	Hyper	d0	0
Memory_hypomethylation	Hypo	d0	0
Memory_hypomethylation	Hypo	d0	0
Memory_hypomethylation	Hypo	d0	0
Memory_hypomethylation	Hypo	d0	0
Memory_hypomethylation	Hypo	d0	0
Memory_hypomethylation	Hypo	d0	0
Memory_hypomethylation	Hypo	d0	0
Memory_hypomethylation	Hypo	d0	0
Memory_hypomethylation	Hypo	d0	0
Memory_hypomethylation	Hypo	d0	0
Memory_hypomethylation	Hypo	d0	0
Memory_hypomethylation	Hypo	d0	0
Memory_hypomethylation	Hypo	d0	0
Memory_hypomethylation	Hypo	d0	0
Memory_hypomethylation	Hypo	d0	0
Memory_hypomethylation	Hypo	d0	0
Memory_hypomethylation	Hypo	d0	0
Memory_hypomethylation	Hypo	d0	0
Memory_hypomethylation	Hypo	d0	0
Memory_hypomethylation	Hypo	d0	0
Memory_hypomethylation	Hypo	d0	0
Memory_hypomethylation	Hypo	d0	0
Memory_hypomethylation	Hypo	d0	0
Memory_hypomethylation	Hypo	d0	0
Memory_hypomethylation	Hypo	d0	0
Memory_hypomethylation	Hypo	d0	0
Memory_hypomethylation	Hypo	d0	0
Memory_hypomethylation	Hypo	d0	0
Memory_hypomethylation	Hypo	d0	0
Memory_hypomethylation	Hypo	d0	0
Memory_hypomethylation	Hypo	d0	0
Memory_hypomethylation	Hypo	d0	0
Memory_hypomethylation	Hypo	d0	0
Memory_hypomethylation	Hypo	d0	0
Memory_hypomethylation	Hypo	d0	0
Memory_hypomethylation	Hypo	d0	0
Memory_hypomethylation	Hypo	d0	0
Aberrant_hypermethylation	Hyper	d0	0
Memory_hypomethylation	Hypo	d0	0
Memory_hypomethylation	Hypo	d0	0
Memory_hypomethylation	Hypo	d0	0
Memory_hypomethylation	Hypo	d0	0
Memory_hypomethylation	Hypo	d0	0
Memory_hypomethylation	Hypo	d0	0
Memory_hypomethylation	Hypo	d0	0
Memory_hypomethylation	Hypo	d0	0
Memory_hypomethylation	Hypo	d0	0
Memory_hypomethylation	Hypo	d0	0
Memory_hypomethylation	Hypo	d0	0
Memory_hypomethylation	Hypo	d0	0
Memory_hypomethylation	Hypo	d0	0
Memory_hypomethylation	Hypo	d0	0
Memory_hypomethylation	Hypo	d0	0
Memory_hypomethylation	Hypo	d0	0
Aberrant_hypermethylation	Hyper	d0	0
Memory_hypomethylation	Hypo	d0	0
Memory_hypomethylation	Hypo	d0	0
Memory_hypomethylation	Hypo	d0	0
Memory_hypomethylation	Hypo	d0	0
Memory_hypomethylation	Hypo	d0	0
Memory_hypomethylation	Hypo	d0	0
Memory_hypomethylation	Hypo	d0	0
Memory_hypomethylation	Hypo	d0	0
Aberrant_hypermethylation	Hyper	d0	0
Memory_hypomethylation	Hypo	d0	0
Memory_hypomethylation	Hypo	d0	0
Memory_hypomethylation	Hypo	d0	0
Memory_hypomethylation	Hypo	d0	0
Memory_hypomethylation	Hypo	d0	0
Memory_hypomethylation	Hypo	d0	0
Memory_hypomethylation	Hypo	d0	0
Memory_hypomethylation	Hypo	d0	0
Aberrant_hypermethylation	Hyper	d0	0
Aberrant_hypermethylation	Hyper	d0	0
Memory_hypomethylation	Hypo	d0	0
Memory_hypomethylation	Hypo	d0	0
Memory_hypomethylation	Hypo	d0	0
Aberrant_hypermethylation	Hyper	d0	0
Aberrant_hypermethylation	Hyper	d0	0
Aberrant_hypermethylation	Hyper	d0	0
Aberrant_hypermethylation	Hyper	d0	0
Memory_hypomethylation	Hypo	d0	0
Memory_hypomethylation	Hypo	d0	0
Memory_hypomethylation	Hypo	d0	0
Memory_hypomethylation	Hypo	d0	0
Memory_hypomethylation	Hypo	d0	0
Memory_hypomethylation	Hypo	d0	0
Memory_hypomethylation	Hypo	d0	0
Memory_hypomethylation	Hypo	d0	0
Memory_hypomethylation	Hypo	d0	0
Memory_hypomethylation	Hypo	d0	0
Memory_hypomethylation	Hypo	d0	0
Memory_hypomethylation	Hypo	d0	0
Memory_hypomethylation	Hypo	d0	0
Memory_hypomethylation	Hypo	d0	0
Memory_hypomethylation	Hypo	d0	0
Memory_hypomethylation	Hypo	d0	0
Memory_hypomethylation	Hypo	d0	0
Memory_hypomethylation	Hypo	d0	0
Memory_hypomethylation	Hypo	d0	0
Memory_hypomethylation	Hypo	d0	0
Memory_hypomethylation	Hypo	d0	0
Memory_hypomethylation	Hypo	d0	0
Memory_hypomethylation	Hypo	d0	0
Memory_hypomethylation	Hypo	d0	0
Memory_hypomethylation	Hypo	d0	0
Memory_hypomethylation	Hypo	d0	0
Memory_hypomethylation	Hypo	d0	0
Memory_hypomethylation	Hypo	d0	0
Memory_hypomethylation	Hypo	d0	0
Memory_hypomethylation	Hypo	d0	0
Memory_hypomethylation	Hypo	d0	0
Memory_hypomethylation	Hypo	d0	0
Memory_hypomethylation	Hypo	d0	0
Memory_hypomethylation	Hypo	d0	0
Memory_hypomethylation	Hypo	d0	0
Memory_hypomethylation	Hypo	d0	0
Memory_hypomethylation	Hypo	d0	0
Memory_hypomethylation	Hypo	d0	0
Memory_hypomethylation	Hypo	d0	0
Memory_hypomethylation	Hypo	d0	0
Memory_hypomethylation	Hypo	d0	0
Memory_hypomethylation	Hypo	d0	0
Memory_hypomethylation	Hypo	d0	0
Memory_hypomethylation	Hypo	d0	0
Memory_hypomethylation	Hypo	d0	0
Memory_hypomethylation	Hypo	d0	0
Memory_hypomethylation	Hypo	d0	0
Memory_hypomethylation	Hypo	d0	0
Memory_hypomethylation	Hypo	d0	0
Aberrant_hypermethylation	Hyper	d0	0
Memory_hypomethylation	Hypo	d0	0
Memory_hypomethylation	Hypo	d0	0
Memory_hypomethylation	Hypo	d0	0
Memory_hypomethylation	Hypo	d0	0
Memory_hypomethylation	Hypo	d0	0
Memory_hypomethylation	Hypo	d0	0
Memory_hypomethylation	Hypo	d0	0
Memory_hypomethylation	Hypo	d0	0
Memory_hypomethylation	Hypo	d0	0
Memory_hypomethylation	Hypo	d0	0
Memory_hypomethylation	Hypo	d0	0
Memory_hypomethylation	Hypo	d0	0
Memory_hypomethylation	Hypo	d0	0
Memory_hypomethylation	Hypo	d0	0
Memory_hypomethylation	Hypo	d0	0
Memory_hypomethylation	Hypo	d0	0
Memory_hypomethylation	Hypo	d0	0
Memory_hypomethylation	Hypo	d0	0
Aberrant_hypermethylation	Hyper	d0	0
Memory_hypomethylation	Hypo	d0	0
Memory_hypomethylation	Hypo	d0	0
Memory_hypomethylation	Hypo	d0	0
Memory_hypomethylation	Hypo	d0	0
Memory_hypomethylation	Hypo	d0	0
Aberrant_hypermethylation	Hyper	d0	0
Aberrant_hypermethylation	Hyper	d0	0
Memory_hypomethylation	Hypo	d0	0
Memory_hypomethylation	Hypo	d0	0
Memory_hypomethylation	Hypo	d0	0
Aberrant_hypermethylation	Hyper	d0	0
Memory_hypomethylation	Hypo	d0	0
Aberrant_hypermethylation	Hyper	d0	0
Memory_hypomethylation	Hypo	d0	0
Memory_hypomethylation	Hypo	d0	0
Memory_hypomethylation	Hypo	d0	0
Memory_hypomethylation	Hypo	d0	0
Aberrant_hypermethylation	Hyper	d0	0
Memory_hypomethylation	Hypo	d0	0
Memory_hypomethylation	Hypo	d0	0
Memory_hypomethylation	Hypo	d0	0
Memory_hypomethylation	Hypo	d0	0
Memory_hypomethylation	Hypo	d0	0
Aberrant_hypermethylation	Hyper	d0	0
Memory_hypomethylation	Hypo	d0	0
Memory_hypomethylation	Hypo	d0	0
Memory_hypomethylation	Hypo	d0	0
Memory_hypomethylation	Hypo	d0	0
Aberrant_hypermethylation	Hyper	d0	0
Memory_hypomethylation	Hypo	d0	0
Memory_hypomethylation	Hypo	d0	0
Memory_hypomethylation	Hypo	d0	0
Memory_hypomethylation	Hypo	d0	0
Memory_hypomethylation	Hypo	d0	0
Memory_hypomethylation	Hypo	d0	0
Memory_hypomethylation	Hypo	d0	0
Memory_hypomethylation	Hypo	d0	0
Memory_hypomethylation	Hypo	d0	0
Memory_hypomethylation	Hypo	d0	0
Memory_hypomethylation	Hypo	d0	0
Memory_hypomethylation	Hypo	d0	0
Memory_hypomethylation	Hypo	d0	0
Memory_hypomethylation	Hypo	d0	0
Memory_hypomethylation	Hypo	d0	0
Aberrant_hypermethylation	Hyper	d0	0
Memory_hypomethylation	Hypo	d0	0
Memory_hypomethylation	Hypo	d0	0
Memory_hypomethylation	Hypo	d0	0
Memory_hypomethylation	Hypo	d0	0
Memory_hypomethylation	Hypo	d0	0
Memory_hypomethylation	Hypo	d0	0
Memory_hypomethylation	Hypo	d0	0
Memory_hypomethylation	Hypo	d0	0
Memory_hypomethylation	Hypo	d0	0
Aberrant_hypermethylation	Hyper	d0	0
Memory_hypomethylation	Hypo	d0	0
Memory_hypomethylation	Hypo	d0	0
Memory_hypomethylation	Hypo	d0	0
Memory_hypomethylation	Hypo	d0	0
Memory_hypomethylation	Hypo	d0	0
Memory_hypomethylation	Hypo	d0	0
Memory_hypomethylation	Hypo	d0	0
Aberrant_hypermethylation	Hyper	d0	0
Memory_hypomethylation	Hypo	d0	0
Memory_hypomethylation	Hypo	d0	0
Memory_hypomethylation	Hypo	d0	0
Memory_hypomethylation	Hypo	d0	0
Memory_hypomethylation	Hypo	d0	0
Memory_hypomethylation	Hypo	d0	0
Memory_hypomethylation	Hypo	d0	0
Memory_hypomethylation	Hypo	d0	0
Memory_hypomethylation	Hypo	d0	0
Memory_hypomethylation	Hypo	d0	0
Memory_hypomethylation	Hypo	d0	0
Memory_hypomethylation	Hypo	d0	0
Aberrant_hypermethylation	Hyper	d0	0
Memory_hypomethylation	Hypo	d0	0
Memory_hypomethylation	Hypo	d0	0
Memory_hypomethylation	Hypo	d0	0
Memory_hypomethylation	Hypo	d0	0
Memory_hypomethylation	Hypo	d0	0
Aberrant_hypermethylation	Hyper	d0	0
Memory_hypomethylation	Hypo	d0	0
Memory_hypomethylation	Hypo	d0	0
Memory_hypomethylation	Hypo	d0	0
Memory_hypomethylation	Hypo	d0	0
Memory_hypomethylation	Hypo	d0	0
Memory_hypomethylation	Hypo	d0	0
Memory_hypomethylation	Hypo	d0	0
Memory_hypomethylation	Hypo	d0	0
Memory_hypomethylation	Hypo	d0	0
Memory_hypomethylation	Hypo	d0	0
Memory_hypomethylation	Hypo	d0	0
Memory_hypomethylation	Hypo	d0	0
Memory_hypomethylation	Hypo	d0	0
Memory_hypomethylation	Hypo	d0	0
Memory_hypomethylation	Hypo	d0	0
Memory_hypomethylation	Hypo	d0	0
Aberrant_hypermethylation	Hyper	d0	0
Memory_hypomethylation	Hypo	d0	0
Memory_hypomethylation	Hypo	d0	0
Memory_hypomethylation	Hypo	d0	0
Memory_hypomethylation	Hypo	d0	0
Memory_hypomethylation	Hypo	d0	0
Memory_hypomethylation	Hypo	d0	0
Aberrant_hypermethylation	Hyper	d0	0
Memory_hypomethylation	Hypo	d0	0
Memory_hypomethylation	Hypo	d0	0
Aberrant_hypermethylation	Hyper	d0	0
Memory_hypomethylation	Hypo	d0	0
Memory_hypomethylation	Hypo	d0	0
Memory_hypomethylation	Hypo	d0	0
Memory_hypomethylation	Hypo	d0	0
Memory_hypomethylation	Hypo	d0	0
Memory_hypomethylation	Hypo	d0	0
Aberrant_hypermethylation	Hyper	d0	0
Memory_hypomethylation	Hypo	d0	0
Memory_hypomethylation	Hypo	d0	0
Memory_hypomethylation	Hypo	d0	0
Aberrant_hypermethylation	Hyper	d0	0
Aberrant_hypermethylation	Hyper	d0	0
Memory_hypomethylation	Hypo	d0	0
Memory_hypomethylation	Hypo	d0	0
Memory_hypomethylation	Hypo	d0	0
Memory_hypomethylation	Hypo	d0	0
Memory_hypomethylation	Hypo	d0	0
Memory_hypomethylation	Hypo	d0	0
Memory_hypomethylation	Hypo	d0	0
Memory_hypomethylation	Hypo	d0	0
Aberrant_hypermethylation	Hyper	d0	0
Memory_hypomethylation	Hypo	d0	0
Memory_hypomethylation	Hypo	d0	0
Memory_hypomethylation	Hypo	d0	0
Memory_hypomethylation	Hypo	d0	0
Memory_hypomethylation	Hypo	d0	0
Memory_hypomethylation	Hypo	d0	0
Memory_hypomethylation	Hypo	d0	0
Memory_hypomethylation	Hypo	d0	0
Memory_hypomethylation	Hypo	d0	0
Memory_hypomethylation	Hypo	d0	0
Memory_hypomethylation	Hypo	d0	0
Memory_hypomethylation	Hypo	d0	0
Memory_hypomethylation	Hypo	d0	0
Memory_hypomethylation	Hypo	d0	0
Memory_hypomethylation	Hypo	d0	0
Memory_hypomethylation	Hypo	d0	0
Memory_hypomethylation	Hypo	d0	0
Memory_hypomethylation	Hypo	d0	0
Memory_hypomethylation	Hypo	d0	0
Memory_hypomethylation	Hypo	d0	0
Memory_hypomethylation	Hypo	d0	0
Memory_hypomethylation	Hypo	d0	0
Memory_hypomethylation	Hypo	d0	0
Memory_hypomethylation	Hypo	d0	0
Memory_hypomethylation	Hypo	d0	0
Memory_hypomethylation	Hypo	d0	0
Memory_hypomethylation	Hypo	d0	0
Aberrant_hypermethylation	Hyper	d0	0
Memory_hypomethylation	Hypo	d0	0
Memory_hypomethylation	Hypo	d0	0
Memory_hypomethylation	Hypo	d0	0
Aberrant_hypermethylation	Hyper	d0	0
Memory_hypomethylation	Hypo	d0	0
Memory_hypomethylation	Hypo	d0	0
Memory_hypomethylation	Hypo	d0	0
Memory_hypomethylation	Hypo	d0	0
Memory_hypomethylation	Hypo	d0	0
Memory_hypomethylation	Hypo	d0	0
Memory_hypomethylation	Hypo	d0	0
Memory_hypomethylation	Hypo	d0	0
Memory_hypomethylation	Hypo	d0	0
Memory_hypomethylation	Hypo	d0	0
Memory_hypomethylation	Hypo	d0	0
Memory_hypomethylation	Hypo	d0	0
Memory_hypomethylation	Hypo	d0	0
Memory_hypomethylation	Hypo	d0	0
Memory_hypomethylation	Hypo	d0	0
Memory_hypomethylation	Hypo	d0	0
Memory_hypomethylation	Hypo	d0	0
Memory_hypomethylation	Hypo	d0	0
Aberrant_hypermethylation	Hyper	d0	0
Memory_hypomethylation	Hypo	d0	0
Memory_hypomethylation	Hypo	d0	0
Memory_hypomethylation	Hypo	d0	0
Memory_hypomethylation	Hypo	d0	0
Memory_hypomethylation	Hypo	d0	0
Memory_hypomethylation	Hypo	d0	0
Memory_hypomethylation	Hypo	d0	0
Memory_hypomethylation	Hypo	d0	0
Memory_hypomethylation	Hypo	d0	0
Memory_hypomethylation	Hypo	d0	0
Memory_hypomethylation	Hypo	d0	0
Memory_hypomethylation	Hypo	d0	0
Memory_hypomethylation	Hypo	d0	0
Memory_hypomethylation	Hypo	d0	0
Memory_hypomethylation	Hypo	d0	0
Memory_hypomethylation	Hypo	d0	0
Memory_hypomethylation	Hypo	d0	0
Memory_hypomethylation	Hypo	d0	0
Memory_hypomethylation	Hypo	d0	0
Memory_hypomethylation	Hypo	d0	0
Memory_hypomethylation	Hypo	d0	0
Memory_hypomethylation	Hypo	d0	0
Memory_hypomethylation	Hypo	d0	0
Memory_hypomethylation	Hypo	d0	0
Memory_hypomethylation	Hypo	d0	0
Memory_hypomethylation	Hypo	d0	0
Memory_hypomethylation	Hypo	d0	0
Aberrant_hypermethylation	Hyper	d0	0
Memory_hypomethylation	Hypo	d0	0
Memory_hypomethylation	Hypo	d0	0
Memory_hypomethylation	Hypo	d0	0
Memory_hypomethylation	Hypo	d0	0
Memory_hypomethylation	Hypo	d0	0
Memory_hypomethylation	Hypo	d0	0
Memory_hypomethylation	Hypo	d0	0
Memory_hypomethylation	Hypo	d0	0
Memory_hypomethylation	Hypo	d0	0
Aberrant_hypermethylation	Hyper	d0	0
Aberrant_hypermethylation	Hyper	d0	0
Memory_hypomethylation	Hypo	d0	0
Memory_hypomethylation	Hypo	d0	0
Memory_hypomethylation	Hypo	d0	0
Memory_hypomethylation	Hypo	d0	0
Memory_hypomethylation	Hypo	d0	0
Memory_hypomethylation	Hypo	d0	0
Memory_hypomethylation	Hypo	d0	0
Memory_hypomethylation	Hypo	d0	0
Memory_hypomethylation	Hypo	d0	0
Aberrant_hypermethylation	Hyper	d0	0
Memory_hypomethylation	Hypo	d0	0
Memory_hypomethylation	Hypo	d0	0
Memory_hypomethylation	Hypo	d0	0
Memory_hypomethylation	Hypo	d0	0
Memory_hypomethylation	Hypo	d0	0
Aberrant_hypermethylation	Hyper	d0	0
Memory_hypomethylation	Hypo	d0	0
Memory_hypomethylation	Hypo	d0	0
Memory_hypomethylation	Hypo	d0	0
Memory_hypomethylation	Hypo	d0	0
Memory_hypomethylation	Hypo	d0	0
Memory_hypomethylation	Hypo	d0	0
Memory_hypomethylation	Hypo	d0	0
Memory_hypomethylation	Hypo	d0	0
Memory_hypomethylation	Hypo	d0	0
Memory_hypomethylation	Hypo	d0	0
Memory_hypomethylation	Hypo	d0	0
Memory_hypomethylation	Hypo	d0	0
Memory_hypomethylation	Hypo	d0	0
Memory_hypomethylation	Hypo	d0	0
Memory_hypomethylation	Hypo	d0	0
Aberrant_hypermethylation	Hyper	d0	0
Memory_hypomethylation	Hypo	d0	0
Memory_hypomethylation	Hypo	d0	0
Memory_hypomethylation	Hypo	d0	0
Memory_hypomethylation	Hypo	d0	0
Memory_hypomethylation	Hypo	d0	0
Memory_hypomethylation	Hypo	d0	0
Memory_hypomethylation	Hypo	d0	0
Memory_hypomethylation	Hypo	d0	0
Memory_hypomethylation	Hypo	d0	0
Memory_hypomethylation	Hypo	d0	0
Memory_hypomethylation	Hypo	d0	0
Memory_hypomethylation	Hypo	d0	0
Memory_hypomethylation	Hypo	d0	0
Memory_hypomethylation	Hypo	d0	0
Memory_hypomethylation	Hypo	d0	0
Memory_hypomethylation	Hypo	d0	0
Memory_hypomethylation	Hypo	d0	0
Memory_hypomethylation	Hypo	d0	0
Memory_hypomethylation	Hypo	d0	0
Memory_hypomethylation	Hypo	d0	0
Memory_hypomethylation	Hypo	d0	0
Memory_hypomethylation	Hypo	d0	0
Memory_hypomethylation	Hypo	d0	0
Aberrant_hypermethylation	Hyper	d0	0
Aberrant_hypermethylation	Hyper	d0	0
Aberrant_hypermethylation	Hyper	d0	0
Memory_hypomethylation	Hypo	d0	0
Aberrant_hypermethylation	Hyper	d0	0
Memory_hypomethylation	Hypo	d0	0
Memory_hypomethylation	Hypo	d0	0
Memory_hypomethylation	Hypo	d0	0
Memory_hypomethylation	Hypo	d0	0
Memory_hypomethylation	Hypo	d0	0
Memory_hypomethylation	Hypo	d0	0
Memory_hypomethylation	Hypo	d0	0
Memory_hypomethylation	Hypo	d0	0
Memory_hypomethylation	Hypo	d0	0
Memory_hypomethylation	Hypo	d0	0
Memory_hypomethylation	Hypo	d0	0
Memory_hypomethylation	Hypo	d0	0
Memory_hypomethylation	Hypo	d0	0
Memory_hypomethylation	Hypo	d0	0
Memory_hypomethylation	Hypo	d0	0
Memory_hypomethylation	Hypo	d0	0
Memory_hypomethylation	Hypo	d0	0
Aberrant_hypermethylation	Hyper	d0	0
Memory_hypomethylation	Hypo	d0	0
Memory_hypomethylation	Hypo	d0	0
Memory_hypomethylation	Hypo	d0	0
Aberrant_hypermethylation	Hyper	d0	0
Memory_hypomethylation	Hypo	d0	0
Memory_hypomethylation	Hypo	d0	0
Memory_hypomethylation	Hypo	d0	0
Aberrant_hypermethylation	Hyper	d0	0
Memory_hypomethylation	Hypo	d0	0
Memory_hypomethylation	Hypo	d0	0
Memory_hypomethylation	Hypo	d0	0
Memory_hypomethylation	Hypo	d0	0
Memory_hypomethylation	Hypo	d0	0
Memory_hypomethylation	Hypo	d0	0
Memory_hypomethylation	Hypo	d0	0
Memory_hypomethylation	Hypo	d0	0
Memory_hypomethylation	Hypo	d0	0
Aberrant_hypermethylation	Hyper	d0	0
Memory_hypomethylation	Hypo	d0	0
Memory_hypomethylation	Hypo	d0	0
Memory_hypomethylation	Hypo	d0	0
Memory_hypomethylation	Hypo	d0	0
Memory_hypomethylation	Hypo	d0	0
Memory_hypomethylation	Hypo	d0	0
Memory_hypomethylation	Hypo	d0	0
Memory_hypomethylation	Hypo	d0	0
Memory_hypomethylation	Hypo	d0	0
Memory_hypomethylation	Hypo	d0	0
Memory_hypomethylation	Hypo	d0	0
Memory_hypomethylation	Hypo	d0	0
Memory_hypomethylation	Hypo	d0	0
Memory_hypomethylation	Hypo	d0	0
Memory_hypomethylation	Hypo	d0	0
Memory_hypomethylation	Hypo	d0	0
Memory_hypomethylation	Hypo	d0	0
Memory_hypomethylation	Hypo	d0	0
Memory_hypomethylation	Hypo	d0	0
Memory_hypomethylation	Hypo	d0	0
Memory_hypomethylation	Hypo	d0	0
Memory_hypomethylation	Hypo	d0	0
Memory_hypomethylation	Hypo	d0	0
Memory_hypomethylation	Hypo	d0	0
Memory_hypomethylation	Hypo	d0	0
Aberrant_hypermethylation	Hyper	d0	0
Memory_hypomethylation	Hypo	d0	0
Memory_hypomethylation	Hypo	d0	0
Memory_hypomethylation	Hypo	d0	0
Memory_hypomethylation	Hypo	d0	0
Memory_hypomethylation	Hypo	d0	0
Memory_hypomethylation	Hypo	d0	0
Memory_hypomethylation	Hypo	d0	0
Memory_hypomethylation	Hypo	d0	0
Memory_hypomethylation	Hypo	d0	0
Memory_hypomethylation	Hypo	d0	0
Aberrant_hypermethylation	Hyper	d0	0
Memory_hypomethylation	Hypo	d0	0
Memory_hypomethylation	Hypo	d0	0
Memory_hypomethylation	Hypo	d0	0
Aberrant_hypermethylation	Hyper	d0	0
Memory_hypomethylation	Hypo	d0	0
Memory_hypomethylation	Hypo	d0	0
Memory_hypomethylation	Hypo	d0	0
Memory_hypomethylation	Hypo	d0	0
Aberrant_hypermethylation	Hyper	Primed_iPSC	0.700454
Aberrant_hypermethylation	Hyper	Primed_iPSC	0.229188
Memory_hypomethylation	Hypo	Primed_iPSC	-0.0292687
Aberrant_hypermethylation	Hyper	Primed_iPSC	0.567776
Aberrant_hypermethylation	Hyper	Primed_iPSC	0.391327
Aberrant_hypermethylation	Hyper	Primed_iPSC	0.578682
Memory_hypomethylation	Hypo	Primed_iPSC	0.0844872
Memory_hypomethylation	Hypo	Primed_iPSC	-0.132061
Memory_hypomethylation	Hypo	Primed_iPSC	-0.0644622
Aberrant_hypermethylation	Hyper	Primed_iPSC	0.404408
Aberrant_hypermethylation	Hyper	Primed_iPSC	0.207669
Memory_hypomethylation	Hypo	Primed_iPSC	0.102622
Memory_hypomethylation	Hypo	Primed_iPSC	-0.143455
Memory_hypomethylation	Hypo	Primed_iPSC	0.00519004
Memory_hypomethylation	Hypo	Primed_iPSC	0.0278863
Memory_hypomethylation	Hypo	Primed_iPSC	0.106971
Aberrant_hypermethylation	Hyper	Primed_iPSC	0.354677
Aberrant_hypermethylation	Hyper	Primed_iPSC	0.618749
Aberrant_hypermethylation	Hyper	Primed_iPSC	0.412499
Memory_hypomethylation	Hypo	Primed_iPSC	0.0419282
Memory_hypomethylation	Hypo	Primed_iPSC	-0.0665298
Memory_hypomethylation	Hypo	Primed_iPSC	0.119581
Aberrant_hypermethylation	Hyper	Primed_iPSC	0.365528
Memory_hypomethylation	Hypo	Primed_iPSC	0.0461413
Memory_hypomethylation	Hypo	Primed_iPSC	0.0719012
Memory_hypomethylation	Hypo	Primed_iPSC	-0.0805248
Aberrant_hypermethylation	Hyper	Primed_iPSC	0.520532
Memory_hypomethylation	Hypo	Primed_iPSC	0.150053
Memory_hypomethylation	Hypo	Primed_iPSC	0.26982
Memory_hypomethylation	Hypo	Primed_iPSC	0.149235
Memory_hypomethylation	Hypo	Primed_iPSC	0.138453
Memory_hypomethylation	Hypo	Primed_iPSC	0.120109
Memory_hypomethylation	Hypo	Primed_iPSC	0.0563524
Memory_hypomethylation	Hypo	Primed_iPSC	0.170968
Memory_hypomethylation	Hypo	Primed_iPSC	0.140048
Memory_hypomethylation	Hypo	Primed_iPSC	0.157229
Memory_hypomethylation	Hypo	Primed_iPSC	0.0904889
Memory_hypomethylation	Hypo	Primed_iPSC	0.0458673
Memory_hypomethylation	Hypo	Primed_iPSC	0.0757648
Memory_hypomethylation	Hypo	Primed_iPSC	-0.165244
Memory_hypomethylation	Hypo	Primed_iPSC	0.0983041
Memory_hypomethylation	Hypo	Primed_iPSC	-0.0618454
Memory_hypomethylation	Hypo	Primed_iPSC	0.0945432
Memory_hypomethylation	Hypo	Primed_iPSC	0.108423
Memory_hypomethylation	Hypo	Primed_iPSC	0.111879
Memory_hypomethylation	Hypo	Primed_iPSC	0.113063
Memory_hypomethylation	Hypo	Primed_iPSC	-0.00251059
Aberrant_hypermethylation	Hyper	Primed_iPSC	0.330461
Aberrant_hypermethylation	Hyper	Primed_iPSC	0.287115
Memory_hypomethylation	Hypo	Primed_iPSC	-0.170418
Memory_hypomethylation	Hypo	Primed_iPSC	0.140511
Memory_hypomethylation	Hypo	Primed_iPSC	0.189125
Memory_hypomethylation	Hypo	Primed_iPSC	0.0711459
Aberrant_hypermethylation	Hyper	Primed_iPSC	0.434736
Aberrant_hypermethylation	Hyper	Primed_iPSC	0.484083
Memory_hypomethylation	Hypo	Primed_iPSC	0.0368336
Memory_hypomethylation	Hypo	Primed_iPSC	0.0387344
Memory_hypomethylation	Hypo	Primed_iPSC	0.129754
Memory_hypomethylation	Hypo	Primed_iPSC	0.098531
Memory_hypomethylation	Hypo	Primed_iPSC	0.180068
Aberrant_hypermethylation	Hyper	Primed_iPSC	0.683663
Memory_hypomethylation	Hypo	Primed_iPSC	0.0164308
Memory_hypomethylation	Hypo	Primed_iPSC	0.0929457
Aberrant_hypermethylation	Hyper	Primed_iPSC	0.616837
Memory_hypomethylation	Hypo	Primed_iPSC	0.0452352
Memory_hypomethylation	Hypo	Primed_iPSC	0.0909733
Memory_hypomethylation	Hypo	Primed_iPSC	0.0876927
Memory_hypomethylation	Hypo	Primed_iPSC	0.0242135
Memory_hypomethylation	Hypo	Primed_iPSC	0.0671289
Memory_hypomethylation	Hypo	Primed_iPSC	0.145424
Memory_hypomethylation	Hypo	Primed_iPSC	0.108016
Aberrant_hypermethylation	Hyper	Primed_iPSC	0.645011
Memory_hypomethylation	Hypo	Primed_iPSC	-0.00409195
Memory_hypomethylation	Hypo	Primed_iPSC	0.119179
Memory_hypomethylation	Hypo	Primed_iPSC	0.149177
Memory_hypomethylation	Hypo	Primed_iPSC	0.174004
Memory_hypomethylation	Hypo	Primed_iPSC	0.0369228
Memory_hypomethylation	Hypo	Primed_iPSC	0.104171
Memory_hypomethylation	Hypo	Primed_iPSC	0.0170601
Memory_hypomethylation	Hypo	Primed_iPSC	0.0648743
Memory_hypomethylation	Hypo	Primed_iPSC	-0.0064513
Memory_hypomethylation	Hypo	Primed_iPSC	-0.069846
Memory_hypomethylation	Hypo	Primed_iPSC	0.119597
Memory_hypomethylation	Hypo	Primed_iPSC	0.102775
Memory_hypomethylation	Hypo	Primed_iPSC	-0.00935965
Aberrant_hypermethylation	Hyper	Primed_iPSC	0.209822
Aberrant_hypermethylation	Hyper	Primed_iPSC	0.336949
Memory_hypomethylation	Hypo	Primed_iPSC	0.062372
Memory_hypomethylation	Hypo	Primed_iPSC	-0.00617717
Memory_hypomethylation	Hypo	Primed_iPSC	0.0794729
Memory_hypomethylation	Hypo	Primed_iPSC	0.131677
Memory_hypomethylation	Hypo	Primed_iPSC	0.0240528
Memory_hypomethylation	Hypo	Primed_iPSC	0.0597876
Memory_hypomethylation	Hypo	Primed_iPSC	0.0943238
Memory_hypomethylation	Hypo	Primed_iPSC	0.102884
Memory_hypomethylation	Hypo	Primed_iPSC	-0.00718237
Aberrant_hypermethylation	Hyper	Primed_iPSC	0.516117
Memory_hypomethylation	Hypo	Primed_iPSC	0.0757946
Memory_hypomethylation	Hypo	Primed_iPSC	-0.139622
Memory_hypomethylation	Hypo	Primed_iPSC	0.161167
Memory_hypomethylation	Hypo	Primed_iPSC	0.0581856
Memory_hypomethylation	Hypo	Primed_iPSC	0.0848533
Memory_hypomethylation	Hypo	Primed_iPSC	0.122963
Memory_hypomethylation	Hypo	Primed_iPSC	0.0488156
Memory_hypomethylation	Hypo	Primed_iPSC	0.0906741
Memory_hypomethylation	Hypo	Primed_iPSC	0.102632
Memory_hypomethylation	Hypo	Primed_iPSC	0.0730882
Memory_hypomethylation	Hypo	Primed_iPSC	0.135503
Memory_hypomethylation	Hypo	Primed_iPSC	0.0937747
Memory_hypomethylation	Hypo	Primed_iPSC	0.0386832
Memory_hypomethylation	Hypo	Primed_iPSC	0.175638
Memory_hypomethylation	Hypo	Primed_iPSC	0.052134
Aberrant_hypermethylation	Hyper	Primed_iPSC	0.537588
Memory_hypomethylation	Hypo	Primed_iPSC	0.110022
Memory_hypomethylation	Hypo	Primed_iPSC	0.0963064
Memory_hypomethylation	Hypo	Primed_iPSC	0.152104
Memory_hypomethylation	Hypo	Primed_iPSC	0.142275
Memory_hypomethylation	Hypo	Primed_iPSC	0.1033
Memory_hypomethylation	Hypo	Primed_iPSC	0.0342042
Memory_hypomethylation	Hypo	Primed_iPSC	0.013397
Memory_hypomethylation	Hypo	Primed_iPSC	0.0560276
Memory_hypomethylation	Hypo	Primed_iPSC	-0.0145371
Memory_hypomethylation	Hypo	Primed_iPSC	0.126882
Memory_hypomethylation	Hypo	Primed_iPSC	0.0843133
Memory_hypomethylation	Hypo	Primed_iPSC	-0.0416329
Memory_hypomethylation	Hypo	Primed_iPSC	0.115172
Memory_hypomethylation	Hypo	Primed_iPSC	0.175775
Memory_hypomethylation	Hypo	Primed_iPSC	0.147278
Memory_hypomethylation	Hypo	Primed_iPSC	-0.068015
Memory_hypomethylation	Hypo	Primed_iPSC	0.0141709
Memory_hypomethylation	Hypo	Primed_iPSC	0.094913
Memory_hypomethylation	Hypo	Primed_iPSC	0.0888249
Memory_hypomethylation	Hypo	Primed_iPSC	0.0617803
Memory_hypomethylation	Hypo	Primed_iPSC	0.135513
Memory_hypomethylation	Hypo	Primed_iPSC	0.0966509
Memory_hypomethylation	Hypo	Primed_iPSC	0.143965
Memory_hypomethylation	Hypo	Primed_iPSC	0.00243433
Memory_hypomethylation	Hypo	Primed_iPSC	0.0361862
Memory_hypomethylation	Hypo	Primed_iPSC	0.123962
Memory_hypomethylation	Hypo	Primed_iPSC	0.157652
Memory_hypomethylation	Hypo	Primed_iPSC	0.159349
Memory_hypomethylation	Hypo	Primed_iPSC	0.0972855
Memory_hypomethylation	Hypo	Primed_iPSC	-0.0267895
Memory_hypomethylation	Hypo	Primed_iPSC	0.0314352
Memory_hypomethylation	Hypo	Primed_iPSC	0.115979
Memory_hypomethylation	Hypo	Primed_iPSC	-0.0422685
Memory_hypomethylation	Hypo	Primed_iPSC	0.0718934
Aberrant_hypermethylation	Hyper	Primed_iPSC	0.524929
Memory_hypomethylation	Hypo	Primed_iPSC	0.205199
Memory_hypomethylation	Hypo	Primed_iPSC	0.186428
Memory_hypomethylation	Hypo	Primed_iPSC	0.0504112
[truncated: 46,049 more rows]

## Sheet: Fig_2f
class	variable	value	id	group
Maternal germline ICR	RL415	0.528474	Day_0 (32F)	Early
Maternal germline ICR	RL415	0.882653	Day_0 (32F)	Early
Maternal germline ICR	RL415	0.530226	Day_0 (32F)	Early
Maternal germline ICR	RL415	0.572212	Day_0 (32F)	Early
Maternal germline ICR	RL415	0.595623	Day_0 (32F)	Early
Maternal germline ICR	RL415	0.626859	Day_0 (32F)	Early
Maternal germline ICR	RL415	0.555556	Day_0 (32F)	Early
Maternal germline ICR	RL415	0.573048	Day_0 (32F)	Early
Maternal germline ICR	RL415	0.571839	Day_0 (32F)	Early
Maternal germline ICR	RL415	0.607306	Day_0 (32F)	Early
Maternal germline ICR	RL415	0.607843	Day_0 (32F)	Early
Maternal germline ICR	RL415	0.527019	Day_0 (32F)	Early
Maternal germline ICR	RL415	0.49589	Day_0 (32F)	Early
Maternal germline ICR	RL415	0.773552	Day_0 (32F)	Early
Maternal germline ICR	RL415	0.546645	Day_0 (32F)	Early
Maternal germline ICR	RL415	0.486692	Day_0 (32F)	Early
Maternal germline ICR	RL415	0.578014	Day_0 (32F)	Early
Maternal germline ICR	RL415	0.497925	Day_0 (32F)	Early
Maternal germline ICR	RL415	0.572764	Day_0 (32F)	Early
Maternal germline ICR	RL415	0.509306	Day_0 (32F)	Early
Maternal germline ICR	RL415	0.535061	Day_0 (32F)	Early
Maternal germline ICR	RL415	0.629032	Day_0 (32F)	Early
Maternal germline ICR	RL415	0.574879	Day_0 (32F)	Early
Maternal germline ICR	RL415	0.720211	Day_0 (32F)	Early
Maternal germline ICR	RL415	0.512033	Day_0 (32F)	Early
Maternal germline ICR	RL415	0.581331	Day_0 (32F)	Early
Maternal germline ICR	RL415	0.405975	Day_0 (32F)	Early
Maternal germline ICR	RL415	0.388167	Day_0 (32F)	Early
Maternal germline ICR	RL415	0.57833	Day_0 (32F)	Early
Paternal germline ICR	RL415	0.591527	Day_0 (32F)	Early
Paternal germline ICR	RL415	0.689573	Day_0 (32F)	Early
Placenta-specific maternal ICR	RL415	0.0323034	Day_0 (32F)	Early
Placenta-specific maternal ICR	RL415	0.110157	Day_0 (32F)	Early
Placenta-specific maternal ICR	RL415	0.0122087	Day_0 (32F)	Early
Placenta-specific maternal ICR	RL415	0.0638298	Day_0 (32F)	Early
Placenta-specific maternal ICR	RL415	0.0925	Day_0 (32F)	Early
Placenta-specific maternal ICR	RL415	0.242278	Day_0 (32F)	Early
Placenta-specific maternal ICR	RL415	0.908514	Day_0 (32F)	Early
Placenta-specific maternal ICR	RL415	0.895085	Day_0 (32F)	Early
Placenta-specific maternal ICR	RL415	0.36036	Day_0 (32F)	Early
Placenta-specific maternal ICR	RL415	0.191993	Day_0 (32F)	Early
Placenta-specific maternal ICR	RL415	0.105017	Day_0 (32F)	Early
Placenta-specific maternal ICR	RL415	0.0066335	Day_0 (32F)	Early
Placenta-specific maternal ICR	RL415	0.965116	Day_0 (32F)	Early
Placenta-specific maternal ICR	RL415	0.00773054	Day_0 (32F)	Early
Placenta-specific maternal ICR	RL415	0.181009	Day_0 (32F)	Early
Secondary ICR	RL415	0.465116	Day_0 (32F)	Early
Secondary ICR	RL415	0.405172	Day_0 (32F)	Early
Secondary ICR	RL415	0.0336967	Day_0 (32F)	Early
Secondary ICR	RL415	0.618451	Day_0 (32F)	Early
Secondary ICR	RL415	0.373913	Day_0 (32F)	Early
Secondary ICR	RL415	0.703844	Day_0 (32F)	Early
Secondary ICR	RL415	0.522541	Day_0 (32F)	Early
Secondary ICR	RL415	0.33631	Day_0 (32F)	Early
Secondary ICR	RL415	0.248756	Day_0 (32F)	Early
Secondary ICR	RL415	0.418269	Day_0 (32F)	Early
Secondary ICR	RL415	0.114286	Day_0 (32F)	Early
Secondary ICR	RL415	0.318021	Day_0 (32F)	Early
Secondary ICR	RL415	0.415144	Day_0 (32F)	Early
Secondary ICR	RL415	0.396896	Day_0 (32F)	Early
Secondary ICR	RL415	0.318258	Day_0 (32F)	Early
Secondary ICR	RL415	0.513015	Day_0 (32F)	Early
Secondary ICR	RL415	0.490746	Day_0 (32F)	Early
Secondary ICR	RL415	0.58924	Day_0 (32F)	Early
Secondary ICR	RL415	0.646873	Day_0 (32F)	Early
Secondary ICR	RL415	0.541254	Day_0 (32F)	Early
Secondary ICR	RL415	0.215556	Day_0 (32F)	Early
Maternal germline ICR	RL702	0.503546	Day_0 (38F)	Early
Maternal germline ICR	RL702	0.863636	Day_0 (38F)	Early
Maternal germline ICR	RL702	0.478477	Day_0 (38F)	Early
Maternal germline ICR	RL702	0.905983	Day_0 (38F)	Early
Maternal germline ICR	RL702	0.480315	Day_0 (38F)	Early
Maternal germline ICR	RL702	0.641441	Day_0 (38F)	Early
Maternal germline ICR	RL702	0.497561	Day_0 (38F)	Early
Maternal germline ICR	RL702	0.577681	Day_0 (38F)	Early
Maternal germline ICR	RL702	0.648936	Day_0 (38F)	Early
Maternal germline ICR	RL702	0.616766	Day_0 (38F)	Early
Maternal germline ICR	RL702	0.362963	Day_0 (38F)	Early
Maternal germline ICR	RL702	0.333333	Day_0 (38F)	Early
Maternal germline ICR	RL702	0.476378	Day_0 (38F)	Early
Maternal germline ICR	RL702	0.78087	Day_0 (38F)	Early
Maternal germline ICR	RL702	0.438462	Day_0 (38F)	Early
Maternal germline ICR	RL702	0.53012	Day_0 (38F)	Early
Maternal germline ICR	RL702	0.585366	Day_0 (38F)	Early
Maternal germline ICR	RL702	0.40411	Day_0 (38F)	Early
Maternal germline ICR	RL702	0.513369	Day_0 (38F)	Early
Maternal germline ICR	RL702	0.741176	Day_0 (38F)	Early
Maternal germline ICR	RL702	0.371824	Day_0 (38F)	Early
Maternal germline ICR	RL702	0.875	Day_0 (38F)	Early
Maternal germline ICR	RL702	0.468293	Day_0 (38F)	Early
Maternal germline ICR	RL702	0.698246	Day_0 (38F)	Early
Maternal germline ICR	RL702	0.571765	Day_0 (38F)	Early
Maternal germline ICR	RL702	0.486945	Day_0 (38F)	Early
Maternal germline ICR	RL702	0.576271	Day_0 (38F)	Early
Maternal germline ICR	RL702	0.452096	Day_0 (38F)	Early
Maternal germline ICR	RL702	0.381579	Day_0 (38F)	Early
Paternal germline ICR	RL702	0.560914	Day_0 (38F)	Early
Paternal germline ICR	RL702	0.531056	Day_0 (38F)	Early
Placenta-specific maternal ICR	RL702	0.0511364	Day_0 (38F)	Early
Placenta-specific maternal ICR	RL702	0.183333	Day_0 (38F)	Early
Placenta-specific maternal ICR	RL702	0.00930233	Day_0 (38F)	Early
Placenta-specific maternal ICR	RL702	0.0113636	Day_0 (38F)	Early
Placenta-specific maternal ICR	RL702	0.0555556	Day_0 (38F)	Early
Placenta-specific maternal ICR	RL702	0.345324	Day_0 (38F)	Early
Placenta-specific maternal ICR	RL702	0.866525	Day_0 (38F)	Early
Placenta-specific maternal ICR	RL702	0.8725	Day_0 (38F)	Early
Placenta-specific maternal ICR	RL702	0.568627	Day_0 (38F)	Early
Placenta-specific maternal ICR	RL702	0.201987	Day_0 (38F)	Early
Placenta-specific maternal ICR	RL702	0.0650888	Day_0 (38F)	Early
Placenta-specific maternal ICR	RL702	0	Day_0 (38F)	Early
Placenta-specific maternal ICR	RL702	0.918103	Day_0 (38F)	Early
Placenta-specific maternal ICR	RL702	0.00790514	Day_0 (38F)	Early
Placenta-specific maternal ICR	RL702	0.333333	Day_0 (38F)	Early
Secondary ICR	RL702	0.454545	Day_0 (38F)	Early
Secondary ICR	RL702	0.255319	Day_0 (38F)	Early
Secondary ICR	RL702	0.0327869	Day_0 (38F)	Early
Secondary ICR	RL702	0.607981	Day_0 (38F)	Early
Secondary ICR	RL702	0.333333	Day_0 (38F)	Early
Secondary ICR	RL702	0.638889	Day_0 (38F)	Early
Secondary ICR	RL702	0.390411	Day_0 (38F)	Early
Secondary ICR	RL702	0.432432	Day_0 (38F)	Early
Secondary ICR	RL702	0.108434	Day_0 (38F)	Early
Secondary ICR	RL702	0.384146	Day_0 (38F)	Early
Secondary ICR	RL702	0.177966	Day_0 (38F)	Early
Secondary ICR	RL702	0.393443	Day_0 (38F)	Early
Secondary ICR	RL702	0.350993	Day_0 (38F)	Early
Secondary ICR	RL702	0.285714	Day_0 (38F)	Early
Secondary ICR	RL702	0.478261	Day_0 (38F)	Early
Secondary ICR	RL702	0.649215	Day_0 (38F)	Early
Secondary ICR	RL702	0.454769	Day_0 (38F)	Early
Secondary ICR	RL702	0.473684	Day_0 (38F)	Early
Secondary ICR	RL702	0.274112	Day_0 (38F)	Early
Secondary ICR	RL702	0.415254	Day_0 (38F)	Early
Secondary ICR	RL702	0.184896	Day_0 (38F)	Early
Maternal germline ICR	RL413	0.489899	Day_3 (32F)	Early
Maternal germline ICR	RL413	0.863158	Day_3 (32F)	Early
Maternal germline ICR	RL413	0.555869	Day_3 (32F)	Early
Maternal germline ICR	RL413	0.586047	Day_3 (32F)	Early
Maternal germline ICR	RL413	0.551724	Day_3 (32F)	Early
Maternal germline ICR	RL413	0.633567	Day_3 (32F)	Early
Maternal germline ICR	RL413	0.532412	Day_3 (32F)	Early
Maternal germline ICR	RL413	0.621824	Day_3 (32F)	Early
Maternal germline ICR	RL413	0.62987	Day_3 (32F)	Early
Maternal germline ICR	RL413	0.554286	Day_3 (32F)	Early
Maternal germline ICR	RL413	0.64775	Day_3 (32F)	Early
Maternal germline ICR	RL413	0.495539	Day_3 (32F)	Early
Maternal germline ICR	RL413	0.592409	Day_3 (32F)	Early
Maternal germline ICR	RL413	0.749084	Day_3 (32F)	Early
Maternal germline ICR	RL413	0.566502	Day_3 (32F)	Early
Maternal germline ICR	RL413	0.519542	Day_3 (32F)	Early
Maternal germline ICR	RL413	0.551181	Day_3 (32F)	Early
Maternal germline ICR	RL413	0.415625	Day_3 (32F)	Early
Maternal germline ICR	RL413	0.523179	Day_3 (32F)	Early
Maternal germline ICR	RL413	0.489035	Day_3 (32F)	Early
Maternal germline ICR	RL413	0.548714	Day_3 (32F)	Early
Maternal germline ICR	RL413	0.716287	Day_3 (32F)	Early
Maternal germline ICR	RL413	0.584565	Day_3 (32F)	Early
Maternal germline ICR	RL413	0.765568	Day_3 (32F)	Early
Maternal germline ICR	RL413	0.543307	Day_3 (32F)	Early
Maternal germline ICR	RL413	0.614674	Day_3 (32F)	Early
Maternal germline ICR	RL413	0.450505	Day_3 (32F)	Early
Maternal germline ICR	RL413	0.450135	Day_3 (32F)	Early
Maternal germline ICR	RL413	0.600894	Day_3 (32F)	Early
Paternal germline ICR	RL413	0.628002	Day_3 (32F)	Early
Paternal germline ICR	RL413	0.582153	Day_3 (32F)	Early
Placenta-specific maternal ICR	RL413	0.0260492	Day_3 (32F)	Early
Placenta-specific maternal ICR	RL413	0.118397	Day_3 (32F)	Early
Placenta-specific maternal ICR	RL413	0.0259918	Day_3 (32F)	Early
Placenta-specific maternal ICR	RL413	0.0633484	Day_3 (32F)	Early
Placenta-specific maternal ICR	RL413	0.0293501	Day_3 (32F)	Early
Placenta-specific maternal ICR	RL413	0.270408	Day_3 (32F)	Early
Placenta-specific maternal ICR	RL413	0.907171	Day_3 (32F)	Early
Placenta-specific maternal ICR	RL413	0.850823	Day_3 (32F)	Early
Placenta-specific maternal ICR	RL413	0.381304	Day_3 (32F)	Early
Placenta-specific maternal ICR	RL413	0.200429	Day_3 (32F)	Early
Placenta-specific maternal ICR	RL413	0.0989625	Day_3 (32F)	Early
Placenta-specific maternal ICR	RL413	0.00849257	Day_3 (32F)	Early
Placenta-specific maternal ICR	RL413	0.953642	Day_3 (32F)	Early
Placenta-specific maternal ICR	RL413	0.00634697	Day_3 (32F)	Early
Placenta-specific maternal ICR	RL413	0.156648	Day_3 (32F)	Early
Secondary ICR	RL413	0.440625	Day_3 (32F)	Early
Secondary ICR	RL413	0.441065	Day_3 (32F)	Early
Secondary ICR	RL413	0.022756	Day_3 (32F)	Early
Secondary ICR	RL413	0.604623	Day_3 (32F)	Early
Secondary ICR	RL413	0.511401	Day_3 (32F)	Early
Secondary ICR	RL413	0.732628	Day_3 (32F)	Early
Secondary ICR	RL413	0.535176	Day_3 (32F)	Early
Secondary ICR	RL413	0.398714	Day_3 (32F)	Early
Secondary ICR	RL413	0.208531	Day_3 (32F)	Early
Secondary ICR	RL413	0.429167	Day_3 (32F)	Early
Secondary ICR	RL413	0.338583	Day_3 (32F)	Early
Secondary ICR	RL413	0.300128	Day_3 (32F)	Early
Secondary ICR	RL413	0.44186	Day_3 (32F)	Early
Secondary ICR	RL413	0.286957	Day_3 (32F)	Early
Secondary ICR	RL413	0.324176	Day_3 (32F)	Early
Secondary ICR	RL413	0.503145	Day_3 (32F)	Early
Secondary ICR	RL413	0.49952	Day_3 (32F)	Early
Secondary ICR	RL413	0.560643	Day_3 (32F)	Early
Secondary ICR	RL413	0.520906	Day_3 (32F)	Early
Secondary ICR	RL413	0.639269	Day_3 (32F)	Early
Secondary ICR	RL413	0.208791	Day_3 (32F)	Early
Maternal germline ICR	RL399	0.553616	Day_7 (32F)	Early
Maternal germline ICR	RL399	0.87234	Day_7 (32F)	Early
Maternal germline ICR	RL399	0.533636	Day_7 (32F)	Early
Maternal germline ICR	RL399	0.531915	Day_7 (32F)	Early
Maternal germline ICR	RL399	0.555215	Day_7 (32F)	Early
Maternal germline ICR	RL399	0.613672	Day_7 (32F)	Early
Maternal germline ICR	RL399	0.546804	Day_7 (32F)	Early
Maternal germline ICR	RL399	0.56528	Day_7 (32F)	Early
Maternal germline ICR	RL399	0.67	Day_7 (32F)	Early
Maternal germline ICR	RL399	0.537515	Day_7 (32F)	Early
Maternal germline ICR	RL399	0.512676	Day_7 (32F)	Early
Maternal germline ICR	RL399	0.475537	Day_7 (32F)	Early
Maternal germline ICR	RL399	0.502229	Day_7 (32F)	Early
Maternal germline ICR	RL399	0.717364	Day_7 (32F)	Early
Maternal germline ICR	RL399	0.494432	Day_7 (32F)	Early
Maternal germline ICR	RL399	0.496473	Day_7 (32F)	Early
Maternal germline ICR	RL399	0.530429	Day_7 (32F)	Early
Maternal germline ICR	RL399	0.453271	Day_7 (32F)	Early
Maternal germline ICR	RL399	0.483051	Day_7 (32F)	Early
Maternal germline ICR	RL399	0.470255	Day_7 (32F)	Early
Maternal germline ICR	RL399	0.538757	Day_7 (32F)	Early
Maternal germline ICR	RL399	0.627635	Day_7 (32F)	Early
Maternal germline ICR	RL399	0.547511	Day_7 (32F)	Early
Maternal germline ICR	RL399	0.603294	Day_7 (32F)	Early
Maternal germline ICR	RL399	0.424802	Day_7 (32F)	Early
Maternal germline ICR	RL399	0.54342	Day_7 (32F)	Early
Maternal germline ICR	RL399	0.493562	Day_7 (32F)	Early
Maternal germline ICR	RL399	0.45173	Day_7 (32F)	Early
Maternal germline ICR	RL399	0.567371	Day_7 (32F)	Early
Paternal germline ICR	RL399	0.567144	Day_7 (32F)	Early
Paternal germline ICR	RL399	0.600243	Day_7 (32F)	Early
Placenta-specific maternal ICR	RL399	0.0367347	Day_7 (32F)	Early
Placenta-specific maternal ICR	RL399	0.12129	Day_7 (32F)	Early
Placenta-specific maternal ICR	RL399	0.0136986	Day_7 (32F)	Early
Placenta-specific maternal ICR	RL399	0.0285171	Day_7 (32F)	Early
Placenta-specific maternal ICR	RL399	0.0581614	Day_7 (32F)	Early
Placenta-specific maternal ICR	RL399	0.169912	Day_7 (32F)	Early
Placenta-specific maternal ICR	RL399	0.881441	Day_7 (32F)	Early
Placenta-specific maternal ICR	RL399	0.873998	Day_7 (32F)	Early
Placenta-specific maternal ICR	RL399	0.381468	Day_7 (32F)	Early
Placenta-specific maternal ICR	RL399	0.138227	Day_7 (32F)	Early
Placenta-specific maternal ICR	RL399	0.0664452	Day_7 (32F)	Early
Placenta-specific maternal ICR	RL399	0.00787402	Day_7 (32F)	Early
Placenta-specific maternal ICR	RL399	0.928731	Day_7 (32F)	Early
Placenta-specific maternal ICR	RL399	0.00498442	Day_7 (32F)	Early
Placenta-specific maternal ICR	RL399	0.139474	Day_7 (32F)	Early
Secondary ICR	RL399	0.471698	Day_7 (32F)	Early
Secondary ICR	RL399	0.478916	Day_7 (32F)	Early
Secondary ICR	RL399	0.0196292	Day_7 (32F)	Early
Secondary ICR	RL399	0.575116	Day_7 (32F)	Early
Secondary ICR	RL399	0.416667	Day_7 (32F)	Early
Secondary ICR	RL399	0.668635	Day_7 (32F)	Early
Secondary ICR	RL399	0.428941	Day_7 (32F)	Early
Secondary ICR	RL399	0.338174	Day_7 (32F)	Early
Secondary ICR	RL399	0.17316	Day_7 (32F)	Early
Secondary ICR	RL399	0.31746	Day_7 (32F)	Early
Secondary ICR	RL399	0.3	Day_7 (32F)	Early
Secondary ICR	RL399	0.240979	Day_7 (32F)	Early
Secondary ICR	RL399	0.423077	Day_7 (32F)	Early
Secondary ICR	RL399	0.316176	Day_7 (32F)	Early
Secondary ICR	RL399	0.312183	Day_7 (32F)	Early
Secondary ICR	RL399	0.532452	Day_7 (32F)	Early
Secondary ICR	RL399	0.545839	Day_7 (32F)	Early
Secondary ICR	RL399	0.464272	Day_7 (32F)	Early
Secondary ICR	RL399	0.587302	Day_7 (32F)	Early
Secondary ICR	RL399	0.579545	Day_7 (32F)	Early
Secondary ICR	RL399	0.183841	Day_7 (32F)	Early
Maternal germline ICR	RL414	0.320225	Day_13_Naive (32F)	Naive
Maternal germline ICR	RL414	0.56102	Day_13_Naive (32F)	Naive
Maternal germline ICR	RL414	0.32108	Day_13_Naive (32F)	Naive
Maternal germline ICR	RL414	0.183929	Day_13_Naive (32F)	Naive
Maternal germline ICR	RL414	0.397006	Day_13_Naive (32F)	Naive
Maternal germline ICR	RL414	0.425326	Day_13_Naive (32F)	Naive
Maternal germline ICR	RL414	0.291634	Day_13_Naive (32F)	Naive
Maternal germline ICR	RL414	0.125158	Day_13_Naive (32F)	Naive
Maternal germline ICR	RL414	0.398773	Day_13_Naive (32F)	Naive
Maternal germline ICR	RL414	0.336982	Day_13_Naive (32F)	Naive
Maternal germline ICR	RL414	0.43059	Day_13_Naive (32F)	Naive
Maternal germline ICR	RL414	0.318443	Day_13_Naive (32F)	Naive
Maternal germline ICR	RL414	0.273469	Day_13_Naive (32F)	Naive
Maternal germline ICR	RL414	0.288913	Day_13_Naive (32F)	Naive
Maternal germline ICR	RL414	0.293839	Day_13_Naive (32F)	Naive
Maternal germline ICR	RL414	0.297074	Day_13_Naive (32F)	Naive
Maternal germline ICR	RL414	0.351105	Day_13_Naive (32F)	Naive
Maternal germline ICR	RL414	0.269415	Day_13_Naive (32F)	Naive
Maternal germline ICR	RL414	0.193971	Day_13_Naive (32F)	Naive
Maternal germline ICR	RL414	0.288253	Day_13_Naive (32F)	Naive
Maternal germline ICR	RL414	0.381711	Day_13_Naive (32F)	Naive
Maternal germline ICR	RL414	0.397869	Day_13_Naive (32F)	Naive
Maternal germline ICR	RL414	0.287445	Day_13_Naive (32F)	Naive
Maternal germline ICR	RL414	0.339886	Day_13_Naive (32F)	Naive
Maternal germline ICR	RL414	0.257203	Day_13_Naive (32F)	Naive
Maternal germline ICR	RL414	0.334842	Day_13_Naive (32F)	Naive
Maternal germline ICR	RL414	0.291607	Day_13_Naive (32F)	Naive
Maternal germline ICR	RL414	0.259119	Day_13_Naive (32F)	Naive
Maternal germline ICR	RL414	0.369889	Day_13_Naive (32F)	Naive
Paternal germline ICR	RL414	0.268519	Day_13_Naive (32F)	Naive
Paternal germline ICR	RL414	0.29128	Day_13_Naive (32F)	Naive
Placenta-specific maternal ICR	RL414	0.0481132	Day_13_Naive (32F)	Naive
Placenta-specific maternal ICR	RL414	0.128834	Day_13_Naive (32F)	Naive
Placenta-specific maternal ICR	RL414	0.0144158	Day_13_Naive (32F)	Naive
Placenta-specific maternal ICR	RL414	0.00911854	Day_13_Naive (32F)	Naive
Placenta-specific maternal ICR	RL414	0.0137363	Day_13_Naive (32F)	Naive
Placenta-specific maternal ICR	RL414	0.150412	Day_13_Naive (32F)	Naive
Placenta-specific maternal ICR	RL414	0.626078	Day_13_Naive (32F)	Naive
Placenta-specific maternal ICR	RL414	0.3	Day_13_Naive (32F)	Naive
Placenta-specific maternal ICR	RL414	0.113006	Day_13_Naive (32F)	Naive
Placenta-specific maternal ICR	RL414	0.0706344	Day_13_Naive (32F)	Naive
Placenta-specific maternal ICR	RL414	0.0391061	Day_13_Naive (32F)	Naive
Placenta-specific maternal ICR	RL414	0.0138313	Day_13_Naive (32F)	Naive
Placenta-specific maternal ICR	RL414	0.619637	Day_13_Naive (32F)	Naive
Placenta-specific maternal ICR	RL414	0.0162083	Day_13_Naive (32F)	Naive
Placenta-specific maternal ICR	RL414	0.0481622	Day_13_Naive (32F)	Naive
Secondary ICR	RL414	0.484115	Day_13_Naive (32F)	Naive
Secondary ICR	RL414	0.439655	Day_13_Naive (32F)	Naive
Secondary ICR	RL414	0.0192147	Day_13_Naive (32F)	Naive
Secondary ICR	RL414	0.43409	Day_13_Naive (32F)	Naive
Secondary ICR	RL414	0.322388	Day_13_Naive (32F)	Naive
Secondary ICR	RL414	0.396694	Day_13_Naive (32F)	Naive
Secondary ICR	RL414	0.20777	Day_13_Naive (32F)	Naive
Secondary ICR	RL414	0.16648	Day_13_Naive (32F)	Naive
Secondary ICR	RL414	0.112069	Day_13_Naive (32F)	Naive
Secondary ICR	RL414	0.130435	Day_13_Naive (32F)	Naive
Secondary ICR	RL414	0.0151515	Day_13_Naive (32F)	Naive
Secondary ICR	RL414	0.0570305	Day_13_Naive (32F)	Naive
Secondary ICR	RL414	0.14455	Day_13_Naive (32F)	Naive
Secondary ICR	RL414	0.160099	Day_13_Naive (32F)	Naive
Secondary ICR	RL414	0.111266	Day_13_Naive (32F)	Naive
Secondary ICR	RL414	0.284533	Day_13_Naive (32F)	Naive
Secondary ICR	RL414	0.373207	Day_13_Naive (32F)	Naive
Secondary ICR	RL414	0.264185	Day_13_Naive (32F)	Naive
Secondary ICR	RL414	0.192682	Day_13_Naive (32F)	Naive
Secondary ICR	RL414	0.22905	Day_13_Naive (32F)	Naive
Secondary ICR	RL414	0.00435256	Day_13_Naive (32F)	Naive
Maternal germline ICR	RL698	0.177326	Day_21_Naive (32F)	Naive
Maternal germline ICR	RL698	0.570093	Day_21_Naive (32F)	Naive
Maternal germline ICR	RL698	0.394737	Day_21_Naive (32F)	Naive
Maternal germline ICR	RL698	0.11254	Day_21_Naive (32F)	Naive
Maternal germline ICR	RL698	0.466476	Day_21_Naive (32F)	Naive
Maternal germline ICR	RL698	0.626103	Day_21_Naive (32F)	Naive
Maternal germline ICR	RL698	0.218978	Day_21_Naive (32F)	Naive
Maternal germline ICR	RL698	0.100156	Day_21_Naive (32F)	Naive
Maternal germline ICR	RL698	0.521073	Day_21_Naive (32F)	Naive
Maternal germline ICR	RL698	0.397436	Day_21_Naive (32F)	Naive
Maternal germline ICR	RL698	0.476773	Day_21_Naive (32F)	Naive
Maternal germline ICR	RL698	0.358209	Day_21_Naive (32F)	Naive
Maternal germline ICR	RL698	0.268293	Day_21_Naive (32F)	Naive
Maternal germline ICR	RL698	0.266042	Day_21_Naive (32F)	Naive
Maternal germline ICR	RL698	0.429167	Day_21_Naive (32F)	Naive
Maternal germline ICR	RL698	0.270492	Day_21_Naive (32F)	Naive
Maternal germline ICR	RL698	0.35424	Day_21_Naive (32F)	Naive
Maternal germline ICR	RL698	0.139696	Day_21_Naive (32F)	Naive
Maternal germline ICR	RL698	0.306273	Day_21_Naive (32F)	Naive
Maternal germline ICR	RL698	0.54	Day_21_Naive (32F)	Naive
Maternal germline ICR	RL698	0.456124	Day_21_Naive (32F)	Naive
Maternal germline ICR	RL698	0.450199	Day_21_Naive (32F)	Naive
Maternal germline ICR	RL698	0.310811	Day_21_Naive (32F)	Naive
Maternal germline ICR	RL698	0.441406	Day_21_Naive (32F)	Naive
Maternal germline ICR	RL698	0.25	Day_21_Naive (32F)	Naive
Maternal germline ICR	RL698	0.381299	Day_21_Naive (32F)	Naive
Maternal germline ICR	RL698	0.33121	Day_21_Naive (32F)	Naive
Maternal germline ICR	RL698	0.248038	Day_21_Naive (32F)	Naive
Maternal germline ICR	RL698	0.442697	Day_21_Naive (32F)	Naive
Paternal germline ICR	RL698	0.271454	Day_21_Naive (32F)	Naive
Paternal germline ICR	RL698	0.325581	Day_21_Naive (32F)	Naive
Placenta-specific maternal ICR	RL698	0.155251	Day_21_Naive (32F)	Naive
Placenta-specific maternal ICR	RL698	0.325758	Day_21_Naive (32F)	Naive
Placenta-specific maternal ICR	RL698	0.0288684	Day_21_Naive (32F)	Naive
Placenta-specific maternal ICR	RL698	0.0179775	Day_21_Naive (32F)	Naive
Placenta-specific maternal ICR	RL698	0.0674847	Day_21_Naive (32F)	Naive
Placenta-specific maternal ICR	RL698	0.300115	Day_21_Naive (32F)	Naive
Placenta-specific maternal ICR	RL698	0.666984	Day_21_Naive (32F)	Naive
Placenta-specific maternal ICR	RL698	0.220065	Day_21_Naive (32F)	Naive
Placenta-specific maternal ICR	RL698	0.186421	Day_21_Naive (32F)	Naive
Placenta-specific maternal ICR	RL698	0.133515	Day_21_Naive (32F)	Naive
Placenta-specific maternal ICR	RL698	0.0852053	Day_21_Naive (32F)	Naive
Placenta-specific maternal ICR	RL698	0.03	Day_21_Naive (32F)	Naive
Placenta-specific maternal ICR	RL698	0.708625	Day_21_Naive (32F)	Naive
Placenta-specific maternal ICR	RL698	0.0318471	Day_21_Naive (32F)	Naive
Placenta-specific maternal ICR	RL698	0.100099	Day_21_Naive (32F)	Naive
Secondary ICR	RL698	0.696697	Day_21_Naive (32F)	Naive
Secondary ICR	RL698	0.666667	Day_21_Naive (32F)	Naive
Secondary ICR	RL698	0.0329341	Day_21_Naive (32F)	Naive
Secondary ICR	RL698	0.558025	Day_21_Naive (32F)	Naive
Secondary ICR	RL698	0.46729	Day_21_Naive (32F)	Naive
Secondary ICR	RL698	0.270379	Day_21_Naive (32F)	Naive
Secondary ICR	RL698	0.277916	Day_21_Naive (32F)	Naive
Secondary ICR	RL698	0.178478	Day_21_Naive (32F)	Naive
Secondary ICR	RL698	0.155738	Day_21_Naive (32F)	Naive
Secondary ICR	RL698	0.202703	Day_21_Naive (32F)	Naive
Secondary ICR	RL698	0.0869565	Day_21_Naive (32F)	Naive
Secondary ICR	RL698	0.0321101	Day_21_Naive (32F)	Naive
Secondary ICR	RL698	0.190311	Day_21_Naive (32F)	Naive
Secondary ICR	RL698	0.0498339	Day_21_Naive (32F)	Naive
Secondary ICR	RL698	0.218579	Day_21_Naive (32F)	Naive
Secondary ICR	RL698	0.447293	Day_21_Naive (32F)	Naive
Secondary ICR	RL698	0.550858	Day_21_Naive (32F)	Naive
Secondary ICR	RL698	0.281122	Day_21_Naive (32F)	Naive
Secondary ICR	RL698	0.119898	Day_21_Naive (32F)	Naive
Secondary ICR	RL698	0.261905	Day_21_Naive (32F)	Naive
Secondary ICR	RL698	0.0139665	Day_21_Naive (32F)	Naive
Maternal germline ICR	RL411	0.0225	Naive-hiPSC_P3 (32F)	Naive
Maternal germline ICR	RL411	0.165888	Naive-hiPSC_P3 (32F)	Naive
Maternal germline ICR	RL411	0.177627	Naive-hiPSC_P3 (32F)	Naive
Maternal germline ICR	RL411	0.0279898	Naive-hiPSC_P3 (32F)	Naive
Maternal germline ICR	RL411	0.0857886	Naive-hiPSC_P3 (32F)	Naive
Maternal germline ICR	RL411	0.413888	Naive-hiPSC_P3 (32F)	Naive
Maternal germline ICR	RL411	0.0676692	Naive-hiPSC_P3 (32F)	Naive
Maternal germline ICR	RL411	0.0310811	Naive-hiPSC_P3 (32F)	Naive
Maternal germline ICR	RL411	0.106557	Naive-hiPSC_P3 (32F)	Naive
Maternal germline ICR	RL411	0.0561056	Naive-hiPSC_P3 (32F)	Naive
Maternal germline ICR	RL411	0.144357	Naive-hiPSC_P3 (32F)	Naive
Maternal germline ICR	RL411	0.192517	Naive-hiPSC_P3 (32F)	Naive
Maternal germline ICR	RL411	0.015852	Naive-hiPSC_P3 (32F)	Naive
Maternal germline ICR	RL411	0.129032	Naive-hiPSC_P3 (32F)	Naive
Maternal germline ICR	RL411	0.0946166	Naive-hiPSC_P3 (32F)	Naive
Maternal germline ICR	RL411	0.136889	Naive-hiPSC_P3 (32F)	Naive
Maternal germline ICR	RL411	0.151351	Naive-hiPSC_P3 (32F)	Naive
Maternal germline ICR	RL411	0.0202492	Naive-hiPSC_P3 (32F)	Naive
Maternal germline ICR	RL411	0.0325581	Naive-hiPSC_P3 (32F)	Naive
Maternal germline ICR	RL411	0.0931587	Naive-hiPSC_P3 (32F)	Naive
Maternal germline ICR	RL411	0.12522	Naive-hiPSC_P3 (32F)	Naive
Maternal germline ICR	RL411	0.170787	Naive-hiPSC_P3 (32F)	Naive
Maternal germline ICR	RL411	0.156589	Naive-hiPSC_P3 (32F)	Naive
Maternal germline ICR	RL411	0.220121	Naive-hiPSC_P3 (32F)	Naive
Maternal germline ICR	RL411	0.0260191	Naive-hiPSC_P3 (32F)	Naive
Maternal germline ICR	RL411	0.104044	Naive-hiPSC_P3 (32F)	Naive
Maternal germline ICR	RL411	0.170306	Naive-hiPSC_P3 (32F)	Naive
Maternal germline ICR	RL411	0.0559876	Naive-hiPSC_P3 (32F)	Naive
Maternal germline ICR	RL411	0.146433	Naive-hiPSC_P3 (32F)	Naive
Paternal germline ICR	RL411	0.0764236	Naive-hiPSC_P3 (32F)	Naive
Paternal germline ICR	RL411	0.161088	Naive-hiPSC_P3 (32F)	Naive
Placenta-specific maternal ICR	RL411	0.0373444	Naive-hiPSC_P3 (32F)	Naive
Placenta-specific maternal ICR	RL411	0.176774	Naive-hiPSC_P3 (32F)	Naive
Placenta-specific maternal ICR	RL411	0.030837	Naive-hiPSC_P3 (32F)	Naive
Placenta-specific maternal ICR	RL411	0.0253968	Naive-hiPSC_P3 (32F)	Naive
Placenta-specific maternal ICR	RL411	0.0315985	Naive-hiPSC_P3 (32F)	Naive
Placenta-specific maternal ICR	RL411	0.161722	Naive-hiPSC_P3 (32F)	Naive
Placenta-specific maternal ICR	RL411	0.320724	Naive-hiPSC_P3 (32F)	Naive
Placenta-specific maternal ICR	RL411	0.0422907	Naive-hiPSC_P3 (32F)	Naive
Placenta-specific maternal ICR	RL411	0.0947047	Naive-hiPSC_P3 (32F)	Naive
Placenta-specific maternal ICR	RL411	0.0733772	Naive-hiPSC_P3 (32F)	Naive
Placenta-specific maternal ICR	RL411	0.0645161	Naive-hiPSC_P3 (32F)	Naive
Placenta-specific maternal ICR	RL411	0.0207668	Naive-hiPSC_P3 (32F)	Naive
Placenta-specific maternal ICR	RL411	0.615012	Naive-hiPSC_P3 (32F)	Naive
Placenta-specific maternal ICR	RL411	0.0154155	Naive-hiPSC_P3 (32F)	Naive
Placenta-specific maternal ICR	RL411	0.0378964	Naive-hiPSC_P3 (32F)	Naive
Secondary ICR	RL411	0.552174	Naive-hiPSC_P3 (32F)	Naive
Secondary ICR	RL411	0.560554	Naive-hiPSC_P3 (32F)	Naive
Secondary ICR	RL411	0.0330993	Naive-hiPSC_P3 (32F)	Naive
Secondary ICR	RL411	0.250668	Naive-hiPSC_P3 (32F)	Naive
Secondary ICR	RL411	0.340807	Naive-hiPSC_P3 (32F)	Naive
Secondary ICR	RL411	0.10492	Naive-hiPSC_P3 (32F)	Naive
Secondary ICR	RL411	0.108051	Naive-hiPSC_P3 (32F)	Naive
Secondary ICR	RL411	0.0639269	Naive-hiPSC_P3 (32F)	Naive
Secondary ICR	RL411	0.126697	Naive-hiPSC_P3 (32F)	Naive
Secondary ICR	RL411	0.19	Naive-hiPSC_P3 (32F)	Naive
Secondary ICR	RL411	0.0909091	Naive-hiPSC_P3 (32F)	Naive
Secondary ICR	RL411	0.0142857	Naive-hiPSC_P3 (32F)	Naive
Secondary ICR	RL411	0.0944882	Naive-hiPSC_P3 (32F)	Naive
Secondary ICR	RL411	0.0212766	Naive-hiPSC_P3 (32F)	Naive
Secondary ICR	RL411	0.0664606	Naive-hiPSC_P3 (32F)	Naive
Secondary ICR	RL411	0.503695	Naive-hiPSC_P3 (32F)	Naive
Secondary ICR	RL411	0.518321	Naive-hiPSC_P3 (32F)	Naive
Secondary ICR	RL411	0.278136	Naive-hiPSC_P3 (32F)	Naive
Secondary ICR	RL411	0.00937951	Naive-hiPSC_P3 (32F)	Naive
Secondary ICR	RL411	0.0263852	Naive-hiPSC_P3 (32F)	Naive
Secondary ICR	RL411	0.01373	Naive-hiPSC_P3 (32F)	Naive
Maternal germline ICR	RL412	0.0157895	Naive-hiPSC_P10 (32F)	Naive
Maternal germline ICR	RL412	0.16383	Naive-hiPSC_P10 (32F)	Naive
Maternal germline ICR	RL412	0.179487	Naive-hiPSC_P10 (32F)	Naive
Maternal germline ICR	RL412	0.00915751	Naive-hiPSC_P10 (32F)	Naive
Maternal germline ICR	RL412	0.0112528	Naive-hiPSC_P10 (32F)	Naive
Maternal germline ICR	RL412	0.345674	Naive-hiPSC_P10 (32F)	Naive
Maternal germline ICR	RL412	0.0070609	Naive-hiPSC_P10 (32F)	Naive
Maternal germline ICR	RL412	0.022864	Naive-hiPSC_P10 (32F)	Naive
Maternal germline ICR	RL412	0.0149573	Naive-hiPSC_P10 (32F)	Naive
Maternal germline ICR	RL412	0.0248162	Naive-hiPSC_P10 (32F)	Naive
Maternal germline ICR	RL412	0.0668103	Naive-hiPSC_P10 (32F)	Naive
Maternal germline ICR	RL412	0.160985	Naive-hiPSC_P10 (32F)	Naive
Maternal germline ICR	RL412	0.00538213	Naive-hiPSC_P10 (32F)	Naive
Maternal germline ICR	RL412	0.0945495	Naive-hiPSC_P10 (32F)	Naive
Maternal germline ICR	RL412	0.025641	Naive-hiPSC_P10 (32F)	Naive
Maternal germline ICR	RL412	0.0773766	Naive-hiPSC_P10 (32F)	Naive
Maternal germline ICR	RL412	0.0912477	Naive-hiPSC_P10 (32F)	Naive
Maternal germline ICR	RL412	0.0115875	Naive-hiPSC_P10 (32F)	Naive
Maternal germline ICR	RL412	0.0365854	Naive-hiPSC_P10 (32F)	Naive
Maternal germline ICR	RL412	0.00952381	Naive-hiPSC_P10 (32F)	Naive
Maternal germline ICR	RL412	0.0695971	Naive-hiPSC_P10 (32F)	Naive
Maternal germline ICR	RL412	0.149533	Naive-hiPSC_P10 (32F)	Naive
Maternal germline ICR	RL412	0.122727	Naive-hiPSC_P10 (32F)	Naive
Maternal germline ICR	RL412	0.174462	Naive-hiPSC_P10 (32F)	Naive
Maternal germline ICR	RL412	0.00707547	Naive-hiPSC_P10 (32F)	Naive
Maternal germline ICR	RL412	0.0487805	Naive-hiPSC_P10 (32F)	Naive
Maternal germline ICR	RL412	0.133891	Naive-hiPSC_P10 (32F)	Naive
Maternal germline ICR	RL412	0.0359801	Naive-hiPSC_P10 (32F)	Naive
Maternal germline ICR	RL412	0.0753028	Naive-hiPSC_P10 (32F)	Naive
Paternal germline ICR	RL412	0.033411	Naive-hiPSC_P10 (32F)	Naive
Paternal germline ICR	RL412	0.139942	Naive-hiPSC_P10 (32F)	Naive
Placenta-specific maternal ICR	RL412	0.0584226	Naive-hiPSC_P10 (32F)	Naive
Placenta-specific maternal ICR	RL412	0.128074	Naive-hiPSC_P10 (32F)	Naive
Placenta-specific maternal ICR	RL412	0.00892061	Naive-hiPSC_P10 (32F)	Naive
Placenta-specific maternal ICR	RL412	0.0107271	Naive-hiPSC_P10 (32F)	Naive
Placenta-specific maternal ICR	RL412	0.0249221	Naive-hiPSC_P10 (32F)	Naive
Placenta-specific maternal ICR	RL412	0.177479	Naive-hiPSC_P10 (32F)	Naive
Placenta-specific maternal ICR	RL412	0.285284	Naive-hiPSC_P10 (32F)	Naive
Placenta-specific maternal ICR	RL412	0.0179028	Naive-hiPSC_P10 (32F)	Naive
Placenta-specific maternal ICR	RL412	0.114518	Naive-hiPSC_P10 (32F)	Naive
Placenta-specific maternal ICR	RL412	0.0765027	Naive-hiPSC_P10 (32F)	Naive
Placenta-specific maternal ICR	RL412	0.0564767	Naive-hiPSC_P10 (32F)	Naive
Placenta-specific maternal ICR	RL412	0.0119522	Naive-hiPSC_P10 (32F)	Naive
Placenta-specific maternal ICR	RL412	0.5	Naive-hiPSC_P10 (32F)	Naive
Placenta-specific maternal ICR	RL412	0.0213415	Naive-hiPSC_P10 (32F)	Naive
Placenta-specific maternal ICR	RL412	0.0694143	Naive-hiPSC_P10 (32F)	Naive
Secondary ICR	RL412	0.427826	Naive-hiPSC_P10 (32F)	Naive
Secondary ICR	RL412	0.482315	Naive-hiPSC_P10 (32F)	Naive
Secondary ICR	RL412	0.0363496	Naive-hiPSC_P10 (32F)	Naive
Secondary ICR	RL412	0.27677	Naive-hiPSC_P10 (32F)	Naive
Secondary ICR	RL412	0.391691	Naive-hiPSC_P10 (32F)	Naive
Secondary ICR	RL412	0.0756403	Naive-hiPSC_P10 (32F)	Naive
Secondary ICR	RL412	0.0640301	Naive-hiPSC_P10 (32F)	Naive
Secondary ICR	RL412	0.0298343	Naive-hiPSC_P10 (32F)	Naive
Secondary ICR	RL412	0.0481928	Naive-hiPSC_P10 (32F)	Naive
Secondary ICR	RL412	0.0707071	Naive-hiPSC_P10 (32F)	Naive
Secondary ICR	RL412	0.011236	Naive-hiPSC_P10 (32F)	Naive
Secondary ICR	RL412	0.00641711	Naive-hiPSC_P10 (32F)	Naive
Secondary ICR	RL412	0.059952	Naive-hiPSC_P10 (32F)	Naive
Secondary ICR	RL412	0.00826446	Naive-hiPSC_P10 (32F)	Naive
Secondary ICR	RL412	0.023988	Naive-hiPSC_P10 (32F)	Naive
Secondary ICR	RL412	0.490664	Naive-hiPSC_P10 (32F)	Naive
Secondary ICR	RL412	0.503919	Naive-hiPSC_P10 (32F)	Naive
Secondary ICR	RL412	0.300457	Naive-hiPSC_P10 (32F)	Naive
Secondary ICR	RL412	0.00591716	Naive-hiPSC_P10 (32F)	Naive
Secondary ICR	RL412	0.0225734	Naive-hiPSC_P10 (32F)	Naive
Secondary ICR	RL412	0.011583	Naive-hiPSC_P10 (32F)	Naive
Maternal germline ICR	RL416	0.54409	Day_13_Primed (32F)	Primed
Maternal germline ICR	RL416	0.86551	Day_13_Primed (32F)	Primed
Maternal germline ICR	RL416	0.530278	Day_13_Primed (32F)	Primed
Maternal germline ICR	RL416	0.530992	Day_13_Primed (32F)	Primed
Maternal germline ICR	RL416	0.532864	Day_13_Primed (32F)	Primed
Maternal germline ICR	RL416	0.574148	Day_13_Primed (32F)	Primed
Maternal germline ICR	RL416	0.467043	Day_13_Primed (32F)	Primed
Maternal germline ICR	RL416	0.429854	Day_13_Primed (32F)	Primed
Maternal germline ICR	RL416	0.571795	Day_13_Primed (32F)	Primed
Maternal germline ICR	RL416	0.541627	Day_13_Primed (32F)	Primed
Maternal germline ICR	RL416	0.598997	Day_13_Primed (32F)	Primed
Maternal germline ICR	RL416	0.457221	Day_13_Primed (32F)	Primed
Maternal germline ICR	RL416	0.495946	Day_13_Primed (32F)	Primed
Maternal germline ICR	RL416	0.734312	Day_13_Primed (32F)	Primed
Maternal germline ICR	RL416	0.428161	Day_13_Primed (32F)	Primed
Maternal germline ICR	RL416	0.479398	Day_13_Primed (32F)	Primed
Maternal germline ICR	RL416	0.537428	Day_13_Primed (32F)	Primed
Maternal germline ICR	RL416	0.550575	Day_13_Primed (32F)	Primed
Maternal germline ICR	RL416	0.471167	Day_13_Primed (32F)	Primed
Maternal germline ICR	RL416	0.516883	Day_13_Primed (32F)	Primed
Maternal germline ICR	RL416	0.542118	Day_13_Primed (32F)	Primed
Maternal germline ICR	RL416	0.674267	Day_13_Primed (32F)	Primed
Maternal germline ICR	RL416	0.469314	Day_13_Primed (32F)	Primed
Maternal germline ICR	RL416	0.528517	Day_13_Primed (32F)	Primed
Maternal germline ICR	RL416	0.513867	Day_13_Primed (32F)	Primed
Maternal germline ICR	RL416	0.521828	Day_13_Primed (32F)	Primed
Maternal germline ICR	RL416	0.374429	Day_13_Primed (32F)	Primed
Maternal germline ICR	RL416	0.434893	Day_13_Primed (32F)	Primed
Maternal germline ICR	RL416	0.569353	Day_13_Primed (32F)	Primed
Paternal germline ICR	RL416	0.474811	Day_13_Primed (32F)	Primed
Paternal germline ICR	RL416	0.588517	Day_13_Primed (32F)	Primed
Placenta-specific maternal ICR	RL416	0.0260274	Day_13_Primed (32F)	Primed
Placenta-specific maternal ICR	RL416	0.159664	Day_13_Primed (32F)	Primed
Placenta-specific maternal ICR	RL416	0.0244989	Day_13_Primed (32F)	Primed
Placenta-specific maternal ICR	RL416	0.00478469	Day_13_Primed (32F)	Primed
Placenta-specific maternal ICR	RL416	0.0514096	Day_13_Primed (32F)	Primed
Placenta-specific maternal ICR	RL416	0.218776	Day_13_Primed (32F)	Primed
Placenta-specific maternal ICR	RL416	0.879685	Day_13_Primed (32F)	Primed
Placenta-specific maternal ICR	RL416	0.818667	Day_13_Primed (32F)	Primed
Placenta-specific maternal ICR	RL416	0.258427	Day_13_Primed (32F)	Primed
Placenta-specific maternal ICR	RL416	0.0687023	Day_13_Primed (32F)	Primed
Placenta-specific maternal ICR	RL416	0.0284679	Day_13_Primed (32F)	Primed
Placenta-specific maternal ICR	RL416	0.00622084	Day_13_Primed (32F)	Primed
Placenta-specific maternal ICR	RL416	0.88429	Day_13_Primed (32F)	Primed
Placenta-specific maternal ICR	RL416	0.00618429	Day_13_Primed (32F)	Primed
Placenta-specific maternal ICR	RL416	0.0951239	Day_13_Primed (32F)	Primed
Secondary ICR	RL416	0.47318	Day_13_Primed (32F)	Primed
Secondary ICR	RL416	0.484127	Day_13_Primed (32F)	Primed
Secondary ICR	RL416	0.00667302	Day_13_Primed (32F)	Primed
Secondary ICR	RL416	0.591144	Day_13_Primed (32F)	Primed
Secondary ICR	RL416	0.318937	Day_13_Primed (32F)	Primed
Secondary ICR	RL416	0.655933	Day_13_Primed (32F)	Primed
Secondary ICR	RL416	0.459341	Day_13_Primed (32F)	Primed
Secondary ICR	RL416	0.389313	Day_13_Primed (32F)	Primed
Secondary ICR	RL416	0.166667	Day_13_Primed (32F)	Primed
Secondary ICR	RL416	0.24812	Day_13_Primed (32F)	Primed
Secondary ICR	RL416	0.164062	Day_13_Primed (32F)	Primed
Secondary ICR	RL416	0.269962	Day_13_Primed (32F)	Primed
Secondary ICR	RL416	0.427027	Day_13_Primed (32F)	Primed
Secondary ICR	RL416	0.318966	Day_13_Primed (32F)	Primed
Secondary ICR	RL416	0.244755	Day_13_Primed (32F)	Primed
Secondary ICR	RL416	0.486425	Day_13_Primed (32F)	Primed
Secondary ICR	RL416	0.537905	Day_13_Primed (32F)	Primed
Secondary ICR	RL416	0.52292	Day_13_Primed (32F)	Primed
Secondary ICR	RL416	0.506456	Day_13_Primed (32F)	Primed
Secondary ICR	RL416	0.501502	Day_13_Primed (32F)	Primed
Secondary ICR	RL416	0.0924918	Day_13_Primed (32F)	Primed
Maternal germline ICR	RL697	0.597484	Day_21_Primed (32F)	Primed
Maternal germline ICR	RL697	0.813514	Day_21_Primed (32F)	Primed
Maternal germline ICR	RL697	0.500541	Day_21_Primed (32F)	Primed
Maternal germline ICR	RL697	0.196078	Day_21_Primed (32F)	Primed
Maternal germline ICR	RL697	0.519621	Day_21_Primed (32F)	Primed
Maternal germline ICR	RL697	0.611111	Day_21_Primed (32F)	Primed
Maternal germline ICR	RL697	0.367041	Day_21_Primed (32F)	Primed
Maternal germline ICR	RL697	0.244012	Day_21_Primed (32F)	Primed
Maternal germline ICR	RL697	0.701342	Day_21_Primed (32F)	Primed
Maternal germline ICR	RL697	0.511475	Day_21_Primed (32F)	Primed
Maternal germline ICR	RL697	0.575688	Day_21_Primed (32F)	Primed
Maternal germline ICR	RL697	0.613701	Day_21_Primed (32F)	Primed
Maternal germline ICR	RL697	0.630824	Day_21_Primed (32F)	Primed
Maternal germline ICR	RL697	0.55814	Day_21_Primed (32F)	Primed
Maternal germline ICR	RL697	0.483092	Day_21_Primed (32F)	Primed
Maternal germline ICR	RL697	0.324622	Day_21_Primed (32F)	Primed
Maternal germline ICR	RL697	0.492991	Day_21_Primed (32F)	Primed
Maternal germline ICR	RL697	0.505792	Day_21_Primed (32F)	Primed
Maternal germline ICR	RL697	0.49786	Day_21_Primed (32F)	Primed
Maternal germline ICR	RL697	0.55534	Day_21_Primed (32F)	Primed
Maternal germline ICR	RL697	0.439118	Day_21_Primed (32F)	Primed
Maternal germline ICR	RL697	0.585603	Day_21_Primed (32F)	Primed
Maternal germline ICR	RL697	0.696011	Day_21_Primed (32F)	Primed
Maternal germline ICR	RL697	0.658537	Day_21_Primed (32F)	Primed
Maternal germline ICR	RL697	0.525466	Day_21_Primed (32F)	Primed
Maternal germline ICR	RL697	0.507964	Day_21_Primed (32F)	Primed
Maternal germline ICR	RL697	0.382353	Day_21_Primed (32F)	Primed
Maternal germline ICR	RL697	0.534056	Day_21_Primed (32F)	Primed
Maternal germline ICR	RL697	0.580275	Day_21_Primed (32F)	Primed
Paternal germline ICR	RL697	0.556286	Day_21_Primed (32F)	Primed
Paternal germline ICR	RL697	0.773292	Day_21_Primed (32F)	Primed
Placenta-specific maternal ICR	RL697	0.0253456	Day_21_Primed (32F)	Primed
Placenta-specific maternal ICR	RL697	0.145669	Day_21_Primed (32F)	Primed
Placenta-specific maternal ICR	RL697	0.0132159	Day_21_Primed (32F)	Primed
Placenta-specific maternal ICR	RL697	0.0346535	Day_21_Primed (32F)	Primed
Placenta-specific maternal ICR	RL697	0.0178042	Day_21_Primed (32F)	Primed
Placenta-specific maternal ICR	RL697	0.389183	Day_21_Primed (32F)	Primed
Placenta-specific maternal ICR	RL697	0.945178	Day_21_Primed (32F)	Primed
Placenta-specific maternal ICR	RL697	0.816265	Day_21_Primed (32F)	Primed
Placenta-specific maternal ICR	RL697	0.294971	Day_21_Primed (32F)	Primed
Placenta-specific maternal ICR	RL697	0.090134	Day_21_Primed (32F)	Primed
Placenta-specific maternal ICR	RL697	0.0756144	Day_21_Primed (32F)	Primed
Placenta-specific maternal ICR	RL697	0.0526316	Day_21_Primed (32F)	Primed
Placenta-specific maternal ICR	RL697	0.896445	Day_21_Primed (32F)	Primed
Placenta-specific maternal ICR	RL697	0.0250272	Day_21_Primed (32F)	Primed
Placenta-specific maternal ICR	RL697	0.196272	Day_21_Primed (32F)	Primed
Secondary ICR	RL697	0.750916	Day_21_Primed (32F)	Primed
Secondary ICR	RL697	0.72766	Day_21_Primed (32F)	Primed
Secondary ICR	RL697	0.021021	Day_21_Primed (32F)	Primed
Secondary ICR	RL697	0.700604	Day_21_Primed (32F)	Primed
Secondary ICR	RL697	0.156364	Day_21_Primed (32F)	Primed
Secondary ICR	RL697	0.763066	Day_21_Primed (32F)	Primed
Secondary ICR	RL697	0.425474	Day_21_Primed (32F)	Primed
Secondary ICR	RL697	0.237069	Day_21_Primed (32F)	Primed
Secondary ICR	RL697	0.325581	Day_21_Primed (32F)	Primed
Secondary ICR	RL697	0.361702	Day_21_Primed (32F)	Primed
Secondary ICR	RL697	0.25	Day_21_Primed (32F)	Primed
Secondary ICR	RL697	0.335756	Day_21_Primed (32F)	Primed
Secondary ICR	RL697	0.346939	Day_21_Primed (32F)	Primed
Secondary ICR	RL697	0.422951	Day_21_Primed (32F)	Primed
Secondary ICR	RL697	0.348659	Day_21_Primed (32F)	Primed
Secondary ICR	RL697	0.5	Day_21_Primed (32F)	Primed
Secondary ICR	RL697	0.575884	Day_21_Primed (32F)	Primed
Secondary ICR	RL697	0.480382	Day_21_Primed (32F)	Primed
Secondary ICR	RL697	0.247236	Day_21_Primed (32F)	Primed
Secondary ICR	RL697	0.438679	Day_21_Primed (32F)	Primed
Secondary ICR	RL697	0.0187919	Day_21_Primed (32F)	Primed
Maternal germline ICR	RL417	0.538302	Primed-hiPSC-P3 (32F)	Primed
Maternal germline ICR	RL417	0.851468	Primed-hiPSC-P3 (32F)	Primed
Maternal germline ICR	RL417	0.453091	Primed-hiPSC-P3 (32F)	Primed
Maternal germline ICR	RL417	0.201065	Primed-hiPSC-P3 (32F)	Primed
Maternal germline ICR	RL417	0.544081	Primed-hiPSC-P3 (32F)	Primed
Maternal germline ICR	RL417	0.748899	Primed-hiPSC-P3 (32F)	Primed
Maternal germline ICR	RL417	0.390815	Primed-hiPSC-P3 (32F)	Primed
Maternal germline ICR	RL417	0.222689	Primed-hiPSC-P3 (32F)	Primed
Maternal germline ICR	RL417	0.866279	Primed-hiPSC-P3 (32F)	Primed
Maternal germline ICR	RL417	0.586149	Primed-hiPSC-P3 (32F)	Primed
Maternal germline ICR	RL417	0.665472	Primed-hiPSC-P3 (32F)	Primed
Maternal germline ICR	RL417	0.869961	Primed-hiPSC-P3 (32F)	Primed
Maternal germline ICR	RL417	0.613169	Primed-hiPSC-P3 (32F)	Primed
Maternal germline ICR	RL417	0.516693	Primed-hiPSC-P3 (32F)	Primed
Maternal germline ICR	RL417	0.536885	Primed-hiPSC-P3 (32F)	Primed
Maternal germline ICR	RL417	0.209564	Primed-hiPSC-P3 (32F)	Primed
Maternal germline ICR	RL417	0.397644	Primed-hiPSC-P3 (32F)	Primed
Maternal germline ICR	RL417	0.626623	Primed-hiPSC-P3 (32F)	Primed
Maternal germline ICR	RL417	0.565629	Primed-hiPSC-P3 (32F)	Primed
Maternal germline ICR	RL417	0.419072	Primed-hiPSC-P3 (32F)	Primed
Maternal germline ICR	RL417	0.386648	Primed-hiPSC-P3 (32F)	Primed
Maternal germline ICR	RL417	0.560229	Primed-hiPSC-P3 (32F)	Primed
Maternal germline ICR	RL417	0.639069	Primed-hiPSC-P3 (32F)	Primed
Maternal germline ICR	RL417	0.514286	Primed-hiPSC-P3 (32F)	Primed
Maternal germline ICR	RL417	0.50165	Primed-hiPSC-P3 (32F)	Primed
Maternal germline ICR	RL417	0.446181	Primed-hiPSC-P3 (32F)	Primed
Maternal germline ICR	RL417	0.422287	Primed-hiPSC-P3 (32F)	Primed
Maternal germline ICR	RL417	0.588832	Primed-hiPSC-P3 (32F)	Primed
Maternal germline ICR	RL417	0.559705	Primed-hiPSC-P3 (32F)	Primed
Paternal germline ICR	RL417	0.525684	Primed-hiPSC-P3 (32F)	Primed
Paternal germline ICR	RL417	0.812565	Primed-hiPSC-P3 (32F)	Primed
Placenta-specific maternal ICR	RL417	0.0147059	Primed-hiPSC-P3 (32F)	Primed
Placenta-specific maternal ICR	RL417	0.201629	Primed-hiPSC-P3 (32F)	Primed
Placenta-specific maternal ICR	RL417	0.00945626	Primed-hiPSC-P3 (32F)	Primed
Placenta-specific maternal ICR	RL417	0.0280971	Primed-hiPSC-P3 (32F)	Primed
Placenta-specific maternal ICR	RL417	0.0541272	Primed-hiPSC-P3 (32F)	Primed
Placenta-specific maternal ICR	RL417	0.344521	Primed-hiPSC-P3 (32F)	Primed
Placenta-specific maternal ICR	RL417	0.935176	Primed-hiPSC-P3 (32F)	Primed
Placenta-specific maternal ICR	RL417	0.907966	Primed-hiPSC-P3 (32F)	Primed
Placenta-specific maternal ICR	RL417	0.3963	Primed-hiPSC-P3 (32F)	Primed
Placenta-specific maternal ICR	RL417	0.156593	Primed-hiPSC-P3 (32F)	Primed
Placenta-specific maternal ICR	RL417	0.0830124	Primed-hiPSC-P3 (32F)	Primed
Placenta-specific maternal ICR	RL417	0.0669014	Primed-hiPSC-P3 (32F)	Primed
Placenta-specific maternal ICR	RL417	0.94995	Primed-hiPSC-P3 (32F)	Primed
Placenta-specific maternal ICR	RL417	0.0378434	Primed-hiPSC-P3 (32F)	Primed
Placenta-specific maternal ICR	RL417	0.280677	Primed-hiPSC-P3 (32F)	Primed
Secondary ICR	RL417	0.781193	Primed-hiPSC-P3 (32F)	Primed
Secondary ICR	RL417	0.468085	Primed-hiPSC-P3 (32F)	Primed
Secondary ICR	RL417	0.0661922	Primed-hiPSC-P3 (32F)	Primed
Secondary ICR	RL417	0.823829	Primed-hiPSC-P3 (32F)	Primed
Secondary ICR	RL417	0.16358	Primed-hiPSC-P3 (32F)	Primed
Secondary ICR	RL417	0.900358	Primed-hiPSC-P3 (32F)	Primed
Secondary ICR	RL417	0.521257	Primed-hiPSC-P3 (32F)	Primed
Secondary ICR	RL417	0.519565	Primed-hiPSC-P3 (32F)	Primed
Secondary ICR	RL417	0.397638	Primed-hiPSC-P3 (32F)	Primed
Secondary ICR	RL417	0.583643	Primed-hiPSC-P3 (32F)	Primed
Secondary ICR	RL417	0.385417	Primed-hiPSC-P3 (32F)	Primed
Secondary ICR	RL417	0.433453	Primed-hiPSC-P3 (32F)	Primed
Secondary ICR	RL417	0.485149	Primed-hiPSC-P3 (32F)	Primed
Secondary ICR	RL417	0.41055	Primed-hiPSC-P3 (32F)	Primed
Secondary ICR	RL417	0.500894	Primed-hiPSC-P3 (32F)	Primed
Secondary ICR	RL417	0.580875	Primed-hiPSC-P3 (32F)	Primed
Secondary ICR	RL417	0.618535	Primed-hiPSC-P3 (32F)	Primed
Secondary ICR	RL417	0.504592	Primed-hiPSC-P3 (32F)	Primed
Secondary ICR	RL417	0.212922	Primed-hiPSC-P3 (32F)	Primed
Secondary ICR	RL417	0.573529	Primed-hiPSC-P3 (32F)	Primed
Secondary ICR	RL417	0.0233236	Primed-hiPSC-P3 (32F)	Primed
Maternal germline ICR	RL418	0.550439	Primed-hiPSC-P10 (32F)	Primed
Maternal germline ICR	RL418	0.874263	Primed-hiPSC-P10 (32F)	Primed
Maternal germline ICR	RL418	0.640678	Primed-hiPSC-P10 (32F)	Primed
Maternal germline ICR	RL418	0.533666	Primed-hiPSC-P10 (32F)	Primed
Maternal germline ICR	RL418	0.499576	Primed-hiPSC-P10 (32F)	Primed
Maternal germline ICR	RL418	0.777924	Primed-hiPSC-P10 (32F)	Primed
Maternal germline ICR	RL418	0.393476	Primed-hiPSC-P10 (32F)	Primed
Maternal germline ICR	RL418	0.414414	Primed-hiPSC-P10 (32F)	Primed
Maternal germline ICR	RL418	0.797561	Primed-hiPSC-P10 (32F)	Primed
Maternal germline ICR	RL418	0.543393	Primed-hiPSC-P10 (32F)	Primed
Maternal germline ICR	RL418	0.694323	Primed-hiPSC-P10 (32F)	Primed
Maternal germline ICR	RL418	0.699301	Primed-hiPSC-P10 (32F)	Primed
Maternal germline ICR	RL418	0.552941	Primed-hiPSC-P10 (32F)	Primed
Maternal germline ICR	RL418	0.854333	Primed-hiPSC-P10 (32F)	Primed
Maternal germline ICR	RL418	0.512579	Primed-hiPSC-P10 (32F)	Primed
Maternal germline ICR	RL418	0.388707	Primed-hiPSC-P10 (32F)	Primed
Maternal germline ICR	RL418	0.553517	Primed-hiPSC-P10 (32F)	Primed
Maternal germline ICR	RL418	0.566802	Primed-hiPSC-P10 (32F)	Primed
Maternal germline ICR	RL418	0.565097	Primed-hiPSC-P10 (32F)	Primed
Maternal germline ICR	RL418	0.490881	Primed-hiPSC-P10 (32F)	Primed
Maternal germline ICR	RL418	0.454844	Primed-hiPSC-P10 (32F)	Primed
Maternal germline ICR	RL418	0.577413	Primed-hiPSC-P10 (32F)	Primed
Maternal germline ICR	RL418	0.651446	Primed-hiPSC-P10 (32F)	Primed
Maternal germline ICR	RL418	0.606011	Primed-hiPSC-P10 (32F)	Primed
Maternal germline ICR	RL418	0.530457	Primed-hiPSC-P10 (32F)	Primed
Maternal germline ICR	RL418	0.518886	Primed-hiPSC-P10 (32F)	Primed
Maternal germline ICR	RL418	0.575758	Primed-hiPSC-P10 (32F)	Primed
Maternal germline ICR	RL418	0.559345	Primed-hiPSC-P10 (32F)	Primed
Maternal germline ICR	RL418	0.61434	Primed-hiPSC-P10 (32F)	Primed
Paternal germline ICR	RL418	0.535454	Primed-hiPSC-P10 (32F)	Primed
Paternal germline ICR	RL418	0.899001	Primed-hiPSC-P10 (32F)	Primed
Placenta-specific maternal ICR	RL418	0.0291139	Primed-hiPSC-P10 (32F)	Primed
Placenta-specific maternal ICR	RL418	0.191265	Primed-hiPSC-P10 (32F)	Primed
Placenta-specific maternal ICR	RL418	0.0197044	Primed-hiPSC-P10 (32F)	Primed
Placenta-specific maternal ICR	RL418	0.0274262	Primed-hiPSC-P10 (32F)	Primed
Placenta-specific maternal ICR	RL418	0.0610687	Primed-hiPSC-P10 (32F)	Primed
Placenta-specific maternal ICR	RL418	0.321363	Primed-hiPSC-P10 (32F)	Primed
Placenta-specific maternal ICR	RL418	0.939217	Primed-hiPSC-P10 (32F)	Primed
Placenta-specific maternal ICR	RL418	0.882521	Primed-hiPSC-P10 (32F)	Primed
Placenta-specific maternal ICR	RL418	0.252041	Primed-hiPSC-P10 (32F)	Primed
Placenta-specific maternal ICR	RL418	0.157988	Primed-hiPSC-P10 (32F)	Primed
Placenta-specific maternal ICR	RL418	0.0805369	Primed-hiPSC-P10 (32F)	Primed
Placenta-specific maternal ICR	RL418	0.0619308	Primed-hiPSC-P10 (32F)	Primed
Placenta-specific maternal ICR	RL418	0.925926	Primed-hiPSC-P10 (32F)	Primed
Placenta-specific maternal ICR	RL418	0.0240275	Primed-hiPSC-P10 (32F)	Primed
Placenta-specific maternal ICR	RL418	0.213609	Primed-hiPSC-P10 (32F)	Primed
Secondary ICR	RL418	0.798265	Primed-hiPSC-P10 (32F)	Primed
Secondary ICR	RL418	0.708589	Primed-hiPSC-P10 (32F)	Primed
Secondary ICR	RL418	0.0506823	Primed-hiPSC-P10 (32F)	Primed
Secondary ICR	RL418	0.856209	Primed-hiPSC-P10 (32F)	Primed
Secondary ICR	RL418	0.0943396	Primed-hiPSC-P10 (32F)	Primed
Secondary ICR	RL418	0.813411	Primed-hiPSC-P10 (32F)	Primed
Secondary ICR	RL418	0.411552	Primed-hiPSC-P10 (32F)	Primed
Secondary ICR	RL418	0.347181	Primed-hiPSC-P10 (32F)	Primed
Secondary ICR	RL418	0.369231	Primed-hiPSC-P10 (32F)	Primed
Secondary ICR	RL418	0.471831	Primed-hiPSC-P10 (32F)	Primed
Secondary ICR	RL418	0.213333	Primed-hiPSC-P10 (32F)	Primed
Secondary ICR	RL418	0.345062	Primed-hiPSC-P10 (32F)	Primed
Secondary ICR	RL418	0.3125	Primed-hiPSC-P10 (32F)	Primed
Secondary ICR	RL418	0.404984	Primed-hiPSC-P10 (32F)	Primed
Secondary ICR	RL418	0.420775	Primed-hiPSC-P10 (32F)	Primed
Secondary ICR	RL418	0.595438	Primed-hiPSC-P10 (32F)	Primed
Secondary ICR	RL418	0.829367	Primed-hiPSC-P10 (32F)	Primed
Secondary ICR	RL418	0.485034	Primed-hiPSC-P10 (32F)	Primed
Secondary ICR	RL418	0.289755	Primed-hiPSC-P10 (32F)	Primed
Secondary ICR	RL418	0.514535	Primed-hiPSC-P10 (32F)	Primed
Secondary ICR	RL418	0.0117647	Primed-hiPSC-P10 (32F)	Primed
Maternal germline ICR	RL1751_1771	0.961224	Primed-hiPSC-P26 (32F)	Primed
Maternal germline ICR	RL1751_1771	0.930328	Primed-hiPSC-P26 (32F)	Primed
Maternal germline ICR	RL1751_1771	0.666667	Primed-hiPSC-P26 (32F)	Primed
Maternal germline ICR	RL1751_1771	0.546117	Primed-hiPSC-P26 (32F)	Primed
Maternal germline ICR	RL1751_1771	0.548267	Primed-hiPSC-P26 (32F)	Primed
Maternal germline ICR	RL1751_1771	0.96147	Primed-hiPSC-P26 (32F)	Primed
Maternal germline ICR	RL1751_1771	0.514381	Primed-hiPSC-P26 (32F)	Primed
Maternal germline ICR	RL1751_1771	0.164912	Primed-hiPSC-P26 (32F)	Primed
Maternal germline ICR	RL1751_1771	0.934363	Primed-hiPSC-P26 (32F)	Primed
Maternal germline ICR	RL1751_1771	0.487619	Primed-hiPSC-P26 (32F)	Primed
Maternal germline ICR	RL1751_1771	0.546931	Primed-hiPSC-P26 (32F)	Primed
Maternal germline ICR	RL1751_1771	0.887173	Primed-hiPSC-P26 (32F)	Primed
Maternal germline ICR	RL1751_1771	0.725316	Primed-hiPSC-P26 (32F)	Primed
Maternal germline ICR	RL1751_1771	0.944231	Primed-hiPSC-P26 (32F)	Primed
Maternal germline ICR	RL1751_1771	0.507338	Primed-hiPSC-P26 (32F)	Primed
Maternal germline ICR	RL1751_1771	0.361413	Primed-hiPSC-P26 (32F)	Primed
Maternal germline ICR	RL1751_1771	0.590839	Primed-hiPSC-P26 (32F)	Primed
Maternal germline ICR	RL1751_1771	0.666667	Primed-hiPSC-P26 (32F)	Primed
Maternal germline ICR	RL1751_1771	0.658747	Primed-hiPSC-P26 (32F)	Primed
Maternal germline ICR	RL1751_1771	0.50497	Primed-hiPSC-P26 (32F)	Primed
Maternal germline ICR	RL1751_1771	0.56734	Primed-hiPSC-P26 (32F)	Primed
Maternal germline ICR	RL1751_1771	0.972693	Primed-hiPSC-P26 (32F)	Primed
Maternal germline ICR	RL1751_1771	0.782609	Primed-hiPSC-P26 (32F)	Primed
Maternal germline ICR	RL1751_1771	0.5861	Primed-hiPSC-P26 (32F)	Primed
Maternal germline ICR	RL1751_1771	0.496788	Primed-hiPSC-P26 (32F)	Primed
Maternal germline ICR	RL1751_1771	0.607063	Primed-hiPSC-P26 (32F)	Primed
Maternal germline ICR	RL1751_1771	0.397959	Primed-hiPSC-P26 (32F)	Primed
Maternal germline ICR	RL1751_1771	0.747788	Primed-hiPSC-P26 (32F)	Primed
Maternal germline ICR	RL1751_1771	0.745156	Primed-hiPSC-P26 (32F)	Primed
Paternal germline ICR	RL1751_1771	0.909742	Primed-hiPSC-P26 (32F)	Primed
Paternal germline ICR	RL1751_1771	0.91543	Primed-hiPSC-P26 (32F)	Primed
Placenta-specific maternal ICR	RL1751_1771	0.0124113	Primed-hiPSC-P26 (32F)	Primed
Placenta-specific maternal ICR	RL1751_1771	0.210454	Primed-hiPSC-P26 (32F)	Primed
Placenta-specific maternal ICR	RL1751_1771	0.00755287	Primed-hiPSC-P26 (32F)	Primed
Placenta-specific maternal ICR	RL1751_1771	0.0220994	Primed-hiPSC-P26 (32F)	Primed
Placenta-specific maternal ICR	RL1751_1771	0.0349127	Primed-hiPSC-P26 (32F)	Primed
Placenta-specific maternal ICR	RL1751_1771	0.454265	Primed-hiPSC-P26 (32F)	Primed
Placenta-specific maternal ICR	RL1751_1771	0.938985	Primed-hiPSC-P26 (32F)	Primed
Placenta-specific maternal ICR	RL1751_1771	0.938208	Primed-hiPSC-P26 (32F)	Primed
Placenta-specific maternal ICR	RL1751_1771	0.443038	Primed-hiPSC-P26 (32F)	Primed
Placenta-specific maternal ICR	RL1751_1771	0.190625	Primed-hiPSC-P26 (32F)	Primed
Placenta-specific maternal ICR	RL1751_1771	0.0651956	Primed-hiPSC-P26 (32F)	Primed
Placenta-specific maternal ICR	RL1751_1771	0.129252	Primed-hiPSC-P26 (32F)	Primed
Placenta-specific maternal ICR	RL1751_1771	0.93038	Primed-hiPSC-P26 (32F)	Primed
Placenta-specific maternal ICR	RL1751_1771	0.0215164	Primed-hiPSC-P26 (32F)	Primed
Placenta-specific maternal ICR	RL1751_1771	0.402734	Primed-hiPSC-P26 (32F)	Primed
Secondary ICR	RL1751_1771	0.0932476	Primed-hiPSC-P26 (32F)	Primed
Secondary ICR	RL1751_1771	0.187755	Primed-hiPSC-P26 (32F)	Primed
Secondary ICR	RL1751_1771	0.0292553	Primed-hiPSC-P26 (32F)	Primed
Secondary ICR	RL1751_1771	0.902305	Primed-hiPSC-P26 (32F)	Primed
Secondary ICR	RL1751_1771	0.00552486	Primed-hiPSC-P26 (32F)	Primed
Secondary ICR	RL1751_1771	0.934586	Primed-hiPSC-P26 (32F)	Primed
Secondary ICR	RL1751_1771	0.503297	Primed-hiPSC-P26 (32F)	Primed
Secondary ICR	RL1751_1771	0.565891	Primed-hiPSC-P26 (32F)	Primed
Secondary ICR	RL1751_1771	0.555556	Primed-hiPSC-P26 (32F)	Primed
Secondary ICR	RL1751_1771	0.707763	Primed-hiPSC-P26 (32F)	Primed
Secondary ICR	RL1751_1771	0.454054	Primed-hiPSC-P26 (32F)	Primed
Secondary ICR	RL1751_1771	0.593657	Primed-hiPSC-P26 (32F)	Primed
Secondary ICR	RL1751_1771	0.253165	Primed-hiPSC-P26 (32F)	Primed
Secondary ICR	RL1751_1771	0.433715	Primed-hiPSC-P26 (32F)	Primed
Secondary ICR	RL1751_1771	0.951773	Primed-hiPSC-P26 (32F)	Primed
Secondary ICR	RL1751_1771	0.688391	Primed-hiPSC-P26 (32F)	Primed
Secondary ICR	RL1751_1771	0.873561	Primed-hiPSC-P26 (32F)	Primed
Secondary ICR	RL1751_1771	0.580871	Primed-hiPSC-P26 (32F)	Primed
Secondary ICR	RL1751_1771	0.659933	Primed-hiPSC-P26 (32F)	Primed
Secondary ICR	RL1751_1771	0.898438	Primed-hiPSC-P26 (32F)	Primed
Secondary ICR	RL1751_1771	0.0231023	Primed-hiPSC-P26 (32F)	Primed
