# Supplementary material for: Transient naive reprogramming corrects hiPS cells functionally and epigenetically
Source: Nature. 2023 Aug 16;620(7975):863–72. doi: 10.1038/s41586-023-06424-7 (PMC10447250; doi:10.1038/s41586-023-06424-7)
Supplement: Supplementary file 16 — Source Data Fig. 3 [file 41586_2023_6424_MOESM16_ESM.xlsx]

## Sheet: Fig_3b
variable	value	n	.group
TNT-hiPSC	FALSE	781	2
TNT-hiPSC	TRUE	1946	2
NtP-hiPSC	FALSE	605	1
NtP-hiPSC	TRUE	2122	1

## Sheet: Fig_3c
class	variable	value
Memory_hypermethylation	TNT	0.0187357
Aberrant_hypermethylation	TNT	0.0550126
Aberrant_hypermethylation	TNT	0.00894135
Memory_hypomethylation	TNT	-0.840336
Aberrant_hypermethylation	TNT	0.0243833
Aberrant_hypermethylation	TNT	0.0625477
Aberrant_hypomethylation	TNT	-0.593346
Aberrant_hypermethylation	TNT	0.0318711
Memory_hypermethylation	TNT	0.0715062
Memory_hypomethylation	TNT	-0.44567
Memory_hypomethylation	TNT	-0.664798
Aberrant_hypomethylation	TNT	-0.420887
Memory_hypomethylation	TNT	-0.696119
Aberrant_hypermethylation	TNT	0.00948324
Partial_hypomethylation_memory	TNT	-0.648047
Aberrant_hypomethylation	TNT	-0.589118
Aberrant_hypermethylation	TNT	-0.00791164
Memory_hypomethylation	TNT	-0.54666
Memory_hypomethylation	TNT	-0.382049
Aberrant_hypomethylation	TNT	-0.285817
Memory_hypermethylation	TNT	0.0592498
Memory_hypomethylation	TNT	-0.683137
Memory_hypomethylation	TNT	-0.687726
Memory_hypomethylation	TNT	-0.0234406
Aberrant_hypermethylation	TNT	-0.0276454
Aberrant_hypermethylation	TNT	-0.0483593
Aberrant_hypermethylation	TNT	0.0198843
Memory_hypomethylation	TNT	-0.599927
Aberrant_hypomethylation	TNT	-0.21907
Memory_hypomethylation	TNT	-0.625924
Memory_hypomethylation	TNT	-0.0269996
Aberrant_hypermethylation	TNT	0.0514159
Memory_hypomethylation	TNT	-0.0409882
Memory_hypomethylation	TNT	-0.552287
Memory_hypomethylation	TNT	-0.570103
Partial_hypomethylation_memory	TNT	-0.486832
Aberrant_hypermethylation	TNT	-0.040025
Memory_hypermethylation	TNT	0.15099
Memory_hypomethylation	TNT	-0.284299
Memory_hypermethylation	TNT	0.0105115
Memory_hypomethylation	TNT	-0.536959
Memory_hypomethylation	TNT	-0.556933
Memory_hypermethylation	TNT	0.040133
Memory_hypomethylation	TNT	-0.779891
Memory_hypomethylation	TNT	-0.648232
Memory_hypomethylation	TNT	-0.631514
Memory_hypomethylation	TNT	-0.565961
Partial_hypomethylation_memory	TNT	-0.550802
Memory_hypomethylation	TNT	-0.681525
Memory_hypomethylation	TNT	-0.484879
Memory_hypomethylation	TNT	-0.530238
Memory_hypomethylation	TNT	-0.0692322
Memory_hypomethylation	TNT	-0.0131289
Memory_hypomethylation	TNT	-0.529111
Memory_hypomethylation	TNT	-0.0439238
Memory_hypomethylation	TNT	-0.269542
Memory_hypomethylation	TNT	-0.58251
Memory_hypomethylation	TNT	-0.0369846
Memory_hypomethylation	TNT	-0.0292778
Partial_hypomethylation_memory	TNT	-0.717968
Memory_hypomethylation	TNT	-0.00929765
Memory_hypomethylation	TNT	-0.00293796
Aberrant_hypermethylation	TNT	0.208665
Aberrant_hypermethylation	TNT	0.000749226
Aberrant_hypomethylation	TNT	-0.506492
Memory_hypomethylation	TNT	-0.469044
Memory_hypomethylation	TNT	-0.0251567
Aberrant_hypomethylation	TNT	-0.388738
Partial_hypomethylation_memory	TNT	-0.187432
Memory_hypomethylation	TNT	-0.567981
Memory_hypomethylation	TNT	-0.0687851
Aberrant_hypermethylation	TNT	0.0977747
Aberrant_hypermethylation	TNT	0.43632
Memory_hypomethylation	TNT	-0.51952
Memory_hypomethylation	TNT	-0.508349
Memory_hypomethylation	TNT	-0.0299444
Memory_hypomethylation	TNT	-0.0929259
Memory_hypomethylation	TNT	-0.531912
Aberrant_hypermethylation	TNT	-0.050935
Memory_hypomethylation	TNT	-0.203902
Memory_hypomethylation	TNT	-0.0130764
Aberrant_hypermethylation	TNT	-0.00195413
Memory_hypomethylation	TNT	-0.0335821
Memory_hypomethylation	TNT	-0.0360146
Memory_hypomethylation	TNT	-0.0157024
Memory_hypomethylation	TNT	-0.026216
Memory_hypomethylation	TNT	-0.0453369
Memory_hypomethylation	TNT	-0.538185
Memory_hypomethylation	TNT	-0.0779334
Aberrant_hypermethylation	TNT	0.321452
Memory_hypomethylation	TNT	-0.181292
Memory_hypomethylation	TNT	-0.755333
Memory_hypomethylation	TNT	-0.0277181
Partial_hypomethylation_memory	TNT	-0.0277886
Memory_hypomethylation	TNT	-0.670638
Memory_hypomethylation	TNT	-0.0166976
Memory_hypomethylation	TNT	-0.0261332
Memory_hypomethylation	TNT	0.00101827
Memory_hypomethylation	TNT	-0.050002
Partial_hypermethyation_memory	TNT	0.128045
Memory_hypomethylation	TNT	-0.686593
Memory_hypomethylation	TNT	-0.0470083
Memory_hypomethylation	TNT	-0.0233637
Memory_hypomethylation	TNT	-0.00848486
Memory_hypomethylation	TNT	-0.573722
Aberrant_hypermethylation	TNT	0.0480083
Aberrant_hypermethylation	TNT	0.00338895
Memory_hypomethylation	TNT	-0.0300974
Memory_hypomethylation	TNT	-0.0205569
Memory_hypomethylation	TNT	-0.0249579
Memory_hypomethylation	TNT	-0.0266937
Memory_hypomethylation	TNT	-0.510805
Memory_hypomethylation	TNT	-0.658127
Memory_hypomethylation	TNT	0.0149646
Memory_hypomethylation	TNT	-0.0297095
Memory_hypomethylation	TNT	-0.392019
Aberrant_hypomethylation	TNT	-0.0245089
Aberrant_hypermethylation	TNT	0.261587
Memory_hypomethylation	TNT	-0.0392595
Partial_hypomethylation_memory	TNT	-0.726953
Memory_hypomethylation	TNT	-0.0476602
Memory_hypomethylation	TNT	-0.690127
Memory_hypomethylation	TNT	-0.00985537
Memory_hypomethylation	TNT	0.0124562
Partial_hypomethylation_memory	TNT	-0.0455811
Memory_hypomethylation	TNT	-0.311488
Memory_hypomethylation	TNT	-0.0198199
Memory_hypomethylation	TNT	-0.00573513
Partial_hypomethylation_memory	TNT	-0.0130235
Memory_hypomethylation	TNT	-0.00403362
Memory_hypermethylation	TNT	0.530437
Memory_hypomethylation	TNT	-0.0161273
Memory_hypermethylation	TNT	0.168435
Memory_hypomethylation	TNT	-0.0274058
Memory_hypomethylation	TNT	-0.56084
Memory_hypomethylation	TNT	-0.0235675
Memory_hypomethylation	TNT	-0.0754833
Memory_hypomethylation	TNT	-0.327748
Aberrant_hypermethylation	TNT	-0.0161891
Memory_hypomethylation	TNT	-0.37514
Memory_hypomethylation	TNT	-0.0011931
Memory_hypomethylation	TNT	-0.0165048
Memory_hypomethylation	TNT	-0.0180851
Memory_hypomethylation	TNT	-0.0411681
Memory_hypomethylation	TNT	-0.0112862
Memory_hypomethylation	TNT	-0.0599255
Memory_hypomethylation	TNT	-0.36886
Memory_hypomethylation	TNT	-0.059584
Memory_hypomethylation	TNT	-0.245806
Memory_hypomethylation	TNT	-0.0246627
Memory_hypomethylation	TNT	-0.0326352
Memory_hypomethylation	TNT	-0.0151776
Partial_hypomethylation_memory	TNT	-0.432528
Memory_hypomethylation	TNT	-0.0259153
Memory_hypomethylation	TNT	-0.635866
Memory_hypomethylation	TNT	-0.0540676
Partial_hypomethylation_memory	TNT	-0.00670496
Aberrant_hypomethylation	TNT	-0.139962
Memory_hypomethylation	TNT	-0.0348499
Partial_hypomethylation_memory	TNT	-0.0524911
Memory_hypermethylation	TNT	0.360136
Memory_hypomethylation	TNT	-0.0445563
Memory_hypomethylation	TNT	-0.00372873
Partial_hypomethylation_memory	TNT	-0.0483603
Memory_hypomethylation	TNT	-0.511779
Partial_hypomethylation_memory	TNT	-0.0853741
Memory_hypomethylation	TNT	-0.01676
Memory_hypomethylation	TNT	-0.0503169
Aberrant_hypomethylation	TNT	-0.092347
Memory_hypomethylation	TNT	-0.16236
Memory_hypomethylation	TNT	-0.0144262
Memory_hypermethylation	TNT	0.231984
Memory_hypomethylation	TNT	-0.640372
Memory_hypomethylation	TNT	-0.740276
Partial_hypomethylation_memory	TNT	-0.0369342
Memory_hypomethylation	TNT	-0.0437585
Memory_hypomethylation	TNT	-0.0644717
Memory_hypomethylation	TNT	-0.00389501
Memory_hypomethylation	TNT	-0.0109965
Memory_hypomethylation	TNT	-0.0280724
Memory_hypomethylation	TNT	-0.146157
Memory_hypomethylation	TNT	-0.0259994
Memory_hypomethylation	TNT	-0.00666458
Aberrant_hypermethylation	TNT	-0.019809
Partial_hypomethylation_memory	TNT	-0.826807
Memory_hypomethylation	TNT	-0.646019
Memory_hypomethylation	TNT	-0.710909
Memory_hypomethylation	TNT	-0.609848
Partial_hypomethylation_memory	TNT	-0.194949
Partial_hypomethylation_memory	TNT	-0.00449869
Partial_hypomethylation_memory	TNT	-0.0195878
Memory_hypomethylation	TNT	-0.567071
Partial_hypomethylation_memory	TNT	-0.302108
Memory_hypomethylation	TNT	-0.0134653
Memory_hypomethylation	TNT	-0.0552503
Memory_hypomethylation	TNT	-0.00998134
Aberrant_hypermethylation	TNT	0.204545
Aberrant_hypermethylation	TNT	-0.00445295
Aberrant_hypermethylation	TNT	-0.0235144
Memory_hypomethylation	TNT	-0.00387915
Memory_hypermethylation	TNT	0.479446
Memory_hypomethylation	TNT	-0.511888
Aberrant_hypermethylation	TNT	0.167212
Partial_hypomethylation_memory	TNT	-0.231997
Memory_hypomethylation	TNT	-0.590464
Memory_hypomethylation	TNT	-0.694853
Partial_hypomethylation_memory	TNT	-0.37056
Memory_hypomethylation	TNT	-0.381944
Partial_hypomethylation_memory	TNT	0.0206226
Memory_hypomethylation	TNT	-0.0284335
Partial_hypomethylation_memory	TNT	-0.501476
Memory_hypomethylation	TNT	-0.0169552
Memory_hypomethylation	TNT	-0.0258055
Partial_hypomethylation_memory	TNT	-0.00782648
Partial_hypomethylation_memory	TNT	-0.0254648
Memory_hypomethylation	TNT	0.0147092
Memory_hypomethylation	TNT	-0.0292949
Aberrant_hypermethylation	TNT	-0.0740001
Aberrant_hypomethylation	TNT	-0.255378
Partial_hypomethylation_memory	TNT	-0.0148498
Memory_hypomethylation	TNT	0.0125677
Partial_hypomethylation_memory	TNT	-0.548949
Memory_hypomethylation	TNT	-0.0380891
Memory_hypomethylation	TNT	-0.209086
Memory_hypomethylation	TNT	-0.000762243
Memory_hypomethylation	TNT	-0.0410512
Memory_hypomethylation	TNT	-0.603112
Aberrant_hypermethylation	TNT	0.421655
Memory_hypomethylation	TNT	-0.0129145
Memory_hypomethylation	TNT	-0.0497126
Memory_hypomethylation	TNT	-0.0567859
Memory_hypomethylation	TNT	-0.0398122
Memory_hypomethylation	TNT	-0.0803535
Partial_hypomethylation_memory	TNT	-0.727325
Memory_hypomethylation	TNT	-0.148054
Partial_hypomethylation_memory	TNT	-0.0144274
Memory_hypomethylation	TNT	-0.0408082
Memory_hypomethylation	TNT	-0.0260299
Memory_hypomethylation	TNT	-0.374954
Memory_hypomethylation	TNT	-0.0697591
Memory_hypomethylation	TNT	0.00259219
Aberrant_hypermethylation	TNT	0.148453
Memory_hypomethylation	TNT	-0.00159921
Memory_hypomethylation	TNT	-0.646003
Aberrant_hypermethylation	TNT	-0.123763
Memory_hypomethylation	TNT	-0.0346052
Partial_hypomethylation_memory	TNT	-0.0296233
Partial_hypomethylation_memory	TNT	-0.701725
Memory_hypomethylation	TNT	-0.0590989
Partial_hypomethylation_memory	TNT	-0.0845724
Aberrant_hypermethylation	TNT	-0.0366144
Memory_hypomethylation	TNT	-0.677291
Memory_hypomethylation	TNT	-0.0136019
Memory_hypomethylation	TNT	-0.0273837
Memory_hypomethylation	TNT	-0.0649045
Memory_hypomethylation	TNT	-0.454311
Memory_hypomethylation	TNT	-0.150588
Partial_hypomethylation_memory	TNT	-0.00237386
Partial_hypomethylation_memory	TNT	-0.0440838
Aberrant_hypomethylation	TNT	-0.272284
Partial_hypomethylation_memory	TNT	-0.00269068
Partial_hypomethylation_memory	TNT	-0.0269522
Memory_hypomethylation	TNT	-0.0285434
Memory_hypomethylation	TNT	-0.170477
Memory_hypomethylation	TNT	-0.42141
Memory_hypomethylation	TNT	-0.00702691
Memory_hypomethylation	TNT	0.0163713
Partial_hypomethylation_memory	TNT	-0.0291227
Aberrant_hypermethylation	TNT	0.0101038
Partial_hypomethylation_memory	TNT	-0.589719
Memory_hypomethylation	TNT	-0.00055405
Partial_hypomethylation_memory	TNT	-0.0252174
Memory_hypomethylation	TNT	0.00452416
Memory_hypermethylation	TNT	0.220346
Memory_hypomethylation	TNT	-0.164774
Memory_hypomethylation	TNT	-0.188405
Partial_hypomethylation_memory	TNT	-0.72225
Memory_hypomethylation	TNT	-0.306037
Memory_hypomethylation	TNT	-0.295833
Memory_hypomethylation	TNT	-0.086402
Partial_hypomethylation_memory	TNT	-0.855025
Aberrant_hypomethylation	TNT	-0.186652
Memory_hypomethylation	TNT	-0.200252
Partial_hypomethylation_memory	TNT	-0.713823
Memory_hypomethylation	TNT	-0.56638
Memory_hypomethylation	TNT	-0.0208716
Memory_hypomethylation	TNT	-0.656656
Memory_hypomethylation	TNT	-0.00661051
Memory_hypomethylation	TNT	-0.0108338
Partial_hypomethylation_memory	TNT	-0.025844
Aberrant_hypomethylation	TNT	-0.158845
Memory_hypomethylation	TNT	-0.180019
Memory_hypomethylation	TNT	-0.0381725
Memory_hypomethylation	TNT	-0.00431243
Aberrant_hypermethylation	TNT	-0.0300858
Memory_hypomethylation	TNT	-0.0312089
Memory_hypomethylation	TNT	-0.0360077
Partial_hypomethylation_memory	TNT	0.00479005
Aberrant_hypermethylation	TNT	0.0857425
Partial_hypomethylation_memory	TNT	-0.561385
Memory_hypomethylation	TNT	-0.0385005
Memory_hypomethylation	TNT	-0.051368
Memory_hypomethylation	TNT	-0.12729
Memory_hypomethylation	TNT	-0.000725167
Memory_hypomethylation	TNT	-0.0179263
Memory_hypomethylation	TNT	-0.0017452
Partial_hypomethylation_memory	TNT	-0.0337344
Memory_hypomethylation	TNT	-0.650997
Memory_hypomethylation	TNT	-0.0249406
Partial_hypomethylation_memory	TNT	-0.00337046
Partial_hypomethylation_memory	TNT	-0.0118586
Memory_hypomethylation	TNT	-0.0214895
Memory_hypomethylation	TNT	-0.0108174
Memory_hypomethylation	TNT	-0.471414
Memory_hypomethylation	TNT	-0.535739
Partial_hypomethylation_memory	TNT	-0.0093163
Memory_hypomethylation	TNT	-0.565184
Memory_hypomethylation	TNT	-0.0384063
Memory_hypomethylation	TNT	-0.356424
Partial_hypomethylation_memory	TNT	-0.0213964
Memory_hypomethylation	TNT	-0.0238961
Memory_hypomethylation	TNT	-0.0518027
Memory_hypomethylation	TNT	-0.00576335
Partial_hypomethylation_memory	TNT	-0.115078
Memory_hypomethylation	TNT	-0.0641692
Memory_hypomethylation	TNT	-0.00781664
Memory_hypomethylation	TNT	-0.61313
Aberrant_hypermethylation	TNT	0.206998
Partial_hypomethylation_memory	TNT	-0.460136
Memory_hypomethylation	TNT	-0.0339943
Memory_hypomethylation	TNT	-0.2428
Memory_hypomethylation	TNT	-0.149103
Memory_hypomethylation	TNT	0.02709
Memory_hypomethylation	TNT	-0.384377
Memory_hypomethylation	TNT	-0.210738
Memory_hypomethylation	TNT	-0.0148483
Partial_hypomethylation_memory	TNT	-0.213233
Partial_hypomethylation_memory	TNT	-0.519886
Memory_hypomethylation	TNT	-0.0186859
Memory_hypomethylation	TNT	-0.0374691
Partial_hypomethylation_memory	TNT	-0.800651
Memory_hypermethylation	TNT	-0.0120427
Memory_hypomethylation	TNT	-0.00680052
Aberrant_hypomethylation	TNT	-0.569092
Partial_hypomethylation_memory	TNT	-0.578877
Memory_hypomethylation	TNT	-0.0305202
Memory_hypermethylation	TNT	0.2595
Partial_hypomethylation_memory	TNT	-0.012103
Memory_hypomethylation	TNT	-0.618528
Memory_hypermethylation	TNT	0.0534417
Aberrant_hypermethylation	TNT	0.142683
Memory_hypomethylation	TNT	-0.00649606
Memory_hypomethylation	TNT	-0.326698
Memory_hypomethylation	TNT	-0.125508
Memory_hypomethylation	TNT	-0.196998
Partial_hypomethylation_memory	TNT	-0.0365794
Memory_hypomethylation	TNT	0.0160086
Aberrant_hypermethylation	TNT	0.217362
Aberrant_hypermethylation	TNT	-0.00742032
Memory_hypomethylation	TNT	-0.51989
Memory_hypermethylation	TNT	-0.0362675
Memory_hypomethylation	TNT	-0.0709522
Memory_hypomethylation	TNT	-0.318194
Memory_hypomethylation	TNT	-0.0598116
Partial_hypomethylation_memory	TNT	-0.198958
Memory_hypermethylation	TNT	0.212893
Memory_hypomethylation	TNT	-0.297532
Partial_hypomethylation_memory	TNT	-0.0929187
Memory_hypomethylation	TNT	-0.474263
Memory_hypomethylation	TNT	-0.155252
Memory_hypomethylation	TNT	-0.100535
Memory_hypermethylation	TNT	0.169565
Memory_hypomethylation	TNT	-0.248968
Memory_hypomethylation	TNT	0.048457
Memory_hypomethylation	TNT	-0.30639
Aberrant_hypermethylation	TNT	0.276087
Memory_hypomethylation	TNT	-0.0160752
Memory_hypermethylation	TNT	0.205557
Memory_hypomethylation	TNT	-0.0433264
Aberrant_hypermethylation	TNT	0.206662
Memory_hypermethylation	TNT	0.485463
Aberrant_hypermethylation	TNT	0.0897636
Partial_hypomethylation_memory	TNT	-0.0590401
Memory_hypomethylation	TNT	-0.679608
Memory_hypomethylation	TNT	-0.223942
Partial_hypomethylation_memory	TNT	-0.00880598
Memory_hypomethylation	TNT	-0.0435068
Memory_hypomethylation	TNT	-0.300847
Memory_hypermethylation	TNT	0.0381572
Memory_hypomethylation	TNT	-0.206765
Memory_hypomethylation	TNT	-0.0640686
Memory_hypomethylation	TNT	-0.402126
Partial_hypomethylation_memory	TNT	-0.00830249
Memory_hypomethylation	TNT	-0.481993
Partial_hypomethylation_memory	TNT	-0.516527
Memory_hypermethylation	TNT	-0.0321285
Memory_hypomethylation	TNT	-0.0648422
Memory_hypomethylation	TNT	-0.574641
Aberrant_hypomethylation	TNT	-0.297221
Memory_hypermethylation	TNT	0.37688
Memory_hypomethylation	TNT	-0.034763
Partial_hypomethylation_memory	TNT	-0.768506
Memory_hypomethylation	TNT	-0.125198
Partial_hypomethylation_memory	TNT	-0.255687
Memory_hypomethylation	TNT	-0.135219
Partial_hypomethylation_memory	TNT	-0.144186
Memory_hypomethylation	TNT	-0.0640364
Aberrant_hypomethylation	TNT	-0.0199322
Memory_hypomethylation	TNT	-0.0362311
Memory_hypomethylation	TNT	-0.0152383
Aberrant_hypermethylation	TNT	0.416454
Memory_hypomethylation	TNT	-0.0176659
Partial_hypomethylation_memory	TNT	-0.68398
Memory_hypomethylation	TNT	0.0253719
Memory_hypomethylation	TNT	-0.397376
Aberrant_hypermethylation	TNT	0.351612
Partial_hypomethylation_memory	TNT	-0.0251176
Memory_hypermethylation	TNT	-0.0158902
Memory_hypomethylation	TNT	-0.121343
Memory_hypomethylation	TNT	-0.00388493
Memory_hypomethylation	TNT	-0.0497698
Partial_hypomethylation_memory	TNT	-0.0289196
Aberrant_hypomethylation	TNT	-0.0575188
Aberrant_hypermethylation	TNT	0.222211
Memory_hypomethylation	TNT	-0.0183257
Memory_hypomethylation	TNT	-0.766979
Memory_hypomethylation	TNT	-0.312086
Memory_hypomethylation	TNT	0.0140028
Memory_hypomethylation	TNT	-0.135099
Aberrant_hypomethylation	TNT	-0.231319
Partial_hypomethylation_memory	TNT	-0.0676889
Memory_hypomethylation	TNT	-0.0121708
Memory_hypomethylation	TNT	0.0213878
Partial_hypomethylation_memory	TNT	-0.024491
Memory_hypomethylation	TNT	-0.0112749
Memory_hypomethylation	TNT	-0.0519677
Partial_hypomethylation_memory	TNT	-0.0177855
Memory_hypomethylation	TNT	-0.725534
Memory_hypomethylation	TNT	-0.00695114
Memory_hypomethylation	TNT	-0.0208242
Memory_hypomethylation	TNT	0.00117206
Memory_hypomethylation	TNT	-0.0190661
Aberrant_hypomethylation	TNT	-0.189753
Partial_hypermethyation_memory	TNT	0.132303
Memory_hypomethylation	TNT	-0.325829
Memory_hypomethylation	TNT	-0.0943063
Partial_hypomethylation_memory	TNT	-0.0158357
Memory_hypomethylation	TNT	-0.486625
Memory_hypomethylation	TNT	-0.137063
Memory_hypomethylation	TNT	0.000451687
Memory_hypomethylation	TNT	-0.209345
Memory_hypomethylation	TNT	-0.364745
Memory_hypomethylation	TNT	-0.076946
Memory_hypomethylation	TNT	-0.194557
Memory_hypomethylation	TNT	-0.0146329
Aberrant_hypermethylation	TNT	-0.0590259
Memory_hypomethylation	TNT	-0.507725
Memory_hypermethylation	TNT	0.152241
Memory_hypomethylation	TNT	-0.185761
Aberrant_hypermethylation	TNT	-0.0190441
Partial_hypomethylation_memory	TNT	-0.0278346
Memory_hypomethylation	TNT	-0.0334393
Memory_hypomethylation	TNT	-0.0333593
Memory_hypomethylation	TNT	-0.396966
Memory_hypomethylation	TNT	-0.543379
Partial_hypermethyation_memory	TNT	0.102248
Memory_hypomethylation	TNT	-0.434719
Partial_hypomethylation_memory	TNT	-0.00011948
Memory_hypomethylation	TNT	-0.00788074
Memory_hypomethylation	TNT	-0.65254
Memory_hypomethylation	TNT	-0.158127
Aberrant_hypermethylation	TNT	0.170077
Memory_hypermethylation	TNT	0.0962613
Partial_hypomethylation_memory	TNT	-0.192372
Memory_hypomethylation	TNT	0.0269453
Memory_hypomethylation	TNT	-0.255775
Memory_hypomethylation	TNT	-0.0117449
Memory_hypomethylation	TNT	-0.318067
Memory_hypomethylation	TNT	-0.0528493
Aberrant_hypermethylation	TNT	0.136992
Aberrant_hypermethylation	TNT	0.270984
Memory_hypomethylation	TNT	-0.441726
Aberrant_hypermethylation	TNT	0.278255
Memory_hypomethylation	TNT	-0.381653
Partial_hypomethylation_memory	TNT	-0.582304
Memory_hypermethylation	TNT	0.0594804
Memory_hypomethylation	TNT	0.00230626
Memory_hypermethylation	TNT	0.0796179
Memory_hypomethylation	TNT	-0.0941513
Partial_hypomethylation_memory	TNT	-0.619521
Memory_hypomethylation	TNT	-0.00695711
Memory_hypomethylation	TNT	-0.00680899
Aberrant_hypomethylation	TNT	-0.153421
Partial_hypomethylation_memory	TNT	-0.0284428
Memory_hypomethylation	TNT	-0.408826
Memory_hypomethylation	TNT	-0.31384
Memory_hypomethylation	TNT	-0.118377
Memory_hypomethylation	TNT	0.00236607
Memory_hypomethylation	TNT	-0.434274
Memory_hypomethylation	TNT	-0.0114566
Memory_hypomethylation	TNT	-0.033052
Memory_hypomethylation	TNT	-0.147534
Memory_hypomethylation	TNT	-0.156473
Memory_hypomethylation	TNT	-0.0192971
Partial_hypomethylation_memory	TNT	-0.0466006
Memory_hypomethylation	TNT	-0.503017
Memory_hypomethylation	TNT	-0.350965
Partial_hypomethylation_memory	TNT	0.0107755
Memory_hypomethylation	TNT	-0.122475
Aberrant_hypermethylation	TNT	-0.113235
Partial_hypomethylation_memory	TNT	-0.617164
Memory_hypomethylation	TNT	-0.356025
Partial_hypomethylation_memory	TNT	-0.00930815
Partial_hypomethylation_memory	TNT	-0.0214214
Partial_hypomethylation_memory	TNT	0.00885534
Memory_hypomethylation	TNT	-0.0164595
Aberrant_hypomethylation	TNT	-0.510382
Partial_hypomethylation_memory	TNT	-0.71291
Memory_hypomethylation	TNT	-0.0862105
Memory_hypermethylation	TNT	-0.0423942
Memory_hypomethylation	TNT	-0.019927
Memory_hypomethylation	TNT	-0.0025106
Partial_hypomethylation_memory	TNT	-0.0274842
Memory_hypomethylation	TNT	-0.0500949
Partial_hypomethylation_memory	TNT	-0.615898
Partial_hypomethylation_memory	TNT	-0.029387
Aberrant_hypomethylation	TNT	-0.407212
Memory_hypomethylation	TNT	-0.0307616
Partial_hypomethylation_memory	TNT	-0.579369
Memory_hypomethylation	TNT	0.0121518
Memory_hypomethylation	TNT	-0.0262163
Memory_hypermethylation	TNT	0.155166
Memory_hypomethylation	TNT	-0.193452
Memory_hypermethylation	TNT	0.0656665
Memory_hypomethylation	TNT	-0.0219108
Memory_hypomethylation	TNT	-0.509044
Memory_hypermethylation	TNT	0.185436
Aberrant_hypermethylation	TNT	0.233876
Memory_hypermethylation	TNT	0.162891
Memory_hypomethylation	TNT	-0.0675179
Memory_hypomethylation	TNT	-0.375222
Aberrant_hypermethylation	TNT	-0.0528032
Memory_hypomethylation	TNT	-0.0423224
Memory_hypomethylation	TNT	-0.137788
Partial_hypomethylation_memory	TNT	0.0270257
Memory_hypomethylation	TNT	-0.00376619
Aberrant_hypermethylation	TNT	0.00755446
Memory_hypomethylation	TNT	-0.0318269
Memory_hypomethylation	TNT	-0.164816
Memory_hypomethylation	TNT	-0.314323
Memory_hypomethylation	TNT	-0.326119
Partial_hypomethylation_memory	TNT	-0.0249746
Partial_hypomethylation_memory	TNT	-0.416205
Memory_hypomethylation	TNT	-0.101464
Memory_hypomethylation	TNT	-0.0468937
Memory_hypermethylation	TNT	0.231232
Partial_hypomethylation_memory	TNT	-0.0194814
Memory_hypomethylation	TNT	-0.102794
Memory_hypomethylation	TNT	-0.0112013
Memory_hypomethylation	TNT	-0.22279
Memory_hypermethylation	TNT	0.211686
Memory_hypomethylation	TNT	-0.035365
Partial_hypomethylation_memory	TNT	-0.435885
Memory_hypomethylation	TNT	-0.0339926
Memory_hypomethylation	TNT	-0.0123894
Memory_hypomethylation	TNT	-0.0255538
Partial_hypomethylation_memory	TNT	-0.712092
Memory_hypomethylation	TNT	-0.262018
Aberrant_hypomethylation	TNT	-0.212893
Partial_hypomethylation_memory	TNT	-0.000154989
Memory_hypomethylation	TNT	-0.00855595
Aberrant_hypermethylation	TNT	0.0514606
Memory_hypomethylation	TNT	-0.0542398
Partial_hypomethylation_memory	TNT	-0.00136772
Memory_hypomethylation	TNT	-0.0690846
Partial_hypomethylation_memory	TNT	-0.0102978
Memory_hypomethylation	TNT	-0.0608898
Aberrant_hypomethylation	TNT	-0.524783
Memory_hypomethylation	TNT	-0.0952248
Aberrant_hypomethylation	TNT	-0.322176
Memory_hypermethylation	TNT	0.392635
Memory_hypomethylation	TNT	-0.0675742
Memory_hypomethylation	TNT	-0.146346
Aberrant_hypermethylation	TNT	0.247371
Memory_hypomethylation	TNT	-0.0313322
Memory_hypomethylation	TNT	-0.0884018
Memory_hypomethylation	TNT	-0.591867
Partial_hypomethylation_memory	TNT	-0.490385
Partial_hypomethylation_memory	TNT	-0.0610478
Memory_hypomethylation	TNT	-0.12151
Memory_hypomethylation	TNT	-0.328508
Partial_hypomethylation_memory	TNT	-0.0288742
Memory_hypomethylation	TNT	-0.162223
Partial_hypomethylation_memory	TNT	-0.0132181
Memory_hypomethylation	TNT	-0.062423
Memory_hypomethylation	TNT	-0.249431
Memory_hypomethylation	TNT	-0.39092
Memory_hypomethylation	TNT	-0.0310804
Memory_hypomethylation	TNT	0.0318186
Memory_hypomethylation	TNT	-0.0395468
Aberrant_hypermethylation	TNT	0.191831
Memory_hypomethylation	TNT	-0.0357163
Memory_hypomethylation	TNT	-0.0241974
Partial_hypomethylation_memory	TNT	-0.528323
Memory_hypomethylation	TNT	-0.0245953
Partial_hypomethylation_memory	TNT	0.020262
Aberrant_hypermethylation	TNT	0.182244
Memory_hypomethylation	TNT	-0.0372951
Aberrant_hypermethylation	TNT	-0.122279
Memory_hypomethylation	TNT	-0.0184223
Memory_hypomethylation	TNT	-0.267894
Partial_hypomethylation_memory	TNT	-0.0144371
Memory_hypomethylation	TNT	-0.256845
Memory_hypomethylation	TNT	-0.296305
Memory_hypomethylation	TNT	0.0163217
Memory_hypomethylation	TNT	-0.0392525
Memory_hypomethylation	TNT	-0.0327046
Memory_hypomethylation	TNT	-0.00191161
Memory_hypomethylation	TNT	-0.0730967
Partial_hypomethylation_memory	TNT	-0.0127212
Memory_hypomethylation	TNT	-0.0722336
Partial_hypermethyation_memory	TNT	0.23542
Aberrant_hypermethylation	TNT	0.0966588
Memory_hypomethylation	TNT	-0.257481
Memory_hypomethylation	TNT	-0.00859067
Aberrant_hypomethylation	TNT	-0.131253
Partial_hypomethylation_memory	TNT	-0.121381
Memory_hypomethylation	TNT	-0.148488
Memory_hypomethylation	TNT	-0.050079
Memory_hypomethylation	TNT	-0.0104077
Memory_hypomethylation	TNT	-0.0940434
Partial_hypomethylation_memory	TNT	-0.0124644
Aberrant_hypermethylation	TNT	0.582437
Memory_hypomethylation	TNT	-0.0550418
Memory_hypomethylation	TNT	-0.651194
Partial_hypomethylation_memory	TNT	-0.0949141
Partial_hypomethylation_memory	TNT	-0.556507
Memory_hypomethylation	TNT	-0.072012
Memory_hypomethylation	TNT	-0.361604
Memory_hypomethylation	TNT	-0.00444966
Memory_hypomethylation	TNT	-0.0272222
Partial_hypomethylation_memory	TNT	-0.445043
Memory_hypomethylation	TNT	-0.637751
Partial_hypomethylation_memory	TNT	-0.0701141
Memory_hypomethylation	TNT	-0.0590561
Partial_hypomethylation_memory	TNT	-0.157841
Memory_hypermethylation	TNT	0.00078774
Memory_hypomethylation	TNT	-0.00459943
Memory_hypomethylation	TNT	-0.00861832
Memory_hypomethylation	TNT	-0.293995
Partial_hypomethylation_memory	TNT	-0.0109321
Partial_hypomethylation_memory	TNT	-0.0400755
Memory_hypomethylation	TNT	-0.0451335
Memory_hypomethylation	TNT	-0.0142955
Aberrant_hypomethylation	TNT	-0.0675084
Memory_hypomethylation	TNT	-0.0160672
Memory_hypomethylation	TNT	-0.317532
Memory_hypomethylation	TNT	-0.413868
Memory_hypomethylation	TNT	-0.102296
Memory_hypomethylation	TNT	-0.00187958
Partial_hypomethylation_memory	TNT	0.00399596
Memory_hypomethylation	TNT	-0.0724826
Memory_hypomethylation	TNT	-0.0521972
Partial_hypomethylation_memory	TNT	-0.0906597
Memory_hypermethylation	TNT	0.142985
Memory_hypomethylation	TNT	-0.211862
Memory_hypomethylation	TNT	-0.00833357
Memory_hypomethylation	TNT	-0.251991
Memory_hypomethylation	TNT	-0.116909
Memory_hypomethylation	TNT	-0.0158176
Partial_hypomethylation_memory	TNT	-0.0606678
Memory_hypomethylation	TNT	0.0106929
Memory_hypermethylation	TNT	0.302593
Memory_hypomethylation	TNT	-0.0580406
Partial_hypomethylation_memory	TNT	-0.29718
Partial_hypomethylation_memory	TNT	-0.656671
Memory_hypomethylation	TNT	-0.361542
Memory_hypomethylation	TNT	-0.233316
Memory_hypomethylation	TNT	-0.609955
Aberrant_hypomethylation	TNT	-0.0820995
Partial_hypomethylation_memory	TNT	-0.269571
Memory_hypomethylation	TNT	-0.440045
Memory_hypomethylation	TNT	-0.019476
Memory_hypomethylation	TNT	-0.181919
Memory_hypomethylation	TNT	0.0160988
Memory_hypomethylation	TNT	-0.0549381
Memory_hypomethylation	TNT	-0.0436061
Memory_hypomethylation	TNT	-0.336242
Memory_hypomethylation	TNT	-0.529423
Memory_hypomethylation	TNT	-0.0438969
Memory_hypomethylation	TNT	-0.601823
Partial_hypomethylation_memory	TNT	-0.0443315
Partial_hypomethylation_memory	TNT	-0.0368532
Partial_hypomethylation_memory	TNT	-0.762559
Memory_hypomethylation	TNT	-0.0194947
Memory_hypomethylation	TNT	-0.00342207
Memory_hypomethylation	TNT	-0.0632224
Partial_hypomethylation_memory	TNT	0.0180496
Aberrant_hypermethylation	TNT	-0.0362612
Aberrant_hypomethylation	TNT	-0.0579221
Partial_hypomethylation_memory	TNT	-0.109098
Partial_hypomethylation_memory	TNT	-0.055445
Partial_hypomethylation_memory	TNT	-0.0209855
Memory_hypermethylation	TNT	0.32565
Memory_hypomethylation	TNT	-0.0897625
Memory_hypomethylation	TNT	-0.511223
Memory_hypomethylation	TNT	-0.00679066
Memory_hypomethylation	TNT	-0.492728
Partial_hypomethylation_memory	TNT	0.00365058
Memory_hypomethylation	TNT	-0.133406
Partial_hypomethylation_memory	TNT	-0.0112861
Memory_hypomethylation	TNT	-0.17722
Memory_hypomethylation	TNT	-0.0288584
Memory_hypomethylation	TNT	-0.305001
Memory_hypomethylation	TNT	-0.425596
Aberrant_hypermethylation	TNT	0.242815
Memory_hypomethylation	TNT	-0.210175
Partial_hypomethylation_memory	TNT	-0.35623
Memory_hypomethylation	TNT	-0.0296022
Memory_hypermethylation	TNT	0.1278
Aberrant_hypomethylation	TNT	-0.0531673
Partial_hypomethylation_memory	TNT	-0.107809
Memory_hypomethylation	TNT	-0.0379379
Memory_hypomethylation	TNT	-0.113607
Memory_hypomethylation	TNT	-0.470848
Partial_hypomethylation_memory	TNT	-0.268375
Memory_hypomethylation	TNT	-0.0325123
Memory_hypomethylation	TNT	-0.356236
Partial_hypomethylation_memory	TNT	-0.0396508
Memory_hypomethylation	TNT	-0.0189103
Memory_hypomethylation	TNT	-0.0363641
Memory_hypomethylation	TNT	-0.447344
Aberrant_hypomethylation	TNT	-0.22306
Memory_hypomethylation	TNT	0.0014532
Aberrant_hypomethylation	TNT	-0.369639
Memory_hypomethylation	TNT	-0.303056
Partial_hypomethylation_memory	TNT	-0.114638
Memory_hypomethylation	TNT	-0.0627938
Partial_hypomethylation_memory	TNT	-0.0574082
Memory_hypomethylation	TNT	-0.0325101
Memory_hypomethylation	TNT	-0.18904
Memory_hypomethylation	TNT	-0.0264863
Memory_hypomethylation	TNT	-0.11188
Aberrant_hypermethylation	TNT	0.145204
Memory_hypomethylation	TNT	-0.0110091
Memory_hypomethylation	TNT	-0.125788
Memory_hypomethylation	TNT	-0.246833
Partial_hypomethylation_memory	TNT	0.0360136
Memory_hypomethylation	TNT	-0.0258542
Memory_hypomethylation	TNT	-0.25134
Partial_hypomethylation_memory	TNT	-0.209965
Memory_hypomethylation	TNT	-0.0102628
Aberrant_hypomethylation	TNT	-0.0251531
Memory_hypomethylation	TNT	0.0175276
Memory_hypomethylation	TNT	-0.547324
Partial_hypomethylation_memory	TNT	-0.138851
Memory_hypomethylation	TNT	-0.117548
Memory_hypomethylation	TNT	-0.308929
Memory_hypomethylation	TNT	-0.0500587
Partial_hypomethylation_memory	TNT	-0.0400641
Partial_hypomethylation_memory	TNT	-0.0903642
Memory_hypermethylation	TNT	0.121741
Memory_hypomethylation	TNT	-0.0230984
Memory_hypermethylation	TNT	0.169039
Partial_hypomethylation_memory	TNT	-0.0363229
Aberrant_hypermethylation	TNT	0.20163
Memory_hypomethylation	TNT	-0.413468
Memory_hypomethylation	TNT	-0.0654519
Memory_hypomethylation	TNT	-0.0109811
Aberrant_hypomethylation	TNT	-0.0797621
Partial_hypomethylation_memory	TNT	-0.0107635
Memory_hypomethylation	TNT	-0.569733
Memory_hypomethylation	TNT	-0.292213
Memory_hypomethylation	TNT	-0.139889
Memory_hypomethylation	TNT	-0.146374
Memory_hypermethylation	TNT	0.172059
Memory_hypomethylation	TNT	-0.180944
Memory_hypomethylation	TNT	-0.0552246
Memory_hypomethylation	TNT	0.00366624
Memory_hypermethylation	TNT	0.249185
Aberrant_hypomethylation	TNT	-0.187435
Memory_hypomethylation	TNT	-0.0504359
Partial_hypomethylation_memory	TNT	-0.0249308
Aberrant_hypermethylation	TNT	-0.0119699
Memory_hypomethylation	TNT	-0.0807209
Aberrant_hypomethylation	TNT	-0.489524
Memory_hypomethylation	TNT	-0.151159
Memory_hypomethylation	TNT	-0.49251
Memory_hypomethylation	TNT	-0.625094
Memory_hypomethylation	TNT	-0.220825
Memory_hypomethylation	TNT	-0.036121
Memory_hypomethylation	TNT	-0.00738181
Memory_hypomethylation	TNT	-0.65223
Memory_hypomethylation	TNT	-0.038772
Memory_hypomethylation	TNT	-0.0952557
Memory_hypomethylation	TNT	-0.0726246
Partial_hypomethylation_memory	TNT	-0.117085
Memory_hypomethylation	TNT	-0.00712086
Memory_hypomethylation	TNT	-0.12666
Memory_hypomethylation	TNT	-0.178045
Partial_hypomethylation_memory	TNT	-0.114694
Aberrant_hypermethylation	TNT	-0.0396189
Memory_hypomethylation	TNT	-0.484296
Memory_hypomethylation	TNT	-0.0687462
Memory_hypomethylation	TNT	-0.166138
Memory_hypomethylation	TNT	-0.113732
Aberrant_hypomethylation	TNT	-0.52344
Memory_hypermethylation	TNT	0.279717
Partial_hypomethylation_memory	TNT	-0.192779
Memory_hypomethylation	TNT	-0.0508917
Memory_hypermethylation	TNT	0.259321
Memory_hypomethylation	TNT	-0.0398722
Memory_hypomethylation	TNT	-0.106353
Memory_hypomethylation	TNT	-0.572093
Memory_hypomethylation	TNT	0.0239247
Partial_hypomethylation_memory	TNT	-0.547954
Partial_hypomethylation_memory	TNT	-0.214993
Memory_hypomethylation	TNT	-0.0800604
Memory_hypomethylation	TNT	-0.33345
Memory_hypomethylation	TNT	-0.0771414
Memory_hypomethylation	TNT	-0.0336668
Aberrant_hypomethylation	TNT	-0.0520564
Memory_hypomethylation	TNT	-0.0142749
Memory_hypomethylation	TNT	-0.228898
Memory_hypomethylation	TNT	0.00411136
Partial_hypomethylation_memory	TNT	0.0354722
Memory_hypomethylation	TNT	-0.0262002
Memory_hypomethylation	TNT	-0.101801
Memory_hypomethylation	TNT	-0.3632
Memory_hypermethylation	TNT	-0.101696
Aberrant_hypomethylation	TNT	-0.270708
Memory_hypomethylation	TNT	0.00525098
Memory_hypomethylation	TNT	-0.525503
Memory_hypermethylation	TNT	0.241019
Memory_hypomethylation	TNT	-0.174402
Memory_hypomethylation	TNT	0.023407
Partial_hypomethylation_memory	TNT	-0.120035
Memory_hypomethylation	TNT	-0.00728738
Memory_hypermethylation	TNT	-0.0529589
Partial_hypomethylation_memory	TNT	-0.0861241
Partial_hypermethyation_memory	TNT	0.18267
Memory_hypomethylation	TNT	-0.107213
Partial_hypomethylation_memory	TNT	0.0133649
Partial_hypomethylation_memory	TNT	-0.0989055
Memory_hypomethylation	TNT	-0.0255025
Aberrant_hypomethylation	TNT	-0.06386
Partial_hypermethyation_memory	TNT	0.0747147
Memory_hypomethylation	TNT	-0.574385
Partial_hypomethylation_memory	TNT	-0.0165363
Memory_hypomethylation	TNT	-0.0308129
Memory_hypomethylation	TNT	-0.0199033
Memory_hypermethylation	TNT	0.251533
Aberrant_hypomethylation	TNT	-0.0467319
Aberrant_hypermethylation	TNT	0.223102
Aberrant_hypomethylation	TNT	-0.209405
Memory_hypomethylation	TNT	-0.0483781
Memory_hypomethylation	TNT	-0.0818334
Memory_hypomethylation	TNT	-0.122666
Aberrant_hypomethylation	TNT	-0.0499089
Memory_hypomethylation	TNT	-0.0291242
Memory_hypomethylation	TNT	-0.163631
Memory_hypomethylation	TNT	0.0227208
Partial_hypomethylation_memory	TNT	-0.038261
Partial_hypomethylation_memory	TNT	-0.143465
Memory_hypomethylation	TNT	-0.0477359
Memory_hypomethylation	TNT	0.0142444
Memory_hypomethylation	TNT	-0.500087
Partial_hypomethylation_memory	TNT	-0.122853
Memory_hypomethylation	TNT	-0.179485
Memory_hypomethylation	TNT	-0.166562
Memory_hypomethylation	TNT	-0.49838
Memory_hypomethylation	TNT	-0.26075
Partial_hypomethylation_memory	TNT	-0.0286701
Memory_hypomethylation	TNT	-0.312266
Partial_hypomethylation_memory	TNT	-0.0833088
Memory_hypomethylation	TNT	-0.125271
Memory_hypomethylation	TNT	-0.716556
Memory_hypomethylation	TNT	-0.525274
Memory_hypomethylation	TNT	-0.374812
Memory_hypomethylation	TNT	-0.00883026
Aberrant_hypomethylation	TNT	-0.117225
Memory_hypomethylation	TNT	-0.154177
Memory_hypomethylation	TNT	-0.255874
Partial_hypomethylation_memory	TNT	0.00366257
Partial_hypomethylation_memory	TNT	-0.137975
Memory_hypomethylation	TNT	-0.0580643
Memory_hypomethylation	TNT	-0.0319492
Memory_hypomethylation	TNT	-0.487365
Memory_hypomethylation	TNT	-0.00789005
Memory_hypomethylation	TNT	-0.496396
Partial_hypomethylation_memory	TNT	-0.044658
Partial_hypomethylation_memory	TNT	-0.040363
Memory_hypomethylation	TNT	-0.113635
Aberrant_hypermethylation	TNT	0.245372
Memory_hypomethylation	TNT	-0.115054
Memory_hypomethylation	TNT	-0.12589
Partial_hypomethylation_memory	TNT	-0.511663
Partial_hypomethylation_memory	TNT	-0.0501579
Memory_hypomethylation	TNT	-0.091029
Aberrant_hypermethylation	TNT	0.183889
Memory_hypomethylation	TNT	-0.120188
Memory_hypomethylation	TNT	-0.0340717
Memory_hypomethylation	TNT	0.00416674
Memory_hypomethylation	TNT	-0.146517
Memory_hypomethylation	TNT	-0.0850713
Aberrant_hypermethylation	TNT	0.180917
Aberrant_hypermethylation	TNT	0.00132002
Aberrant_hypermethylation	TNT	0.249423
Memory_hypomethylation	TNT	-0.0759844
Memory_hypomethylation	TNT	0.0150812
Aberrant_hypomethylation	TNT	-0.054398
Memory_hypomethylation	TNT	-0.00647194
Memory_hypomethylation	TNT	-0.203473
Memory_hypomethylation	TNT	-0.0713058
Partial_hypomethylation_memory	TNT	-0.225803
Memory_hypomethylation	TNT	-0.174607
Memory_hypomethylation	TNT	-0.682779
Memory_hypomethylation	TNT	-0.0396948
Memory_hypomethylation	TNT	-0.075473
Partial_hypomethylation_memory	TNT	-0.0267441
Memory_hypomethylation	TNT	-0.0671756
Memory_hypomethylation	TNT	-0.0157738
Partial_hypomethylation_memory	TNT	-0.0256817
Memory_hypomethylation	TNT	-0.15994
Memory_hypomethylation	TNT	-0.444611
Memory_hypermethylation	TNT	0.228952
Partial_hypomethylation_memory	TNT	-0.063866
Memory_hypomethylation	TNT	-0.144466
Partial_hypomethylation_memory	TNT	-0.0821493
Memory_hypomethylation	TNT	-0.210625
Memory_hypomethylation	TNT	-0.0420495
Memory_hypomethylation	TNT	-0.10552
Aberrant_hypermethylation	TNT	0.108391
Memory_hypomethylation	TNT	-0.0713991
Memory_hypomethylation	TNT	-0.193822
Aberrant_hypermethylation	TNT	0.202259
Memory_hypomethylation	TNT	-0.0439167
Memory_hypomethylation	TNT	-0.319614
Memory_hypomethylation	TNT	-0.092153
Memory_hypomethylation	TNT	-0.620484
Memory_hypomethylation	TNT	-0.0979449
Memory_hypomethylation	TNT	-0.0654315
Partial_hypomethylation_memory	TNT	-0.0040347
Partial_hypomethylation_memory	TNT	-0.280222
Aberrant_hypomethylation	TNT	-0.250355
Aberrant_hypomethylation	TNT	-0.105224
Aberrant_hypermethylation	TNT	0.11172
Memory_hypermethylation	TNT	0.0989681
Memory_hypomethylation	TNT	-0.140319
Memory_hypomethylation	TNT	-0.0169171
Memory_hypomethylation	TNT	-0.0234101
Partial_hypomethylation_memory	TNT	-0.100835
Partial_hypomethylation_memory	TNT	-0.0671391
Memory_hypomethylation	TNT	-0.00211908
Memory_hypomethylation	TNT	-0.378775
Partial_hypomethylation_memory	TNT	-0.0157568
Partial_hypomethylation_memory	TNT	0.00636761
Memory_hypomethylation	TNT	-0.406026
Memory_hypermethylation	TNT	0.142858
Partial_hypomethylation_memory	TNT	-0.0304825
Memory_hypomethylation	TNT	-0.35053
Partial_hypomethylation_memory	TNT	-0.115117
Partial_hypomethylation_memory	TNT	-0.766067
Memory_hypomethylation	TNT	-0.25952
Partial_hypermethyation_memory	TNT	-0.0549613
Partial_hypomethylation_memory	TNT	-0.0251868
Memory_hypomethylation	TNT	-0.329907
Aberrant_hypomethylation	TNT	-0.218349
Aberrant_hypomethylation	TNT	-0.130304
Memory_hypomethylation	TNT	-0.0053356
Aberrant_hypermethylation	TNT	0.113219
Memory_hypomethylation	TNT	-0.062454
Memory_hypomethylation	TNT	-0.293326
Partial_hypomethylation_memory	TNT	-0.051173
Memory_hypomethylation	TNT	-0.116736
Memory_hypomethylation	TNT	-0.308806
Memory_hypomethylation	TNT	3.04209e-05
Memory_hypomethylation	TNT	-0.0034026
Memory_hypomethylation	TNT	-0.566462
Memory_hypomethylation	TNT	-0.117623
Memory_hypomethylation	TNT	-0.229649
Aberrant_hypermethylation	TNT	0.176802
Partial_hypomethylation_memory	TNT	-0.408138
Memory_hypomethylation	TNT	-0.214575
Memory_hypomethylation	TNT	-0.127831
Partial_hypomethylation_memory	TNT	-0.0273893
Partial_hypomethylation_memory	TNT	-0.529877
Partial_hypomethylation_memory	TNT	-0.0209448
Memory_hypomethylation	TNT	-0.084491
Memory_hypomethylation	TNT	-0.0368953
Aberrant_hypermethylation	TNT	0.120305
Aberrant_hypomethylation	TNT	-0.153637
Memory_hypomethylation	TNT	-0.0213369
Memory_hypomethylation	TNT	-0.0838762
Memory_hypomethylation	TNT	-0.645911
Memory_hypomethylation	TNT	-0.184684
Memory_hypomethylation	TNT	-0.224236
Memory_hypomethylation	TNT	0.00181458
Memory_hypomethylation	TNT	0.0229752
Partial_hypomethylation_memory	TNT	-0.143951
Memory_hypomethylation	TNT	-0.227252
Memory_hypomethylation	TNT	-0.0422609
Memory_hypomethylation	TNT	-0.142783
Memory_hypomethylation	TNT	-0.0247757
Memory_hypomethylation	TNT	-0.0920164
Memory_hypomethylation	TNT	-0.169543
Memory_hypomethylation	TNT	-0.069541
Memory_hypomethylation	TNT	-0.00961082
Memory_hypomethylation	TNT	-0.433115
Memory_hypomethylation	TNT	-0.0850835
Partial_hypomethylation_memory	TNT	-0.198014
Partial_hypomethylation_memory	TNT	-0.0422749
Memory_hypomethylation	TNT	-0.000247196
Memory_hypomethylation	TNT	-0.129377
Memory_hypomethylation	TNT	-0.33816
Partial_hypomethylation_memory	TNT	-0.0433651
Partial_hypomethylation_memory	TNT	0.00372189
Memory_hypomethylation	TNT	-0.0830772
Partial_hypomethylation_memory	TNT	-0.0199001
Memory_hypomethylation	TNT	-0.638896
Partial_hypomethylation_memory	TNT	-0.018516
Partial_hypomethylation_memory	TNT	-0.0468459
Memory_hypomethylation	TNT	-0.0692166
Memory_hypomethylation	TNT	-0.109112
Memory_hypomethylation	TNT	-0.310636
Partial_hypomethylation_memory	TNT	-0.0479151
Aberrant_hypermethylation	TNT	0.0970148
Memory_hypomethylation	TNT	-0.422954
Partial_hypomethylation_memory	TNT	-0.0415037
Memory_hypomethylation	TNT	-0.155427
Aberrant_hypermethylation	TNT	0.0943321
Memory_hypomethylation	TNT	-0.000860335
Memory_hypermethylation	TNT	-0.0768424
Memory_hypomethylation	TNT	-0.0657985
Memory_hypomethylation	TNT	-0.228949
Memory_hypomethylation	TNT	-0.0125281
Memory_hypomethylation	TNT	-0.115873
Memory_hypomethylation	TNT	-0.101663
Memory_hypomethylation	TNT	-0.142373
Memory_hypermethylation	TNT	0.0521338
Partial_hypomethylation_memory	TNT	-0.751504
Memory_hypomethylation	TNT	-0.0240686
Memory_hypomethylation	TNT	-0.0824528
Memory_hypermethylation	TNT	-0.00472048
Memory_hypomethylation	TNT	-0.293952
Partial_hypomethylation_memory	TNT	-0.072929
Memory_hypomethylation	TNT	-0.0412232
Memory_hypomethylation	TNT	-0.126478
Partial_hypomethylation_memory	TNT	-0.164316
Memory_hypomethylation	TNT	-0.0534934
Memory_hypomethylation	TNT	-0.549075
Memory_hypomethylation	TNT	-0.0911802
Partial_hypomethylation_memory	TNT	-0.547228
Partial_hypomethylation_memory	TNT	-0.256423
Memory_hypomethylation	TNT	-0.0575503
Aberrant_hypomethylation	TNT	-0.198839
Memory_hypomethylation	TNT	-0.0503749
Partial_hypomethylation_memory	TNT	-0.0336516
Memory_hypomethylation	TNT	-0.475537
Partial_hypomethylation_memory	TNT	-0.0180762
Aberrant_hypermethylation	TNT	0.181332
Memory_hypomethylation	TNT	-0.166359
Partial_hypomethylation_memory	TNT	-0.527604
Partial_hypomethylation_memory	TNT	-0.0158808
Memory_hypomethylation	TNT	-0.0678662
Partial_hypomethylation_memory	TNT	-0.616059
Memory_hypermethylation	TNT	0.359129
Memory_hypomethylation	TNT	-0.524233
Memory_hypomethylation	TNT	-0.0817751
Memory_hypomethylation	TNT	-0.0538292
Memory_hypomethylation	TNT	-0.032297
Memory_hypomethylation	TNT	-0.0285861
Memory_hypomethylation	TNT	-0.0121598
Memory_hypomethylation	TNT	-0.0273814
Memory_hypomethylation	TNT	-0.044667
Memory_hypomethylation	TNT	-0.153246
Aberrant_hypermethylation	TNT	-0.00118324
Partial_hypomethylation_memory	TNT	-0.314474
Memory_hypomethylation	TNT	-0.178841
Aberrant_hypermethylation	TNT	-0.120331
Memory_hypomethylation	TNT	-0.170378
Partial_hypomethylation_memory	TNT	-0.674664
Partial_hypomethylation_memory	TNT	-0.499945
Memory_hypomethylation	TNT	0.0226091
Memory_hypomethylation	TNT	-0.314388
Aberrant_hypomethylation	TNT	-0.232169
Partial_hypomethylation_memory	TNT	-0.298663
Memory_hypomethylation	TNT	-0.0339558
Memory_hypomethylation	TNT	0.0203388
Memory_hypomethylation	TNT	-0.485665
Memory_hypomethylation	TNT	-0.0814809
Memory_hypomethylation	TNT	-0.566688
Partial_hypomethylation_memory	TNT	-0.515248
Memory_hypomethylation	TNT	-0.0325175
Partial_hypomethylation_memory	TNT	0.019051
Memory_hypomethylation	TNT	-0.0902549
Memory_hypomethylation	TNT	0.00217797
Aberrant_hypomethylation	TNT	-0.0581567
Aberrant_hypomethylation	TNT	-0.187206
Memory_hypomethylation	TNT	-0.153231
Memory_hypomethylation	TNT	0.00793787
Memory_hypomethylation	TNT	-0.108196
Memory_hypomethylation	TNT	-0.171927
Memory_hypomethylation	TNT	-0.0583745
Partial_hypomethylation_memory	TNT	-0.102158
Memory_hypomethylation	TNT	-0.167341
Partial_hypomethylation_memory	TNT	-0.00136373
Memory_hypermethylation	TNT	0.0951638
Memory_hypomethylation	TNT	-0.427825
Memory_hypomethylation	TNT	-0.223945
Memory_hypermethylation	TNT	0.314008
Memory_hypomethylation	TNT	-0.324617
Aberrant_hypermethylation	TNT	0.204328
Memory_hypomethylation	TNT	-0.000385347
Memory_hypomethylation	TNT	-0.0277805
Memory_hypomethylation	TNT	-0.10448
Memory_hypomethylation	TNT	-0.100253
Partial_hypomethylation_memory	TNT	-0.139195
Memory_hypomethylation	TNT	-0.018492
Partial_hypomethylation_memory	TNT	-0.825239
Memory_hypomethylation	TNT	-0.300299
Memory_hypomethylation	TNT	0.0134683
Partial_hypomethylation_memory	TNT	-0.648163
Partial_hypomethylation_memory	TNT	-0.159521
Memory_hypomethylation	TNT	-0.0158253
Memory_hypermethylation	TNT	0.1407
Memory_hypomethylation	TNT	-0.43851
Partial_hypomethylation_memory	TNT	-0.0969752
Partial_hypermethyation_memory	TNT	0.294056
Memory_hypomethylation	TNT	-0.0740319
Memory_hypomethylation	TNT	-0.000967679
Memory_hypomethylation	TNT	-0.49359
Aberrant_hypermethylation	TNT	0.369737
Memory_hypomethylation	TNT	-0.367917
Aberrant_hypermethylation	TNT	0.0324404
Aberrant_hypermethylation	TNT	0.0572721
Aberrant_hypomethylation	TNT	-0.164832
Memory_hypomethylation	TNT	-0.341756
Memory_hypomethylation	TNT	-0.0374963
Memory_hypomethylation	TNT	-0.168236
Memory_hypomethylation	TNT	-0.0535168
Memory_hypomethylation	TNT	-0.0207003
Partial_hypomethylation_memory	TNT	-0.461039
Partial_hypomethylation_memory	TNT	-0.0224282
Memory_hypomethylation	TNT	0.0290756
Memory_hypomethylation	TNT	-0.158715
Memory_hypomethylation	TNT	-0.623768
Memory_hypomethylation	TNT	-0.198792
Memory_hypomethylation	TNT	-0.119761
Memory_hypomethylation	TNT	-0.218316
Partial_hypomethylation_memory	TNT	0.0117207
Partial_hypomethylation_memory	TNT	-0.0304723
Memory_hypomethylation	TNT	-0.362648
Memory_hypomethylation	TNT	-0.209839
Memory_hypomethylation	TNT	-0.101233
Partial_hypomethylation_memory	TNT	0.00429764
Memory_hypomethylation	TNT	-0.137707
Memory_hypermethylation	TNT	0.37573
Partial_hypomethylation_memory	TNT	-0.133271
Partial_hypomethylation_memory	TNT	-0.570372
Memory_hypermethylation	TNT	0.233613
Memory_hypomethylation	TNT	-0.0826362
Memory_hypomethylation	TNT	-0.0792893
Memory_hypomethylation	TNT	-0.201027
Aberrant_hypomethylation	TNT	-0.125376
Memory_hypomethylation	TNT	-0.151372
Aberrant_hypermethylation	TNT	0.0107535
Memory_hypomethylation	TNT	-0.180962
Memory_hypomethylation	TNT	-0.088128
Memory_hypomethylation	TNT	-0.0387763
Partial_hypomethylation_memory	TNT	-0.170204
Memory_hypomethylation	TNT	-0.0977797
Aberrant_hypomethylation	TNT	-0.349215
Memory_hypomethylation	TNT	-0.355603
Memory_hypomethylation	TNT	-0.107253
Memory_hypomethylation	TNT	-0.0792749
Memory_hypomethylation	TNT	-0.0315205
Memory_hypomethylation	TNT	-0.0976762
Memory_hypomethylation	TNT	-0.0901439
Memory_hypomethylation	TNT	-0.18805
Memory_hypomethylation	TNT	-0.182762
Partial_hypomethylation_memory	TNT	-0.130861
Partial_hypomethylation_memory	TNT	-0.0083645
Memory_hypomethylation	TNT	-0.154279
Memory_hypomethylation	TNT	-0.213638
Partial_hypomethylation_memory	TNT	-0.0427455
Memory_hypomethylation	TNT	-0.517047
Memory_hypomethylation	TNT	-0.123092
Memory_hypomethylation	TNT	-0.0634257
Memory_hypomethylation	TNT	-0.199676
Memory_hypomethylation	TNT	-0.0367098
Memory_hypomethylation	TNT	-0.231999
Partial_hypomethylation_memory	TNT	-0.168833
Memory_hypomethylation	TNT	-0.239205
Memory_hypomethylation	TNT	-0.0555207
Partial_hypomethylation_memory	TNT	-0.0274679
Aberrant_hypomethylation	TNT	-0.143684
Partial_hypomethylation_memory	TNT	-0.165059
Memory_hypomethylation	TNT	-0.0946721
Memory_hypomethylation	TNT	-0.0439869
Memory_hypomethylation	TNT	-0.177147
Partial_hypomethylation_memory	TNT	-0.0793404
Memory_hypomethylation	TNT	0.0434672
Partial_hypomethylation_memory	TNT	-0.137304
Partial_hypomethylation_memory	TNT	-0.143272
Aberrant_hypermethylation	TNT	0.158079
Memory_hypomethylation	TNT	-0.16232
Memory_hypomethylation	TNT	-0.0599219
Aberrant_hypermethylation	TNT	0.174713
Memory_hypomethylation	TNT	-0.262983
Memory_hypomethylation	TNT	-0.10936
Aberrant_hypermethylation	TNT	0.145054
Aberrant_hypomethylation	TNT	-0.1486
Memory_hypomethylation	TNT	-0.0356688
Partial_hypomethylation_memory	TNT	-0.146206
Partial_hypomethylation_memory	TNT	-0.172239
Memory_hypomethylation	TNT	-0.00956877
Memory_hypomethylation	TNT	-0.119342
Aberrant_hypermethylation	TNT	0.167766
Memory_hypomethylation	TNT	-0.195682
Partial_hypomethylation_memory	TNT	-0.257323
Memory_hypermethylation	TNT	0.189026
Memory_hypomethylation	TNT	-0.0597568
Aberrant_hypermethylation	TNT	-0.00727969
Memory_hypomethylation	TNT	-0.075594
Memory_hypomethylation	TNT	-0.150634
Partial_hypermethyation_memory	TNT	0.0539945
Aberrant_hypermethylation	TNT	0.01541
Partial_hypomethylation_memory	TNT	-0.0583038
Memory_hypomethylation	TNT	-0.165653
Partial_hypomethylation_memory	TNT	-0.0251648
Partial_hypomethylation_memory	TNT	-0.055859
Memory_hypermethylation	TNT	0.255437
Memory_hypomethylation	TNT	-0.298476
Memory_hypomethylation	TNT	-0.230078
Memory_hypomethylation	TNT	0.00888945
Memory_hypomethylation	TNT	-0.0908194
Aberrant_hypermethylation	TNT	0.125176
Memory_hypermethylation	TNT	0.573163
Memory_hypomethylation	TNT	-0.108531
Memory_hypomethylation	TNT	-0.134313
Partial_hypomethylation_memory	TNT	-0.0677486
Partial_hypomethylation_memory	TNT	-0.0207134
Memory_hypomethylation	TNT	-0.0976502
Memory_hypomethylation	TNT	0.0535626
Memory_hypomethylation	TNT	0.00451293
Memory_hypomethylation	TNT	-0.368377
Memory_hypomethylation	TNT	-0.0609684
Memory_hypomethylation	TNT	-0.107872
Partial_hypomethylation_memory	TNT	-0.37072
Memory_hypomethylation	TNT	-0.108423
Memory_hypomethylation	TNT	-0.499516
Memory_hypomethylation	TNT	-0.0820293
Memory_hypomethylation	TNT	-0.142982
Memory_hypomethylation	TNT	-0.095325
Memory_hypomethylation	TNT	-0.583645
Memory_hypomethylation	TNT	-0.210562
Memory_hypomethylation	TNT	-0.421297
Partial_hypomethylation_memory	TNT	-0.0687644
Memory_hypomethylation	TNT	-0.0273226
Memory_hypomethylation	TNT	-0.293069
Aberrant_hypermethylation	TNT	0.0167421
Memory_hypomethylation	TNT	-0.120117
Partial_hypomethylation_memory	TNT	-0.0175321
Memory_hypermethylation	TNT	0.325936
Memory_hypomethylation	TNT	-0.118676
Partial_hypomethylation_memory	TNT	-0.202748
Partial_hypomethylation_memory	TNT	-0.0951932
Partial_hypomethylation_memory	TNT	-0.343942
Memory_hypomethylation	TNT	-0.0437458
Memory_hypomethylation	TNT	-0.258353
Partial_hypomethylation_memory	TNT	-0.513257
Partial_hypomethylation_memory	TNT	-0.557979
Memory_hypomethylation	TNT	-0.131704
Memory_hypomethylation	TNT	-0.0778567
Memory_hypomethylation	TNT	-0.394576
Partial_hypomethylation_memory	TNT	-0.00156322
Memory_hypomethylation	TNT	-0.191665
Memory_hypomethylation	TNT	-0.0520926
Partial_hypomethylation_memory	TNT	-0.00987644
Partial_hypomethylation_memory	TNT	0.00313343
Partial_hypomethylation_memory	TNT	-0.0404137
Partial_hypomethylation_memory	TNT	-0.641473
Partial_hypomethylation_memory	TNT	-0.0207463
Memory_hypomethylation	TNT	0.053047
Partial_hypomethylation_memory	TNT	-0.0182219
Memory_hypomethylation	TNT	-0.0217767
Partial_hypomethylation_memory	TNT	-0.00799716
Memory_hypomethylation	TNT	-0.141388
Memory_hypomethylation	TNT	-0.0264697
Memory_hypomethylation	TNT	-0.107968
Partial_hypomethylation_memory	TNT	0.01433
Memory_hypomethylation	TNT	-0.0437238
Memory_hypomethylation	TNT	-0.0165847
Memory_hypomethylation	TNT	0.000975993
Partial_hypomethylation_memory	TNT	-0.1056
Memory_hypomethylation	TNT	-0.0124162
Aberrant_hypermethylation	TNT	0.258289
Memory_hypomethylation	TNT	0.0125201
Memory_hypomethylation	TNT	-0.0233303
Memory_hypermethylation	TNT	0.282832
Memory_hypomethylation	TNT	-0.153505
Memory_hypermethylation	TNT	0.271232
Memory_hypomethylation	TNT	-0.0904795
Partial_hypomethylation_memory	TNT	-0.0455143
Memory_hypomethylation	TNT	-0.00141334
Memory_hypomethylation	TNT	-0.121304
Partial_hypomethylation_memory	TNT	-0.0822497
Memory_hypomethylation	TNT	-0.00509273
Memory_hypomethylation	TNT	0.021009
Memory_hypomethylation	TNT	-0.210532
Memory_hypomethylation	TNT	-0.0214047
Partial_hypomethylation_memory	TNT	-0.118505
Memory_hypomethylation	TNT	-0.333596
Memory_hypermethylation	TNT	0.178505
Memory_hypermethylation	TNT	0.279714
Memory_hypomethylation	TNT	-0.474593
Memory_hypomethylation	TNT	-0.553586
Memory_hypomethylation	TNT	-0.0316303
Partial_hypomethylation_memory	TNT	-0.0291218
Aberrant_hypermethylation	TNT	0.116314
Memory_hypomethylation	TNT	-0.294175
Memory_hypomethylation	TNT	-0.0624105
Partial_hypomethylation_memory	TNT	-0.041797
Memory_hypomethylation	TNT	-3.99944e-05
Memory_hypomethylation	TNT	-0.13881
Partial_hypomethylation_memory	TNT	0.0344317
Memory_hypomethylation	TNT	-0.0571255
Memory_hypermethylation	TNT	-0.0194537
Partial_hypomethylation_memory	TNT	-0.13607
Memory_hypomethylation	TNT	-0.216144
Memory_hypomethylation	TNT	-0.697957
Memory_hypomethylation	TNT	-0.0929374
Partial_hypomethylation_memory	TNT	-0.0355691
Memory_hypomethylation	TNT	-0.125009
Memory_hypomethylation	TNT	-0.627653
Memory_hypomethylation	TNT	-0.114371
Partial_hypomethylation_memory	TNT	-0.0931291
Aberrant_hypermethylation	TNT	0.240899
Memory_hypomethylation	TNT	-0.202165
Memory_hypomethylation	TNT	0.00283565
Memory_hypomethylation	TNT	-0.0266486
Aberrant_hypomethylation	TNT	-0.500342
Partial_hypomethylation_memory	TNT	-0.0768024
Partial_hypomethylation_memory	TNT	-0.0360417
Partial_hypomethylation_memory	TNT	-0.0984433
Partial_hypomethylation_memory	TNT	-0.0419905
Memory_hypomethylation	TNT	-0.418405
Partial_hypomethylation_memory	TNT	-0.088268
Memory_hypomethylation	TNT	-0.086232
Partial_hypomethylation_memory	TNT	0.0687798
Aberrant_hypomethylation	TNT	-0.221102
Aberrant_hypomethylation	TNT	-0.0898578
Memory_hypomethylation	TNT	-0.129117
Memory_hypomethylation	TNT	-0.0867367
Memory_hypomethylation	TNT	-0.198617
Memory_hypomethylation	TNT	-0.632921
Memory_hypomethylation	TNT	-0.0793386
Partial_hypomethylation_memory	TNT	-0.515987
Memory_hypomethylation	TNT	0.000630231
Memory_hypomethylation	TNT	-0.00723001
Aberrant_hypermethylation	TNT	0.0453337
Partial_hypomethylation_memory	TNT	-0.09409
Memory_hypomethylation	TNT	-0.302075
Aberrant_hypermethylation	TNT	0.179705
Memory_hypomethylation	TNT	-0.506843
Partial_hypomethylation_memory	TNT	-0.0336427
Memory_hypomethylation	TNT	0.0255042
Memory_hypomethylation	TNT	-0.321222
Memory_hypomethylation	TNT	-0.468361
Partial_hypomethylation_memory	TNT	-0.022734
Memory_hypomethylation	TNT	-0.239317
Aberrant_hypermethylation	TNT	0.265231
Memory_hypomethylation	TNT	-0.113529
Memory_hypomethylation	TNT	-0.220207
Partial_hypomethylation_memory	TNT	-0.748796
Memory_hypomethylation	TNT	-0.0373079
Memory_hypomethylation	TNT	0.0469914
Partial_hypomethylation_memory	TNT	-0.103911
Memory_hypomethylation	TNT	-0.244546
Memory_hypomethylation	TNT	-0.155392
Memory_hypomethylation	TNT	-0.262173
Memory_hypomethylation	TNT	-0.0250105
Aberrant_hypomethylation	TNT	-0.0852431
Memory_hypomethylation	TNT	-0.0156075
Partial_hypomethylation_memory	TNT	-0.0797668
Memory_hypomethylation	TNT	-0.389999
Partial_hypomethylation_memory	TNT	-0.333748
Partial_hypomethylation_memory	TNT	-0.057554
Memory_hypomethylation	TNT	-0.0372581
Memory_hypomethylation	TNT	-0.00791201
Memory_hypomethylation	TNT	-0.206234
Partial_hypomethylation_memory	TNT	-0.488636
Partial_hypomethylation_memory	TNT	-0.0281975
Memory_hypomethylation	TNT	-0.538027
Memory_hypomethylation	TNT	-0.0584465
Partial_hypomethylation_memory	TNT	-0.0325263
Memory_hypomethylation	TNT	-0.061595
Partial_hypomethylation_memory	TNT	-0.238069
Memory_hypomethylation	TNT	-0.223906
Memory_hypomethylation	TNT	-0.643416
Memory_hypomethylation	TNT	-0.218579
Memory_hypomethylation	TNT	-0.00239778
Memory_hypermethylation	TNT	0.091012
Memory_hypomethylation	TNT	-0.125933
Memory_hypomethylation	TNT	-0.13809
Memory_hypomethylation	TNT	-0.0789418
Memory_hypomethylation	TNT	-0.0453188
Partial_hypomethylation_memory	TNT	-0.165183
Partial_hypomethylation_memory	TNT	-0.563587
Partial_hypomethylation_memory	TNT	-0.187497
Memory_hypomethylation	TNT	-0.213274
Memory_hypermethylation	TNT	0.244516
Memory_hypomethylation	TNT	-0.127905
Partial_hypomethylation_memory	TNT	-0.0323351
Memory_hypomethylation	TNT	-0.0982042
Partial_hypomethylation_memory	TNT	-0.636551
Aberrant_hypomethylation	TNT	0.0208642
Aberrant_hypomethylation	TNT	-0.285834
Memory_hypomethylation	TNT	-0.0656384
Memory_hypomethylation	TNT	-0.0294717
Memory_hypomethylation	TNT	-0.0923642
Memory_hypomethylation	TNT	-0.0994092
Memory_hypomethylation	TNT	-0.41058
Aberrant_hypermethylation	TNT	0.273464
Partial_hypomethylation_memory	TNT	-0.035401
Aberrant_hypermethylation	TNT	0.130469
Memory_hypomethylation	TNT	-0.0680464
Memory_hypomethylation	TNT	-0.109824
Memory_hypomethylation	TNT	-0.110088
Memory_hypomethylation	TNT	-0.168968
Aberrant_hypermethylation	TNT	0.238547
Memory_hypomethylation	TNT	-0.396962
Partial_hypomethylation_memory	TNT	-0.106197
Memory_hypomethylation	TNT	-0.140873
Partial_hypomethylation_memory	TNT	0.00762594
Aberrant_hypomethylation	TNT	-0.148725
Partial_hypomethylation_memory	TNT	-0.685198
Partial_hypomethylation_memory	TNT	-0.0774024
Memory_hypomethylation	TNT	-0.0415826
Memory_hypomethylation	TNT	-0.12086
Memory_hypomethylation	TNT	0.0143188
Aberrant_hypomethylation	TNT	-0.0855203
Aberrant_hypermethylation	TNT	0.185426
Memory_hypomethylation	TNT	-0.106151
Memory_hypomethylation	TNT	-0.0192183
Partial_hypomethylation_memory	TNT	-0.0503002
Memory_hypomethylation	TNT	-0.0927181
Memory_hypomethylation	TNT	-0.111702
Partial_hypermethyation_memory	TNT	0.037018
Memory_hypomethylation	TNT	-0.142663
Memory_hypomethylation	TNT	-0.471263
Partial_hypomethylation_memory	TNT	-0.0500814
Memory_hypomethylation	TNT	-0.0442667
Memory_hypomethylation	TNT	-0.0563768
Aberrant_hypermethylation	TNT	0.104509
Memory_hypomethylation	TNT	-0.115327
Memory_hypomethylation	TNT	-0.14141
Memory_hypomethylation	TNT	-0.152827
Memory_hypomethylation	TNT	-0.0836754
Memory_hypomethylation	TNT	-0.0400321
Memory_hypomethylation	TNT	-0.032239
Memory_hypomethylation	TNT	-0.0828772
Memory_hypomethylation	TNT	0.000829871
Memory_hypomethylation	TNT	-0.158705
Memory_hypomethylation	TNT	-0.0781235
Partial_hypomethylation_memory	TNT	-0.00594478
Partial_hypomethylation_memory	TNT	-0.557059
Memory_hypomethylation	TNT	0.0182369
Partial_hypomethylation_memory	TNT	-0.0992962
Memory_hypomethylation	TNT	-0.0999846
Memory_hypomethylation	TNT	-0.0195086
Memory_hypomethylation	TNT	0.00815414
Memory_hypermethylation	TNT	0.366712
Memory_hypermethylation	TNT	0.42921
Memory_hypomethylation	TNT	-0.011067
Memory_hypomethylation	TNT	-0.15693
Memory_hypomethylation	TNT	-0.0457005
Memory_hypomethylation	TNT	-0.0136616
Memory_hypomethylation	TNT	-0.0214355
Memory_hypomethylation	TNT	-0.0586657
Memory_hypomethylation	TNT	-0.0128897
Partial_hypomethylation_memory	TNT	-0.0934956
Memory_hypomethylation	TNT	-0.0856997
Memory_hypomethylation	TNT	-0.0434605
Memory_hypomethylation	TNT	-0.156401
Aberrant_hypomethylation	TNT	-0.113412
Memory_hypomethylation	TNT	-0.0813462
Memory_hypomethylation	TNT	-0.336821
Partial_hypomethylation_memory	TNT	-0.0165887
Memory_hypermethylation	TNT	0.195426
Memory_hypomethylation	TNT	-0.0636178
Memory_hypomethylation	TNT	-0.184005
Memory_hypomethylation	TNT	-0.111689
Memory_hypomethylation	TNT	-0.106144
Partial_hypomethylation_memory	TNT	-0.0119573
Partial_hypomethylation_memory	TNT	0.00639442
Memory_hypomethylation	TNT	0.0309357
Memory_hypermethylation	TNT	0.0402581
Memory_hypomethylation	TNT	-0.0555344
Memory_hypomethylation	TNT	-0.00693474
Memory_hypomethylation	TNT	-0.103808
Memory_hypomethylation	TNT	-0.130712
Memory_hypomethylation	TNT	-0.0694245
Partial_hypomethylation_memory	TNT	-0.113927
Partial_hypomethylation_memory	TNT	-0.0418122
Partial_hypomethylation_memory	TNT	-0.0921853
Partial_hypomethylation_memory	TNT	-0.203897
Partial_hypomethylation_memory	TNT	0.0127026
Memory_hypomethylation	TNT	-0.0607821
Partial_hypomethylation_memory	TNT	-0.162587
Memory_hypomethylation	TNT	-0.22973
Aberrant_hypermethylation	TNT	0.194377
Memory_hypermethylation	TNT	0.311557
Partial_hypomethylation_memory	TNT	-0.0244987
Memory_hypomethylation	TNT	-0.111227
Memory_hypomethylation	TNT	-0.000180961
Partial_hypomethylation_memory	TNT	-0.035256
Memory_hypomethylation	TNT	-0.116464
Memory_hypomethylation	TNT	-0.0388223
Aberrant_hypomethylation	TNT	-0.179111
Memory_hypomethylation	TNT	-0.123361
Memory_hypomethylation	TNT	-0.0865263
Memory_hypomethylation	TNT	-0.091764
Memory_hypomethylation	TNT	-0.344619
Partial_hypomethylation_memory	TNT	-0.614606
Memory_hypomethylation	TNT	-0.0875953
Memory_hypomethylation	TNT	-0.161039
Partial_hypomethylation_memory	TNT	-0.125168
Memory_hypomethylation	TNT	-0.156028
Memory_hypomethylation	TNT	-0.0945418
Memory_hypermethylation	TNT	-0.0822413
Memory_hypomethylation	TNT	-0.154303
Memory_hypomethylation	TNT	-0.139124
Partial_hypomethylation_memory	TNT	-0.294694
Aberrant_hypomethylation	TNT	-0.14979
Memory_hypomethylation	TNT	-0.137997
Aberrant_hypermethylation	TNT	0.200357
Memory_hypermethylation	TNT	0.128169
Memory_hypomethylation	TNT	-0.184935
Aberrant_hypomethylation	TNT	-0.390027
Aberrant_hypermethylation	TNT	0.236729
Memory_hypomethylation	TNT	-0.300831
Memory_hypomethylation	TNT	-0.0993696
Memory_hypomethylation	TNT	-0.077622
Partial_hypomethylation_memory	TNT	0.0215475
Memory_hypomethylation	TNT	-0.0336977
Memory_hypomethylation	TNT	-0.302321
Memory_hypomethylation	TNT	0.0503924
Memory_hypomethylation	TNT	-0.0251059
Memory_hypomethylation	TNT	-0.168603
Partial_hypomethylation_memory	TNT	0.0041667
Memory_hypomethylation	TNT	-0.0629348
Partial_hypomethylation_memory	TNT	-0.419833
Memory_hypomethylation	TNT	-0.139452
Aberrant_hypermethylation	TNT	0.184053
Memory_hypomethylation	TNT	-0.0591505
Memory_hypomethylation	TNT	-0.0719571
Partial_hypomethylation_memory	TNT	-0.181892
Memory_hypomethylation	TNT	0.00479243
Memory_hypomethylation	TNT	0.00189542
Memory_hypomethylation	TNT	-0.0622293
Memory_hypermethylation	TNT	0.204837
Memory_hypermethylation	TNT	0.320581
Memory_hypomethylation	TNT	-0.434289
Partial_hypomethylation_memory	TNT	0.0250223
Memory_hypomethylation	TNT	-0.0488471
Memory_hypomethylation	TNT	0.000885829
Memory_hypomethylation	TNT	-0.196598
Memory_hypomethylation	TNT	-0.321264
Memory_hypermethylation	TNT	0.196376
Memory_hypomethylation	TNT	-0.00568342
Memory_hypomethylation	TNT	0.0140627
Aberrant_hypomethylation	TNT	-0.389401
Memory_hypomethylation	TNT	0.00179287
Partial_hypomethylation_memory	TNT	0.015523
Memory_hypomethylation	TNT	-0.118435
Memory_hypomethylation	TNT	-0.196295
Memory_hypomethylation	TNT	-0.0496159
Aberrant_hypomethylation	TNT	-0.139878
Memory_hypomethylation	TNT	0.0110555
Aberrant_hypermethylation	TNT	0.229041
Memory_hypomethylation	TNT	-0.159233
Aberrant_hypermethylation	TNT	0.139202
Aberrant_hypermethylation	TNT	-0.0219428
Aberrant_hypomethylation	TNT	-0.162851
Memory_hypomethylation	TNT	-0.0230894
Memory_hypomethylation	TNT	-0.112062
Memory_hypomethylation	TNT	-0.0920248
Aberrant_hypermethylation	TNT	0.117595
Aberrant_hypermethylation	TNT	0.213246
Aberrant_hypomethylation	TNT	-0.192036
Memory_hypomethylation	TNT	-0.106083
Partial_hypomethylation_memory	TNT	-0.0100192
Partial_hypomethylation_memory	TNT	-0.0787657
Memory_hypomethylation	TNT	-0.117652
Memory_hypomethylation	TNT	-0.0755675
Partial_hypomethylation_memory	TNT	-0.0119703
Memory_hypomethylation	TNT	0.0168418
Memory_hypomethylation	TNT	-0.00625131
Partial_hypomethylation_memory	TNT	-0.212457
Memory_hypomethylation	TNT	-0.0729786
Memory_hypomethylation	TNT	-0.144554
Memory_hypomethylation	TNT	-0.0715836
Memory_hypomethylation	TNT	-0.247203
Memory_hypomethylation	TNT	-0.106123
Memory_hypermethylation	TNT	0.195185
Memory_hypomethylation	TNT	-0.110742
Memory_hypomethylation	TNT	-0.134809
Memory_hypomethylation	TNT	-0.291302
Memory_hypomethylation	TNT	-0.061582
Partial_hypomethylation_memory	TNT	-0.0133634
Memory_hypomethylation	TNT	-0.122227
Memory_hypomethylation	TNT	-0.11984
Partial_hypomethylation_memory	TNT	0.0663468
Partial_hypomethylation_memory	TNT	-0.709791
Partial_hypomethylation_memory	TNT	-0.0980123
Partial_hypomethylation_memory	TNT	-0.0337795
Partial_hypomethylation_memory	TNT	-0.0299358
Memory_hypomethylation	TNT	-0.0268834
Aberrant_hypermethylation	TNT	0.209995
Aberrant_hypomethylation	TNT	-0.0675025
Memory_hypomethylation	TNT	-0.0998263
Aberrant_hypermethylation	TNT	0.223226
Memory_hypomethylation	TNT	-0.0795544
Memory_hypomethylation	TNT	-0.0695886
Memory_hypermethylation	TNT	0.215742
Aberrant_hypomethylation	TNT	-0.0708208
Memory_hypomethylation	TNT	-0.0220155
Aberrant_hypermethylation	TNT	0.213657
Memory_hypomethylation	TNT	0.021017
Partial_hypomethylation_memory	TNT	-0.337697
Memory_hypomethylation	TNT	-0.164423
Memory_hypomethylation	TNT	-0.0518626
Memory_hypomethylation	TNT	-0.0510786
Memory_hypomethylation	TNT	-0.102188
Memory_hypomethylation	TNT	-0.00776071
Memory_hypomethylation	TNT	0.0191401
Memory_hypomethylation	TNT	-0.14868
Partial_hypomethylation_memory	TNT	-0.00033001
Memory_hypomethylation	TNT	0.0223087
Memory_hypomethylation	TNT	-0.125887
Partial_hypomethylation_memory	TNT	-0.145702
Aberrant_hypermethylation	TNT	0.311688
Partial_hypomethylation_memory	TNT	-0.0576681
Memory_hypermethylation	TNT	0.269044
Memory_hypomethylation	TNT	-0.0914808
Memory_hypomethylation	TNT	-0.0763139
Memory_hypomethylation	TNT	-0.151671
Memory_hypomethylation	TNT	-0.106259
Memory_hypomethylation	TNT	-0.036863
Memory_hypomethylation	TNT	-0.178939
Memory_hypomethylation	TNT	-0.110084
Memory_hypomethylation	TNT	-0.200725
Partial_hypomethylation_memory	TNT	-0.0895716
Partial_hypomethylation_memory	TNT	0.00890679
Memory_hypomethylation	TNT	-0.0291602
Partial_hypomethylation_memory	TNT	-0.214053
Memory_hypomethylation	TNT	-0.285756
Memory_hypomethylation	TNT	-0.0773757
Memory_hypomethylation	TNT	-0.137114
Memory_hypomethylation	TNT	-0.199173
Aberrant_hypomethylation	TNT	0.00611872
Partial_hypomethylation_memory	TNT	-0.00677125
Memory_hypomethylation	TNT	-0.214374
Memory_hypermethylation	TNT	0.192116
Memory_hypomethylation	TNT	0.0101104
Memory_hypomethylation	TNT	-0.0841618
Aberrant_hypermethylation	TNT	0.245406
Aberrant_hypermethylation	TNT	0.219274
Partial_hypomethylation_memory	TNT	-0.0261131
Partial_hypomethylation_memory	TNT	-0.0129842
Memory_hypomethylation	TNT	-0.0597223
Partial_hypomethylation_memory	TNT	-0.397077
Memory_hypomethylation	TNT	0.00851266
Aberrant_hypomethylation	TNT	-0.16741
Aberrant_hypermethylation	TNT	0.150001
Memory_hypermethylation	TNT	0.237625
Memory_hypomethylation	TNT	-0.614569
Partial_hypomethylation_memory	TNT	-0.0850713
Memory_hypomethylation	TNT	-0.209755
Memory_hypomethylation	TNT	-0.123579
Memory_hypomethylation	TNT	-0.107709
Memory_hypomethylation	TNT	-0.0779289
Aberrant_hypomethylation	TNT	0.229594
Memory_hypomethylation	TNT	-0.386225
Partial_hypomethylation_memory	TNT	-0.470233
Memory_hypermethylation	TNT	0.129737
Memory_hypomethylation	TNT	-0.0291686
Memory_hypomethylation	TNT	-0.0848061
Memory_hypomethylation	TNT	-0.0885012
Memory_hypomethylation	TNT	-0.0336082
Partial_hypomethylation_memory	TNT	-0.4793
Memory_hypomethylation	TNT	-0.191273
Partial_hypomethylation_memory	TNT	-0.0318794
Aberrant_hypomethylation	TNT	-0.145965
Memory_hypomethylation	TNT	-0.0944864
Memory_hypomethylation	TNT	-0.113545
Aberrant_hypomethylation	TNT	-0.205195
Aberrant_hypomethylation	TNT	-0.335893
Partial_hypomethylation_memory	TNT	-0.677556
Memory_hypomethylation	TNT	-0.0796102
Memory_hypomethylation	TNT	-0.175475
Memory_hypomethylation	TNT	-0.0510534
Memory_hypomethylation	TNT	-0.174157
Partial_hypomethylation_memory	TNT	-0.0842973
Memory_hypomethylation	TNT	-0.469887
Aberrant_hypermethylation	TNT	0.183489
Memory_hypomethylation	TNT	-0.0992382
Memory_hypomethylation	TNT	-0.126091
Memory_hypomethylation	TNT	-0.0271375
Aberrant_hypermethylation	TNT	-0.0204446
Memory_hypomethylation	TNT	-0.118909
Memory_hypomethylation	TNT	-0.223859
Aberrant_hypomethylation	TNT	-0.0483323
Memory_hypomethylation	TNT	-0.465862
Aberrant_hypermethylation	TNT	0.0231705
Partial_hypomethylation_memory	TNT	-0.0839371
Aberrant_hypermethylation	TNT	0.223794
Memory_hypomethylation	TNT	-0.0371761
Partial_hypomethylation_memory	TNT	-0.396644
Memory_hypomethylation	TNT	-0.22935
Partial_hypomethylation_memory	TNT	-0.161164
Memory_hypomethylation	TNT	-0.21525
Memory_hypomethylation	TNT	-0.0460977
Memory_hypomethylation	TNT	-0.010529
Memory_hypomethylation	TNT	-0.0470408
Memory_hypomethylation	TNT	-0.263355
Memory_hypermethylation	TNT	0.0199864
Memory_hypomethylation	TNT	-0.217901
Memory_hypomethylation	TNT	-0.0738007
Partial_hypomethylation_memory	TNT	-0.440189
Memory_hypomethylation	TNT	-0.0665507
Memory_hypomethylation	TNT	-0.0204811
Memory_hypermethylation	TNT	0.0889952
Memory_hypomethylation	TNT	-0.0134102
Memory_hypomethylation	TNT	-0.0521655
Memory_hypomethylation	TNT	-0.0658073
Memory_hypomethylation	TNT	0.0180769
Memory_hypermethylation	TNT	0.419255
Memory_hypomethylation	TNT	-0.187989
Aberrant_hypermethylation	TNT	0.0800239
Memory_hypermethylation	TNT	0.175822
Aberrant_hypomethylation	TNT	-0.0380272
Memory_hypomethylation	TNT	-0.532927
Memory_hypomethylation	TNT	-0.218442
Partial_hypomethylation_memory	TNT	-0.0213613
Memory_hypomethylation	TNT	-0.45928
Aberrant_hypermethylation	TNT	0.143067
Memory_hypomethylation	TNT	0.025261
Memory_hypomethylation	TNT	-0.114775
Memory_hypomethylation	TNT	0.0458059
Aberrant_hypomethylation	TNT	-0.184376
Memory_hypomethylation	TNT	-0.0827291
Memory_hypermethylation	TNT	0.273376
Memory_hypomethylation	TNT	-0.198912
Memory_hypomethylation	TNT	-0.379155
Memory_hypomethylation	TNT	-0.0813114
Memory_hypomethylation	TNT	-0.032569
Partial_hypomethylation_memory	TNT	-0.470339
Memory_hypomethylation	TNT	0.0130451
Memory_hypomethylation	TNT	-0.353101
Memory_hypomethylation	TNT	-0.0240983
Memory_hypomethylation	TNT	-0.0140973
Memory_hypomethylation	TNT	-0.0437939
Memory_hypomethylation	TNT	-0.0589964
Memory_hypomethylation	TNT	-0.0520967
Memory_hypermethylation	TNT	0.224629
Memory_hypomethylation	TNT	-0.440167
Memory_hypomethylation	TNT	-0.136993
Memory_hypermethylation	TNT	0.256827
Aberrant_hypomethylation	TNT	-0.232043
Aberrant_hypomethylation	TNT	-0.0909931
Memory_hypomethylation	TNT	-0.115021
Memory_hypermethylation	TNT	0.10338
Memory_hypomethylation	TNT	-0.265976
Aberrant_hypomethylation	TNT	-0.212235
Memory_hypermethylation	TNT	0.242789
Memory_hypomethylation	TNT	-0.0921331
Partial_hypomethylation_memory	TNT	-0.226259
Memory_hypomethylation	TNT	-0.109378
Memory_hypomethylation	TNT	-0.397779
Memory_hypomethylation	TNT	-0.125718
Memory_hypomethylation	TNT	-0.215615
Memory_hypomethylation	TNT	-0.188429
Aberrant_hypermethylation	TNT	0.154568
Memory_hypomethylation	TNT	-0.00419984
Aberrant_hypermethylation	TNT	0.225429
Partial_hypomethylation_memory	TNT	-0.0219624
Partial_hypomethylation_memory	TNT	-0.0274244
Aberrant_hypermethylation	TNT	0.248227
Memory_hypermethylation	TNT	0.347598
Memory_hypomethylation	TNT	-0.137488
Partial_hypomethylation_memory	TNT	-0.0741422
Partial_hypomethylation_memory	TNT	-0.0986685
Partial_hypermethyation_memory	TNT	0.0902317
Aberrant_hypomethylation	TNT	-0.120414
Memory_hypomethylation	TNT	-0.103751
Memory_hypomethylation	TNT	-0.0344325
Memory_hypermethylation	TNT	0.184314
Partial_hypomethylation_memory	TNT	-0.0433587
Partial_hypomethylation_memory	TNT	-0.161164
Memory_hypomethylation	TNT	-0.552464
Partial_hypomethylation_memory	TNT	-0.0039291
Memory_hypomethylation	TNT	-0.223751
Memory_hypomethylation	TNT	-0.244509
Memory_hypomethylation	TNT	-0.101828
Memory_hypomethylation	TNT	-0.0409224
Memory_hypomethylation	TNT	-0.0739477
Memory_hypomethylation	TNT	-0.114803
Partial_hypomethylation_memory	TNT	-0.0835996
Memory_hypomethylation	TNT	0.0271191
Partial_hypomethylation_memory	TNT	0.0109646
Memory_hypomethylation	TNT	-0.262238
Partial_hypomethylation_memory	TNT	-0.187621
Partial_hypomethylation_memory	TNT	-0.0203874
Partial_hypomethylation_memory	TNT	-0.384733
Memory_hypomethylation	TNT	-0.282075
Partial_hypomethylation_memory	TNT	-0.0407185
Memory_hypermethylation	TNT	0.356982
Partial_hypomethylation_memory	TNT	-0.0206478
Memory_hypermethylation	TNT	0.27071
Memory_hypomethylation	TNT	-0.187491
Memory_hypomethylation	TNT	-0.122725
Memory_hypomethylation	TNT	-0.448652
Partial_hypomethylation_memory	TNT	-0.0451663
Memory_hypomethylation	TNT	-0.363749
Memory_hypomethylation	TNT	-0.0988471
Memory_hypomethylation	TNT	-0.0338991
Memory_hypomethylation	TNT	-0.554788
Memory_hypermethylation	TNT	0.123197
Memory_hypomethylation	TNT	0.0340392
Partial_hypomethylation_memory	TNT	-0.0289168
Partial_hypomethylation_memory	TNT	-0.702788
Memory_hypermethylation	TNT	0.415487
Aberrant_hypermethylation	TNT	0.170629
Aberrant_hypermethylation	TNT	0.219935
Memory_hypomethylation	TNT	-0.129231
Partial_hypomethylation_memory	TNT	-0.0810293
Partial_hypomethylation_memory	TNT	-0.0420892
Memory_hypomethylation	TNT	-0.0196401
Memory_hypomethylation	TNT	-0.109737
Memory_hypomethylation	TNT	-0.0834326
Memory_hypomethylation	TNT	-0.0323711
Partial_hypomethylation_memory	TNT	-0.093446
Memory_hypomethylation	TNT	-0.420027
Memory_hypomethylation	TNT	-0.130917
Aberrant_hypermethylation	TNT	0.295512
Memory_hypomethylation	TNT	-0.424142
Partial_hypomethylation_memory	TNT	-0.104482
Memory_hypomethylation	TNT	-0.298467
Memory_hypermethylation	TNT	0.234292
Memory_hypomethylation	TNT	-0.118838
Aberrant_hypomethylation	TNT	-0.135033
Memory_hypomethylation	TNT	-0.054309
Memory_hypomethylation	TNT	-0.219274
Memory_hypomethylation	TNT	-0.142967
Partial_hypomethylation_memory	TNT	0.00467678
Partial_hypomethylation_memory	TNT	-0.184654
Memory_hypomethylation	TNT	-0.0905181
Memory_hypomethylation	TNT	-0.0759332
Memory_hypomethylation	TNT	-0.187898
Memory_hypomethylation	TNT	-0.0416093
Memory_hypomethylation	TNT	0.0130256
Memory_hypomethylation	TNT	-0.0349646
Aberrant_hypermethylation	TNT	0.12645
Memory_hypermethylation	TNT	0.20398
Memory_hypomethylation	TNT	-0.222796
Partial_hypomethylation_memory	TNT	-0.0138003
Memory_hypomethylation	TNT	-0.299184
Aberrant_hypomethylation	TNT	-0.506903
Memory_hypomethylation	TNT	-0.177047
Memory_hypomethylation	TNT	-0.158122
Memory_hypomethylation	TNT	-0.133848
Memory_hypomethylation	TNT	-0.169947
Memory_hypermethylation	TNT	0.333844
Memory_hypomethylation	TNT	-0.0945606
Aberrant_hypomethylation	TNT	-0.1428
Partial_hypomethylation_memory	TNT	-0.706783
Aberrant_hypomethylation	TNT	-0.171009
Partial_hypomethylation_memory	TNT	-0.157698
Aberrant_hypermethylation	TNT	0.237481
Memory_hypomethylation	TNT	-0.0942465
Memory_hypomethylation	TNT	-0.114515
Aberrant_hypermethylation	TNT	0.163322
Aberrant_hypermethylation	TNT	0.125761
Aberrant_hypermethylation	TNT	0.379616
Memory_hypomethylation	TNT	-0.0945085
Memory_hypomethylation	TNT	0.00333865
Partial_hypomethylation_memory	TNT	-0.0260473
Memory_hypomethylation	TNT	-0.135845
Aberrant_hypomethylation	TNT	-0.0385908
Memory_hypomethylation	TNT	-0.248993
Memory_hypomethylation	TNT	-0.163713
Partial_hypomethylation_memory	TNT	-0.0233916
Memory_hypomethylation	TNT	-0.085721
Memory_hypomethylation	TNT	-0.127187
Memory_hypomethylation	TNT	-0.0123727
Aberrant_hypermethylation	TNT	0.196564
Memory_hypomethylation	TNT	-0.0868928
Partial_hypomethylation_memory	TNT	-0.0833636
Memory_hypomethylation	TNT	-0.125227
Memory_hypomethylation	TNT	-0.129701
Memory_hypermethylation	TNT	0.199653
Memory_hypermethylation	TNT	0.268966
Memory_hypomethylation	TNT	-0.209451
Partial_hypomethylation_memory	TNT	-0.0542005
Partial_hypomethylation_memory	TNT	-0.651416
Memory_hypomethylation	TNT	-0.284482
Memory_hypomethylation	TNT	0.0105091
Partial_hypomethylation_memory	TNT	-0.0532138
Aberrant_hypomethylation	TNT	0.0477323
Memory_hypomethylation	TNT	-0.272886
Memory_hypomethylation	TNT	-0.109483
Aberrant_hypermethylation	TNT	0.242774
Memory_hypomethylation	TNT	-0.00348425
Memory_hypomethylation	TNT	-0.0642245
Memory_hypomethylation	TNT	-0.148009
Partial_hypomethylation_memory	TNT	-0.035509
Aberrant_hypermethylation	TNT	0.181496
Memory_hypomethylation	TNT	-0.0113695
Memory_hypomethylation	TNT	-0.0925729
Memory_hypomethylation	TNT	0.00930497
Aberrant_hypomethylation	TNT	-0.040748
Memory_hypomethylation	TNT	-0.0673942
Partial_hypomethylation_memory	TNT	-0.286499
Memory_hypomethylation	TNT	-0.297998
Memory_hypomethylation	TNT	-0.0783281
Memory_hypomethylation	TNT	-0.0806254
Memory_hypermethylation	TNT	0.367061
Memory_hypomethylation	TNT	-0.313675
Aberrant_hypomethylation	TNT	-0.236655
Memory_hypermethylation	TNT	0.217334
Memory_hypomethylation	TNT	-0.0633498
Partial_hypomethylation_memory	TNT	0.0325237
Aberrant_hypermethylation	TNT	0.359559
Partial_hypomethylation_memory	TNT	-0.0363437
Partial_hypomethylation_memory	TNT	-0.290718
Aberrant_hypomethylation	TNT	-0.0455771
Memory_hypermethylation	TNT	0.140658
Aberrant_hypermethylation	TNT	0.177734
Partial_hypomethylation_memory	TNT	-0.715338
Memory_hypomethylation	TNT	-0.436107
Memory_hypomethylation	TNT	-0.0714029
Memory_hypomethylation	TNT	-0.00374332
Memory_hypomethylation	TNT	-0.0830472
Memory_hypomethylation	TNT	-0.155922
Memory_hypomethylation	TNT	-0.13924
Aberrant_hypomethylation	TNT	0.000851307
Partial_hypomethylation_memory	TNT	0.00497622
Memory_hypermethylation	TNT	0.209901
Partial_hypomethylation_memory	TNT	-0.0837408
Memory_hypomethylation	TNT	-0.0165795
Partial_hypomethylation_memory	TNT	-0.0752369
Memory_hypomethylation	TNT	-0.16594
Memory_hypomethylation	TNT	-0.0998748
Memory_hypomethylation	TNT	-0.0603647
Partial_hypomethylation_memory	TNT	-0.402279
Partial_hypomethylation_memory	TNT	-0.0315545
Partial_hypomethylation_memory	TNT	-0.0599474
Aberrant_hypomethylation	TNT	-0.0531699
Memory_hypomethylation	TNT	-0.0248737
Memory_hypomethylation	TNT	-0.244068
Memory_hypomethylation	TNT	-0.0649391
Partial_hypomethylation_memory	TNT	-0.0371119
Partial_hypomethylation_memory	TNT	-0.0309335
Memory_hypomethylation	TNT	-0.0679484
Memory_hypermethylation	TNT	0.19249
Memory_hypomethylation	TNT	-0.0102842
Memory_hypomethylation	TNT	-0.0676308
Memory_hypomethylation	TNT	-0.319285
Memory_hypomethylation	TNT	-0.339146
Memory_hypomethylation	TNT	0.00093861
Aberrant_hypermethylation	TNT	0.0513743
Memory_hypomethylation	TNT	-0.0569657
Memory_hypomethylation	TNT	-0.0744764
Memory_hypomethylation	TNT	-0.0672286
Memory_hypomethylation	TNT	0.00187405
Memory_hypomethylation	TNT	-0.0912723
Memory_hypomethylation	TNT	-0.150247
Partial_hypomethylation_memory	TNT	-0.353094
Memory_hypomethylation	TNT	-0.0812295
Partial_hypomethylation_memory	TNT	-0.0464437
Aberrant_hypomethylation	TNT	-0.225087
Partial_hypomethylation_memory	TNT	-0.392846
Memory_hypomethylation	TNT	-0.11914
Memory_hypomethylation	TNT	-0.109161
Partial_hypomethylation_memory	TNT	-0.368693
Memory_hypomethylation	TNT	-0.112867
Aberrant_hypomethylation	TNT	-0.0949393
Memory_hypermethylation	TNT	0.228285
Memory_hypomethylation	TNT	-0.0969285
Memory_hypomethylation	TNT	-0.00375955
Memory_hypomethylation	TNT	-0.0689424
Partial_hypomethylation_memory	TNT	-0.113056
Memory_hypomethylation	TNT	-0.226667
Memory_hypomethylation	TNT	-0.350716
Memory_hypomethylation	TNT	-0.113097
Partial_hypomethylation_memory	TNT	-0.11974
[truncated: 8,909 more rows]

## Sheet: Fig_3d
Day_0 (32F)	Day_0 (38F)	Primed-hiPSC-P3 (32F)	Primed-hiPSC-P10 (32F)	Primed-hiPSC-P20 (38F)	Primed-hiPSC-P26 (32F)	Naive-hiPSC_P3 (32F)	Naive-hiPSC_P10 (32F)	Naive-hiPSC_P10 (38F)	TNT-hiPSC (32F)	TNT-hiPSC (38F)	NtP-hiPSC-P11 (32F)	NtP-hiPSC-P11 (38F)	NtP-hiPSC_P12 (38F)	hESC-MEL1	hESC-H9	hESC-H9 (SRS114877)	hESC-H9 (SRR1561745-7)	hESC-H1 (GSM429321)	hESC-HESO7 (SRS606777)	hESC-HESO8 (SRS606778)
0.464	0.623932	0.733333	0.736842	0.743494	0.710059	0.47	0.39313	0.584906	0.782609	0.8	0.761905	0.857678	0.940299	0.930412	0.911111	0.97076	0.928962	0.912317	0.955782	0.930556
0.696629	0.955752	0.629108	0.702247	0.689815	0.735294	0.339623	0.267857	0.40566	0.668449	0.88024	0.634921	0.931034	0.865546	0.901754	0.878229	0.882353	0.908257	0.868339	0.897561	0.887417
0.743952	0.846154	0.742063	0.703985	0.706546	0.737981	0.557252	0.487179	0.513966	0.771784	0.862651	0.731481	0.860853	0.952727	0.90176	0.892523	0.956522	0.924765	0.882995	0.946097	0.958724
0.684211	0.644737	0.73743	0.676647	0.776596	0.717647	0.613924	0.713376	0.6	0.91195	0.946154	0.944954	0.679104	0.939394	0.91498	0.908696	0.931429	0.916667	0.960526	0.901235	0.957576
0.656977	0.655556	0.7125	0.693431	0.716418	0.72381	0.263158	0.269006	0.426829	0.772973	0.924658	0.768	0.933333	0.951923	0.917012	0.9	0.916667	0.917526	0.910053	0.934641	0.935294
0.685714	0.93617	0.674419	0.734513	0.738806	0.744444	0.377778	0.254902	0.619048	0.74359	0.95	0.714286	0.938053	0.950617	0.957447	0.898936	0.898734	0.948052	0.917647	0.886957	0.956204
0.416	0.23913	0.72561	0.627907	0.694215	0.682927	0.367188	0.271523	0.4375	0.686047	0.661538	0.677778	0.574074	0.893204	0.868217	0.863415	0.87	0.903226	0.862903	0.913333	0.90625
0.645833	0.772358	0.669604	0.629808	0.706667	0.716981	0.375	0.278409	0.409091	0.741294	0.786885	0.724138	0.908108	0.848214	0.877483	0.844237	0.936709	0.881356	0.87538	0.891566	0.857143
0.63	0.855856	0.722467	0.669856	0.775401	0.70073	0.457286	0.380952	0.609756	0.761468	0.854922	0.685083	0.803347	0.890511	0.917949	0.924574	0.917293	0.93125	0.894737	0.930769	0.923954
0.696	0.923077	0.731343	0.748031	0.713115	0.733333	0.418367	0.5	0.673077	0.838983	0.930693	0.752688	0.942149	0.909091	0.940217	0.902439	0.966667	0.922078	0.908108	0.952756	0.964286
0.737226	0.75	0.76	0.706422	0.748299	0.718182	0.450292	0.447552	0.6	0.778523	0.890511	0.756757	0.91358	0.911504	0.934673	0.905199	0.948718	0.96875	0.933735	0.94697	0.940741
0.798419	0.429487	0.882353	0.832536	0.924686	0.936508	0.216346	0.218447	0.119565	0.863014	0.570552	0.942982	0.52973	0.818182	0.688811	0.708054	0.654321	0.737288	0.7	0.704142	0.666667
0.696262	0.781513	0.72619	0.682464	0.753555	0.70073	0.339367	0.356557	0.661538	0.829167	0.935829	0.753304	0.91954	0.973333	0.870027	0.899425	0.891429	0.948905	0.928177	0.938849	0.950355
0.756098	0.827338	0.7	0.747036	0.762542	0.716814	0.425287	0.403101	0.7	0.775862	0.910638	0.754167	0.930657	0.89011	0.923077	0.905263	0.961783	0.965986	0.897196	0.947195	0.951807
0.56338	0.627451	0.676724	0.680203	0.732558	0.648889	0.316062	0.291866	0.537415	0.77451	0.918782	0.747475	0.923077	0.853448	0.893773	0.904177	0.894309	0.920863	0.866906	0.878049	0.875
0.580189	0.478261	0.646552	0.666667	0.630841	0.724638	0.44186	0.376289	0.5875	0.723404	0.883598	0.737705	0.903509	0.915254	0.903475	0.879725	0.880208	0.819549	0.815152	0.885321	0.885057
0.720812	0.919643	0.723301	0.696262	0.702128	0.742358	0.379679	0.377143	0.702479	0.730233	0.895833	0.705263	0.89372	0.90566	0.931408	0.879085	0.961039	0.961165	0.846442	0.896739	0.935135
0.61244	0.452055	0.826772	0.872146	0.808081	0.857843	0.38961	0.355805	0.283784	0.7393	0.734043	0.661111	0.716279	0.708333	0.631461	0.600484	0.625641	0.602273	0.703297	0.63964	0.677291
0.692913	0.787879	0.671642	0.757576	0.705882	0.703883	0.560345	0.626374	0.692308	0.742857	0.949045	0.72549	0.958333	0.946667	0.90566	0.90429	0.936937	0.914634	0.884793	0.9375	0.929825
0.703488	0.902655	0.770053	0.650888	0.708571	0.761194	0.513158	0.42735	0.760331	0.84153	0.88785	0.791444	0.932642	0.931298	0.912281	0.904762	0.957983	0.927273	0.92093	0.930348	0.921875
0.672464	0.796875	0.701099	0.681013	0.663317	0.739865	0.384196	0.365196	0.565217	0.72987	0.902821	0.721362	0.871345	0.929245	0.891892	0.879195	0.925714	0.914798	0.871595	0.919689	0.919786
0.595506	0.769231	0.724719	0.641509	0.695122	0.688889	0.416	0.263158	0.224138	0.762821	0.866667	0.84127	0.842105	0.85	0.873016	0.850962	0.857143	0.929577	0.94386	0.861446	0.908537
0.57346	0.47619	0.687225	0.622093	0.690583	0.6	0.380368	0.348259	0.314607	0.822967	0.815068	0.788462	0.789773	0.824	0.875	0.808889	0.898876	0.845588	0.830986	0.881356	0.809524
0.462069	0.595745	0.696133	0.678832	0.710059	0.641026	0.255319	0.311688	0.467532	0.739437	0.825758	0.773585	0.843478	0.846154	0.860068	0.859729	0.886364	0.880734	0.890625	0.903448	0.937824
0.364055	0.354839	0.708108	0.627551	0.722222	0.764706	0.558704	0.553488	0.263736	0.916318	0.933333	0.900552	0.780269	0.950413	0.911392	0.8739	0.934307	0.929032	0.901163	0.87747	0.920168
0.656566	0.566038	0.663462	0.655914	0.645161	0.711111	0.556818	0.393939	0.606557	0.743363	0.880734	0.690476	0.870588	0.848485	0.86	0.818182	0.865854	0.941176	0.88125	0.873786	0.869565
0.780488	0.78125	0.666667	0.693333	0.666667	0.712	0.39726	0.308642	0.447368	0.747126	0.752688	0.7	0.706522	0.891304	0.912409	0.860963	0.915094	0.915493	0.885246	0.849462	0.91358
0.817757	0.923077	0.764151	0.763285	0.688623	0.756522	0.571429	0.628692	0.5	0.822368	0.984848	0.865772	0.95082	0.965517	0.954918	0.921182	0.931034	0.989474	0.941964	0.94898	0.968254
0.661017	0.433333	0.691667	0.709402	0.735099	0.738562	0.231481	0.224719	0.37931	0.731092	0.752475	0.715596	0.763636	1	0.934132	0.906077	0.963415	0.90625	0.899543	0.940678	0.948454
0.565217	0.497788	0.738924	0.633752	0.755158	0.726358	0.212871	0.209493	0.45515	0.742809	0.835125	0.745299	0.85786	0.922652	0.915868	0.867871	0.920792	0.958998	0.893387	0.891892	0.950345
0.759644	0.636752	0.88785	0.831956	0.919118	0.934328	0.251337	0.171429	0.104294	0.919571	0.801444	0.932907	0.711538	0.891509	0.707113	0.696335	0.693333	0.699552	0.627566	0.669456	0.743243
0.475177	0.383929	0.673759	0.622378	0.70354	0.702222	0.315789	0.230159	0.121622	0.828025	0.845638	0.812183	0.763636	0.885057	0.887805	0.847584	0.9	0.892857	0.869792	0.862903	0.921986
0.596667	0.572072	0.7536	0.618333	0.722628	0.770492	0.513462	0.491497	0.179104	0.879747	0.90613	0.898795	0.747412	0.922438	0.897408	0.900388	0.932161	0.928962	0.895522	0.91311	0.946565
0.36612	0.457447	0.698113	0.674847	0.753086	0.745098	0.0743243	0.0748299	0.217949	0.769231	0.915385	0.745342	0.898089	0.901099	0.931429	0.918552	0.94	0.963855	0.876923	0.929293	0.919708
0.685817	0.513514	0.871186	0.793103	0.896282	0.908416	0.271967	0.254545	0.200758	0.891519	0.740554	0.910615	0.646341	0.777778	0.659808	0.601915	0.655052	0.669145	0.68864	0.668293	0.730233
0.713389	0.558333	0.744681	0.635556	0.744541	0.738516	0.284274	0.214612	0.204969	0.937075	0.877069	0.936275	0.867299	0.942748	0.913863	0.894587	0.926761	0.927273	0.902098	0.945946	0.939959
0.784615	0.966667	0.742358	0.735849	0.657343	0.732283	0.477477	0.505556	0.605634	0.808333	0.945122	0.775	0.947644	0.877358	0.932153	0.926606	0.935644	0.875	0.927536	0.901961	0.96748
0.394737	0.142857	0.56	0.56383	0.558442	0.491228	0.297872	0.378378	0.115385	0.679245	0.403226	0.76	0.379747	0.339623	0.337931	0.288462	0.303797	0.34375	0.369565	0.35	0.354167
0.790123	0.846154	0.773196	0.747748	0.71875	0.744681	0.536232	0.65625	0.740741	0.759615	0.842105	0.814815	0.779221	0.910714	0.94686	0.962366	0.946809	0.981481	0.910714	0.959596	0.993007
0.797872	0.707317	0.764706	0.778846	0.681159	0.728571	0.559322	0.533898	0.866667	0.760684	0.950495	0.779817	0.912371	0.926606	0.903226	0.957143	0.949153	0.965909	0.864407	0.95302	0.985401
0.279245	0.206704	0.659574	0.62782	0.706897	0.791045	0.130909	0.143411	0.353741	0.810219	0.909804	0.744361	0.911392	0.932203	0.915361	0.885442	0.902913	0.860963	0.880952	0.899083	0.92766
0.612648	0.625	0.712	0.665385	0.774194	0.678756	0.52093	0.607383	0.322581	0.767742	0.938005	0.784689	0.845333	0.930693	0.912863	0.855263	0.91866	0.918367	0.877828	0.949672	0.946588
0.743119	0.833333	0.787879	0.71875	0.802817	0.678832	0.613636	0.4875	0.72	0.759036	0.943925	0.777778	0.934579	0.923077	0.97006	0.914634	0.94	0.983607	0.9375	0.967742	0.945946
0.481061	0.47482	0.700617	0.677305	0.705882	0.736842	0.334416	0.407666	0.410256	0.78853	0.807547	0.804979	0.840909	0.896739	0.872917	0.887755	0.940476	0.948276	0.900442	0.926282	0.937255
0.572327	0.390244	0.774725	0.702128	0.691824	0.707317	0.193548	0.178161	0.175	0.820513	0.93662	0.722222	0.916129	0.904255	0.957447	0.914414	0.910256	0.946809	0.925094	0.952381	0.902597
0.895105	0.893617	0.963636	0.884892	0.923077	0.905882	0.548148	0.545455	0.72973	0.936782	0.925234	0.946237	0.931298	0.850746	0.794239	0.736842	0.711111	0.654545	0.712121	0.724409	0.678571
0.617021	0.760417	0.683168	0.738562	0.739583	0.711111	0.432099	0.33871	0.616438	0.729412	0.920245	0.666667	0.931217	0.903614	0.94636	0.93985	0.916667	0.96063	0.889535	0.921182	0.942584
0.428571	0.478261	0.690909	0.718182	0.625	0.663158	0.398438	0.290323	0.32	0.78022	0.8625	0.839506	0.857143	0.967742	0.846154	0.838542	0.84375	0.9375	0.819588	0.930233	0.90625
0.855556	0.830508	0.777778	0.675676	0.797872	0.726027	0.158416	0.196078	0.368421	0.779412	0.914286	0.773333	0.962963	0.986301	0.954955	0.979167	0.953488	0.966667	0.890052	0.925532	0.970874
0.710744	0.685897	0.549763	0.566416	0.570997	0.675676	0.295455	0.260623	0.340659	0.66747	0.720721	0.664286	0.703812	0.809955	0.75	0.830898	0.777429	0.8107	0.774624	0.808656	0.814988
0.488889	0.629213	0.757396	0.710145	0.721053	0.749049	0.273333	0.162791	0.592593	0.825301	0.92	0.798883	0.942857	0.898876	0.926966	0.910853	1	0.96	0.939698	0.941176	0.95122
0.589109	0.615385	0.744493	0.666667	0.73444	0.710247	0.139665	0.225434	0.477876	0.813043	0.895238	0.811659	0.963964	0.925234	0.928315	0.90051	0.915493	0.954955	0.859316	0.922156	0.973404
0.75	0.964286	0.729032	0.657143	0.73913	0.806818	0.436508	0.481481	0.395349	0.835714	0.90625	0.815217	0.887218	0.948052	0.959064	0.927536	0.923077	0.946667	0.963351	0.956204	0.887218
0.52381	0.666667	0.757937	0.657692	0.737327	0.807018	0.366255	0.366834	0.517241	0.764463	0.883495	0.72541	0.907631	0.951724	0.912088	0.931624	0.938776	0.97037	0.896024	0.978142	0.971564
0.637736	0.626506	0.675676	0.592466	0.72549	0.653846	0.378723	0.357895	0.230769	0.69145	0.783186	0.805556	0.75974	0.879195	0.798387	0.870968	0.891892	0.907285	0.820728	0.893891	0.860714
0.552	0.530973	0.706897	0.57377	0.75814	0.67931	0.234043	0.21393	0.19697	0.865672	0.882064	0.89863	0.897436	0.894068	0.876736	0.863208	0.904545	0.885246	0.88601	0.886747	0.862245
0.737864	0.822222	0.737991	0.637306	0.758755	0.756098	0.27907	0.246154	0.404762	0.816667	0.823834	0.755187	0.806584	0.953125	0.928571	0.911528	0.903509	0.962406	0.900369	0.962766	0.934343
0.571429	0.625	0.708333	0.625698	0.703448	0.761194	0.272727	0.180723	0.606383	0.726708	0.8	0.724409	0.89726	0.898876	0.911439	0.888476	0.884058	0.945946	0.830579	0.918478	0.93617
0.721649	0.976331	0.677686	0.637097	0.719697	0.75	0.484848	0.361905	0.730769	0.669065	0.876923	0.794872	0.861878	0.968421	0.913621	0.91092	0.912088	0.95	0.844444	0.89781	0.897059
0.739884	0.679688	0.756637	0.690789	0.693694	0.721311	0.305556	0.284848	0.460938	0.770408	0.75	0.683871	0.825243	0.962963	0.969697	0.89521	0.939024	0.961165	0.872727	0.912195	0.93299
0.52	0.843137	0.686047	0.773333	0.762295	0.714286	0.653543	0.568493	0.682927	0.769231	0.927419	0.757812	0.962264	0.977011	0.895288	0.940239	0.941176	1	0.959677	0.948529	0.918919
0.79661	0.613636	0.786325	0.691729	0.676768	0.78125	0.409836	0.486239	0.431373	0.710526	0.747664	0.747573	0.741667	0.95	0.958333	0.870968	0.96	0.925926	0.933333	0.958763	0.9625
0.639098	0.573333	0.680412	0.660517	0.772989	0.711864	0.257937	0.173077	0.116883	0.793893	0.905028	0.857143	0.817844	0.916667	0.917241	0.893506	0.893617	0.937984	0.878981	0.923077	0.962406
0.5625	0.616766	0.61236	0.527027	0.592179	0.596491	0.175758	0.0974026	0.167702	0.681564	0.659341	0.661417	0.744807	0.879397	0.700743	0.760825	0.838095	0.733668	0.794486	0.798658	0.848185
0.696203	0.962963	0.683673	0.771084	0.707692	0.714286	0.39759	0.351852	0.5	0.732394	0.909091	0.875	0.916667	0.897436	0.925926	0.921212	0.964912	0.923077	0.924242	0.9	0.967742
0.537879	0.440191	0.679688	0.603687	0.705882	0.748031	0.299145	0.319635	0.28972	0.770035	0.821256	0.802817	0.845528	0.882883	0.834356	0.861496	0.89781	0.929078	0.847666	0.90873	0.925
0	0.0322581	0.234375	0.173913	0.176471	0.225806	0.147541	0.144928	0	0.378049	0.28125	0.545455	0.243902	0.418605	0.409722	0.366197	0.38961	0.463415	0.461538	0.380282	0.415842
0.545455	0.279412	0.735484	0.632812	0.683333	0.741935	0.318182	0.229167	0.135135	0.672956	0.553846	0.785047	0.530612	0.9	0.902878	0.906542	0.9	0.954023	0.866029	0.910526	0.916667
0.781341	0.675862	0.867257	0.80137	0.86901	0.870536	0.39759	0.426573	0.317073	0.834337	0.712687	0.824916	0.659091	0.795775	0.660194	0.547619	0.692308	0.615385	0.661074	0.671533	0.714286
0.596491	0.657895	0.779412	0.678261	0.713333	0.757282	0.466667	0.424242	0.653333	0.761538	0.881356	0.777778	0.954887	0.953488	0.933333	0.922018	0.933962	0.984127	0.917476	0.944	0.970803
0.8125	0.916667	0.809524	0.686441	0.707865	0.792793	0.485149	0.384615	0.625	0.73494	0.977528	0.778689	0.992537	0.945946	0.976331	0.946058	0.973333	0.98	0.921569	0.949275	0.959677
0.242938	0.412214	0.682927	0.682353	0.708134	0.676692	0.438889	0.439024	0.666667	0.735135	0.962963	0.738562	0.979866	0.936364	0.901408	0.910256	0.923077	0.880435	0.847682	0.915385	0.944444
0.640135	0.569492	0.732959	0.581959	0.749268	0.677296	0.371475	0.333868	0.170732	0.859248	0.849434	0.849901	0.739564	0.878877	0.880043	0.845455	0.89033	0.913835	0.871981	0.905989	0.907831
0.489637	0.723881	0.854839	0.813299	0.750943	0.902439	0.340694	0.317901	0.407407	0.663102	0.584848	0.620805	0.764228	0.742574	0.593846	0.623886	0.585831	0.6	0.681458	0.680108	0.633867
0.544503	0.337662	0.732057	0.611872	0.748148	0.793478	0.196319	0.195652	0.254237	0.808612	0.862745	0.864629	0.913793	0.94964	0.932039	0.918539	0.971223	0.924731	0.89272	0.895604	0.926136
0.490323	0.681818	0.726619	0.664062	0.698795	0.691489	0.25	0.188811	0.482759	0.83125	0.9375	0.746032	0.903226	0.87	0.90184	0.858537	0.971429	0.911111	0.927273	0.851613	0.922535
0.614679	0.857143	0.74359	0.706522	0.741379	0.76	0.356436	0.27381	0.425532	0.820513	0.991228	0.77027	0.936364	0.9	0.97549	0.906863	0.972222	1	0.878981	0.917355	0.981308
0.642857	0.362319	0.712821	0.61413	0.8	0.745902	0.446328	0.363248	0.147727	0.917808	0.926554	0.948864	0.84507	0.915385	0.938242	0.909385	0.95	0.920455	0.896321	0.919298	0.923875
0.75	0.92	0.755245	0.743119	0.701299	0.730769	0.494624	0.39604	0.589286	0.774194	0.837838	0.660377	0.96875	1	0.948187	0.922535	0.93617	0.985714	0.950617	0.956897	0.965909
0.52686	0.489712	0.679417	0.582781	0.688525	0.716923	0.370833	0.268908	0.154206	0.815126	0.875598	0.857855	0.730233	0.856631	0.825228	0.821429	0.923954	0.876161	0.860972	0.866803	0.925197
0.531646	0.785714	0.716418	0.677083	0.711538	0.647059	0.407407	0.381443	0.722222	0.709677	0.860759	0.777778	0.897959	0.926829	0.89881	0.901408	0.865385	0.961538	0.814815	0.91358	0.923077
0.73913	0.733871	0.759162	0.703226	0.68	0.786164	0.559701	0.527778	0.488636	0.695906	0.757009	0.743056	0.736842	0.905263	0.956731	0.941704	0.960784	0.940594	0.896552	0.969697	0.957143
0.776817	0.668224	0.877104	0.88	0.902439	0.932515	0.459413	0.558	0.355556	0.880573	0.834606	0.895425	0.773529	0.777409	0.665339	0.611922	0.743034	0.666667	0.723308	0.670433	0.743381
0.529148	0.419118	0.665116	0.721973	0.559091	0.623967	0.396226	0.387387	0.0701754	0.902778	0.898876	0.884422	0.653333	0.845455	0.863636	0.822222	0.767857	0.837398	0.885246	0.851852	0.882022
0.601677	0.502128	0.678639	0.535065	0.594872	0.613208	0.313853	0.28373	0.167464	0.779817	0.79403	0.806916	0.644279	0.861472	0.845395	0.801829	0.835443	0.816949	0.815652	0.810427	0.805556
0.776	0.870968	0.648276	0.655172	0.737288	0.7	0.276119	0.266667	0.581395	0.713376	0.90604	0.860465	0.896	0.848837	0.920245	0.794466	0.949367	0.920792	0.872038	0.876623	0.90303
0.542339	0.429864	0.747642	0.589286	0.674342	0.717489	0.252475	0.226708	0.15748	0.885572	0.814925	0.898305	0.756923	0.904762	0.842593	0.822	0.929461	0.925926	0.863563	0.895674	0.908665
0.780374	0.905263	0.673367	0.697297	0.712042	0.72973	0.338624	0.214286	0.563025	0.8	0.939759	0.781095	0.902174	0.918367	0.950226	0.895238	0.945205	0.873418	0.938017	0.918367	0.933333
0.625352	0.596413	0.785714	0.612903	0.723214	0.713004	0.221154	0.175627	0.238095	0.869697	0.859375	0.871486	0.888087	0.911602	0.883178	0.920771	0.893939	0.954128	0.878924	0.935374	0.936102
0.524038	0.625	0.661692	0.536082	0.578313	0.596774	0.397849	0.284848	0.223529	0.841629	0.859296	0.723404	0.686747	0.752137	0.783537	0.723684	0.743363	0.783784	0.842105	0.801802	0.880435
0.614458	0.337662	0.775862	0.642857	0.592	0.725806	0.468599	0.440367	0.298507	0.885496	0.889571	0.912409	0.72973	0.981481	0.892031	0.870253	0.88189	0.853211	0.919355	0.894515	0.902564
0.723164	0.595745	0.698347	0.636364	0.79878	0.7	0.520833	0.534694	0.282051	0.933333	0.834437	0.953333	0.661765	0.927273	0.962963	0.908257	0.92517	0.912409	0.90604	0.913043	0.902655
0.41791	0.211765	0.722222	0.682243	0.686275	0.726027	0.322034	0.295082	0.284091	0.794643	0.764151	0.714286	0.826087	0.893617	0.933673	0.905405	0.891304	0.949153	0.878378	0.951613	0.949153
0.551136	0.738562	0.668317	0.636364	0.734615	0.752475	0.130952	0.0852273	0.321739	0.745856	0.945455	0.8125	0.942197	0.944444	0.93617	0.92236	0.894737	0.913793	0.898204	0.880952	0.939227
0.581081	0.661972	0.714286	0.65	0.590164	0.688889	0.181102	0.165217	0.265823	0.825	0.760684	0.814371	0.833333	0.954545	0.84	0.821782	0.947368	0.881579	0.845411	0.854015	0.8875
0.463115	0.407407	0.731959	0.60479	0.804878	0.690265	0.392562	0.350711	0.140625	0.900735	0.884817	0.909091	0.759563	0.929825	0.920266	0.892958	0.916667	0.902098	0.925676	0.941799	0.879581
0.630332	0.514085	0.758294	0.643979	0.644928	0.698413	0.376812	0.330472	0.188976	0.861111	0.927536	0.856209	0.769697	0.910569	0.912854	0.871859	0.907216	0.908497	0.904059	0.890547	0.920398
0.747191	0.652778	0.783333	0.640449	0.765217	0.684783	0.390728	0.313333	0.155556	0.898876	0.890756	0.884298	0.943089	0.897727	0.952381	0.841667	0.955357	0.924731	0.905512	0.945946	0.932584
0.761905	0.761905	0.663636	0.703297	0.686441	0.752809	0.522936	0.472727	0.557692	0.693431	0.866667	0.711864	0.796117	0.896907	0.930131	0.891967	0.935065	0.931034	0.80303	0.95	0.923729
0.609756	0.842697	0.679325	0.657754	0.666667	0.79	0.357143	0.315789	0.579545	0.764423	0.816038	0.731481	0.864734	0.928	0.8875	0.915254	0.938202	0.919463	0.871233	0.915323	0.926923
0.674797	0.781818	0.742857	0.690476	0.633028	0.707547	0.46729	0.465517	0.673913	0.759398	0.926829	0.692308	0.975207	0.984375	0.915094	0.908629	0.93617	0.8875	0.909774	0.905797	0.921429
0.737143	0.858696	0.707317	0.768657	0.738372	0.636364	0.283582	0.314286	0.522388	0.765823	0.92437	0.682432	0.949275	0.950617	0.943182	0.851351	0.95	0.950617	0.905882	0.904459	0.947368
0.638889	0.658824	0.682119	0.699387	0.731034	0.708333	0.328571	0.305785	0.390625	0.776978	0.700935	0.694215	0.729323	0.901235	0.930108	0.876471	0.904762	0.949367	0.889503	0.977612	0.933884
0.576471	0.876471	0.688889	0.597633	0.689189	0.694064	0.154839	0.127273	0.397436	0.682243	0.846154	0.714286	0.881633	0.852174	0.885845	0.876923	0.826087	0.917431	0.82996	0.909091	0.910798
0.517361	0.605634	0.645695	0.633745	0.66205	0.703297	0.13245	0.129964	0.195876	0.744108	0.817829	0.751773	0.815217	0.87574	0.854749	0.873563	0.88125	0.938095	0.769697	0.856557	0.909677
0.570122	0.352941	0.724026	0.602007	0.648889	0.730263	0.450425	0.460317	0.330357	0.83758	0.916	0.867052	0.737643	0.851429	0.857534	0.893617	0.882353	0.910314	0.863057	0.871383	0.934615
0.360215	0.630435	0.702041	0.67284	0.675127	0.678363	0.378505	0.386792	0.543307	0.77619	0.90625	0.715026	0.921739	0.89313	0.887417	0.889552	0.942857	0.940299	0.878049	0.832512	0.924444
0.585938	0.416667	0.729469	0.586667	0.737542	0.679558	0.431525	0.477541	0.166667	0.909302	0.818452	0.85489	0.592982	0.907692	0.893031	0.845378	0.92803	0.921811	0.825321	0.912766	0.890187
0.73617	0.862319	0.68595	0.697778	0.676923	0.618421	0.446602	0.406926	0.537634	0.748954	0.90708	0.75	0.93662	0.919075	0.814607	0.867495	0.91411	0.888235	0.859532	0.893939	0.946844
0.586294	0.459207	0.756014	0.586603	0.727957	0.752927	0.528725	0.456481	0.288416	0.856298	0.913462	0.902031	0.760793	0.903814	0.906269	0.88098	0.92545	0.931611	0.880342	0.922371	0.936131
0.560694	0.497436	0.764881	0.592857	0.789474	0.691176	0.427586	0.326531	0.134328	0.930591	0.848889	0.920354	0.646617	0.904459	0.912951	0.921488	0.874126	0.945946	0.891509	0.906542	0.928994
0.558559	0.518828	0.629712	0.552083	0.666667	0.660891	0.193396	0.224824	0.252427	0.720207	0.78534	0.711864	0.788235	0.839623	0.802867	0.783784	0.863454	0.864	0.898734	0.816514	0.835648
0.638298	0.785714	0.70229	0.744186	0.652778	0.788889	0.5	0.411765	0.541667	0.777778	0.969697	0.759398	0.910828	0.980392	0.926136	0.895604	0.977778	0.964912	0.91	0.896552	0.963235
0.510989	0.495652	0.730594	0.61	0.727273	0.804688	0.232432	0.274194	0.487395	0.784314	0.937824	0.74	0.950495	0.906977	0.945848	0.898089	0.939759	0.960938	0.907895	0.893805	0.921296
0.619718	0.529412	0.690051	0.538462	0.689304	0.715789	0.27983	0.234493	0.163424	0.851515	0.834331	0.869176	0.801754	0.866499	0.85274	0.844495	0.877238	0.889435	0.853369	0.877761	0.870398
0.7	0.942857	0.752475	0.634615	0.738636	0.823529	0.428571	0.419355	0.625	0.772727	0.958763	0.767442	0.98	0.982143	0.962963	0.931034	0.973684	0.976471	0.931034	0.873418	0.940594
0.564841	0.445652	0.770186	0.559441	0.712707	0.686869	0.203438	0.129252	0.171875	0.910256	0.847826	0.904059	0.784615	0.907216	0.885942	0.847545	0.865385	0.910112	0.898824	0.890785	0.9
0.598086	0.677966	0.685	0.647727	0.765432	0.816425	0.308108	0.274882	0.416667	0.768559	0.934132	0.654088	0.9447	0.936937	0.928934	0.898551	0.96875	0.927835	0.920705	0.961749	0.952941
0.542373	0.483146	0.704348	0.572193	0.785714	0.703704	0.365741	0.265116	0.263889	0.920152	0.885	0.931973	0.757225	0.904412	0.92126	0.868657	0.878205	0.927007	0.842623	0.882353	0.923077
0.59633	0.722222	0.75	0.619048	0.8	0.697674	0.526316	0.657407	0.571429	0.919708	0.931298	0.901235	0.845238	0.986486	0.957143	0.939698	0.927273	0.888889	0.905797	0.863248	0.963504
0.728261	0.886792	0.705882	0.694444	0.788462	0.666667	0.163265	0.266667	0.419753	0.772727	0.930556	0.709091	0.809524	0.95082	0.970588	0.897351	0.88	0.917647	0.933333	0.94382	0.959596
0.707951	0.642473	0.756098	0.586331	0.767036	0.712297	0.396341	0.384735	0.290657	0.920805	0.894198	0.923318	0.826797	0.913793	0.892372	0.878302	0.905128	0.930693	0.884793	0.924242	0.957547
0.466216	0.453704	0.566038	0.471774	0.65019	0.602484	0.123134	0.182143	0.116667	0.697183	0.717949	0.704433	0.550459	0.677632	0.77027	0.737705	0.822917	0.765306	0.768889	0.783394	0.815331
0.532374	0.802817	0.675393	0.648387	0.678082	0.662722	0.482428	0.449477	0.714286	0.682635	0.89781	0.731481	0.941964	0.938931	0.818421	0.879733	0.891156	0.91573	0.901887	0.894915	0.916667
0.613027	0.557895	0.7251	0.596567	0.727564	0.660819	0.311538	0.238095	0.195652	0.903226	0.865942	0.921739	0.798587	0.911765	0.87988	0.866171	0.934307	0.919463	0.84292	0.868996	0.916
0.646617	0.563536	0.67029	0.624031	0.717532	0.762533	0.407942	0.383142	0.171429	0.85461	0.908367	0.884462	0.752896	0.901408	0.920732	0.874486	0.927273	0.935673	0.886288	0.87963	0.936893
0.666667		0.71134	0.671875	0.8	0.7	0.277778	0.356164	0.5	0.878788	0.92	0.903226	0.685714	0.928571	0.934783	0.961538	0.983871	0.895833	0.895833	0.883333	0.971014
0.417323	0.378788	0.748252	0.661417	0.632	0.738318	0.276119	0.215517	0.315789	0.688525	0.88172	0.689076	0.889764	0.810526	0.898089	0.798701	0.951807	0.944444	0.884211	0.903704	0.924242
0.540166	0.412088	0.671916	0.560403	0.724936	0.719626	0.277457	0.205212	0.172043	0.908832	0.825949	0.892265	0.778426	0.902564	0.881696	0.876076	0.937008	0.898618	0.835821	0.857143	0.847185
0.422078	0.362069	0.715909	0.649254	0.795322	0.695122	0.418605	0.514706	0	0.794326	0.878049	0.943548	0.640845	0.926829	0.92963	0.907063	0.883929	0.961538	0.932624	0.926554	0.962406
0.646341	0.833333	0.59116	0.592357	0.608434	0.686957	0.328767	0.329114	0.436782	0.614379	0.832215	0.628099	0.848276	0.879518	0.846809	0.877256	0.855263	0.861386	0.760181	0.798913	0.842697
0.525168	0.526154	0.715856	0.603421	0.76588	0.718615	0.370787	0.259897	0.204724	0.912234	0.858676	0.917949	0.817629	0.932331	0.922388	0.891379	0.9	0.932584	0.848721	0.935154	0.949367
0.496296	0.4	0.673611	0.669421	0.769737	0.785714	0.16	0.239316	0.246377	0.709924	0.741935	0.732759	0.762238	0.945205	0.911565	0.914163	0.986486	0.967391	0.924324	0.931507	0.944444
0.621951	0.756098	0.69697	0.742331	0.732558	0.659341	0.40678	0.352518	0.552941	0.779817	0.890244	0.720779	0.982857	0.928571	0.891473	0.934272	0.981481	0.93578	0.902597	0.959302	0.882653
0.655738	0.642857	0.679348	0.627586	0.694737	0.756757	0.443787	0.342105	0.479452	0.738854	0.820312	0.75	0.70073	0.940594	0.92803	0.887719	0.87156	0.95	0.84141	0.935484	0.913043
0.657895	0.866667	0.743494	0.744076	0.681159	0.671756	0.418605	0.46281	0.421687	0.81448	0.96789	0.762195	0.940299	0.928571	0.929019	0.918129	0.9375	0.931034	0.946768	0.943182	0.942529
0.534483	0.369048	0.764045	0.692308	0.768868	0.596154	0.404494	0.377246	0.185567	0.911628	0.858974	0.924658	0.625767	0.83	0.917266	0.875	0.85119	0.971963	0.863787	0.929577	0.937853
0.678261	0.648649	0.727273	0.62766	0.732143	0.760563	0.553191	0.561538	0.5	0.762821	0.934959	0.804878	0.821918	0.877193	0.905512	0.941176	0.965909	0.830986	0.943925	0.908397	0.955975
0.569325	0.490066	0.680622	0.544338	0.681957	0.721154	0.499398	0.447527	0.216216	0.826271	0.879594	0.81363	0.693878	0.836653	0.871889	0.824675	0.892697	0.889845	0.854826	0.88049	0.866024
0.869159	0.490909	0.90411	0.875969	0.902439	0.925926	0.462264	0.45	0.245283	0.907143	0.62069	0.977011	0.715909	0.763158	0.714286	0.68254	0.716981	0.637681	0.748148	0.617886	0.669725
0.557312	0.474747	0.70574	0.553509	0.674173	0.729521	0.269132	0.232297	0.156573	0.835341	0.841066	0.877778	0.698805	0.883117	0.876632	0.851085	0.89117	0.911685	0.820915	0.872104	0.902727
0.517766	0.373494	0.667954	0.573964	0.625	0.720588	0.291892	0.170854	0.253333	0.757282	0.715976	0.664634	0.653179	0.883721	0.858553	0.843854	0.889908	0.9	0.833922	0.790323	0.897297
0.443709	0.435484	0.582011	0.676136	0.717647	0.641975	0.358621	0.387324	0.553191	0.677419	0.846667	0.616541	0.84507	0.843478	0.921162	0.862454	0.87619	0.867925	0.840467	0.854167	0.891026
0.728	0.793103	0.696721	0.70073	0.676923	0.651685	0.260563	0.356589	0.35	0.722973	0.927083	0.794393	0.876106	0.848101	0.903448	0.879195	0.946429	0.931818	0.862069	0.888889	0.932773
0.410501	0.390909	0.627907	0.548556	0.589404	0.612903	0.198582	0.170507	0.315534	0.64878	0.81694	0.665835	0.82069	0.790323	0.84063	0.734604	0.859729	0.797468	0.807504	0.8275	0.832952
0.851485	0.617886	0.915344	0.835616	0.917323	0.924107	0.372642	0.322751	0.351562	0.903846	0.647059	0.91623	0.655914	0.703704	0.648829	0.69969	0.689189	0.647619	0.684874	0.695906	0.651899
0.630252	0.448276	0.785185	0.729508	0.716535	0.60274	0.278261	0.31405	0	0.903226	0.952381	0.950495	0.75	0.896104	0.955414	0.93038	0.861111	0.898734	0.918033	0.934426	0.936937
0.309524	0.507692	0.758065	0.583333	0.792453	0.75	0.233333	0.299145	0.363636	0.811966	0.925	0.745098	0.90625	0.939759	0.947368	0.892045	0.933333	0.942857	0.915493	0.948905	0.902256
0.594697	0.429907	0.700375	0.516393	0.748899	0.692308	0.305677	0.248927	0.0886076	0.872587	0.774359	0.859155	0.730612	0.831081	0.857143	0.87191	0.874214	0.874286	0.840108	0.832669	0.902542
0.677596	0.894737	0.701571	0.668919	0.711462	0.708029	0.449735	0.484375	0.485294	0.662722	0.897638	0.737931	0.929487	0.926316	0.945813	0.92278	0.931818	0.894231	0.888	0.959459	0.931034
0.723404	0.408163	0.733607	0.657895	0.699153	0.703947	0.395652	0.390533	0.3125	0.696809	0.45	0.635802	0.472222	0.466667	0.455224	0.461847	0.473684	0.421569	0.552083	0.503546	0.47973
0.769912	0.744186	0.791667	0.612903	0.767123	0.775	0.358025	0.424528	0.301887	0.949153	0.943925	0.907407	0.817391	0.956522	0.918605	0.936782	0.964286	0.976744	0.880682	0.964286	0.964539
0.768595	0.848837	0.705036	0.652174	0.81761	0.75641	0.313333	0.303448	0.510638	0.784946	0.953704	0.701613	0.923077	0.925373	0.936709	0.926966	1	0.948718	0.908451	0.936364	0.969697
0.616279	0.430769	0.683099	0.598425	0.748603	0.7875	0.447368	0.354497	0.205479	0.903766	0.880597	0.960526	0.788235	0.911111	0.89759	0.893855	0.919255	0.946746	0.886179	0.924	0.939271
0.627907	0.677966	0.589744	0.539568	0.677966	0.673267	0.439394	0.330357	0.236842	0.860927	0.869231	0.893805	0.566176	0.84	0.798995	0.860335	0.774775	0.785714	0.75817	0.826087	0.933775
0.480127	0.416107	0.759729	0.562937	0.717054	0.69746	0.342391	0.25974	0.268085	0.886878	0.871308	0.878855	0.832714	0.879479	0.855842	0.86855	0.902256	0.896848	0.883508	0.921502	0.926136
0.351351	0.242718	0.60989	0.529801	0.546341	0.618321	0.23741	0.171429	0.42029	0.59322	0.681159	0.584507	0.608392	0.776471	0.798913	0.776316	0.860465	0.775701	0.77551	0.794118	0.807453
0.4625	0.428571	0.745763	0.679688	0.646512	0.615789	0.477778	0.425926	0.230088	0.825581	0.834197	0.872881	0.728155	0.832168	0.913793	0.835227	0.797297	0.918919	0.867322	0.870079	0.957692
0.493976	0.44898	0.745763	0.672956	0.567901	0.645455	0.524096	0.449438	0.217949	0.903061	0.885057	0.880952	0.601399	0.792079	0.886719	0.843066	0.752294	0.873874	0.853383	0.889503	0.921687
0.603053	0.647059	0.669492	0.685393	0.75	0.660377	0.444444	0.5	0.458333	0.798246	0.882353	0.880435	0.934066	0.942029	0.854015	0.884146	0.938144	0.941176	0.883978	0.935185	0.94958
0.650407	0.413793	0.855932	0.793893	0.906977	0.893805	0.324786	0.461039	0.309524	0.895105	0.653846	0.87395	0.697674	0.746479	0.62037	0.600806	0.714286	0.6	0.669725	0.63125	0.708661
0.553719	0.4	0.407895	0.483607	0.40146	0.362416	0.446429	0.365217	0.365079	0.431138	0.27	0.321429	0.24375	0.141176	0.206294	0.311111	0.116279	0.181818	0.246667	0.213235	0.178571
0.123288	0.0681818	0.703488	0.632979	0.664062	0.675676	0.455621	0.536313	0.224138	0.845161	0.877419	0.881119	0.727811	0.931034	0.889831	0.859848	0.946237	0.876106	0.858537	0.930636	0.895522
0.569767	0.760684	0.625668	0.631902	0.552995	0.51	0.247059	0.327485	0.548387	0.536723	0.75	0.557047	0.801471	0.872093	0.81106	0.808696	0.765625	0.778947	0.830508	0.762712	0.837438
0.535294	0.602273	0.724868	0.649007	0.648485	0.78	0.29697	0.264516	0.641975	0.725714	0.939394	0.778571	0.938202	0.954955	0.944664	0.893878	0.942308	0.890909	0.915441	0.921348	0.934911
0.698795	0.891753	0.711246	0.611111	0.727554	0.781991	0.36715	0.298507	0.489209	0.725166	0.886555	0.745536	0.900709	0.956522	0.933754	0.868421	0.938144	0.968504	0.884477	0.924779	0.932432
0.578804	0.4375	0.691279	0.520849	0.687372	0.718777	0.257256	0.229836	0.148968	0.853851	0.849148	0.894017	0.638704	0.846743	0.867878	0.831325	0.879227	0.878109	0.865213	0.860759	0.869888
0.61039	0.695652	0.684211	0.666667	0.702381	0.6	0.212766	0.226667	0.28	0.761364	0.8	0.730337	0.897436	0.90625	0.883721	0.853147	0.894737	0.928571	0.878788	0.892857	0.89
0.685567	0.736842	0.678899	0.722222	0.719368	0.730061	0.375839	0.453659	0.634615	0.734597	0.859903	0.619355	0.845018	0.944099	0.936937	0.92602	0.946154	0.964912	0.87747	0.974194	0.951673
0.746835	0.933333	0.712644	0.708333	0.723404	0.8	0.439024	0.533981	0.647059	0.744681	0.9375	0.796296	0.981132	0.920635	0.976	0.941176	1	0.967213	0.95098	0.893805	0.981818
0.557047	0.696429	0.740506	0.620968	0.730159	0.838235	0.204082	0.253333	0.553191	0.75	0.952941	0.821429	0.965116	0.910256	0.930556	0.94702	0.946429	0.973333	0.941935	0.930435	0.938596
0.563025	0.481172	0.716186	0.551802	0.783848	0.735786	0.327231	0.313084	0.192308	0.896208	0.885714	0.877049	0.745592	0.914498	0.891117	0.897239	0.930233	0.92029	0.837321	0.888383	0.919679
0.552381	0.626667	0.657534	0.684211	0.76259	0.666667	0.471698	0.519084	0.555556	0.695035	0.866667	0.771654	0.906832	0.9	0.942529	0.961039	0.940476	0.894737	0.873626	0.901639	0.891473
0.60443	0.581921	0.722675	0.639925	0.803612	0.633218	0.373585	0.322006	0.209877	0.864162	0.88225	0.877682	0.815556	0.86747	0.94433	0.859218	0.902597	0.905405	0.905405	0.913636	0.951351
0.218274	0.239316	0.691919	0.693878	0.675556	0.578313	0.340659	0.354839	0.35	0.686275	0.760736	0.686275	0.786765	0.772727	0.831858	0.796154	0.941176	0.9	0.871369	0.887006	0.890909
0.645714	0.58209	0.5	0.430168	0.628788	0.567164	0.325	0.317647	0.142857	0.697368	0.770992	0.817391	0.580882	0.786517	0.723549	0.722944	0.752381	0.791667	0.746988	0.753425	0.697436
0.543307	0.5	0.802548	0.646667	0.640351	0.653061	0.642336	0.551515	0.288889	0.913514	0.935484	0.927928	0.795082	0.905405	0.899225	0.867647	0.878049	0.953704	0.82381	0.871795	0.949686
0.624277	0.872727	0.69898	0.633333	0.722222	0.741259	0.23913	0.194631	0.459184	0.747525	0.89726	0.697674	0.945274	0.892857	0.940678	0.861423	0.93617	0.951923	0.888889	0.913793	0.955801
0.386473	0.456	0.5875	0.472906	0.57732	0.561086	0.132231	0.119048	0.174312	0.621053	0.862745	0.60177	0.893519	0.779412	0.70614	0.79375	0.8	0.829268	0.747036	0.704819	0.77381
0.414141	0.421875	0.773756	0.572581	0.755	0.7125	0.484496	0.429825	0.372549	0.920502	0.920904	0.960674	0.75419	0.894737	0.945355	0.884615	0.868966	0.95122	0.866972	0.929907	0.915842
0.598131	0.722689	0.620833	0.628713	0.569507	0.7	0.136546	0.0967742	0.333333	0.737778	0.807487	0.62069	0.79798	0.781513	0.860606	0.719858	0.87218	0.917431	0.766667	0.838542	0.850575
0.67148	0.541667	0.723562	0.593258	0.761236	0.744681	0.307876	0.185941	0.207792	0.928416	0.892857	0.934211	0.842932	0.918699	0.899317	0.88601	0.915789	0.941176	0.918129	0.944321	0.948718
0.512579	0.503067	0.702073	0.588997	0.730077	0.70922	0.404494	0.39441	0.255952	0.899441	0.892086	0.963899	0.65748	0.922581	0.918164	0.882459	0.888158	0.937198	0.891253	0.877622	0.930723
0.717949	0.705882	0.780488	0.715328	0.682927	0.69697	0.477876	0.482456	0.5	0.755814	0.840426	0.677419	0.865169	0.88	0.920561	0.919355	0.980769	0.986301	0.919431	0.9375	0.947826
0.459184	0.312	0.649789	0.625498	0.649485	0.790698	0.254464	0.200935	0.146067	0.817427	0.872449	0.795699	0.755869	0.875	0.933086	0.790698	0.888889	0.842767	0.825455	0.926407	0.943723
0.555556	0.542373	0.705128	0.536998	0.718121	0.725989	0.229581	0.228893	0.15625	0.826176	0.883721	0.833333	0.874372	0.930131	0.85879	0.871391	0.877966	0.91635	0.843709	0.881818	0.915254
0.375	0.717647	0.664474	0.716535	0.717105	0.72	0.481818	0.451613	0.560606	0.847826	0.954023	0.735849	0.877049	0.901639	0.926267	0.929936	0.942857	0.97619	0.914894	0.908397	0.944954
0.0437956	0.025	0.569343	0.504425	0.679803	0.598802	0.137931	0.0983607	0.102941	0.641026	0.72973	0.561983	0.784615	0.71831	0.805031	0.758454	0.8125	0.833333	0.764331	0.836735	0.816794
0.601902	0.535088	0.729138	0.550075	0.744222	0.739474	0.376506	0.439822	0.288538	0.90095	0.892532	0.916071	0.850837	0.902552	0.872432	0.902196	0.91791	0.903485	0.897045	0.88746	0.922759
0.624339	0.789474	0.737113	0.595628	0.782946	0.716049	0.598765	0.556213	0.393939	0.736196	0.968992	0.809524	0.806452	0.895652	0.891051	0.91623	0.952381	0.980952	0.914894	0.863158	0.907514
0.835443	0.80625	0.793478	0.791489	0.813008	0.865031	0.214286	0.159817	0.345133	0.846774	0.72381	0.804878	0.751196	0.707143	0.594249	0.59736	0.54955	0.604167	0.571429	0.616114	0.571429
0.633663	0.5875	0.754181	0.589015	0.761523	0.747826	0.600746	0.563545	0.384615	0.884342	0.925512	0.928571	0.783262	0.904605	0.932715	0.920925	0.934783	0.938005	0.929024	0.913851	0.939891
0.888889	0.833333	0.906977	0.912371	0.907104	0.957317	0.616279	0.5	0.563636	0.943182	0.855491	0.935252	0.857895	0.826087	0.732955	0.690037	0.694444	0.694915	0.727794	0.787879	0.601036
0.638225	0.468085	0.744048	0.542373	0.760369	0.748603	0.460481	0.37386	0.261194	0.881313	0.862069	0.870849	0.868421	0.888889	0.8992	0.91502	0.926421	0.872449	0.875	0.902808	0.924581
0.504587	0.676923	0.675214	0.686869	0.679245	0.682692	0.419355	0.391753	0.483333	0.742647	0.89	0.666667	0.953125	0.95122	0.927007	0.892405	0.809524	0.940299	0.863248	0.907216	0.971429
0.718232	0.75	0.696335	0.587209	0.605	0.643519	0.411765	0.4	0.619048	0.715789	0.826347	0.690476	0.813472	0.786408	0.844156	0.726444	0.839506	0.924731	0.77972	0.852761	0.898734
0.581579	0.48125	0.655914	0.573171	0.781633	0.651163	0.377301	0.324675	0.316667	0.88587	0.839465	0.853521	0.824675	0.822335	0.860412	0.815195	0.907143	0.848101	0.894949	0.912023	0.885965
0.571429	0.464286	0.827338	0.615385	0.679104	0.669065	0.525424	0.495652	0.342857	0.87931	0.957627	0.877049	0.740741	0.914634	0.908213	0.86747	0.91358	0.954545	0.843972	0.928571	0.912698
0.663158	0.543478	0.79602	0.54918	0.713147	0.663043	0.179775	0.132353	0.144578	0.893048	0.818182	0.863636	0.514451	0.779221	0.913514	0.822878	0.888889	0.8875	0.902597	0.887218	0.878378
0.723502	0.322034	0.702703	0.768421	0.751111	0.699507	0.27551	0.285714	0.238095	0.676136	0.579618	0.567839	0.537143	0.682692	0.486239	0.419453	0.589744	0.462264	0.578199	0.546584	0.553922
0.554622	0.4	0.806854	0.835052	0.91018	0.936937	0.384977	0.355769	0.3125	0.890244	0.745455	0.880952	0.666667	0.739583	0.655072	0.684685	0.598639	0.587838	0.775	0.662281	0.745
0.729965	0.598131	0.721754	0.54827	0.788889	0.719101	0.329764	0.325088	0.154639	0.903785	0.8375	0.919463	0.65808	0.863057	0.906574	0.870968	0.896861	0.925824	0.867836	0.891813	0.933657
0.533074	0.518987	0.701195	0.597222	0.651515	0.696078	0.372093	0.333333	0.190476	0.857143	0.913265	0.87013	0.821622	0.890756	0.860215	0.87747	0.869565	0.945455	0.902439	0.834821	0.90625
0.792079	0.77193	0.42953	0.539007	0.425926	0.457447	0.422764	0.395161	0.211538	0.469697	0.28	0.483516	0.19	0.240741	0.272727	0.201923	0.300885	0.262626	0.215962	0.256944	0.186747
0.707071	0.76	0.721805	0.583333	0.788235	0.77551	0.556604	0.341463	0.307692	0.840708	0.918182	0.882353	0.710145	0.85	0.955752	0.894737	0.935185	0.957746	0.877551	0.887097	0.956897
0.649007	0.576471	0.714286	0.740458	0.686667	0.72	0.447368	0.390625	0.386364	0.741722	0.936364	0.703704	0.942623	0.921053	0.940909	0.846154	0.967213	1	0.924419	0.921053	0.968354
0.475369	0.448454	0.695175	0.579221	0.758442	0.657718	0.271868	0.28869	0.0969697	0.843011	0.889169	0.849162	0.697222	0.900709	0.899096	0.881329	0.877698	0.90566	0.852986	0.891258	0.932854
0.53986	0.458462	0.705718	0.540412	0.756716	0.750542	0.27566	0.166667	0.210169	0.871302	0.831776	0.889078	0.854237	0.885886	0.877531	0.856007	0.866221	0.902381	0.886016	0.914027	0.945946
0.329114	0.258621	0.657303	0.494118	0.608247	0.737374	0.280702	0.229412	0.0735294	0.791111	0.85906	0.795918	0.592105	0.819149	0.813008	0.834532	0.770642	0.840336	0.818868	0.821656	0.8875
0.531414	0.383333	0.712329	0.564103	0.683196	0.64214	0.204778	0.176471	0.202703	0.882834	0.844697	0.883803	0.8125	0.836158	0.855372	0.83501	0.870056	0.920904	0.832962	0.872483	0.908228
0.691919	0.637255	0.70283	0.590909	0.735537	0.638095	0.520548	0.525	0.3	0.83682	0.89697	0.851351	0.662338	0.841121	0.897959	0.868421	0.949686	0.896552	0.894428	0.803191	0.86875
0.445205	0.519084	0.5	0.5	0.619205	0.618182	0.126582	0.107362	0.22695	0.630435	0.558594	0.606918	0.589666	0.764368	0.775229	0.727273	0.836158	0.833333	0.768212	0.738589	0.734694
0.461538	0.326923	0.708696	0.614634	0.684211	0.731343	0.175115	0.189815	0.365079	0.759804	0.896739	0.816092	0.941489	0.896226	0.944681	0.849206	0.869863	0.906977	0.909677	0.917749	0.958115
0.506944	0.866667	0.597015	0.458333	0.563636	0.592814	0.402439	0.335878	0.693878	0.562842	0.927152	0.573427	0.913978	0.760417	0.788136	0.743961	0.670213	0.792079	0.85641	0.736434	0.743802
0.730612	0.566038	0.758893	0.639269	0.83871	0.647619	0.395556	0.413953	0.142857	0.919414	0.892523	0.87037	0.699115	0.905512	0.945455	0.911111	0.91411	0.993421	0.859532	0.919192	0.936441
0.672131	0.676923	0.605405	0.570248	0.602484	0.687943	0.173077	0.131737	0.364865	0.63522	0.837209	0.683761	0.776923	0.857143	0.761905	0.815789	0.89899	0.826667	0.869159	0.798319	0.878261
0.459184	0.25	0.667897	0.610442	0.645161	0.709677	0.340206	0.330508	0.411765	0.688889	0.76	0.768421	0.832512	0.907563	0.869898	0.871901	0.919118	0.910256	0.864	0.893238	0.898113
0.7	0.574713	0.916667	0.893805	0.945736	0.946154	0.28125	0.320755	0.54	0.951923	0.717647	0.891304	0.718182	0.714286	0.696335	0.702247	0.679012	0.725806	0.656566	0.655172	0.758621
0.6	0.486486	0.754717	0.576531	0.746269	0.722222	0.42623	0.42328	0.195652	0.911877	0.915789	0.854305	0.693878	0.92233	0.910405	0.883721	0.942029	0.933333	0.873096	0.923445	0.944186
0.690355	0.512821	0.733032	0.603448	0.784211	0.666667	0.365217	0.417004	0.129412	0.911538	0.899543	0.909091	0.636364	0.89375	0.90085	0.884097	0.923077	0.920863	0.916898	0.930233	0.942966
0.631373	0.5	0.833333	0.78607	0.873112	0.878307	0.254237	0.251163	0.190476	0.884615	0.783505	0.861111	0.640625	0.827273	0.696667	0.589595	0.557522	0.568182	0.707317	0.613402	0.745098
0.743697	0.517241	0.770073	0.557292	0.763514	0.783019	0.637255	0.643123	0.333333	0.938406	0.907489	0.918782	0.744681	0.939024	0.889807	0.900262	0.931217	0.969512	0.887789	0.91954	0.94636
0.545455	0.428571	0.818713	0.613636	0.661972	0.68	0.490066	0.479167	0.131579	0.897959	0.857143	0.88	0.640449	0.816667	0.94898	0.891192	0.911765	0.88764	0.894737	0.915033	0.916667
0.69589	0.524823	0.828571	0.824841	0.878935	0.938326	0.358974	0.273927	0.345455	0.879213	0.782946	0.894389	0.72093	0.761364	0.664368	0.647856	0.650685	0.549505	0.673295	0.656151	0.688474
0.644172	0.593023	0.773684	0.550336	0.748538	0.730769	0.441341	0.591837	0.611111	0.956522	0.862319	0.945455	0.926606	0.952381	0.894515	0.862745	0.926316	0.91129	0.905738	0.939597	0.91954
0.684211	0.447273	0.830022	0.741379	0.884921	0.912023	0.162025	0.167131	0.142157	0.877551	0.795918	0.907216	0.689655	0.75	0.634146	0.619377	0.562874	0.594059	0.665877	0.624224	0.707602
0.613312	0.466019	0.769772	0.573284	0.758037	0.716049	0.262857	0.2038	0.149573	0.901813	0.85906	0.930599	0.812698	0.899425	0.881163	0.90119	0.910494	0.959302	0.892272	0.908918	0.961818
0.641026	0.906977	0.623853	0.675676	0.730942	0.705036	0.275676	0.299401	0.535714	0.781065	0.939597	0.685714	0.935484	0.853933	0.895833	0.897887	0.916667	0.921429	0.887147	0.95122	0.933735
0.605263	0.857143	0.658683	0.680672	0.622222	0.695238	0.43299	0.458647	0.9	0.733333	0.931429	0.678788	0.891304	0.978947	0.945055	0.902174	0.940678	0.870968	0.911765	0.798611	0.810056
0.729323	0.506494	0.754209	0.635628	0.784946	0.646259	0.420455	0.384279	0.132353	0.973607	0.935185	0.973545	0.806034	0.926667	0.931034	0.913655	0.937143	0.932836	0.911579	0.926923	0.95
0.870504	0.757143	0.52459	0.441441	0.481203	0.48	0.322314	0.261261	0.216667	0.548193	0.533898	0.56338	0.609756	0.619718	0.720779	0.687861	0.731343	0.672131	0.795322	0.644628	0.689076
0.703125	0.446809	0.6875	0.617978	0.829268	0.681818	0.383721	0.402778	0.0769231	0.888889	0.922078	0.915663	0.64	0.931818	0.931818	0.912752	0.882353	0.951807	0.8875	0.9	0.958763
0.64557	0.605263	0.775	0.616279	0.725275	0.782178	0.52381	0.5	0.647059	0.792453	0.934211	0.8	0.910891	0.877193	0.96	0.928571	0.976744	0.978723	0.86747	0.965909	0.897436
0.671429	0.714286	0.752137	0.672414	0.75	0.722222	0.555556	0.493506	0.25	0.897196	0.951613	0.940299	0.691176	0.901235	0.949686	0.911504	0.981132	0.981132	0.976744	0.950413	0.949153
0.593496	0.630435	0.744681	0.71134	0.753086	0.663366	0.411765	0.507576	0.652174	0.738255	0.960938	0.737374	0.95614	0.905405	0.836842	0.955128	0.971429	0.95	0.95625	0.95283	0.972603
0.29918	0.375	0.688	0.615741	0.674286	0.64497	0.472727	0.404348	0.464286	0.72549	0.635922	0.626582	0.701087	0.832168	0.835196	0.885154	0.904762	0.928571	0.819113	0.884892	0.927711
0.725352	0.738095	0.660714	0.678571	0.693548	0.678571	0.333333	0.29375	0.285714	0.722973	0.699187	0.641304	0.706897	0.93617	0.882812	0.864629	0.95	0.94382	0.877005	0.916168	0.94086
0.680328	0.427632	0.901639	0.748031	0.857143	0.895954	0.28866	0.271028	0.0810811	0.889706	0.744898	0.910569	0.688889	0.853333	0.629464	0.60793	0.692308	0.597015	0.736842	0.55914	0.726415
0.578571	0.407407	0.739726	0.592	0.783582	0.637097	0.324324	0.323308	0.101449	0.922414	0.892157	0.899083	0.602041	0.955882	0.942308	0.871508	0.860465	0.941176	0.864286	0.915966	0.910714
0.55291	0.551724	0.672176	0.545161	0.714829	0.718254	0.388554	0.335385	0.290076	0.868074	0.823529	0.84375	0.819398	0.891192	0.869388	0.868	0.865306	0.918552	0.879418	0.888554	0.898017
0.599251	0.765957	0.694656	0.622449	0.666667	0.702703	0.229249	0.256881	0.414414	0.730924	0.859903	0.658986	0.900862	0.896552	0.85274	0.910112	0.927007	0.91875	0.893229	0.876289	0.945545
0.657807	0.592105	0.725599	0.549098	0.798687	0.689655	0.371032	0.339587	0.1133	0.86907	0.814103	0.902004	0.657025	0.89313	0.884984	0.862483	0.911111	0.927673	0.893758	0.87451	0.934087
0.566102	0.564516	0.704467	0.509025	0.669492	0.743697	0.292776	0.262799	0.2	0.851735	0.815574	0.836134	0.807692	0.846591	0.847619	0.831435	0.832168	0.928105	0.846995	0.891791	0.859477
0.421053	0.434343	0.76555	0.700599	0.565789	0.689189	0.535545	0.45933	0.0930233	0.915493	0.937853	0.904494	0.676471	0.922414	0.910494	0.871257	0.826087	0.912	0.842105	0.918129	0.958333
0.709091	1	0.717949	0.703704	0.728155	0.678571	0.346154	0.3	0.464286	0.75	0.92	0.745455	0.964912	0.907407	0.948454	0.910112	1	0.972973	0.927536	0.885417	0.928571
0.701117	0.611465	0.715054	0.570064	0.730897	0.748858	0.273846	0.19281	0.161972	0.909722	0.856187	0.936255	0.821429	0.912162	0.874396	0.871849	0.910053	0.916256	0.892	0.930851	0.966258
0.703614	0.783019	0.707692	0.578947	0.658537	0.571429	0.236776	0.217672	0.509615	0.667391	0.854508	0.64759	0.838636	0.848837	0.877551	0.829612	0.876847	0.890282	0.855246	0.834426	0.822828
0.492228	0.488636	0.75	0.551913	0.753363	0.738532	0.171271	0.127778	0.444444	0.804124	0.958824	0.728261	0.915789	0.922414	0.902326	0.903333	0.903614	0.931624	0.880952	0.94359	0.918182
0.727564	0.564972	0.792899	0.607287	0.683636	0.730159	0.334375	0.194357	0.188119	0.938596	0.858238	0.896907	0.822581	0.939227	0.883621	0.907621	0.924603	0.96	0.882743	0.945687	0.956811
0.706294	0.8	0.712329	0.707692	0.718519	0.641791	0.417323	0.558824	0.615385	0.742188	0.980198	0.7	0.927835	0.962963	0.89404	0.914894	0.904762	0.965517	0.935484	0.902439	0.97541
0.592357	0.277778	0.710526	0.575	0.735099	0.740458	0.14094	0.132911	0.145161	0.748503	0.608	0.746269	0.565217	0.933333	0.920168	0.875445	0.877551	0.949495	0.869048	0.955975	0.915385
0.673367	0.571429	0.692308	0.664804	0.678363	0.647619	0.478022	0.44186	0.188235	0.849765	0.921687	0.825397	0.863636	0.950495	0.910638	0.863469	0.923913	0.918919	0.904321	0.941935	0.890995
0.459459	0.505263	0.685446	0.481928	0.64	0.752577	0.428571	0.346821	0.235294	0.821053	0.815642	0.862434	0.666667	0.87963	0.819876	0.843373	0.875969	0.863158	0.818182	0.828125	0.855491
0.339901	0.176471	0.645161	0.578571	0.612717	0.655172	0.268156	0.294118	0.319444	0.66875	0.669118	0.674603	0.634146	0.831683	0.953125	0.791209	0.857143	0.851064	0.828794	0.825806	0.828571
0.826923	0.8	0.745455	0.684211	0.72973	0.638889	0.56	0.478723	0.615385	0.792793	0.892473	0.53125	0.833333	0.932203	0.915842	0.866359	0.959596	0.95	0.870229	0.929078	0.984496
0.710526	0.697674	0.703488	0.585859	0.763441	0.691176	0.455285	0.561983	0.409091	0.825397	0.824561	0.843373	0.737288	0.895522	0.934884	0.874346	0.909091	0.95	0.87037	0.932773	0.887218
0.667614	0.479029	0.723785	0.552288	0.724638	0.737984	0.5	0.467994	0.211356	0.897541	0.912281	0.912908	0.736048	0.896	0.892013	0.893849	0.920765	0.933985	0.871768	0.901153	0.913713
0.573333	0.4375	0.725806	0.578125	0.820513	0.836364	0.528302	0.549296	0.0833333	0.881579	0.85	0.955056	0.842105	0.854545	0.941176	0.915152	0.957895	0.931034	0.94186	0.939394	0.971631
0.445545	0.338346	0.661818	0.528736	0.72332	0.717791	0.348592	0.35	0.300971	0.869231	0.824176	0.79902	0.854054	0.894309	0.818182	0.856471	0.842466	0.896296	0.877729	0.885609	0.924686
0.544933	0.482301	0.655039	0.515213	0.701835	0.647059	0.308855	0.278618	0.184932	0.845857	0.882494	0.844548	0.81761	0.841509	0.848571	0.811377	0.835866	0.8875	0.869565	0.841046	0.86811
0.472727	0.540541	0.666667	0.588571	0.70098	0.607527	0.320755	0.29878	0.476636	0.722222	0.880682	0.663102	0.868852	0.932039	0.906863	0.806854	0.918919	0.82243	0.748899	0.89697	0.882979
0.463235	0.507463	0.668508	0.714286	0.735294	0.619048	0.251969	0.319444	0.605263	0.76506	0.735294	0.711712	0.842767	0.926316	0.900383	0.850679	0.931818	0.9375	0.851163	0.953488	0.942857
0.603329	0.477032	0.730178	0.593509	0.674115	0.648256	0.466578	0.439891	0.273684	0.883459	0.882927	0.909253	0.649057	0.855721	0.914552	0.860941	0.898455	0.870656	0.894535	0.897668	0.91453
0.606897	0.5	0.64375	0.633333	0.752688	0.60241	0.450617	0.367742	0.285714	0.745455	0.776923	0.87234	0.707317	0.875	0.901786	0.866953	0.858491	0.913043	0.866029	0.880952	0.916129
0.620253	0.458333	0.786047	0.697368	0.645161	0.577465	0.428571	0.470968	0.122807	0.905325	0.895522	0.9	0.706897	0.849057	0.884746	0.875536	0.796117	0.957627	0.875	0.904494	0.908629
0.415282	0.350962	0.658602	0.575972	0.653367	0.711688	0.196078	0.191693	0.281437	0.642045	0.694158	0.676375	0.748366	0.825581	0.773663	0.836336	0.909722	0.915094	0.866667	0.889571	0.904899
0.661157	0.948276	0.710843	0.676259	0.764045	0.621212	0.43	0.408696	0.545455	0.72549	0.963303	0.763889	0.947917	0.90625	0.907895	0.910615	0.940476	0.954023	0.893617	0.92029	0.940741
0.583784	0.622951	0.692308	0.605442	0.784173	0.693878	0.426036	0.436364	0.318182	0.744048	0.89726	0.798165	0.709677	0.917526	0.876254	0.827731	0.94375	0.91	0.93956	0.954955	0.932692
0.432	0.479167	0.664234	0.683333	0.715517	0.666667	0.369565	0.386555	0.604167	0.635417	0.924528	0.567308	0.926606	0.926471	0.887574	0.885714	0.957447	0.916667	0.931973	0.920354	0.940678
0.423398	0.331461	0.765172	0.637725	0.677054	0.630137	0.450617	0.477901	0.189189	0.930233	0.913495	0.868794	0.696154	0.901163	0.925197	0.863445	0.828054	0.922374	0.899642	0.930303	0.942197
0.179167	0.233871	0.410569	0.386831	0.395918	0.43299	0.190244	0.125	0.323232	0.549296	0.587719	0.506757	0.621359	0.653061	0.648649	0.529412	0.635294	0.663934	0.711679	0.628272	0.609375
0.55	0.367925	0.885417	0.867725	0.902128	0.872928	0.451429	0.318471	0.447917	0.875706	0.826446	0.885246	0.816092	0.742424	0.684615	0.554286	0.697674	0.640625	0.630631	0.664835	0.780645
0.686957	0.6	0.674286	0.65	0.609467	0.715596	0.497143	0.505814	0.446809	0.690608	0.781609	0.61	0.716667	0.91358	0.90566	0.930481	0.956522	0.883721	0.780303	0.876623	0.846591
0.516854	0.645669	0.595238	0.630631	0.633987	0.654639	0.154545	0.19697	0.327731	0.666667	0.8	0.714286	0.889447	0.876712	0.894737	0.745645	0.849057	0.811321	0.795775	0.93578	0.895833
0.548193	0.511111	0.701987	0.707965	0.659259	0.689655	0.357143	0.305785	0.488372	0.759124	0.940299	0.706767	0.952381	0.953846	0.951351	0.877273	0.945205	0.969697	0.892045	0.918033	0.928571
0.654867	0.5	0.805195	0.590551	0.726667	0.719178	0.331288	0.343511	0.385542	0.806061	0.877863	0.699029	0.889764	0.909091	0.895028	0.85514	0.954545	0.963415	0.883598	0.952756	0.955556
0.378378	0.344828	0.436975	0.386364	0.411392	0.395349	0.0898204	0.0833333	0.282609	0.453333	0.744186	0.435115	0.680412	0.655738	0.624365	0.704	0.648148	0.551724	0.686275	0.642857	0.508065
0.473988	0.280899	0.81768	0.848315	0.910959	0.90678	0.18543	0.233766	0.309524	0.867925	0.698529	0.828125	0.583333	0.639535	0.606426	0.615385	0.741935	0.72449	0.574359	0.647887	0.658824
0.714286	0.5	0.704348	0.579439	0.738806	0.792793	0.233333	0.2	0.3	0.829457	0.88	0.884615	0.931818	0.939394	0.941606	0.885906	0.901639	0.952941	0.906475	0.90991	0.955224
0.646259	0.636364	0.679104	0.6	0.779412	0.708738	0.402985	0.34188	0.512821	0.862319	0.941176	0.824	0.947368	0.9375	0.940092	0.895	0.923077	0.931034	0.894495	0.92	0.931624
0.753333	0.680556	0.736486	0.639456	0.744186	0.736111	0.535354	0.423529	0.220339	0.932927	0.905109	0.899083	0.783582	0.924051	0.925926	0.929078	0.980392	0.974359	0.932292	0.94375	0.954545
0.584615	0.428571	0.708235	0.507732	0.719472	0.669173	0.420912	0.424444	0.357143	0.846154	0.880759	0.860841	0.824916	0.857143	0.838658	0.868333	0.860544	0.911017	0.823636	0.844075	0.901809
0.0148515	0.0217391	0.384906	0.232365	0.39548	0.198582	0.0867769	0.055	0.1	0.346457	0.48	0.327189	0.442509	0.577465	0.537849	0.472131	0.433333	0.541667	0.574344	0.49162	0.496124
0.510582	0.393162	0.751825	0.69589	0.613079	0.650943	0.403315	0.420253	0.118644	0.935961	0.917492	0.92284	0.616667	0.884259	0.937093	0.844037	0.921569	0.910995	0.869494	0.922601	0.936937
0.666667	0.7	0.681159	0.566667	0.71875	0.603448	0.466667	0.6	0.111111	0.753623	0.848485	0.803922	0.777778	0.9	0.939655	0.879699	0.875	0.842105	0.873239	0.830769	0.816327
0.660147	0.490196	0.773973	0.550964	0.785859	0.779279	0.484513	0.490099	0.167442	0.899761	0.901099	0.95122	0.781095	0.917031	0.91984	0.909091	0.955	0.939815	0.920968	0.927027	0.941953
0.553471	0.522901	0.714822	0.478615	0.697769	0.656827	0.389199	0.415693	0.142857	0.820513	0.766409	0.873096	0.657895	0.85061	0.817193	0.854777	0.871194	0.863636	0.841146	0.856444	0.83659
0.664894	0.705882	0.686567	0.670213	0.638743	0.756477	0.360515	0.218085	0.511628	0.701493	0.917647	0.72067	0.942029	0.921429	0.939799	0.879365	0.912791	0.962264	0.893733	0.92268	0.940789
0.416667	0.26087	0.614943	0.514706	0.717949	0.678363	0.213793	0.138462	0.0769231	0.821656	0.854701	0.853503	0.551471	0.816092	0.873016	0.833333	0.857143	0.848101	0.762963	0.889706	0.861538
0.235808	0.142857	0.782979	0.555	0.793388	0.834783	0.672131	0.553097	0.25	0.892562	0.964103	0.932331	0.813433	0.923077	0.940217	0.925926	0.948905	0.977778	0.915094	0.940678	0.938776
0.423913	0.308642	0.717391	0.601351	0.815789	0.742424	0.337423	0.115152	0.309091	0.751323	0.462963	0.716312	0.552239	0.576923	0.563218	0.52381	0.513889	0.447368	0.509091	0.474576	0.486486
0.207407	0.091954	0.657895	0.606195	0.630769	0.555556	0.329412	0.237288	0.208333	0.820084	0.865	0.924855	0.642857	0.77027	0.815249	0.792453	0.732026	0.842424	0.875	0.811808	0.939914
0.60625	0.770492	0.704819	0.652482	0.705128	0.706522	0.4125	0.47619	0.588235	0.737705	0.832215	0.7	0.826389	0.928571	0.949367	0.9375	0.972222	0.923077	0.889362	0.89172	0.946565
0.551181	0.627451	0.708333	0.623377	0.706522	0.771429	0.326389	0.380165	0.5	0.742424	0.961165	0.757576	0.909722	0.9375	0.954545	0.914634	0.930233	0.964706	0.882353	0.902256	0.972789
0.509934	0.583333	0.648352	0.689922	0.707182	0.72381	0.18239	0.215686	0.415094	0.736	0.696721	0.70339	0.605042	0.988764	0.943609	0.881919	0.915094	0.909091	0.94403	0.942105	0.971591
0.741176	0.940299	0.723005	0.607735	0.672414	0.711656	0.209302	0.145349	0.363636	0.744792	0.916667	0.783439	0.964912	0.929412	0.915709	0.875458	0.894737	0.950495	0.907834	0.896552	0.946746
0.612676	0.61039	0.73494	0.509804	0.712766	0.604651	0.283688	0.253521	0.289474	0.819767	0.852632	0.761194	0.823944	0.822785	0.812227	0.79703	0.836879	0.786667	0.873469	0.868263	0.927536
0.61811	0.670455	0.566176	0.675472	0.597015	0.567568	0.393939	0.390152	0.364706	0.65812	0.725962	0.583333	0.71345	0.890511	0.887671	0.871429	0.775	0.77193	0.743034	0.842105	0.865854
0.483871	0.345455	0.716312	0.604938	0.684564	0.698795	0.414062	0.3	0.175676	0.894737	0.860465	0.873874	0.80292	0.859375	0.855721	0.86802	0.968254	0.935065	0.913208	0.829268	0.940741
0.592	0.742857	0.697479	0.51938	0.585586	0.638298	0.228346	0.164286	0.482759	0.689873	0.757812	0.6875	0.809211	0.741573	0.798077	0.755102	0.829268	0.794872	0.83908	0.866667	0.906977
0.606452	0.570175	0.615819	0.674847	0.723958	0.784553	0.281609	0.25	0.109589	0.848485	0.948387	0.867816	0.828877	0.933333	0.905213	0.892045	0.953846	0.978947	0.90625	0.91791	0.933824
0.0163934	0.0416667	0.862069	0.897959	0.981481	0.933333	0.602041	0.43956	0.636364	0.848101	0.83	0.897436	0.634615	0.730769	0.694444	0.710317	0.71831	0.585366	0.679012	0.81746	0.732673
0.586538	0.314815	0.791667	0.547368	0.754717	0.796875	0.339286	0.383838	0.173913	0.964286	0.847619	0.95122	0.87234	0.878049	0.895028	0.875912	0.966102	0.918033	0.945736	0.905263	0.961905
0.511278	0.416667	0.738562	0.559701	0.785047	0.753846	0.444444	0.520661	0.25	0.928571	0.921053	0.95	0.704762	0.907692	0.914894	0.847716	0.982456	0.930233	0.877863	0.89916	0.959016
0.560185	0.337349	0.657143	0.646154	0.65493	0.747368	0.195767	0.156863	0.172414	0.742515	0.530928	0.72028	0.605634	0.906542	0.911315	0.877023	0.945946	0.936306	0.896861	0.938596	0.770925
0.611429	0.534884	0.648649	0.512605	0.801843	0.732087	0.344086	0.337047	0.0821918	0.734637	0.913433	0.723944	0.765766	0.813043	0.899177	0.837294	0.841699	0.9	0.870912	0.879765	0.889807
0.337748	0.301587	0.695652	0.566667	0.730435	0.704225	0.483516	0.359551	0.2	0.847368	0.740458	0.806667	0.776119	0.9	0.89899	0.879808	0.930769	0.92437	0.854671	0.896175	0.927273
0.580645	0.553719	0.566964	0.502618	0.552995	0.621622	0.172589	0.189055	0.222222	0.634731	0.612245	0.641892	0.643312	0.729508	0.748062	0.757322	0.835616	0.825	0.844037	0.788571	0.716763
0.552529	0.603604	0.763485	0.73029	0.726496	0.764957	0.366071	0.280702	0.324324	0.761905	0.879828	0.711111	0.894309	0.52	0.545126	0.456869	0.486239	0.474576	0.522449	0.556757	0.523148
0.542105	0.706667	0.700565	0.737143	0.673333	0.598131	0.42515	0.482955	0.579545	0.777778	0.940741	0.70339	0.869048	0.914894	0.860169	0.848485	0.971014	0.917526	0.883333	0.886792	0.953125
0.446602	0.54902	0.706422	0.660194	0.692308	0.672414	0.438596	0.418605	0.589744	0.634615	0.905882	0.703704	0.905263	0.897059	0.965278	0.888889	0.909091	0.939024	0.933333	0.896552	0.931624
0.690141	0.870968	0.613861	0.60241	0.715328	0.704082	0.198795	0.194737	0.576923	0.780899	0.857143	0.677966	0.936709	0.882883	0.923913	0.818533	0.875969	0.872881	0.885417	0.917526	0.923423
0.597826	0.521008	0.811594	0.635359	0.767918	0.834615	0.257143	0.254777	0.19375	0.782609	0.63587	0.818182	0.519337	0.72	0.609254	0.510929	0.619718	0.465116	0.578947	0.525316	0.569231
0.727848	0.789474	0.409091	0.414634	0.528205	0.411765	0.24	0.277174	0.24	0.472727	0.51634	0.510638	0.639706	0.574074	0.706977	0.584615	0.715447	0.722222	0.679825	0.561404	0.539773
0.577143	0.5	0.778409	0.666667	0.629921	0.640449	0.496774	0.54491	0.25	0.784884	0.938356	0.844961	0.74	0.947826	0.898833	0.890351	0.90625	0.84	0.858621	0.982857	0.932292
0.551852	0.723529	0.6917	0.652582	0.682836	0.709898	0.145161	0.142857	0.42446	0.698413	0.931034	0.735294	0.919831	0.911565	0.922807	0.911051	0.910112	0.953488	0.881543	0.939698	0.954955
0.712707	0.573333	0.71	0.58427	0.748691	0.778689	0.472103	0.360976	0.555556	0.825472	0.954545	0.841026	0.902174	0.974138	0.942149	0.900585	0.908163	0.923077	0.916279	0.948598	0.968037
0.767857	0.666667	0.75	0.642857	0.671053	0.692308	0.489796	0.558559	0.596491	0.736364	0.840909	0.72	0.771739	0.883721	0.935714	0.891473	0.921875	0.966667	0.9	0.925234	0.943182
0.605263	0.752294	0.680628	0.701863	0.696078	0.669118	0.418605	0.383234	0.582278	0.800971	0.84106	0.741497	0.891566	0.913978	0.930233	0.873303	0.927711	0.972973	0.909953	0.950276	0.925714
0.771186	0.474227	0.805369	0.681034	0.714286	0.736842	0.151786	0.12069	0.218182	0.745098	0.54878	0.758621	0.557895	0.603774	0.45	0.490798	0.545455	0.567568	0.526316	0.516484	0.447059
0.69869	0.534483	0.788927	0.51626	0.713675	0.71831	0.277778	0.305344	0.207317	0.903226	0.809756	0.92	0.833333	0.886957	0.873973	0.850467	0.898148	0.904459	0.862974	0.917355	0.923729
0.605954	0.454902	0.714992	0.508982	0.722922	0.763838	0.431776	0.374576	0.18408	0.901893	0.924843	0.923077	0.704735	0.855513	0.919355	0.86618	0.874332	0.924528	0.864985	0.878205	0.876364
0.571429	0.75	0.669565	0.635514	0.617188	0.65625	0.409091	0.351724	0.714286	0.680982	0.878205	0.615385	0.88024	0.888889	0.871134	0.958065	0.87931	0.911765	0.788462	0.863636	0.858491
0.744186	0.586207	0.770115	0.615385	0.717391	0.68	0.540541	0.37037	0.166667	0.971698	0.957746	0.875	0.842105	0.90566	0.889706	0.924242	0.954545	0.964912	0.871429	0.909091	0.957627
0.586081	0.397849	0.660305	0.567485	0.733696	0.692308	0.247706	0.252809	0.266667	0.909699	0.932075	0.938202	0.682051	0.88	0.937008	0.882812	0.894118	0.875598	0.890306	0.863905	0.913846
0.813433	0.731343	0.870504	0.863636	0.928571	0.84	0.328467	0.452632	0.557143	0.891667	0.811475	0.89011	0.80916	0.550725	0.638393	0.6	0.769231	0.569767	0.782946	0.646341	0.664122
0.402062	0.333333	0.719298	0.560284	0.697987	0.711538	0.302703	0.229814	0.285714	0.913333	0.849711	0.947761	0.830986	0.934066	0.877395	0.837079	0.939655	0.893617	0.864198	0.955307	0.901163
0.656627	0.607843	0.742718	0.632432	0.898148	0.642857	0.661765	0.641509	0.340426	0.845304	0.928962	0.929412	0.746479	0.931034	0.917112	0.89	0.961749	0.939024	0.912879	0.927419	0.969163
0.690265	0.52381	0.879032	0.614754	0.780702	0.664286	0.413223	0.46087	0.111111	0.822695	0.873684	0.854839	0.871795	0.948718	0.955665	0.928571	0.958904	0.948052	0.921212	0.93	0.957627
0.682128	0.522727	0.681055	0.492476	0.747107	0.661364	0.405777	0.418227	0.155102	0.833333	0.82623	0.836661	0.627036	0.831606	0.839674	0.867448	0.875494	0.890688	0.827797	0.850503	0.86193
0.488688	0.390244	0.772881	0.494118	0.731844	0.696078	0.347826	0.26749	0.193548	0.923077	0.774725	0.888199	0.898089	0.877193	0.882576	0.898413	0.825581	0.872611	0.868657	0.89372	0.89272
0.409639	0.178571	0.631944	0.493421	0.690909	0.693548	0.333333	0.296053	0.119048	0.802395	0.772727	0.835052	0.755906	0.855422	0.779528	0.777293	0.891892	0.824074	0.867647	0.836957	0.89375
0.537975	0.394118	0.780328	0.546667	0.817629	0.740741	0.298387	0.293436	0.104167	0.917722	0.883212	0.943662	0.86901	0.948571	0.887265	0.908046	0.95045	0.944444	0.897751	0.93921	0.951923
0.518248	0.36	0.647059	0.430843	0.654267	0.702422	0.337278	0.29303	0.123153	0.827844	0.737303	0.827586	0.61553	0.81768	0.82516	0.750605	0.82839	0.764434	0.803922	0.845088	0.843931
0.524096	0.7	0.585799	0.547619	0.650206	0.731132	0.219858	0.147239	0.26506	0.744186	0.744186	0.689474	0.746914	0.793478	0.882051	0.813278	0.888889	0.91358	0.806306	0.835714	0.795455
0.482609	0.413793	0.578199	0.594828	0.606061	0.651429	0.318182	0.36036	0.514019	0.689655	0.809756	0.614213	0.758794	0.747899	0.902439	0.775641	0.797297	0.77027	0.863049	0.917476	0.80829
0.675676	0.647059	0.593284	0.595588	0.7	0.715789	0.505576	0.493789	0.402062	0.794776	0.956081	0.825137	0.834123	0.836158	0.9	0.89008	0.868914	0.888889	0.87551	0.842857	0.922078
0.893417	0.947761	0.668524	0.516216	0.523121	0.61658	0.287129	0.216285	0.188406	0.593939	0.627376	0.624413	0.66881	0.809278	0.766332	0.688797	0.815029	0.86802	0.80625	0.804428	0.832317
0.642857	0.424242	0.761589	0.577236	0.790476	0.671642	0.407407	0.404255	0.190476	0.900709	0.955357	0.942308	0.780488	0.903614	0.903727	0.905983	0.91954	0.954545	0.900826	0.896552	0.958824
0.598425	0.377551	0.695833	0.497942	0.735849	0.755435	0.283843	0.235955	0.0535714	0.82971	0.851485	0.852273	0.652174	0.811189	0.896386	0.82	0.847619	0.875969	0.854067	0.894366	0.931034
0.507389	0.520833	0.688995	0.672515	0.675214	0.71223	0.368932	0.327957	0.530864	0.721311	0.921875	0.613497	0.920455	0.939655	0.933054	0.939252	0.920635	0.94382	0.889381	0.956522	0.934132
0.8	0.54	0.829932	0.838462	0.900709	0.894737	0.378882	0.378571	0.294118	0.843284	0.797872	0.85	0.75969	0.776316	0.638211	0.572816	0.610169	0.641304	0.654545	0.613636	0.782609
0.574713	0.90625	0.71028	0.621951	0.711111	0.751938	0.465909	0.523364	0.838384	0.820513	0.935185	0.833333	0.954545	0.966102	0.947867	0.923567	0.868421	0.926471	0.864407	0.95614	1
0.235294	0.339623	0.727273	0.666667	0.688525	0.647727	0.333333	0.35625	0.65	0.735955	0.760331	0.833333	0.813084	0.911392	0.860262	0.921466	0.955882	0.961165	0.902174	0.91195	0.933333
0.55	0.6	0.634921	0.611765	0.632653	0.725	0.227273	0.255319	0.5	0.666667	0.931034	0.666667	0.909091	0.897959	0.895105	0.885965	0.87234	0.914894	0.9	0.887324	0.880952
0.156863	0.277778	0.488506	0.5	0.460396	0.495413	0.153374	0.146497	0.311321	0.568421	0.732026	0.493333	0.745665	0.663043	0.767857	0.61991	0.741935	0.736842	0.681818	0.76087	0.723684
0.693878	0.84058	0.71564	0.666667	0.719048	0.633333	0.426573	0.256	0.347222	0.77512	0.922619	0.751445	0.923358	0.938462	0.912387	0.914754	0.883333	0.967742	0.888889	0.936937	0.949721
0.669492	0.392157	0.730263	0.555556	0.737288	0.714286	0.278689	0.263158	0.26	0.909091	0.936	0.926829	0.846154	0.852632	0.86747	0.92	0.843137	0.953488	0.861272	0.916667	0.954248
0.5	0.4125	0.74269	0.511111	0.769231	0.731959	0.298969	0.276382	0.2	0.871658	0.836735	0.871212	0.686667	0.893617	0.9	0.858182	0.923077	0.924528	0.881356	0.905028	0.879781
0.454198	0.402532	0.754427	0.523936	0.711443	0.690438	0.374302	0.389045	0.433702	0.85	0.807512	0.872671	0.836735	0.93932	0.827147	0.895508	0.930175	0.95443	0.875371	0.792126	0.835121
0.502778	0.480663	0.566572	0.489071	0.561983	0.545113	0.383378	0.330189	0.245033	0.783708	0.821918	0.78125	0.560127	0.779006	0.766595	0.775056	0.791444	0.779412	0.779762	0.756667	0.828383
0.573003	0.451389	0.761084	0.545181	0.783582	0.723404	0.40665	0.371212	0.206897	0.924791	0.902685	0.942857	0.693431	0.892683	0.91587	0.89375	0.902041	0.932271	0.929504	0.921212	0.94186
0.752381	0.692308	0.948276	0.918033	0.896552	0.97619	0.54902	0.48913	0.307692	0.952381	0.813953	0.95	0.641509	0.891892	0.73913	0.702703	0.68	0.606061	0.801802	0.68595	0.839695
0.69863	0.921053	0.792208	0.661765	0.647727	0.626866	0.474359	0.537736	0.604651	0.809524	0.936508	0.769231	0.932432	0.921053	0.904459	0.874074	0.910714	0.963636	0.909091	0.892157	0.929412
0.498851	0.263441	0.639821	0.465823	0.724234	0.653117	0.305164	0.300683	0.115942	0.820346	0.779661	0.805	0.589873	0.803922	0.77102	0.788694	0.825455	0.897119	0.811747	0.847599	0.853234
0.642553	0.54717	0.756198	0.530233	0.739535	0.735294	0.196347	0.201613	0.193548	0.899281	0.898058	0.877828	0.894737	0.936937	0.915531	0.859649	0.907285	0.890625	0.89779	0.913793	0.949772
0.636364	0.318182	0.745342	0.509615	0.714286	0.659259	0.571429	0.496183	0.355932	0.84	0.905983	0.908163	0.672566	0.755102	0.857923	0.914573	0.891089	0.876543	0.867347	0.804348	0.883871
0.584906	0.823529	0.727273	0.647059	0.681818	0.684211	0.381356	0.42029	0.666667	0.776596	0.927083	0.781818	0.898876	0.951613	0.907407	0.894737	0.96	0.903846	0.875	0.953704	0.970149
0.65625	0.349206	0.786585	0.633094	0.86755	0.630952	0.626866	0.666667	0.254902	0.83871	0.748148	0.84252	0.736	0.898734	0.940594	0.95122	0.934783	0.967033	0.90099	0.930769	0.952055
0.740458	0.657143	0.735484	0.561983	0.834711	0.75	0.57037	0.548148	0.347826	0.863946	0.829268	0.863248	0.811881	0.862069	0.891403	0.923858	0.95	0.973333	0.855072	0.949045	0.938462
0.457143	0.439024	0.419355	0.520833	0.542553	0.521739	0.28	0.352941	0.295455	0.555556	0.533333	0.625	0.485437	0.714286	0.695122	0.660256	0.714286	0.635135	0.675676	0.883333	0.676471
0.65	0.514286	0.711207	0.535714	0.689189	0.640625	0.252381	0.179825	0.06	0.895911	0.808612	0.882051	0.696133	0.896552	0.857855	0.878935	0.833333	0.916667	0.830946	0.867424	0.913043
0.72293	0.954839	0.680791	0.727848	0.649701	0.736641	0.45679	0.446602	0.662577	0.785953	0.950207	0.710983	0.948805	0.918478	0.943262	0.898148	0.934673	0.975248	0.93271	0.937282	0.959322
0.41358	0.2	0.543779	0.538462	0.563492	0.493506	0.430939	0.402062	0.260274	0.532663	0.270718	0.458015	0.300699	0.42963	0.34657	0.310861	0.317308	0.224138	0.340541	0.365591	0.227723
0.647059	0.540816	0.831373	0.563452	0.783505	0.705882	0.436123	0.482609	0.368421	0.931727	0.856481	0.96129	0.896373	0.906977	0.902887	0.895706	0.979021	0.945736	0.892086	0.896104	0.970833
0.577855	0.265625	0.625418	0.612795	0.612613	0.564593	0.425993	0.330544	0.175258	0.788618	0.741935	0.814465	0.557522	0.862857	0.878873	0.83368	0.795918	0.848315	0.814554	0.869048	0.876972
0.546296	0.378049	0.730612	0.468208	0.721239	0.709302	0.276316	0.25	0.321839	0.865116	0.816832	0.81383	0.856322	0.834862	0.808383	0.81982	0.90625	0.881481	0.865285	0.862745	0.858974
0.527607	0.366667	0.69964	0.505995	0.675	0.620968	0.580376	0.582485	0.289855	0.799599	0.867347	0.880342	0.700767	0.849515	0.860744	0.844118	0.863128	0.825688	0.893778	0.818681	0.858974
0.545858	0.353147	0.707965	0.509434	0.676385	0.648107	0.30538	0.331754	0.156379	0.841693	0.709091	0.858283	0.582524	0.881868	0.782828	0.875642	0.918301	0.898345	0.785607	0.775956	0.87785
0.734545	0.636364	0.715953	0.746544	0.77512	0.820755	0.423423	0.35743	0.341176	0.809524	0.755435	0.849162	0.705607	0.578947	0.454225	0.526502	0.633721	0.527778	0.597156	0.548913	0.48954
0.818182	1	0.82659	0.633333	0.703125	0.666667	0.629213	0.520833	0.272727	0.898438	0.904	0.961538	0.842105	0.920635	0.928571	0.897436	0.922222	0.976471	0.901515	0.968085	0.940828
0.704225	0.708955	0.636364	0.608974	0.783465	0.73913	0.22807	0.160494	0.317829	0.78125	0.869863	0.75	0.824121	0.875	0.864754	0.895765	0.974684	0.938596	0.911765	0.917808	0.920455
0.65	0.892857	0.683168	0.611765	0.722222	0.708333	0.465116	0.418605	0.5	0.65	0.868421	0.742857	0.932692	0.90566	0.866667	0.900662	0.885246	0.958333	0.92	0.92	0.970297
0.698324	0.347826	0.763819	0.53012	0.811111	0.701493	0.509434	0.534392	0.185185	0.849785	0.919075	0.924812	0.82963	0.881818	0.86692	0.897059	0.930818	0.93985	0.894472	0.926641	0.899123
0.370079	0.375	0.658333	0.614679	0.54918	0.697917	0.416667	0.446043	0.447368	0.716418	0.861111	0.743802	0.80597	0.787879	0.850932	0.846626	0.911765	0.88	0.801724	0.878049	0.871795
0.580311	0.514196	0.740469	0.513557	0.713058	0.765258	0.244898	0.183333	0.167286	0.907357	0.866551	0.940594	0.831987	0.894309	0.88125	0.883234	0.917476	0.907692	0.857837	0.899351	0.921233
0.545078	0.5	0.702275	0.504337	0.713459	0.676923	0.406154	0.394984	0.200758	0.832632	0.858667	0.839416	0.723861	0.869748	0.876322	0.851551	0.855285	0.90035	0.859935	0.856826	0.902208
0.541033	0.612613	0.726744	0.510703	0.762443	0.773723	0.239482	0.266026	0.24026	0.832061	0.94198	0.848297	0.859155	0.928571	0.884615	0.897638	0.915493	0.933735	0.906801	0.810631	0.908772
0.246914	0.186047	0.528	0.441441	0.58427	0.60396	0.25	0.333333	0.346154	0.598131	0.740741	0.555556	0.65	0.727273	0.603175	0.75502	0.707071	0.765625	0.76378	0.764706	0.853333
0.65625	0.7	0.79798	0.586667	0.677966	0.791667	0.557895	0.555556	0.647059	0.827869	0.864865	0.890909	0.912088	0.777778	0.948837	0.927885	0.939394	0.943662	0.89916	0.968421	0.911504
0.732394	0.671429	0.718391	0.586466	0.826667	0.75	0.357664	0.343284	0.0789474	0.783784	0.90991	0.79	0.801724	0.916667	0.934615	0.909639	0.984375	0.935484	0.945736	0.9	0.967105
0.773196	0.631579	0.736585	0.567416	0.771277	0.716814	0.260274	0.215116	0.212766	0.933649	0.920732	0.90303	0.603261	0.877778	0.967509	0.845361	0.943925	0.914729	0.916	0.892308	0.948276
0.706587	0.916667	0.613333	0.594771	0.644578	0.715447	0.209459	0.248062	0.454545	0.721591	0.906832	0.660131	0.864	0.909091	0.91018	0.860656	0.906542	0.857143	0.815094	0.862595	0.925466
0.584211	0.336957	0.797872	0.536913	0.80663	0.679245	0.409836	0.44385	0.355932	0.925373	0.851562	0.957143	0.880795	0.877358	0.883408	0.898305	0.892857	0.952	0.896226	0.900585	0.940887
0.74026	0.970149	0.70339	0.760684	0.65625	0.739726	0.255556	0.510638	0.48	0.782051	0.9375	0.794872	0.931507	0.963636	0.982759	0.958549	0.969231	0.963415	0.925926	0.9375	0.964602
0.380597	0.423529	0.706667	0.496094	0.761589	0.716981	0.326848	0.448529	0.26087	0.865385	0.859155	0.79096	0.80303	0.792593	0.870801	0.817259	0.871094	0.92268	0.855191	0.872671	0.922794
0.622857	0.6	0.675	0.706468	0.631579	0.633663	0.258242	0.279762	0.459459	0.664773	0.914286	0.711409	0.881579	0.88	0.909091	0.865385	0.864198	0.942529	0.894309	0.895161	0.947712
0.769634	0.631579	0.883117	0.902703	0.953333	0.961538	0.460317	0.401015	0.285714	0.909574	0.832258	0.927419	0.627737	0.867257	0.687117	0.794595	0.763158	0.564103	0.731818	0.666667	0.782407
0.571429	0.448276	0.707317	0.569231	0.679739	0.59434	0.377273	0.353591	0.272727	0.801724	0.897436	0.847328	0.748466	0.893204	0.88	0.882911	0.85124	0.854545	0.851964	0.859155	0.928934
0.698297	0.680328	0.690979	0.679545	0.704167	0.64939	0.551253	0.446939	0.510638	0.689977	0.715054	0.705314	0.645309	0.960854	0.92515	0.896071	0.931818	0.934483	0.896317	0.946602	0.956818
0.684783	0.465753	0.702381	0.520548	0.789116	0.635294	0.512048	0.452229	0.25	0.769697	0.788235	0.864286	0.681818	0.877358	0.765957	0.899123	0.902439	0.922222	0.869318	0.815385	0.859649
0.507576	0.444444	0.721212	0.547718	0.803738	0.738693	0.423664	0.34657	0.144737	0.912023	0.869732	0.912879	0.794979	0.862275	0.929936	0.900574	0.927273	0.96	0.857788	0.894198	0.942529
0.551471	0.467532	0.666667	0.540984	0.770588	0.697183	0.226744	0.135593	0.0759494	0.886905	0.860465	0.903226	0.786458	0.888889	0.906077	0.813853	0.910256	0.915789	0.847926	0.894737	0.921569
0.205479	0.361446	0.679104	0.708333	0.673333	0.661157	0.353383	0.315385	0.481928	0.715976	0.904348	0.742647	0.930769	0.92	0.913265	0.885572	0.967742	0.941176	0.917127	0.909091	0.945946
0.589041	0.508621	0.619247	0.502165	0.621762	0.687179	0.307692	0.34434	0.194805	0.829596	0.86747	0.853211	0.789272	0.885714	0.796364	0.846626	0.846154	0.886179	0.772727	0.789157	0.886256
0.448598	0.25	0.745763	0.601942	0.711111	0.566667	0.462585	0.526718	0.283019	0.879699	0.933333	0.948148	0.680851	0.919355	0.903346	0.763158	0.860465	0.912281	0.874286	0.897436	0.906977
0.621951	0.504202	0.639881	0.570934	0.685714	0.585366	0.368421	0.338462	0.184466	0.789617	0.8	0.778626	0.653846	0.804124	0.884058	0.850211	0.884615	0.844622	0.858065	0.876011	0.83631
0.698113	0.742424	0.688	0.663366	0.65625	0.728571	0.47619	0.484127	0.564516	0.809091	0.8	0.809091	0.746032	0.824742	0.933702	0.91623	0.87234	0.971831	0.883333	0.908451	0.978836
0.576271	0.549505	0.713024	0.533156	0.660661	0.701422	0.196078	0.201031	0.156627	0.845011	0.839394	0.880886	0.81201	0.872038	0.828151	0.856021	0.907749	0.89434	0.895175	0.88665	0.902148
0.588957	0.25	0.609272	0.629139	0.845161	0.731707	0.222222	0.286822	0.111111	0.833333	0.657407	0.931298	0.754237	0.842697	0.893617	0.904459	0.898551	0.981132	0.862857	0.913043	0.956897
0.418269	0.351351	0.637306	0.712329	0.694444	0.700935	0.40113	0.363057	0.57971	0.706897	0.873239	0.674242	0.87218	0.891892	0.892523	0.924107	0.959184	0.958678	0.815686	0.94702	0.947712
0.728571	0.488636	0.710145	0.571429	0.688312	0.666667	0.507143	0.464286	0.163636	0.886179	0.845455	0.966942	0.783333	0.892308	0.905028	0.888298	0.877551	0.894737	0.838462	0.913793	0.94697
0.535484	0.627451	0.54717	0.581395	0.586735	0.6125	0.23494	0.172414	0.37931	0.625	0.84058	0.624161	0.85034	0.793103	0.817021	0.788845	0.868132	0.842857	0.774038	0.833333	0.851852
0.545455	0.797753	0.679245	0.698864	0.700441	0.662162	0.422222	0.414773	0.644231	0.690821	0.941176	0.686275	0.947977	0.893204	0.924686	0.901961	0.941176	0.939024	0.899254	0.947674	0.969325
0.323944	0.435028	0.670498	0.595142	0.636678	0.62844	0.274262	0.239024	0.336283	0.66129	0.815789	0.633188	0.783019	0.875	0.858513	0.891068	0.916667	0.936364	0.747664	0.851406	0.82807
0.609195	0.631579	0.710204	0.561521	0.6875	0.670498	0.496855	0.51476	0.373494	0.788337	0.955556	0.803191	0.83844	0.90106	0.912256	0.903374	0.903766	0.950178	0.833333	0.864693	0.861507
0.488095	0.186992	0.75	0.502618	0.732484	0.705128	0.316017	0.291188	0.0813953	0.88	0.841346	0.853107	0.75	0.915584	0.875635	0.846547	0.896552	0.883333	0.893238	0.903571	0.913043
0.475	0.390625	0.619377	0.477833	0.57047	0.673913	0.102151	0.0669856	0.121951	0.716102	0.62766	0.647436	0.647059	0.741667	0.898955	0.638629	0.815603	0.803279	0.802974	0.776423	0.768908
0.717647	0.757143	0.809816	0.568966	0.792079	0.7125	0.563636	0.50625	0.631579	0.909953	0.875	0.908163	0.80315	0.925926	0.957447	0.874459	0.954545	0.946237	0.887755	0.957219	0.960938
0.636535	0.508264	0.914339	0.868231	0.906188	0.946032	0.474849	0.402724	0.372093	0.921495	0.901015	0.914948	0.880899	0.795833	0.696784	0.598611	0.701835	0.608553	0.793651	0.686916	0.860619
0.486842	0.549296	0.708333	0.639535	0.660377	0.719008	0.355705	0.394737	0.506494	0.696629	0.725926	0.696078	0.682927	0.852632	0.953782	0.858779	0.966102	0.942149	0.851163	0.942446	0.917647
0.829268	0.746269	0.771242	0.556522	0.775281	0.638889	0.412162	0.325581	0.296875	0.916129	0.923077	0.938053	0.666667	0.952941	0.893878	0.901786	0.91	0.906542	0.87069	0.928571	0.928571
0.381098	0.356589	0.779944	0.495441	0.731343	0.693989	0.249169	0.235474	0.178947	0.893333	0.836066	0.942238	0.835866	0.877907	0.847666	0.841991	0.879747	0.921182	0.8725	0.900958	0.904605
0.340361	0.531707	0.434251	0.447293	0.478571	0.523511	0.140673	0.12892	0.466667	0.560811	0.922449	0.438662	0.913738	0.74375	0.748663	0.699065	0.722222	0.625	0.551331	0.693966	0.776224
0.601852	0.888889	0.636905	0.572368	0.555556	0.571429	0.423358	0.394558	0.333333	0.6125	0.9	0.62963	0.811321	0.735294	0.858065	0.813559	0.806452	0.814815	0.897849	0.796296	0.782353
0.555328	0.425044	0.706011	0.56422	0.722952	0.68038	0.565524	0.586359	0.26898	0.872579	0.915254	0.895623	0.682661	0.888298	0.901057	0.85906	0.895636	0.92691	0.890208	0.903776	0.945853
0.440367	0.55814	0.703704	0.656566	0.703125	0.660714	0.357798	0.415842	0.535714	0.794872	0.866142	0.72549	0.813559	0.829268	0.938095	0.911111	0.978022	0.912088	0.910448	0.851064	0.956835
0.559701	0.654545	0.698276	0.614173	0.654676	0.712	0.043956	0.0806452	0.244444	0.801325	0.859649	0.65812	0.885906	0.807229	0.938776	0.884615	0.942857	0.869048	0.949275	0.907407	0.885965
0.71134	0.75	0.774059	0.680723	0.699507	0.629921	0.26087	0.203209	0.518987	0.764045	0.923567	0.737931	0.932203	0.924731	0.928571	0.917266	0.951456	0.961538	0.920578	0.904192	0.967213
0.7	0.592593	0.778281	0.675	0.616822	0.631579	0.445545	0.492386	0.27451	0.870192	0.934783	0.854701	0.765766	0.864583	0.915385	0.89527	0.892086	0.92562	0.892063	0.936508	0.927461
0.584615	0.415094	0.794326	0.793103	0.76	0.815385	0.309524	0.282609	0.358974	0.666667	0.553719	0.601852	0.579268	0.571429	0.564593	0.497487	0.547619	0.489583	0.622807	0.606299	0.542056
0.388991	0.231076	0.733209	0.541176	0.774678	0.693498	0.277405	0.404537	0.25	0.88454	0.834928	0.903141	0.850575	0.907121	0.878743	0.867626	0.907591	0.941558	0.872059	0.921101	0.948529
0.547893	0.40625	0.724252	0.563786	0.702929	0.563953	0.219931	0.175	0.104348	0.851711	0.87907	0.837696	0.737069	0.938931	0.876812	0.863402	0.832335	0.923077	0.805556	0.866935	0.882784
0.483553	0.478261	0.723757	0.535461	0.699634	0.643564	0.645892	0.650602	0.425	0.835694	0.88535	0.921933	0.638889	0.891026	0.874502	0.839024	0.892308	0.91866	0.837264	0.905085	0.891892
0.650847	0.473684	0.663551	0.512195	0.690909	0.700855	0.309609	0.279874	0.166667	0.848837	0.737542	0.843621	0.651376	0.867816	0.853591	0.822323	0.868932	0.928571	0.85558	0.818182	0.910781
0.548673	0.707317	0.704348	0.724138	0.611111	0.742424	0.572727	0.557692	0.53125	0.765217	0.970297	0.670213	0.984496	0.95082	0.95	0.92228	0.897959	0.978723	0.942222	0.936364	0.923077
0.720339	0.674419	0.629032	0.647059	0.678788	0.726027	0.227273	0.297521	0.462687	0.69863	0.777778	0.683333	0.592308	0.921875	0.920904	0.888889	0.942029	0.853333	0.871429	0.942308	0.952381
0.369792	0.301587	0.627193	0.604278	0.594828	0.668508	0.162162	0.156425	0.181818	0.640394	0.666667	0.691542	0.631579	0.845528	0.878261	0.85567	0.876106	0.907563	0.825959	0.839196	0.896907
0.628959	0.52	0.676596	0.511628	0.714286	0.736842	0.44186	0.483871	0.363636	0.825243	0.79235	0.88535	0.696429	0.902913	0.863309	0.83558	0.89726	0.891304	0.828947	0.888087	0.940678
0.562814	0.4125	0.700893	0.552795	0.721854	0.682243	0.27933	0.300518	0.112676	0.783251	0.855172	0.81746	0.882353	0.928571	0.935593	0.854251	0.868056	0.902655	0.85274	0.902703	0.947644
0.53125	0.55102	0.681481	0.528926	0.726496	0.666667	0.485507	0.526316	0.309524	0.805556	0.796748	0.790909	0.683824	0.913043	0.871212	0.903509	0.904255	0.886364	0.802721	0.92029	0.848684
0.164557	0.166667	0.598039	0.551282	0.747368	0.733333	0.45679	0.371795	0.225806	0.900901	0.880597	0.885714	0.754386	0.907407	0.832461	0.816327	0.90566	0.923077	0.877193	0.92	0.860215
0.625	0.614035	0.669643	0.666667	0.693182	0.612717	0.192982	0.3	0.404255	0.753333	0.907692	0.658065	0.902703	0.927711	0.937198	0.849829	0.867188	0.969231	0.853333	0.84	0.949275
0.40708	0.317073	0.691176	0.5	0.719178	0.594937	0.350427	0.410448	0.241935	0.790323	0.784483	0.712871	0.670213	0.868421	0.815217	0.823529	0.910714	0.855263	0.859649	0.780952	0.865979
0.604803	0.478992	0.705394	0.532995	0.734694	0.700315	0.302895	0.312766	0.243902	0.927765	0.854749	0.906566	0.862797	0.888325	0.821958	0.889241	0.930233	0.910112	0.866242	0.892231	0.934118
0.563084	0.473451	0.696281	0.537037	0.716247	0.665468	0.477679	0.432802	0.19375	0.867063	0.898765	0.923077	0.701235	0.88806	0.874269	0.871111	0.887978	0.916107	0.886612	0.876744	0.907725
0.128743	0.0894309	0.721763	0.618182	0.627628	0.566502	0.321678	0.262735	0.139344	0.92638	0.832636	0.884462	0.658228	0.885057	0.898256	0.815068	0.71875	0.911628	0.865772	0.86014	0.897764
0.483516	0.458333	0.633663	0.506757	0.669065	0.632653	0.615854	0.449153	0.508475	0.843882	0.786585	0.833333	0.687898	0.888	0.810198	0.873171	0.837209	0.87037	0.852761	0.809524	0.872727
0.732484	0.795699	0.684564	0.57554	0.683673	0.737143	0.314286	0.303448	0.407407	0.688623	0.805556	0.692737	0.84153	0.852632	0.922222	0.923913	0.875	0.969231	0.861111	0.893443	0.890411
0.663755	0.831081	0.67234	0.573099	0.683636	0.7	0.193548	0.240838	0.330579	0.75	0.875	0.721925	0.933673	0.911504	0.896996	0.83631	0.934426	0.891089	0.890511	0.88	0.942197
0.457529	0.507463	0.735915	0.508929	0.681548	0.662791	0.422939	0.421811	0.234043	0.829716	0.90535	0.846154	0.776	0.926056	0.901392	0.847025	0.880556	0.87619	0.800277	0.862254	0.91623
0.571906	0.60221	0.712366	0.503448	0.76	0.787004	0.279412	0.245283	0.226994	0.793478	0.854237	0.781818	0.750929	0.842365	0.952381	0.864629	0.875	0.904494	0.875676	0.896797	0.905405
0.735941	0.573427	0.746575	0.543478	0.737342	0.711538	0.530184	0.502488	0.165289	0.911839	0.940439	0.93871	0.718391	0.918367	0.898	0.901294	0.940945	0.926606	0.869863	0.898701	0.944598
0.569767	0.769231	0.712766	0.78481	0.653333	0.631579	0.666667	0.4	0.708333	0.731092	0.904255	0.773585	0.88	1	0.886139	0.915385	0.938053	0.914286	0.973214	0.9375	0.964286
0.640212	0.671053	0.753927	0.716129	0.813559	0.870748	0.425532	0.467456	0.396226	0.740113	0.686275	0.752	0.640625	0.68932	0.616788	0.514056	0.509615	0.580952	0.52459	0.552632	0.587209
0.520833	0.449367	0.744186	0.515152	0.78882	0.759843	0.390093	0.422043	0.226087	0.833333	0.867857	0.920635	0.790076	0.909574	0.905188	0.876325	0.894977	0.938389	0.900563	0.927171	0.938889
0.564189	0.485531	0.676425	0.427015	0.700935	0.653968	0.402827	0.408451	0.34	0.810811	0.753986	0.800487	0.738359	0.831832	0.827586	0.789541	0.828025	0.835404	0.752443	0.791228	0.890523
0.456522	0.473684	0.733333	0.617391	0.634921	0.576271	0.53719	0.449612	0.454545	0.828571	0.861111	0.784615	0.659341	0.872727	0.842105	0.824176	0.8625	0.903614	0.815029	0.945312	0.907692
0.519084	0.38	0.66875	0.550336	0.68	0.752809	0.36747	0.380368	0.171429	0.8	0.876812	0.849462	0.770642	0.891892	0.923913	0.858736	0.902439	0.88764	0.902222	0.879397	0.922619
0.808696	0.84507	0.653465	0.554054	0.685	0.585153	0.167539	0.114094	0.101695	0.729592	0.864286	0.598485	0.679739	0.866667	0.837905	0.897541	0.878505	0.913043	0.813725	0.755274	0.854749
0.588235	0.580247	0.742765	0.584906	0.712195	0.627027	0.461818	0.4377	0.197183	0.882857	0.905303	0.877049	0.68254	0.937984	0.893112	0.866667	0.912698	0.910615	0.899083	0.934579	0.920732
0.554174	0.444444	0.751566	0.50969	0.737819	0.759674	0.439338	0.438889	0.251337	0.877193	0.893058	0.910985	0.753002	0.926606	0.92584	0.851936	0.925065	0.936842	0.875203	0.884191	0.914122
0.675862	0.603448	0.717105	0.555556	0.8	0.686567	0.424242	0.306569	0.217391	0.936047	0.919643	0.956522	0.842105	0.947368	0.906383	0.87963	0.902913	0.948052	0.902913	0.90184	0.958904
0.384181	0.341667	0.724409	0.576	0.817143	0.677165	0.384615	0.30303	0.118421	0.932773	0.871287	0.919048	0.821596	0.921986	0.917808	0.88993	0.923077	0.975207	0.888235	0.933333	0.936396
0.536977	0.350318	0.690909	0.498099	0.749091	0.677083	0.18638	0.146617	0.135135	0.882736	0.788382	0.897321	0.818533	0.822086	0.815934	0.83727	0.865922	0.889474	0.915691	0.883162	0.9
0.664948	0.906977	0.690196	0.614213	0.632576	0.70122	0.321739	0.271028	0.335878	0.731132	0.875598	0.691358	0.931818	0.941176	0.884106	0.878676	0.983051	0.966387	0.791667	0.815789	0.873874
0.42246	0.27907	0.788991	0.510067	0.780822	0.726316	0.513228	0.554217	0.516667	0.873832	0.869281	0.860465	0.901408	0.895833	0.892683	0.912863	0.945312	0.87	0.894569	0.908108	0.937143
0.502071	0.37037	0.681182	0.486734	0.718622	0.696517	0.209691	0.180842	0.109756	0.879297	0.803721	0.882536	0.765725	0.866359	0.871698	0.833826	0.898396	0.883081	0.846242	0.876652	0.875186
0.477273	0.242991	0.664207	0.49345	0.691589	0.605263	0.403361	0.347107	0.240964	0.870629	0.831818	0.901478	0.735683	0.792857	0.862534	0.812987	0.858025	0.853933	0.850416	0.865079	0.83004
0.812865	0.882353	0.728395	0.740741	0.714286	0.528571	0.350365	0.402597	0.75	0.733766	0.839161	0.761364	0.885057	0.946429	0.943966	0.868778	0.928571	0.921875	0.895833	0.864583	0.9
0.61413	0.698276	0.709845	0.536585	0.754464	0.8	0.2	0.206897	0.271605	0.798969	0.892216	0.735849	0.867089	0.905263	0.909465	0.885305	0.915254	0.920354	0.913265	0.941558	0.950549
0.672	0.378378	0.651899	0.629371	0.517241	0.6125	0.255034	0.254098	0.107143	0.608696	0.634783	0.610169	0.756757	0.802198	0.858491	0.830189	0.915094	0.877551	0.789916	0.8	0.793939
0.567261	0.431452	0.670732	0.508834	0.703463	0.706767	0.320908	0.294953	0.158879	0.903319	0.856884	0.945205	0.656687	0.850575	0.922811	0.827059	0.880319	0.874055	0.901136	0.854077	0.872473
0.54878	0.388889	0.633588	0.529412	0.737113	0.814103	0.218487	0.182186	0.0909091	0.880478	0.793296	0.933775	0.580645	0.904348	0.909859	0.820163	0.914894	0.932432	0.837061	0.833992	0.922414
0.876404	0.773109	0.929104	0.797794	0.864865	0.872611	0.364078	0.285156	0.273684	0.879167	0.819512	0.849246	0.771845	0.72093	0.813602	0.620773	0.642458	0.69863	0.536885	0.678295	0.607306
0.685393	0.583333	0.781915	0.551136	0.726027	0.781818	0.62069	0.664835	0.365854	0.884793	0.937008	0.908451	0.748503	0.903226	0.931408	0.89899	0.958621	0.962264	0.904255	0.922619	0.948571
0.492754	0.393443	0.748718	0.614035	0.72449	0.647727	0.434211	0.321429	0.150943	0.921053	0.868966	0.826923	0.858757	0.888889	0.889273	0.895623	0.937063	0.973684	0.862816	0.92511	0.964286
0.604563	0.465839	0.708333	0.5625	0.671429	0.879668	0.151751	0.217573	0.139344	0.888446	0.900433	0.903226	0.789474	0.867089	0.888545	0.888041	0.908257	0.951049	0.86646	0.934579	0.940239
0.485075	0.477612	0.683871	0.689394	0.705128	0.684685	0.443548	0.246269	0.362069	0.649573	0.675926	0.694737	0.731959	0.8875	0.93662	0.899441	0.945205	0.974359	0.908696	0.94958	0.976923
0.257426	0.296703	0.661972	0.458599	0.660287	0.646552	0.317708	0.434783	0.282828	0.740741	0.837662	0.807692	0.828402	0.866071	0.841699	0.7393	0.815534	0.883495	0.778261	0.855556	0.859551
0.721649	0.892857	0.700787	0.666667	0.721311	0.694444	0.422018	0.462963	0.6	0.774775	0.875	0.710526	0.934426	0.936709	0.986207	0.886486	1	0.918033	0.847826	0.970588	0.9375
0.570605	0.566667	0.737201	0.566553	0.74359	0.688679	0.547541	0.484848	0.288136	0.884615	0.931741	0.857143	0.745283	0.910053	0.915888	0.876777	0.914634	0.945055	0.910377	0.935733	0.943978
0.531034	0.648649	0.621795	0.466667	0.70696	0.64	0.304636	0.278125	0.26087	0.893064	0.825	0.854839	0.663866	0.859091	0.843478	0.768539	0.883495	0.806452	0.822006	0.837143	0.862275
0.529167	0.46988	0.7	0.481172	0.78866	0.74375	0.547511	0.495575	0.414634	0.849138	0.917073	0.895455	0.89604	0.852564	0.864686	0.843478	0.934343	0.843137	0.878049	0.925094	0.862454
0.446602	0.401961	0.641711	0.557823	0.696682	0.712329	0.129213	0.119565	0.0972222	0.75	0.84	0.679775	0.962963	0.89899	0.932	0.842795	0.9	0.902439	0.883117	0.868132	0.915344
0.719008	0.471014	0.7	0.580488	0.764706	0.723077	0.358974	0.268939	0.16129	0.939024	0.897872	0.929412	0.834821	0.888889	0.926984	0.905569	0.934911	0.942308	0.921409	0.915385	0.969298
0.625926	0.482759	0.6875	0.510638	0.809302	0.738095	0.426087	0.463203	0.166667	0.838983	0.844444	0.857143	0.681159	0.869159	0.884013	0.858044	0.931677	0.910448	0.8875	0.894161	0.920792
0.617816	0.541935	0.677333	0.597484	0.743697	0.642857	0.522167	0.545932	0.223684	0.843373	0.852941	0.873913	0.613793	0.870968	0.921717	0.876087	0.943262	0.895238	0.866255	0.916667	0.936556
0.204225	0.147727	0.601156	0.619048	0.808383	0.655172	0.227642	0.164179	0.116279	0.857143	0.878571	0.827068	0.816327	0.878505	0.819512	0.857143	0.941176	0.910112	0.826347	0.92517	0.949275
0.216216	0.138889	0.698492	0.593985	0.621053	0.59322	0.346154	0.495098	0.131579	0.846591	0.880952	0.828358	0.807143	0.926471	0.880399	0.857143	0.857143	0.873134	0.857759	0.902857	0.89697
0.545455	0.557377	0.688679	0.650485	0.708333	0.728261	0.252427	0.311828	0.0930233	0.768	0.883721	0.8	0.962617	0.946429	0.90625	0.916667	0.981818	0.964286	0.922078	0.957447	0.956044
0.553719	0.712329	0.712329	0.614865	0.685714	0.739726	0.487342	0.469697	0.548387	0.71831	0.935185	0.752294	0.972222	0.967742	0.924623	0.909091	0.967742	0.934426	0.95	0.890756	0.95935
0.59887	0.373626	0.585366	0.535484	0.734375	0.71519	0.142857	0.0628931	0.225806	0.779487	0.703704	0.838509	0.747312	0.848837	0.894068	0.847328	0.813187	0.88172	0.838843	0.888199	0.918129
0.625369	0.414365	0.725373	0.520599	0.759582	0.646766	0.420712	0.427027	0.2	0.909639	0.825926	0.878327	0.697917	0.8867	0.898164	0.883673	0.901869	0.923445	0.844828	0.889286	0.878981
0.68125	0.714286	0.73913	0.621795	0.554054	0.617284	0.21831	0.259259	0.285714	0.682353	0.816	0.625	0.878788	0.813187	0.869955	0.784404	0.90411	0.869159	0.80102	0.885906	0.919753
0.662162	0.43	0.802372	0.510638	0.747748	0.698324	0.28436	0.204651	0.174312	0.939929	0.814433	0.938095	0.785088	0.921875	0.937107	0.894428	0.898305	0.948905	0.859195	0.899194	0.853881
0.45814	0.378378	0.755319	0.533784	0.716814	0.740157	0.603734	0.585624	0.238095	0.885417	0.918972	0.928571	0.714667	0.931034	0.899522	0.878307	0.938389	0.916667	0.900277	0.931699	0.935223
0.70339	0.576923	0.630332	0.685185	0.810127	0.559055	0.461988	0.254054	0.458333	0.751073	0.731707	0.815642	0.447552	0.908497	0.949057	0.913165	0.905263	0.803468	0.849558	0.914676	0.877622
0.719807	0.513761	0.735294	0.513636	0.819672	0.768786	0.27551	0.193182	0.178947	0.89823	0.871795	0.944134	0.828571	0.888889	0.918919	0.866906	0.949153	0.923077	0.912214	0.931937	0.908213
0.801047	0.769231	0.780612	0.617834	0.905172	0.631068	0.606936	0.606557	0.526316	0.735484	0.845588	0.953704	0.803571	0.986486	0.924638	0.882629	0.951456	0.981481	0.889908	0.950617	0.964286
0.495413	0.327869	0.690722	0.523256	0.715909	0.59322	0.5	0.372093	0.487179	0.833333	0.87234	0.878788	0.623188	0.875	0.895161	0.8	0.891566	0.873239	0.814815	0.895238	0.851485
0.524496	0.28125	0.709091	0.508591	0.810219	0.707317	0.33871	0.26	0.0890411	0.884514	0.786834	0.918288	0.714894	0.914163	0.922747	0.845261	0.884956	0.898396	0.897921	0.8975	0.927614
0.653333	0.476744	0.803797	0.634146	0.613636	0.669355	0.59375	0.643564	0.341772	0.925532	0.950704	0.943396	0.728477	0.8875	0.949275	0.932203	0.859813	0.927273	0.888889	0.919598	0.925926
0.584541	0.630137	0.758294	0.49162	0.681818	0.78481	0.384181	0.275556	0.342857	0.819149	0.869863	0.860656	0.69697	0.879121	0.896552	0.831683	0.87963	0.898148	0.903509	0.907767	0.898477
0.594059	0.65625	0.731343	0.656863	0.662651	0.606061	0.44898	0.377551	0.682927	0.701754	0.913043	0.65625	0.926316	0.815789	0.933333	0.868421	0.934211	0.881356	0.883117	0.922414	0.947826
0.509091	0.237288	0.72549	0.657895	0.672043	0.824176	0.275229	0.352	0.115385	0.704918	0.54717	0.705882	0.375	0.637931	0.492958	0.408377	0.571429	0.433333	0.623529	0.482456	0.52809
0.49537	0.452555	0.697581	0.50431	0.677596	0.698701	0.520055	0.401163	0.239669	0.814147	0.884393	0.877589	0.744828	0.887755	0.864322	0.828625	0.893155	0.903421	0.874166	0.877854	0.897375
0.375723	0.431193	0.649425	0.510067	0.718593	0.671233	0.169591	0.0666667	0.308642	0.798942	0.874016	0.717949	0.901515	0.921348	0.849462	0.854077	0.888889	0.887755	0.873469	0.888889	0.873418
0.501746	0.534005	0.69857	0.460441	0.703046	0.714029	0.338403	0.364993	0.253731	0.827628	0.855204	0.828446	0.820741	0.854305	0.835959	0.844055	0.89207	0.90205	0.833969	0.841207	0.867196
0.694805	0.587302	0.747312	0.523179	0.614679	0.77381	0.315436	0.263158	0.103896	0.818898	0.831933	0.862745	0.658915	0.867647	0.882979	0.791411	0.957895	0.864583	0.886878	0.878049	0.8625
0.59375	0.619048	0.780303	0.642202	0.827586	0.603448	0.752137	0.714286	0.484848	0.89881	0.934959	0.95	0.78125	0.938272	0.934426	0.921986	0.963964	0.968085	0.885714	0.912409	0.97093
0.494949	0.533981	0.743842	0.555556	0.739726	0.744526	0.315476	0.352332	0.377953	0.773196	0.891473	0.767956	0.943182	0.92	0.910714	0.91746	0.986842	0.947368	0.858131	0.922156	0.928144
0.503817	0.385542	0.746032	0.582781	0.604396	0.642157	0.570588	0.5	0.21519	0.901099	0.85906	0.928144	0.62987	0.793103	0.848214	0.866894	0.696629	0.922222	0.816832	0.908397	0.925676
0.480176	0.232323	0.645161	0.570048	0.624434	0.744526	0.171569	0.149068	0.214953	0.686916	0.677215	0.722222	0.638191	0.522727	0.629393	0.375	0.362832	0.392593	0.445312	0.430939	0.481283
0.944444	0.846154	0.957576	0.966292	0.971429	0.954545	0.45977	0.530928	0.504673	0.915789	0.898936	0.941176	0.869048	0.758621	0.808081	0.7891	0.732484	0.670455	0.607004	0.732323	0.762557
0.738739	0.896552	0.688889	0.666667	0.6875	0.746575	0.67033	0.5625	0.754717	0.8125	0.976471	0.827869	0.944444	0.955556	0.964029	0.938144	0.954545	0.983607	0.903448	0.90625	0.979381
0.619835	0.519481	0.8125	0.571429	0.775281	0.685185	0.509091	0.546875	0.133333	0.912621	0.815789	0.955056	0.779412	0.894737	0.945946	0.931507	0.968254	0.947368	0.891667	0.907563	0.962617
0.656	0.446809	0.676471	0.645161	0.648855	0.648649	0.385714	0.335938	0.430556	0.664286	0.69697	0.715385	0.61194	0.851351	0.932642	0.882353	0.922078	0.910256	0.892857	0.918367	0.913386
0.646091	0.478723	0.708772	0.530806	0.676692	0.793103	0.381818	0.331731	0.269841	0.856557	0.822086	0.888199	0.716049	0.860656	0.946176	0.885813	0.945783	0.868966	0.899371	0.844898	0.897638
0.686192	0.841463	0.71519	0.637131	0.684524	0.659091	0.397321	0.43346	0.625	0.755906	0.949239	0.708333	0.927966	0.897727	0.859788	0.906355	0.974359	0.948052	0.827839	0.957983	0.930502
0.616071	0.645161	0.715278	0.55814	0.843137	0.694444	0.5	0.465839	0.388889	0.777778	0.905172	0.96	0.731959	0.915094	0.87931	0.854167	0.934426	0.958763	0.902703	0.95679	0.941176
0.666667	0.666667	0.786885	0.6	0.688525	0.722222	0.485437	0.380165	0.166667	0.852564	0.921053	0.873239	0.802817	0.935484	0.936	0.92053	0.959459	0.93913	0.929825	0.953947	0.953333
0.0255102	0.0147059	0.513812	0.398876	0.467105	0.597561	0.15812	0.232227	0.309091	0.406897	0.696203	0.47619	0.611111	0.699029	0.696296	0.669528	0.80625	0.684211	0.77907	0.670213	0.737113
0.540404	0.367347	0.71875	0.572368	0.695652	0.683824	0.397959	0.432432	0.285714	0.958763	0.938272	0.941606	0.850829	0.844037	0.92437	0.87251	0.925926	0.903509	0.893238	0.919255	0.948718
0.563422	0.5	0.730205	0.514658	0.69338	0.782313	0.173252	0.174051	0.106796	0.895349	0.872549	0.868932	0.869888	0.903614	0.886214	0.854118	0.913043	0.9375	0.895105	0.879085	0.935103
0.661184	0.595745	0.775342	0.515267	0.726994	0.686567	0.450658	0.462264	0.132812	0.859701	0.833948	0.850394	0.7625	0.864706	0.941053	0.870564	0.927778	0.872832	0.895216	0.893204	0.892508
0.558394	0.405941	0.759375	0.518116	0.855721	0.719178	0.515679	0.509375	0.321429	0.902685	0.883117	0.896396	0.804598	0.901734	0.891648	0.897119	0.948837	0.927273	0.906639	0.923944	0.926282
0.520661	0.504762	0.661417	0.478049	0.690217	0.673469	0.359813	0.366812	0.0927835	0.898039	0.845	0.831169	0.725714	0.868613	0.880878	0.816092	0.866667	0.835714	0.841584	0.862661	0.891473
0.611511	0.482759	0.657718	0.490566	0.647887	0.6	0.524752	0.392857	0.368421	0.744828	0.771739	0.757282	0.46988	0.863014	0.794466	0.802395	0.792683	0.830508	0.855932	0.837838	0.918919
0.277457	0.434783	0.701657	0.508982	0.757812	0.609375	0.321839	0.307692	0.129032	0.754386	0.646617	0.842105	0.57265	0.885417	0.862454	0.794326	0.859504	0.918182	0.879397	0.852071	0.893855
0.669118	0.384106	0.71371	0.726908	0.546559	0.617143	0.521739	0.455319	0.205357	0.912698	0.940909	0.940639	0.57384	0.905063	0.895973	0.839181	0.767241	0.910569	0.868098	0.909449	0.936975
0.536585	0.513889	0.72093	0.69281	0.714286	0.738462	0.3	0.295302	0.371429	0.709877	0.725926	0.69	0.700855	0.480519	0.528302	0.373563	0.40678	0.53125	0.461538	0.562092	0.521739
0.575221	0.487805	0.607843	0.52027	0.663158	0.608108	0.210526	0.169355	0.175	0.678899	0.738739	0.635135	0.778947	0.843137	0.918269	0.841346	0.8	0.798077	0.827957	0.858209	0.850746
0.54023	0.524194	0.745833	0.501818	0.80543	0.707317	0.401487	0.290984	0.140496	0.912879	0.844538	0.882353	0.795	0.863248	0.896067	0.854227	0.927374	0.891156	0.871681	0.926199	0.93361
0.691057	0.463415	0.707692	0.566038	0.671756	0.640625	0.376147	0.395833	0.192982	0.869565	0.897436	0.913462	0.693878	0.923077	0.867403	0.887255	0.95082	0.842105	0.91573	0.834711	0.916667
0.642424	0.549828	0.785124	0.545244	0.742747	0.642032	0.195946	0.17735	0.325103	0.894942	0.844086	0.879464	0.902542	0.903614	0.874539	0.87092	0.936	0.953237	0.892675	0.92723	0.866071
0.603015	0.643411	0.728	0.597156	0.666667	0.713781	0.148936	0.131313	0.354545	0.768953	0.609626	0.679654	0.683398	0.946565	0.732733	0.930526	0.8625	0.919643	0.90708	0.954023	0.962162
0.561983	0.433333	0.741935	0.533333	0.711409	0.774359	0.486486	0.421488	0.184211	0.935185	0.905213	0.946667	0.725118	0.913793	0.904025	0.927326	0.918605	0.931034	0.871642	0.9	0.9631
0.254848	0.342342	0.350348	0.309456	0.200873	0.483412	0.168618	0.0647059	0.0555556	0.0890869	0.152975	0.058296	0.572347	0.193133	0.0618238	0.0780669	0.143911	0.132013	0.187943	0.108312	0.12963
0.590909	0.44898	0.865385	0.737374	0.876623	0.868421	0.22807	0.235849	0.185714	0.905263	0.819277	0.867647	0.594595	0.77551	0.602339	0.516854	0.622222	0.559322	0.73913	0.593407	0.69
0.515873	0.467742	0.77305	0.520661	0.827586	0.610329	0.443548	0.451128	0.411765	0.949275	0.843537	0.94	0.700565	0.905172	0.885417	0.866894	0.854167	0.931818	0.865497	0.873418	0.920245
0.640884	0.585366	0.566502	0.571429	0.82659	0.609756	0.176471	0.147619	0.0933333	0.863248	0.78	0.845679	0.511111	0.946903	0.877551	0.872964	0.781818	0.9	0.821782	0.882353	0.85259
0.765432	0.548387	0.85	0.814286	0.742857	0.768116	0.632184	0.578947	0.321429	0.8125	0.560606	0.745098	0.566038	0.526316	0.544776	0.609756	0.510638	0.553846	0.490385	0.553846	0.56962
0.410405	0.428571	0.71345	0.496599	0.7	0.780303	0.38961	0.405405	0.227273	0.921182	0.902256	0.883721	0.821429	0.922222	0.876623	0.90228	0.877863	0.893617	0.84345	0.900585	0.936782
0.604396	0.634146	0.658915	0.646018	0.682353	0.594203	0.376923	0.432836	0.5	0.736842	0.95	0.617284	0.90678	0.961538	0.89011	0.862069	0.940476	0.915663	0.868932	0.896	0.910448
0.572034	0.369748	0.742358	0.532663	0.705314	0.575581	0.5	0.465347	0.453333	0.816038	0.759036	0.808743	0.809249	0.823077	0.813953	0.853968	0.888889	0.921875	0.872951	0.891304	0.814815
0.8	0.745455	0.689655	0.554878	0.546584	0.740741	0.186813	0.147239	0.150943	0.811321	0.787234	0.709402	0.811189	0.76	0.855721	0.685	0.852941	0.914286	0.763265	0.865385	0.899371
0.591195	0.862745	0.62766	0.71875	0.67033	0.5625	0.36129	0.391534	0.474576	0.765517	0.907514	0.679245	0.87395	0.943182	0.91	0.825893	0.880282	0.875	0.895683	0.902857	0.928934
0.392241	0.291262	0.701657	0.49359	0.815166	0.752577	0.315217	0.167539	0.138298	0.886957	0.825581	0.861538	0.795918	0.855932	0.915929	0.86533	0.909091	0.909091	0.886598	0.882716	0.921053
0.6	0.395833	0.862069	0.869565	0.877095	0.936842	0.307692	0.408451	0.228916	0.876543	0.722222	0.914286	0.632911	0.884615	0.678322	0.660606	0.548387	0.728814	0.604651	0.612903	0.754098
0.7921	0.79845	0.558036	0.482759	0.480826	0.383459	0.364362	0.299451	0.602484	0.590426	0.702065	0.572327	0.687042	0.729958	0.67551	0.700508	0.808889	0.61244	0.7061	0.669192	0.753709
0.679335	0.707692	0.727064	0.522042	0.701299	0.859589	0.249357	0.171498	0.144444	0.846154	0.880117	0.855422	0.672018	0.885932	0.891304	0.858844	0.906736	0.941748	0.865285	0.914573	0.959716
0.404762	0.571429	0.653061	0.517241	0.637097	0.642857	0.176991	0.160305	0.444444	0.64539	0.828283	0.539326	0.87619	0.930556	0.824561	0.863118	0.846154	0.826087	0.87931	0.825758	0.925234
0.65567	0.513043	0.770138	0.507973	0.784679	0.713959	0.215481	0.178649	0.173653	0.93763	0.865337	0.9375	0.897321	0.9	0.879279	0.86963	0.928571	0.935345	0.896194	0.900552	0.95
0.544828	0.484375	0.721854	0.539683	0.76	0.647059	0.267176	0.245161	0.104478	0.892857	0.877551	0.883333	0.726667	0.888889	0.925926	0.848375	0.887755	0.914894	0.853821	0.909605	0.94375
0.720207	0.691667	0.761317	0.611702	0.766497	0.593496	0.473404	0.530928	0.409836	0.827869	0.840491	0.843972	0.758427	0.951923	0.94695	0.896936	0.9375	0.907407	0.905914	0.914692	0.933333
0.476636	0.291667	0.809524	0.706349	0.557143	0.64	0.439655	0.476636	0.333333	0.981651	0.957895	0.90625	0.707692	0.868421	0.923567	0.854167	0.860465	0.895522	0.899281	0.948454	0.942529
0.784431	0.613636	0.66443	0.559006	0.788889	0.702703	0.358209	0.328358	0.135135	0.931973	0.879699	0.906667	0.639175	0.857143	0.941909	0.833333	0.962963	0.9125	0.883978	0.897436	0.923567
0.516393	0.790698	0.682171	0.60177	0.647059	0.607143	0.309735	0.278195	0.541667	0.648438	0.92	0.527473	0.862595	0.819444	0.807407	0.807407	0.870968	0.954128	0.873737	0.906667	0.916667
0.532819	0.685567	0.586207	0.52549	0.671687	0.788194	0.188406	0.156522	0.390625	0.709091	0.80083	0.727626	0.872807	0.883871	0.853968	0.807692	0.890805	0.887218	0.82439	0.909434	0.875
0.724138	0.944444	0.638889	0.585106	0.60241	0.609375	0.45	0.439252	0.717949	0.631068	0.920455	0.622951	0.918919	0.877193	0.867816	0.883562	0.82	0.898305	0.792308	0.875	0.886598
0.578504	0.441397	0.723243	0.561427	0.777228	0.68	0.299135	0.263812	0.148649	0.938931	0.863103	0.9437	0.793249	0.912162	0.934713	0.901316	0.938815	0.917836	0.909871	0.942396	0.926257
0.592857	0.418605	0.775362	0.525926	0.751351	0.720339	0.395062	0.251656	0.19697	0.928177	0.878049	0.886076	0.834356	0.977273	0.916388	0.933852	0.925926	0.93	0.901575	0.919355	0.924138
0.417957	0.307692	0.67893	0.495726	0.688581	0.766423	0.453333	0.459075	0.214953	0.834254	0.895911	0.851064	0.742063	0.851648	0.877228	0.851562	0.923469	0.89441	0.822404	0.873065	0.914498
0.612864	0.4869	0.708972	0.547872	0.726328	0.65285	0.219013	0.176739	0.115502	0.876321	0.843243	0.868039	0.800954	0.905782	0.907301	0.867386	0.919708	0.920455	0.858347	0.905993	0.926203
0.632258	0.712329	0.83908	0.516129	0.751553	0.756098	0.349693	0.361538	0.12	0.914773	0.851562	0.948387	0.693878	0.833333	0.933702	0.878049	0.921053	0.971831	0.88601	0.918519	0.944444
0.351852	0.353846	0.770588	0.504065	0.789855	0.685185	0.202532	0.216418	0.0980392	0.911565	0.801887	0.928571	0.724771	0.898734	0.901288	0.886878	0.910112	0.925926	0.851351	0.931034	0.909091
0.435714	0.257732	0.657459	0.539062	0.862069	0.678571	0.409091	0.281879	0.338462	0.929825	0.826772	0.889908	0.862595	0.977528	0.904	0.895928	0.895238	0.88764	0.883621	0.887006	0.939189
0.627907	0.448276	0.69697	0.697842	0.630769	0.680233	0.318584	0.328671	0.452381	0.697183	0.675862	0.721805	0.605634	0.88	0.94086	0.914798	0.89916	0.966102	0.891626	0.933333	0.968254
0.436019	0.776119	0.614173	0.609865	0.672316	0.589147	0.295337	0.306977	0.492308	0.644144	0.935644	0.746479	0.928571	0.861111	0.912821	0.8	0.930556	0.846939	0.874576	0.839572	0.88412
0.410423	0.183099	0.394595	0.254545	0.414474	0.42236	0.291139	0.192926	0.297297	0.545961	0.565371	0.473684	0.581395	0.26087	0.678038	0.481481	0.48927	0.487179	0.568452	0.669312	0.650456
0.603704	0.467153	0.684825	0.502439	0.8125	0.619318	0.31441	0.227679	0.180851	0.715481	0.803653	0.84375	0.697802	0.870968	0.901186	0.821656	0.791367	0.863946	0.865789	0.874286	0.925
0.85567	0.864865	0.788462	0.797297	0.810811	0.8	0.385542	0.411111	0.411765	0.808219	0.540541	0.736842	0.560606	0.613636	0.481752	0.557522	0.45614	0.565217	0.627451	0.622642	0.686275
0.595628	0.503876	0.634921	0.653179	0.655172	0.685393	0.445161	0.401198	0.4	0.694915	0.721212	0.644809	0.679348	0.887755	0.916031	0.887147	0.9625	0.908046	0.899254	0.928571	0.897959
0.700637	0.765957	0.608974	0.676692	0.653631	0.737226	0.50303	0.437956	0.350649	0.770588	0.924812	0.731707	0.967532	0.915493	0.941964	0.906667	0.942029	0.960396	0.87234	0.905405	0.906667
0.742105	0.328859	0.832432	0.736196	0.863636	0.871212	0.176829	0.26776	0.131579	0.931217	0.669173	0.866667	0.591549	0.797872	0.706612	0.537849	0.574468	0.469027	0.665272	0.649007	0.701149
0.472868	0.5	0.666667	0.6	0.671756	0.541176	0.320896	0.223684	0.473684	0.635036	0.816794	0.639344	0.738462	0.840909	0.872146	0.829384	0.884058	0.909091	0.82266	0.830508	0.909722
0.601375	0.632911	0.756579	0.5	0.831169	0.717054	0.286792	0.261818	0.435115	0.857143	0.85124	0.809524	0.863118	0.943262	0.884615	0.879397	0.961538	0.932886	0.922857	0.87594	0.879479
0.534483	0.35	0.847619	0.765957	0.898305	0.935185	0.214953	0.202128	0.152174	0.90099	0.725	0.927835	0.725664	0.903226	0.619718	0.625	0.586207	0.53125	0.656977	0.697674	0.73
0.59799	0.596491	0.726962	0.481308	0.823899	0.666667	0.398148	0.497942	0.12766	0.738197	0.83691	0.887097	0.804598	0.928	0.841346	0.855072	0.871795	0.878205	0.864641	0.941667	0.891156
0.467857	0.411215	0.70915	0.511254	0.666667	0.754717	0.461794	0.371212	0.165414	0.833333	0.878049	0.865546	0.723485	0.917582	0.867521	0.882494	0.888889	0.923497	0.869718	0.88685	0.926923
0.684211	0.531532	0.671498	0.5625	0.768889	0.688	0.365591	0.231638	0.0833333	0.949772	0.853801	0.938679	0.872727	0.93	0.875502	0.894737	0.925373	0.929204	0.880645	0.941176	0.945455
0.542289	0.425373	0.699571	0.519608	0.748322	0.675079	0.285024	0.199052	0.120301	0.88189	0.868421	0.9	0.675325	0.890756	0.887097	0.866864	0.971831	0.852459	0.813278	0.895833	0.915789
0.667925	0.547368	0.806818	0.744186	0.592742	0.627273	0.614334	0.564912	0.291139	0.916968	0.957983	0.940639	0.796748	0.904	0.90625	0.876582	0.919753	0.952663	0.903756	0.958801	0.959459
0.422764	0.4	0.718121	0.669355	0.75188	0.615385	0.254545	0.277778	0.446429	0.727891	0.917431	0.755556	0.883495	0.916667	0.914894	0.92623	0.949153	0.971429	0.884615	0.926606	0.983193
0.467742	0.212766	0.626761	0.590909	0.709091	0.611765	0.191489	0.166667	0.409091	0.64	0.6	0.606061	0.605769	0.891892	0.880208	0.865772	0.912088	0.875	0.858586	0.912	0.909091
0.668317	0.91716	0.644628	0.650943	0.641694	0.577406	0.373874	0.40678	0.647541	0.609649	0.974359	0.556122	0.940945	0.809917	0.907591	0.788043	0.915385	0.887097	0.843844	0.919048	0.879227
0.606061	0.434783	0.711864	0.509804	0.822917	0.752941	0.35	0.382353	0.205882	0.923529	0.822785	0.921429	0.773333	0.884615	0.878543	0.914027	0.901961	0.965517	0.916256	0.866667	0.929936
0.276364	0.348993	0.711111	0.541833	0.809524	0.646766	0.466418	0.479554	0.296875	0.82716	0.771812	0.830275	0.769565	0.890625	0.731928	0.900693	0.945055	0.944444	0.85	0.900901	0.884244
0.913043	0.578947	0.91	0.90625	0.890909	0.948276	0.554054	0.635135	0.702703	0.898734	0.787879	0.923077	0.84	0.923077	0.703704	0.783019	0.58209	0.615385	0.747826	0.621622	0.706522
0.533333	0.402439	0.739286	0.477966	0.684887	0.832258	0.273684	0.277154	0.136842	0.849462	0.839506	0.850806	0.764706	0.890244	0.874109	0.849462	0.917647	0.857988	0.915663	0.877049	0.9
0.756098	0.487179	0.715152	0.51049	0.781513	0.641509	0.393939	0.398496	0.255814	0.876471	0.906667	0.824427	0.625	0.853933	0.89434	0.867521	0.913043	0.875	0.871795	0.923529	0.88125
0.65625	0.392523	0.870504	0.708333	0.931373	0.907563	0.258065	0.151079	0.0923077	0.911392	0.779528	0.942857	0.683453	0.753425	0.627273	0.640187	0.615385	0.514706	0.728571	0.659574	0.745763
0.535211	0.454545	0.674312	0.529762	0.663158	0.629032	0.331797	0.239819	0.16092	0.850467	0.887006	0.895522	0.746193	0.843137	0.896552	0.84127	0.88189	0.877863	0.808989	0.864486	0.92
0.601449	0.472222	0.807273	0.488281	0.76161	0.764901	0.299213	0.341365	0.304688	0.935484	0.813043	0.948617	0.875	0.9375	0.873418	0.878282	0.936508	0.927632	0.897561	0.870647	0.96337
0.617925	0.62069	0.541485	0.535912	0.6	0.588235	0.281915	0.290323	0.330508	0.595238	0.718563	0.619048	0.685185	0.820513	0.835556	0.82263	0.884615	0.816514	0.787302	0.797619	0.807487
0.727273	0.505882	0.728477	0.783784	0.773585	0.842105	0.392157	0.280488	0.306122	0.793548	0.575221	0.827068	0.609272	0.606061	0.533333	0.584541	0.40625	0.606061	0.550562	0.59375	0.548387
0.320175	0.141176	0.664234	0.442623	0.696517	0.657718	0.25431	0.222222	0.097561	0.831081	0.765	0.807018	0.626943	0.833333	0.833803	0.787654	0.845238	0.867925	0.816976	0.844622	0.884
0.578595	0.54902	0.731707	0.64759	0.64	0.485714	0.309524	0.32398	0.5625	0.693359	0.802817	0.734848	0.803509	0.880531	0.912073	0.835917	0.921824	0.851163	0.821549	0.83499	0.778656
0.5	0.508333	0.74477	0.510309	0.797753	0.766467	0.304167	0.231061	0.182692	0.924658	0.849515	0.939252	0.821577	0.924242	0.912773	0.880102	0.947368	0.954839	0.891176	0.920319	0.938525
0.5	0.317073	0.732759	0.635417	0.666667	0.583333	0.327731	0.5	0.333333	0.847682	0.841584	0.821918	0.602273	0.785714	0.895288	0.928571	0.930556	0.84	0.902256	0.777778	0.954887
0.649446	0.685185	0.669725	0.682171	0.651568	0.637405	0.166667	0.139241	0.201299	0.707143	0.94	0.678715	0.942943	0.917722	0.926702	0.895372	0.918367	0.939394	0.870813	0.920792	0.956044
0.620833	0.684932	0.735294	0.576923	0.814961	0.638158	0.395	0.272358	0.377622	0.754325	0.836207	0.765152	0.84965	0.947368	0.872727	0.902655	0.935252	0.941176	0.894545	0.915385	0.985149
0.353503	0.301587	0.664879	0.498688	0.713514	0.741525	0.0783699	0.0315126	0.0638298	0.672414	0.679365	0.541176	0.484252	0.508306	0.908795	0.710884	0.895899	0.854962	0.871935	0.906736	0.894495
0.565068	0.50641	0.764331	0.533113	0.756494	0.71345	0.455516	0.425993	0.218182	0.889937	0.837838	0.890756	0.805243	0.895833	0.938053	0.922078	0.914773	0.940217	0.88412	0.945205	0.928994
0.414634	0.565217	0.678571	0.65534	0.677852	0.575758	0.41206	0.273224	0.357143	0.69378	0.790576	0.682432	0.890625	0.897638	0.855457	0.87538	0.911917	0.941606	0.915825	0.901235	0.904762
0.547511	0.325	0.83391	0.570815	0.857664	0.638158	0.715556	0.723485	0.652893	0.872587	0.83908	0.867816	0.8125	0.903704	0.927114	0.915584	0.983051	0.92638	0.891688	0.954338	0.934498
0.542373	0.477064	0.664992	0.484956	0.749577	0.683168	0.298462	0.324242	0.12	0.842963	0.812613	0.830224	0.710297	0.903904	0.867718	0.867868	0.827676	0.919403	0.80254	0.884848	0.912637
0.490066	0.393939	0.689076	0.513761	0.73494	0.696629	0.373626	0.470149	0.212121	0.901408	0.882883	0.897196	0.824	0.954545	0.828402	0.844595	0.854369	0.925373	0.925466	0.913793	0.931624
0.193833	0.352113	0.651741	0.538462	0.647687	0.680952	0.125	0.158974	0.368421	0.635338	0.853535	0.688172	0.907336	0.900709	0.740741	0.855	0.92	0.90625	0.80695	0.865922	0.933333
0.491667	0.408163	0.6875	0.569444	0.708333	0.671498	0.078125	0.0396825	0.15942	0.741379	0.754902	0.746479	0.75	0.854839	0.915033	0.884444	0.876923	0.918919	0.898148	0.95	0.931624
0.487047	0.573171	0.683616	0.612903	0.615942	0.654545	0.2723	0.199153	0.392405	0.623037	0.813253	0.681818	0.881119	0.905983	0.89881	0.846154	0.92126	0.89404	0.884058	0.927273	0.921053
0.516892	0.302013	0.654596	0.540453	0.810219	0.711443	0.455385	0.455072	0.396396	0.854938	0.847015	0.858974	0.837838	0.887701	0.906166	0.866928	0.92	0.929245	0.907757	0.905594	0.934426
0.35102	0.275362	0.555556	0.520362	0.458333	0.5	0.309237	0.21371	0.21978	0.572519	0.539604	0.539773	0.594017	0.720588	0.736364	0.769014	0.764398	0.76506	0.747368	0.768072	0.811912
0.578947	0.818182	0.707071	0.648148	0.6	0.716418	0.511628	0.421053	0.758621	0.763889	0.973333	0.698113	0.930556	0.961538	0.879195	0.95302	0.932203	0.925926	0.909774	0.918367	0.938596
0.518135	0.409396	0.748837	0.42	0.690476	0.688525	0.217822	0.21978	0.267606	0.883178	0.857955	0.806283	0.797753	0.809091	0.814685	0.794788	0.843478	0.888	0.845902	0.856459	0.848889
0.40708	0.431034	0.736111	0.531599	0.740741	0.761538	0.402941	0.254839	0.147368	0.902299	0.890578	0.901961	0.87218	0.90184	0.910798	0.890244	0.932692	0.932039	0.896721	0.957831	0.957179
0.518797	0.44186	0.582781	0.5	0.617834	0.691176	0.155556	0.137097	0.2	0.571429	0.568421	0.556452	0.611111	0.403846	0.307143	0.365217	0.382979	0.381818	0.427273	0.372549	0.283186
0.631579	0.870588	0.652778	0.592593	0.594595	0.806452	0.268519	0.262712	0.352941	0.693333	0.824818	0.714286	0.870748	0.943662	0.90583	0.913174	0.893333	0.945205	0.849593	0.891156	0.722222
0.415584	0.343284	0.6	0.391892	0.662338	0.593407	0.180791	0.156757	0.126984	0.848341	0.762195	0.806667	0.639706	0.787879	0.778182	0.785211	0.819277	0.77551	0.728223	0.835106	0.787709
0.635659	0.551724	0.721893	0.533981	0.896552	0.705882	0.684211	0.581081	0.351852	0.947917	0.945946	0.912281	0.881481	0.864407	0.902778	0.88015	0.943182	0.95	0.899497	0.919463	0.944099
0.609959	0.509615	0.737327	0.484163	0.732955	0.696078	0.322727	0.227273	0.144444	0.838174	0.811429	0.900552	0.725191	0.895833	0.916149	0.85	0.936364	0.864865	0.897887	0.864486	0.879464
0.595331	0.459459	0.767241	0.568889	0.724265	0.690196	0.209821	0.192469	0.181818	0.961089	0.908213	0.922131	0.909836	0.938356	0.900685	0.908434	0.963636	0.945312	0.915751	0.945274	0.946903
0.132875	0.210084	0.118799	0.126138	0.169188	0.183099	0.0738714	0.0905512	0.0660377	0.166113	0.2	0.202361	0.202194	0.361702	0.448795	0.39632	0.439683	0.392661	0.244173	0.436157	0.350923
0.647754	0.434457	0.741279	0.507123	0.734967	0.752717	0.222488	0.182519	0.239583	0.924324	0.859016	0.876923	0.854214	0.923469	0.912621	0.859615	0.938356	0.933333	0.866005	0.923358	0.932065
0.433333	0.528736	0.729927	0.533898	0.705882	0.762376	0.346405	0.373134	0.454545	0.733333	0.910448	0.678261	0.923729	0.960526	0.893401	0.952381	0.890909	0.97561	0.864198	0.903226	0.927632
0.432203	0	0.740741	0.5	0.525	0.648276	0.0763889	0.0839695	0	0.74026	0.729885	0.716667	0.666667	0.804124	0.854396	0.695312	0.840336	0.871287	0.833333	0.786096	0.850932
0.718861	0.459459	0.744275	0.502415	0.774648	0.642458	0.202765	0.190283	0.0740741	0.884462	0.805785	0.929907	0.639216	0.882759	0.89375	0.879093	0.859649	0.888158	0.878788	0.868421	0.955285
0.700935	0.542373	0.641379	0.545455	0.607143	0.714286	0.350365	0.273973	0.220339	0.744898	0.611111	0.585106	0.663717	0.929293	0.859712	0.849057	0.920455	0.93913	0.745614	0.871212	0.843284
0.624434	0.516854	0.705882	0.49115	0.795652	0.706522	0.42723	0.290476	0.351852	0.830769	0.830189	0.833333	0.841629	0.940397	0.854902	0.812698	0.93913	0.940741	0.835079	0.880734	0.924686
0.323077	0.405063	0.624161	0.60274	0.604167	0.707071	0.180328	0.0747664	0.318182	0.731544	0.907563	0.716312	0.878378	0.864198	0.848485	0.864583	0.888889	0.903614	0.846154	0.904348	0.952756
0.424051	0.380952	0.69163	0.568047	0.76	0.591304	0.335196	0.298851	0.267857	0.721698	0.651899	0.692308	0.633136	0.846154	0.916376	0.856557	0.931034	0.921053	0.931159	0.82266	0.834197
0.535433	0.4	0.679104	0.484615	0.80226	0.743169	0.172185	0.223022	0.0588235	0.829861	0.720207	0.795455	0.675768	0.838509	0.94026	0.842825	0.83	0.935897	0.858561	0.84	0.924603
0.692308	0.844828	0.677083	0.696429	0.643478	0.6125	0.290323	0.260638	0.484375	0.704545	0.904459	0.666667	0.901639	0.892157	0.94717	0.891697	0.933333	0.929825	0.841004	0.921053	0.927152
0.700704	0.47619	0.864662	0.817073	0.88587	0.864516	0.411765	0.440945	0.275862	0.868794	0.758621	0.868132	0.694064	0.780142	0.598608	0.629121	0.537572	0.558442	0.694268	0.587755	0.747368
0.518116	0.486339	0.675079	0.603239	0.698276	0.674419	0.228873	0.262411	0.432099	0.710526	0.770563	0.617284	0.738281	0.899329	0.939891	0.878481	0.950495	0.963918	0.882175	0.902439	0.912727
0.563492	0.475	0.692857	0.526316	0.715328	0.710938	0.310559	0.284722	0.177215	0.9	0.963636	0.889831	0.652174	0.953125	0.916201	0.892857	0.941176	0.935065	0.855491	0.880597	0.89781
0.447761	0.322917	0.737805	0.511111	0.816794	0.72973	0.411348	0.444444	0.147541	0.951724	0.861111	0.918367	0.868852	0.898305	0.89697	0.864078	0.894118	0.977273	0.874396	0.940171	0.943662
0.519737	0.493902	0.678571	0.518797	0.701754	0.717593	0.55137	0.59292	0.367521	0.859425	0.908425	0.951613	0.679654	0.875	0.917778	0.880519	0.910798	0.85443	0.884181	0.913793	0.916376
0.515789	0.809524	0.678832	0.62963	0.724359	0.671533	0.515385	0.415385	0.781609	0.719626	0.95	0.646552	0.950355	0.970588	0.970588	0.895753	0.909091	0.96875	0.89404	0.929204	0.96
0.62531	0.431373	0.6974	0.550532	0.739535	0.664	0.387879	0.27665	0.141304	0.927681	0.86236	0.914474	0.810496	0.894977	0.928803	0.857923	0.924812	0.93722	0.884752	0.894872	0.931973
0.619137	0.61165	0.902778	0.872197	0.911708	0.924893	0.620758	0.579848	0.480263	0.932308	0.63913	0.929515	0.634731	0.643678	0.670857	0.673743	0.612188	0.623853	0.6179	0.62218	0.680529
0.5	0.835294	0.654545	0.698324	0.694118	0.699422	0.458904	0.35461	0.675676	0.794872	0.934783	0.732955	0.932642	0.936842	0.955665	0.935943	0.961538	0.965909	0.90708	0.95	0.964789
0.508772	0.735294	0.670807	0.680672	0.751773	0.565574	0.425	0.38843	0.65	0.714286	0.951724	0.672414	0.899329	0.906667	0.933962	0.914894	0.911111	0.943662	0.794595	0.935897	0.910959
0.528011	0.445578	0.709637	0.462279	0.679181	0.638243	0.470014	0.389946	0.25	0.860372	0.875622	0.855649	0.815254	0.873016	0.82575	0.815109	0.824074	0.887234	0.842675	0.893645	0.88274
0.56	0.342466	0.816327	0.464455	0.744966	0.671141	0.291209	0.271186	0.241379	0.841837	0.842105	0.780899	0.860215	0.828283	0.903226	0.879245	0.878378	0.918182	0.830116	0.862245	0.870968
0.554839	0.5625	0.709877	0.531469	0.80303	0.76087	0.176871	0.208861	0.215686	0.856287	0.873016	0.860927	0.903846	0.911392	0.903061	0.928571	0.983871	0.951807	0.897143	0.902985	0.928571
0.636364	0.34375	0.709677	0.646617	0.795455	0.574468	0.322835	0.490066	0.189189	0.888889	0.868217	0.941176	0.691667	0.859375	0.929825	0.887967	0.947761	0.942308	0.906593	0.9	0.951351
0.548052	0.548673	0.454545	0.41129	0.476773	0.50073	0.179012	0.0945274	0.365079	0.464758	0.397959	0.389978	0.336957	0.256881	0.325041	0.172515	0.234568	0.12987	0.174825	0.221719	0.279167
0.403941	0.406977	0.780952	0.480583	0.745946	0.736111	0.325123	0.213483	0.211765	0.880597	0.924242	0.929825	0.755556	0.913462	0.836667	0.887417	0.897959	0.909774	0.898917	0.906542	0.953608
0.640835	0.506897	0.74359	0.503215	0.767692	0.635945	0.307942	0.231975	0.112676	0.890374	0.825112	0.905172	0.797872	0.898851	0.894967	0.888981	0.884615	0.922141	0.865672	0.898051	0.892012
0.396341	0.418919	0.684211	0.496403	0.698795	0.66875	0.148148	0.160584	0.0857143	0.734568	0.819672	0.774194	0.689189	0.833333	0.884848	0.835749	0.884615	0.875	0.841837	0.910569	0.912162
0.324324	0.533333	0.704545	0.477876	0.67	0.720588	0.443299	0.465909	0.15	0.840909	0.862069	0.84058	0.679012	0.78	0.814208	0.86014	0.872727	0.911392	0.854962	0.858333	0.931373
0.52381	0.641509	0.581633	0.641304	0.68	0.736111	0.295918	0.234043	0.4	0.73	0.923077	0.725	0.8875	0.923077	0.882353	0.826923	0.95	0.932432	0.874074	0.945055	0.932203
0.493151	0.515789	0.602151	0.5	0.758065	0.756757	0.426829	0.519231	0.546512	0.74359	0.943089	0.77907	0.93617	0.907895	0.872054	0.898361	0.895833	0.908046	0.77439	0.864286	0.885496
0.641892	0.472727	0.674641	0.540146	0.786408	0.588235	0.347059	0.337079	0.0833333	0.692737	0.867925	0.814433	0.727273	0.931818	0.842105	0.858407	0.875	0.927835	0.886486	0.879121	0.905
0.542857	0.485294	0.767327	0.713636	0.871486	0.50838	0.463203	0.457143	0.155963	0.907895	0.940541	0.815166	0.760181	0.940678	0.921429	0.889632	0.962025	0.932432	0.910364	0.890052	0.930851
0.580297	0.479224	0.726046	0.508246	0.783422	0.714	0.25753	0.19494	0.172414	0.945406	0.871404	0.927132	0.78357	0.914062	0.917038	0.889137	0.930412	0.933619	0.886186	0.894569	0.936111
0.545455	0.6	0.681564	0.515957	0.725888	0.780749	0.245989	0.218935	0.3875	0.84127	0.822857	0.8	0.913462	0.90991	0.835616	0.903571	0.973684	0.915789	0.846715	0.934783	0.887701
0.542857	0.493976	0.627329	0.641379	0.698492	0.685714	0.280992	0.236111	0.510638	0.745763	0.89	0.671329	0.963415	0.928571	0.913514	0.904977	0.916667	0.944444	0.913793	0.92	0.962264
0.568966	0.792593	0.66	0.722488	0.642066	0.680952	0.366834	0.311111	0.616071	0.735537	0.941176	0.700565	0.949074	0.914286	0.951923	0.880682	0.936364	0.955556	0.923469	0.93578	0.970339
0.572864	0.313869	0.835749	0.60241	0.861702	0.877095	0.189744	0.145833	0.171717	0.85	0.79661	0.888889	0.600985	0.813008	0.590038	0.48249	0.606557	0.534351	0.61828	0.629412	0.698718
0.472492	0.29927	0.666667	0.559603	0.684887	0.661355	0.342342	0.245734	0.125	0.890578	0.80916	0.941818	0.784566	0.848485	0.9375	0.851782	0.892019	0.920354	0.853119	0.884058	0.936455
0.545455	0.394737	0.84252	0.796992	0.90411	0.919192	0.373016	0.380952	0.140625	0.884298	0.747368	0.875969	0.692308	0.830986	0.672566	0.668293	0.581818	0.530864	0.748148	0.566667	0.672
0.710345	0.83871	0.679348	0.576923	0.663462	0.756098	0.552846	0.484375	0.264706	0.774011	0.960452	0.867257	0.730496	0.921569	0.944056	0.900826	0.950704	0.938596	0.871698	0.898649	0.93125
0.685185	0.621951	0.662551	0.67619	0.695946	0.527778	0.522167	0.553279	0.298246	0.819328	0.894231	0.827778	0.690821	0.819672	0.949405	0.856	0.915584	0.875912	0.895973	0.85124	0.873984
0.609562	0.715517	0.699074	0.606383	0.684444	0.73516	0.28655	0.265823	0.232877	0.771084	0.905325	0.772727	0.932836	0.909091	0.959877	0.902141	0.944444	0.96124	0.906883	0.944444	0.952153
0.901734	0.71875	0.873832	0.917582	0.902778	0.882353	0.651741	0.580882	0.650794	0.958042	0.873134	0.904	0.895833	0.635294	0.670732	0.627358	0.590361	0.577465	0.691781	0.639344	0.654054
0.350746	0.348485	0.714286	0.575758	0.646341	0.713235	0.328125	0.330769	0.602941	0.674419	0.876404	0.609756	0.923664	0.894737	0.926667	0.889447	0.970588	0.914634	0.868056	0.90625	0.926606
0.940887	0.569231	0.914894	0.902222	0.920792	0.923077	0.56383	0.47449	0.444444	0.895	0.682927	0.939024	0.707317	0.674419	0.601695	0.594595	0.627907	0.671233	0.7625	0.696552	0.705882
0.228758	0.17	0.676712	0.448161	0.715909	0.742515	0.304348	0.264205	0.0957447	0.886179	0.751244	0.834416	0.791971	0.882051	0.836007	0.842884	0.914634	0.883721	0.844828	0.825444	0.893782
0.55	0.540373	0.622807	0.564246	0.69258	0.770732	0.281915	0.190476	0.480263	0.672131	0.905028	0.614907	0.927461	0.922481	0.851133	0.868557	0.912281	0.919708	0.931727	0.918129	0.941176
0.604938	0.813559	0.71134	0.575	0.706897	0.754717	0.313131	0.375	0.551724	0.670732	0.92	0.681818	0.957447	0.979167	0.96124	0.916667	0.932203	0.941176	0.897849	0.928571	0.980198
0.560472	0.454545	0.622535	0.459283	0.680693	0.780186	0.234375	0.190202	0.20979	0.812665	0.79932	0.828479	0.550943	0.79397	0.901099	0.753968	0.837349	0.838384	0.829932	0.842566	0.910405
0.721154	0.440476	0.730435	0.518868	0.676259	0.867647	0.304348	0.198198	0.267857	0.967742	0.865979	0.90625	0.776699	0.815385	0.940828	0.847716	0.916667	0.944444	0.86014	0.921569	0.915888
0.715278	0.333333	0.746154	0.61039	0.764706	0.557895	0.506757	0.407609	0.307692	0.926829	0.836879	0.928177	0.730769	0.898734	0.910256	0.866995	0.9	0.91358	0.862348	0.941799	0.955882
0.572864	0.454545	0.75122	0.484076	0.738636	0.728155	0.289308	0.195402	0.259259	0.920213	0.873418	0.913793	0.828571	0.842593	0.879032	0.851562	0.942029	0.96	0.861671	0.877451	0.893258
0.523077	0.32	0.731429	0.574257	0.782258	0.781609	0.24	0.26	0.1	0.7	0.637168	0.716981	0.617391	0.578947	0.585034	0.554348	0.404255	0.521127	0.39	0.535088	0.515873
0.508571	0.350877	0.574359	0.57767	0.65566	0.646341	0.440994	0.45679	0.396552	0.711864	0.657895	0.637168	0.653226	0.862069	0.954173	0.835073	0.914894	0.839695	0.840149	0.831224	0.84556
0.691176	0.760563	0.689441	0.641975	0.692308	0.561404	0.353333	0.395833	0.461538	0.707071	0.813953	0.582781	0.829268	0.88764	0.865471	0.870036	0.932203	0.92623	0.8	0.910828	0.946108
0.520107	0.377193	0.692958	0.392971	0.740385	0.664706	0.267081	0.305263	0.2	0.770538	0.895385	0.791328	0.779841	0.770115	0.779126	0.791985	0.867188	0.790698	0.840506	0.84466	0.843003
0.703911	0.758621	0.656442	0.556757	0.641892	0.602273	0.196203	0.136612	0.259259	0.791262	0.825175	0.70625	0.736264	0.815217	0.862857	0.857143	0.836364	0.836538	0.81203	0.984962	0.847826
0.405172	0.351852	0.722973	0.529915	0.714286	0.662791	0.398438	0.304688	0.432432	0.760563	0.869159	0.791667	0.89	0.915493	0.829596	0.91195	0.909091	0.917647	0.807018	0.898649	0.96875
0.557895	0.74	0.522727	0.605505	0.633663	0.671233	0.52	0.523256	0.634146	0.642276	0.757282	0.52439	0.716535	0.810345	0.955696	0.717791	0.83871	0.835821	0.871166	0.853448	0.830189
0.58445	0.477273	0.728426	0.531507	0.767442	0.695652	0.328	0.222561	0.129534	0.939394	0.9	0.935103	0.819242	0.92891	0.925373	0.91723	0.900552	0.95614	0.898799	0.943601	0.904535
0.589247	0.582031	0.697228	0.506631	0.819277	0.827273	0.236908	0.197403	0.17316	0.847639	0.875	0.863517	0.786885	0.85641	0.94027	0.898858	0.932584	0.930328	0.87037	0.935233	0.941048
0.503165	0.411111	0.632353	0.408784	0.711765	0.631579	0.301038	0.307692	0.213592	0.814935	0.811715	0.818182	0.578544	0.8	0.795259	0.737778	0.813187	0.826087	0.873444	0.826797	0.826748
0.570312	0.69697	0.216783	0.163934	0.378378	0.121212	0.0762712	0.0576923	0.222222	0.218045	0.268817	0.233333	0.272727	0.291139	0.348315	0.351759	0.43299	0.409639	0.551402	0.503597	0.396947
0.613208	0.571429	0.70073	0.607477	0.634921	0.641026	0.525424	0.428571	0.1	0.843284	0.772727	0.956522	0.666667	0.929577	0.932927	0.863248	0.927536	0.923077	0.892857	0.890909	0.921348
0.736842	0.633333	0.769231	0.555233	0.920962	0.628713	0.378917	0.329384	0.140351	0.873112	0.792517	0.899023	0.741667	0.849765	0.90099	0.917391	0.919643	0.940909	0.900862	0.926768	0.930295
0.930556	0.917241	0.925697	0.92283	0.87156	0.943966	0.677711	0.596026	0.776978	0.963526	0.90393	0.93662	0.942424	0.723958	0.848571	0.582543	0.669725	0.605882	0.651877	0.749049	0.825784
0.692308	0.973684	0.64	0.686047	0.638554	0.731707	0.569767	0.567164	0.697674	0.694444	0.970588	0.770492	0.952381	1	0.958042	0.913043	0.933333	0.944444	0.932432	0.920354	0.952381
0.488136	0.273381	0.602446	0.368	0.52521	0.52809	0.350746	0.381703	0.113821	0.695082	0.785156	0.75102	0.537102	0.718391	0.731707	0.717724	0.747664	0.75	0.743802	0.734177	0.807432
0.663968	0.408602	0.658462	0.421875	0.688372	0.646154	0.281369	0.253623	0.26087	0.840391	0.80083	0.776744	0.778894	0.786207	0.829545	0.808252	0.87013	0.830688	0.809524	0.818182	0.864865
0.52381	0.563452	0.640127	0.532075	0.824324	0.6	0.415584	0.485075	0.100719	0.632558	0.835681	0.789474	0.605634	0.854015	0.820093	0.836634	0.853403	0.90604	0.843407	0.885496	0.944681
0.047619	0	0.708861	0.646465	0.535714	0.783784	0.433962	0.296875	0.277778	0.760331	0.869565	0.794118	0.793651	0.898305	0.933824	0.830882	0.929577	0.984375	0.886364	0.852273	0.854545
0.654494	0.622881	0.707657	0.654822	0.587264	0.634568	0.407583	0.31728	0.404762	0.691906	0.673016	0.691388	0.655827	0.91358	0.825137	0.930533	0.883117	0.939271	0.808252	0.904615	0.960674
0.889401	0.861314	0.621849	0.652968	0.616034	0.44697	0.190698	0.20098	0.489796	0.483871	0.82199	0.479769	0.666667	0.829787	0.667387	0.764583	0.804124	0.851064	0.881919	0.821429	0.855469
0.694444	0.952381	0.650794	0.635135	0.712644	0.634146	0.4	0.305732	0.5	0.683824	0.880342	0.721519	0.920635	0.924242	0.939597	0.921986	0.939655	0.89	0.862069	0.952381	0.925373
0.157895	0.104348	0.399441	0.390845	0.300847	0.364865	0.380074	0.307692	0.420455	0.358896	0.637874	0.387931	0.637931	0.616352	0.541985	0.539352	0.673797	0.515837	0.71897	0.513761	0.64939
0.366337	0.179104	0.717949	0.471338	0.713235	0.677419	0.214286	0.267606	0.148148	0.945701	0.846154	0.921053	0.911565	0.896907	0.828794	0.887931	0.890411	0.876106	0.881579	0.832432	0.928205
0.619048	0.55	0.679012	0.539683	0.740741	0.642857	0.603175	0.466667	0.0833333	0.738462	0.866667	0.711538	0.803279	1	0.913669	0.887417	0.952381	0.928571	0.884058	0.840426	0.864078
0.618357	0.462185	0.69685	0.613043	0.699029	0.676923	0.21608	0.185185	0.33871	0.713656	0.730159	0.707792	0.743697	0.860465	0.95679	0.912536	0.94382	0.929577	0.935961	0.894737	0.962963
0.501362	0.662551	0.539726	0.607362	0.70625	0.634686	0.105263	0.0929487	0.171975	0.697947	0.805112	0.701754	0.788856	0.891509	0.846914	0.875	0.895833	0.92973	0.794554	0.861486	0.896067
0.531646	0.382716	0.75	0.503067	0.659091	0.834483	0.27027	0.15625	0.0983607	0.86911	0.808333	0.91129	0.647436	0.921053	0.78972	0.873134	0.913978	0.977528	0.851852	0.912409	0.896296
0.538462	0.474576	0.737179	0.652778	0.621622	0.6	0.444444	0.497238	0.178571	0.977612	0.87234	0.932203	0.622642	0.923077	0.934673	0.913043	0.810345	0.942857	0.883212	0.927152	0.917722
0.628272	0.557895	0.78972	0.551515	0.822086	0.672131	0.343195	0.220339	0.181818	0.931034	0.882682	0.939189	0.815951	0.891892	0.955882	0.909605	0.931373	0.954545	0.908046	0.955975	0.961353
0.0521739	0.0319149	0.497041	0.301075	0.342857	0.470588	0.0377358	0.0699301	0.1	0.126126	0.214286	0.18	0.336957	0.1375	0.140496	0.136364	0.145833	0.118182	0.192771	0.194286	0.188235
0.747126	0.939394	0.603175	0.576087	0.717949	0.864865	0.361345	0.419048	0.463415	0.648	0.885417	0.616822	0.903704	0.904762	0.893048	0.9	0.94898	0.931034	0.874214	0.867257	0.963964
0.706897	0.345238	0.868852	0.790323	0.913669	0.927007	0.252174	0.165289	0.180556	0.902655	0.78022	0.974359	0.710526	0.677419	0.589286	0.644068	0.621622	0.534483	0.688073	0.626263	0.721154
0.514184	0.466102	0.864769	0.788618	0.829787	0.907738	0.363265	0.386719	0.303922	0.880597	0.633858	0.876	0.550725	0.753012	0.551948	0.590361	0.574586	0.566502	0.607143	0.580071	0.659498
0.228228	0.141304	0.682857	0.501887	0.728507	0.666667	0.604895	0.614493	0.242424	0.868195	0.870229	0.877358	0.676056	0.897436	0.891111	0.881041	0.904306	0.871508	0.868263	0.894737	0.920415
0.311881	0.354839	0.689655	0.604082	0.638393	0.518868	0.544186	0.486486	0.661017	0.568093	0.856459	0.550336	0.915254	0.844262	0.79798	0.86217	0.876652	0.89726	0.874101	0.765432	0.92
0.572816	0.321429	0.607477	0.594828	0.632184	0.623188	0.23301	0.114583	0.1	0.877358	0.828283	0.925	0.595238	0.785714	0.960227	0.874251	0.707692	0.932432	0.819444	0.84127	0.819048
0.697479	0.535211	0.763975	0.531856	0.757895	0.629032	0.319383	0.354077	0.156028	0.892644	0.896552	0.869565	0.708763	0.891608	0.898113	0.837802	0.935018	0.925197	0.897239	0.910569	0.935223
0.663212	0.606061	0.664671	0.583333	0.59589	0.807018	0.16092	0.181159	0.222222	0.848485	0.827815	0.784615	0.865497	0.960396	0.858974	0.845283	0.8125	0.932039	0.888412	0.910714	0.987654
0.574468	0.983051	0.657407	0.649254	0.641026	0.550725	0.463636	0.36	0.716981	0.544872	0.792593	0.642857	0.894231	0.80597	0.924686	0.902439	0.837209	0.886076	0.869565	0.648855	0.864865
0.610039	0.511364	0.702786	0.549815	0.706161	0.714286	0.331148	0.289855	0.181818	0.872881	0.893939	0.879781	0.76555	0.891156	0.930288	0.934247	0.921569	0.92	0.914557	0.935065	0.906832
0.526316	0.615942	0.627049	0.595142	0.595819	0.604863	0.271967	0.304527	0.381679	0.706093	0.883495	0.599099	0.935154	0.886525	0.911315	0.857778	0.821138	0.862857	0.699659	0.882353	0.914286
0.49375	0.35443	0.813665	0.827586	0.917647	0.862903	0.267516	0.302326	0.266667	0.906433	0.710345	0.813008	0.673077	0.791667	0.61809	0.518182	0.644737	0.592105	0.647727	0.546296	0.66129
0.147368	0.4	0.567901	0.486486	0.536585	0.450704	0.130435	0.186667	0	0.670588	0.772727	0.62069	0.6	0.595238	0.652778	0.588235	0.782609	0.75	0.692308	0.8	0.858491
0.878788	0.92	0.239437	0.227848	0.230769	0.438596	0.103093	0.165049	0.0952381	0.414141	0.47619	0.477273	0.428571	0.533333	0.45098	0.416107	0.586957	0.593023	0.519685	0.520661	0.453704
0.431472	0.24359	0.742105	0.458763	0.801075	0.742424	0.187135	0.161616	0.159574	0.873684	0.863354	0.863636	0.876623	0.870588	0.904564	0.815094	0.928571	0.869919	0.915556	0.872549	0.918605
0.414966	0.315315	0.666667	0.611111	0.652174	0.601626	0.353659	0.283784	0.376812	0.709677	0.903226	0.691176	0.890411	0.936709	0.892473	0.858974	0.945205	0.878049	0.874346	0.883721	0.939394
0.632653	0.619048	0.698225	0.539062	0.843137	0.636364	0.537415	0.48538	0.203704	0.807407	0.772277	0.855932	0.74359	0.888889	0.904762	0.900452	0.904255	0.929412	0.828877	0.935484	0.929078
0.604167	0.611111	0.764706	0.537879	0.635135	0.646617	0.505556	0.403846	0.3	0.805714	0.912	0.840764	0.695035	0.909091	0.939891	0.864865	0.883117	0.861386	0.876543	0.924051	0.899441
0.70339	0.629032	0.897059	0.834711	0.948718	0.933333	0.184874	0.206612	0.114286	0.909774	0.798077	0.9	0.701754	0.746269	0.557895	0.718919	0.661765	0.569892	0.811475	0.698113	0.721805
0.537634	0.329545	0.877095	0.855422	0.894737	0.920792	0.497143	0.502732	0.294118	0.898876	0.820359	0.915966	0.607843	0.783133	0.683168	0.532751	0.624113	0.613445	0.610526	0.656085	0.741758
0.5	0.5	0.56	0.492647	0.608434	0.515873	0.269737	0.371622	0.12963	0.655738	0.651613	0.716667	0.5	0.764045	0.78607	0.713178	0.826772	0.822785	0.779661	0.828571	0.844311
0.625	0.435897	0.69898	0.526316	0.7	0.729412	0.263441	0.259669	0.222222	0.940299	0.884354	0.916129	0.848485	0.845455	0.906542	0.897778	0.917241	0.90566	0.887147	0.897959	0.969543
0.384615	0.42268	0.591304	0.516746	0.539419	0.595745	0.234513	0.188341	0.321101	0.641711	0.641975	0.552885	0.680751	0.774436	0.8	0.76	0.882353	0.798611	0.746032	0.850299	0.870968
0.735294	0.85	0.679487	0.635135	0.669565	0.62069	0.466667	0.449275	0.602941	0.719626	0.91	0.685714	0.902174	0.913793	0.916667	0.862069	0.883333	0.983051	0.814159	0.931818	0.95
0.567164	0.416667	0.66242	0.509434	0.669565	0.716667	0.131429	0.124138	0.239437	0.717949	0.593496	0.72028	0.597633	0.886364	0.930636	0.892019	0.9375	0.852273	0.891667	0.80597	0.867188
0.61215	0.580952	0.838843	0.760204	0.813725	0.763514	0.410377	0.43578	0.425	0.778281	0.712644	0.745856	0.692308	0.539474	0.645963	0.530201	0.455882	0.49505	0.502415	0.614679	0.677778
0.769231	0.719298	0.676829	0.54386	0.901316	0.742424	0.572581	0.585526	0.295455	0.8875	0.873786	0.915254	0.710526	0.970149	0.930693	0.875706	0.944444	0.960526	0.926174	0.929825	0.944444
0.670968	0.717949	0.765101	0.561644	0.704918	0.815385	0.270968	0.335821	0.309524	0.859873	0.887931	0.894737	0.876812	0.84507	0.965116	0.934272	0.927536	0.944954	0.946108	0.960396	0.993007
0.348214	0.227273	0.506494	0.365385	0.56962	0.62069	0.128	0.145833	0.26087	0.687898	0.72807	0.507042	0.619048	0.705882	0.688312	0.587719	0.77	0.786517	0.776119	0.717949	0.790123
0.559701	0.344262	0.772059	0.487805	0.712	0.6875	0.288	0.230088	0.202899	0.964286	0.798319	0.933333	0.924528	0.915493	0.825301	0.815642	0.916667	0.954545	0.854054	0.890756	0.939655
0.509804	0.344828	0.76	0.484127	0.72619	0.788462	0.590909	0.397059	0.40625	0.916667	0.95	0.902439	0.869565	0.876404	0.865591	0.895604	0.931034	0.952	0.897297	0.869281	0.947368
0.705882	0.530435	0.697674	0.480392	0.704167	0.645503	0.325991	0.208738	0.179487	0.87395	0.843137	0.896154	0.790598	0.919463	0.870968	0.883772	0.87574	0.86747	0.845	0.892857	0.902954
0.545455	0.40708	0.676166	0.478873	0.675556	0.621469	0.256881	0.1875	0.203883	0.829268	0.748387	0.813953	0.78157	0.856436	0.819026	0.809901	0.890566	0.887387	0.861818	0.856698	0.893064
0.509804	0.521368	0.663415	0.44843	0.709497	0.770833	0.374408	0.363128	0.246154	0.852174	0.899408	0.784615	0.626794	0.881188	0.865079	0.783394	0.823129	0.888889	0.891967	0.876652	0.910112
0.524823	0.290323	0.591837	0.558824	0.747059	0.683761	0.367089	0.36129	0.315068	0.865385	0.852113	0.873333	0.771812	0.865169	0.887967	0.875458	0.896104	0.91	0.833898	0.915966	0.946108
0.540816	0.466667	0.682051	0.50625	0.834225	0.626984	0.334928	0.340541	0.158537	0.8	0.733728	0.810976	0.735099	0.883929	0.892193	0.877966	0.836207	0.9	0.86875	0.916256	0.915
0.174528	0.125	0.659367	0.436111	0.643123	0.684982	0.310433	0.295082	0.125874	0.820046	0.846154	0.843972	0.673797	0.842593	0.752599	0.834375	0.890459	0.850174	0.794118	0.75	0.915212
0.552326	0.703704	0.676991	0.578652	0.636364	0.715278	0.327044	0.226744	0.571429	0.674312	0.932584	0.642105	0.917127	0.945946	0.892086	0.919028	0.9	0.978947	0.871429	0.932961	0.876847
0.571429	0.616438	0.689394	0.449367	0.700787	0.721519	0.381679	0.486842	0.339286	0.834483	0.855932	0.908333	0.71223	0.9125	0.896396	0.862348	0.830189	0.879121	0.865979	0.896739	0.870968
0.544974	0.479339	0.702439	0.52071	0.723214	0.660377	0.253521	0.21659	0.118421	0.882979	0.789157	0.848168	0.753769	0.87	0.907643	0.84106	0.949495	0.904762	0.864542	0.917476	0.910053
0.168142	0	0.303371	0.405941	0.321429	0.288462	0.327273	0.193798		0.531532	0.4375	0.425532	0.383721	0.584416	0.641414	0.545455	0.643939	0.577778	0.543478	0.573427	0.593496
0.498008	0.395833	0.734127	0.510417	0.764398	0.544521	0.384615	0.348066	0.291139	0.77459	0.73743	0.793651	0.530233	0.880342	0.777397	0.872038	0.925676	0.923729	0.766154	0.834951	0.851852
0.612903	0.593023	0.732673	0.684524	0.659459	0.581395	0.444444	0.410072	0.138462	0.923858	0.909091	0.952703	0.719008	0.875	0.906383	0.921053	0.798387	0.934426	0.892857	0.948276	0.984772
0.398754	0.259259	0.673333	0.412651	0.644351	0.730263	0.588816	0.586751	0.219178	0.795302	0.797521	0.839378	0.709402	0.808917	0.797267	0.76455	0.830769	0.775	0.857143	0.850649	0.912879
0.586466	0.553191	0.646552	0.5625	0.666667	0.66	0.21875	0.2875	0.425926	0.684211	0.940594	0.633929	0.929134	0.906667	0.890173	0.819876	0.86	0.955224	0.877907	0.955056	0.873874
0.491909	0.630682	0.647059	0.662824	0.633898	0.625899	0.287313	0.277778	0.538961	0.661111	0.946875	0.624204	0.941489	0.914894	0.937799	0.902153	0.920168	0.912195	0.8	0.917404	0.94
0.430108	0.64	0.585366	0.535714	0.710526	0.647059	0.109756	0.166667	0.344828	0.705128	0.925373	0.734177	0.902778	0.846154	0.90991	0.859649	0.857143	0.87234	0.850575	0.879121	0.909091
0.84	0.689655	0.72	0.67284	0.90566	0.558824	0.562874	0.473054	0.153846	0.798561	0.873016	0.956835	0.698795	0.932692	0.968085	0.91133	0.958084	0.920792	0.897561	0.937143	0.944954
0.585915	0.451163	0.787115	0.437126	0.753589	0.732102	0.239521	0.190476	0.120419	0.925714	0.835125	0.906752	0.822157	0.909524	0.884521	0.855172	0.873239	0.878173	0.877285	0.918367	0.9
0.431953	0.375	0.737089	0.458564	0.780749	0.8	0.265957	0.211111	0.12766	0.927536	0.816568	0.9	0.723684	0.9375	0.892361	0.871486	0.913978	0.92562	0.883636	0.890052	0.936782
0.510086	0.331288	0.712042	0.512422	0.773234	0.715481	0.430034	0.429022	0.247423	0.903141	0.828221	0.916149	0.790323	0.905941	0.917241	0.885122	0.907749	0.936937	0.889081	0.938272	0.952802
0.703125	0.444444	0.68	0.592593	0.578947	0.833333	0.434783	0.358974	0.121212	0.878049	0.962963	0.857143	0.74	0.978261	0.878049	0.896825	0.891892	0.883721	0.90099	0.955056	0.949367
0.528967	0.675799	0.644397	0.533163	0.626039	0.694561	0.231527	0.21564	0.385027	0.656098	0.863636	0.631944	0.871795	0.880769	0.912281	0.868293	0.916968	0.915441	0.882569	0.78972	0.862434
0.595506	0.566038	0.62987	0.569536	0.681818	0.642105	0.465278	0.476562	0.586207	0.777027	0.762376	0.778846	0.714286	0.964286	0.850575	0.867347	0.898305	0.927273	0.835897	0.9	0.957265
0.525316	0.478992	0.783582	0.485714	0.710983	0.722628	0.222222	0.198582	0.157895	0.875776	0.908257	0.876712	0.875	0.925926	0.873016	0.884956	0.923077	0.902439	0.881443	0.940171	0.932886
0.536408	0.411765	0.718157	0.501558	0.751553	0.725389	0.313019	0.250597	0.217054	0.938005	0.890625	0.959044	0.815287	0.894118	0.89576	0.895795	0.935897	0.924171	0.887519	0.923077	0.938824
0.676829	0.481928	0.88024	0.759358	0.892216	0.912791	0.245161	0.317919	0.146667	0.861878	0.753086	0.944056	0.637427	0.802817	0.582609	0.536364	0.591398	0.607843	0.675676	0.6	0.68254
0.465839	0.414634	0.638158	0.598726	0.640625	0.548611	0.242038	0.293785	0.180723	0.833333	0.804196	0.910714	0.649682	0.954023	0.866953	0.863799	0.852941	0.873874	0.842105	0.896104	0.915254
0.598592	0.855072	0.605042	0.60396	0.671756	0.690141	0.405405	0.236842	0.303571	0.706294	0.926471	0.601852	0.884354	0.958333	0.892508	0.82967	0.881356	0.907895	0.87931	0.941667	0.978261
0.522293	0.666667	0.602941	0.537931	0.625	0.711765	0.325843	0.338462	0.470588	0.672131	0.880795	0.639241	0.904762	0.911111	0.888393	0.86194	0.883721	0.899083	0.875421	0.874172	0.883871
0.0978261	0.261905	0.149425	0.018018	0.118644	0.212598	0.0384615	0.030303	0.08	0.113402	0.565657	0.097561	0.457746	0.356164	0.512048	0.341463	0.375	0.25	0.324786	0.358974	0.288136
0.0175439	0	0.27931	0.252708	0.335366	0.302158	0.315972	0.298319	0.294118	0.250936	0.379147	0.411458	0.3625	0.34965	0.305195	0.53202	0.58046	0.348214	0.597122	0.589124	0.491803
0.607143	0.722222	0.61236	0.521429	0.387283	0.43299	0.411765	0.398601	0.3	0.568966	0.620968	0.511811	0.653333	0.706522	0.773869	0.651515	0.6875	0.806452	0.575758	0.745098	0.725352
0.490909	0.443182	0.728571	0.487805	0.656716	0.754902	0.460432	0.440678	0.242424	0.856115	0.897436	0.89	0.801724	0.940299	0.915254	0.846154	0.87931	0.923077	0.835526	0.890756	0.940678
0.427673	0.263804	0.626712	0.456349	0.640845	0.596774	0.243697	0.222222	0.208333	0.803815	0.817829	0.775087	0.737226	0.84153	0.824798	0.836134	0.832461	0.823204	0.873333	0.80756	0.854785
0.515625	0.5	0.722222	0.481132	0.823529	0.834783	0.386861	0.25	0.111111	0.916667	0.802198	0.924731	0.787879	0.972222	0.914439	0.912195	0.94898	0.894118	0.921296	0.933884	0.927152
0.438356	0.580645	0.704545	0.523179	0.793103	0.6	0.477941	0.481928	0	0.78744	0.916031	0.891892	0.719101	0.849315	0.89441	0.862069	0.890244	0.897059	0.917355	0.925714	0.878205
0.556962	0.645161	0.600962	0.590361	0.585799	0.59322	0.253333	0.264249	0.542373	0.587963	0.74	0.594203	0.759777	0.84466	0.896414	0.742718	0.835294	0.811881	0.879227	0.890625	0.903061
0.573718	0.360759	0.73913	0.705686	0.541322	0.472222	0.422764	0.419872	0.256637	0.859756	0.82397	0.838057	0.626126	0.886179	0.856846	0.819512	0.74569	0.875	0.84728	0.86	0.875445
0.314554	0.185484	0.630137	0.463542	0.710526	0.753623	0.267016	0.214286	0.114754	0.867347	0.903226	0.872093	0.668605	0.891304	0.885017	0.823529	0.918605	0.804878	0.855556	0.858537	0.917526
0.707071	0.692308	0.655172	0.571429	0.585366	0.686275	0.418367	0.411765	0.5	0.625	0.672	0.62069	0.65	0.860759	0.727273	0.883721	0.90678	0.927928	0.766234	0.909091	0.912791
0.553846	0.428571	0.615044	0.521053	0.821429	0.747036	0.205263	0.172185	0.128205	0.823256	0.781609	0.855556	0.740088	0.876404	0.915929	0.880399	0.946667	0.959677	0.877953	0.840764	0.872483
0.474403	0.702703	0.669643	0.649306	0.689076	0.612245	0.447811	0.429066	0.740385	0.70317	0.949807	0.69869	0.95	0.923529	0.915367	0.882222	0.939655	0.930233	0.829082	0.946108	0.976109
0.661111	0.843373	0.643564	0.715026	0.636943	0.598592	0.431138	0.376404	0.652174	0.76	0.955307	0.703448	0.917949	0.882979	0.941781	0.893536	0.93913	0.949495	0.791111	0.879699	0.931507
0.528455	0.505263	0.714286	0.462687	0.731959	0.810219	0.34104	0.412322	0.350649	0.83871	0.788462	0.852071	0.820359	0.893617	0.90407	0.846743	0.896552	0.852113	0.88254	0.95279	0.915663
0.49935	0.404255	0.695764	0.484928	0.71266	0.666093	0.339372	0.284564	0.191489	0.878049	0.845827	0.8784	0.821429	0.87473	0.851738	0.873694	0.917969	0.912736	0.882298	0.879162	0.892068
0.733051	0.876623	0.662338	0.685039	0.735294	0.624535	0.14	0.193277	0.5	0.744094	0.957895	0.648148	0.934156	0.95122	0.932468	0.888172	0.990385	0.95977	0.941606	0.926531	0.956938
0.66875	0.550459	0.725275	0.521739	0.699552	0.740741	0.345946	0.410714	0.32	0.888235	0.92517	0.868687	0.924419	0.908046	0.926199	0.886957	0.957447	0.940678	0.787986	0.948148	0.901235
0.552632	0.692308	0.753968	0.598485	0.692308	0.626263	0.426357	0.296296	0.469136	0.746753	0.967105	0.733945	0.95082	0.946903	0.935644	0.905882	0.954023	0.929078	0.891026	0.924731	0.962264
0.632911	0.52	0.647887	0.488189	0.68	0.809524	0.2	0.0887097	0.166667	0.923729	0.836207	0.896226	0.866142	0.935897	0.871508	0.853107	0.887097	0.893805	0.904762	0.939655	0.849624
0.525373	0.613757	0.639386	0.630372	0.590674	0.638225	0.369444	0.336449	0.461111	0.678689	0.785425	0.662338	0.842767	0.857895	0.898785	0.891593	0.956204	0.9	0.738693	0.77918	0.92236
0.693548	0.391304	0.816667	0.5625	0.666667	0.674419	0.296296	0.163934	0.481481	0.981132	0.909091	0.967742	0.883721	0.891304	0.949495	0.932203	0.952381	0.892857	0.885246	0.960526	0.909091
0.698276	0.75	0.637363	0.66	0.6	0.714286	0.325581	0.313131	0.666667	0.754545	0.906667	0.724638	0.813333	0.980392	0.878205	0.912409	0.884615	0.967213	0.935484	0.938776	0.913043
0.514286	0.347826	0.641509	0.629213	0.703704	0.648649	0.255102	0.316832	0.309524	0.658228	0.478261	0.509434	0.40678	0.538462	0.514286	0.355932	0.30303	0.357143	0.432099	0.422222	0.540541
0.686207	0.588832	0.681319	0.515873	0.640379	0.87619	0.145455	0.166052	0.136364	0.879365	0.856557	0.878205	0.731034	0.881944	0.900498	0.851459	0.860927	0.938356	0.789011	0.872038	0.962121
0.647959	0.541502	0.739558	0.481268	0.848485	0.73201	0.577778	0.490446	0.380117	0.935162	0.87538	0.936909	0.87907	0.949367	0.908046	0.885808	0.943089	0.909774	0.86944	0.92944	0.946015
0.651706	0.776074	0.667785	0.608445	0.787521	0.775982	0.157058	0.134831	0.217391	0.68609	0.610577	0.687225	0.534188	0.637224	0.4829	0.468571	0.40796	0.445355	0.442748	0.430998	0.561753
0.752688	0.717949	0.852381	0.831579	0.890052	0.871795	0.399015	0.416667	0.333333	0.778947	0.761905	0.863946	0.617021	0.669725	0.55625	0.584375	0.617284	0.514286	0.668639	0.60221	0.666667
0.571429	0.4	0.82659	0.683333	0.725	0.78626	0.214724	0.258993	0.166667	0.803681	0.44	0.762295	0.439394	0.532258	0.515337	0.468531	0.488372	0.455882	0.556604	0.458716	0.522124
0.62406	0.38	0.664234	0.467105	0.691729	0.635135	0.297872	0.297872	0.176471	0.838926	0.736264	0.723214	0.66087	0.9	0.816216	0.862745	0.891473	0.907407	0.850679	0.852349	0.860606
0.581081	0.477612	0.741294	0.514793	0.713415	0.782051	0.42623	0.576923	0.369048	0.942708	0.955882	0.903448	0.748299	0.891566	0.907631	0.898551	0.946809	0.964286	0.856383	0.93038	0.9625
0.147482	0.147826	0.294304	0.185022	0.263333	0.208333	0.127208	0.0836502	0.0629921	0.284281	0.301887	0.281588	0.171141	0.417722	0.281481	0.508741	0.497326	0.613139	0.462103	0.356557	0.43913
0.493976	0.503497	0.628458	0.460733	0.762411	0.641975	0.405738	0.308696	0.359649	0.874459	0.843931	0.867403	0.81592	0.892562	0.836806	0.797342	0.854167	0.877049	0.866197	0.896396	0.880597
0.568376	0.536458	0.64898	0.507246	0.844697	0.586207	0.341667	0.2891	0.168317	0.712871	0.835616	0.818182	0.635468	0.865672	0.911111	0.805233	0.858696	0.828358	0.924051	0.8	0.892157
0.529801	0.52	0.752137	0.516667	0.648438	0.575758	0.377907	0.294444	0.333333	0.786096	0.801136	0.807339	0.789474	0.788991	0.856061	0.828571	0.85124	0.895522	0.866995	0.866359	0.930556
0.580357	0.884615	0.699115	0.6	0.602564	0.704545	0.407407	0.254386	0.6	0.64486	0.864198	0.681818	0.942029	0.928571	0.836735	0.914474	0.97619	0.9	0.912752	0.894118	0.945946
0.608511	0.524138	0.720165	0.435484	0.824	0.672811	0.460076	0.4375	0.12037	0.802632	0.813333	0.873303	0.701681	0.880597	0.805714	0.860697	0.880597	0.927152	0.843137	0.855072	0.883495
0.663265	0.510417	0.630841	0.55615	0.802198	0.671329	0.272109	0.25	0.164948	0.871681	0.79375	0.911765	0.650888	0.874016	0.895161	0.92283	0.922652	0.928058	0.856287	0.922727	0.946341
0.562232	0.587786	0.600877	0.648649	0.682292	0.638655	0.341232	0.296296	0.383562	0.689189	0.805825	0.653226	0.764151	0.90566	0.935018	0.853383	0.916667	0.937931	0.891051	0.90146	0.946188
0.623529	0.3375	0.847059	0.766467	0.833333	0.887755	0.320611	0.25	0.142857	0.850575	0.679688	0.818182	0.689655	0.605634	0.51269	0.577889	0.57377	0.489583	0.634731	0.628049	0.716216
0.442623	0.527027	0.583784	0.463158	0.795031	0.772727	0.22	0.217391	0.282051	0.825688	0.908537	0.81383	0.847291	0.905405	0.875723	0.80163	0.917197	0.860294	0.790323	0.889362	0.870079
0.649412	0.497512	0.684091	0.548589	0.676393	0.663866	0.540284	0.527933	0.176829	0.884932	0.892655	0.917683	0.710769	0.927835	0.913793	0.892966	0.925	0.928571	0.893773	0.888889	0.92246
0.475248	0.537037	0.386364	0.331658	0.268116	0.333333	0.148148	0.0931174	0.0810811	0.455399	0.48927	0.493056	0.455026	0.537313	0.576812	0.372928	0.590361	0.528571	0.66537	0.625468	0.56
0.460251	0.730159	0.544118	0.765101	0.900662	0.679012	0.317181	0.235294	0.245614	0.689796	0.857143	0.660256	0.5125	0.924528	0.901333	0.935103	0.981982	0.994505	0.917808	0.917379	0.92487
0.585938	0.571429	0.730769	0.478448	0.873786	0.680511	0.336918	0.289796	0.388889	0.840909	0.86	0.887029	0.907534	0.897059	0.893733	0.888554	0.90566	0.9625	0.878472	0.850962	0.893204
0.214286	0.128713	0.697917	0.398936	0.699387	0.669355	0.395062	0.394558	0.31746	0.856383	0.810811	0.869281	0.75	0.822917	0.69869	0.839827	0.869159	0.824176	0.806691	0.889474	0.830409
0.138889	0.188525	0.573477	0.479339	0.60084	0.51049	0.220096	0.163636	0.447154	0.632353	0.901163	0.631579	0.875	0.846715	0.834225	0.661184	0.770642	0.726027	0.866667	0.808411	0.83945
0.689922	0.26087	0.682759	0.539683	0.792079	0.589286	0.397436	0.335484	0.266667	0.884615	0.92562	0.900901	0.723577	0.779661	0.922078	0.820388	0.888889	0.891566	0.864979	0.925926	0.930818
0.5	0.48	0.685315	0.642276	0.617647	0.66055	0.361538	0.42446	0.310345	0.648276	0.7	0.659794	0.658537	0.905263	0.950893	0.92607	0.873874	0.921739	0.90942	0.928571	0.951351
0.386905	0.22963	0.625407	0.418103	0.831615	0.719925	0.231293	0.189091	0.191667	0.863636	0.792254	0.888179	0.852564	0.830601	0.848564	0.838141	0.840764	0.851064	0.84493	0.856574	0.862191
0.540541	0.454545	0.622642	0.384615	0.647541	0.724324	0.286517	0.25	0.183099	0.825328	0.864078	0.796178	0.624242	0.789474	0.813609	0.799443	0.704225	0.826446	0.852174	0.849315	0.808081
0.420495	0.408	0.495441	0.409774	0.599291	0.472826	0.44	0.448276	0.490385	0.667969	0.721951	0.670886	0.756554	0.657343	0.793103	0.643617	0.747573	0.634146	0.635379	0.80427	0.810811
0.524229	0.390476	0.592727	0.444976	0.706667	0.715232	0.144796	0.158416	0.133333	0.772727	0.805882	0.83125	0.494444	0.879699	0.84589	0.852691	0.859649	0.883721	0.820359	0.821782	0.880597
0.523179	0.481132	0.696552	0.519084	0.715328	0.691589	0.25	0.156716	0.118644	0.839416	0.912698	0.904412	0.794393	0.875	0.806452	0.879747	0.919355	0.912088	0.860697	0.944954	0.973333
0.496933	0.434783	0.690289	0.47	0.684444	0.71875	0.451705	0.459877	0.21875	0.811634	0.927481	0.915789	0.630435	0.915584	0.875233	0.865169	0.897436	0.912037	0.805263	0.877778	0.929825
0.452381	0.593496	0.566327	0.584112	0.613757	0.6	0.326923	0.333333	0.482759	0.600877	0.863388	0.549708	0.887805	0.813084	0.767025	0.79288	0.807339	0.842975	0.894904	0.902439	0.937198
0.745763	0.866667	0.635417	0.606742	0.811594	0.632653	0.421053	0.597315	0.269231	0.718954	0.893805	0.901099	0.762712	0.924242	0.95122	0.867257	0.896552	0.984375	0.876033	0.881579	0.969466
0.367647	0.507042	0.763359	0.488372	0.726115	0.788235	0.271318	0.224138	0.5	0.776119	0.866197	0.726562	0.941176	0.970297	0.917808	0.893162	0.935065	0.969697	0.871111	0.925714	0.92623
0.561181	0.350649	0.7109	0.490291	0.735294	0.625954	0.286957	0.316583	0.377358	0.813084	0.678571	0.77512	0.752	0.903846	0.871245	0.829091	0.907895	0.88961	0.901274	0.907317	0.900474
0.585366	0.562092	0.653846	0.57	0.710448	0.666667	0.389881	0.285714	0.180556	0.892537	0.838608	0.9	0.793919	0.942478	0.911765	0.902299	0.915129	0.972851	0.867241	0.905852	0.933884
0.169492	0.0196078	0.598958	0.635838	0.653595	0.489583	0.417085	0.32948	0.24	0.565445	0.357955	0.507812	0.331551	0.427184	0.255255	0.395437	0.305556	0.303371	0.366412	0.428571	0.363095
0.524476	0.275362	0.691729	0.547009	0.788079	0.56	0.422535	0.431507	0.491228	0.898551	0.845455	0.927835	0.808696	0.924051	0.885714	0.820809	0.907692	0.891892	0.838235	0.879699	0.963768
0.644295	0.567164	0.678571	0.507463	0.672131	0.724138	0.368421	0.376712	0.35	0.85	0.751773	0.882353	0.757009	0.924242	0.877551	0.909091	0.879121	0.911765	0.884146	0.888889	0.950311
0.510526	0.412698	0.745614	0.514423	0.773481	0.677686	0.379808	0.345	0.2	0.951456	0.887805	0.961538	0.815385	0.907407	0.919614	0.908163	0.921739	0.941935	0.914826	0.896714	0.958015
0.245989	0.32	0.338308	0.185022	0.344262	0.407643	0.0484848	0.0304569	0.0425532	0.365	0.448718	0.304878	0.530055	0.605042	0.519685	0.489655	0.60396	0.518519	0.541516	0.684492	0.529703
0.604743	0.562914	0.650376	0.681034	0.635294	0.642512	0.252	0.244131	0.346774	0.7	0.622951	0.703911	0.777778	0.94958	0.928339	0.875	0.987952	0.962963	0.916667	0.870466	0.905579
0.831541	0.649351	0.620301	0.379167	0.598802	0.547368	0.0596026	0.0625	0.109091	0.728745	0.622407	0.723577	0.787234	0.653465	0.732852	0.558376	0.733333	0.745342	0.714286	0.770701	0.896694
0.96748	0.990148	0.903614	0.880658	0.908377	0.940568	0.33829	0.331058	0.45614	0.929104	0.861789	0.920245	0.904615	0.577143	0.611765	0.631961	0.614173	0.608434	0.673367	0.757812	0.616822
0.66875	0.422535	0.639098	0.616	0.590909	0.759615	0.213115	0.168	0.272727	0.696774	0.472868	0.687117	0.416667	0.464286	0.445714	0.361111	0.435484	0.315217	0.414286	0.403101	0.388889
0.675497	0.576087	0.73348	0.538922	0.884058	0.647577	0.444191	0.426667	0.112676	0.723502	0.825843	0.869436	0.604895	0.887324	0.92766	0.902521	0.953125	0.934866	0.891544	0.877069	0.975336
0.625	0.636364	0.792254	0.5	0.716814	0.713115	0.40239	0.407725	0.301075	0.847737	0.842365	0.854651	0.860465	0.923077	0.94015	0.868852	0.925676	0.95092	0.865613	0.915493	0.947791
0.340909	0.43038	0.507389	0.391705	0.560976	0.511364	0.057971	0.0700637	0.0983607	0.572072	0.69802	0.597826	0.662791	0.561404	0.768657	0.539683	0.846667	0.690265	0.734007	0.738636	0.707547
0.651163	0.674419	0.567416	0.47973	0.450292	0.455882	0.273585	0.305085	0.189189	0.515528	0.513089	0.443299	0.477679	0.673469	0.594595	0.553398	0.818182	0.761364	0.730769	0.715278	0.804734
0.530945	0.555556	0.820041	0.734219	0.732044	0.425287	0.666667	0.432911	0.649254	0.846325	0.901899	0.889503	0.889881	0.902913	0.873786	0.85906	0.864943	0.862745	0.879433	0.865604	0.940367
0.585859	0.441667	0.837563	0.483146	0.742857	0.751269	0.356021	0.483516	0.213333	0.900552	0.849206	0.903846	0.820628	0.873684	0.932099	0.839662	0.98	0.873684	0.94152	0.907801	0.93038
0.49	0.415094	0.745902	0.560748	0.690909	0.626506	0.423077	0.275862	0.212121	0.865385	0.846939	0.927273	0.769912	0.830508	0.945455	0.892216	0.84	0.969697	0.888889	0.924812	0.923077
0.592885	0.382609	0.783394	0.501946	0.797297	0.737288	0.367188	0.283784	0.191011	0.912162	0.907631	0.953271	0.833333	0.96988	0.935841	0.93733	0.942675	0.934066	0.913486	0.939759	0.965217
0.657718	0.460674	0.771429	0.487805	0.753086	0.725	0.241611	0.189394	0.196078	0.95	0.833333	0.938596	0.870504	0.901639	0.864035	0.926316	0.933333	0.948718	0.889503	0.892562	0.96063
0.606557	0.928571	0.740741	0.681818	0.589474	0.679389	0.310345	0.313433	0.481481	0.72973	0.935065	0.617021	0.967742	0.890625	0.961039	0.944724	0.911111	0.962963	0.959016	0.923077	0.92381
0.969027	0.975	0.53405	0.417112	0.580882	0.585526	0.0887097	0.0496454	0.0666667	0.719178	0.739645	0.559809	0.56682	0.790698	0.77621	0.612994	0.849462	0.797619	0.747253	0.786026	0.806452
0.540404	0.666667	0.609442	0.65	0.62585	0.647059	0.362162	0.327869	0.407895	0.717277	0.777778	0.604839	0.816456	0.864078	0.852	0.904348	0.926316	0.913462	0.871795	0.923469	0.949438
0.561605	0.367742	0.657061	0.505917	0.804455	0.640693	0.48433	0.452888	0.385246	0.837681	0.762411	0.894915	0.850163	0.84689	0.921507	0.832347	0.845238	0.930636	0.871893	0.856287	0.94723
0.0382979	0.146067	0.0621118	0.0700935	0.0798319	0.0276498	0.106557	0.0714286	0.20625	0.0526316	0.194853	0.0511811	0.0918728	0.220513	0.329534	0.374429	0.0973451	0.144981	0.322917	0.378151	0.298077
0.531646	0.6	0.472222	0.421053	0.597222	0.619048	0.287356	0.23913	0.326531	0.448598	0.644231	0.567568	0.69697	0.746479	0.81383	0.639785	0.754386	0.697674	0.825806	0.776224	0.823944
0.742268	0.571429	0.678261	0.580645	0.702381	0.614286	0.485981	0.368421	0.272727	0.78125	0.794643	0.764706	0.734177	0.940299	0.855422	0.912281	0.927273	0.972222	0.871951	0.865546	0.944
0.608434	0.852941	0.644068	0.641379	0.619048	0.625	0.335366	0.285714	0.512821	0.605882	0.891473	0.649573	0.92623	0.8125	0.940828	0.839196	0.942029	0.8625	0.865854	0.942529	0.92053
0.676806	0.532787	0.668142	0.491329	0.786834	0.80695	0.116592	0.118557	0.103093	0.782222	0.738095	0.741117	0.840909	0.963303	0.929515	0.883077	0.942857	0.902985	0.921296	0.893939	0.935185
0.497006	0.426667	0.692308	0.59375	0.611842	0.68	0.263158	0.172185	0.123457	0.825581	0.873134	0.867647	0.847561	0.895833	0.888325	0.838462	0.94898	0.932692	0.919283	0.934211	0.920732
0.681818	0.833333	0.7375	0.6	0.714286	0.584906	0.337079	0.373134	0.5	0.694444	0.742857	0.707692	0.924528	0.921569	0.858586	0.915966	0.959184	0.96875	0.891892	0.897059	0.933333
0.585106	0.601266	0.672489	0.505155	0.865546	0.819549	0.28	0.277778	0.206612	0.839286	0.847458	0.80597	0.827273	0.903846	0.900826	0.934211	0.946809	0.961905	0.9	0.915033	0.938462
0.460432	0.257143	0.714286	0.630769	0.577586	0.652632	0.441667	0.460993	0.1875	0.885542	0.907563	0.918699	0.675862	0.890625	0.933962	0.916667	0.915789	0.919192	0.826667	0.921053	0.935065
0.682759	0.468085	0.652174	0.556291	0.674157	0.641975	0.349315	0.410714	0.190476	0.895706	0.829268	0.915966	0.62069	0.896907	0.903846	0.857143	0.903226	0.911111	0.933628	0.884146	0.919075
0.476793	0.316239	0.525896	0.632558	0.897436	0.73913	0.287611	0.247191	0.197531	0.912863	0.841808	0.972477	0.845455	0.895105	0.900332	0.907063	0.916667	0.966102	0.861702	0.9	0.936275
0.599099	0.481013	0.553488	0.39548	0.60989	0.451613	0.0966184	0.0403226	0.230769	0.594828	0.521898	0.484663	0.577982	0.65625	0.621984	0.587537	0.838926	0.694915	0.752852	0.769874	0.778689
0.521739	0.428571	0.670543	0.661458	0.678715	0.6	0.461538	0.45283	0.531646	0.713004	0.779904	0.679426	0.593458	0.95	0.923323	0.907317	0.947368	0.944056	0.922819	0.915966	0.935374
0.376963	0.278261	0.779412	0.464052	0.662037	0.60199	0.255034	0.258427	0.0923077	0.779762	0.801282	0.779661	0.822857	0.89011	0.89434	0.836502	0.859375	0.858407	0.865801	0.8375	0.895833
0.672535	0.579268	0.597973	0.517007	0.817629	0.693215	0.150877	0.120805	0.092437	0.859701	0.862069	0.808271	0.723404	0.924623	0.898707	0.87146	0.932203	0.924528	0.890805	0.878431	0.863118
0.677419	0.55414	0.733945	0.618375	0.56705	0.694444	0.507987	0.449704	0.323232	0.881579	0.891667	0.933333	0.719665	0.866667	0.944039	0.89415	0.926316	0.932886	0.895216	0.889262	0.942953
0.444444	0.621622	0.639535	0.486842	0.741935	0.727273	0.451613	0.508621	0.473684	0.887097	0.891566	0.890411	0.8	0.896552	0.869159	0.853448	0.938776	0.854839	0.871429	0.944444	0.9
0.748571	0.725806	0.439024	0.328671	0.419753	0.388889	0.298387	0.285714	0.425	0.411392	0.420168	0.227273	0.353535	0.403846	0.458874	0.447005	0.747664	0.539823	0.633333	0.659091	0.70625
0.44757	0.411043	0.682927	0.462236	0.752688	0.730263	0.285	0.173575	0.138889	0.921182	0.851852	0.923077	0.801394	0.901478	0.893004	0.816239	0.882911	0.926606	0.879279	0.904372	0.922043
0.48	0.403226	0.574468	0.565217	0.8	0.652174	0.375	0.40678	0.160494	0.873786	0.869231	0.875	0.830189	0.890625	0.898305	0.865285	0.891089	0.9	0.894737	0.905063	0.938356
0.590164	0.75	0.727273	0.727273	0.578947	0.618182	0.525424	0.421053	0.714286	0.782609	0.878378	0.791667	0.923077	0.918919	0.915966	0.88806	0.96875	0.96875	0.857143	0.955556	0.892857
0.580952	0.439394	0.763754	0.461255	0.744186	0.668478	0.347826	0.382576	0.43662	0.910891	0.847737	0.911565	0.850847	0.871795	0.871642	0.844595	0.893491	0.902703	0.864516	0.943723	0.906367
0.572289	0.461538	0.795238	0.465753	0.841667	0.691667	0.430556	0.45283	0.351852	0.956522	0.898649	0.905983	0.868421	0.852632	0.871486	0.882812	0.920635	0.932692	0.885714	0.929293	0.92638
0.383399	0.416667	0.315589	0.36214	0.252033	0.511628	0.482639	0.421941	0.162162	0.0673077	0.0825688	0.234899	0.494318	0.256	0.0277778	0.101485	0.0828729	0.113475	0.187166	0.195652	0.186851
0.502392	0.5625	0.707921	0.519417	0.690821	0.890756	0.447917	0.338384	0.534653	0.914027	0.946429	0.9	0.969027	0.958763	0.918216	0.920128	0.930233	0.932203	0.883721	0.959538	0.93401
0.927007	0.878049	0.608696	0.710784	0.795918	0.509804	0.53271	0.652968	0.771429	0.864198	0.814815	0.877778	0.680672	0.880342	0.845815	0.86711	0.906667	0.981818	0.897196	0.859155	0.883178
0.588832	0.4875	0.755725	0.474747	0.87234	0.769231	0.338624	0.326923	0.402299	0.92	0.903061	0.903226	0.912664	0.954545	0.948864	0.878505	0.961832	0.944444	0.883721	0.901709	0.933628
0.160173	0.285714	0.642857	0.572581	0.625514	0.625551	0.348361	0.219081	0.241667	0.72332	0.77619	0.715	0.831418	0.926174	0.89604	0.786885	0.922481	0.90604	0.828877	0.890476	0.941441
0.485401	0.266187	0.687023	0.503846	0.700361	0.903382	0.337349	0.371901	0.356589	0.926357	0.903226	0.932039	0.934615	0.924812	0.886503	0.903904	0.93617	0.913043	0.895122	0.889831	0.957031
0.604396	0.512821	0.604839	0.64486	0.697248	0.676471	0.397163	0.427419	0.5	0.660714	0.784314	0.7	0.785047	0.9625	0.951111	0.977778	0.957143	0.894737	0.876147	0.918182	0.913793
0.709877	0.597122	0.49481	0.506993	0.492537	0.473934	0.251852	0.22695	0.316129	0.498294	0.696629	0.487805	0.690476	0.705128	0.71134	0.681199	0.773333	0.664921	0.849099	0.651163	0.849817
0.47651	0.552083	0.682432	0.489051	0.677215	0.752577	0.188525	0.0776699	0.40625	0.652174	0.862745	0.653595	0.864516	0.947368	0.901235	0.891626	0.923077	0.924051	0.861314	0.901786	0.9
0.546099	0.45269	0.687359	0.487053	0.674464	0.729645	0.424628	0.445532	0.229314	0.779643	0.827586	0.866142	0.686532	0.898148	0.87276	0.86685	0.90364	0.933333	0.877069	0.897338	0.924794
0.538462	0.352941	0.753333	0.705882	0.526667	0.495238	0.381944	0.286822	0.1	0.904459	0.886957	0.88806	0.581081	0.818182	0.894737	0.816425	0.855263	0.826531	0.883495	0.807339	0.907895
0.559633	0.916667	0.661538	0.634328	0.508621	0.674419	0.419355	0.359477	0.636364	0.724771	0.940678	0.666667	0.881944	0.888889	0.875598	0.878173	0.873418	0.891304	0.754011	0.924419	0.918605
0.63522	0.672727	0.738255	0.470149	0.75	0.783505	0.361111	0.359788	0.365385	0.828767	0.925926	0.857143	0.932203	0.948052	0.929167	0.905941	0.908046	0.941176	0.773913	0.930556	0.917197
0.655172	0.653266	0.734554	0.564039	0.604545	0.914948	0.189125	0.170854	0.194969	0.875318	0.902857	0.884337	0.820862	0.913725	0.929091	0.89322	0.941176	0.958525	0.881013	0.89415	0.954023
0.557196	0.457627	0.521739	0.53169	0.772727	0.609302	0.269231	0.238764	0.320755	0.78628	0.715827	0.736641	0.671587	0.430556	0.842105	0.740385	0.923077	0.817021	0.661578	0.824503	0.909357
0.588933	0.34965	0.697196	0.400802	0.807921	0.639687	0.274376	0.3286	0.265385	0.81746	0.784091	0.828283	0.837782	0.84188	0.860539	0.825769	0.876161	0.832278	0.825279	0.767591	0.878968
0.680412	0.733333	0.627119	0.607477	0.619565	0.761905	0.507042	0.325581	0.612245	0.645669	0.37037	0.523077	0.41573	0.532258	0.358209	0.355556	0.563636	0.328358	0.484663	0.389381	0.439252
0.535032	0.637681	0.556075	0.607656	0.603261	0.634146	0.0614525	0.153439	0.466667	0.619048	0.854406	0.564103	0.900332	0.864407	0.928382	0.840206	0.782805	0.795812	0.888571	0.910959	0.905172
0.11985	0.0357143	0.458498	0.381481	0.0738916	0.197115	0.51746	0.381625	0.208333	0.212245	0.128755	0.0649351	0.769231	0.136905	0.0205882	0.0687679	0.0966184	0.07	0.0790378	0.0746269	0.110032
0.538182	0.310345	0.635714	0.473251	0.78341	0.639423	0.233202	0.188356	0.057971	0.891089	0.851064	0.858974	0.551867	0.867133	0.869369	0.81681	0.852941	0.926829	0.860335	0.901099	0.879725
0.608333	0.596774	0.793103	0.484536	0.755396	0.7125	0.321101	0.155556	0.0930233	0.905063	0.872727	0.9125	0.906542	0.961039	0.937198	0.917582	0.910256	0.95	0.923077	0.927419	0.892617
0.512579	0.346405	0.659722	0.45614	0.753125	0.758475	0.235294	0.259124	0.252336	0.823881	0.909502	0.804714	0.902208	0.914894	0.853571	0.893333	0.937063	0.895062	0.852941	0.883117	0.905263
0.429752	0.490566	0.508065	0.403361	0.396694	0.481481	0.125984	0.131148	0.08	0.4375	0.4	0.516484	0.435185	0.703125	0.70303	0.725389	0.764706	0.7375	0.666667	0.694915	0.733333
0.190476	0.142857	0.695652	0.525641	0.696629	0.630769	0.516854	0.561404	0.444444	0.804348	0.802326	0.72	0.680851	0.956522	0.840278	0.881119	0.913043	0.942857	0.853333	0.88764	0.956989
0.746032	0.578947	0.815534	0.767123	0.628866	0.642857	0.585106	0.681319	0.486486	0.836957	0.724138	0.813333	0.83871	0.851064	0.971223	0.904412	1	1	0.977273	0.978947	0.974359
0.8625	0.925926	0.706767	0.414894	0.765152	0.563107	0.0338983	0.0520231	0.176471	0.706186	0.836601	0.738372	0.912037	0.868852	0.830303	0.811558	0.846154	0.863636	0.818182	0.850575	0.826367
0.628483	0.494845	0.665663	0.530405	0.888235	0.52027	0.404389	0.379205	0.115942	0.72	0.804416	0.865385	0.630631	0.865031	0.868275	0.807611	0.862191	0.857143	0.879828	0.829333	0.898352
0.335227	0.573529	0.696262	0.604651	0.654762	0.586667	0.479042	0.338308	0.247423	0.761905	0.934307	0.728682	0.761905	0.929293	0.887218	0.88601	0.963636	0.977528	0.777778	0.845771	0.90404
0.752381	0.833333	0.601942	0.622642	0.655914	0.666667	0.0967742	0.115385	0.346154	0.682243	0.94186	0.703704	0.895238	0.860465	0.971429	0.868687	0.916667	0.936508	0.866197	0.852632	0.943182
0.266667	0.461538	0.760736	0.491667	0.814815	0.720588	0.556452	0.623377	0.192308	0.9375	0.955882	0.934066	0.788462	0.948454	0.933086	0.9	0.947368	0.933884	0.907692	0.935673	0.957672
0.793893	0.553571	0.853211	0.902174	0.942105	0.884615	0.383784	0.303867	0.1625	0.917012	0.796296	0.903409	0.69186	0.86	0.649485	0.723077	0.614679	0.470085	0.721374	0.676136	0.730337
0.558011	0.573171	0.642458	0.494318	0.728571	0.516667	0.3625	0.344828	0.162162	0.872222	0.858824	0.852941	0.590361	0.8125	0.87907	0.826087	0.904762	0.820225	0.826816	0.806061	0.852459
0.223077	0.322917	0.659919	0.474886	0.658768	0.639098	0.190083	0.133028	0.139535	0.873469	0.783069	0.855556	0.716578	0.871795	0.845714	0.850575	0.893443	0.921569	0.869565	0.818505	0.876068
0.462617	0.284722	0.839357	0.678733	0.848797	0.875536	0.217573	0.252475	0.130137	0.863208	0.75974	0.930233	0.62963	0.707071	0.482394	0.570423	0.529412	0.524138	0.645833	0.546296	0.644231
0.529046	0.663265	0.600446	0.534247	0.677489	0.430481	0.23057	0.133183	0.374233	0.636957	0.736181	0.484581	0.683036	0.875	0.639053	0.795455	0.844595	0.862348	0.737123	0.782297	0.855362
0.598214	0.56338	0.677686	0.575472	0.729167	0.576471	0.151261	0.147287	0.282609	0.852632	0.889908	0.761905	0.857143	0.940299	0.891566	0.849624	0.861111	0.926471	0.945205	0.865546	0.963235
0.30137	0.319149	0.530612	0.456522	0.510204	0.461538	0.203704	0.291667	0	0.776119	0.714286	0.761194	0.631579	0.762712	0.754098	0.74359	0.77193	0.797101	0.720339	0.8	0.772727
0.45625	0.28972	0.637363	0.508982	0.725714	0.803738	0.1	0.0909091	0.243243	0.760234	0.892617	0.754098	0.93617	0.9375	0.920705	0.85	0.857143	0.94186	0.88785	0.899329	0.979452
0.6	0.744681	0.669725	0.591398	0.591549	0.666667	0.247059	0.287234	0.269231	0.764706	0.675	0.627907	0.703704	0.927273	0.832061	0.90625	0.918919	0.896552	0.893491	0.931034	0.94
0.416667	0.317073	0.495413	0.549451	0.528169	0.619469	0.0740741	0.0990099	0.241935	0.663934	0.806452	0.56044	0.773913	0.793103	0.776119	0.793296	0.785714	0.885714	0.809524	0.821429	0.853659
0.320261	0.4	0.357143	0.341549	0.338776	0.45	0.0837209	0.0811966	0.06	0.380567	0.576744	0.385802	0.580645	0.540373	0.627315	0.598145	0.705263	0.531646	0.690909	0.68	0.571429
0.579787	0.706522	0.408537	0.317241	0.52439	0.368852	0.190789	0.0955056	0.253968	0.470968	0.693878	0.484277	0.613757	0.655738	0.690476	0.532258	0.675214	0.663158	0.68314	0.714286	0.614173
0.510145	0.449074	0.645833	0.472414	0.664935	0.635593	0.163333	0.118841	0.163522	0.86236	0.825083	0.855634	0.735016	0.893491	0.852761	0.833659	0.89697	0.907317	0.823834	0.826087	0.904908
0.457547	0.36	0.707224	0.35426	0.694444	0.666667	0.287179	0.346154	0.0945946	0.792683	0.767327	0.711957	0.686486	0.811966	0.761755	0.762857	0.858108	0.851648	0.797143	0.818584	0.836283
0.615385	0.394366	0.714286	0.522581	0.859873	0.659574	0.487654	0.476471	0.226415	0.86014	0.742268	0.892308	0.664	0.830986	0.932039	0.857759	0.921569	0.90625	0.898204	0.96	0.968
0.59375	0.4	0.65942	0.479339	0.693431	0.571429	0.382114	0.28	0.113208	0.886179	0.881818	0.90625	0.472	0.872093	0.867725	0.820809	0.885714	0.86747	0.853659	0.859259	0.877193
0.324528	0.409639	0.479365	0.426357	0.469751	0.418033	0.115538	0.119835	0.198347	0.509868	0.730159	0.474359	0.701439	0.680982	0.699752	0.660891	0.660606	0.733696	0.636842	0.799257	0.787313
0.555556	0.59322	0.640845	0.57037	0.709924	0.736264	0.445545	0.473214	0.306452	0.68	0.823529	0.780952	0.787879	0.970149	0.896825	0.871658	0.972603	0.958333	0.866667	0.94898	0.966387
0.58349	0.4375	0.682927	0.478599	0.746753	0.713253	0.29249	0.233645	0.156863	0.927066	0.866935	0.912473	0.781116	0.898413	0.880448	0.889563	0.921053	0.9279	0.875	0.902752	0.928943
0.642336	0.658537	0.679245	0.511628	0.801418	0.774194	0.121951	0.0808081	0.490196	0.815068	0.965909	0.777778	0.952941	0.876543	0.964072	0.902564	0.916667	0.952941	0.905172	0.912281	0.970803
0.397993	0.514286	0.597902	0.600694	0.589404	0.673387	0.305882	0.257143	0.493827	0.637324	0.922509	0.683333	0.926686	0.927778	0.905714	0.882227	0.909677	0.906077	0.868852	0.935484	0.805344
0.60241	0.458716	0.747875	0.50519	0.725441	0.659649	0.231231	0.202381	0.160494	0.884409	0.862179	0.886076	0.839744	0.884615	0.90595	0.892628	0.92517	0.954545	0.890244	0.905759	0.924419
0.664671	0.515152	0.650307	0.530864	0.629371	0.715054	0.375	0.340426	0.0517241	0.894737	0.855172	0.934066	0.56051	0.876543	0.907692	0.860806	0.9125	0.911111	0.88587	0.912	0.91358
0.793388	0.966292	0.65493	0.603774	0.641975	0.613139	0.344262	0.23622	0.533333	0.637255	0.901786	0.716814	0.926471	0.896552	0.903846	0.904255	0.965517	0.897436	0.841727	0.891089	0.928
0.54375	0.594937	0.626374	0.516129	0.662921	0.579545	0.138462	0.0612245	0.357143	0.652439	0.835821	0.634615	0.864407	0.851064	0.90303	0.779762	0.888889	0.896552	0.766169	0.887218	0.87234
0.169118	0.146552	0.635417	0.470297	0.831615	0.658065	0.292969	0.249042	0.229885	0.895131	0.777778	0.844221	0.885932	0.938462	0.879056	0.855114	0.888889	0.870504	0.833795	0.912879	0.907631
0.643519	0.902256	0.672489	0.638009	0.652632	0.655629	0.424084	0.368421	0.634615	0.719807	0.916168	0.666667	0.945946	0.939394	0.909722	0.910035	0.924731	0.974576	0.89011	0.918605	0.993377
0.442907	0.518868	0.599388	0.589342	0.591489	0.61875	0.182482	0.146497	0.382022	0.601695	0.681818	0.584	0.805243	0.730994	0.894495	0.712401	0.797297	0.835	0.895833	0.929412	0.923323
0.725352	0.645161	0.682432	0.495495	0.72093	0.838235	0.566667	0.627586	0.714286	0.928571	0.933333	0.918033	0.816327	0.895833	0.882653	0.88024	0.947368	0.95	0.913858	0.895833	0.948276
0.419192	0.220588	0.801762	0.489796	0.836364	0.606299	0.348485	0.41048	0.211268	0.931034	0.834286	0.894737	0.861446	0.88785	0.900585	0.884477	0.908451	0.948529	0.888031	0.821256	0.918182
0.455814	0.619469	0.647368	0.620879	0.628049	0.718894	0.116751	0.151163	0.472	0.67033	0.935714	0.688776	0.919255	0.960784	0.918089	0.909091	0.926829	0.95122	0.893471	0.948571	0.964912
0.59707	0.538168	0.6826	0.49004	0.715768	0.729592	0.503497	0.500885	0.225989	0.867133	0.914692	0.883475	0.754386	0.892857	0.923323	0.888611	0.925414	0.955056	0.849941	0.888889	0.909091
0.666667	0.508475	0.811321	0.75	0.815287	0.911765	0.328767	0.30137	0.242857	0.707447	0.743421	0.84375	0.495652	0.748252	0.565432	0.521614	0.577236	0.543103	0.530556	0.515152	0.634409
0.52053	0.403587	0.675192	0.475387	0.722222	0.620853	0.244168	0.20439	0.121849	0.852941	0.851064	0.898502	0.795858	0.879581	0.871124	0.870504	0.894737	0.872063	0.880519	0.892999	0.890039
0.534247	0.25	0.791209	0.470968	0.8375	0.612903	0.359756	0.390728	0.466667	0.846154	0.852713	0.863636	0.840909	0.869048	0.901709	0.834101	0.923077	0.913043	0.86	0.8875	0.90625
0.341991	0.331325	0.596296	0.509615	0.737255	0.611511	0.0923695	0.0823529	0.18254	0.673684	0.823529	0.71875	0.892116	0.862745	0.680272	0.867816	0.867925	0.891026	0.891641	0.902128	0.854545
0.201581	0.181159	0.607018	0.399194	0.699659	0.707424	0.238806	0.219008	0.151786	0.777344	0.847458	0.844828	0.631356	0.839744	0.828169	0.818182	0.828358	0.864198	0.799611	0.864407	0.859316
0.744	0.5625	0.728972	0.53271	0.65873	0.913462	0.385965	0.266667	0.245902	0.933333	0.910714	0.976471	0.675926	0.924528	0.928571	0.929825	0.954545	0.939394	0.877907	0.89	0.97479
0.440141	0.326733	0.61204	0.502008	0.724868	0.884	0.179402	0.0988593	0.0615385	0.901695	0.849315	0.932692	0.539432	0.960526	0.934783	0.872596	0.889831	0.917526	0.890187	0.856522	0.92623
0.458515	0.312977	0.705628	0.488372	0.755319	0.699301	0.237838	0.265306	0.101449	0.902299	0.900621	0.947761	0.867021	0.890625	0.829876	0.876033	0.953488	0.933884	0.890688	0.898396	0.956098
0.644737	0.576271	0.643646	0.464151	0.780679	0.766667	0.355685	0.353801	0.29697	0.856688	0.798046	0.817021	0.670886	0.874286	0.841102	0.852991	0.925532	0.897849	0.846154	0.920821	0.944079
0.586667	0.511364	0.913295	0.905882	0.902062	0.980263	0.521277	0.533742	0.442623	0.956757	0.704082	0.945055	0.664596	0.688312	0.496894	0.776256	0.718182	0.663043	0.744493	0.725	0.653846
0.628571	0.833333	0.569231	0.59322	0.734694	0.68254	0.552632	0.656716	0.4	0.818182	0.909091	0.877551	0.740741	0.847458	0.953125	0.884298	0.961538	0.833333	0.877049	0.915094	0.927083
0.463636	0.515152	0.666667	0.513661	0.727626	0.796748	0.10303	0.0823529	0.365079	0.745455	0.915663	0.787565	0.946341	0.926316	0.933014	0.816479	0.956522	0.81982	0.940217	0.929487	0.966667
0.654135	0.93617	0.689189	0.524138	0.707692	0.626667	0.193182	0.115152	0.357143	0.710059	0.931818	0.657534	0.927152	0.833333	0.898876	0.863524	0.919255	0.883212	0.905759	0.927798	0.929688
0.683871	0.542553	0.713415	0.597315	0.68254	0.624113	0.166667	0.131034	0.532258	0.710383	0.970149	0.69403	0.9	0.951807	0.9375	0.912548	0.962264	0.957746	0.907285	0.898438	0.934959
0.626113	0.45	0.719251	0.493464	0.775244	0.652381	0.359195	0.243017	0.148649	0.943765	0.895317	0.952978	0.792398	0.862434	0.935878	0.84743	0.864865	0.921162	0.90146	0.923684	0.94429
0.630332	0.494949	0.84252	0.577114	0.692683	0.528169	0.305263	0.356757	0.173913	0.922414	0.857143	0.938272	0.49711	0.889831	0.898039	0.837931	0.924528	0.941667	0.843478	0.901099	0.90566
0.486364	0.557692	0.566265	0.587065	0.564356	0.578947	0.284585	0.247863	0.347826	0.616352	0.624454	0.62782	0.591078	0.902597	0.744615	0.855721	0.883333	0.904459	0.852941	0.798283	0.878261
0.569307	0.680556	0.670588	0.502591	0.688525	0.759615	0.518717	0.371287	0.445946	0.695652	0.932642	0.770833	0.878049	0.893939	0.912162	0.873684	0.909639	0.857143	0.91573	0.952941	0.940945
0.663194	0.490909	0.776699	0.47	0.669565	0.690323	0.481203	0.455516	0.274194	0.854489	0.858921	0.901099	0.775665	0.889535	0.912162	0.881517	0.916084	0.922619	0.829268	0.888889	0.907463
0.708861	0.8	0.645833	0.514286	0.7	0.75	0.521368	0.415094	0.636364	0.775862	0.961538	0.854839	0.863636	0.84375	0.912329	0.871429	0.821918	0.891892	0.959596	0.915152	0.957219
0.372781	0.538462	0.514019	0.527473	0.54717	0.529412	0.252525	0.27381	0.212121	0.665236	0.854369	0.694323	0.736402	0.74	0.734783	0.745575	0.885417	0.627119	0.870588	0.780488	0.811111
0.548148	0.446809	0.689394	0.448276	0.754386	0.628571	0.323741	0.259542	0.214286	0.900826	0.891089	0.858824	0.885417	0.738462	0.900763	0.812081	0.796875	0.936842	0.857955	0.864286	0.883721
0.537251	0.412037	0.64405	0.494465	0.624868	0.580882	0.354011	0.272397	0.159544	0.833149	0.835616	0.834688	0.763871	0.864646	0.869106	0.830645	0.909091	0.90378	0.814602	0.808965	0.84323
0.50559	0.419811	0.72349	0.469697	0.761322	0.714286	0.281566	0.199147	0.14726	0.916766	0.87017	0.910615	0.811659	0.874396	0.893451	0.859155	0.905797	0.935484	0.867144	0.937244	0.947165
0.481375	0.442857	0.658667	0.543353	0.754717	0.577181	0.273504	0.260759	0.114286	0.872063	0.867232	0.887372	0.816393	0.861386	0.921875	0.798095	0.849315	0.868056	0.88588	0.918206	0.961637
0.72449	0.546512	0.730769	0.522059	0.794444	0.614679	0.397516	0.455882	0.146341	0.781818	0.675214	0.902256	0.573333	0.88172	0.904545	0.875519	0.96	0.957895	0.903084	0.875	0.911602
0.617284	0.941176	0.69	0.597701	0.759259	0.642857	0.454545	0.573171	0.577778	0.517647	0.898876	0.511111	0.833333	0.892857	0.980769	0.869159	0.964912	0.964286	0.935714	0.932203	0.944
0.716814	0.843137	0.782178	0.681818	0.622449	0.634921	0.412698	0.521127	0.894737	0.723684	0.968504	0.829787	0.983871	0.969697	0.973545	0.929348	0.929134	1	0.917127	0.926829	0.973214
0.485915	0.285714	0.646018	0.514851	0.695652	0.698113	0.351351	0.333333	0.128205	0.840909	0.897436	0.918699	0.694215	0.897436	0.917949	0.880435	0.957143	0.914286	0.795775	0.91954	0.891892
0.494451	0.519126	0.650219	0.498674	0.705219	0.64271	0.258108	0.193377	0.137681	0.87644	0.844295	0.856688	0.817558	0.914046	0.882532	0.845426	0.921533	0.910537	0.882669	0.893054	0.896433
0.548387	1	0.6	0.463235	0.777778	0.8	0.211268	0.238411	0.68	0.84264	0.779661	0.605839	0.913333	0.835821	0.909091	0.859756	0.894737	0.839286	0.824561	0.924812	0.90566
0.613027	0.29927	0.893939	0.84322	0.902439	0.923913	0.330677	0.368601	0.376812	0.933099	0.58209	0.928571	0.566372	0.638037	0.577608	0.592798	0.658915	0.580645	0.590331	0.63786	0.784672
0.15	0.0681818	0.221374	0.173333	0.0833333	0.166667	0.241379	0.0989011	0	0.267241	0.224299	0.127273	0.202899	0.190476	0.290698	0.324022	0.6	0.358974	0.344262	0.429752	0.389706
0.561151	0.452381	0.780303	0.452381	0.714286	0.772727	0.396226	0.228346	0	0.830508	0.825243	0.760563	0.824742	0.904762	0.902222	0.877095	0.911111	0.876543	0.90566	0.922652	0.955414
0.665158	0.636364	0.480687	0.5	0.541219	0.653285	0.246575	0.199095	0.301724	0.660377	0.703704	0.699074	0.781746	0.595745	0.891967	0.638655	0.804348	0.686131	0.647687	0.834146	0.849802
0.132841	0.0645161	0.490347	0.561404	0.327402	0.47451	0.281124	0.270701	0.333333	0.504886	0.769585	0.524	0.760797	0.786517	0.75	0.722348	0.746988	0.68306	0.729282	0.665025	0.761566
0.503268	0.72	0.494186	0.432584	0.555556	0.528	0.108844	0.184713	0.329412	0.577465	0.805556	0.550898	0.78481	0.7625	0.791165	0.693023	0.84127	0.794521	0.687117	0.831169	0.702128
0.699531	0.51087	0.822727	0.816832	0.818182	0.81768	0.46875	0.510417	0.378788	0.797468	0.641618	0.809322	0.567442	0.459459	0.566929	0.421053	0.539474	0.5	0.671233	0.69186	0.687117
0.584615	0.669173	0.622549	0.60452	0.529661	0.679245	0.240223	0.21118	0.493151	0.569892	0.755396	0.7	0.847826	0.907407	0.701357	0.883268	0.898305	0.923729	0.864341	0.932927	0.775
0.9	0.784314	0.901639	0.857988	0.886463	0.921429	0.32381	0.358289	0.452632	0.943299	0.748603	0.911392	0.768844	0.601626	0.626582	0.631229	0.684211	0.627907	0.685921	0.539623	0.553785
0.753521	0.943396	0.670968	0.673469	0.657895	0.65	0.444444	0.526316	0.695652	0.744828	0.918367	0.752381	0.985714	0.918367	0.952703	0.922652	0.988095	0.951807	0.89899	0.934426	0.967213
0.634981	0.612745	0.797048	0.469484	0.8125	0.746795	0.328302	0.311404	0.156863	0.848606	0.925743	0.89011	0.80427	0.92029	0.934783	0.916462	0.931034	0.960784	0.913208	0.919811	0.945833
0.503311	0.328767	0.751825	0.515152	0.695652	0.7	0.25	0.373134	0.16	0.706294	0.75	0.833333	0.764706	0.857143	0.909091	0.881579	0.961039	0.9625	0.9	0.916667	0.939655
0.385113	0.321678	0.638235	0.490347	0.680965	0.639831	0.263323	0.199301	0.116667	0.914706	0.830645	0.911765	0.750789	0.863388	0.87844	0.850895	0.867089	0.933333	0.845433	0.873188	0.907285
0.578313	0.4	0.675516	0.450185	0.87987	0.63806	0.414557	0.48468	0.137725	0.693252	0.758242	0.924399	0.651007	0.843931	0.821244	0.873391	0.906667	0.925287	0.831776	0.818792	0.869048
0.696	0.90625	0.672566	0.642202	0.55814	0.746032	0.234694	0.349206	0.431818	0.715596	0.892473	0.666667	0.896552	0.911765	0.918519	0.920188	0.964912	0.911392	0.867257	0.909091	0.96875
0.409938	0.267857	0.664179	0.423913	0.718121	0.674699	0.409091	0.353333	0.555556	0.738095	0.679245	0.701149	0.734694	0.829268	0.896552	0.836134	0.773913	0.774775	0.897436	0.856322	0.917476
0.15508	0.111111	0.633745	0.34104	0.602871	0.681529	0.0912863	0.06	0.045977	0.616236	0.776398	0.565714	0.541899	0.707483	0.723684	0.701258	0.855319	0.683824	0.734545	0.855814	0.824427
0.25431	0.324324	0.258741	0.18251	0.516129	0.456522	0.247619	0.155763	0.293103	0.372365	0.389535	0.374429	0.288703	0.575163	0.587482	0.60644	0.594249	0.459075	0.585821	0.61215	0.488166
0.455882	0.5625	0.59375	0.635135	0.794118	0.65	0.337349	0.333333	0.384615	0.732143	0.921053	0.671233	0.895522	0.930233	0.854839	0.899225	1	0.911765	0.834395	0.971429	0.972477
0.658009	0.584158	0.741228	0.503145	0.797688	0.703704	0.440217	0.348571	0.183099	0.961326	0.935897	0.898438	0.879747	0.891892	0.922535	0.900763	0.966216	0.966667	0.887531	0.934132	0.948187
0.637931	0.55	0.713333	0.636364	0.755556	0.483333	0.337079	0.31746	0.301587	0.766355	0.822222	0.814286	0.52459	0.907692	0.771812	0.907407	0.948718	0.909091	0.858209	0.896	0.915493
0.634783	0.425926	0.563953	0.418033	0.552632	0.535484	0.0894309	0.0508475	0	0.661972	0.719697	0.487179	0.780822	0.747368	0.76555	0.709677	0.759494	0.83908	0.841897	0.774648	0.803797
0.515152	0.492754	0.695455	0.503876	0.728155	0.723404	0.178808	0.153846	0.131148	0.875	0.916667	0.858333	0.792453	0.884298	0.887324	0.878049	0.907563	0.947368	0.918216	0.928571	0.972222
0.454545	0.612903	0.5625	0.526316	0.588608	0.655738	0.268657	0.244604	0.424242	0.617647	0.878505	0.568627	0.837989	0.858696	0.854962	0.824645	0.851351	0.838235	0.885246	0.860656	0.909091
0.589041	0.736842	0.642857	0.525641	0.632353	0.767442	0.434343	0.356164	0.527778	0.630137	0.916667	0.630769	0.858586	0.897959	0.92381	0.833333	0.935484	0.888889	0.896226	0.905109	0.934783
0.511111	0.358209	0.520325	0.434109	0.626667	0.557692	0.365079	0.337662	0.105263	0.790123	0.780488	0.854167	0.633333	0.806452	0.755556	0.727273	0.759494	0.822785	0.772021	0.81457	0.900826
0.544944	0.5	0.693989	0.566667	0.512195	0.647059	0.330827	0.278195	0.5	0.696774	0.766667	0.688406	0.755906	0.815217	0.910526	0.825581	0.923077	0.877193	0.809816	0.892216	0.853503
0.385246	0.61811	0.600503	0.563584	0.640483	0.601504	0.28483	0.274238	0.502146	0.57027	0.906801	0.629179	0.931641	0.89375	0.915033	0.862745	0.90678	0.908197	0.820041	0.722084	0.9161
0.365497	0.3	0.753351	0.448485	0.783042	0.681648	0.187013	0.123746	0.177778	0.845481	0.781132	0.89769	0.772277	0.923858	0.867749	0.859684	0.901639	0.930851	0.893836	0.893082	0.938312
0.501754	0.549708	0.627306	0.537815	0.705882	0.757576	0.188976	0.103896	0.441176	0.70405	0.805085	0.716157	0.846715	0.940541	0.939252	0.849351	0.927928	0.95082	0.879085	0.928571	0.952381
0.503759	0.4	0.688406	0.488189	0.728477	0.686869	0.170543	0.135338	0.0740741	0.917808	0.859504	0.936	0.742647	0.895349	0.86385	0.873171	0.934426	0.918605	0.903409	0.946154	0.903704
0.504673	0.835821	0.663934	0.564815	0.720779	0.644737	0.162791	0.135417	0.247312	0.686869	0.854545	0.633929	0.934579	0.911392	0.954887	0.866995	0.943396	0.968254	0.899471	0.897727	0.92233
0.44507	0.3125	0.699739	0.448718	0.836565	0.671756	0.391167	0.449438	0.473282	0.929178	0.808725	0.876506	0.859238	0.870647	0.889447	0.851695	0.905213	0.926829	0.869318	0.861035	0.915493
0.558442	0.421053	0.655	0.655172	0.733333	0.563758	0.473684	0.523179	0.355556	0.737931	0.815385	0.664634	0.852564	0.936	0.9	0.934985	0.903509	0.955056	0.90411	0.940678	0.95
0.662921	0.8	0.495146	0.541667	0.716216	0.82	0.162162	0.204918	0.591837	0.651786	0.945652	0.745283	0.868421	0.80303	0.835294	0.904977	0.877551	0.888889	0.863388	0.886364	0.88172
0.744681	0.521127	0.772277	0.455446	0.633333	0.581395	0.302326	0.280992	0.222222	0.798077	0.85	0.850746	0.528302	0.934783	0.798319	0.867769	0.848485	0.8	0.833333	0.909091	0.901235
0.274827	0.260417	0.582441	0.38843	0.639066	0.615686	0.215962	0.165789	0.0685714	0.806084	0.787798	0.838415	0.728947	0.792829	0.803279	0.7925	0.823276	0.810078	0.805237	0.841837	0.826879
0.614865	0.5	0.666667	0.460317	0.773333	0.737705	0.308271	0.178947	0.333333	0.796053	0.865248	0.848101	0.883929	0.819277	0.876596	0.855124	0.908333	0.877358	0.907834	0.937198	0.933333
0.557292	0.513889	0.714286	0.474576	0.845411	0.723214	0.428571	0.445545	0.191781	0.829114	0.772059	0.927711	0.734463	0.873874	0.909953	0.902985	0.976744	0.965217	0.827957	0.87574	0.909639
0.400826	0.366667	0.688213	0.46729	0.745665	0.735714	0.375969	0.356667	0.2125	0.887446	0.924171	0.890625	0.756219	0.92562	0.901198	0.891156	0.916667	0.897959	0.890819	0.907285	0.952191
0.674157	0.870968	0.683761	0.672897	0.563636	0.605634	0.508929	0.51087	0.375	0.729167	0.948052	0.711111	0.93578	0.938462	0.878205	0.936508	0.961039	0.942308	0.875817	0.85	0.898148
0.466667	0.369048	0.656	0.478947	0.669643	0.72619	0.245098	0.3125	0.189655	0.790179	0.849057	0.811475	0.685484	0.867188	0.882883	0.855346	0.928177	0.900763	0.839858	0.871324	0.949772
0.572193	0.385965	0.603774	0.525547	0.907895	0.707865	0.146341	0.122807	0.0851064	0.949275	0.741379	0.95098	0.635762	0.75	0.950311	0.868293	0.888889	0.940299	0.885246	0.893939	0.92126
0.59164	0.666667	0.624665	0.59375	0.843882	0.642241	0.624413	0.425234	0.61157	0.828025	0.550173	0.754579	0.70751	0.827586	0.949187	0.893092	0.946429	0.952532	0.878125	0.935115	0.968815
0.659574	0.580645	0.672489	0.556485	0.550459	0.742424	0.646226	0.657778	0.323529	0.833887	0.890295	0.859155	0.707865	0.904762	0.892449	0.886905	0.867052	0.916667	0.838462	0.923077	0.941392
0.618497	0.676056	0.656863	0.63964	0.604651	0.709677	0.328358	0.393939	0.469388	0.6625	0.852349	0.597484	0.743902	0.923729	0.945833	0.902439	0.958621	0.97561	0.918182	0.914692	0.925926
0.760684	0.6875	0.648649	0.566667	0.714286	0.707317	0.483871	0.528846	0.4	0.757009	0.804598	0.859813	0.769231	0.893939	0.936842	0.925926	0.907407	0.941176	0.775	0.965035	0.977273
0.0263158	0.0648649	0.762791	0.462857	0.880597	0.8	0.372807	0.344086	0.198529	0.831858	0.909548	0.882022	0.730061	0.917241	0.937086	0.909308	0.943089	0.963303	0.915966	0.925926	0.948413
0.488525	0.36	0.64684	0.5	0.665306	0.647799	0.233962	0.2	0.155963	0.917012	0.835897	0.935897	0.787129	0.899225	0.884615	0.866469	0.877301	0.908451	0.899696	0.875	0.91791
0.183761	0.037037	0.724638	0.418269	0.6875	0.733425	0.344978	0.312849	0.0666667	0.742739	0.830189	0.789809	0.817276	0.845588	0.8125	0.869048	0.849206	0.914286	0.694805	0.905325	0.896774
0.311828	0.314286	0.288079	0.2607	0.1875	0.193955	0.255319	0.311787	0.317647	0.280277	0.385542	0.313589	0.341297	0.385542	0.310096	0.319484	0.578475	0.44375	0.438811	0.492492	0.604585
0.672185	0.391304	0.705179	0.502222	0.696721	0.922222	0.315315	0.261261	0.378947	0.959016	0.927536	0.893162	0.922727	0.902256	0.917722	0.916667	0.884956	0.972973	0.869565	0.930041	0.951965
0.385057	0.658228	0.46875	0.331034	0.559006	0.663158	0.0347222	0.0145985	0.133333	0.448718	0.888889	0.588235	0.888235	0.849462	0.730496	0.711957	0.769231	0.765957	0.709091	0.773006	0.76875
0.511202	0.39819	0.694444	0.47	0.691954	0.635922	0.275362	0.219665	0.103226	0.866792	0.844706	0.887218	0.792952	0.878981	0.85242	0.865504	0.920354	0.899666	0.873611	0.862136	0.921495
0.470238	0.518987	0.680272	0.485507	0.805369	0.783505	0.0915493	0.0438596	0.225	0.824	0.863636	0.721429	0.883436	1	0.947712	0.89172	1	0.930693	0.838384	0.885965	0.927536
0.715084	0.507042	0.692308	0.47561	0.751592	0.727273	0.237805	0.202532	0.142857	0.915254	0.840491	0.931677	0.77907	0.941667	0.918182	0.896	0.89781	0.956897	0.900943	0.9	0.929825
0.587838	0.6875	0.725352	0.617886	0.622951	0.719298	0.228346	0.258741	0.407895	0.768595	0.927007	0.735043	0.893491	0.943396	0.953488	0.935484	0.980769	0.969072	0.918782	0.916667	0.979866
0.553279	0.717949	0.654618	0.521127	0.673077	0.666667	0.291667	0.246637	0.232323	0.811245	0.924731	0.784314	0.785714	0.941748	0.883117	0.892617	0.949153	0.901408	0.839437	0.934272	0.914414
0.558511	0.542169	0.700535	0.610778	0.522989	0.54	0.440678	0.481928	0.118644	0.869565	0.856209	0.864706	0.626582	0.86747	0.891213	0.857678	0.752688	0.843137	0.853147	0.898305	0.907285
0.323944	0.371429	0.46875	0.533333	0.746032	0.819048	0.153846	0.169231	0.323529	0.898396	0.707602	0.475248	0.460674	0.865854	0.886926	0.796813	0.917355	0.857143	0.71875	0.871287	0.855615
0.151394	0.0252101	0.123404	0.0905292	0.0786517	0.0656109	0.0684713	0.0428571	0	0.0797872	0.10143	0.0668648	0.162281	0.387786	0.318253	0.378235	0.399033	0.354571	0.40275	0.430781	0.237435
0.611111	0.918182	0.6	0.652439	0.627706	0.640777	0.244444	0.216374	0.673684	0.655738	0.888889	0.720497	0.919028	0.947826	0.87218	0.841629	0.944444	0.939394	0.932836	0.924623	0.932692
0.661765	0.5375	0.752688	0.528986	0.78169	0.544304	0.427419	0.50365	0.526316	0.96	0.891304	0.917526	0.707965	0.904762	0.865546	0.853211	0.962963	0.835443	0.869318	0.942529	0.912281
0.529412	0.426829	0.760976	0.513812	0.607595	0.909091	0.204301	0.198895	0.1125	0.884211	0.778481	0.894309	0.678322	0.878505	0.913907	0.860169	0.925373	0.955357	0.883495	0.883838	0.952663
0.869565	0.885246	0.836158	0.5	0.712575	0.905882	0.421488	0.380165	0.225806	0.903704	0.930435	0.93617	0.783333	0.932584	0.945813	0.921933	1	0.981308	0.862069	0.940741	0.954545
0.5	0.3125	0.696	0.422414	0.77027	0.822222	0.191667	0.146341	0.115942	0.933333	0.861111	0.927273	0.639344	0.864865	0.921348	0.833333	0.921569	0.909091	0.87234	0.876289	0.886364
0.543424	0.485437	0.712526	0.339713	0.635057	0.671875	0.290323	0.189573	0.214286	0.803167	0.79403	0.767918	0.774373	0.808889	0.826235	0.8	0.782609	0.772152	0.882171	0.777778	0.803571
0.684685	0.515789	0.659389	0.558011	0.660305	0.666667	0.423256	0.367347	0.177966	0.918288	0.905473	0.874372	0.659292	0.897638	0.916185	0.89548	0.931624	0.958763	0.882175	0.928177	0.91623
0.614035	0.541436	0.685259	0.506494	0.605096	0.801105	0.135417	0.183908	0.133333	0.790262	0.883838	0.748918	0.739316	0.910959	0.902913	0.859155	0.862385	0.923977	0.923547	0.901709	0.940239
0.8125	0.645833	0.926606	0.95	0.846154	1	0.5625	0.526786	0.352941	0.920455	0.691176	0.910448	0.755102	0.970588	0.674074	0.634615	0.592593	0.610169	0.818182	0.725	0.88764
0.59	0.729508	0.555066	0.585586	0.593301	0.544776	0.388393	0.374532	0.395349	0.533679	0.699346	0.493902	0.759358	0.846154	0.734899	0.845614	0.911392	0.873786	0.671587	0.852381	0.888889
0.840708	0.586957	0.914729	0.867257	0.90566	0.9	0.386555	0.479592	0.478261	0.845588	0.792453	0.925234	0.682927	0.7125	0.615385	0.56383	0.681818	0.565789	0.607735	0.619565	0.645161
0.517123	0.347826	0.719472	0.473469	0.744186	0.695122	0.21371	0.120332	0.0721649	0.94306	0.86036	0.933628	0.807229	0.941558	0.917582	0.842857	0.913462	0.935714	0.900249	0.924901	0.938849
0.522124	0.483333	0.859649	0.827957	0.9	0.854545	0.343434	0.368421	0.363636	0.915493	0.730769	0.897959	0.575	0.777778	0.565421	0.608974	0.623377	0.4375	0.674603	0.611111	0.701389
0.438679	0.354839	0.680556	0.5	0.528571	0.698795	0.187773	0.109524	0.0967742	0.44898	0.451389	0.455696	0.561404	0.390476	0.345794	0.315972	0.354839	0.293103	0.331288	0.331492	0.386266
0.576369	0.411765	0.712074	0.418605	0.70122	0.681704	0.230159	0.198529	0.263158	0.900344	0.823529	0.922261	0.826087	0.868687	0.805851	0.822616	0.908397	0.918367	0.86514	0.855372	0.895161
0.476562	0.304762	0.72963	0.442786	0.687783	0.572727	0.339901	0.357843	0.438202	0.84058	0.824468	0.860335	0.864583	0.869159	0.797665	0.833333	0.9	0.878049	0.862295	0.86385	0.872247
0.360324	0.323741	0.704319	0.437008	0.773196	0.720779	0.481781	0.42471	0.413793	0.933962	0.920354	0.957944	0.912214	0.923664	0.926768	0.855491	0.868571	0.907407	0.861842	0.876106	0.952899
0.595016	0.485915	0.585106	0.568266	0.665552	0.657993	0.415225	0.399351	0.313433	0.859259	0.888525	0.847909	0.702703	0.88961	0.91358	0.876838	0.877863	0.933735	0.841328	0.928082	0.929329
0.297872	0.107527	0.743056	0.507246	0.879121	0.584337	0.408537	0.357143	0.109375	0.818713	0.776316	0.89916	0.588235	0.84466	0.913333	0.886878	0.902256	0.918605	0.853821	0.943878	0.90303
0.895238	0.478261	0.466667	0.56391	0.455882	0.27451	0.465116	0.357143	0.333333	0.437126	0.512821	0.405797	0.4	0.5	0.551613	0.609524	0.807692	0.694737	0.693252	0.696429	0.615819
0.513043	0.491525	0.758621	0.485207	0.700441	0.63	0.325444	0.322785	0.451852	0.861446	0.93038	0.808383	0.861272	0.901639	0.777778	0.90625	0.897059	0.938272	0.864686	0.918239	0.933649
0.64557	0.76	0.619048	0.555556	0.586957	0.655738	0.46087	0.367521	0.642857	0.702381	0.896552	0.788235	0.813084	0.938776	0.894737	0.879699	0.882353	0.950495	0.740964	0.838983	0.92
0.134199	0.108108	0.529481	0.602782	0.52071	0.571765	0.347697	0.319372	0.432258	0.542416	0.766447	0.572727	0.789781	0.87013	0.842012	0.83667	0.889968	0.823821	0.806293	0.843164	0.85112
0.54386	0.701299	0.674603	0.518868	0.681818	0.828571	0.297521	0.214286	0.23913	0.766355	0.900826	0.707965	0.936	0.940299	0.922619	0.934911	0.967742	0.961039	0.914474	0.853659	0.932203
0.467692	0.360759	0.749153	0.475655	0.707224	0.636364	0.247148	0.161654	0.174497	0.881119	0.859504	0.863636	0.794007	0.928571	0.909375	0.866667	0.947368	0.939394	0.86747	0.864964	0.885609
0.196429	0.636364	0.577778	0.631579	0.659459	0.699115	0.238095	0.271676	0.505376	0.69281	0.933824	0.688312	0.921053	0.906667	0.94898	0.933333	0.921053	0.930233	0.91018	0.923729	0.928571
0.418605	0.23741	0.688811	0.622449	0.488372	0.540773	0.350168	0.361486	0.151079	0.851133	0.855469	0.851266	0.582555	0.858824	0.783217	0.844595	0.774194	0.890173	0.861538	0.867159	0.918699
0.664122	0.474453	0.644898	0.57384	0.697761	0.573034	0.264151	0.236364	0.0882353	0.887372	0.800948	0.847222	0.782222	0.820312	0.923077	0.796748	0.914894	0.905063	0.875862	0.92069	0.942731
0.689266	0.914634	0.629268	0.622093	0.519608	0.795455	0.232558	0.257009	0.534884	0.69186	0.91453	0.777778	0.865854	0.964602	0.940397	0.909091	0.943089	0.926606	0.804054	0.857143	0.881356
0.469136	0.210526	0.700935	0.691489	0.72619	0.5	0.485437	0.492188	0.344828	0.760417	0.989691	0.723077	0.848837	0.983333	0.846626	0.942029	0.931818	0.927536	0.866197	0.935484	0.962963
0.540404	0.8	0.281481	0.278761	0.321839	0.269231	0.0656371	0.0540541	0.025641	0.421053	0.303136	0.195767	0.312195	0.60625	0.406299	0.380054	0.74569	0.580882	0.366492	0.51816	0.414716
0.484076	0.678899	0.517857	0.516129	0.583756	0.566667	0.0465116	0.0789474	0.19697	0.521978	0.669065	0.493671	0.786765	0.805556	0.850746	0.776786	0.837838	0.848101	0.658291	0.794521	0.902985
0.589552	0.436508	0.714286	0.505576	0.746094	0.562249	0.344051	0.298305	0.208791	0.930233	0.881857	0.939716	0.646825	0.898089	0.876289	0.898585	0.918033	0.883978	0.831818	0.876494	0.945055
0.792208	0.736842	0.805825	0.844156	0.875	0.939394	0.639344	0.513158	0.363636	0.934211	0.766667	0.840909	0.631579	0.842105	0.547826	0.536585	0.638298	0.538462	0.825	0.625	0.716216
0.338983	0.234375	0.711864	0.561576	0.752033	0.409836	0.316456	0.295567	0.108108	0.857143	0.84153	0.853659	0.660287	0.825	0.888889	0.792308	0.8	0.806452	0.876582	0.836842	0.873171
0.493113	0.343612	0.617647	0.367521	0.666667	0.763636	0.254545	0.23565	0.162651	0.773438	0.803922	0.769784	0.568966	0.807882	0.856364	0.735178	0.802632	0.830986	0.873518	0.835777	0.814286
0.377778	0.522388	0.673469	0.518072	0.772727	0.713043	0.409091	0.48	0.327869	0.85	0.948276	0.885057	0.84252	0.893939	0.913333	0.902564	1	0.924051	0.889706	0.878788	0.982906
0.546053	0.548673	0.649254	0.503759	0.751381	0.709877	0.283688	0.267241	0.222222	0.736842	0.810811	0.784722	0.872727	0.920455	0.778281	0.904215	0.930233	0.953488	0.885106	0.913043	0.964286
0.4375	0.283333	0.726496	0.478992	0.65873	0.682432	0.218045	0.16129	0.0983607	0.859155	0.838384	0.941176	0.669118	0.875	0.911765	0.790698	0.958333	0.90411	0.865772	0.881356	0.928571
0.587838	0.413043	0.680556	0.59375	0.631579	0.541353	0.439716	0.5	0.534884	0.798611	0.829268	0.716763	0.860606	0.873239	0.908451	0.845679	0.892473	0.956522	0.777778	0.907801	0.898438
0.71875	0.566038	0.683453	0.512195	0.747126	0.641026	0.75	0.764706	0.517241	0.848684	0.950413	0.973333	0.663551	0.898305	0.90583	0.889535	0.948052	0.884058	0.948864	0.912088	0.919192
0.516667	0.447368	0.754717	0.446429	0.757009	0.820388	0.236025	0.237762	0.22549	0.835165	0.89313	0.869281	0.945055	0.921569	0.930348	0.852941	0.904762	0.943182	0.928571	0.913793	0.954198
0.485915	0.323529	0.683453	0.463087	0.748663	0.666667	0.206349	0.217391	0.242857	0.77037	0.895652	0.741259	0.910448	0.914286	0.90099	0.899642	0.892308	0.885714	0.854772	0.932432	0.923077
0.479167	0.463415	0.598901	0.596154	0.623853	0.697368	0.184971	0.209877	0.574257	0.666667	0.819876	0.547619	0.830303	0.885714	0.853383	0.896552	0.952381	0.93578	0.91453	0.808219	0.969325
0.605544	0.670391	0.408397	0.241379	0.605381	0.59187	0.117761	0.0958904	0.22043	0.726277	0.723176	0.468683	0.704198	0.726316	0.713697	0.690554	0.576471	0.612717	0.717877	0.698011	0.692432
0.619048	0.489796	0.863636	0.805195	0.911111	0.952381	0.37931	0.253165	0.282609	0.934211	0.731343	0.836066	0.719512	0.785714	0.570312	0.580153	0.71875	0.5	0.707071	0.638889	0.789474
0.589888	0.443038	0.648485	0.477273	0.644444	0.716578	0.494318	0.503106	0.2	0.875776	0.810811	0.923567	0.591195	0.857143	0.833333	0.82	0.905172	0.92	0.880435	0.907692	0.930769
0.421911	0.367232	0.71519	0.437811	0.903308	0.71134	0.395973	0.275779	0.322981	0.903153	0.859701	0.922297	0.889807	0.908676	0.909091	0.869485	0.915612	0.902041	0.883978	0.886525	0.914425
0.364486	0.366197	0.782178	0.466667	0.751938	0.709677	0.188889	0.191489	0.372549	0.90625	0.896907	0.77381	0.988235	0.901408	0.895028	0.902174	0.96	0.915254	0.904762	0.952381	0.932692
0.727778	0.540541	0.668605	0.509804	0.77551	0.621053	0.442953	0.553672	0.149254	0.857143	0.773438	0.940299	0.621622	0.83908	0.893333	0.862963	0.959459	0.955056	0.870647	0.876712	0.917197
0.661654	0.897059	0.469136	0.438462	0.336066	0.387097	0.344444	0.18232	0.5	0.376682	0.708029	0.433333	0.658333	0.597938	0.665414	0.550802	0.798319	0.6875	0.6	0.57732	0.737705
0.512903	0.450161	0.700348	0.423598	0.689831	0.851415	0.232852	0.20434	0.184834	0.805423	0.826786	0.844978	0.641343	0.8	0.900365	0.813725	0.887097	0.902077	0.848301	0.881271	0.929078
0.6375	0.848485	0.449275	0.493976	0.534247	0.56	0.25974	0.220588	0.6	0.532609	0.744186	0.545455	0.821053	0.755102	0.779528	0.762963	0.6875	0.877551	0.788991	0.777778	0.820225
0.785714	0.587302	0.660714	0.444444	0.5	0.64497	0.382857	0.315271	0.442308	0.743697	0.728916	0.675824	0.80829	0.677966	0.891803	0.656604	0.875	0.825175	0.666667	0.850242	0.744898
0.735751	0.653846	0.642534	0.630682	0.57377	0.679245	0.385417	0.464646	0.47619	0.728	0.816794	0.75	0.75969	0.938776	0.915254	0.912821	0.930233	0.949495	0.896296	0.71978	0.941558
0.550877	0.354839	0.618321	0.445498	0.698198	0.636364	0.41958	0.359848	0.15	0.797794	0.810484	0.873913	0.612335	0.836257	0.854801	0.803922	0.882353	0.873096	0.830846	0.882155	0.915493
0.411043	0.511111	0.670886	0.475524	0.71831	0.743802	0.226415	0.255814	0.513889	0.755814	0.919355	0.779874	0.921429	0.972973	0.7173	0.913223	0.940299	0.912088	0.885	0.924658	0.918033
0.475	0.821429	0.621622	0.672566	0.65493	0.647059	0.352941	0.376344	0.64	0.686131	0.904255	0.685393	0.969072	0.967742	0.884892	0.931298	0.90566	1	0.925373	0.963855	0.945055
0.504098	0.402174	0.726087	0.471698	0.802419	0.660494	0.255411	0.237864	0.209877	0.920561	0.843023	0.937824	0.855615	0.866667	0.867347	0.884273	0.91453	0.96748	0.880734	0.926966	0.933333
0.612245	0.428571	0.698925	0.463158	0.76699	0.674699	0.393617	0.364583	0.185185	0.919643	0.850746	0.888889	0.634409	0.87931	0.937063	0.868263	0.929825	0.872093	0.81875	0.926606	0.939394
0.42963	0.410714	0.811321	0.424242	0.821705	0.789474	0.612676	0.459016	0.395349	0.933333	0.865546	0.981308	0.931624	0.967213	0.888325	0.915493	0.911111	0.951807	0.884615	0.901639	0.954198
0.542466	0.467949	0.593264	0.382682	0.532609	0.662005	0.144044	0.0884146	0.12234	0.734043	0.700637	0.591647	0.723514	0.725118	0.857394	0.676998	0.843049	0.854077	0.726562	0.775457	0.760465
0.439189	0.342857	0.678082	0.441379	0.686391	0.643275	0.349315	0.341935	0.252874	0.892473	0.801527	0.846154	0.744048	0.929293	0.854772	0.857639	0.876404	0.876404	0.852201	0.861111	0.942857
0.27541	0.189815	0.57958	0.42953	0.582447	0.684507	0.322086	0.324723	0.0689655	0.794479	0.755396	0.784314	0.566225	0.810127	0.720085	0.806576	0.920792	0.823864	0.829091	0.820789	0.853933
0.567164	0.328571	0.638191	0.371859	0.654545	0.742268	0.278947	0.222798	0.207317	0.859375	0.852459	0.869281	0.810811	0.765957	0.821306	0.776371	0.888889	0.814433	0.823322	0.843243	0.865591
0.444015	0.579832	0.785211	0.453846	0.91498	0.70922	0.545455	0.562771	0.245614	0.85782	0.778351	0.958333	0.819588	0.948529	0.902813	0.916185	0.88535	0.958824	0.898219	0.894309	0.96
0.743421	0.570248	0.860335	0.828729	0.84264	0.912023	0.467066	0.511364	0.493151	0.850746	0.597315	0.837209	0.605128	0.512821	0.482759	0.589041	0.745455	0.617021	0.766284	0.548148	0.564516
0.522222	0.54918	0.759777	0.472362	0.695455	0.696751	0.0597826	0.109756	0.157143	0.755	0.95	0.761658	0.945813	0.862385	0.864035	0.918675	0.872727	0.943548	0.905263	0.951724	0.929825
0.514925	0.810345	0.603093	0.598592	0.598726	0.610526	0.2375	0.327869	0.444444	0.714286	0.871212	0.660194	0.927928	0.9	0.89604	0.838889	0.849057	0.91	0.843931	0.928058	0.958333
0.66055	0.65	0.754098	0.486957	0.6	0.837838	0.625	0.654135	0.333333	0.956522	0.896907	0.949495	0.755814	0.862745	0.875	0.876712	0.920635	0.921053	0.92	0.924528	0.922535
0.393382	0.405405	0.677903	0.397059	0.798969	0.75	0.256705	0.243243	0.104762	0.877395	0.807175	0.887097	0.708108	0.894309	0.783699	0.832727	0.879699	0.881988	0.858586	0.890909	0.932127
0.488235	0.757895	0.616766	0.564885	0.673759	0.689655	0.204545	0.170068	0.492537	0.623596	0.866071	0.66055	0.938931	0.958904	0.914439	0.91716	0.957143	0.9375	0.858407	0.964602	0.734375
0.833333	0.302326	0.92233	0.901099	0.905109	0.913043	0.627329	0.603687	0.28125	0.953704	0.574194	0.969466	0.509434	0.622222	0.724265	0.628692	0.638298	0.564356	0.569307	0.60119	0.673575
0.269841	0.122449	0.719745	0.435897	0.821429	0.75	0.327731	0.282895	0.185185	0.889571	0.863636	0.925926	0.858209	0.931507	0.911917	0.889344	0.902174	0.960396	0.84507	0.916667	0.922581
0.368732	0.222222	0.432203	0.387387	0.0524691	0.322917	0.0696864	0.028481	0.0169492	0.0795848	0.0561798	0.0865385	0.0819672	0.136842	0.0566449	0.0845987	0.0647059	0.0416667	0.134211	0.0664557	0.0599369
0.0938511	0.344262	0.377841	0.239075	0.276995	0.45098	0.112329	0.149425	0.269231	0.45245	0.645614	0.415638	0.551495	0.592437	0.596581	0.406518	0.494505	0.492366	0.669468	0.659472	0.636782
0.317949	0.395833	0.528205	0.347222	0.420455	0.524528	0.0634921	0.0934066	0.145833	0.5671	0.623037	0.405983	0.565217	0.668675	0.563934	0.482759	0.719101	0.605263	0.668852	0.834286	0.768519
0.576389	0.242424	0.693548	0.669355	0.655367	0.614583	0.216783	0.217742	0.113208	0.659722	0.424242	0.678571	0.445205	0.424658	0.37594	0.324444	0.333333	0.493671	0.398438	0.38835	0.336449
0.327974	0.5	0.431138	0.288462	0.455197	0.326154	0.131148	0.125	0.15508	0.510638	0.781145	0.443548	0.680233	0.580838	0.579462	0.563043	0.622047	0.596154	0.701897	0.75	0.651558
0.425532	0.424242	0.706294	0.487179	0.688889	0.73913	0.514793	0.534161	0.464286	0.867347	0.94702	0.905882	0.878049	0.967391	0.909699	0.857651	0.911765	0.983051	0.921053	0.909434	0.934156
0.672269	0.828283	0.535211	0.596491	0.738095	0.726027	0.328358	0.301887	0.493827	0.636364	0.940741	0.711538	0.930636	0.91358	0.905213	0.881773	0.963636	0.934783	0.823529	0.942029	0.950617
0.381818	0.439024	0.702079	0.407609	0.814136	0.598985	0.299213	0.267016	0.193548	0.816199	0.840741	0.848375	0.638796	0.849515	0.848411	0.878531	0.880597	0.8875	0.825455	0.790698	0.864407
0.58125	0.95	0.671053	0.573333	0.664835	0.657025	0.358621	0.361111	0.554622	0.641975	0.935484	0.618497	0.905556	0.916667	0.909574	0.910853	0.977778	0.965517	0.918455	0.901639	0.927007
0.447619	0.352381	0.775591	0.418079	0.791444	0.715596	0.420814	0.369458	0.166667	0.953917	0.822086	0.905063	0.797688	0.907407	0.903226	0.88535	0.941935	0.893617	0.859504	0.866029	0.935484
0.672297	0.416	0.765343	0.494505	0.912621	0.606987	0.321569	0.282443	0.146552	0.923387	0.798206	0.924242	0.872727	0.893939	0.928571	0.888021	0.927007	0.922078	0.871875	0.892857	0.947791
0.608696	0.701087	0.175719	0.133136	0.223729	0.285714	0.0836364	0.0380952	0.0295858	0.393548	0.391635	0.291262	0.35786	0.336957	0.54321	0.254601	0.434579	0.371981	0.383598	0.446203	0.599206
0.463855	0.791667	0.487562	0.485507	0.450382	0.565789	0.34965	0.362416	0.698413	0.512658	0.930108	0.559322	0.911458	0.721154	0.911565	0.719008	0.731959	0.738636	0.754647	0.781553	0.765363
0.66242	0.548387	0.738889	0.478788	0.744048	0.635417	0.326241	0.24	0.122642	0.92233	0.881988	0.946237	0.849057	0.940678	0.912844	0.88	0.905263	0.943396	0.890845	0.894444	0.948454
0.615169	0.489474	0.799117	0.659401	0.754386	0.399425	0.430518	0.405512	0.383117	0.804178	0.823344	0.859813	0.837975	0.811111	0.828	0.828092	0.890625	0.912281	0.8471	0.87963	0.909357
0.582781	0.898734	0.672414	0.546218	0.636943	0.768293	0.103704	0.0833333	0.405405	0.691729	0.950495	0.709402	0.942446	0.917526	0.907285	0.868571	0.972603	0.966667	0.896861	0.952381	0.940789
0.612245	0.391304	0.811475	0.810811	0.854545	0.837838	0.506024	0.435294	0.25	0.747253	0.777778	0.818182	0.5	0.758621	0.534884	0.509317	0.546667	0.539683	0.492537	0.532787	0.686131
0.402941	0.322785	0.549521	0.381579	0.699769	0.554113	0.225309	0.158672	0.242647	0.818182	0.762115	0.756667	0.792	0.788079	0.857143	0.665816	0.782051	0.821839	0.785714	0.824742	0.796429
0.569672	0.60177	0.835088	0.816993	0.763736	0.413793	0.582121	0.561181	0.657303	0.671785	0.825462	0.87106	0.811441	0.918216	0.891089	0.898089	0.911483	0.922297	0.921251	0.891304	0.94041
0.171171	0.318182	0.620155	0.545455	0.580247	0.650602	0.575	0.450617	0.243243	0.866667	0.916031	0.896552	0.674157	0.811594	0.8875	0.897436	0.85124	0.917526	0.86755	0.843972	0.944134
0.465812	0.443709	0.731518	0.630208	0.540541	0.557447	0.244131	0.197479	0.0425532	0.786561	0.919118	0.86747	0.629344	0.885417	0.899038	0.855072	0.840909	0.937008	0.918478	0.872222	0.918552
0.507937	0.536585	0.385827	0.167939	0.4	0.2	0.025	0.0247934	0.222222	0.592233	0.574468	0.382979	0.30137	0.493151	0.492891	0.341837	0.666667	0.434211	0.523438	0.586538	0.452991
0.645963	0.786667	0.638462	0.637037	0.688	0.666667	0.302817	0.362745	0.596154	0.66443	0.772277	0.661654	0.72973	0.866667	0.986395	0.931677	0.850575	0.96	0.907173	0.992248	0.976562
0.292208	0.37037	0.555556	0.423313	0.661654	0.566038	0.356784	0.277487	0.163265	0.729358	0.761364	0.759124	0.741722	0.809917	0.807087	0.813953	0.849711	0.83432	0.694805	0.788945	0.898678
0.561224	0.527778	0.82243	0.503268	0.675676	0.648649	0.47907	0.502857	0.352113	0.858639	0.932836	0.863095	0.847059	0.914894	0.895928	0.902174	0.940476	0.94898	0.887387	0.920245	0.953488
0.829787	0.859504	0.645	0.423645	0.52439	0.466346	0.0833333	0.0883721	0.25	0.711207	0.689796	0.494505	0.516854	0.493902	0.778169	0.619048	0.831683	0.768116	0.738095	0.785425	0.855491
0.358108	0.423581	0.571788	0.561828	0.604061	0.543071	0.359606	0.324873	0.398734	0.59759	0.698675	0.618881	0.643478	0.830986	0.797235	0.821561	0.866379	0.906383	0.725234	0.898396	0.914127
0.593407	0.393939	0.846939	0.481928	0.704545	0.625	0.340909	0.329412	0.363636	0.950617	0.904762	0.884058	0.808081	0.878049	0.897959	0.894366	0.946429	0.924528	0.884146	0.857143	0.945455
0.583942	0.512195	0.754839	0.427481	0.703947	0.618321	0.158621	0.119048	0.275	0.922078	0.803922	0.893805	0.854701	0.888889	0.900621	0.880435	0.8	0.842105	0.880435	0.886957	0.917722
0.521053	0.425	0.5375	0.378882	0.516667	0.315315	0.253425	0.123348	0.130435	0.63913	0.72327	0.536424	0.613497	0.614035	0.685185	0.580071	0.661538	0.466667	0.738255	0.751092	0.738532
0.418224	0.511416	0.504167	0.462687	0.465438	0.459384	0.301339	0.294589	0.27957	0.550827	0.853723	0.576923	0.791237	0.840183	0.589942	0.782884	0.75576	0.811245	0.82197	0.516129	0.688608
0.5	0.376471	0.54375	0.486957	0.609929	0.617021	0.220183	0.149533	0.320755	0.680851	0.692308	0.627119	0.677632	0.794118	0.857143	0.8125	0.82	0.785714	0.809756	0.878261	0.941606
0.425455	0.242188	0.678019	0.380769	0.635179	0.616352	0.177994	0.122363	0.12782	0.872792	0.809129	0.863454	0.779116	0.863014	0.825065	0.78869	0.837838	0.852941	0.730245	0.848148	0.895131
0.655172	0.5	0.902439	0.802198	0.96	0.95	0.247059	0.283582	0.285714	0.891566	0.878788	0.972222	0.853659	0.653846	0.646018	0.663793	0.492537	0.596491	0.653061	0.741176	0.733333
0.533898	0.455696	0.737864	0.44385	0.82266	0.578125	0.279279	0.273256	0.242105	0.812245	0.859375	0.83871	0.657534	0.790909	0.896552	0.810169	0.848485	0.845455	0.858824	0.888889	0.95
0.640523	0.52459	0.666667	0.496124	0.669014	0.602273	0.27673	0.273333	0.16	0.89781	0.904	0.852632	0.828571	0.90625	0.87069	0.864253	0.895522	0.925926	0.796117	0.919708	0.921429
0.673684	0.432099	0.820388	0.641379	0.608108	0.531646	0.324675	0.30625	0.327586	0.786585	0.847619	0.818182	0.904762	0.867647	0.919679	0.84689	0.962963	0.902439	0.845018	0.942105	0.937824
0.638095	0.4	0.647727	0.621622	0.5875	0.527778	0.375	0.333333	0.444444	0.641975	0.884615	0.612903	0.847619	0.898551	0.879699	0.833333	0.814815	0.883333	0.84375	0.953488	0.938272
0.636364	0.77027	0.670051	0.620321	0.61236	0.603448	0.258621	0.209424	0.26	0.724138	0.891566	0.726852	0.831461	0.873239	0.895973	0.880117	0.95614	0.921569	0.951691	0.881988	0.945455
0.670996	0.46988	0.798246	0.434211	0.639344	0.861272	0.317949	0.331658	0.290323	0.914634	0.893258	0.939891	0.766082	0.913669	0.885196	0.900929	0.844961	0.922481	0.893688	0.888268	0.926966
0.644068	0.666667	0.708861	0.438095	0.658537	0.591549	0.446429	0.266187	0	0.781609	0.805825	0.875	0.72	0.888889	0.845714	0.810056	0.888889	0.923077	0.920863	0.809524	0.789062
0.668394	0.597561	0.707317	0.509434	0.902597	0.603448	0.497175	0.537143	0.229167	0.872483	0.793333	0.925466	0.755102	0.944444	0.9375	0.924812	0.891304	0.931034	0.856	0.900662	0.942197
0.455556	0.675676	0.6	0.5	0.535714	0.611765	0.168831	0.191176	0.571429	0.659794	0.828571	0.559524	0.895238	0.875	0.769231	0.823077	0.893617	0.877551	0.860759	0.859375	0.853659
0.401786	0.388889	0.651786	0.414286	0.547368	0.576923	0.378378	0.247863	0.176471	0.806723	0.825243	0.833333	0.746988	0.767857	0.811224	0.842424	0.903226	0.85	0.747967	0.771429	0.762238
0.57561	0.728395	0.586667	0.642857	0.55814	0.635593	0.399015	0.280612	0.476923	0.636816	0.809524	0.62037	0.875817	0.811881	0.898182	0.870722	0.922156	0.915094	0.895899	0.896	0.904167
0.543478	0.432836	0.757812	0.467213	0.672131	0.716049	0.353982	0.432203	0.435484	0.793651	0.925926	0.76259	0.896552	0.871795	0.906977	0.892683	0.877551	0.973333	0.828431	0.947826	0.923077
0.657459	0.542553	0.596567	0.595122	0.545894	0.605505	0.357143	0.436893	0.531646	0.688776	0.664516	0.619883	0.621495	0.855769	0.859813	0.813853	0.876289	0.868966	0.906615	0.935135	0.883041
0.560847	0.712766	0.622449	0.574713	0.630137	0.596154	0.232044	0.211538	0.468354	0.638743	0.90411	0.62963	0.932515	0.969697	0.92233	0.889535	0.950617	0.900763	0.897436	0.72561	0.888889
0.553846	0.556604	0.589595	0.496855	0.746898	0.813239	0.174847	0.132203	0.180328	0.802326	0.864341	0.837278	0.807339	0.921212	0.924324	0.891026	0.892473	0.919075	0.924242	0.920319	0.934708
0.666667	0.314286	0.669173	0.488722	0.849057	0.511111	0.468085	0.54955	0.282051	0.852349	0.861789	0.840336	0.657658	0.851351	0.889908	0.875576	0.884211	0.922414	0.74026	0.810651	0.803279
0.662921	0.612903	0.836207	0.447154	0.741573	0.676471	0.327869	0.326531	0.28	0.931624	0.860759	0.896	0.940594	0.968254	0.890411	0.889423	0.864407	0.935065	0.926471	0.925532	0.942623
0.520161	0.325843	0.64	0.523585	0.905594	0.689394	0.30198	0.279476	0.109589	0.907895	0.855491	0.921162	0.674107	0.885965	0.935897	0.859477	0.985714	0.931818	0.869863	0.958974	0.924731
0.409091	0.215385	0.76087	0.445455	0.659722	0.674699	0.205882	0.215517	0.0612245	0.858209	0.849057	0.917431	0.699029	0.884615	0.854839	0.849246	0.885714	0.931818	0.848624	0.897638	0.955357
0.710526	0.769231	0.367925	0.398374	0.555556	0.280702	0.190789	0.12	0.32	0.509202	0.574803	0.544304	0.444444	0.583333	0.474227	0.523026	0.694444	0.660714	0.707006	0.705069	0.658537
0.509677	0.616883	0.656627	0.576389	0.695431	0.662698	0.45098	0.409091	0.643678	0.682051	0.941176	0.679558	0.939086	0.989583	0.905172	0.944805	1	0.959184	0.894472	0.944828	0.911392
0.597222	0.589474	0.689873	0.418605	0.782123	0.775401	0.270968	0.197452	0.175676	0.876344	0.873239	0.923077	0.810651	0.885057	0.905594	0.895105	0.902174	0.876289	0.839779	0.917722	0.942857
0.512438	0.333333	0.737705	0.42963	0.798507	0.697674	0.413043	0.174603	0.137255	0.926966	0.824859	0.981308	0.804734	0.938144	0.893773	0.815126	0.862595	0.945652	0.882784	0.945946	0.930348
0.449198	0.323864	0.535963	0.361644	0.620879	0.541528	0.299505	0.230958	0.111702	0.782927	0.761773	0.751572	0.652406	0.784387	0.767913	0.769231	0.741071	0.830769	0.794543	0.714988	0.847826
0.416667	0.658537	0.583333	0.586777	0.693333	0.660377	0.305785	0.274194	0.555556	0.669903	0.924731	0.69863	0.875	0.948052	0.915842	0.890909	0.910112	0.952381	0.87037	0.955556	0.94958
0.475285	0.349515	0.549249	0.563941	0.615672	0.565495	0.344569	0.295669	0.21028	0.8107	0.839827	0.848635	0.558824	0.868327	0.889041	0.848665	0.900415	0.847701	0.869832	0.830739	0.897917
0.428571	0.58	0.634409	0.616438	0.558011	0.502618	0.256757	0.292308	0.619048	0.505618	0.746835	0.485714	0.814815	0.902439	0.920502	0.807163	0.871795	0.901639	0.802817	0.87013	0.867925
0.545126	0.395349	0.728659	0.441048	0.634538	0.925926	0.126531	0.108303	0.167883	0.888476	0.866953	0.919431	0.73622	0.894737	0.907042	0.84596	0.850877	0.912698	0.869565	0.875	0.920319
0.412698	0.338028	0.715385	0.378151	0.775194	0.67	0.186916	0.123967	0.145833	0.927711	0.811111	0.899225	0.863014	0.911392	0.842857	0.89375	0.803279	0.907692	0.839744	0.858586	0.872881
0.711538	0.666667	0.692982	0.768116	0.781818	0.796296	0.36	0.404762	0.391304	0.818182	0.5	0.7625	0.526316	0.44	0.451128	0.575269	0.5	0.532258	0.546667	0.426966	0.368421
0.568702	0.36	0.735192	0.471963	0.621723	0.636364	0.380952	0.275304	0.139535	0.874598	0.886957	0.909483	0.668085	0.848485	0.911917	0.856061	0.893082	0.909639	0.873596	0.88	0.911017
0.678571	0.609375	0.854015	0.801802	0.94697	0.913793	0.338983	0.237705	0.205882	0.881188	0.641975	0.902778	0.652174	0.730769	0.609929	0.492958	0.666667	0.549296	0.729323	0.601942	0.630952
0.438596	0.695364	0.339552	0.255725	0.368644	0.425532	0.10219	0.0789474	0.336134	0.406015	0.638498	0.394495	0.695489	0.530612	0.612069	0.539749	0.666667	0.711864	0.509859	0.643443	0.636719
0.562874	0.592105	0.8	0.443787	0.664062	0.809524	0.393258	0.429379	0.297872	0.830303	0.87574	0.920635	0.838926	0.894737	0.935484	0.837838	0.893617	0.938596	0.869748	0.940299	0.94086
0.501845	0.294118	0.710638	0.420168	0.875	0.594286	0.246305	0.212766	0.117647	0.876	0.807229	0.859903	0.834821	0.835714	0.880137	0.802508	0.895833	0.917241	0.79064	0.831818	0.866667
0.489796	0.75	0.928571	0.852941	0.976744	0.931034	0.372093	0.380952	0.166667	0.946429	0.77551	0.952381	0.588235	0.894737	0.757962	0.644444	0.527778	0.65625	0.632653	0.617021	0.690476
0.603774	0.488889	0.712329	0.485207	0.797357	0.596273	0.441964	0.484979	0.215054	0.785714	0.767327	0.864516	0.725962	0.929825	0.906977	0.853448	0.916129	0.981481	0.894161	0.886139	0.882653
0.678571	0.58	0.666667	0.547739	0.588957	0.635714	0.323671	0.279793	0.626667	0.657754	0.754386	0.571429	0.7603	0.890625	0.916084	0.865714	0.906736	0.901515	0.751515	0.92	0.954357
0.486486	0.738318	0.526627	0.445312	0.5	0.5625	0.26087	0.236364	0.61194	0.586957	0.811594	0.53125	0.884422	0.787879	0.809735	0.75	0.783784	0.776699	0.868421	0.774566	0.828221
0.466338	0.311475	0.713376	0.442975	0.71142	0.918803	0.283972	0.243564	0.104545	0.889831	0.875	0.900574	0.617486	0.880503	0.909859	0.888755	0.928082	0.937853	0.868605	0.891013	0.927562
0.604278	0.855072	0.579235	0.584	0.626168	0.658537	0.480263	0.493506	0.568966	0.675159	0.932836	0.644928	0.86911	0.967742	0.817308	0.911043	0.903614	0.945055	0.721973	0.914414	0.957929
0.392308	0.5	0.446043	0.452991	0.363636	0.361111	0.457364	0.446429	0.571429	0.410596	0.4	0.484848	0.467391	0.774648	0.647436	0.515924	0.740741	0.629213	0.679487	0.709091	0.778523
0.447853	0.422018	0.5	0.339623	0.333333	0.358333	0.126582	0.11039	0.0727273	0.48	0.536585	0.360656	0.45509	0.317073	0.567797	0.35426	0.727273	0.601942	0.616327	0.668831	0.683544
0.4	0.264706	0.746544	0.41841	0.706468	0.673469	0.464789	0.512438	0.3625	0.802521	0.857143	0.819355	0.810811	0.880597	0.903537	0.853242	0.887218	0.903509	0.842932	0.907489	0.914573
0.505051	0.666667	0.687023	0.561086	0.66548	0.639053	0.151515	0.127907	0.31746	0.715596	0.95	0.747126	0.912568	0.891667	0.934028	0.894198	1	0.911765	0.935275	0.880597	0.940299
0.674074	0.794393	0.639535	0.633333	0.57672	0.615385	0.265823	0.346405	0.40566	0.684211	0.909722	0.611399	0.919753	0.848101	0.921053	0.870722	0.885246	0.938596	0.863014	0.928105	0.968153
0.275093	0.189873	0.641115	0.439394	0.636735	0.612613	0.492114	0.460674	0.147059	0.832797	0.869159	0.882075	0.664921	0.813953	0.87468	0.859122	0.827957	0.884615	0.842723	0.846154	0.904605
0.485	0.393617	0.677083	0.508571	0.701149	0.567797	0.299492	0.287958	0.3125	0.901639	0.881356	0.927711	0.780142	0.925	0.847909	0.875817	0.903448	0.913793	0.909091	0.894737	0.927885
0.604167	0.765957	0.584615	0.604396	0.632768	0.6	0.323232	0.354839	0.507246	0.626506	0.737931	0.688312	0.799043	0.91453	0.773414	0.890845	0.883721	0.93985	0.88664	0.936275	0.939815
0.281046	0.266234	0.692547	0.425325	0.703125	0.692308	0.305085	0.282468	0.115702	0.891813	0.835616	0.920635	0.758993	0.868571	0.910588	0.854503	0.883721	0.894472	0.860068	0.908197	0.915361
0.223242	0.18018	0.492228	0.342857	0.517544	0.520661	0.237762	0.22619	0.0927835	0.601911	0.563786	0.615385	0.483333	0.6875	0.775671	0.742455	0.790076	0.716495	0.768916	0.548961	0.746667
0.713768	0.703297	0.74	0.513393	0.583333	0.92	0.303797	0.277397	0.214286	0.898026	0.879562	0.926174	0.757732	0.896104	0.921839	0.8975	0.937198	0.933735	0.862069	0.926518	0.928105
0.613821	0.544304	0.770115	0.454936	0.888889	0.639098	0.440529	0.302632	0.232558	0.915323	0.833333	0.929293	0.913462	0.883333	0.922156	0.88162	0.938679	0.934211	0.819048	0.904959	0.925926
0.0805369	0.120219	0.226277	0.155172	0.400576	0.37859	0.0224719	0.0112202	0.077381	0.402357	0.421439	0.334218	0.373429	0.36253	0.368027	0.433095	0.700637	0.398287	0.553653	0.440461	0.570513
0.496933	0.430108	0.717391	0.482517	0.880435	0.632812	0.289855	0.239437	0.209302	0.875969	0.84252	0.927419	0.619469	0.894737	0.912371	0.885463	0.847059	0.957895	0.861472	0.926174	0.976378
0.459821	0.393617	0.541833	0.424084	0.565714	0.467005	0.269608	0.223958	0.168539	0.585366	0.527919	0.531429	0.483092	0.76	0.927954	0.737892	0.794702	0.697987	0.691943	0.767241	0.75
0.421196	0.419512	0.590698	0.43804	0.56691	0.618182	0.324176	0.272464	0.203704	0.695652	0.713355	0.6825	0.698925	0.764444	0.837429	0.800643	0.855491	0.86383	0.850688	0.835735	0.84715
0.729412	0.582524	0.64497	0.481481	0.803828	0.597015	0.448087	0.402235	0.155844	0.878788	0.786164	0.936306	0.594595	0.802083	0.832579	0.903333	0.949153	0.912698	0.839286	0.888199	0.901961
0.689394	0.333333	0.686441	0.54386	0.727273	0.586667	0.53211	0.40678	0.0980392	0.918239	0.92	0.953846	0.71028	0.790123	0.923469	0.901478	0.909091	0.974359	0.89071	0.914062	0.933824
0.582915	0.6	0.8	0.745856	0.848485	0.822222	0.118721	0.109948	0.139535	0.849462	0.641975	0.866242	0.533784	0.720721	0.505814	0.528125	0.534247	0.391304	0.589372	0.528302	0.581152
0.204225	0.216867	0.742537	0.393103	0.827778	0.543307	0.345324	0.358333	0.440678	0.857741	0.826923	0.876289	0.828947	0.826087	0.843844	0.748276	0.893333	0.877698	0.794118	0.821705	0.81685
0.5	0.354545	0.721973	0.467456	0.831081	0.583333	0.25625	0.178378	0.142857	0.814103	0.848276	0.804348	0.852113	0.848485	0.89823	0.817829	0.866667	0.938776	0.878641	0.907407	0.932099
0.474747	0.294118	0.700935	0.511111	0.701923	0.534483	0.168539	0.158537	0.246154	0.891304	0.813953	0.897059	0.822785	0.77193	0.845238	0.821705	0.933333	0.903846	0.87931	0.91954	0.90099
0.336585	0.21	0.736402	0.426396	0.9	0.716535	0.36715	0.360465	0.163043	0.864407	0.784884	0.955696	0.666667	0.922222	0.879032	0.889796	0.88172	0.897196	0.892989	0.93722	0.954023
0.463612	0.407895	0.679558	0.481605	0.903485	0.604651	0.337875	0.289855	0.151515	0.869318	0.753968	0.873016	0.650273	0.890625	0.915989	0.866667	0.912791	0.937853	0.846667	0.865443	0.919255
0.273543	0.245098	0.62037	0.374269	0.805882	0.678756	0.151832	0.12234	0.122222	0.856383	0.765517	0.807692	0.805405	0.864078	0.855319	0.777409	0.890625	0.816667	0.861925	0.825	0.870588
0.6787	0.576087	0.654412	0.464135	0.723404	0.600791	0.284	0.28125	0.177305	0.84083	0.821739	0.820312	0.622378	0.90184	0.854103	0.858407	0.916031	0.865385	0.867021	0.910204	0.926316
0.677686	0.666667	0.68254	0.727273	0.637097	0.56962	0.47619	0.444444	0.473684	0.617391	0.651852	0.752577	0.608247	0.861111	0.980132	0.855263	0.888889	1	0.928571	0.921875	0.982143
0.758794	0.808511	0.472414	0.466667	0.478632	0.256545	0.407018	0.380734	0.592593	0.616022	0.481651	0.532338	0.375	0.328358	0.485887	0.628641	0.535714	0.61194	0.602837	0.781931	0.793548
0.48731	0.37561	0.612832	0.488778	0.64359	0.583691	0.237681	0.162921	0.104167	0.866822	0.788571	0.892157	0.716292	0.82	0.89009	0.820922	0.913669	0.879845	0.833815	0.87886	0.888571
0.742331	0.464646	0.769231	0.757396	0.705882	0.695652	0.392405	0.280702	0.224299	0.738372	0.563492	0.724832	0.510989	0.472973	0.417085	0.411215	0.366667	0.551724	0.479675	0.486239	0.416058
0.173077	0.12931	0.720472	0.464029	0.785366	0.74359	0.44335	0.437736	0.198113	0.951299	0.912	0.949772	0.864341	0.947368	0.95	0.932065	0.939086	0.945578	0.864532	0.953488	0.946341
0.655602	0.434483	0.698113	0.483871	0.625592	0.723022	0.391489	0.330144	0.184466	0.81893	0.899471	0.879377	0.716279	0.92126	0.926901	0.890909	0.923077	0.93662	0.883117	0.90404	0.913514
0.22439	0.215517	0.729258	0.430493	0.902326	0.763158	0.438776	0.379888	0.26087	0.851852	0.876543	0.940741	0.767742	0.909091	0.93871	0.891525	0.916667	0.957746	0.904891	0.877273	0.923077
0.717105	0.518519	0.737931	0.504132	0.768657	0.548611	0.483051	0.426087	0.220339	0.928571	0.881356	0.931298	0.617886	0.805556	0.891626	0.862069	0.939024	0.903614	0.906832	0.879433	0.939597
0.570552	0.666667	0.6625	0.595588	0.463636	0.512821	0.253623	0.353982	0.0606061	0.882759	0.882812	0.901408	0.606299	0.890244	0.851064	0.853659	0.731707	0.857143	0.770833	0.866242	0.896104
0.539792	0.418605	0.594096	0.365079	0.624606	0.533333	0.307393	0.235294	0.121212	0.781362	0.71179	0.825112	0.67803	0.759259	0.783163	0.716019	0.808219	0.796512	0.819372	0.786232	0.867069
0.497992	0.350365	0.667984	0.47807	0.688259	0.608889	0.148837	0.181102	0.217742	0.685714	0.839196	0.67757	0.892377	0.87	0.842809	0.853372	0.938272	0.929204	0.808594	0.902326	0.92766
0.403694	0.216667	0.687151	0.391198	0.779126	0.856643	0.241135	0.223301	0.255682	0.866995	0.764706	0.816817	0.791005	0.878661	0.883058	0.853226	0.900344	0.884328	0.855462	0.881319	0.927039
0.663194	0.682927	0.690566	0.457627	0.833333	0.671642	0.393701	0.408304	0.3	0.866906	0.771654	0.889423	0.677419	0.896552	0.926121	0.872576	0.897849	0.923567	0.90799	0.908772	0.957143
0.539683	0.5	0.681081	0.417722	0.819742	0.666667	0.289017	0.235294	0.0886076	0.756906	0.868966	0.814815	0.609626	0.85567	0.879167	0.856688	0.938272	0.883333	0.902703	0.881356	0.866667
0.513245	0.777251	0.627517	0.621622	0.570946	0.57485	0.33209	0.382143	0.481752	0.608108	0.932735	0.552995	0.933071	0.917241	0.786486	0.907463	0.960265	0.948052	0.927273	0.800797	0.828996
0.210526	0.145833	0.558442	0.368421	0.610526	0.5	0.27673	0.246479	0.407407	0.746575	0.645161	0.791946	0.746154	0.790323	0.804444	0.764103	0.813333	0.852941	0.771028	0.685039	0.77027
0.683908	0.904255	0.66	0.62585	0.633663	0.590278	0.461039	0.434783	0.518519	0.636364	0.951807	0.664706	0.943038	0.947368	0.847926	0.936306	0.891304	0.946667	0.889299	0.967532	0.972678
0.714912	0.496774	0.766423	0.502165	0.553506	0.9375	0.320675	0.334764	0.177632	0.916335	0.910053	0.903553	0.654545	0.866667	0.896341	0.847352	0.903226	0.929688	0.877551	0.87156	0.945148
0.64	0.777778	0.690141	0.555556	0.681818	0.571429	0.553846	0.473684	0.407407	0.752809	0.969697	0.777778	0.825397	0.961538	0.918367	0.895238	0.967213	0.98	0.765217	0.877551	0.885417
0.447552	0.388889	0.698864	0.497409	0.752747	0.755396	0.159091	0.115646	0.428571	0.694444	0.820755	0.792683	0.992701	0.955556	0.940397	0.966507	0.967742	0.976471	0.846154	0.898649	0.980519
0.482759	0.436364	0.631206	0.589744	0.716981	0.469136	0.368056	0.454545	0.265306	0.870504	0.887218	0.786325	0.548387	0.879121	0.937255	0.876712	0.86747	0.885714	0.827586	0.844444	0.91411
0.690265	0.488372	0.74359	0.451923	0.730337	0.590164	0.398058	0.292453	0.111111	0.916667	0.866667	0.962963	0.5	0.732143	0.889447	0.834395	0.939394	0.886792	0.89172	0.902439	0.890909
0.537671	0.446281	0.60559	0.451827	0.822967	0.833333	0.50838	0.480519	0.566265	0.848297	0.85214	0.868293	0.835206	0.895833	0.851351	0.874459	0.900415	0.944444	0.842825	0.927778	0.948905
0.475862	0.390244	0.712766	0.466667	0.848168	0.611111	0.432836	0.380208	0.205882	0.756579	0.725806	0.856164	0.683871	0.752941	0.846535	0.890625	0.879121	0.92381	0.884774	0.934641	0.956989
0.570621	0.380952	0.640523	0.561497	0.848276	0.538462	0.346939	0.290541	0.170213	0.854167	0.697917	0.875	0.5	0.791667	0.886179	0.84058	0.905882	0.958333	0.883721	0.92517	0.929078
0.603896	0.85124	0.644068	0.590604	0.583893	0.541667	0.167742	0.207101	0.441176	0.654088	0.92562	0.619835	0.908397	0.945205	0.914798	0.860697	0.846154	0.910112	0.859375	0.937888	0.878453
0.132143	0.117647	0.704724	0.387352	0.737557	0.716216	0.401674	0.376984	0.362903	0.865248	0.763158	0.849057	0.868545	0.757143	0.891967	0.795511	0.822485	0.879195	0.849412	0.917695	0.931271
0.51462	0.758621	0.580952	0.572222	0.684211	0.567308	0.345238	0.380711	0.654545	0.689873	0.910053	0.589147	0.924242	0.989011	0.94702	0.895349	0.849558	0.951456	0.934426	0.76506	0.788889
0.58125	0.537572	0.749319	0.583562	0.595122	0.823656	0.488818	0.457971	0.194915	0.448276	0.542373	0.427536	0.788344	0.646154	0.431493	0.496622	0.368932	0.358491	0.576302	0.369863	0.491477
0.595556	0.507937	0.591503	0.670732	0.625	0.545455	0.347458	0.302041	0.487805	0.603175	0.632353	0.562814	0.615789	0.9	0.95941	0.86901	0.940678	0.9375	0.740614	0.904977	0.833992
0.579208	0.422222	0.753846	0.45	0.752874	0.844262	0.141975	0.115607	0.215686	0.807453	0.893082	0.780488	0.890411	0.902913	0.937173	0.901288	0.961538	0.964286	0.902878	0.935294	0.964072
0.563536	0.571429	0.60177	0.44382	0.776978	0.717949	0.318182	0.306977	0.175	0.899497	0.885714	0.89404	0.682119	0.921569	0.873239	0.902985	0.842697	0.931624	0.869159	0.895288	0.923077
0.681319	0.983871	0.828283	0.695652	0.565657	0.587156	0.44086	0.483146	0.885714	0.747967	0.93	0.683168	0.972477	0.979592	0.954198	0.905063	0.963636	0.95122	0.894737	0.952055	0.970149
0.0328947	0.0625	0.421965	0.205128	0.418182	0.43	0.0612245	0.0934579	0.0952381	0.0422535	0.0775862	0.107143	0.480769	0.131148	0.02746	0.0691824	0.117021	0.0647482	0.126582	0.168182	0.102564
0.558282	0.522388	0.735849	0.441558	0.675824	0.636771	0.435028	0.39759	0.259259	0.93254	0.857143	0.865385	0.819444	0.873874	0.897959	0.884393	0.902256	0.90566	0.870091	0.876847	0.918478
0.670732	0.54717	0.711111	0.685393	0.825243	0.894737	0.381579	0.530303	0.212121	0.842105	0.705882	0.935484	0.575342	0.574468	0.44697	0.440945	0.508772	0.526316	0.540984	0.478261	0.616667
0.350877	0.265306	0.6	0.394595	0.701863	0.772727	0.361702	0.402235	0.307692	0.86087	0.772727	0.848485	0.729167	0.885417	0.893443	0.831169	0.882883	0.872549	0.809353	0.840659	0.891089
0.586207	0.45	0.757679	0.484848	0.664835	0.939103	0.240418	0.202091	0.2	0.926518	0.895522	0.930796	0.798479	0.883212	0.921053	0.878855	0.980645	0.95302	0.892583	0.922509	0.965035
0.5	0.419355	0.696429	0.481481	0.745455	0.622222	0.129032	0.118421	0.103448	0.907407	0.701923	0.830986	0.73913	0.935484	0.821429	0.851562	0.939394	0.915254	0.90184	0.95098	0.95098
0.312253	0.363636	0.633094	0.396476	0.515748	0.677215	0.285714	0.283582	0.306667	0.649819	0.82	0.695876	0.754808	0.8125	0.728873	0.808874	0.880435	0.855263	0.809701	0.807512	0.84127
0.455882	0.436782	0.693333	0.514563	0.646409	0.779487	0.0652174	0.0367647	0.204819	0.755556	0.849558	0.696552	0.911111	0.958904	0.909605	0.915663	1	0.917808	0.961832	0.944954	0.884058
0.632653	0.9	0.702703	0.698795	0.508197	0.629032	0.48913	0.493827	0.769231	0.576471	0.928571	0.808	0.877551	0.917808	0.940299	0.892308	0.933333	0.92	0.880597	0.931507	0.952381
0.470199	0.283019	0.640777	0.470199	0.739837	0.666667	0.727273	0.644809	0.407407	0.860606	0.922581	0.926829	0.666667	0.842105	0.907173	0.911111	0.889831	0.929412	0.871508	0.923497	0.918919
0.603113	0.406863	0.654167	0.434389	0.632653	0.853372	0.113139	0.0610329	0.0728477	0.781818	0.85	0.854406	0.630252	0.880952	0.888571	0.835498	0.928058	0.931973	0.799031	0.844156	0.894737
0.560784	0.337209	0.687764	0.476636	0.716495	0.603604	0.176166	0.173516	0.243902	0.893023	0.869318	0.87037	0.812834	0.891156	0.891026	0.890411	0.913462	0.961039	0.856209	0.874419	0.90991
0.676301	0.72093	0.531073	0.493421	0.413462	0.392593	0.188312	0.167488	0.277778	0.467836	0.604027	0.443548	0.503067	0.603175	0.719008	0.56	0.714286	0.716981	0.770161	0.725714	0.855814
0.721649	0.906667	0.566929	0.63964	0.584507	0.540323	0.464567	0.383333	0.618182	0.603448	0.918367	0.681818	0.932836	0.833333	0.905579	0.784861	0.878788	0.820755	0.87619	0.919643	0.934426
0.493333	0.435294	0.718593	0.406897	0.685315	0.681159	0.195489	0.138158	0.161765	0.837989	0.83871	0.895522	0.79845	0.895349	0.825137	0.803828	0.873418	0.930556	0.881081	0.893333	0.923567
0.602041	0.45977	0.714286	0.484472	0.798942	0.536232	0.22335	0.216561	0.189189	0.844444	0.798701	0.758929	0.862275	0.898876	0.891129	0.873362	0.873684	0.923077	0.848214	0.899371	0.928144
0.575758	0.595238	0.801587	0.753281	0.637555	0.882114	0.497573	0.543434	0.493333	0.498824	0.526738	0.550676	0.840764	0.622951	0.297753	0.531136	0.678967	0.551724	0.57971	0.628514	0.618421
0.481229	0.341463	0.790698	0.484716	0.543253	0.884848	0.17284	0.166667	0.0967742	0.939516	0.891429	0.887324	0.747619	0.870056	0.898305	0.85	0.861702	0.932886	0.907489	0.873362	0.937198
0.72619	0.863636	0.675325	0.358696	0.555556	0.633333	0.025	0	0.0454545	0.77381	0.808511	0.723404	0.827957	0.891892	0.819608	0.692308	0.794872	0.803571	0.836478	0.675325	0.91
0.53	0.442308	0.711409	0.54955	0.62931	0.577465	0.346535	0.387387	0.730769	0.669421	0.869919	0.666667	0.813187	1	0.893023	0.898305	0.902174	0.890909	0.946602	0.936508	0.915888
0.556863	0.613497	0.653716	0.541152	0.63617	0.677333	0.24165	0.305747	0.220859	0.689013	0.770419	0.677043	0.772467	0.949458	0.929339	0.922515	0.934932	0.939716	0.812616	0.943662	0.944072
0.630319	0.492063	0.756637	0.53317	0.647303	0.637755	0.443864	0.425837	0.231884	0.868895	0.871622	0.919708	0.709302	0.936782	0.929088	0.875252	0.936396	0.967742	0.910256	0.931818	0.960733
0.385507	0.24581	0.634146	0.421212	0.770235	0.651568	0.429851	0.433908	0.245283	0.893258	0.85044	0.856618	0.866667	0.866279	0.891765	0.857692	0.87766	0.882927	0.852941	0.875	0.923077
0.393939	0.460177	0.552632	0.452514	0.701087	0.602564	0.110345	0.0490798	0.0882353	0.699422	0.751553	0.715328	0.764706	0.846154	0.876866	0.835249	0.886598	0.844828	0.837321	0.831081	0.903409
0.464646	0.441176	0.718147	0.431818	0.849765	0.725806	0.356808	0.372093	0.142857	0.752381	0.79	0.865169	0.633136	0.803279	0.916129	0.814925	0.887417	0.914474	0.933511	0.931034	0.966667
0.320988	0.425287	0.484	0.490291	0.58209	0.564286	0.148305	0.131222	0.268519	0.568282	0.806122	0.586826	0.755656	0.790476	0.78979	0.790368	0.832168	0.871212	0.797814	0.852321	0.858974
0.425287	0.481481	0.673611	0.593023	0.492537	0.533333	0.407767	0.44	0.230769	0.778846	0.88764	0.58209	0.516129	0.897959	0.887006	0.786517	0.896552	0.870968	0.730539	0.895833	0.885965
0.565934	0.494505	0.764957	0.478261	0.936306	0.666667	0.567708	0.581522	0.385714	0.837662	0.8	0.877095	0.666667	0.886792	0.902985	0.901141	0.980198	0.919192	0.92562	0.94012	0.963158
0.335443	0.202703	0.816667	0.431655	0.612903	0.666667	0.407143	0.421769	0.206349	0.89759	0.787879	0.877551	0.768212	0.888889	0.895238	0.859438	0.915789	0.879121	0.839216	0.891473	0.901408
0.876543	0.818182	0.747126	0.653846	0.65	0.506173	0.356164	0.447059	0.694444	0.822222	0.947368	0.654762	0.875	0.869565	0.925	0.876106	0.933333	0.938776	0.9125	0.901235	0.974684
0.485981	0.75	0.581197	0.546667	0.527778	0.675	0.325301	0.238636	0.636364	0.6	0.907407	0.627119	0.9375	0.974359	0.796512	0.919708	0.956044	0.928571	0.775	0.820896	0.826446
0.672619	0.646341	0.700637	0.640719	0.557047	0.586207	0.419162	0.345455	0.465517	0.641509	0.725664	0.629032	0.652695	0.928571	0.938628	0.931655	0.897436	0.93617	0.868571	0.919786	0.935185
0.790795	0.782609	0.348432	0.282486	0.322581	0.217105	0.0916031	0.2	0.275862	0.286364	0.4	0.607143	0.262443	0.692771	0.383534	0.552239	0.5	0.392523	0.633136	0.707071	0.559105
0.372449	0.288462	0.671587	0.413333	0.779343	0.865672	0.3361	0.294118	0.119565	0.885246	0.825893	0.873494	0.539216	0.877863	0.894144	0.891304	0.896296	0.938776	0.892183	0.919283	0.884921
0.545455	0.478992	0.595588	0.429293	0.831325	0.647059	0.373585	0.309859	0.191176	0.808219	0.771028	0.894737	0.740113	0.880342	0.84589	0.854093	0.863636	0.914773	0.838488	0.866279	0.913386
0.766667	0.566667	0.699588	0.534247	0.926724	0.584475	0.618474	0.639831	0.0869565	0.887931	0.793103	0.97	0.690608	0.903226	0.936709	0.898305	0.945055	0.952663	0.888545	0.941176	0.916667
0.390071	0.236842	0.706349	0.377953	0.743119	0.711712	0.340909	0.242105	0.25641	0.854305	0.855769	0.831933	0.775362	0.936508	0.868613	0.831731	0.932584	0.897436	0.836634	0.718519	0.896825
0.47541	0.333333	0.521127	0.440367	0.587302	0.581395	0.393939	0.286885	0.173913	0.761062	0.77686	0.841584	0.748092	0.830986	0.845161	0.836601	0.873684	0.876712	0.773196	0.761905	0.788321
0.417647	0.323276	0.624567	0.377358	0.694761	0.619926	0.225	0.19646	0.113636	0.854701	0.829885	0.864407	0.756466	0.820847	0.839408	0.826381	0.855072	0.852665	0.851628	0.836555	0.865832
0.630058	0.773196	0.668831	0.504274	0.705556	0.701149	0.398649	0.267442	0.285714	0.784946	0.904	0.757353	0.910345	0.956044	0.878049	0.907173	0.970588	0.969697	0.755435	0.921569	0.966292
0.506667	0.666667	0.634615	0.5125	0.649123	0.68254	0.435484	0.325	0.833333	0.655914	0.96875	0.675676	0.958763	0.911111	0.93913	0.859813	0.941176	0.986301	0.869048	0.876289	0.881356
0.534759	0.467626	0.519553	0.564103	0.785047	0.67931	0.236486	0.123288	0.159574	0.814371	0.787671	0.834225	0.64977	0.893333	0.875706	0.86129	0.932584	0.928571	0.887805	0.929348	0.96
0.628099	0.395062	0.764192	0.751037	0.841121	0.884848	0.415179	0.349282	0.247191	0.834677	0.714286	0.836158	0.497561	0.79646	0.55443	0.45	0.460177	0.47541	0.582524	0.552511	0.614719
0.549223	0.47541	0.645161	0.415301	0.634146	0.517241	0.40991	0.345679	0.265306	0.802817	0.837989	0.833333	0.614525	0.759615	0.829653	0.823077	0.850575	0.834586	0.807692	0.868526	0.837963
0.917647	0.735294	0.932039	0.911392	0.909091	0.910448	0.473684	0.446809	0.433333	0.906542	0.762376	0.939759	0.725275	0.6	0.672222	0.60241	0.659341	0.623529	0.516432	0.604027	0.653061
0.524173	0.446667	0.601671	0.473973	0.711799	0.548753	0.306878	0.242188	0.118421	0.822542	0.836257	0.868812	0.788265	0.902542	0.87156	0.861745	0.833333	0.880531	0.814815	0.912145	0.898876
0.315574	0.242991	0.493392	0.42246	0.735849	0.601351	0.169903	0.142105	0.0608696	0.803571	0.78534	0.759358	0.527473	0.773723	0.899654	0.795367	0.863158	0.790323	0.765957	0.850267	0.798883
0.44586	0.662651	0.528497	0.642424	0.5	0.55	0.398844	0.377143	0.55	0.649123	0.823204	0.534483	0.848485	0.788462	0.82732	0.73913	0.885246	0.863309	0.816547	0.873786	0.902913
0.483607	0.433333	0.769737	0.439716	0.741071	0.732558	0.401709	0.390728	0.111111	0.767123	0.747664	0.772727	0.807018	0.953846	0.738806	0.883978	0.939394	0.946809	0.904762	0.937888	0.958333
0.493151	0.266667	0.657895	0.525641	0.615385	0.666667	0.555556	0.443038	0.266667	0.895349	0.936508	0.954545	0.644444	0.916667	0.896552	0.881356	0.890625	0.981481	0.918033	0.894737	0.923077
0.583691	0.512195	0.743697	0.431818	0.705686	0.656904	0.304762	0.279621	0.192982	0.734177	0.808511	0.777778	0.755319	0.927928	0.898413	0.852243	0.932203	0.946154	0.882883	0.808411	0.92823
0.615385	0.402985	0.596639	0.510417	0.681416	0.647059	0.363636	0.383333	0.153846	0.877193	0.903614	0.852273	0.76	0.884058	0.820988	0.871166	0.982759	0.940476	0.855856	0.715596	0.930435
0.829268	0.803279	0.589091	0.4375	0.627119	0.323308	0.133333	0.0972973	0.298851	0.710037	0.60181	0.449198	0.412844	0.445783	0.757835	0.592287	0.8	0.766667	0.697674	0.823009	0.712329
0.373444	0.267206	0.738574	0.397022	0.766169	0.903465	0.314685	0.287081	0.08125	0.924078	0.89589	0.92029	0.616337	0.880597	0.908546	0.865325	0.903226	0.913223	0.880389	0.915493	0.9217
0.525346	0.453202	0.674528	0.43662	0.804933	0.686792	0.314943	0.234104	0.276596	0.85755	0.857143	0.812883	0.888889	0.901042	0.904082	0.852727	0.913636	0.93299	0.895545	0.930723	0.92011
0.824561	0.863636	0.772727	0.438914	0.626761	0.576271	0.153488	0.0333333	0.171429	0.780488	0.860759	0.785714	0.571429	0.792899	0.778816	0.583942	0.83871	0.874214	0.9	0.899598	0.826255
0.868852	0.742424	0.923077	0.952941	0.916031	0.961702	0.353535	0.300885	0.428571	0.915888	0.8	0.885246	0.81982	0.619718	0.709497	0.6	0.678571	0.588235	0.596154	0.695652	0.616162
0.552817	0.484979	0.699588	0.446301	0.753112	0.684049	0.197479	0.143154	0.13253	0.88501	0.918919	0.923445	0.791569	0.892157	0.922764	0.911392	0.912458	0.902367	0.875	0.934322	0.946984
0.557927	0.401869	0.762712	0.414474	0.705202	0.738462	0.27	0.32716	0.202703	0.929412	0.878676	0.914634	0.848485	0.882075	0.895522	0.885149	0.914573	0.943662	0.901437	0.905882	0.909348
0.24821	0.165414	0.713092	0.397476	0.803419	0.696809	0.409605	0.41954	0.111111	0.913433	0.845588	0.882943	0.659933	0.914286	0.90709	0.838574	0.920188	0.85641	0.869018	0.923267	0.91411
0.634409	0.2	0.622807	0.539216	0.628571	0.612245	0.421569	0.417722	0.25	0.638298	0.255814	0.610169	0.245283	0.408451	0.316239	0.35	0.326087	0.442308	0.350746	0.202381	0.244444
0.0598007	0.0943396	0.548463	0.34891	0.340249	0.42029	0.116279	0.142105	0.147059	0.091314	0.121037	0.129412	0.372308	0.128405	0.0771277	0.109843	0.124183	0.0898876	0.227679	0.159145	0.148883
0.4875	0.345679	0.60989	0.453901	0.867133	0.62069	0.484848	0.409938	0.244898	0.840491	0.663551	0.813953	0.617886	0.821429	0.886179	0.838863	0.93617	0.901786	0.834101	0.865497	0.893939
0.211864	0.225	0.814286	0.426357	0.857143	0.69863	0.513043	0.350515	0.678571	0.895238	0.977273	0.897436	0.853211	0.920635	0.938202	0.92891	0.898876	0.933333	0.853801	0.961832	0.925676
0.944	0.529032	0.929712	0.914894	0.95942	0.941304	0.514768	0.593156	0.405263	0.935673	0.638298	0.938776	0.644788	0.739884	0.630137	0.713303	0.788991	0.791367	0.631902	0.548822	0.567227
0.901695	0.851064	0.712329	0.755208	0.938144	0.735484	0.349558	0.265217	0.314286	0.79878	0.591093	0.732955	0.4	0.5	0.491124	0.561702	0.827225	0.619048	0.630631	0.582555	0.386207
0.515464	0.435028	0.783394	0.549815	0.796703	0.48731	0.410596	0.432203	0.240741	0.839465	0.878049	0.79476	0.597015	0.8125	0.92033	0.837838	0.949495	0.86875	0.889968	0.918149	0.944
0.483607	0.181818	0.690647	0.535433	0.555556	0.891892	0.289256	0.259542	0.244444	0.909091	0.807692	0.904762	0.745098	0.904255	0.937931	0.831081	0.928571	0.922222	0.871795	0.948718	0.947826
0.08933	0.101852	0.254839	0.08742	0.324168	0.398844	0.00762527	0.00401606	0	0.301026	0.374131	0.24256	0.308921	0.49652	0.360731	0.43957	0.446809	0.574597	0.685374	0.349125	0.425767
0.564516	0.440678	0.706977	0.457627	0.659193	0.869919	0.232227	0.173267	0.181818	0.849372	0.875	0.89418	0.737374	0.937931	0.897059	0.878431	0.92	0.979167	0.893536	0.930851	0.925
0.598726	0.369369	0.837209	0.759036	0.880952	0.873096	0.108844	0.1	0.135135	0.845161	0.777108	0.879581	0.637681	0.804124	0.607595	0.631373	0.4	0.567901	0.630872	0.495327	0.723881
0.49505	0.823529	0.68125	0.658333	0.538462	0.52381	0.416667	0.341667	0.724138	0.555556	0.913462	0.763889	0.957143	0.915254	0.931429	0.806931	0.95	0.886179	0.877419	0.895238	0.882353
0.598425	0.372549	0.640625	0.475728	0.664557	0.908163	0.254098	0.186047	0.246753	0.9	0.836364	0.910256	0.709677	0.933333	0.910345	0.904977	0.954545	0.956522	0.842105	0.903509	0.878788
0.261411	0.618497	0.059322	0.0483271	0.0754717	0.0968661	0.331839	0.25	0.664336	0.155894	0.859375	0.233607	0.782278	0.213675	0.0721003	0.502098	0.115385	0.299539	0.274143	0.399433	0.283582
0.614525	0.428571	0.625	0.409639	0.784211	0.792079	0.170588	0.251799	0.152778	0.77027	0.722973	0.816993	0.681159	0.960784	0.893878	0.929167	0.88	0.917647	0.883117	0.885246	0.854167
0.395833	0.578755	0.568773	0.531674	0.569472	0.625995	0.197697	0.190889	0.525346	0.609982	0.916859	0.592998	0.89876	0.889251	0.810559	0.892086	0.844358	0.897163	0.758571	0.937634	0.919643
0.59	0.485981	0.908046	0.857143	0.877551	0.94898	0.357143	0.24	0.337662	0.854545	0.72973	0.840426	0.62037	0.902439	0.617925	0.49697	0.641509	0.606061	0.72043	0.543478	0.652174
0.61236	0.935484	0.556886	0.6	0.646259	0.622951	0.247253	0.304348	0.688889	0.666667	0.94964	0.688679	0.96124	0.941748	0.921053	0.887255	0.930233	0.975207	0.831522	0.829545	0.94382
0.744928	0.468571	0.879487	0.862805	0.844086	0.912664	0.436047	0.345395	0.285714	0.857616	0.577206	0.88	0.629252	0.468927	0.550562	0.549751	0.616822	0.64467	0.560748	0.565543	0.518405
0.637631	0.562044	0.73955	0.4375	0.824627	0.661616	0.30916	0.24735	0.0840336	0.93871	0.873984	0.954128	0.750943	0.961538	0.921717	0.903614	0.901235	0.926108	0.888128	0.942748	0.939286
0.620939	0.513158	0.625	0.5	0.660714	0.648221	0.269231	0.190283	0.141509	0.868726	0.921182	0.881148	0.643478	0.89726	0.880519	0.880383	0.918239	0.932927	0.915888	0.880952	0.937984
0.472222	0.263158	0.728477	0.411348	0.836207	0.684211	0.434524	0.385714	0.12	0.921687	0.859375	0.939597	0.692308	0.901235	0.923077	0.854701	0.896	0.894737	0.882353	0.93617	0.93038
0.895954	0.666667	0.909091	0.854545	0.870588	0.980769	0.449275	0.393333	0.387755	0.972727	0.691275	0.921053	0.307692	0.55	0.667925	0.561404	0.643836	0.455556	0.700389	0.715232	0.705036
0.262295	0.047619	0.714286	0.492424	0.810811	0.553846	0.6	0.5	0.24	0.87037	0.884956	0.917808	0.752688	0.854839	0.915179	0.826484	0.959184	0.944444	0.876812	0.886364	0.906667
0.661972	0.418919	0.748299	0.450382	0.865248	0.596639	0.510791	0.458333	0.1	0.72619	0.793388	0.909091	0.675978	0.887324	0.889447	0.899497	0.848739	0.923913	0.864	0.89375	0.973856
0.513889	0.363636	0.702128	0.46875	0.644068	0.623853	0.407692	0.478873	0.318841	0.926667	0.84	0.926829	0.810219	0.921875	0.85641	0.86802	0.909091	0.917647	0.882114	0.905512	0.94697
0.43	0.924051	0.587838	0.554455	0.690265	0.772727	0.115108	0.130435	0.59375	0.691919	0.918239	0.696429	0.91358	0.96875	0.910811	0.922261	0.974576	0.987013	0.924051	0.929412	0.933962
0.363229	0.5	0.577273	0.597701	0.585153	0.567568	0.213836	0.153005	0.4375	0.545455	0.765625	0.587302	0.748571	0.816667	0.88664	0.825758	0.80198	0.913462	0.821818	0.943878	0.954774
0.878505	0.684211	0.957746	0.985915	1	0.938776	0.757353	0.69697	0.576923	0.95	0.813084	0.982759	0.77193	0.616667	0.668712	0.686364	0.622951	0.578947	0.681159	0.812865	0.722222
0.547009	0.68	0.410596	0.413333	0.375	0.330435	0.331169	0.327957	0.44	0.352941	0.361702	0.368421	0.352113	0.576923	0.548936	0.495868	0.662921	0.54321	0.575472	0.770408	0.809091
0.558282	0.617647	0.717703	0.421488	0.740741	0.65	0.34127	0.2	0.428571	0.727891	0.853333	0.643564	0.81746	0.88	0.913357	0.857798	0.969072	0.921053	0.85159	0.884615	0.852113
0.573643	0.578947	0.63871	0.536232	0.80597	0.54902	0.448276	0.551724	0.075	0.777778	0.813433	0.795918	0.77551	0.931373	0.859375	0.850679	0.900901	0.964286	0.911392	0.858757	0.974619
0.878049	0.627586	0.837963	0.808333	0.849582	0.826715	0.229572	0.231441	0.29	0.841379	0.605714	0.816176	0.568905	0.589744	0.543408	0.475248	0.45	0.582677	0.56682	0.527473	0.55122
0.587302	0.5	0.641667	0.473684	0.892308	0.537037	0.40458	0.326316	0.05	0.686131	0.772358	0.882979	0.61165	0.855072	0.83908	0.801242	0.813725	0.895349	0.895288	0.893617	0.917808
0.527027	0.666667	0.504587	0.418605	0.508197	0.682353	0.311111	0.2	0.190476	0.601942	0.734104	0.619048	0.793814	0.719008	0.77	0.728448	0.814815	0.855556	0.8	0.839196	0.847368
0.473684	0.5	0.532164	0.34058	0.513043	0.534483	0.197279	0.22973	0.194444	0.71875	0.767442	0.747253	0.774194	0.795181	0.798206	0.696203	0.814815	0.824742	0.707547	0.774359	0.735632
0.592233	0.471264	0.76699	0.46114	0.864979	0.581114	0.390244	0.487562	0.227848	0.821429	0.872832	0.901709	0.719828	0.913043	0.885057	0.866029	0.949495	0.932039	0.851266	0.910448	0.933333
0.538776	0.450704	0.657895	0.432292	0.647799	0.586207	0.268421	0.110497	0.296296	0.762136	0.877193	0.748148	0.849624	0.88	0.857143	0.785455	0.830645	0.918919	0.864486	0.881423	0.907489
0.407843	0.285714	0.69697	0.398907	0.695652	0.698925	0.245192	0.204444	0.352113	0.876147	0.75419	0.765152	0.796296	0.836364	0.59697	0.775735	0.891026	0.858896	0.87069	0.903382	0.901554
0.643087	0.548387	0.726316	0.421875	0.641434	0.907216	0.191304	0.167315	0.108108	0.875	0.888412	0.939815	0.767241	0.944444	0.930029	0.849057	0.90566	0.894118	0.864583	0.884615	0.921348
0.509434	0.362319	0.695652	0.411765	0.687075	0.682692	0.113333	0.0877193	0.0582524	0.913978	0.741722	0.933962	0.744681	0.826087	0.802198	0.851351	0.938596	0.914894	0.859712	0.924528	0.890244
0.5625	0.661972	0.649573	0.617021	0.509259	0.6125	0.230769	0.254717	0.536585	0.627119	0.917355	0.638298	0.943925	0.8	0.936306	0.854651	0.865385	0.948052	0.90411	0.886792	0.891892
0.282209	0.309524	0.411043	0.333333	0.375758	0.430657	0.192308	0.0820896	0.4	0.432432	0.617021	0.442623	0.66443	0.623656	0.668224	0.594262	0.543478	0.544554	0.728	0.830769	0.659864
0.570896	0.512195	0.669291	0.418182	0.852941	0.72	0.366667	0.391892	0.149254	0.855856	0.780899	0.850515	0.666667	0.92562	0.893617	0.858824	0.901099	0.934959	0.870317	0.921348	0.939914
0.509434	0.794118	0.65873	0.556604	0.556818	0.561404	0.365591	0.350515	0.714286	0.583333	0.927711	0.630769	0.923077	0.854545	0.845161	0.885714	0.925373	0.859375	0.910959	0.931034	0.847458
0.186047	0.286486	0.17942	0.0987013	0.229111	0.313433	0.18543	0.0919881	0.125	0.268097	0.278571	0.241379	0.247678	0.351351	0.442623	0.351003	0.615741	0.528796	0.430267	0.45515	0.491525
0.76087	0.96875	0.636364	0.767442	0.60241	0.672414	0.346154	0.35	0.464286	0.756757	0.888889	0.7	0.846154	0.972973	0.935135	0.949045	1	1	0.928571	0.971429	1
0.53	0.393701	0.637168	0.543269	0.685	0.820896	0.232877	0.220779	0.0769231	0.432773	0.411429	0.424528	0.51	0.558621	0.351429	0.435356	0.529915	0.333333	0.600522	0.369863	0.385246
0.734375	0.553571	0.640212	0.474026	0.788321	0.644444	0.544379	0.475676	0.0983607	0.895	0.898551	0.874214	0.632911	0.819149	0.919463	0.903704	0.892562	0.97	0.825623	0.87574	0.96319
0.550218	0.46	0.403279	0.285714	0.289941	0.352113	0.222772	0.142222	0.305263	0.40613	0.454106	0.360544	0.327014	0.470199	0.440476	0.412987	0.603659	0.59589	0.649315	0.725806	0.66065
0.417143	0.4	0.634146	0.425926	0.569767	0.542373	0.164103	0.190751	0.111111	0.755365	0.747253	0.721461	0.677596	0.801887	0.743363	0.810036	0.905172	0.894118	0.81982	0.727273	0.860465
0.192982	0.452381	0.51505	0.878788	0.653631	0.642254	0.265896	0.195035	0.682927	0.449568	0.262136	0.403727	0.917889	0.944	0.957187	0.950469	0.957364	0.919003	0.920821	0.969309	0.868946
0.623656	0.661017	0.663462	0.611111	0.633508	0.534653	0.306122	0.344538	0.454545	0.655844	0.748031	0.630435	0.753086	0.908163	0.956284	0.901288	0.9	0.895349	0.918919	0.969925	0.843284
0.591837	0.292308	0.637931	0.47	0.709677	0.631148	0.186441	0.156716	0.213333	0.858065	0.962025	0.92437	0.84375	0.857143	0.857988	0.864078	0.949495	0.893333	0.91195	0.916031	0.921875
0.413978	0.315287	0.772816	0.439842	0.605505	0.91423	0.186551	0.162791	0.147783	0.915315	0.906475	0.887356	0.714607	0.909747	0.929825	0.858117	0.898734	0.925081	0.871222	0.892857	0.925
0.306358	0.285714	0.690763	0.363636	0.814103	0.736264	0.353741	0.354286	0.155556	0.872928	0.887931	0.902655	0.732394	0.83	0.838298	0.808081	0.94382	0.89011	0.892	0.883178	0.820809
0.582524	0.447368	0.716895	0.427027	0.873096	0.916667	0.114428	0.109453	0.108696	0.9	0.881988	0.926174	0.822485	0.909091	0.945525	0.908745	0.95098	0.937008	0.920863	0.949495	0.927885
0.473684	0.375	0.711934	0.435644	0.656109	0.615385	0.216931	0.33195	0.213483	0.9	0.8	0.846154	0.887892	0.846774	0.814815	0.888502	0.895833	0.915584	0.876923	0.914286	0.897674
0.389189	0.364103	0.658291	0.543284	0.562327	0.619469	0.38172	0.413437	0.284024	0.78635	0.917981	0.736994	0.741176	0.900943	0.924632	0.880911	0.847458	0.935622	0.87384	0.936963	0.904255
0.472527	0.686275	0.623711	0.522613	0.398601	0.767677	0.114286	0.154255	0.0740741	0.502762	0.507812	0.375	0.751553	0.405405	0.347107	0.247664	0.327586	0.267327	0.424908	0.311111	0.406897
0.542654	0.369697	0.626437	0.418182	0.639151	0.904225	0.364943	0.37464	0.373626	0.909739	0.894904	0.896936	0.898592	0.862222	0.919643	0.838235	0.753086	0.834146	0.879917	0.90407	0.882883
0.443243	0.5	0.562189	0.561905	0.564655	0.644578	0.177419	0.184783	0.37037	0.627551	0.74	0.582915	0.678218	0.882353	0.935115	0.879257	0.865854	0.949153	0.928571	0.746914	0.715152
0.574324	0.428571	0.686131	0.431034	0.80303	0.894118	0.425373	0.333333	0.0784314	0.93662	0.907563	0.940594	0.724771	0.84127	0.931579	0.917197	0.945652	0.941176	0.871486	0.952	0.931624
0.5	0.376682	0.608899	0.432515	0.724936	0.620253	0.447721	0.371007	0.369159	0.812821	0.840206	0.864865	0.89548	0.855856	0.876325	0.82342	0.835616	0.86747	0.903114	0.903981	0.927885
0.83432	0.925926	0.475758	0.329317	0.601852	0.450867	0.29661	0.291291	0.354839	0.592357	0.712418	0.471861	0.6	0.416667	0.804455	0.512019	0.65035	0.724138	0.773869	0.724138	0.783198
0.365462	0.29	0.596	0.367021	0.490385	0.5	0.139037	0.0964912	0.179487	0.851852	0.713592	0.794286	0.681373	0.80531	0.743202	0.753165	0.8	0.811321	0.757785	0.831731	0.778689
0.49375	0.301887	0.777108	0.411765	0.679612	0.672043	0.296774	0.246667	0.326316	0.862069	0.87218	0.837209	0.867021	0.933333	0.887701	0.883621	0.867925	0.918367	0.876106	0.919355	0.933333
0.630137	0.295455	0.511364	0.609091	0.54	0.392	0.28	0.196891	0.0810811	0.473282	0.16185	0.316129	0.219178	0.241071	0.128527	0.176471	0.258993	0.18018	0.291815	0.377551	0.393064
0.641221	0.522388	0.810345	0.764706	0.831933	0.921875	0.212389	0.157895	0.185185	0.834783	0.714286	0.919708	0.875	0.846154	0.614907	0.456853	0.510204	0.68	0.647059	0.425926	0.7
0.612903	0.45977	0.707424	0.433962	0.620482	0.91195	0.183333	0.143791	0.102941	0.901235	0.886179	0.930769	0.673913	0.831461	0.867021	0.818182	0.927711	0.858586	0.93578	0.905882	0.914286
0.61811	0.39604	0.68	0.517241	0.666667	0.605505	0.355731	0.265823	0.0972222	0.910781	0.893023	0.89418	0.766082	0.909836	0.921053	0.877551	0.92	0.959459	0.861199	0.920561	0.960159
0.615873	0.507463	0.718085	0.342657	0.760504	0.568	0.2125	0.214744	0.22695	0.850153	0.768382	0.865942	0.81	0.860606	0.829146	0.836653	0.81405	0.843373	0.828413	0.834983	0.866438
0.404494	0.545455	0.437908	0.547826	0.503759	0.423529	0.251969	0.265625	0.321429	0.5	0.725191	0.516667	0.721088	0.887097	0.66065	0.842857	0.756522	0.819277	0.707317	0.690476	0.860465
0.683333	0.964706	0.344	0.346821	0.281081	0.339806	0.239583	0.172727	0.390244	0.399015	0.545872	0.401961	0.532468	0.598425	0.637631	0.490798	0.726619	0.614679	0.669492	0.550218	0.639423
0.428571	0.274194	0.66092	0.426901	0.797297	0.631579	0.372449	0.283133	0.0681818	0.879121	0.883721	0.889831	0.612403	0.865169	0.925676	0.869565	0.858209	0.89916	0.866379	0.932735	0.905473
0.457143	0.491228	0.707317	0.477366	0.88189	0.52027	0.407115	0.389105	0.411111	0.869732	0.852217	0.905941	0.852679	0.834586	0.871257	0.859873	0.899329	0.9	0.861538	0.85098	0.947154
0.511628	0.333333	0.727273	0.431138	0.907216	0.607407	0.276382	0.176768	0.189655	0.912791	0.834395	0.907143	0.898204	0.85	0.88	0.875399	0.901961	0.937984	0.878289	0.830769	0.929348
0.361446	0.9	0.528986	0.519608	0.619048	0.659091	0.349206	0.237624	0.583333	0.5625	0.853933	0.552239	0.893443	0.943396	0.89272	0.878788	0.857143	0.925373	0.815951	0.795322	0.9625
0.578261	0.341176	0.654902	0.429379	0.821577	0.630435	0.558594	0.517073	0.521739	0.895238	0.815668	0.909091	0.864407	0.922481	0.844884	0.92437	0.939394	0.896825	0.847368	0.877729	0.910448
0.75	0.263889	0.923729	0.927273	0.910112	0.930556	0.413043	0.284211	0.363636	0.927273	0.544304	0.947368	0.641509	0.594937	0.565517	0.605634	0.628571	0.62	0.640845	0.617647	0.587156
0.705128	0.578947	0.802326	0.432099	0.746479	0.645833	0.5	0.438202	0.5	0.890411	0.906667	0.935484	0.8	0.825	0.887931	0.847059	0.930233	0.956522	0.857143	0.94382	0.943396
0.395973	0.348548	0.638009	0.417323	0.60274	0.574603	0.152381	0.126943	0.155556	0.755556	0.834225	0.853026	0.810526	0.849785	0.843284	0.777444	0.883333	0.869565	0.792988	0.837838	0.919355
0.567797	0.5	0.618056	0.466667	0.72043	0.616667	0.536585	0.462121	0.181818	0.814516	0.921739	0.825	0.662651	0.835616	0.85119	0.82659	0.913043	0.957447	0.88024	0.896296	0.924812
0.483607	0.545455	0.541353	0.565891	0.570588	0.557895	0.342657	0.314286	0.518519	0.573529	0.790698	0.488	0.801242	0.932584	0.854922	0.890052	0.910256	0.912088	0.865979	0.853211	0.803571
0.565217	0.369048	0.662338	0.409836	0.663366	0.694444	0.397906	0.380208	0.344828	0.810185	0.733333	0.837209	0.792453	0.866667	0.912351	0.875	0.854167	0.934579	0.782918	0.85	0.931937
0.878378	1	0.543478	0.538462	0.790698	0.790698	0.210526	0.228571	0.529412	0.842593	0.654412	0.797101	0.433333	0.822785	0.928889	0.923529	0.939759	0.909091	0.916667	0.966942	0.982906
0.634409	0.53913	0.598234	0.42928	0.803502	0.84007	0.122172	0.0984043	0.102564	0.854503	0.885584	0.801205	0.795993	0.867925	0.893258	0.870229	0.888	0.926923	0.880081	0.897129	0.962306
0.151685	0	0.323529	0.292776	0.688889	0.291866	0.0755396	0.0982456	0	0.372642	0.204724	0.271186	0.0945274	0.110169	0.0934783	0.23444	0.154891	0.187117	0.191919	0.178862	0.156909
0.595745	0.525641	0.684932	0.409524	0.760736	0.786207	0.230216	0.157025	0.15625	0.897436	0.852941	0.909091	0.912698	0.967742	0.931579	0.90393	0.891304	0.883333	0.91358	0.889831	0.970803
0.275229	0.435897	0.598291	0.474074	0.632353	0.680851	0.392523	0.335821	0.242424	0.908451	0.803571	0.88	0.7	0.891304	0.885246	0.866667	0.887097	0.915254	0.880829	0.888158	0.949275
0.493976	0.592593	0.672897	0.56338	0.611111	0.62963	0.446429	0.384615	0.619048	0.782609	0.890411	0.71831	0.923077	0.897436	0.954198	0.87234	0.972603	0.941176	0.919355	0.926606	0.917526
0.592593	0.641509	0.531646	0.503145	0.60804	0.616667	0.347826	0.378378	0.120482	0.735099	0.968153	0.751479	0.691358	0.870588	0.941909	0.842975	0.914286	0.790698	0.890995	0.8	0.870748
0.423841	0.287037	0.519231	0.541353	0.777202	0.64539	0.184932	0.25	0.101266	0.775148	0.661157	0.801653	0.692308	0.873786	0.951807	0.893162	0.968254	0.857143	0.923077	0.838983	0.887218
0.426009	0.282895	0.597403	0.457014	0.771812	0.728571	0.0885417	0.0950226	0.11	0.80303	0.834171	0.762376	0.851852	0.95098	0.855828	0.858407	0.971429	0.938931	0.873362	0.924324	0.935135
0.490909	0.37037	0.761062	0.443182	0.609195	0.678161	0.419355	0.371429	0.193548	0.847826	0.876289	0.940299	0.72093	0.95122	0.916667	0.816176	0.915493	0.953846	0.829268	0.911504	0.917526
0.704082	0.867347	0.658683	0.61157	0.621118	0.576087	0.210145	0.130435	0.26087	0.724638	0.902439	0.714286	0.939597	0.945946	0.890909	0.860082	0.965517	1	0.893333	0.89781	0.955882
0.0547264	0.0625	0.185841	0.171233	0.0784314	0.174757	0.0619048	0.0541667	0	0.155894	0.129412	0.100719	0.277778	0.318841	0.451852	0.208955	0.538813	0.485294	0.5	0.329861	0.270358
0.57732	0.804598	0.574257	0.487013	0.513274	0.488636	0.287129	0.411765	0.723684	0.608696	0.793103	0.626168	0.846626	0.837607	0.810811	0.81323	0.863636	0.845528	0.834983	0.792453	0.841667
0.0817308	0.037037	0.578059	0.326271	0.791045	0.596273	0.275	0.189591	0.0833333	0.757764	0.647577	0.521569	0.515021	0.691824	0.784	0.656891	0.874439	0.798507	0.777448	0.8	0.845283
0.429348	0.442857	0.492611	0.509524	0.583942	0.614679	0.264706	0.295775	0.5	0.509091	0.769841	0.585034	0.659864	0.8125	0.933071	0.796078	0.847458	0.843373	0.900763	0.701299	0.859296
0.609195	0.505155	0.805263	0.44186	0.840659	0.595238	0.324675	0.25625	0.151515	0.86911	0.809211	0.865385	0.899441	0.908163	0.907692	0.893617	0.929688	0.909091	0.854167	0.923567	0.96
0.266055	0.275862	0.513761	0.438776	0.552083	0.58	0.161905	0.252427	0.419355	0.531646	0.677083	0.444444	0.7125	0.806452	0.94375	0.695652	0.809524	0.807692	0.774194	0.804348	0.84252
0.598726	0.488889	0.574074	0.513761	0.6875	0.68	0.235294	0.147436	0.285714	0.614815	0.604651	0.737226	0.762195	0.902174	0.936073	0.820961	0.902913	0.952941	0.894009	0.905512	0.961538
0.484848	0.659794	0.632768	0.569536	0.64486	0.638037	0.253846	0.275362	0.52	0.696203	0.899225	0.764286	0.890909	0.939024	0.945455	0.912134	0.942308	0.927419	0.890244	0.957265	0.973684
0.305556	0.493151	0.580247	0.581395	0.579832	0.563218	0.102362	0.151261	0.324324	0.658915	0.920354	0.649351	0.932692	0.851351	0.954774	0.841772	0.835821	0.92	0.828025	0.911765	0.910448
0.65	0.551724	0.75	0.448529	0.948718	0.574194	0.548193	0.483871	0.2	0.830303	0.832168	0.88	0.622951	0.905263	0.899614	0.889831	0.888889	0.929293	0.834254	0.846535	0.927835
0.343284	0.273684	0.674641	0.410959	0.764398	0.654676	0.256684	0.196347	0.330097	0.802752	0.908163	0.805369	0.892308	0.918182	0.898246	0.887372	0.948905	0.908257	0.819242	0.859155	0.925
0.968254	0.814815	0.948529	0.943396	0.966102	0.984375	0.65812	0.721805	0.66129	0.886905	0.87234	0.920792	0.788462	0.825397	0.677019	0.637838	0.547619	0.661972	0.618474	0.711111	0.765217
0.313901	0.222222	0.745583	0.37069	0.735426	0.628788	0.22093	0.180505	0.244898	0.838174	0.728448	0.857143	0.852941	0.92562	0.863128	0.836565	0.875776	0.874126	0.844444	0.907895	0.913793
0.568421	0.425373	0.666667	0.43609	0.57085	0.67027	0.408537	0.341137	0.294643	0.842657	0.903766	0.877451	0.645161	0.865385	0.9225	0.869136	0.88764	0.899497	0.878866	0.857143	0.843972
0.495726	0.404762	0.672414	0.447368	0.681818	0.652695	0.18	0.120301	0.0434783	0.825806	0.885965	0.834437	0.814815	0.954545	0.860558	0.893175	0.907407	0.923077	0.900826	0.927536	0.93617
0.599119	0.492823	0.80334	0.430962	0.911271	0.598101	0.304721	0.283757	0.154639	0.919421	0.871981	0.893293	0.8725	0.89899	0.90625	0.877384	0.901818	0.949367	0.847633	0.879913	0.934737
0.566372	0.892308	0.609272	0.530769	0.591241	0.651376	0.416	0.322314	0.568627	0.645669	0.93	0.657407	0.923664	0.913793	0.894118	0.929412	0.9	0.911111	0.878378	0.908397	0.944
0.371429	0.8	0.495726	0.514019	0.839623	0.489583	0.111111	0.0869565	0.428571	0.611607	0.834356	0.65942	0.789773	0.768595	0.834	0.795918	0.84	0.893939	0.84058	0.868966	0.816514
0.570776	0.504505	0.732456	0.404545	0.855856	0.605042	0.276382	0.234234	0.13253	0.845	0.782895	0.902439	0.564356	0.87	0.902256	0.82623	0.86014	0.940741	0.894569	0.901042	0.872449
0.605072	0.444444	0.744094	0.477679	0.719557	0.57	0.269406	0.345291	0.392308	0.924303	0.855491	0.943662	0.810811	0.84127	0.881226	0.812721	0.944444	0.961832	0.9	0.940217	0.907258
0.573585	0.492857	0.773234	0.417021	0.647458	0.949416	0.200803	0.178423	0.208633	0.911017	0.849765	0.932489	0.688596	0.936508	0.91411	0.888218	0.852273	0.926471	0.896057	0.914573	0.919492
0.455128	0.41791	0.6621	0.450617	0.865079	0.632184	0.538462	0.475904	0.633803	0.90604	0.77931	0.923077	0.913386	0.867347	0.868	0.921162	0.95	0.872881	0.908425	0.920792	0.931707
0.494845	0.304348	0.635714	0.295775	0.581633	0.653266	0.228448	0.148148	0.168317	0.759615	0.652632	0.586022	0.483721	0.721088	0.745763	0.542443	0.790323	0.726619	0.737069	0.828383	0.877358
0.596491	0.483051	0.642276	0.513889	0.656489	0.522581	0.553398	0.536697	0.342105	0.853659	0.899408	0.881988	0.601351	0.873874	0.908815	0.790909	0.915094	0.867925	0.870056	0.915344	0.925926
0.355372	0.333333	0.53125	0.325444	0.577778	0.67033	0.378788	0.318386	0.181818	0.754237	0.82967	0.722581	0.693878	0.846847	0.830508	0.724026	0.790909	0.859649	0.766667	0.751381	0.837321
0.288793	0.452055	0.418605	0.226601	0.321739	0.368056	0.0818182	0.0567686	0.186667	0.342995	0.663158	0.371585	0.792079	0.645833	0.705	0.605911	0.716667	0.673077	0.518325	0.541176	0.504587
0.757256	0.873333	0.466357	0.555256	0.442748	0.402235	0.59542	0.505128	0.639098	0.545024	0.758808	0.513333	0.715859	0.796154	0.717286	0.695067	0.865625	0.76129	0.407609	0.636161	0.746562
0.140704	0.198198	0.563238	0.353562	0.752266	0.415094	0.154989	0.18942	0.134454	0.498437	0.553819	0.608787	0.506623	0.764706	0.603003	0.712121	0.828154	0.630769	0.847059	0.804556	0.67162
0.494118	0.325	0.741007	0.534884	0.73494	0.724138	0.0666667	0.0752688	0.162791	0.744444	0.481013	0.75	0.421875	0.476923	0.401575	0.441379	0.344262	0.316667	0.391304	0.54023	0.383721
0.266187	0.369863	0.65	0.473118	0.627907	0.7125	0.304	0.369369	0.140625	0.696552	0.897436	0.791667	0.637168	0.931507	0.888889	0.83815	0.927711	0.957447	0.885135	0.913669	0.95935
0.610656	0.628571	0.524752	0.40081	0.252336	0.521327	0.202643	0.202899	0.19469	0.555911	0.650794	0.452471	0.681004	0.76129	0.595937	0.443983	0.72043	0.725352	0.743902	0.704453	0.702381
0.525097	0.872093	0.658621	0.515695	0.643357	0.629167	0.118943	0.205323	0.464516	0.694118	0.90566	0.605263	0.883333	0.929204	0.928571	0.892405	0.938144	0.93	0.884615	0.916667	0.965347
0.397849	0.634615	0.502959	0.431034	0.555556	0.598837	0.21118	0.220859	0.52381	0.5375	0.927007	0.434783	0.89083	0.824742	0.902041	0.830409	0.616438	0.856061	0.769231	0.780899	0.841837
0.608974	0.604651	0.658824	0.571429	0.487179	0.526786	0.435294	0.345679	0.173913	0.755208	0.827869	0.82243	0.697183	0.941176	0.848889	0.917266	0.75	0.819277	0.9	0.936709	0.813953
0.595376	0.652174	0.659686	0.551948	0.592593	0.631206	0.476684	0.421875	0.337079	0.607735	0.784173	0.648438	0.721591	0.919192	0.827839	0.878594	0.923077	0.989899	0.731449	0.946429	0.964706
0.596491	0.5	0.658537	0.51773	0.561905	0.707692	0.484076	0.464481	0.210526	0.874126	0.939394	0.817518	0.712121	0.920455	0.89083	0.848739	0.957265	0.956522	0.864	0.944444	0.916667
0.320755	0.23913	0.640625	0.433735	0.707692	0.826667	0.276316	0.277778	0.190476	0.875	0.865979	0.844156	0.830986	0.934783	0.936	0.933884	0.866667	0.965517	0.897059	0.88172	0.919192
0.395522	0.602837	0.601351	0.448	0.666667	0.546448	0.244898	0.295652	0.602941	0.683453	0.90099	0.657143	0.904762	0.955224	0.778135	0.891129	0.876404	0.944444	0.884615	0.790055	0.840237
0.26738	0.121622	0.743243	0.37037	0.851852	0.827957	0.492683	0.414773	0.451613	0.910891	0.796296	0.862319	0.767442	0.905263	0.969231	0.858871	0.921053	0.941176	0.855705	0.871658	0.873626
0.641026	0.583333	0.695122	0.505882	0.852941	0.527778	0.5	0.465909	0.25	0.6	0.794393	0.893617	0.626866	0.78	0.900552	0.895833	0.895833	0.924528	0.894118	0.918033	0.960784
0.54902	0.45679	0.697872	0.425234	0.746835	0.637131	0.163366	0.101449	0.196078	0.910506	0.856287	0.890476	0.87395	0.930233	0.857143	0.873333	0.90411	0.946309	0.898551	0.891156	0.959276
0.3	0.180328	0.695122	0.454861	0.870629	0.563707	0.455197	0.394495	0.125	0.825083	0.77551	0.876923	0.604444	0.850649	0.916883	0.888021	0.906977	0.946565	0.871308	0.858736	0.905923
0.5625	0.426829	0.735294	0.485714	0.719697	0.554348	0.439024	0.546099	0.416667	0.884058	0.916667	0.932773	0.873016	0.922078	0.868852	0.903846	0.934426	0.924051	0.90566	0.922535	0.943089
0.378788	0.337349	0.513699	0.495935	0.568862	0.673267	0.142857	0.102564	0.145161	0.818898	0.75	0.837838	0.818966	0.80597	0.811688	0.833333	0.916667	0.924242	0.876923	0.87	0.833333
0.6	0.938356	0.612319	0.621053	0.631111	0.608392	0.403061	0.424893	0.673684	0.617925	0.923077	0.661538	0.966184	0.930693	0.967611	0.948498	0.927007	0.95614	0.912281	0.914573	0.947619
0.552174	0.394286	0.697674	0.396135	0.751799	0.696809	0.40625	0.361111	0.299065	0.912338	0.896373	0.895197	0.854839	0.893617	0.857143	0.853448	0.931298	0.899408	0.881757	0.917431	0.958333
0.351351	0.185185	0.519685	0.324074	0.5	0.493333	0.169118	0.289474	0.108696	0.823077	0.744898	0.710526	0.706767	0.805556	0.708333	0.78	0.701923	0.78481	0.77957	0.780142	0.792308
0.303448	0.363636	0.598684	0.553719	0.597222	0.686567	0.0762712	0.0952381	0.333333	0.664336	0.95122	0.710938	0.960938	0.931507	0.917098	0.9125	0.942308	0.968085	0.895062	0.882353	0.942857
0.737624	0.565657	0.65445	0.427711	0.887006	0.588235	0.310526	0.248521	0.06	0.606218	0.815068	0.854015	0.544828	0.905263	0.836364	0.847328	0.901408	0.920354	0.861702	0.884354	0.920245
0.449612	0.622642	0.188119	0.221374	0.252747	0.097561	0.0875912	0.0961538	0.0535714	0.29249	0.64	0.325581	0.554974	0.436508	0.602151	0.3867	0.541322	0.470899	0.459459	0.450355	0.492355
0.544118	0.565217	0.682171	0.381295	0.728972	0.666667	0.352	0.318182	0.166667	0.882353	0.778761	0.865854	0.522727	0.8625	0.905941	0.846154	0.8375	0.909091	0.875576	0.894737	0.919355
0.683673	0.682927	0.633663	0.525641	0.860465	0.555556	0.432203	0.466019	0.45	0.659574	0.815789	0.909091	0.589744	0.885246	0.87931	0.838462	0.983051	0.927711	0.886364	0.943925	0.927928
0.592965	0.342466	0.685	0.485549	0.681481	0.64557	0.236264	0.2	0.22	0.931915	0.868263	0.955414	0.79375	0.878788	0.964413	0.892405	0.93038	0.949495	0.893417	0.920833	0.946188
0.48996	0.441989	0.515254	0.400844	0.482609	0.490385	0.328859	0.373541	0.0873786	0.755396	0.852535	0.775362	0.589404	0.776978	0.784247	0.705202	0.768657	0.81295	0.74463	0.8159	0.846457
0.529412	0.54023	0.666667	0.53202	0.497817	0.635762	0.361111	0.385366	0.433735	0.631579	0.669065	0.584337	0.61658	0.882716	0.868313	0.851852	0.91	0.929032	0.850806	0.903226	0.919492
0.448276	0.333333	0.670103	0.42069	0.504132	0.871508	0.17561	0.15847	0.191489	0.876471	0.835616	0.890805	0.790698	0.876712	0.91954	0.815068	0.88	0.801887	0.840164	0.851064	0.841379
0.238562	0.263158	0.200726	0.0500808	0.220395	0.217304	0.11236	0.0811456	0.177966	0.314176	0.329685	0.34626	0.517241	0.401945	0.427855	0.417353	0.470297	0.423602	0.623952	0.472128	0.36402
0.737705	0.781818	0.58427	0.55625	0.360902	0.402299	0.446043	0.448649	0.568627	0.40678	0.318966	0.47973	0.291339	0.404255	0.157191	0.335878	0.059322	0.183486	0.424242	0.26943	0.427778
0.517241	0.32973	0.757576	0.4	0.644444	0.684564	0.285714	0.245552	0.201342	0.890152	0.839827	0.902439	0.821429	0.888199	0.851124	0.86478	0.906977	0.948864	0.896725	0.909836	0.880478
0.432927	0.266667	0.717391	0.401515	0.597484	0.85625	0.221374	0.239669	0.144737	0.768212	0.825758	0.806723	0.80303	0.911111	0.909605	0.841584	0.836066	0.926829	0.818182	0.910256	0.921569
0.515152	0.394366	0.634328	0.422414	0.709402	0.73494	0.133858	0.225	0.285714	0.928058	0.908257	0.929293	0.861111	0.95	0.827381	0.859756	0.92	0.963415	0.870056	0.919355	0.944444
0.305389	0.307692	0.676647	0.402439	0.715026	0.693252	0.316901	0.380282	0.19403	0.79	0.734848	0.793296	0.661376	0.780488	0.896552	0.854545	0.90625	0.923077	0.842324	0.935897	0.930818
0.518519	0.4	0.59276	0.411392	0.813725	0.719212	0.152174	0.197531	0.142857	0.900524	0.827338	0.872449	0.834123	0.820513	0.895455	0.835766	0.930233	0.919355	0.80786	0.904459	0.923077
0.551351	0.377778	0.7	0.444444	0.583732	0.913876	0.342246	0.293478	0.153846	0.916667	0.946746	0.909639	0.715116	0.847619	0.802372	0.844961	0.936842	0.888889	0.907063	0.929487	0.926966
0.5	0.439024	0.691099	0.534188	0.754167	0.417808	0.333333	0.285	0.235955	0.835897	0.845	0.775758	0.7	0.871429	0.942652	0.842912	0.789474	0.89313	0.764286	0.865672	0.921348
0.427885	0.4	0.651741	0.385621	0.811404	0.551471	0.340164	0.311927	0.23	0.666667	0.713235	0.706667	0.582888	0.772727	0.860465	0.826568	0.821138	0.903226	0.907186	0.820755	0.84127
0.411392	0.741573	0.482412	0.473373	0.506849	0.462585	0.359281	0.273256	0.542857	0.485549	0.941176	0.587097	0.923913	0.697248	0.909968	0.697068	0.746269	0.747899	0.879828	0.754237	0.733333
0.596491	0.608696	0.89916	0.926316	0.957447	0.932432	0.574257	0.520408	0.333333	0.9375	0.60241	0.93617	0.478261	0.785714	0.592814	0.566929	0.581395	0.672131	0.55	0.659794	0.765152
0.527397	0.462185	0.648579	0.423077	0.661479	0.64497	0.335979	0.184282	0.202381	0.865169	0.83	0.889262	0.815718	0.864341	0.873635	0.865882	0.890909	0.937956	0.893333	0.889671	0.899061
0.50625	0	0.306358	0.43379	0.307692	0.207692	0.0765306	0.0130435	0	0.254658	0.0102041	0.233533	0	0.0120482	0.00569801	0.00288184	0.00526316	0.00515464	0.0134228	0	0
0.707965	0.442308	0.65942	0.828283	0.77193	0.691358	0.232323	0.198198	0.205128	0.71028	0.571429	0.682692	0.594828	0.486111	0.384259	0.38961	0.446429	0.516129	0.336364	0.563492	0.584071
0.564103	0.773333	0.622951	0.563025	0.670455	0.678571	0.471429	0.512195	0.695652	0.664	0.917526	0.62069	0.952055	0.915254	0.947712	0.95	0.930233	1	0.922619	0.905882	0.989899
0.625	0.829545	0.441048	0.637931	0.47619	0.415385	0.253521	0.252294	0.433962	0.40367	0.687225	0.589552	0.711712	0.801653	0.718987	0.689349	0.767442	0.872611	0.726727	0.778626	0.883621
0.582418	0.15	0.882979	0.908163	0.900763	0.957143	0.402299	0.404494	0.162162	0.855072	0.574713	0.861538	0.546392	0.638298	0.669811	0.568	0.486486	0.57377	0.622222	0.648352	0.775281
0.62	0.418605	0.693878	0.431579	0.666667	0.909091	0.247934	0.221239	0.030303	0.895652	0.888889	0.908163	0.788235	0.875	0.935065	0.901235	0.864865	0.97619	0.851648	0.943925	0.916667
0.590698	0.424242	0.704225	0.4	0.835106	0.654545	0.233945	0.214286	0.234568	0.917031	0.805405	0.896341	0.88	0.892308	0.910394	0.79078	0.842975	0.955224	0.894737	0.926702	0.923404
0.206186	0.0833333	0.547739	0.331169	0.7125	0.625	0.283019	0.257485	0.189655	0.820652	0.633588	0.725806	0.691358	0.835443	0.807087	0.848624	0.79798	0.8	0.778626	0.865922	0.857955
0.42953	0.782051	0.596591	0.623288	0.544554	0.619835	0.256098	0.379085	0.539326	0.633094	0.909639	0.607143	0.957317	0.90625	0.76776	0.937677	0.945455	0.953488	0.716312	0.917647	0.939815
0.212329	0.0757576	0.779141	0.449367	0.875	0.485149	0.217877	0.196429	0.0909091	0.821429	0.823944	0.907143	0.631579	0.824324	0.89916	0.82963	0.876289	0.827273	0.816901	0.861842	0.95122
0.45328	0.368421	0.618538	0.400911	0.724221	0.611465	0.452611	0.446764	0.45098	0.807522	0.87931	0.795666	0.874372	0.889764	0.907407	0.863764	0.914286	0.92	0.869118	0.802998	0.818182
0.481013	0.257812	0.687243	0.425532	0.635965	0.65272	0.240175	0.203791	0.164706	0.905109	0.860104	0.922727	0.841897	0.889706	0.880702	0.862694	0.89404	0.900662	0.891496	0.908676	0.943925
0.495968	0.373913	0.716216	0.395833	0.652	0.617143	0.271357	0.231638	0.351145	0.855204	0.860927	0.853535	0.853403	0.930769	0.822394	0.873754	0.858824	0.902913	0.855596	0.924419	0.913462
0.423423	0.27027	0.656489	0.583333	0.488636	0.526316	0.336634	0.366071	0.107143	0.936842	0.917647	0.951613	0.483871	0.871429	0.850649	0.783582	0.755102	0.878788	0.86	0.9	0.981132
0.704918	1	0.707965	0.686047	0.52381	0.625	0.42623	0.590361	0.777778	0.793814	0.988889	0.418605	0.977778	0.9	0.930556	0.924812	0.988372	0.981481	0.935484	0.955696	0.903846
0.482759	0.270833	0.658537	0.464286	0.664	0.657534	0.69281	0.610738	0.190476	0.829114	0.947059	0.981982	0.603306	0.92	0.911647	0.886957	0.92623	0.938272	0.890909	0.919463	0.948837
0.441315	0.330645	0.698745	0.450331	0.694215	0.574468	0.351064	0.428571	0.642857	0.830097	0.902778	0.79902	0.879397	0.896552	0.824451	0.905045	0.943925	0.917431	0.835391	0.939759	0.902913
0.446043	0.371901	0.622222	0.370968	0.652695	0.684444	0.114035	0.0666667	0.185714	0.734266	0.869231	0.732984	0.902564	0.909091	0.884848	0.808429	0.888889	0.875	0.852349	0.862385	0.889908
0.506173	0.589286	0.666667	0.414474	0.689119	0.609756	0.121951	0.0621118	0.194444	0.760976	0.892562	0.695652	0.905263	0.945652	0.875556	0.856667	0.94	0.931034	0.806818	0.929577	0.817073
0.476636	0.418803	0.690391	0.475983	0.930894	0.54	0.338095	0.267016	0.0957447	0.815789	0.778443	0.870787	0.638889	0.892857	0.899628	0.865517	0.902913	0.931034	0.831034	0.911602	0.924171
0.527273	0.383721	0.669492	0.428571	0.580838	0.869919	0.1875	0.2	0.366197	0.922535	0.911765	0.915254	0.873874	0.932432	0.920245	0.854922	0.935484	0.879518	0.87156	0.897196	0.884298
0.599078	0.479339	0.740933	0.447205	0.732558	0.601852	0.247191	0.378788	0.0804598	0.911392	0.913907	0.931973	0.832298	0.88189	0.847458	0.902954	0.946809	0.945652	0.921488	0.923469	0.927083
0.955357	0.8	0.984848	0.978947	0.932961	0.965217	0.692308	0.629921	0.581395	0.895161	0.608696	0.949367	0.722222	0.714286	0.809129	0.709677	0.590909	0.660377	0.630252	0.576923	0.663265
0.44	0.298246	0.629371	0.449153	0.794643	0.605263	0.368	0.398148	0.153846	0.766129	0.736842	0.73913	0.642202	0.943396	0.911111	0.880208	0.95	0.907407	0.790123	0.913462	0.928
0.496241	0.5	0.592105	0.45	0.607362	0.612245	0.125	0.0735294	0.403846	0.641791	0.847619	0.694444	0.848214	0.830986	0.84127	0.83871	0.888889	0.875	0.884615	0.859813	0.946565
0.174242	0.0833333	0.446866	0.404959	0.574586	0.515596	0.471642	0.382838	0.129032	0.513595	0.443223	0.508711	0.297082	0.152466	0.05026	0.200553	0.3375	0.107759	0.284337	0.40458	0.246032
0.738372	0.536	0.712766	0.474359	0.61658	0.960674	0.273256	0.24878	0.133333	0.934272	0.901235	0.92973	0.596273	0.867257	0.956204	0.888889	0.90625	0.954887	0.908676	0.916667	0.958763
0.48	0.457143	0.686667	0.422535	0.905263	0.657143	0.444444	0.49359	0.025641	0.724138	0.884615	0.956522	0.644444	0.922222	0.944444	0.88172	0.915663	0.924731	0.9	0.863014	0.944444
0.534091	0.238095	0.798246	0.85567	0.746667	0.769231	0.485981	0.389474	0.333333	0.783784	0.466667	0.826087	0.4	0.5	0.487179	0.430052	0.440678	0.457627	0.560976	0.466019	0.490566
0.61157	0.339286	0.66129	0.473684	0.54878	0.603774	0.252101	0.242647	0.139535	0.73913	0.806818	0.797753	0.814433	0.932432	0.896714	0.859155	0.883117	0.929412	0.840708	0.786765	0.941606
0.366667	0.353659	0.587413	0.601504	0.75	0.536842	0.295652	0.327103	0.3	0.503226	0.328358	0.675926	0.389313	0.333333	0.292763	0.311594	0.594937	0.310345	0.603093	0.414286	0.266332
0.761702	0.825581	0.601824	0.320158	0.5	0.492647	0.0878049	0.0266272	0.0421053	0.616327	0.676856	0.702128	0.664921	0.693878	0.669014	0.413395	0.65035	0.789474	0.779116	0.778802	0.784314
0.211155	0.284483	0.594203	0.32549	0.808429	0.75	0.373077	0.340136	0.383721	0.800752	0.826484	0.778302	0.78481	0.792	0.812821	0.801047	0.896296	0.824242	0.874346	0.855072	0.832192
0.543307	0.52381	0.757353	0.45045	0.859504	0.587302	0.33913	0.319328	0.294118	0.935252	0.863158	0.946667	0.925234	0.98	0.951389	0.881579	0.925	0.915254	0.889655	0.902655	0.979798
0.73741	0.815385	0.661064	0.551181	0.7	0.493506	0.224771	0.0942249	0.0545455	0.266467	0.348754	0.34	0.576271	0.438017	0.26	0.304721	0.403279	0.249057	0.493606	0.261494	0.29235
0.385246	0.43038	0.376068	0.42	0.372881	0.442478	0.0421053	0.0707071	0.153846	0.438095	0.5	0.452991	0.571429	0.629032	0.747525	0.648241	0.735294	0.758621	0.704142	0.758621	0.710145
0.457627	0.375	0.493506	0.472222	0.538462	0.448276	0.271429	0.25	0.15	0.467391	0.75	0.589286	0.62069	0.58	0.705882	0.745283	0.769231	0.792453	0.896552	0.877778	0.785714
0.583333	0.5	0.88172	0.869565	0.963636	0.90625	0.245614	0.460317	0.2	0.908046	0.765957	0.910256	0.613333	0.736842	0.571429	0.644231	0.489362	0.511628	0.656566	0.658537	0.72
0.622378	0.328125	0.701299	0.561905	0.629371	0.587629	0.469274	0.384106	0.153846	0.920732	0.883333	0.944828	0.857143	0.863014	0.910798	0.914692	0.965116	0.961538	0.888325	0.944751	0.979021
0.475309	0.62037	0.601351	0.427586	0.625	0.627273	0.157534	0.134228	0.247312	0.681818	0.875	0.654206	0.809524	0.741379	0.9375	0.801105	0.886364	0.866667	0.86911	0.923077	0.826446
0.346154	0.353659	0.594937	0.563291	0.473333	0.578947	0.372781	0.304054	0.285714	0.624204	0.724138	0.579618	0.648649	0.868132	0.817757	0.86383	0.836735	0.942529	0.899497	0.774194	0.908537
0.630631	0.360656	0.771429	0.421053	0.902954	0.572864	0.303483	0.307317	0.164948	0.880342	0.849741	0.944444	0.893333	0.884298	0.888087	0.887324	0.928571	0.916031	0.844037	0.889908	0.922414
0.654412	0.846154	0.592593	0.531646	0.688172	0.661765	0.255102	0.247059	0.434783	0.648936	0.94382	0.636364	0.935065	1	0.842767	0.905512	0.987805	0.964912	0.875	0.918182	0.989011
0.254032	0.2625	0.73516	0.379808	0.898039	0.764706	0.345972	0.432099	0.13913	0.949541	0.933333	0.957831	0.814815	0.927419	0.931373	0.888158	0.92	0.900826	0.910596	0.927083	0.941704
0.601064	0.494624	0.71875	0.413793	0.700508	0.619565	0.331707	0.344086	0.1875	0.857143	0.849711	0.870504	0.744565	0.860465	0.903974	0.881188	0.953488	0.9	0.809339	0.898936	0.930348
0.386555	0.735632	0.557692	0.574627	0.603352	0.601695	0.275449	0.141791	0.254545	0.590909	0.922414	0.553191	0.938462	0.958904	0.936893	0.866667	0.94186	0.886364	0.876777	0.860294	0.971014
0.630682	0.492958	0.621891	0.445783	0.741379	0.432432	0.283951	0.19375	0.0985915	0.815068	0.757143	0.900901	0.492188	0.808511	0.909524	0.791045	0.821053	0.903614	0.838298	0.760331	0.818182
0.559567	0.461078	0.730104	0.417969	0.55988	0.923611	0.217712	0.172161	0.136054	0.905537	0.846154	0.904	0.718254	0.839779	0.897906	0.865979	0.90991	0.919255	0.811189	0.859438	0.890152
0.413655	0.228571	0.692946	0.434579	0.576271	0.903448	0.263636	0.315556	0.177215	0.892	0.822222	0.940217	0.729592	0.816514	0.922581	0.851852	0.899083	0.892157	0.887097	0.9	0.932039
0.252918	0.0576923	0.566667	0.482063	0.87395	0.965517	0.181818	0.123162	0.303571	0.93985	0.832765	0.57931	0.655963	0.88254	0.926113	0.875461	0.96281	0.929078	0.870909	0.954988	0.950872
0.631579	0.3	0.507042	0.666667	0.622222	0.75	0.385542	0.21875	0.473684	0.728395	0.947368	0.79798	0.935897	0.966667	0.931507	0.923077	0.967742	0.969697	0.921348	0.985294	0.909091
0.564103	0.590164	0.56701	0.559322	0.661905	0.611111	0.33908	0.259067	0.30303	0.636816	0.708861	0.635762	0.745098	0.931507	0.929032	0.87218	0.967742	0.965812	0.868182	0.866359	0.952381
0.75	0.686131	0.638968	0.63986	0.755556	0.729167	0.295918	0.227273	0.3	0.62623	0.55137	0.712195	0.548936	0.238095	0.432494	0.327434	0.516484	0.754386	0.611285	0.382979	0.32872
0.72043	0.604651	0.73913	0.434211	0.65625	0.615385	0.311111	0.355932	0.111111	0.93	0.927711	0.940299	0.681159	0.942308	0.916667	0.882353	0.877193	0.903846	0.912	0.914894	0.947917
0.385892	0.391753	0.57377	0.485849	0.829384	0.610169	0.25	0.206573	0.139785	0.859649	0.850746	0.853535	0.63522	0.875	0.873529	0.918089	0.903955	0.93865	0.914191	0.917808	0.922018
0.545833	0.414894	0.604255	0.366516	0.695652	0.578616	0.235099	0.173554	0.0879121	0.83391	0.792627	0.906977	0.596059	0.844262	0.844327	0.803109	0.815287	0.862275	0.864583	0.882562	0.883019
0.180328	0.162162	0.672131	0.383929	0.833333	0.794872	0.531746	0.476923	0.3	0.847458	0.899225	0.885057	0.714286	0.915493	0.894444	0.879121	0.890756	0.920455	0.903614	0.909722	0.98
0.838129	0.68254	0.41573	0.27673	0.556391	0.196319	0.21875	0.2	0.181818	0.426009	0.566524	0.337278	0.545455	0.57971	0.47619	0.582645	0.684932	0.578231	0.688525	0.628821	0.677419
0.782609	0.739726	0.323864	0.323944	0.476744	0.435185	0.254902	0.170455	0.269231	0.670886	0.462185	0.44	0.420382	0.721429	0.645669	0.510823	0.714286	0.618421	0.648352	0.801762	0.763006
0.430769	0.0943396	0.619403	0.497854	0.656977	0.529915	0.133603	0.139241	0.130435	0.690678	0.812698	0.642424	0.788793	0.932515	0.86478	0.888172	0.916279	0.949686	0.776316	0.891473	0.908012
0.553719	0.44	0.588235	0.389831	0.722892	0.33871	0.471074	0.44	0.244898	0.531746	0.737864	0.677419	0.624	0.679012	0.767196	0.740909	0.776786	0.795181	0.763393	0.791667	0.797203
0.507576	0.795181	0.552448	0.586466	0.631206	0.56	0.302632	0.235714	0.264706	0.679245	0.914894	0.473684	0.915493	0.935484	0.902326	0.912844	0.868852	0.928571	0.845679	0.906475	0.97076
0.428571	0.315789	0.58	0.488095	0.539683	0.576923	0.360465	0.357143	0.40625	0.467532	0.52381	0.615385	0.552239	0.849057	0.871212	0.843478	0.911765	0.911392	0.866667	0.882353	0.761468
0.634615	0.571429	0.586826	0.590062	0.562092	0.632	0.202247	0.149254	0.047619	0.619048	0.685714	0.639752	0.617834	0.911504	0.863636	0.817021	0.911392	1	0.77193	0.964497	0.947674
0.521164	0.324111	0.512755	0.409836	0.513742	0.466667	0.297368	0.214085	0.0718563	0.735135	0.776978	0.77135	0.444444	0.755556	0.828571	0.726974	0.75	0.723684	0.836957	0.783505	0.876221
0.361314	0.375	0.545455	0.421429	0.556231	0.555102	0.28629	0.270492	0.138889	0.730263	0.901099	0.68231	0.778462	0.781421	0.861915	0.799235	0.858407	0.818182	0.735786	0.88968	0.865248
0.398907	0.195876	0.62766	0.428571	0.625731	0.65678	0.459302	0.423529	0.0779221	0.873626	0.863946	0.913043	0.732484	0.864583	0.846512	0.870861	0.888889	0.894118	0.85348	0.936416	0.941176
0.638889	0.7	0.692308	0.486486	0.71831	0.674419	0.148148	0.180723	0.481481	0.830986	0.898551	0.769231	0.934211	0.92	0.908333	0.902985	0.96875	0.972973	0.926606	1	0.959459
0.425532	0.253846	0.778523	0.368421	0.855263	0.651429	0.225	0.203252	0.188119	0.829146	0.836538	0.895833	0.871795	0.889706	0.910828	0.884615	0.965517	0.892857	0.856631	0.875	0.864078
0.62753	0.365854	0.666667	0.403315	0.61324	0.89	0.274611	0.287611	0.134454	0.901639	0.904762	0.905882	0.704433	0.895522	0.935275	0.867596	0.817204	0.922481	0.873469	0.891626	0.896861
0.368932	0.311475	0.54717	0.6	0.492063	0.714286	0.172414	0.183486	0.44	0.62037	0.923077	0.568345	0.949045	0.808219	0.939189	0.882353	0.837209	0.960784	0.909639	0.908257	0.804878
0.6	0.5	0.628205	0.468085	0.673469	0.764706	0.444444	0.446154	0.125	0.822785	0.890625	1	0.642857	0.84	0.849558	0.87963	0.928571	0.916667	1	0.962963	0.946667
0.123894	0.09375	0.640719	0.382979	0.661017	0.413333	0.419643	0.238095	0.581395	0.601266	0.69697	0.700855	0.785714	0.597826	0.646875	0.732704	0.717557	0.762887	0.824242	0.898148	0.876344
0.323699	0.322222	0.673267	0.37415	0.602484	0.834906	0.150838	0.111732	0.289474	0.899408	0.884892	0.820144	0.908451	0.880435	0.903614	0.875912	0.855263	0.888889	0.885593	0.823171	0.901316
0.192547	0.259259	0.49827	0.39485	0.547619	0.327684	0.226337	0.19544	0.181818	0.679612	0.523622	0.436782	0.458763	0.55625	0.688841	0.571059	0.857143	0.767442	0.637681	0.790323	0.718421
0.246479	0.241379	0.66	0.42623	0.896552	0.930693	0.495652	0.551282	0.190476	0.934783	0.829787	0.884892	0.774725	0.884615	0.961326	0.939759	0.95082	0.902439	0.92517	0.951049	0.941935
0.638614	0.681159	0.436364	0.269388	0.273148	0.2125	0.09319	0.0942029	0.0470588	0.478814	0.589862	0.422727	0.391129	0.377358	0.623501	0.342404	0.543956	0.694915	0.497268	0.607774	0.606618
0.664286	0.518072	0.64	0.58871	0.642857	0.643411	0.326923	0.37963	0.418182	0.562963	0.547945	0.643357	0.571429	0.320513	0.314286	0.339535	0.48	0.338983	0.19469	0.261682	0.360544
0.285156	0.172662	0.598291	0.432039	0.553846	0.857988	0.123656	0.175879	0.0857143	0.8867	0.841026	0.883117	0.634259	0.936	0.902597	0.800687	0.942308	0.859813	0.873096	0.838384	0.877551
0.00854701	0.0309278	0.706061	0.316498	0.822526	0.669421	0.277778	0.277344	0.0789474	0.848024	0.758364	0.774468	0.737052	0.835294	0.861991	0.801034	0.919643	0.83871	0.83376	0.856716	0.871429
0.0980392	0.241379	0.142857	0.181518	0.0521739	0.13468	0.0520231	0.00454545	0	0.192469	0.153846	0.0833333	0.0632184	0.05	0.196396	0.225	0.490775	0.278049	0.494526	0.559633	0.309375
0.491667	0.407407	0.567797	0.451327	0.863248	0.678571	0.336735	0.369748	0.0961538	0.858586	0.709677	0.855422	0.552083	0.859155	0.863388	0.916084	0.953125	0.953125	0.833333	0.910714	0.905172
0.544643	0.745455	0.650685	0.700935	0.56044	0.536946	0.269841	0.333333	0.746479	0.642857	0.925926	0.669291	0.896825	0.969697	0.936842	0.911765	0.913043	0.919355	0.907895	0.981308	0.953271
0.429487	0.142857	0.693333	0.75419	0.73057	0.772152	0.287356	0.171975	0.1875	0.722222	0.370968	0.699422	0.386364	0.347826	0.302439	0.384259	0.518519	0.362832	0.470588	0.463235	0.542254
0.550562	0.545455	0.457944	0.48	0.601227	0.505952	0.144444	0.159091	0.258065	0.597561	0.657143	0.666667	0.451613	0.811321	0.760563	0.760331	0.906977	0.885246	0.808333	0.861386	0.78481
0.24252	0.457831	0.247956	0.24498	0.263736	0.153153	0.127907	0.180438	0.0945946	0.251716	0.420984	0.164474	0.376712	0.316	0.24826	0.380778	0.432836	0.320534	0.65243	0.618637	0.55038
0.693182	0.727273	0.572368	0.351351	0.48	0.508929	0.0661157	0.0414201	0.142857	0.610169	0.51087	0.701031	0.486111	0.512605	0.641834	0.466238	0.795322	0.590361	0.823944	0.835681	0.805405
0.673469	0.961832	0.630303	0.585034	0.653465	0.548387	0.459854	0.348387	0.58427	0.640845	0.978261	0.610738	0.955801	0.876106	0.927481	0.893162	0.928571	0.957895	0.938326	0.931973	0.954545
0.374302	0.3	0.58457	0.377622	0.606607	0.658537	0.384615	0.345912	0.114035	0.819048	0.87907	0.881148	0.583333	0.810651	0.836788	0.81106	0.882682	0.849765	0.868354	0.840678	0.919298
0.622074	0.417112	0.66954	0.463504	0.701705	0.484472	0.345638	0.278638	0.184615	0.889535	0.82963	0.873077	0.73384	0.880829	0.890467	0.902534	0.873333	0.877119	0.898851	0.865031	0.891738
0.752809	0.929825	0.537634	0.552941	0.675325	0.5	0.357895	0.313131	0.536585	0.511364	0.91954	0.621212	0.891566	0.928571	0.88961	0.854839	0.941176	0.892308	0.866071	0.846939	0.914286
0.216418	0.179104	0.532051	0.422414	0.503356	0.539683	0.261905	0.140741	0.176471	0.741259	0.705882	0.684685	0.729323	0.756757	0.807692	0.785311	0.875	0.875	0.729167	0.789916	0.861538
0.425134	0.747664	0.512552	0.389333	0.722628	0.329231	0.226537	0.216418	0.11875	0.648881	0.524554	0.505	0.318296	0.614379	0.693473	0.613636	0.879479	0.764706	0.764368	0.713768	0.564211
0.424581	0.44898	0.614865	0.330986	0.645714	0.691275	0.144509	0.142012	0.111111	0.840764	0.91129	0.845588	0.889655	0.844961	0.869198	0.847222	0.877551	0.857143	0.804878	0.839161	0.869565
0.42	0.354839	0.559585	0.59322	0.551948	0.647059	0.294737	0.2875	0.367347	0.566879	0.642857	0.583333	0.645833	0.926316	0.882353	0.899598	0.948276	0.927273	0.857651	0.953333	0.934132
0.45098	0.493671	0.682692	0.539823	0.642276	0.507042	0.243902	0.219298	0.439394	0.642276	0.846847	0.666667	0.816	0.909091	0.890805	0.885106	0.935897	0.910256	0.892308	0.889831	0.974359
0.673611	0.583333	0.842767	0.775	0.90566	0.917582	0.395522	0.469274	0.4	0.879433	0.783333	0.825758	0.57265	0.779221	0.621622	0.437736	0.481481	0.504673	0.642857	0.586538	0.647887
0.594142	0.565574	0.6917	0.430894	0.903509	0.623116	0.491468	0.474074	0.22807	0.878788	0.779006	0.978723	0.685864	0.858108	0.918994	0.888889	0.932432	0.950704	0.862573	0.924188	0.941392
0.507937	0.27381	0.808	0.343434	0.786982	0.747368	0.18552	0.185366	0.0892857	0.924731	0.852113	0.883721	0.83871	0.944444	0.900662	0.837719	0.96	0.917293	0.844828	0.919431	0.895
0.48	0.477064	0.432749	0.484848	0.508571	0.448485	0.298013	0.251497	0.333333	0.5	0.488372	0.488	0.521739	0.67619	0.926724	0.707407	0.742424	0.764706	0.619792	0.868571	0.65493
0.229592	0.2	0.622642	0.47619	0.495	0.685484	0.423358	0.496599	0.5	0.712766	0.755556	0.671053	0.669355	0.813725	0.931937	0.832558	0.84	0.808219	0.690037	0.941667	0.932886
0.88	0.955128	0.612022	0.383838	0.765714	0.921348	0.154362	0.0125786	0.09375	0.801843	0.868966	0.66129	0.859649	0.645833	0.890187	0.850694	0.921875	0.896296	0.753521	0.910995	0.913295
0.00961538	0	0.702128	0.605505	0.860606	0.727941	0.3125	0.345745	0.446154	0.745455	0.663866	0.675862	0.706522	0.48062	0.376667	0.481728	0.464286	0.506944	0.4947	0.291304	0.408511
0.911111	0.885714	0.614035	0.558442	0.386364	0.37931	0.578947	0.33871	0.15	0.648352	0.325301	0.75	0.0512821	0.326087	0.125874	0.19403	0.131579	0.140351	0.3125	0.208696	0.236364
0.601504	0.55914	0.652632	0.44856	0.831858	0.558824	0.324627	0.297398	0.514019	0.874564	0.857143	0.909524	0.922222	0.916667	0.954545	0.832237	0.897436	0.924528	0.867347	0.888889	0.943548
0.588235	0.604651	0.657754	0.3	0.727273	0.727273	0.389222	0.383333	0.444444	0.871508	0.875	0.924658	0.802469	0.855422	0.804255	0.807107	0.823529	0.896226	0.819444	0.881579	0.895954
0.547231	0.509434	0.897527	0.746988	0.871324	0.728324	0.180272	0.131474	0.270492	0.883721	0.645503	0.897778	0.851562	0.76378	0.463277	0.529052	0.448052	0.430303	0.672269	0.761194	0.763713
0.513274	0.375	0.398551	0.554745	0.523077	0.514706	0.509677	0.411168	0.461538	0.462687	0.497354	0.589744	0.54902	0.675	0.816667	0.833977	0.85	0.808696	0.516854	0.78972	0.802198
0.494709	0.391813	0.671958	0.405145	0.890863	0.618421	0.518272	0.480769	0.146667	0.831579	0.762712	0.895765	0.599398	0.870813	0.861407	0.868231	0.901235	0.928571	0.858726	0.921212	0.946479
0.26506	0.0987654	0.761905	0.433824	0.882716	0.53125	0.254237	0.22314	0.230769	0.922481	0.836364	0.872881	0.944444	0.851351	0.936416	0.862069	0.929577	0.923077	0.853081	0.858333	0.916667
0.597122	0.686567	0.557692	0.456693	0.552941	0.558824	0.226891	0.248175	0.150943	0.7875	0.865248	0.754902	0.730337	0.780488	0.901408	0.824268	0.886598	0.789474	0.8875	0.853147	0.863636
0.58209	0.318841	0.774194	0.454545	0.852941	0.469565	0.380952	0.321739	0.147541	0.891892	0.923077	0.878049	0.810606	0.875	0.923077	0.83105	0.925373	0.86	0.827778	0.87619	0.923729
0.23676	0.169492	0.637462	0.365759	0.874074	0.654545	0.236301	0.245353	0.0900901	0.835165	0.748858	0.81106	0.648649	0.825	0.863402	0.841962	0.851562	0.921466	0.861272	0.893617	0.913669
0.532164	0.65	0.301508	0.190083	0.292453	0.168317	0.163636	0.0792683	0.254545	0.269231	0.572519	0.241935	0.685714	0.547945	0.567227	0.454918	0.609756	0.706667	0.390244	0.42132	0.37069
0.364407	0.411765	0.682759	0.42	0.69697	0.625	0.401869	0.367521	0.243902	0.905983	0.880734	0.95	0.783784	0.907895	0.9	0.88785	0.910448	0.894118	0.90566	0.941176	0.940789
0.4329	0.396694	0.540179	0.359375	0.552486	0.75969	0.311377	0.241546	0.157895	0.726829	0.677019	0.66875	0.631902	0.795082	0.830189	0.797251	0.741935	0.868613	0.808943	0.841837	0.905213
0.502618	0.442748	0.666667	0.403614	0.659751	0.628571	0.157068	0.169492	0.153153	0.8867	0.861111	0.908676	0.874372	0.909091	0.84689	0.828496	0.825	0.980392	0.915033	0.928571	0.869822
0.464912	0.425926	0.533333	0.438596	0.53913	0.875	0.294643	0.2	0.08	0.846154	0.85	0.858491	0.528302	0.779412	0.763889	0.837563	0.868687	0.863014	0.869822	0.844595	0.918367
0.673267	0.578947	0.571429	0.481928	0.714286	0.652174	0.284091	0.390476	0.105263	0.9	0.884615	0.882353	0.606557	0.857143	0.943089	0.91453	0.945205	0.958333	0.888889	0.926606	0.860759
0.476923	0.322222	0.60241	0.427481	0.513514	0.811765	0.213235	0.231788	0.230769	0.919355	0.805085	0.875	0.684932	0.846154	0.811518	0.798942	0.873418	0.885714	0.857143	0.921429	0.911765
0.451948	0.265734	0.553776	0.465181	0.634409	0.602857	0.455801	0.426573	0.436709	0.646925	0.706625	0.618474	0.687332	0.799087	0.931343	0.76006	0.839662	0.795745	0.90113	0.920879	0.953247
0.0659341	0.0701754	0.606838	0.43617	0.38835	0.529412	0.0804598	0.105769	0.0666667	0.142857	0.214286	0.173077	0.323232	0.288462	0.14881	0.197183	0.122449	0.142857	0.343434	0.166667	0.212389
0.622517	0.783333	0.570552	0.548148	0.513699	0.53012	0.326389	0.373984	0.486111	0.668919	0.865385	0.603604	0.851852	0.857143	0.855721	0.854922	0.901961	0.88	0.81768	0.895161	0.909091
0.414634	0.555556	0.247642	0.233677	0.566929	0.2	0.193416	0.141618	0.321429	0.35958	0.376518	0.541872	0.336538	0.312139	0.34134	0.360483	0.609272	0.488688	0.537705	0.692661	0.570815
0.655172	0.75	0.636364	0.505618	0.581818	0.573171	0.349515	0.294737	0	0.623932	0.791209	0.666667	0.844262	0.826087	0.911197	0.946237	0.892157	0.913043	0.795082	0.911111	0.923077
0.26087	0.0666667	0.559701	0.485437	0.5	0.379747	0.201923	0.178947	0.0606061	0.520958	0.679389	0.603175	0.714286	0.456311	0.862595	0.57377	0.848	0.763441	0.741758	0.779661	0.837662
0.267943	0.223022	0.46087	0.530055	0.754448	0.590164	0.170404	0.119403	0.0762712	0.76	0.8	0.781726	0.695431	0.842975	0.912442	0.87037	0.948052	0.904	0.854671	0.852632	0.881517
0.408759	0.575758	0.540816	0.540625	0.717172	0.321839	0.444444	0.309375	0.631579	0.502392	0.532951	0.45098	0.589474	0.834862	0.773669	0.824176	0.82623	0.777372	0.828383	0.867925	0.808673
0.17094	0.362832	0.121037	0.134615	0.195946	0.19375	0.171053	0.109091	0.2875	0.0954198	0.257463	0.138554	0.196347	0.445312	0.239241	0.41295	0.533865	0.584615	0.551724	0.370705	0.376114
0.337748	0.2375	0.474747	0.593939	0.438144	0.415254	0.259887	0.242424	0.350877	0.50289	0.852941	0.451613	0.916129	0.876543	0.674603	0.800847	0.825243	0.894231	0.736402	0.842105	0.7375
0.637097	0.818182	0.663793	0.621212	0.661417	0.523077	0.36	0.313043	0.30303	0.675439	0.820755	0.696429	0.844961	0.913043	0.939597	0.962963	1	0.954545	0.907563	0.887931	0.954545
0.562914	0.427746	0.69589	0.487273	0.686567	0.529617	0.294304	0.246575	0.135135	0.926829	0.872549	0.916667	0.737903	0.899441	0.946058	0.9	0.933333	0.923913	0.874704	0.909938	0.926761
0.634783	0.676923	0.624535	0.399083	0.669145	0.753086	0.369748	0.313808	0.175824	0.791667	0.920398	0.769784	0.579208	0.957265	0.915584	0.85989	0.945736	0.912162	0.845178	0.914729	0.927203
0.607287	0.703704	0.791045	0.718563	0.626984	0.344398	0.513423	0.460606	0.659574	0.814583	0.856631	0.856436	0.87619	0.87037	0.856948	0.883162	0.916318	0.893878	0.816279	0.877944	0.910941
0.528571	0.426396	0.591512	0.448718	0.558195	0.869403	0.14245	0.125413	0.314286	0.900538	0.871886	0.853741	0.871429	0.905759	0.888172	0.87037	0.909722	0.927536	0.877315	0.889251	0.892128
0.578512	0.441176	0.584158	0.448276	0.708333	0.676471	0.474138	0.430108	0.254545	0.846154	0.792453	0.863636	0.768293	0.83871	0.919255	0.898438	0.966667	0.921569	0.809816	0.932039	0.923077
0.579787	0.661017	0.565217	0.417957	0.529557	0.566434	0.2	0.167155	0.467836	0.647368	0.697068	0.577558	0.72488	0.801932	0.815261	0.724638	0.908257	0.919598	0.702703	0.785714	0.893082
0.719785	0.479167	0.052506	0.535772	0.345185	0.00952381	0.106785	0.088574	0.175097	0.146942	0.0251509	0.0159652	0.0150943	0.0167173	0.0272873	0.0243773	0.0299906	0.011325	0.0478469	0.0421482	0.0413885
0.584337	0.695652	0.597122	0.471429	0.708861	0.622222	0.433566	0.456954	0.263158	0.840278	0.923664	0.80198	0.666667	0.960784	0.869565	0.927273	0.936508	0.947917	0.807292	0.910345	0.975
0.516279	0.232759	0.577982	0.565934	0.649123	0.485876	0.229167	0.405405	0.0860215	0.892473	0.679012	0.925743	0.413408	0.857143	0.894737	0.89426	0.89899	0.898148	0.881579	0.91133	0.926702
0.561728	0.779661	0.623188	0.5625	0.58042	0.701031	0.352601	0.261194	0.597561	0.695652	0.936842	0.633588	0.955975	0.961538	0.961749	0.929078	1	0.96875	0.826087	0.9375	0.94964
0.926471	0.653846	0.933333	0.758929	0.892857	0.913978	0.241379	0.25	0.128205	0.907143	0.781609	0.936364	0.606557	0.716981	0.52	0.460227	0.680851	0.472527	0.675926	0.592308	0.693548
0.465863	0.366667	0.5671	0.395722	0.79078	0.782353	0.252525	0.305085	0.140845	0.778761	0.801205	0.800847	0.736607	0.890756	0.910931	0.853571	0.938776	0.893617	0.872247	0.925287	0.913978
0.21374	0.206897	0.526316	0.534091	0.597222	0.279412	0.442308	0.414508	0.428571	0.736626	0.56044	0.513514	0.381679	0.709677	0.649746	0.798365	0.938776	0.649123	0.765101	0.737705	0.646209
0.4375	0.491071	0.663462	0.368421	0.727778	0.648045	0.160976	0.225989	0.137931	0.796407	0.847059	0.83125	0.815668	0.827586	0.919679	0.820261	0.848214	0.95082	0.852368	0.878788	0.930481
0.663043	0.244681	0.875	0.747126	0.845528	0.9	0.368421	0.327381	0.0704225	0.892857	0.574468	0.904	0.464567	0.614679	0.434343	0.559633	0.641026	0.632653	0.496063	0.476562	0.487342
0.428571	0.447761	0.589862	0.361702	0.717647	0.662252	0.622449	0.5	0.477612	0.800926	0.701389	0.795031	0.734043	0.876923	0.743295	0.854037	0.918367	0.880597	0.774809	0.911765	0.919048
0.466667	0.348485	0.684211	0.440367	0.524272	0.828947	0.25	0.219298	0.0526316	0.928571	0.855769	0.929412	0.712766	0.875	0.887574	0.886525	0.914286	0.915493	0.877863	0.88764	0.945946
0.613861	0.641791	0.655172	0.42236	0.891473	0.614583	0.243094	0.307692	0.208333	0.820106	0.727273	0.909091	0.702899	0.939024	0.912134	0.873563	0.934783	0.89916	0.875862	0.926136	0.95814
0.539906	0.47619	0.681416	0.44	0.899371	0.620438	0.435897	0.388889	0.166667	0.860104	0.824427	0.898089	0.631944	0.886076	0.940476	0.898678	0.968254	0.942308	0.882353	0.949721	0.919753
0.49635	0.338462	0.619318	0.496183	0.553846	0.638298	0.375	0.446541	0.214286	0.848921	0.893443	0.891304	0.597561	0.886076	0.906716	0.892857	0.942857	0.905512	0.879699	0.908046	0.931429
0.588235	0.409091	0.917355	0.821782	0.897959	0.93578	0.282609	0.293478	0.180723	0.834862	0.715909	0.809091	0.715789	0.681159	0.677043	0.468599	0.470588	0.589041	0.803419	0.7	0.871287
0.626794	0.396694	0.725962	0.365169	0.739535	0.891566	0.222798	0.28	0.163265	0.906383	0.856287	0.919149	0.737778	0.869159	0.92803	0.910653	0.939394	0.933333	0.857651	0.892405	0.952632
0.803468	0.84	0.694805	0.541096	0.703704	0.804511	0.449438	0.376712	0.489362	0.733333	0.202614	0.743243	0.284722	0.425287	0.441509	0.552632	0.33	0.203125	0.518367	0.517483	0.430894
0.373832	0.5	0.436893	0.505376	0.613139	0.609756	0.0877193	0.133333	0.333333	0.56	0.663793	0.585586	0.762295	0.851852	0.792593	0.904545	0.904762	0.921053	0.876106	0.803571	0.813084
0.145455	0.25641	0.71223	0.326241	0.729412	0.787879	0.473684	0.531915	0.37037	0.827586	0.91195	0.826923	0.744361	0.898734	0.889474	0.89243	0.883721	0.917647	0.86911	0.862319	0.919708
0.523691	0.323077	0.60989	0.401198	0.7575	0.871605	0.100946	0.106667	0.112	0.816092	0.62201	0.831804	0.685714	0.855204	0.931393	0.868876	0.919355	0.940426	0.825123	0.954545	0.943089
0.716216	0.653846	0.696517	0.394595	0.921875	0.721805	0.502618	0.571429	0.260417	0.890625	0.840764	0.932584	0.60119	0.947368	0.946502	0.926941	0.972973	0.894231	0.910596	0.918478	0.932927
0.440945	0.819277	0.582822	0.567164	0.594595	0.585714	0.218487	0.216667	0.529412	0.691358	0.948148	0.576577	0.960265	0.873418	0.895028	0.895455	0.95	0.935065	0.925134	0.900826	0.957447
0.385621	0.26087	0.75	0.378205	0.656716	0.897959	0.142012	0.0958904	0.0847458	0.91411	0.875	0.882716	0.717647	0.917526	0.905325	0.863014	0.965517	0.911392	0.858065	0.940789	0.928058
0.0792079	0.24	0.38806	0.192053	0.394737	0.495575	0.304762	0.192661	0.315789	0.545455	0.577381	0.395062	0.459459	0.619048	0.683891	0.464088	0.52349	0.597826	0.744395	0.717647	0.709091
0.686957	0.945946	0.649007	0.618321	0.487805	0.573529	0.378788	0.420561	0.633333	0.709677	0.932692	0.717949	0.901639	0.875	0.907895	0.871212	0.882353	0.983333	0.857143	0.923077	0.942308
0.56383	0.387387	0.653846	0.535912	0.660305	0.426667	0.242105	0.328205	0.0582524	0.923077	0.9375	0.937824	0.492857	0.95283	0.890244	0.885093	0.795699	0.942149	0.848057	0.924324	0.887255
0.335404	0.243243	0.678322	0.398438	0.751351	0.77707	0.39726	0.38843	0.413793	0.8	0.868852	0.797546	0.95679	0.929412	0.916667	0.888889	0.943396	0.963855	0.964286	0.897638	0.961326
0.528571	0.433962	0.715026	0.445087	0.668142	0.510989	0.223529	0.179775	0.301205	0.845238	0.869565	0.899329	0.833333	0.952941	0.878261	0.866171	0.901961	0.904348	0.903704	0.927007	0.900585
0.879902	0.794702	0.562341	0.465789	0.720755	0.210317	0.314917	0.194521	0.169231	0.615385	0.536986	0.616715	0.41194	0.615789	0.578859	0.62578	0.817518	0.745283	0.73374	0.72846	0.742021
0.203125	0.313253	0.748344	0.374101	0.871921	0.821429	0.485915	0.360544	0.290909	0.90566	0.846591	0.888889	0.868421	0.893805	0.92517	0.88959	0.956522	0.961905	0.886686	0.974747	0.96875
0.46	0.494382	0.679612	0.496124	0.523077	0.611111	0.212963	0.245283	0.316667	0.607843	0.853659	0.592593	0.76087	0.916667	0.741379	0.922414	0.932203	0.961538	0.929078	0.90411	0.792683
0.495238	0.538462	0.661654	0.352459	0.854701	0.660714	0.349206	0.342105	0.179487	0.913793	0.829545	0.869565	0.920792	0.915493	0.891892	0.863905	0.862069	0.921053	0.844037	0.905172	0.923077
0.3	0.292453	0.713178	0.601134	0.578	0.268385	0.360784	0.299065	0.219697	0.563559	0.746479	0.67874	0.708266	0.276699	0.577966	0.702576	0.864865	0.820433	0.718204	0.827004	0.840547
0.602094	0.470588	0.604278	0.519774	0.815668	0.377953	0.148387	0.0860215	0.290698	0.395062	0.265734	0.403509	0.666667	0.521739	0.313559	0.248826	0.285714	0.318182	0.482213	0.277778	0.344828
0.745223	0.433333	0.693878	0.411392	0.924419	0.598131	0.431953	0.479042	0.15942	0.916667	0.65812	0.899281	0.618056	0.870968	0.888889	0.869888	0.885057	0.959184	0.904977	0.932642	0.906475
0.746032	0.4375	0.756098	0.75	0.862069	0.833333	0.552239	0.377049	0.230769	0.683168	0.432432	0.6875	0.55	0.5	0.71519	0.467391	0.491228	0.4375	0.4	0.521127	0.47
0.240283	0.285714	0.286585	0.318937	0.550847	0.263952	0.224242	0.171717	0.14	0.327327	0.35102	0.312329	0.279621	0.660959	0.482639	0.64415	0.846154	0.522989	0.6	0.415612	0.408451
0.468354	0.545455	0.625	0.569343	0.55914	0.583333	0.444043	0.390244	0.56044	0.649068	0.661905	0.620253	0.650376	0.924731	0.949627	0.919291	0.979695	0.971264	0.796296	0.911263	0.851393
0.344086	0.277778	0.656388	0.393064	0.772358	0.737374	0.4375	0.450777	0.181818	0.888298	0.939024	0.842857	0.746269	0.915094	0.924107	0.926267	0.965986	0.943089	0.839858	0.933333	0.928144
0.245763	0.536585	0.285714	0.288889	0.266667	0.391534	0.236025	0.25641	0.375	0.29771	0.591667	0.37013	0.567073	0.564706	0.596685	0.599251	0.672131	0.6875	0.613139	0.643357	0.679739
0.464646	0.163265	0.681818	0.482759	0.588235	0.581197	0.507937	0.392157	0.217391	0.880952	0.904523	0.92053	0.584795	0.934211	0.902208	0.844068	0.950704	0.959184	0.848057	0.92638	0.929412
0.522034	0.357895	0.562914	0.251142	0.472843	0.492754	0.17623	0.129032	0.0754717	0.782895	0.755869	0.808081	0.685393	0.614379	0.736	0.555556	0.689655	0.707006	0.863128	0.736462	0.768924
0.64794	0.617391	0.578358	0.261044	0.627615	0.548387	0.234742	0.229508	0.107843	0.609375	0.256522	0.525773	0.21608	0.322314	0.303297	0.150485	0.327869	0.55	0.317919	0.207273	0.189189
0.507937	0.3875	0.752	0.393939	0.56701	0.8875	0.213333	0.22449	0.0454545	0.939655	0.875	0.912088	0.55914	0.836364	0.875	0.877907	0.901961	0.942857	0.876543	0.916667	0.91
0.156069	0.225806	0.457317	0.289941	0.355828	0.394495	0.124138	0.100719	0.308824	0.551515	0.595238	0.384615	0.650794	0.677686	0.662393	0.61809	0.805556	0.790698	0.647727	0.618497	0.676056
0.373832	0.415254	0.715847	0.407643	0.534483	0.802817	0.202454	0.194805	0.189474	0.744681	0.890323	0.734177	0.817143	0.959596	0.922727	0.832061	0.931034	0.928	0.867521	0.831169	0.928994
0.517857	0.469697	0.594737	0.448485	0.606061	0.589286	0.323741	0.223684	0.214286	0.657343	0.849206	0.618557	0.927007	0.878788	0.910053	0.824324	0.921875	0.876543	0.876238	0.890323	0.932515
0.724138	0.56701	0.212276	0.298507	0.316	0.251613	0.127329	0.112628	0.129032	0.252604	0.594684	0.380952	0.83237	0.828729	0.336634	0.761538	0.602446	0.587629	0.560327	0.388268	0.392324
0.443182	0.650602	0.638095	0.481928	0.635714	0.663793	0.2	0.268293	0.622642	0.524752	0.774194	0.654321	0.815534	0.948276	0.941748	0.923077	0.981132	0.938462	0.714286	0.863636	0.978022
0.420935	0.621212	0.591703	0.492574	0.631737	0.692946	0.352459	0.402062	0.516129	0.662946	0.909091	0.645833	0.932367	0.932773	0.951181	0.924855	0.935361	0.938849	0.903727	0.933486	0.951049
0.445378	0.527473	0.48913	0.391608	0.437086	0.47486	0.251701	0.321918	0.366197	0.417266	0.689655	0.535714	0.680556	0.72093	0.620321	0.687023	0.8	0.76	0.811321	0.781022	0.883562
0.542254	0.375	0.738854	0.405229	0.896104	0.548673	0.247059	0.178571	0.0869565	0.942308	0.78626	0.952756	0.849315	0.878788	0.87156	0.932127	0.920354	0.892562	0.853061	0.871212	0.934783
0.398374	0.212766	0.551724	0.349593	0.631068	0.583333	0.238095	0.213235	0.227273	0.868217	0.83	0.85	0.6875	0.867647	0.865591	0.820755	0.866667	0.810127	0.78169	0.85124	0.894309
0.347826	0.339623	0.551724	0.315217	0.653465	0.52809	0.346535	0.443396	0.106383	0.62931	0.830769	0.580645	0.514851	0.724138	0.780303	0.764706	0.878788	0.828571	0.695652	0.844037	0.849462
0.551724	0.752066	0.472826	0.535294	0.457547	0.382166	0.294118	0.2125	0.458333	0.490196	0.629139	0.436975	0.636905	0.842593	0.721519	0.739777	0.82	0.883929	0.832298	0.733333	0.785276
0.486979	0.556054	0.62973	0.505618	0.587079	0.671642	0.234332	0.215909	0.366667	0.642659	0.846975	0.624642	0.899061	0.918269	0.942918	0.936957	0.954545	0.946602	0.883523	0.939481	0.932976
0.253165	0.0540541	0.578313	0.43299	0.819444	0.964286	0.171171	0.0751174	0.458333	0.899676	0.552083	0.859155	0.358824	0.863636	0.931624	0.902655	0.865854	0.939252	0.821229	0.961938	0.970326
0.521739	0.555556	0.573333	0.446281	0.606742	0.546667	0.313725	0.272727	0.645161	0.564103	0.966102	0.525424	0.979592	0.921053	0.93	0.87395	0.897436	0.8	0.861538	0.910112	0.85
0.681564	0.617021	0.586957	0.570423	0.6	0.534483	0.381579	0.300813	0.444444	0.671053	0.740458	0.726027	0.730769	0.935065	0.909836	0.910891	0.913978	0.952381	0.869565	0.909722	0.942197
0.772388	0.758621	0.454268	0.220096	0.648148	0.541935	0.128814	0.0987261	0.277778	0.441595	0.6	0.409091	0.45098	0.451613	0.588608	0.616633	0.811966	0.509434	0.773333	0.780952	0.736527
0.45	0.333333	0.477124	0.402985	0.30303	0.340541	0.235849	0.132231	0.214286	0.394558	0.464912	0.425	0.576389	0.759494	0.623616	0.498221	0.701149	0.688172	0.696262	0.777778	0.786885
0.525346	0.834586	0.495902	0.479769	0.479167	0.379747	0.206573	0.247312	0.4375	0.481675	0.771084	0.440476	0.823276	0.825397	0.786207	0.749226	0.860656	0.818966	0.779156	0.692308	0.838095
0.522876	0.614035	0.528571	0.572973	0.521053	0.559524	0.4375	0.306931	0.48913	0.556757	0.768212	0.505618	0.763006	0.845455	0.912162	0.881081	0.914894	0.930435	0.900685	0.827778	0.837696
0.0136986	0	0.00729927	0	0	0	0.00512821	0.00775194	0	0	0.0238095	0	0.319588	0.464286	0.304587	0.463054	0.375	0.142857	0.196721	0.267606	0.378995
0.632287	0.492647	0.538462	0.481865	0.599034	0.547826	0.235	0.127273	0.107692	0.881081	0.780142	0.817204	0.699482	0.837209	0.895765	0.873518	0.938462	0.881818	0.86532	0.880208	0.841808
0.475177	0.866667	0.528302	0.518248	0.594406	0.635762	0.12605	0.2	0.611111	0.614815	0.9	0.627119	0.910828	0.898551	0.851064	0.901042	0.884058	0.940299	0.871795	0.955056	0.93913
0.444444	0.158416	0.516529	0.334884	0.650246	0.438356	0.374074	0.403846	0.0823529	0.553097	0.675824	0.756345	0.465116	0.777778	0.767372	0.66129	0.809045	0.77037	0.851648	0.829861	0.815126
0.547619	0.387755	0.594937	0.402174	0.611111	0.65625	0.384615	0.375	0.2	0.872881	0.825581	0.841584	0.6	0.887097	0.906977	0.85	0.904762	0.896552	0.855072	0.932584	0.877778
0.502538	0.365217	0.668182	0.385621	0.704225	0.529412	0.240506	0.162281	0.114943	0.920833	0.828571	0.92	0.730769	0.843972	0.900693	0.768692	0.847134	0.888298	0.839161	0.911538	0.935811
0.170455	0.0526316	0.648	0.351064	0.859375	0.661765	0.468354	0.270492	0.148936	0.883495	0.875	0.857143	0.704762	0.897959	0.89726	0.813953	0.866667	0.911111	0.889535	0.881188	0.945455
0.181637	0.125874	0.248889	0.127303	0.405204	0.400438	0.0807754	0.0713324	0.117241	0.356259	0.392804	0.229581	0.214689	0.364407	0.448637	0.318095	0.56962	0.484706	0.640152	0.708193	0.606024
0.5	0.625	0.650794	0.415094	0.6	0.631579	0.46875	0.446429	0.238095	0.684932	0.651163	0.785714	0.735849	0.888889	0.916031	0.848485	0.901961	0.887097	0.882353	0.90411	0.951613
0.184466	0.535714	0.565891	0.466667	0.646154	0.701493	0.192308	0.19403	0.4	0.646617	0.92233	0.66087	0.935484	0.965517	0.930108	0.890173	0.921875	0.929825	0.90566	0.951807	0.94
0.5	0.491935	0.742063	0.40566	0.833333	0.525	0.365854	0.387387	0.301887	0.858871	0.863388	0.867089	0.892473	0.892562	0.913462	0.880795	0.895349	0.904412	0.850543	0.881773	0.959839
0.481132	0.285714	0.636364	0.392523	0.547368	0.5	0.134615	0.079646	0.0925926	0.913043	0.764706	0.833333	0.702381	0.74026	0.794872	0.688525	0.823529	0.660714	0.885135	0.925532	0.893204
0.652361	0.929293	0.614035	0.603015	0.583732	0.6	0.308333	0.347656	0.681034	0.683673	0.973822	0.666667	0.949749	0.970588	0.949367	0.89701	0.963415	0.972826	0.918216	0.969072	0.954167
0.3	0.21875	0.833333	0.765306	0.925373	0.913043	0.44086	0.308333	0.313725	0.716981	0.726316	0.828125	0.516484	0.770833	0.63354	0.527397	0.478261	0.545455	0.396226	0.672897	0.715789
0.369393	0.382979	0.593407	0.419355	0.59058	0.511628	0.311978	0.257979	0.307087	0.691218	0.89769	0.693798	0.872414	0.802817	0.892453	0.786853	0.855769	0.800905	0.880531	0.889189	0.90678
0.352227	0.336735	0.650246	0.433333	0.598039	0.834483	0.171429	0.142857	0.425532	0.82243	0.931507	0.825243	0.950549	0.909091	0.931271	0.870849	0.930435	0.97479	0.905085	0.91411	0.947644
0.361248	0.310651	0.482853	0.232899	0.298326	0.235192	0.279035	0.260943	0.27907	0.383738	0.506826	0.364615	0.368852	0.400966	0.454647	0.384615	0.395288	0.35443	0.591584	0.680982	0.773649
0.603376	0.322581	0.711027	0.417293	0.622222	0.621212	0.531835	0.555957	0.205882	0.922794	0.929907	0.93617	0.598802	0.930233	0.913265	0.913907	0.85	0.94152	0.896907	0.931271	0.93787
0.0228311	0.0116959	0.359649	0.418465	0.0288184	0.432852	0.0599721	0.0517063	0.0425532	0.0315091	0.0248227	0.015361	0.0701513	0.0452261	0.0174782	0.0212656	0.0350058	0.013369	0.0374787	0.0306834	0.0366361
0.05	0.0641026	0.512367	0.531792	0.502488	0.543103	0.228426	0.217172	0.526316	0.588571	0.877301	0.557252	0.883041	0.918919	0.708904	0.863481	0.925	0.9	0.734043	0.878505	0.908046
0.5	0.933333	0.344828	0.382353	0.459459	0.333333	0.266667	0.252632	0.711111	0.363636	0.875	0.495798	0.872	0.764045	0.793814	0.73399	0.742424	0.75	0.650794	0.578947	0.457447
0.0205128	0.0833333	0.153846	0.117021	0.172727	0.164773	0.0168067	0.0469484	0.0675676	0.186603	0.236364	0.318182	0.273885	0.138686	0.343832	0.334507	0.737327	0.195489	0.306338	0.389671	0.401544
0.257778	0.311688	0.651007	0.629213	0.65272	0.515464	0.427948	0.378788	0.308943	0.567857	0.488038	0.515556	0.396429	0.338583	0.246106	0.367292	0.306569	0.278409	0.296178	0.197183	0.257937
0.23913	0.198113	0.733108	0.309434	0.85124	0.67	0.254355	0.335766	0.219355	0.898551	0.814815	0.931624	0.883959	0.870504	0.894118	0.841558	0.879747	0.909677	0.833718	0.894958	0.9
0.576471	0.707317	0.648936	0.6125	0.505618	0.64	0.168675	0.13	0.409091	0.641509	0.958904	0.568966	0.910891	0.928571	0.965217	0.874214	0.977778	0.954545	0.936047	0.989474	0.852174
0.551181	0.394286	0.69837	0.369637	0.542579	0.911647	0.179811	0.167683	0.185792	0.943452	0.846626	0.91958	0.71875	0.934132	0.811456	0.880174	0.742574	0.939815	0.894094	0.86755	0.861635
0.15894	0.216216	0.449198	0.366864	0.583333	0.731092	0.10119	0.137255	0.0958904	0.611702	0.869231	0.677686	0.846154	0.842105	0.89604	0.853448	0.845361	0.777778	0.848	0.747059	0.829932
0.526316	0.538462	0.680851	0.4	0.727273	0.685185	0.375	0.232143	0.470588	0.636364	0.8	0.657895	0.730769	0.875	0.871795	0.93401	0.954545	0.973684	0.944444	0.924528	0.909091
0.461039	0.539007	0.589189	0.479167	0.661376	0.465686	0.358382	0.329545	0.156627	0.63354	0.926471	0.686813	0.660256	0.912088	0.894737	0.874233	0.933333	0.886598	0.908497	0.848739	0.813793
0.638655	0.375	0.798387	0.703704	0.895833	0.842105	0.239316	0.252747	0.0238095	0.858407	0.60241	0.717647	0.4125	0.557377	0.47561	0.356061	0.4375	0.493976	0.626582	0.545455	0.540541
0.422594	0.301887	0.601533	0.37619	0.843478	0.5	0.372807	0.381356	0.0789474	0.802083	0.681373	0.837989	0.577869	0.784615	0.876543	0.819149	0.839779	0.870504	0.843478	0.859922	0.885185
0.676471	0.378378	0.689655	0.418367	0.801653	0.608696	0.241758	0.25974	0.123077	0.931034	0.81	0.92233	0.815217	0.957746	0.912281	0.880435	0.885714	0.986486	0.949367	0.931818	0.95614
0.5375	0.597403	0.556291	0.444444	0.735294	0.441176	0.461111	0.410072	0.294118	0.8	0.737288	0.748428	0.541401	0.867347	0.784615	0.855856	0.878378	0.88764	0.918605	0.781065	0.862637
0.899194	0.948718	0.707224	0.415525	0.681564	0.736111	0.109091	0.141631	0.616667	0.691983	0.957627	0.816327	0.9625	0.955307	0.953157	0.964646	0.954955	0.97006	0.719457	0.919014	0.938776
0.559524	0.927536	0.616216	0.610778	0.574074	0.574586	0.456044	0.459119	0.803279	0.662722	0.971014	0.585366	0.914414	0.983871	0.920502	0.92953	0.921986	0.988095	0.95053	0.92029	0.968354
0.419753	0.402439	0.652027	0.445283	0.681416	0.602837	0.270758	0.245833	0.0641026	0.87987	0.821577	0.898305	0.787004	0.902597	0.931604	0.880412	0.943503	0.932099	0.906173	0.926421	0.963235
0.522777	0.645161	0.184466	0.145833	0.152318	0.0179028	0.0700389	0.0524934	0.166667	0.529762	0.474328	0.229391	0.168776	0.52454	0.21684	0.479576	0.2	0.600823	0.445055	0.381533	0.403587
0.399267	0.185484	0.716129	0.367769	0.892	0.49345	0.416949	0.372937	0.338843	0.850694	0.807087	0.876777	0.897321	0.909677	0.841975	0.8061	0.902564	0.907975	0.826303	0.819788	0.879859
0.573529	0.576271	0.527607	0.425197	0.637795	0.608333	0.325926	0.236842	0.223881	0.76	0.816176	0.690909	0.790698	0.824324	0.929515	0.80203	0.882353	0.78125	0.881579	0.919463	0.924051
0.595506	0.424658	0.630435	0.35443	0.697368	0.57971	0.285714	0.141176	0.386667	0.723404	0.847222	0.710145	0.944056	0.942149	0.860714	0.846847	0.890756	0.872881	0.862069	0.859375	0.938095
0.597884	0.356164	0.615789	0.371212	0.719101	0.628205	0.347826	0.320225	0.0634921	0.873563	0.806202	0.894231	0.589404	0.846154	0.925926	0.810185	0.891089	0.906977	0.835498	0.886598	0.957055
0.647059	0.904255	0.673387	0.607955	0.507143	0.517241	0.470588	0.458101	0.651376	0.625	0.94186	0.55102	0.908108	0.968421	0.878049	0.933628	0.935484	0.910448	0.898058	0.930693	0.9375
0.568528	0.29	0.671053	0.341176	0.787356	0.897436	0.27027	0.228916	0.141304	0.94186	0.803419	0.924812	0.692308	0.879699	0.922535	0.86711	0.916031	0.949495	0.896175	0.883333	0.928205
0.6	0.561404	0.73622	0.516484	0.461538	0.443396	0.559242	0.570732	0.363636	0.761261	0.903448	0.888889	0.619048	0.873016	0.830189	0.872659	0.892405	0.904762	0.857143	0.808036	0.836364
0.705414	0.612245	0.276458	0.404255	0.235294	0.711594	0.246835	0.236604	0.18863	0.137121	0.107981	0.316997	0.497477	0.210526	0.0439276	0.193393	0.19186	0.105991	0.145658	0.290884	0.270873
0.162621	0.238095	0.664894	0.371287	0.91411	0.909483	0.123772	0.0658683	0.425806	0.757405	0.744227	0.553086	0.446847	0.871859	0.918159	0.891429	0.955882	0.944444	0.888151	0.947802	0.956882
0.436426	0.462069	0.58567	0.431734	0.605263	0.649746	0.301887	0.302395	0.173077	0.853821	0.901961	0.848837	0.614719	0.854651	0.897004	0.859296	0.910053	0.909605	0.89008	0.909396	0.956656
0.679612	0.604027	0.641791	0.379518	0.740741	0.898936	0.309783	0.359116	0.112245	0.911243	0.945205	0.925926	0.555556	0.8875	0.921053	0.90942	0.947368	0.917431	0.93299	0.904762	0.964824
0.823009	0.509804	0.921053	0.856061	0.88125	0.895833	0.225225	0.166667	0.235294	0.958621	0.563107	0.899083	0.47619	0.491525	0.573864	0.518717	0.625	0.487179	0.502793	0.530973	0.551471
0.4625	0.720339	0.543396	0.53719	0.568702	0.572254	0.169291	0.146018	0.4625	0.559524	0.908654	0.566964	0.904	0.903509	0.921053	0.859504	0.881356	0.942197	0.86	0.894309	0.972851
0.464135	0.701987	0.473077	0.462151	0.518644	0.584677	0.12766	0.0826087	0.442478	0.556	0.895455	0.522727	0.890566	0.8	0.889571	0.686981	0.694915	0.739726	0.864238	0.933962	0.92126
0.472727	0.578947	0.627907	0.628788	0.5	0.544118	0.243697	0.212598	0.480769	0.660194	0.87619	0.56383	0.87234	0.92	0.905325	0.91875	0.904762	0.906667	0.903061	0.947368	0.967742
0.54386	0.456522	0.663366	0.350515	0.581967	0.819672	0.220779	0.192308	0.2	0.902655	0.828829	0.869565	0.744444	0.875	0.898438	0.851064	0.875	0.890625	0.876404	0.901099	0.92
0.611268	0.759494	0.430137	0.175896	0.554913	0.607792	0.106952	0.0953678	0.115044	0.626598	0.638514	0.472678	0.815085	0.782427	0.72103	0.684601	0.391089	0.708333	0.51963	0.759868	0.713376
0.298013	0.4	0.426752	0.346405	0.475	0.333333	0.398734	0.388889	0.228571	0.58209	0.854545	0.556338	0.649254	0.753425	0.657258	0.736462	0.719008	0.688172	0.855814	0.686667	0.760563
0.568966	0.825581	0.527607	0.656716	0.533784	0.6	0.330275	0.220472	0.576471	0.533835	0.906475	0.576577	0.917293	0.906977	0.919192	0.943231	0.9375	0.929412	0.903846	0.932515	0.937984
0.166667	0.0434783	0.47907	0.510158	0.940217	0.914815	0.313107	0.185185	0.540323	0.578283	0.455385	0.825095	0.876238	0.911215	0.93787	0.88206	0.95933	0.933333	0.913997	0.965686	0.964392
0.653846	0.395062	0.730769	0.631206	0.744792	0.787671	0.392	0.262712	0.333333	0.723214	0.438776	0.75	0.490196	0.43662	0.53125	0.530769	0.395833	0.508772	0.169014	0.416667	0.513761
0.551724	0.731707	0.449153	0.483333	0.538462	0.565217	0.233333	0.2125	0.327586	0.528926	0.817391	0.543478	0.917051	0.815789	0.841935	0.810526	0.857143	0.867347	0.838057	0.888158	0.901734
0.954545	0.739884	0.904412	0.875502	0.939683	0.899598	0.613971	0.595238	0.454545	0.924051	0.770408	0.916318	0.760784	0.605839	0.524476	0.580247	0.543478	0.516129	0.552408	0.532967	0.739535
0.47234	0.543689	0.619772	0.407115	0.710801	0.548611	0.397683	0.351351	0.357895	0.726923	0.829146	0.709877	0.790476	0.901408	0.930303	0.910299	0.934426	0.916084	0.903974	0.814634	0.831967
0.263158	0.221053	0.669421	0.335766	0.678363	0.757576	0.422907	0.429268	0.19	0.892473	0.937173	0.940217	0.779487	0.869048	0.904412	0.864516	0.882022	0.923077	0.9279	0.887097	0.921182
0.599174	0.472727	0.61	0.417526	0.938053	0.583333	0.330097	0.286385	0.128713	0.788991	0.736842	0.890909	0.557292	0.887931	0.88716	0.861538	0.929825	0.911765	0.878229	0.911243	0.934524
0.79646	0.636364	0.833333	0.628866	0.808511	0.817391	0.460784	0.42735	0.4	0.815789	0.666667	0.772727	0.642105	0.580645	0.59322	0.575758	0.405797	0.440476	0.335616	0.541985	0.382114
0.626984	0.846154	0.554745	0.521429	0.559441	0.357143	0.430894	0.47619	0.232558	0.584507	0.793388	0.522727	0.728682	0.80597	0.773723	0.823171	0.875	0.892473	0.742331	0.884058	0.811024
0.498507	0.351562	0.613889	0.424342	0.673152	0.575	0.356209	0.264901	0.116505	0.904282	0.880866	0.898785	0.714789	0.913043	0.917625	0.882583	0.936073	0.915556	0.873346	0.923729	0.912
0.478788	0.313131	0.553763	0.464286	0.569565	0.618474	0.175	0.156863	0.18	0.669811	0.585987	0.601942	0.567568	0.85124	0.909836	0.879085	0.931034	0.958333	0.690217	0.730061	0.934132
0.47482	0.804688	0.468657	0.469841	0.487273	0.594595	0.15411	0.15411	0.34058	0.523466	0.877049	0.616114	0.909449	0.892216	0.91087	0.8322	0.885321	0.890173	0.665116	0.870787	0.742671
0.416216	0.461538	0.575758	0.422222	0.612613	0.679012	0.49	0.383459	0.181818	0.80203	0.890511	0.78626	0.68	0.882883	0.902344	0.846906	0.893204	0.93617	0.906452	0.932584	0.933014
0.197531	0.683673	0.452675	0.459459	0.705882	0.782609	0.00458716	0.0212766	0.102273	0.52657	0.861017	0.72381	0.907186	0.926966	0.904159	0.887755	0.899563	0.837696	0.927954	0.915	0.949843
0.532407	0.380165	0.648069	0.378723	0.564103	0.878049	0.2827	0.322115	0.203704	0.836957	0.902062	0.829787	0.622727	0.865546	0.879377	0.897436	0.908257	0.905063	0.869444	0.903955	0.906433
0.470339	0.392857	0.618557	0.26484	0.62212	0.789916	0.130631	0.0692042	0.39726	0.750988	0.890756	0.735955	0.883333	0.792857	0.858006	0.77937	0.909605	0.874172	0.711475	0.827434	0.772926
0.546763	0.364706	0.5625	0.372093	0.8125	0.833333	0.140496	0.133333	0.027027	0.853503	0.868613	0.888889	0.810811	0.917808	0.925532	0.848101	0.907895	0.9375	0.875	0.905983	0.952
0.131376	0.163366	0.45045	0.514729	0.793241	0.957627	0.0755712	0.0502092	0.130081	0.799703	0.83779	0.686747	0.868502	0.811321	0.967249	0.890805	0.939052	0.961194	0.883605	0.907433	0.913265
0.145038	0.0970874	0.236805	0.221854	0.577358	0.198113	0.168595	0.150289	0.380952	0.299486	0.285205	0.457666	0.243191	0.318605	0.435248	0.37375	0.557439	0.421176	0.538278	0.733513	0.662234
0.488987	0.51145	0.5	0.38806	0.657143	0.612403	0.286957	0.261084	0.144578	0.66805	0.835165	0.715084	0.735294	0.818841	0.929487	0.743827	0.775194	0.727273	0.909938	0.891192	0.929412
0.20524	0.291045	0.608856	0.635379	0.580786	0.365546	0.317757	0.197026	0.488095	0.485106	0.68018	0.498039	0.707224	0.695364	0.486034	0.605856	0.917808	0.855615	0.781818	0.875	0.869718
0.271523	0.225352	0.511905	0.515152	0.462428	0.410256	0.365854	0.378378	0.230769	0.672956	0.816514	0.71223	0.644068	0.829787	0.855856	0.810976	0.806818	0.853659	0.771144	0.868217	0.822222
[truncated: 999 more rows]

## Sheet: Fig_3e
DMR	Element	olaps	Pval	Zscore	pc
[truncated: 32 more rows]

## Sheet: Fig_3f
loci	group	donor	both_corrected	Mean
[truncated: 19,089 more rows]

[truncated: 7 more sheets: Fig_3g, Fig_3h, Fig_3j, Fig_3m, Fig_3n, Fig_3o, Fig_3p]
