# Supplementary material for: Transient naive reprogramming corrects hiPS cells functionally and epigenetically
Source: Nature. 2023 Aug 16;620(7975):863–72. doi: 10.1038/s41586-023-06424-7 (PMC10447250; doi:10.1038/s41586-023-06424-7)
Supplement: Supplementary file 17 — Source Data Fig. 4 [file 41586_2023_6424_MOESM17_ESM.xlsx]

## Sheet: Fig_4b_mCG
Sample	PC1	PC2	group
hESC-MEL1-r1	-3.72539	-8.16365	ESC
Primed-hiPSC-MEL1-r1	15.1351	1.98585	Primed
TNT-hiPSC-MEL1-r1	-3.23038	-3.97363	TNT
NtP-hiPSC_r1	-4.75011	-2.01171	NtP
NtP-hiPSC_r2	-8.3058	14.1491	NtP
hESC-MEL1-r2	-0.160215	-5.03063	ESC
Primed-hiPSC-MEL1-r2	8.27033	3.79852	Primed
TNT-hiPSC-MEL1-r2	-3.23357	-0.75388	TNT

## Sheet: Fig_4b_mCA
Sample	PC1	PC2	group
hESC-MEL1-r1	-0.132356	-0.137724	ESC
Primed-hiPSC-MEL1-r1	0.378199	-0.00877512	Primed
TNT-hiPSC-MEL1-r1	-0.1442	-0.0140424	TNT
NtP-hiPSC_r1	-0.148721	-0.243487	NtP
NtP-hiPSC_r2	-0.160053	0.16938	NtP
hESC-MEL1-r2	-0.108297	0.0789176	ESC
Primed-hiPSC-MEL1-r2	0.393488	-0.0113105	Primed
TNT-hiPSC-MEL1-r2	-0.0780604	0.167041	TNT

## Sheet: Fig_4b_atac
Sample	PC1	PC2	group
hESC_p13_33	-76.318	30.5406	ESC
hESC_p13_34	-107.346	37.5908	ESC
hESC_p13_35	-125.833	82.0389	ESC
hiPSC_NtP_p13_73	14.3707	30.1019	NtP
hiPSC_NtP_p9_21	286.002	84.9451	NtP
hiPSC_NtP_p9_22	269.639	106.144	NtP
hiPSC_primed_p40	24.5678	-158.303	Primed
hiPSC_primed_p42	39.6379	-170.87	Primed
hiPSC_primed_p44	14.5479	-233.335	Primed
hiPSC_TNT_p42	-99.3396	39.0719	TNT
hiPSC_TNT_p44	-128.229	104.898	TNT
hiPSC_TNT_p43	-111.7	47.1763	TNT

## Sheet: Fig_4b_gene
Sample	PC1	PC2	group
ESC_p20	-32.6202	9.75816	ESC
ESC_p14	-45.6032	-63.2267	ESC
Primed_p17	115.595	-15.3546	Primed
Primed_p18	98.9612	-4.59385	Primed
TNT_p17	-26.2351	29.3683	TNT
TNT_p16	-51.0753	-76.0907	TNT
NtP_p4p19	-25.4558	71.6713	NtP
NtP_p9p13	-33.5668	48.4681	NtP

## Sheet: Fig_4b_te
Sample	PC1	PC2	group
ESC_p20	-59.7616	4.77184	ESC
ESC_p14	2.77846	101.966	ESC
Primed_p17	148.661	-55.1736	Primed
Primed_p18	114.302	-41.5611	Primed
TNT_p17	-47.7693	-20.6965	TNT
TNT_p16	18.5034	108.14	TNT
NtP_p4p19	-110.98	-78.6678
NtP_p9p13	-65.7337	-18.7786

## Sheet: Fig_4b_k9
Sample	PC1	PC2	group
ESC_p20	-37.1334	-59.9914	ESC
Primed_p18	91.4347	-11.9406	Primed
TNT_p17	-21.5869	-5.9467	TNT
NtP_p4p10	-16.715	25.4981	NtP
NtP_p9p6	-15.9995	52.3806	NtP

## Sheet: Fig_4c_gene
file	element	z_score	p_value	permutations	alternative	observed	feature	class	element_class
atac/all_differential_peaks_primed_down.bed	CH_DMR	5	0.00497512	200	greater	65	ATAC_primed_down	ATAC_peaks	CH-DMRs
atac/all_differential_peaks_primed_down.bed	Promoter	5	0.00497512	200	greater	41	ATAC_primed_down	ATAC_peaks	REs
atac/all_differential_peaks_primed_down.bed	Enhancer	5	0.00497512	200	greater	108	ATAC_primed_down	ATAC_peaks	REs
atac/all_differential_peaks_primed_down.bed	LINE	-5	0.00497512	200	less	38	ATAC_primed_down	ATAC_peaks	TEs
atac/all_differential_peaks_primed_down.bed	LTR	0.075	0.60199	200	greater	39	ATAC_primed_down	ATAC_peaks	TEs
atac/all_differential_peaks_primed_down.bed	Fibroblast_LAD	1.2099	0.20398	200	greater	11	ATAC_primed_down	ATAC_peaks	LADs
atac/all_differential_peaks_primed_down.bed	ESC_LAD	-3.1972	0.00497512	200	less	0	ATAC_primed_down	ATAC_peaks	LADs
atac/all_differential_peaks_primed_down.bed	Constitutive_LAD	-5	0.00497512	200	less	10	ATAC_primed_down	ATAC_peaks	LADs
atac/all_differential_peaks_primed_down.bed	Constitutive_H3K9me3	3.4632	0.00497512	200	greater	48	ATAC_primed_down	ATAC_peaks	H3K9me3
atac/all_differential_peaks_primed_down.bed	ESC_H3K9me3	-1.5168	0.00497512	200	less	15	ATAC_primed_down	ATAC_peaks	H3K9me3
atac/all_differential_peaks_primed_down.bed	Fibroblast_H3K9me3	5	0.00497512	200	greater	54	ATAC_primed_down	ATAC_peaks	H3K9me3
atac/all_differential_peaks_primed_up.bed	CH_DMR	5	0.00497512	200	greater	36	ATAC_primed_up	ATAC_peaks	CH-DMRs
atac/all_differential_peaks_primed_up.bed	Promoter	5	0.00497512	200	greater	29	ATAC_primed_up	ATAC_peaks	REs
atac/all_differential_peaks_primed_up.bed	Enhancer	5	0.00497512	200	greater	82	ATAC_primed_up	ATAC_peaks	REs
atac/all_differential_peaks_primed_up.bed	LINE	-5	0.00497512	200	less	41	ATAC_primed_up	ATAC_peaks	TEs
atac/all_differential_peaks_primed_up.bed	LTR	5	0.00497512	200	greater	117	ATAC_primed_up	ATAC_peaks	TEs
atac/all_differential_peaks_primed_up.bed	Fibroblast_LAD	4.0259	0.00497512	200	greater	24	ATAC_primed_up	ATAC_peaks	LADs
atac/all_differential_peaks_primed_up.bed	ESC_LAD	0.027	0.502488	200	greater	15	ATAC_primed_up	ATAC_peaks	LADs
atac/all_differential_peaks_primed_up.bed	Constitutive_LAD	-1.9545	0.00497512	200	less	64	ATAC_primed_up	ATAC_peaks	LADs
atac/all_differential_peaks_primed_up.bed	Constitutive_H3K9me3	5	0.00497512	200	greater	41	ATAC_primed_up	ATAC_peaks	H3K9me3
atac/all_differential_peaks_primed_up.bed	ESC_H3K9me3	0.7184	0.20398	200	greater	24	ATAC_primed_up	ATAC_peaks	H3K9me3
atac/all_differential_peaks_primed_up.bed	Fibroblast_H3K9me3	0.2036	0.402985	200	greater	12	ATAC_primed_up	ATAC_peaks	H3K9me3
wgbs/processed_data/MEL1_primed_CG_dmrs_hyper_all.bed	CH_DMR	4.8073	0.00497512	200	greater	116	primed_CG_dmrs_hyper_all	DMRs	CH-DMRs
wgbs/processed_data/MEL1_primed_CG_dmrs_hyper_all.bed	Promoter	5	0.00497512	200	greater	314	primed_CG_dmrs_hyper_all	DMRs	REs
wgbs/processed_data/MEL1_primed_CG_dmrs_hyper_all.bed	Enhancer	5	0.00497512	200	greater	768	primed_CG_dmrs_hyper_all	DMRs	REs
wgbs/processed_data/MEL1_primed_CG_dmrs_hyper_all.bed	LINE	-5	0.00497512	200	less	239	primed_CG_dmrs_hyper_all	DMRs	TEs
wgbs/processed_data/MEL1_primed_CG_dmrs_hyper_all.bed	LTR	-5	0.00497512	200	less	92	primed_CG_dmrs_hyper_all	DMRs	TEs
wgbs/processed_data/MEL1_primed_CG_dmrs_hyper_all.bed	Fibroblast_LAD	2.2104	0.00497512	200	greater	130	primed_CG_dmrs_hyper_all	DMRs	LADs
wgbs/processed_data/MEL1_primed_CG_dmrs_hyper_all.bed	ESC_LAD	-5	0.00497512	200	less	2	primed_CG_dmrs_hyper_all	DMRs	LADs
wgbs/processed_data/MEL1_primed_CG_dmrs_hyper_all.bed	Constitutive_LAD	-5	0.00497512	200	less	19	primed_CG_dmrs_hyper_all	DMRs	LADs
wgbs/processed_data/MEL1_primed_CG_dmrs_hyper_all.bed	Constitutive_H3K9me3	-4.3225	0.00497512	200	less	133	primed_CG_dmrs_hyper_all	DMRs	H3K9me3
wgbs/processed_data/MEL1_primed_CG_dmrs_hyper_all.bed	ESC_H3K9me3	-3.1519	0.00497512	200	less	123	primed_CG_dmrs_hyper_all	DMRs	H3K9me3
wgbs/processed_data/MEL1_primed_CG_dmrs_hyper_all.bed	Fibroblast_H3K9me3	4.4	0.00497512	200	greater	113	primed_CG_dmrs_hyper_all	DMRs	H3K9me3
wgbs/processed_data/MEL1_primed_CG_dmrs_hypo_all.bed	CH_DMR	-0.0181	0.402985	200	less	64	primed_CG_dmrs_hypo_all	DMRs	CH-DMRs
wgbs/processed_data/MEL1_primed_CG_dmrs_hypo_all.bed	Promoter	5	0.00497512	200	greater	312	primed_CG_dmrs_hypo_all	DMRs	REs
wgbs/processed_data/MEL1_primed_CG_dmrs_hypo_all.bed	Enhancer	5	0.00497512	200	greater	455	primed_CG_dmrs_hypo_all	DMRs	REs
wgbs/processed_data/MEL1_primed_CG_dmrs_hypo_all.bed	LINE	-5	0.00497512	200	less	261	primed_CG_dmrs_hypo_all	DMRs	TEs
wgbs/processed_data/MEL1_primed_CG_dmrs_hypo_all.bed	LTR	2.6796	0.00497512	200	greater	330	primed_CG_dmrs_hypo_all	DMRs	TEs
wgbs/processed_data/MEL1_primed_CG_dmrs_hypo_all.bed	Fibroblast_LAD	5	0.00497512	200	greater	123	primed_CG_dmrs_hypo_all	DMRs	LADs
wgbs/processed_data/MEL1_primed_CG_dmrs_hypo_all.bed	ESC_LAD	-5	0.00497512	200	less	30	primed_CG_dmrs_hypo_all	DMRs	LADs
wgbs/processed_data/MEL1_primed_CG_dmrs_hypo_all.bed	Constitutive_LAD	-5	0.00497512	200	less	181	primed_CG_dmrs_hypo_all	DMRs	LADs
wgbs/processed_data/MEL1_primed_CG_dmrs_hypo_all.bed	Constitutive_H3K9me3	4.1838	0.00497512	200	greater	163	primed_CG_dmrs_hypo_all	DMRs	H3K9me3
wgbs/processed_data/MEL1_primed_CG_dmrs_hypo_all.bed	ESC_H3K9me3	-4.8844	0.00497512	200	less	107	primed_CG_dmrs_hypo_all	DMRs	H3K9me3
wgbs/processed_data/MEL1_primed_CG_dmrs_hypo_all.bed	Fibroblast_H3K9me3	0.4717	0.402985	200	greater	73	primed_CG_dmrs_hypo_all	DMRs	H3K9me3
RNAseq/processed_data/MEL1_primed_down_genes.bed	CH_DMR	-2.8818	0.00497512	200	less	11	primed_down_genes	Genes	CH-DMRs
RNAseq/processed_data/MEL1_primed_down_genes.bed	Promoter	5	0.00497512	200	greater	385	primed_down_genes	Genes	REs
RNAseq/processed_data/MEL1_primed_down_genes.bed	Enhancer	-5	0.00497512	200	less	48	primed_down_genes	Genes	REs
RNAseq/processed_data/MEL1_primed_down_genes.bed	LINE	-5	0.00497512	200	less	114	primed_down_genes	Genes	TEs
RNAseq/processed_data/MEL1_primed_down_genes.bed	LTR	-5	0.00497512	200	less	50	primed_down_genes	Genes	TEs
RNAseq/processed_data/MEL1_primed_down_genes.bed	Fibroblast_LAD	-0.3126	0.402985	200	less	30	primed_down_genes	Genes	LADs
RNAseq/processed_data/MEL1_primed_down_genes.bed	ESC_LAD	-2.0711	0.00497512	200	less	10	primed_down_genes	Genes	LADs
RNAseq/processed_data/MEL1_primed_down_genes.bed	Constitutive_LAD	-5	0.00497512	200	less	34	primed_down_genes	Genes	LADs
RNAseq/processed_data/MEL1_primed_down_genes.bed	Constitutive_H3K9me3	-2.7245	0.00497512	200	less	28	primed_down_genes	Genes	H3K9me3
RNAseq/processed_data/MEL1_primed_down_genes.bed	ESC_H3K9me3	-2.3125	0.00497512	200	less	35	primed_down_genes	Genes	H3K9me3
RNAseq/processed_data/MEL1_primed_down_genes.bed	Fibroblast_H3K9me3	-2.8262	0.00497512	200	less	13	primed_down_genes	Genes	H3K9me3
RNAseq/processed_data/MEL1_primed_down_te.bed	CH_DMR	-0.8145	0.60199	200	less	0	primed_down_te	TEs	CH-DMRs
RNAseq/processed_data/MEL1_primed_down_te.bed	Promoter	-0.653	0.701493	200	less	0	primed_down_te	TEs	REs
RNAseq/processed_data/MEL1_primed_down_te.bed	Enhancer	-2.2397	0.00497512	200	less	0	primed_down_te	TEs	REs
RNAseq/processed_data/MEL1_primed_down_te.bed	LINE	-3.6575	0.00497512	200	less	2	primed_down_te	TEs	TEs
RNAseq/processed_data/MEL1_primed_down_te.bed	LTR	3.3626	0.00497512	200	greater	8	primed_down_te	TEs	TEs
RNAseq/processed_data/MEL1_primed_down_te.bed	Fibroblast_LAD	3.4252	0.00497512	200	greater	5	primed_down_te	TEs	LADs
RNAseq/processed_data/MEL1_primed_down_te.bed	ESC_LAD	-1.1152	0.303483	200	less	0	primed_down_te	TEs	LADs
RNAseq/processed_data/MEL1_primed_down_te.bed	Constitutive_LAD	-2.0252	0.00497512	200	less	1	primed_down_te	TEs	LADs
RNAseq/processed_data/MEL1_primed_down_te.bed	Constitutive_H3K9me3	0.541	0.402985	200	greater	2	primed_down_te	TEs	H3K9me3
RNAseq/processed_data/MEL1_primed_down_te.bed	ESC_H3K9me3	0.8145	0.60199	200	greater	1	primed_down_te	TEs	H3K9me3
RNAseq/processed_data/MEL1_primed_down_te.bed	Fibroblast_H3K9me3	-0.7981	0.502488	200	less	0	primed_down_te	TEs	H3K9me3
RNAseq/processed_data/MEL1_primed_up_genes.bed	CH_DMR	-2.4318	0.00497512	200	less	12	primed_up_genes	Genes	CH-DMRs
RNAseq/processed_data/MEL1_primed_up_genes.bed	Promoter	5	0.00497512	200	greater	595	primed_up_genes	Genes	REs
RNAseq/processed_data/MEL1_primed_up_genes.bed	Enhancer	-5	0.00497512	200	less	68	primed_up_genes	Genes	REs
RNAseq/processed_data/MEL1_primed_up_genes.bed	LINE	-5	0.00497512	200	less	103	primed_up_genes	Genes	TEs
RNAseq/processed_data/MEL1_primed_up_genes.bed	LTR	-5	0.00497512	200	less	31	primed_up_genes	Genes	TEs
RNAseq/processed_data/MEL1_primed_up_genes.bed	Fibroblast_LAD	4.1236	0.00497512	200	greater	61	primed_up_genes	Genes	LADs
RNAseq/processed_data/MEL1_primed_up_genes.bed	ESC_LAD	-5	0.00497512	200	less	13	primed_up_genes	Genes	LADs
RNAseq/processed_data/MEL1_primed_up_genes.bed	Constitutive_LAD	-5	0.00497512	200	less	26	primed_up_genes	Genes	LADs
RNAseq/processed_data/MEL1_primed_up_genes.bed	Constitutive_H3K9me3	-0.9502	0.303483	200	less	59	primed_up_genes	Genes	H3K9me3
RNAseq/processed_data/MEL1_primed_up_genes.bed	ESC_H3K9me3	-0.0952	0.402985	200	less	69	primed_up_genes	Genes	H3K9me3
RNAseq/processed_data/MEL1_primed_up_genes.bed	Fibroblast_H3K9me3	-3.0697	0.00497512	200	less	16	primed_up_genes	Genes	H3K9me3
RNAseq/processed_data/MEL1_primed_up_te.bed	CH_DMR	0.164	0.60199	200	greater	11	primed_up_te	TEs	CH-DMRs
RNAseq/processed_data/MEL1_primed_up_te.bed	Promoter	0.2326	0.402985	200	greater	9	primed_up_te	TEs	REs
RNAseq/processed_data/MEL1_primed_up_te.bed	Enhancer	0.6167	0.20398	200	greater	53	primed_up_te	TEs	REs
RNAseq/processed_data/MEL1_primed_up_te.bed	LINE	-5	0.00497512	200	less	19	primed_up_te	TEs	TEs
RNAseq/processed_data/MEL1_primed_up_te.bed	LTR	5	0.00497512	200	greater	212	primed_up_te	TEs	TEs
RNAseq/processed_data/MEL1_primed_up_te.bed	Fibroblast_LAD	5	0.00497512	200	greater	53	primed_up_te	TEs	LADs
RNAseq/processed_data/MEL1_primed_up_te.bed	ESC_LAD	-1.5148	0.104478	200	less	8	primed_up_te	TEs	LADs
RNAseq/processed_data/MEL1_primed_up_te.bed	Constitutive_LAD	-4.8035	0.00497512	200	less	40	primed_up_te	TEs	LADs
RNAseq/processed_data/MEL1_primed_up_te.bed	Constitutive_H3K9me3	-2.4012	0.00497512	200	less	12	primed_up_te	TEs	H3K9me3
RNAseq/processed_data/MEL1_primed_up_te.bed	ESC_H3K9me3	0.4215	0.402985	200	greater	33	primed_up_te	TEs	H3K9me3
RNAseq/processed_data/MEL1_primed_up_te.bed	Fibroblast_H3K9me3	-0.2448	0.60199	200	less	13	primed_up_te	TEs	H3K9me3

## Sheet: Fig_4c_te
seqnames	start	end	width	strand	logFC	logCPM	LR	PValue	FDR	gene_id	contrast	significant	class	family	gene	transcript	id	Direction
chr14	35511753	35512045	293	+	0	-2.73352	0	1	1	AluJb_dup102644:Alu:SINE	ESC_vs_Primed	NS	SINE	Alu	AluJb	AluJb_dup102644	AluJb_dup102644:Alu:SINE	Down
chr14	64503002	64503306	305	-	0	-3.58275	0	1	1	AluJb_dup103971:Alu:SINE	ESC_vs_Primed	NS	SINE	Alu	AluJb	AluJb_dup103971	AluJb_dup103971:Alu:SINE	Down
chr15	68589276	68589586	311	-	0	-2.82142	0	1	1	AluJb_dup109572:Alu:SINE	ESC_vs_Primed	NS	SINE	Alu	AluJb	AluJb_dup109572	AluJb_dup109572:Alu:SINE	Down
chr17	1133424	1133490	67	-	0	-2.91618	0	1	1	AluJb_dup118053:Alu:SINE	ESC_vs_Primed	NS	SINE	Alu	AluJb	AluJb_dup118053	AluJb_dup118053:Alu:SINE	Down
chr17	46750338	46750665	328	+	0	-3.26923	0	1	1	AluJb_dup122036:Alu:SINE	ESC_vs_Primed	NS	SINE	Alu	AluJb	AluJb_dup122036	AluJb_dup122036:Alu:SINE	Down
chr19	6585359	6585652	294	-	0	-0.706945	0	1	1	AluJb_dup128744:Alu:SINE	ESC_vs_Primed	NS	SINE	Alu	AluJb	AluJb_dup128744	AluJb_dup128744:Alu:SINE	Down
chr19	41688613	41688887	275	+	0	-3.55615	0	1	1	AluJb_dup132604:Alu:SINE	ESC_vs_Primed	NS	SINE	Alu	AluJb	AluJb_dup132604	AluJb_dup132604:Alu:SINE	Down
chr4	54891744	54892037	294	+	0	-3.13457	0	1	1	AluJb_dup33397:Alu:SINE	ESC_vs_Primed	NS	SINE	Alu	AluJb	AluJb_dup33397	AluJb_dup33397:Alu:SINE	Down
chr4	160369825	160370055	231	+	0	-2.18599	0	1	1	AluJb_dup36912:Alu:SINE	ESC_vs_Primed	NS	SINE	Alu	AluJb	AluJb_dup36912	AluJb_dup36912:Alu:SINE	Down
chr5	17144422	17144636	215	+	0	-3.27313	0	1	1	AluJb_dup38225:Alu:SINE	ESC_vs_Primed	NS	SINE	Alu	AluJb	AluJb_dup38225	AluJb_dup38225:Alu:SINE	Down
chr1	92480405	92480710	306	+	0	-1.84982	0	1	1	AluJb_dup6790:Alu:SINE	ESC_vs_Primed	NS	SINE	Alu	AluJb	AluJb_dup6790	AluJb_dup6790:Alu:SINE	Down
chr1	92480714	92480883	170	+	0	-2.241	0	1	1	AluJb_dup6791:Alu:SINE	ESC_vs_Primed	NS	SINE	Alu	AluJb	AluJb_dup6791	AluJb_dup6791:Alu:SINE	Down
chr1	92481388	92481689	302	+	0	-2.61648	0	1	1	AluJb_dup6792:Alu:SINE	ESC_vs_Primed	NS	SINE	Alu	AluJb	AluJb_dup6792	AluJb_dup6792:Alu:SINE	Down
chr1	100291072	100291365	294	+	0	-2.0619	0	1	1	AluJb_dup7172:Alu:SINE	ESC_vs_Primed	NS	SINE	Alu	AluJb	AluJb_dup7172	AluJb_dup7172:Alu:SINE	Down
chr11	47927840	47928164	325	+	0	-3.48039	0	1	1	AluJb_dup86893:Alu:SINE	ESC_vs_Primed	NS	SINE	Alu	AluJb	AluJb_dup86893	AluJb_dup86893:Alu:SINE	Down
chr12	32403634	32403935	302	+	0	-3.48039	0	1	1	AluJb_dup92562:Alu:SINE	ESC_vs_Primed	NS	SINE	Alu	AluJb	AluJb_dup92562	AluJb_dup92562:Alu:SINE	Down
chr12	66010800	66010994	195	+	0	-2.69209	0	1	1	AluJb_dup94432:Alu:SINE	ESC_vs_Primed	NS	SINE	Alu	AluJb	AluJb_dup94432	AluJb_dup94432:Alu:SINE	Down
chr12	91759156	91759452	297	-	0	-3.26539	0	1	1	AluJb_dup95236:Alu:SINE	ESC_vs_Primed	NS	SINE	Alu	AluJb	AluJb_dup95236	AluJb_dup95236:Alu:SINE	Down
chr2	216223603	216223906	304	-	0	-2.45951	0	1	1	AluJo_dup10667:Alu:SINE	ESC_vs_Primed	NS	SINE	Alu	AluJo	AluJo_dup10667	AluJo_dup10667:Alu:SINE	Down
chr3	121408688	121408764	77	+	0	-3.11959	0	1	1	AluJo_dup13584:Alu:SINE	ESC_vs_Primed	NS	SINE	Alu	AluJo	AluJo_dup13584	AluJo_dup13584:Alu:SINE	Down
chr4	136087394	136087668	275	-	0	-3.46777	0	1	1	AluJo_dup17264:Alu:SINE	ESC_vs_Primed	NS	SINE	Alu	AluJo	AluJo_dup17264	AluJo_dup17264:Alu:SINE	Down
chr5	153779421	153779717	297	+	0	-2.85578	0	1	1	AluJo_dup20720:Alu:SINE	ESC_vs_Primed	NS	SINE	Alu	AluJo	AluJo_dup20720	AluJo_dup20720:Alu:SINE	Down
chr7	76611202	76611493	292	+	0	-3.13374	0	1	1	AluJo_dup27362:Alu:SINE	ESC_vs_Primed	NS	SINE	Alu	AluJo	AluJo_dup27362	AluJo_dup27362:Alu:SINE	Down
chr7	100779922	100780213	292	+	0	-1.76081	0	1	1	AluJo_dup28023:Alu:SINE	ESC_vs_Primed	NS	SINE	Alu	AluJo	AluJo_dup28023	AluJo_dup28023:Alu:SINE	Down
chr11	111433438	111433752	315	+	0	-2.29181	0	1	1	AluJo_dup44751:Alu:SINE	ESC_vs_Primed	NS	SINE	Alu	AluJo	AluJo_dup44751	AluJo_dup44751:Alu:SINE	Down
chr12	4812639	4812770	132	-	0	-2.78451	0	1	1	AluJo_dup45446:Alu:SINE	ESC_vs_Primed	NS	SINE	Alu	AluJo	AluJo_dup45446	AluJo_dup45446:Alu:SINE	Down
chr15	33030886	33031172	287	+	0	-2.29396	0	1	1	AluJo_dup53233:Alu:SINE	ESC_vs_Primed	NS	SINE	Alu	AluJo	AluJo_dup53233	AluJo_dup53233:Alu:SINE	Down
chr16	7929199	7929478	280	-	0	-2.53399	0	1	1	AluJo_dup55636:Alu:SINE	ESC_vs_Primed	NS	SINE	Alu	AluJo	AluJo_dup55636	AluJo_dup55636:Alu:SINE	Down
chr17	46752216	46752514	299	+	0	-2.89112	0	1	1	AluJo_dup60670:Alu:SINE	ESC_vs_Primed	NS	SINE	Alu	AluJo	AluJo_dup60670	AluJo_dup60670:Alu:SINE	Down
chr19	41334323	41334626	304	+	0	-2.93392	0	1	1	AluJo_dup66269:Alu:SINE	ESC_vs_Primed	NS	SINE	Alu	AluJo	AluJo_dup66269	AluJo_dup66269:Alu:SINE	Down
chr20	5690605	5690934	330	+	0	-3.591	0	1	1	AluJo_dup67539:Alu:SINE	ESC_vs_Primed	NS	SINE	Alu	AluJo	AluJo_dup67539	AluJo_dup67539:Alu:SINE	Down
chr13	43598918	43599212	295	+	0	-3.26151	0	1	1	AluJr4_dup12774:Alu:SINE	ESC_vs_Primed	NS	SINE	Alu	AluJr4	AluJr4_dup12774	AluJr4_dup12774:Alu:SINE	Down
chr4	167373318	167373597	280	+	0	-1.996	0	1	1	AluJr4_dup4952:Alu:SINE	ESC_vs_Primed	NS	SINE	Alu	AluJr4	AluJr4_dup4952	AluJr4_dup4952:Alu:SINE	Down
chr6	3021209	3021491	283	-	0	-2.52544	0	1	1	AluJr4_dup5972:Alu:SINE	ESC_vs_Primed	NS	SINE	Alu	AluJr4	AluJr4_dup5972	AluJr4_dup5972:Alu:SINE	Down
chr8	12945590	12945892	303	-	0	-3.45713	0	1	1	AluJr4_dup7887:Alu:SINE	ESC_vs_Primed	NS	SINE	Alu	AluJr4	AluJr4_dup7887	AluJr4_dup7887:Alu:SINE	Down
chr2	204072724	204073017	294	+	0	-3.23264	0	1	1	AluJr_dup10751:Alu:SINE	ESC_vs_Primed	NS	SINE	Alu	AluJr	AluJr_dup10751	AluJr_dup10751:Alu:SINE	Down
chr4	89448391	89448711	321	-	0	-3.0248	0	1	1	AluJr_dup17570:Alu:SINE	ESC_vs_Primed	NS	SINE	Alu	AluJr	AluJr_dup17570	AluJr_dup17570:Alu:SINE	Down
chr5	153804147	153804453	307	+	0	-3.45935	0	1	1	AluJr_dup22128:Alu:SINE	ESC_vs_Primed	NS	SINE	Alu	AluJr	AluJr_dup22128	AluJr_dup22128:Alu:SINE	Down
chr6	32350126	32350415	290	-	0	-3.06108	0	1	1	AluJr_dup23758:Alu:SINE	ESC_vs_Primed	NS	SINE	Alu	AluJr	AluJr_dup23758	AluJr_dup23758:Alu:SINE	Down
chr1	150698095	150698382	288	-	0	-2.40977	0	1	1	AluJr_dup3748:Alu:SINE	ESC_vs_Primed	NS	SINE	Alu	AluJr	AluJr_dup3748	AluJr_dup3748:Alu:SINE	Down
chr1	150699869	150700195	327	-	0	-2.36306	0	1	1	AluJr_dup3749:Alu:SINE	ESC_vs_Primed	NS	SINE	Alu	AluJr	AluJr_dup3749	AluJr_dup3749:Alu:SINE	Down
chrX	136520478	136520534	57	+	0	-1.94668	0	1	1	AluJr_dup41101:Alu:SINE	ESC_vs_Primed	NS	SINE	Alu	AluJr	AluJr_dup41101	AluJr_dup41101:Alu:SINE	Down
chr10	135142882	135143174	293	-	0	-3.14868	0	1	1	AluJr_dup46096:Alu:SINE	ESC_vs_Primed	NS	SINE	Alu	AluJr	AluJr_dup46096	AluJr_dup46096:Alu:SINE	Down
chr11	107792289	107792585	297	+	0	-3.56024	0	1	1	AluJr_dup48461:Alu:SINE	ESC_vs_Primed	NS	SINE	Alu	AluJr	AluJr_dup48461	AluJr_dup48461:Alu:SINE	Down
chr11	114181777	114182074	298	+	0	-3.06289	0	1	1	AluJr_dup48624:Alu:SINE	ESC_vs_Primed	NS	SINE	Alu	AluJr	AluJr_dup48624	AluJr_dup48624:Alu:SINE	Down
chr14	35512615	35512804	190	+	0	-2.53504	0	1	1	AluJr_dup55251:Alu:SINE	ESC_vs_Primed	NS	SINE	Alu	AluJr	AluJr_dup55251	AluJr_dup55251:Alu:SINE	Down
chr18	12402450	12402847	398	+	0	-2.65914	0	1	1	AluJr_dup66989:Alu:SINE	ESC_vs_Primed	NS	SINE	Alu	AluJr	AluJr_dup66989	AluJr_dup66989:Alu:SINE	Down
chr19	22259842	22260127	286	+	0	-3.19898	0	1	1	AluJr_dup70264:Alu:SINE	ESC_vs_Primed	NS	SINE	Alu	AluJr	AluJr_dup70264	AluJr_dup70264:Alu:SINE	Down
chr19	22581182	22581456	275	-	0	-2.85103	0	1	1	AluJr_dup70266:Alu:SINE	ESC_vs_Primed	NS	SINE	Alu	AluJr	AluJr_dup70266	AluJr_dup70266:Alu:SINE	Down
chr19	22690055	22690288	234	-	0	-3.62244	0	1	1	AluJr_dup70269:Alu:SINE	ESC_vs_Primed	NS	SINE	Alu	AluJr	AluJr_dup70269	AluJr_dup70269:Alu:SINE	Down
chr20	19978960	19979273	314	+	0	-2.09528	0	1	1	AluJr_dup72772:Alu:SINE	ESC_vs_Primed	NS	SINE	Alu	AluJr	AluJr_dup72772	AluJr_dup72772:Alu:SINE	Down
chr22	50109583	50109760	178	-	0	-1.17721	0	1	1	AluJr_dup76273:Alu:SINE	ESC_vs_Primed	NS	SINE	Alu	AluJr	AluJr_dup76273	AluJr_dup76273:Alu:SINE	Down
chr2	161307402	161307694	293	+	0	-3.50067	0	1	1	AluJr_dup9861:Alu:SINE	ESC_vs_Primed	NS	SINE	Alu	AluJr	AluJr_dup9861	AluJr_dup9861:Alu:SINE	Down
chr19	22359261	22359386	126	-	0	-2.8687	0	1	1	AluSc5_dup6261:Alu:SINE	ESC_vs_Primed	NS	SINE	Alu	AluSc5	AluSc5_dup6261	AluSc5_dup6261:Alu:SINE	Down
chrX	5186305	5186460	156	+	0	-2.66357	0	1	1	AluSc8_dup11115:Alu:SINE	ESC_vs_Primed	NS	SINE	Alu	AluSc8	AluSc8_dup11115	AluSc8_dup11115:Alu:SINE	Down
chr11	61411954	61412278	325	-	0	-2.89487	0	1	1	AluSc8_dup13445:Alu:SINE	ESC_vs_Primed	NS	SINE	Alu	AluSc8	AluSc8_dup13445	AluSc8_dup13445:Alu:SINE	Down
chr17	2472359	2472667	309	+	0	-2.91165	0	1	1	AluSc8_dup17861:Alu:SINE	ESC_vs_Primed	NS	SINE	Alu	AluSc8	AluSc8_dup17861	AluSc8_dup17861:Alu:SINE	Down
chr2	216277166	216277331	166	-	0	-2.88874	0	1	1	AluSc8_dup3176:Alu:SINE	ESC_vs_Primed	NS	SINE	Alu	AluSc8	AluSc8_dup3176	AluSc8_dup3176:Alu:SINE	Down
chr3	75783970	75784275	306	-	0	-3.44006	0	1	1	AluSc8_dup3951:Alu:SINE	ESC_vs_Primed	NS	SINE	Alu	AluSc8	AluSc8_dup3951	AluSc8_dup3951:Alu:SINE	Down
chr4	48364429	48364734	306	-	0	-3.25607	0	1	1	AluSc8_dup5030:Alu:SINE	ESC_vs_Primed	NS	SINE	Alu	AluSc8	AluSc8_dup5030	AluSc8_dup5030:Alu:SINE	Down
chr4	57701149	57701448	300	-	0	-3.36806	0	1	1	AluSc8_dup5065:Alu:SINE	ESC_vs_Primed	NS	SINE	Alu	AluSc8	AluSc8_dup5065	AluSc8_dup5065:Alu:SINE	Down
chr8	74663733	74664028	296	+	0	-2.38313	0	1	1	AluSc8_dup9723:Alu:SINE	ESC_vs_Primed	NS	SINE	Alu	AluSc8	AluSc8_dup9723	AluSc8_dup9723:Alu:SINE	Down
chr1	150672005	150672306	302	-	0	-3.46375	0	1	1	AluSc_dup1673:Alu:SINE	ESC_vs_Primed	NS	SINE	Alu	AluSc	AluSc_dup1673	AluSc_dup1673:Alu:SINE	Down
chr17	32516177	32516471	295	+	0	-3.14635	0	1	1	AluSc_dup29215:Alu:SINE	ESC_vs_Primed	NS	SINE	Alu	AluSc	AluSc_dup29215	AluSc_dup29215:Alu:SINE	Down
chr6	111022128	111022414	287	+	0	-2.4444	0	1	1	AluSg4_dup2598:Alu:SINE	ESC_vs_Primed	NS	SINE	Alu	AluSg4	AluSg4_dup2598	AluSg4_dup2598:Alu:SINE	Down
chr19	12617483	12617777	295	+	0	-3.58275	0	1	1	AluSg4_dup6683:Alu:SINE	ESC_vs_Primed	NS	SINE	Alu	AluSg4	AluSg4_dup6683	AluSg4_dup6683:Alu:SINE	Down
chr12	112585477	112585772	296	-	0	-3.23527	0	1	1	AluSg7_dup5607:Alu:SINE	ESC_vs_Primed	NS	SINE	Alu	AluSg7	AluSg7_dup5607	AluSg7_dup5607:Alu:SINE	Down
chr22	43086541	43086834	294	-	0	-3.38856	0	1	1	AluSg7_dup8204:Alu:SINE	ESC_vs_Primed	NS	SINE	Alu	AluSg7	AluSg7_dup8204	AluSg7_dup8204:Alu:SINE	Down
chr7	64083189	64083491	303	+	0	-2.67299	0	1	1	AluSg_dup16053:Alu:SINE	ESC_vs_Primed	NS	SINE	Alu	AluSg	AluSg_dup16053	AluSg_dup16053:Alu:SINE	Down
chr12	70936078	70936370	293	+	0	-3.1867	0	1	1	AluSg_dup27392:Alu:SINE	ESC_vs_Primed	NS	SINE	Alu	AluSg	AluSg_dup27392	AluSg_dup27392:Alu:SINE	Down
chr15	56404034	56404334	301	+	0	-2.40224	0	1	1	AluSg_dup31274:Alu:SINE	ESC_vs_Primed	NS	SINE	Alu	AluSg	AluSg_dup31274	AluSg_dup31274:Alu:SINE	Down
chr16	75727389	75727686	298	-	0	-3.188	0	1	1	AluSg_dup33377:Alu:SINE	ESC_vs_Primed	NS	SINE	Alu	AluSg	AluSg_dup33377	AluSg_dup33377:Alu:SINE	Down
chr19	20236686	20236976	291	-	0	-2.54597	0	1	1	AluSg_dup37323:Alu:SINE	ESC_vs_Primed	NS	SINE	Alu	AluSg	AluSg_dup37323	AluSg_dup37323:Alu:SINE	Down
chr19	22682836	22683161	326	-	0	-3.02877	0	1	1	AluSg_dup37448:Alu:SINE	ESC_vs_Primed	NS	SINE	Alu	AluSg	AluSg_dup37448	AluSg_dup37448:Alu:SINE	Down
chr4	165920579	165920886	308	+	0	-3.0251	0	1	1	AluSp_dup12850:Alu:SINE	ESC_vs_Primed	NS	SINE	Alu	AluSp	AluSp_dup12850	AluSp_dup12850:Alu:SINE	Down
chr5	23237704	23238008	305	+	0	-3.05307	0	1	1	AluSp_dup13397:Alu:SINE	ESC_vs_Primed	NS	SINE	Alu	AluSp	AluSp_dup13397	AluSp_dup13397:Alu:SINE	Down
chr5	156455025	156455147	123	-	0	-3.51383	0	1	1	AluSp_dup15182:Alu:SINE	ESC_vs_Primed	NS	SINE	Alu	AluSp	AluSp_dup15182	AluSp_dup15182:Alu:SINE	Down
chrX	70676513	70676817	305	-	0	-3.20479	0	1	1	AluSp_dup25659:Alu:SINE	ESC_vs_Primed	NS	SINE	Alu	AluSp	AluSp_dup25659	AluSp_dup25659:Alu:SINE	Down
chr1	143441692	143442001	310	-	0	-2.97859	0	1	1	AluSp_dup2630:Alu:SINE	ESC_vs_Primed	NS	SINE	Alu	AluSp	AluSp_dup2630	AluSp_dup2630:Alu:SINE	Down
chr10	101593811	101593937	127	-	0	-2.83857	0	1	1	AluSp_dup28678:Alu:SINE	ESC_vs_Primed	NS	SINE	Alu	AluSp	AluSp_dup28678	AluSp_dup28678:Alu:SINE	Down
chr11	66351743	66352051	309	+	0	-3.54794	0	1	1	AluSp_dup30262:Alu:SINE	ESC_vs_Primed	NS	SINE	Alu	AluSp	AluSp_dup30262	AluSp_dup30262:Alu:SINE	Down
chr11	116014459	116014779	321	-	0	-3.10559	0	1	1	AluSp_dup30951:Alu:SINE	ESC_vs_Primed	NS	SINE	Alu	AluSp	AluSp_dup30951	AluSp_dup30951:Alu:SINE	Down
chr12	1615076	1615376	301	+	0	-2.88867	0	1	1	AluSp_dup31283:Alu:SINE	ESC_vs_Primed	NS	SINE	Alu	AluSp	AluSp_dup31283	AluSp_dup31283:Alu:SINE	Down
chr12	49186747	49187057	311	+	0	-3.40383	0	1	1	AluSp_dup31991:Alu:SINE	ESC_vs_Primed	NS	SINE	Alu	AluSp	AluSp_dup31991	AluSp_dup31991:Alu:SINE	Down
chr15	33029846	33030157	312	+	0	-2.05105	0	1	1	AluSp_dup36473:Alu:SINE	ESC_vs_Primed	NS	SINE	Alu	AluSp	AluSp_dup36473	AluSp_dup36473:Alu:SINE	Down
chr16	34211762	34212074	313	-	0	-3.18113	0	1	1	AluSp_dup39131:Alu:SINE	ESC_vs_Primed	NS	SINE	Alu	AluSp	AluSp_dup39131	AluSp_dup39131:Alu:SINE	Down
chr17	42774805	42775093	289	-	0	-3.4315	0	1	1	AluSp_dup41609:Alu:SINE	ESC_vs_Primed	NS	SINE	Alu	AluSp	AluSp_dup41609	AluSp_dup41609:Alu:SINE	Down
chr19	20259253	20259551	299	-	0	-2.4297	0	1	1	AluSp_dup44664:Alu:SINE	ESC_vs_Primed	NS	SINE	Alu	AluSp	AluSp_dup44664	AluSp_dup44664:Alu:SINE	Down
chr19	20416336	20416633	298	+	0	-3.03243	0	1	1	AluSp_dup44684:Alu:SINE	ESC_vs_Primed	NS	SINE	Alu	AluSp	AluSp_dup44684	AluSp_dup44684:Alu:SINE	Down
chr19	22516552	22516860	309	+	0	-3.11586	0	1	1	AluSp_dup44879:Alu:SINE	ESC_vs_Primed	NS	SINE	Alu	AluSp	AluSp_dup44879	AluSp_dup44879:Alu:SINE	Down
chr19	53153506	53153809	304	-	0	-2.6407	0	1	1	AluSp_dup45956:Alu:SINE	ESC_vs_Primed	NS	SINE	Alu	AluSp	AluSp_dup45956	AluSp_dup45956:Alu:SINE	Down
chr19	55433265	55433559	295	-	0	-2.39565	0	1	1	AluSp_dup46136:Alu:SINE	ESC_vs_Primed	NS	SINE	Alu	AluSp	AluSp_dup46136	AluSp_dup46136:Alu:SINE	Down
chr2	207128460	207128767	308	+	0	-1.4588	0	1	1	AluSp_dup7441:Alu:SINE	ESC_vs_Primed	NS	SINE	Alu	AluSp	AluSp_dup7441	AluSp_dup7441:Alu:SINE	Down
chr1	247172926	247173210	285	-	0	-3.4435	0	1	1	AluSq10_dup178:Alu:SINE	ESC_vs_Primed	NS	SINE	Alu	AluSq10	AluSq10_dup178	AluSq10_dup178:Alu:SINE	Down
chr3	186584278	186584433	156	+	0	-3.42748	0	1	1	AluSq2_dup11437:Alu:SINE	ESC_vs_Primed	NS	SINE	Alu	AluSq2	AluSq2_dup11437	AluSq2_dup11437:Alu:SINE	Down
chr4	160443541	160443823	283	+	0	-3.29832	0	1	1	AluSq2_dup13784:Alu:SINE	ESC_vs_Primed	NS	SINE	Alu	AluSq2	AluSq2_dup13784	AluSq2_dup13784:Alu:SINE	Down
chr6	161308958	161309268	311	+	0	-1.25931	0	1	1	AluSq2_dup19652:Alu:SINE	ESC_vs_Primed	NS	SINE	Alu	AluSq2	AluSq2_dup19652	AluSq2_dup19652:Alu:SINE	Down
chr9	119605655	119605955	301	+	0	-2.4036	0	1	1	AluSq2_dup27096:Alu:SINE	ESC_vs_Primed	NS	SINE	Alu	AluSq2	AluSq2_dup27096	AluSq2_dup27096:Alu:SINE	Down
chr1	150699529	150699823	295	-	0	-2.67278	0	1	1	AluSq2_dup2825:Alu:SINE	ESC_vs_Primed	NS	SINE	Alu	AluSq2	AluSq2_dup2825	AluSq2_dup2825:Alu:SINE	Down
chrX	122552977	122553277	301	+	0	-3.02816	0	1	1	AluSq2_dup29567:Alu:SINE	ESC_vs_Primed	NS	SINE	Alu	AluSq2	AluSq2_dup29567	AluSq2_dup29567:Alu:SINE	Down
chr17	40941393	40941728	336	+	0	-3.23517	0	1	1	AluSq2_dup46296:Alu:SINE	ESC_vs_Primed	NS	SINE	Alu	AluSq2	AluSq2_dup46296	AluSq2_dup46296:Alu:SINE	Down
chr17	42314420	42314734	315	+	0	-2.86236	0	1	1	AluSq2_dup46375:Alu:SINE	ESC_vs_Primed	NS	SINE	Alu	AluSq2	AluSq2_dup46375	AluSq2_dup46375:Alu:SINE	Down
chr18	56150762	56151096	335	-	0	-3.26779	0	1	1	AluSq2_dup48549:Alu:SINE	ESC_vs_Primed	NS	SINE	Alu	AluSq2	AluSq2_dup48549	AluSq2_dup48549:Alu:SINE	Down
chr19	22386402	22386694	293	-	0	-2.8799	0	1	1	AluSq2_dup49932:Alu:SINE	ESC_vs_Primed	NS	SINE	Alu	AluSq2	AluSq2_dup49932	AluSq2_dup49932:Alu:SINE	Down
chr20	4015642	4015788	147	+	0	-1.62903	0	1	1	AluSq2_dup51418:Alu:SINE	ESC_vs_Primed	NS	SINE	Alu	AluSq2	AluSq2_dup51418	AluSq2_dup51418:Alu:SINE	Down
chr22	43086835	43087070	236	-	0	-3.56024	0	1	1	AluSq2_dup54213:Alu:SINE	ESC_vs_Primed	NS	SINE	Alu	AluSq2	AluSq2_dup54213	AluSq2_dup54213:Alu:SINE	Down
chr3	5154567	5154878	312	-	0	-3.188	0	1	1	AluSq2_dup8770:Alu:SINE	ESC_vs_Primed	NS	SINE	Alu	AluSq2	AluSq2_dup8770	AluSq2_dup8770:Alu:SINE	Down
chr2	216276389	216276689	301	-	0	-2.63808	0	1	1	AluSq4_dup205:Alu:SINE	ESC_vs_Primed	NS	SINE	Alu	AluSq4	AluSq4_dup205	AluSq4_dup205:Alu:SINE	Down
chr9	125817816	125818129	314	-	0	-3.31613	0	1	1	AluSq_dup10539:Alu:SINE	ESC_vs_Primed	NS	SINE	Alu	AluSq	AluSq_dup10539	AluSq_dup10539:Alu:SINE	Down
chr14	51365630	51365939	310	+	0	-3.20977	0	1	1	AluSq_dup15508:Alu:SINE	ESC_vs_Primed	NS	SINE	Alu	AluSq	AluSq_dup15508	AluSq_dup15508:Alu:SINE	Down
chr17	68385670	68385959	290	+	0	-3.28272	0	1	1	AluSq_dup18525:Alu:SINE	ESC_vs_Primed	NS	SINE	Alu	AluSq	AluSq_dup18525	AluSq_dup18525:Alu:SINE	Down
chr19	22584288	22584585	298	-	0	-3.26047	0	1	1	AluSq_dup19725:Alu:SINE	ESC_vs_Primed	NS	SINE	Alu	AluSq	AluSq_dup19725	AluSq_dup19725:Alu:SINE	Down
chr2	58340164	58340465	302	+	0	-2.15941	0	1	1	AluSq_dup2267:Alu:SINE	ESC_vs_Primed	NS	SINE	Alu	AluSq	AluSq_dup2267	AluSq_dup2267:Alu:SINE	Down
chr2	91807747	91808061	315	-	0	-2.55785	0	1	1	AluSq_dup2495:Alu:SINE	ESC_vs_Primed	NS	SINE	Alu	AluSq	AluSq_dup2495	AluSq_dup2495:Alu:SINE	Down
chr2	161306771	161307083	313	+	0	-3.22526	0	1	1	AluSq_dup2865:Alu:SINE	ESC_vs_Primed	NS	SINE	Alu	AluSq	AluSq_dup2865	AluSq_dup2865:Alu:SINE	Down
chr19	44150939	44151231	293	-	0	-3.17482	0	1	1	AluSx1_dup101092:Alu:SINE	ESC_vs_Primed	NS	SINE	Alu	AluSx1	AluSx1_dup101092	AluSx1_dup101092:Alu:SINE	Down
chr20	10365873	10366170	298	-	0	-3.08985	0	1	1	AluSx1_dup103299:Alu:SINE	ESC_vs_Primed	NS	SINE	Alu	AluSx1	AluSx1_dup103299	AluSx1_dup103299:Alu:SINE	Down
chr20	11517279	11517586	308	+	0	-3.38924	0	1	1	AluSx1_dup103332:Alu:SINE	ESC_vs_Primed	NS	SINE	Alu	AluSx1	AluSx1_dup103332	AluSx1_dup103332:Alu:SINE	Down
chr2	77083121	77083432	312	+	0	-2.26254	0	1	1	AluSx1_dup11620:Alu:SINE	ESC_vs_Primed	NS	SINE	Alu	AluSx1	AluSx1_dup11620	AluSx1_dup11620:Alu:SINE	Down
chr2	158171312	158171595	284	+	0	-0.851547	0	1	1	AluSx1_dup13866:Alu:SINE	ESC_vs_Primed	NS	SINE	Alu	AluSx1	AluSx1_dup13866	AluSx1_dup13866:Alu:SINE	Down
chr3	5154237	5154564	328	-	0	-3.62244	0	1	1	AluSx1_dup16693:Alu:SINE	ESC_vs_Primed	NS	SINE	Alu	AluSx1	AluSx1_dup16693	AluSx1_dup16693:Alu:SINE	Down
chr3	112345377	112345693	317	-	0	-3.16145	0	1	1	AluSx1_dup19730:Alu:SINE	ESC_vs_Primed	NS	SINE	Alu	AluSx1	AluSx1_dup19730	AluSx1_dup19730:Alu:SINE	Down
chr4	25308756	25309055	300	-	0	-2.7646	0	1	1	AluSx1_dup23244:Alu:SINE	ESC_vs_Primed	NS	SINE	Alu	AluSx1	AluSx1_dup23244	AluSx1_dup23244:Alu:SINE	Down
chr5	75909525	75909816	292	-	0	-2.42853	0	1	1	AluSx1_dup29281:Alu:SINE	ESC_vs_Primed	NS	SINE	Alu	AluSx1	AluSx1_dup29281	AluSx1_dup29281:Alu:SINE	Down
chr5	135385740	135386040	301	+	0	-2.63666	0	1	1	AluSx1_dup30757:Alu:SINE	ESC_vs_Primed	NS	SINE	Alu	AluSx1	AluSx1_dup30757	AluSx1_dup30757:Alu:SINE	Down
chr5	135386847	135387158	312	+	0	-3.30072	0	1	1	AluSx1_dup30758:Alu:SINE	ESC_vs_Primed	NS	SINE	Alu	AluSx1	AluSx1_dup30758	AluSx1_dup30758:Alu:SINE	Down
chr5	137696258	137696580	323	-	0	-3.15324	0	1	1	AluSx1_dup30839:Alu:SINE	ESC_vs_Primed	NS	SINE	Alu	AluSx1	AluSx1_dup30839	AluSx1_dup30839:Alu:SINE	Down
chr1	53374324	53374631	308	+	0	-2.97488	0	1	1	AluSx1_dup3355:Alu:SINE	ESC_vs_Primed	NS	SINE	Alu	AluSx1	AluSx1_dup3355	AluSx1_dup3355:Alu:SINE	Down
chr7	53831495	53831746	252	-	0	-3.01146	0	1	1	AluSx1_dup39698:Alu:SINE	ESC_vs_Primed	NS	SINE	Alu	AluSx1	AluSx1_dup39698	AluSx1_dup39698:Alu:SINE	Down
chr8	42571120	42571418	299	-	0	-1.76349	0	1	1	AluSx1_dup46533:Alu:SINE	ESC_vs_Primed	NS	SINE	Alu	AluSx1	AluSx1_dup46533	AluSx1_dup46533:Alu:SINE	Down
chr1	150698385	150698690	306	-	0	-2.21811	0	1	1	AluSx1_dup5341:Alu:SINE	ESC_vs_Primed	NS	SINE	Alu	AluSx1	AluSx1_dup5341	AluSx1_dup5341:Alu:SINE	Down
chr10	11935253	11935524	272	-	0	-2.8483	0	1	1	AluSx1_dup59803:Alu:SINE	ESC_vs_Primed	NS	SINE	Alu	AluSx1	AluSx1_dup59803	AluSx1_dup59803:Alu:SINE	Down
chr10	98509585	98509877	293	+	0	-2.87421	0	1	1	AluSx1_dup63244:Alu:SINE	ESC_vs_Primed	NS	SINE	Alu	AluSx1	AluSx1_dup63244	AluSx1_dup63244:Alu:SINE	Down
chr11	61413986	61414288	303	-	0	-2.24452	0	1	1	AluSx1_dup66324:Alu:SINE	ESC_vs_Primed	NS	SINE	Alu	AluSx1	AluSx1_dup66324	AluSx1_dup66324:Alu:SINE	Down
chr16	2850280	2850573	294	+	0	-2.96546	0	1	1	AluSx1_dup83894:Alu:SINE	ESC_vs_Primed	NS	SINE	Alu	AluSx1	AluSx1_dup83894	AluSx1_dup83894:Alu:SINE	Down
chr19	22517559	22517837	279	+	0	-2.42048	0	1	1	AluSx1_dup99711:Alu:SINE	ESC_vs_Primed	NS	SINE	Alu	AluSx1	AluSx1_dup99711	AluSx1_dup99711:Alu:SINE	Down
chr19	23041288	23041588	301	+	0	-1.1745	0	1	1	AluSx1_dup99748:Alu:SINE	ESC_vs_Primed	NS	SINE	Alu	AluSx1	AluSx1_dup99748	AluSx1_dup99748:Alu:SINE	Down
chr19	23043050	23043361	312	+	0	-0.311653	0	1	1	AluSx1_dup99749:Alu:SINE	ESC_vs_Primed	NS	SINE	Alu	AluSx1	AluSx1_dup99749	AluSx1_dup99749:Alu:SINE	Down
chr7	112192738	112193021	284	+	0	-2.47217	0	1	1	AluSx3_dup12117:Alu:SINE	ESC_vs_Primed	NS	SINE	Alu	AluSx3	AluSx3_dup12117	AluSx3_dup12117:Alu:SINE	Down
chr14	35511299	35511588	290	+	0	-3.10474	0	1	1	AluSx3_dup21159:Alu:SINE	ESC_vs_Primed	NS	SINE	Alu	AluSx3	AluSx3_dup21159	AluSx3_dup21159:Alu:SINE	Down
chr19	23156761	23157053	293	-	0	-0.129973	0	1	1	AluSx3_dup26698:Alu:SINE	ESC_vs_Primed	NS	SINE	Alu	AluSx3	AluSx3_dup26698	AluSx3_dup26698:Alu:SINE	Down
chr2	42785700	42785994	295	-	0	-1.8572	0	1	1	AluSx3_dup2918:Alu:SINE	ESC_vs_Primed	NS	SINE	Alu	AluSx3	AluSx3_dup2918	AluSx3_dup2918:Alu:SINE	Down
chr2	223942482	223942777	296	+	0	-3.20632	0	1	1	AluSx3_dup4520:Alu:SINE	ESC_vs_Primed	NS	SINE	Alu	AluSx3	AluSx3_dup4520	AluSx3_dup4520:Alu:SINE	Down
chr1	46194518	46194838	321	+	0	-3.36877	0	1	1	AluSx3_dup818:Alu:SINE	ESC_vs_Primed	NS	SINE	Alu	AluSx3	AluSx3_dup818	AluSx3_dup818:Alu:SINE	Down
chr16	8234368	8234685	318	+	0	-2.82271	0	1	1	AluSx4_dup4493:Alu:SINE	ESC_vs_Primed	NS	SINE	Alu	AluSx4	AluSx4_dup4493	AluSx4_dup4493:Alu:SINE	Down
chr3	11247348	11247645	298	-	0	-2.46746	0	1	1	AluSx4_dup949:Alu:SINE	ESC_vs_Primed	NS	SINE	Alu	AluSx4	AluSx4_dup949	AluSx4_dup949:Alu:SINE	Down
chr14	35513811	35514114	304	+	0	-3.58688	0	1	1	AluSx_dup100101:Alu:SINE	ESC_vs_Primed	NS	SINE	Alu	AluSx	AluSx_dup100101	AluSx_dup100101:Alu:SINE	Down
chr19	6582045	6582346	302	-	0	-2.4985	0	1	1	AluSx_dup126288:Alu:SINE	ESC_vs_Primed	NS	SINE	Alu	AluSx	AluSx_dup126288	AluSx_dup126288:Alu:SINE	Down
chr19	6585691	6585865	175	-	0	-2.43767	0	1	1	AluSx_dup126289:Alu:SINE	ESC_vs_Primed	NS	SINE	Alu	AluSx	AluSx_dup126289	AluSx_dup126289:Alu:SINE	Down
chr19	22150245	22150487	243	-	0	0.241525	0	1	1	AluSx_dup129128:Alu:SINE	ESC_vs_Primed	NS	SINE	Alu	AluSx	AluSx_dup129128	AluSx_dup129128:Alu:SINE	Down
chr19	22151979	22152079	101	-	0	-0.175576	0	1	1	AluSx_dup129129:Alu:SINE	ESC_vs_Primed	NS	SINE	Alu	AluSx	AluSx_dup129129	AluSx_dup129129:Alu:SINE	Down
chr19	22360884	22361179	296	-	0	0.153736	0	1	1	AluSx_dup129145:Alu:SINE	ESC_vs_Primed	NS	SINE	Alu	AluSx	AluSx_dup129145	AluSx_dup129145:Alu:SINE	Down
chr19	23877925	23878219	295	+	0	-2.63978	0	1	1	AluSx_dup129308:Alu:SINE	ESC_vs_Primed	NS	SINE	Alu	AluSx	AluSx_dup129308	AluSx_dup129308:Alu:SINE	Down
chr19	55444011	55444267	257	-	0	-3.52607	0	1	1	AluSx_dup133002:Alu:SINE	ESC_vs_Primed	NS	SINE	Alu	AluSx	AluSx_dup133002	AluSx_dup133002:Alu:SINE	Down
chr2	203659818	203660013	196	-	0	-1.95506	0	1	1	AluSx_dup20212:Alu:SINE	ESC_vs_Primed	NS	SINE	Alu	AluSx	AluSx_dup20212	AluSx_dup20212:Alu:SINE	Down
chr3	11247803	11248098	296	-	0	-2.0242	0	1	1	AluSx_dup22480:Alu:SINE	ESC_vs_Primed	NS	SINE	Alu	AluSx	AluSx_dup22480	AluSx_dup22480:Alu:SINE	Down
chr1	24317254	24317547	294	-	0	-3.3767	0	1	1	AluSx_dup2386:Alu:SINE	ESC_vs_Primed	NS	SINE	Alu	AluSx	AluSx_dup2386	AluSx_dup2386:Alu:SINE	Down
chr4	3952063	3952371	309	+	0	-3.27843	0	1	1	AluSx_dup30103:Alu:SINE	ESC_vs_Primed	NS	SINE	Alu	AluSx	AluSx_dup30103	AluSx_dup30103:Alu:SINE	Down
chr4	26534093	26534265	173	-	0	-3.09257	0	1	1	AluSx_dup30871:Alu:SINE	ESC_vs_Primed	NS	SINE	Alu	AluSx	AluSx_dup30871	AluSx_dup30871:Alu:SINE	Down
chr5	17143914	17144212	299	+	0	-2.72299	0	1	1	AluSx_dup36261:Alu:SINE	ESC_vs_Primed	NS	SINE	Alu	AluSx	AluSx_dup36261	AluSx_dup36261:Alu:SINE	Down
chr5	101633151	101633432	282	+	0	-3.58275	0	1	1	AluSx_dup38960:Alu:SINE	ESC_vs_Primed	NS	SINE	Alu	AluSx	AluSx_dup38960	AluSx_dup38960:Alu:SINE	Down
chr7	63542972	63543277	306	+	0	-0.94622	0	1	1	AluSx_dup52181:Alu:SINE	ESC_vs_Primed	NS	SINE	Alu	AluSx	AluSx_dup52181	AluSx_dup52181:Alu:SINE	Down
chr7	64726049	64726204	156	+	0	-2.99442	0	1	1	AluSx_dup52304:Alu:SINE	ESC_vs_Primed	NS	SINE	Alu	AluSx	AluSx_dup52304	AluSx_dup52304:Alu:SINE	Down
chr7	104569872	104570179	308	+	0	-3.49662	0	1	1	AluSx_dup55486:Alu:SINE	ESC_vs_Primed	NS	SINE	Alu	AluSx	AluSx_dup55486	AluSx_dup55486:Alu:SINE	Down
chr1	150755078	150755371	294	+	0	-3.4355	0	1	1	AluSx_dup7725:Alu:SINE	ESC_vs_Primed	NS	SINE	Alu	AluSx	AluSx_dup7725	AluSx_dup7725:Alu:SINE	Down
chr10	98505006	98505324	319	+	0	-2.58218	0	1	1	AluSx_dup81509:Alu:SINE	ESC_vs_Primed	NS	SINE	Alu	AluSx	AluSx_dup81509	AluSx_dup81509:Alu:SINE	Down
chr10	115988561	115988869	309	+	0	-3.06972	0	1	1	AluSx_dup82493:Alu:SINE	ESC_vs_Primed	NS	SINE	Alu	AluSx	AluSx_dup82493	AluSx_dup82493:Alu:SINE	Down
chr11	6726475	6726767	293	+	0	-2.04867	0	1	1	AluSx_dup83639:Alu:SINE	ESC_vs_Primed	NS	SINE	Alu	AluSx	AluSx_dup83639	AluSx_dup83639:Alu:SINE	Down
chr11	66347258	66347546	289	+	0	-3.58275	0	1	1	AluSx_dup86174:Alu:SINE	ESC_vs_Primed	NS	SINE	Alu	AluSx	AluSx_dup86174	AluSx_dup86174:Alu:SINE	Down
chr12	31804242	31804565	324	-	0	-3.38386	0	1	1	AluSx_dup90397:Alu:SINE	ESC_vs_Primed	NS	SINE	Alu	AluSx	AluSx_dup90397	AluSx_dup90397:Alu:SINE	Down
chr4	160369384	160369675	292	+	0	-2.04817	0	1	1	AluSz6_dup11784:Alu:SINE	ESC_vs_Primed	NS	SINE	Alu	AluSz6	AluSz6_dup11784	AluSz6_dup11784:Alu:SINE	Down
chr7	100772590	100772895	306	+	0	-0.64876	0	1	1	AluSz6_dup18412:Alu:SINE	ESC_vs_Primed	NS	SINE	Alu	AluSz6	AluSz6_dup18412	AluSz6_dup18412:Alu:SINE	Down
chr7	100779375	100779681	307	+	0	-1.66587	0	1	1	AluSz6_dup18413:Alu:SINE	ESC_vs_Primed	NS	SINE	Alu	AluSz6	AluSz6_dup18413	AluSz6_dup18413:Alu:SINE	Down
chr12	49829113	49829407	295	-	0	-2.92665	0	1	1	AluSz6_dup30173:Alu:SINE	ESC_vs_Primed	NS	SINE	Alu	AluSz6	AluSz6_dup30173	AluSz6_dup30173:Alu:SINE	Down
chr12	66011402	66011706	305	+	0	-2.0568	0	1	1	AluSz6_dup30540:Alu:SINE	ESC_vs_Primed	NS	SINE	Alu	AluSz6	AluSz6_dup30540	AluSz6_dup30540:Alu:SINE	Down
chr3	112341516	112341822	307	-	0	-2.6714	0	1	1	AluSz_dup18306:Alu:SINE	ESC_vs_Primed	NS	SINE	Alu	AluSz	AluSz_dup18306	AluSz_dup18306:Alu:SINE	Down
chr6	123168556	123168848	293	-	0	-3.46375	0	1	1	AluSz_dup32942:Alu:SINE	ESC_vs_Primed	NS	SINE	Alu	AluSz	AluSz_dup32942	AluSz_dup32942:Alu:SINE	Down
chr8	48047439	48047750	312	-	0	-2.96176	0	1	1	AluSz_dup41906:Alu:SINE	ESC_vs_Primed	NS	SINE	Alu	AluSz	AluSz_dup41906	AluSz_dup41906:Alu:SINE	Down
chr10	98508378	98508673	296	+	0	-3.40781	0	1	1	AluSz_dup56709:Alu:SINE	ESC_vs_Primed	NS	SINE	Alu	AluSz	AluSz_dup56709	AluSz_dup56709:Alu:SINE	Down
chr10	98512995	98513275	281	+	0	-1.59182	0	1	1	AluSz_dup56710:Alu:SINE	ESC_vs_Primed	NS	SINE	Alu	AluSz	AluSz_dup56710	AluSz_dup56710:Alu:SINE	Down
chr10	98517451	98517756	306	+	0	-3.55205	0	1	1	AluSz_dup56711:Alu:SINE	ESC_vs_Primed	NS	SINE	Alu	AluSz	AluSz_dup56711	AluSz_dup56711:Alu:SINE	Down
chr11	66351427	66351721	295	+	0	-3.18568	0	1	1	AluSz_dup59881:Alu:SINE	ESC_vs_Primed	NS	SINE	Alu	AluSz	AluSz_dup59881	AluSz_dup59881:Alu:SINE	Down
chr11	114183919	114184218	300	+	0	-1.28486	0	1	1	AluSz_dup61370:Alu:SINE	ESC_vs_Primed	NS	SINE	Alu	AluSz	AluSz_dup61370	AluSz_dup61370:Alu:SINE	Down
chr12	101883219	101883520	302	+	0	-2.44063	0	1	1	AluSz_dup65129:Alu:SINE	ESC_vs_Primed	NS	SINE	Alu	AluSz	AluSz_dup65129	AluSz_dup65129:Alu:SINE	Down
chr15	68580169	68580467	299	-	0	-2.80302	0	1	1	AluSz_dup74250:Alu:SINE	ESC_vs_Primed	NS	SINE	Alu	AluSz	AluSz_dup74250	AluSz_dup74250:Alu:SINE	Down
chr1	226301626	226301955	330	-	0	-3.39984	0	1	1	AluSz_dup7527:Alu:SINE	ESC_vs_Primed	NS	SINE	Alu	AluSz	AluSz_dup7527	AluSz_dup7527:Alu:SINE	Down
chr17	26786814	26787119	306	+	0	-2.45935	0	1	1	AluSz_dup81271:Alu:SINE	ESC_vs_Primed	NS	SINE	Alu	AluSz	AluSz_dup81271	AluSz_dup81271:Alu:SINE	Down
chr17	46752521	46752818	298	+	0	-3.26562	0	1	1	AluSz_dup82700:Alu:SINE	ESC_vs_Primed	NS	SINE	Alu	AluSz	AluSz_dup82700	AluSz_dup82700:Alu:SINE	Down
chr19	6584874	6584939	66	-	0	-1.19064	0	1	1	AluSz_dup87412:Alu:SINE	ESC_vs_Primed	NS	SINE	Alu	AluSz	AluSz_dup87412	AluSz_dup87412:Alu:SINE	Down
chr19	47552360	47552662	303	-	0	-3.26231	0	1	1	AluSz_dup90692:Alu:SINE	ESC_vs_Primed	NS	SINE	Alu	AluSz	AluSz_dup90692	AluSz_dup90692:Alu:SINE	Down
chr19	48656172	48656470	299	+	0	-2.75897	0	1	1	AluSz_dup90810:Alu:SINE	ESC_vs_Primed	NS	SINE	Alu	AluSz	AluSz_dup90810	AluSz_dup90810:Alu:SINE	Down
chr20	18293354	18293650	297	-	0	-3.2279	0	1	1	AluSz_dup92251:Alu:SINE	ESC_vs_Primed	NS	SINE	Alu	AluSz	AluSz_dup92251	AluSz_dup92251:Alu:SINE	Down
chr18	71002393	71002672	280	+	0	-3.33035	0	1	1	AluY_dup106632:Alu:SINE	ESC_vs_Primed	NS	SINE	Alu	AluY	AluY_dup106632	AluY_dup106632:Alu:SINE	Down
chr19	1461570	1461877	308	+	0	-2.726	0	1	1	AluY_dup107026:Alu:SINE	ESC_vs_Primed	NS	SINE	Alu	AluY	AluY_dup107026	AluY_dup107026:Alu:SINE	Down
chr2	28006493	28006803	311	+	0	-3.41421	0	1	1	AluY_dup10763:Alu:SINE	ESC_vs_Primed	NS	SINE	Alu	AluY	AluY_dup10763	AluY_dup10763:Alu:SINE	Down
chr19	6579221	6579520	300	-	0	-2.74855	0	1	1	AluY_dup107802:Alu:SINE	ESC_vs_Primed	NS	SINE	Alu	AluY	AluY_dup107802	AluY_dup107802:Alu:SINE	Down
chr19	23883060	23883362	303	+	0	-2.31356	0	1	1	AluY_dup109561:Alu:SINE	ESC_vs_Primed	NS	SINE	Alu	AluY	AluY_dup109561	AluY_dup109561:Alu:SINE	Down
chr19	52942715	52943029	315	+	0	-2.09186	0	1	1	AluY_dup111214:Alu:SINE	ESC_vs_Primed	NS	SINE	Alu	AluY	AluY_dup111214	AluY_dup111214:Alu:SINE	Down
chr21	42820451	42820753	303	+	0	-3.41543	0	1	1	AluY_dup115594:Alu:SINE	ESC_vs_Primed	NS	SINE	Alu	AluY	AluY_dup115594	AluY_dup115594:Alu:SINE	Down
chr2	87791358	87791660	303	+	0	-3.21157	0	1	1	AluY_dup13138:Alu:SINE	ESC_vs_Primed	NS	SINE	Alu	AluY	AluY_dup13138	AluY_dup13138:Alu:SINE	Down
chr2	215386818	215387120	303	+	0	-3.56024	0	1	1	AluY_dup17741:Alu:SINE	ESC_vs_Primed	NS	SINE	Alu	AluY	AluY_dup17741	AluY_dup17741:Alu:SINE	Down
chr1	29047992	29048304	313	+	0	-3.15699	0	1	1	AluY_dup1934:Alu:SINE	ESC_vs_Primed	NS	SINE	Alu	AluY	AluY_dup1934	AluY_dup1934:Alu:SINE	Down
chr3	84956775	84957087	313	-	0	-3.11959	0	1	1	AluY_dup22034:Alu:SINE	ESC_vs_Primed	NS	SINE	Alu	AluY	AluY_dup22034	AluY_dup22034:Alu:SINE	Down
chr4	7824301	7824619	319	-	0	-3.38712	0	1	1	AluY_dup26314:Alu:SINE	ESC_vs_Primed	NS	SINE	Alu	AluY	AluY_dup26314	AluY_dup26314:Alu:SINE	Down
chr4	137394664	137394989	326	+	0	-3.03897	0	1	1	AluY_dup30320:Alu:SINE	ESC_vs_Primed	NS	SINE	Alu	AluY	AluY_dup30320	AluY_dup30320:Alu:SINE	Down
chr5	16691097	16691394	298	+	0	-3.591	0	1	1	AluY_dup32647:Alu:SINE	ESC_vs_Primed	NS	SINE	Alu	AluY	AluY_dup32647	AluY_dup32647:Alu:SINE	Down
chr5	133818113	133818423	311	-	0	-3.45164	0	1	1	AluY_dup36424:Alu:SINE	ESC_vs_Primed	NS	SINE	Alu	AluY	AluY_dup36424	AluY_dup36424:Alu:SINE	Down
chr5	138111400	138111714	315	-	0	-2.92703	0	1	1	AluY_dup36620:Alu:SINE	ESC_vs_Primed	NS	SINE	Alu	AluY	AluY_dup36620	AluY_dup36620:Alu:SINE	Down
chr5	140098736	140099048	313	+	0	-2.16683	0	1	1	AluY_dup36750:Alu:SINE	ESC_vs_Primed	NS	SINE	Alu	AluY	AluY_dup36750	AluY_dup36750:Alu:SINE	Down
chr7	2600310	2600613	304	+	0	-3.07116	0	1	1	AluY_dup44668:Alu:SINE	ESC_vs_Primed	NS	SINE	Alu	AluY	AluY_dup44668	AluY_dup44668:Alu:SINE	Down
chr7	15648371	15648674	304	-	0	-3.30928	0	1	1	AluY_dup45323:Alu:SINE	ESC_vs_Primed	NS	SINE	Alu	AluY	AluY_dup45323	AluY_dup45323:Alu:SINE	Down
chr7	98416051	98416354	304	-	0	-3.03975	0	1	1	AluY_dup48765:Alu:SINE	ESC_vs_Primed	NS	SINE	Alu	AluY	AluY_dup48765	AluY_dup48765:Alu:SINE	Down
chr7	111288447	111288748	302	+	0	-3.46725	0	1	1	AluY_dup49361:Alu:SINE	ESC_vs_Primed	NS	SINE	Alu	AluY	AluY_dup49361	AluY_dup49361:Alu:SINE	Down
chr7	125789131	125789433	303	+	0	-3.18113	0	1	1	AluY_dup49726:Alu:SINE	ESC_vs_Primed	NS	SINE	Alu	AluY	AluY_dup49726	AluY_dup49726:Alu:SINE	Down
chr8	47882314	47882622	309	+	0	-3.30997	0	1	1	AluY_dup52817:Alu:SINE	ESC_vs_Primed	NS	SINE	Alu	AluY	AluY_dup52817	AluY_dup52817:Alu:SINE	Down
chr8	144536573	144536880	308	-	0	-2.33999	0	1	1	AluY_dup55833:Alu:SINE	ESC_vs_Primed	NS	SINE	Alu	AluY	AluY_dup55833	AluY_dup55833:Alu:SINE	Down
chr9	90899258	90899568	311	+	0	-3.26926	0	1	1	AluY_dup59487:Alu:SINE	ESC_vs_Primed	NS	SINE	Alu	AluY	AluY_dup59487	AluY_dup59487:Alu:SINE	Down
chr9	131543446	131543611	166	+	0	-3.3022	0	1	1	AluY_dup61120:Alu:SINE	ESC_vs_Primed	NS	SINE	Alu	AluY	AluY_dup61120	AluY_dup61120:Alu:SINE	Down
chr9	140026692	140027002	311	+	0	-3.22756	0	1	1	AluY_dup61632:Alu:SINE	ESC_vs_Primed	NS	SINE	Alu	AluY	AluY_dup61632	AluY_dup61632:Alu:SINE	Down
chr10	11934739	11935057	319	-	0	-3.4355	0	1	1	AluY_dup67747:Alu:SINE	ESC_vs_Primed	NS	SINE	Alu	AluY	AluY_dup67747	AluY_dup67747:Alu:SINE	Down
chr10	75847092	75847417	326	-	0	-3.2279	0	1	1	AluY_dup70344:Alu:SINE	ESC_vs_Primed	NS	SINE	Alu	AluY	AluY_dup70344	AluY_dup70344:Alu:SINE	Down
chr10	94512502	94512807	306	-	0	-3.5257	0	1	1	AluY_dup71001:Alu:SINE	ESC_vs_Primed	NS	SINE	Alu	AluY	AluY_dup71001	AluY_dup71001:Alu:SINE	Down
chr10	98510989	98511286	298	+	0	-2.4297	0	1	1	AluY_dup71133:Alu:SINE	ESC_vs_Primed	NS	SINE	Alu	AluY	AluY_dup71133	AluY_dup71133:Alu:SINE	Down
chr11	65154998	65155307	310	-	0	-3.01248	0	1	1	AluY_dup75043:Alu:SINE	ESC_vs_Primed	NS	SINE	Alu	AluY	AluY_dup75043	AluY_dup75043:Alu:SINE	Down
chr11	82845915	82846233	319	+	0	-3.14278	0	1	1	AluY_dup75942:Alu:SINE	ESC_vs_Primed	NS	SINE	Alu	AluY	AluY_dup75942	AluY_dup75942:Alu:SINE	Down
chr12	49828806	49829112	307	-	0	-2.85416	0	1	1	AluY_dup79628:Alu:SINE	ESC_vs_Primed	NS	SINE	Alu	AluY	AluY_dup79628	AluY_dup79628:Alu:SINE	Down
chr1	225941295	225941602	308	-	0	-2.85768	0	1	1	AluY_dup8778:Alu:SINE	ESC_vs_Primed	NS	SINE	Alu	AluY	AluY_dup8778	AluY_dup8778:Alu:SINE	Down
chr15	33628976	33629283	308	+	0	-3.28558	0	1	1	AluY_dup91208:Alu:SINE	ESC_vs_Primed	NS	SINE	Alu	AluY	AluY_dup91208	AluY_dup91208:Alu:SINE	Down
chr15	56278779	56279092	314	-	0	-2.86078	0	1	1	AluY_dup92419:Alu:SINE	ESC_vs_Primed	NS	SINE	Alu	AluY	AluY_dup92419	AluY_dup92419:Alu:SINE	Down
chr19	41788584	41788898	315	-	0	-3.32862	0	1	1	AluYa5_dup3674:Alu:SINE	ESC_vs_Primed	NS	SINE	Alu	AluYa5	AluYa5_dup3674	AluYa5_dup3674:Alu:SINE	Down
chr1	45283486	45283744	259	+	0	-3.39086	0	1	1	AluYa5_dup40:Alu:SINE	ESC_vs_Primed	NS	SINE	Alu	AluYa5	AluYa5_dup40	AluYa5_dup40:Alu:SINE	Down
chr6	108906226	108906545	320	-	0	-3.05877	0	1	1	AluYb8_dup1105:Alu:SINE	ESC_vs_Primed	NS	SINE	Alu	AluYb8	AluYb8_dup1105	AluYb8_dup1105:Alu:SINE	Down
chr16	48263365	48263674	310	-	0	-2.99688	0	1	1	AluYb8_dup2454:Alu:SINE	ESC_vs_Primed	NS	SINE	Alu	AluYb8	AluYb8_dup2454	AluYb8_dup2454:Alu:SINE	Down
chr11	114185928	114186051	124	+	0	-2.89589	0	1	1	AluYc_dup5506:Alu:SINE	ESC_vs_Primed	NS	SINE	Alu	AluYc	AluYc_dup5506	AluYc_dup5506:Alu:SINE	Down
chr16	8171148	8171224	77	+	0	-2.69607	0	1	1	AluYc_dup6691:Alu:SINE	ESC_vs_Primed	NS	SINE	Alu	AluYc	AluYc_dup6691	AluYc_dup6691:Alu:SINE	Down
chr15	51195366	51195668	303	-	0	-3.0635	0	1	1	AluYg6_dup631:Alu:SINE	ESC_vs_Primed	NS	SINE	Alu	AluYg6	AluYg6_dup631	AluYg6_dup631:Alu:SINE	Down
chr7	806270	806311	42	+	0	-3.30897	0	1	1	AluYk11_dup388:Alu:SINE	ESC_vs_Primed	NS	SINE	Alu	AluYk11	AluYk11_dup388	AluYk11_dup388:Alu:SINE	Down
chr10	11928824	11928883	60	-	0	-1.50662	0	1	1	Arthur1_dup1498:hAT-Tip100:DNA	ESC_vs_Primed	NS	DNA	hAT-Tip100	Arthur1	Arthur1_dup1498	Arthur1_dup1498:hAT-Tip100:DNA	Down
chr19	22098016	22100563	2548	-	0	-2.9793	0	1	1	BSR/Beta_dup1591:Satellite:Satellite	ESC_vs_Primed	NS	Satellite	Satellite	BSR/Beta	BSR/Beta_dup1591	BSR/Beta_dup1591:Satellite:Satellite	Down
chr19	22516363	22516551	189	+	0	-3.00674	0	1	1	BSR/Beta_dup1652:Satellite:Satellite	ESC_vs_Primed	NS	Satellite	Satellite	BSR/Beta	BSR/Beta_dup1652	BSR/Beta_dup1652:Satellite:Satellite	Down
chr19	22516861	22517259	399	+	0	-2.25461	0	1	1	BSR/Beta_dup1653:Satellite:Satellite	ESC_vs_Primed	NS	Satellite	Satellite	BSR/Beta	BSR/Beta_dup1653	BSR/Beta_dup1653:Satellite:Satellite	Down
chr19	22517272	22517530	259	+	0	-2.8636	0	1	1	BSR/Beta_dup1654:Satellite:Satellite	ESC_vs_Primed	NS	Satellite	Satellite	BSR/Beta	BSR/Beta_dup1654	BSR/Beta_dup1654:Satellite:Satellite	Down
chr19	22517871	22518147	277	+	0	-2.82091	0	1	1	BSR/Beta_dup1655:Satellite:Satellite	ESC_vs_Primed	NS	Satellite	Satellite	BSR/Beta	BSR/Beta_dup1655	BSR/Beta_dup1655:Satellite:Satellite	Down
chr19	22518224	22519684	1461	+	0	-2.58139	0	1	1	BSR/Beta_dup1656:Satellite:Satellite	ESC_vs_Primed	NS	Satellite	Satellite	BSR/Beta	BSR/Beta_dup1656	BSR/Beta_dup1656:Satellite:Satellite	Down
chr19	22520500	22521875	1376	+	0	-2.76506	0	1	1	BSR/Beta_dup1659:Satellite:Satellite	ESC_vs_Primed	NS	Satellite	Satellite	BSR/Beta	BSR/Beta_dup1659	BSR/Beta_dup1659:Satellite:Satellite	Down
chr14	31715007	31715141	135	-	0	-3.3422	0	1	1	Charlie1_dup1502:hAT-Charlie:DNA	ESC_vs_Primed	NS	DNA	hAT-Charlie	Charlie1	Charlie1_dup1502	Charlie1_dup1502:hAT-Charlie:DNA	Down
chr9	35695756	35695862	107	-	0	-3.14249	0	1	1	Charlie1a_dup3032:hAT-Charlie:DNA	ESC_vs_Primed	NS	DNA	hAT-Charlie	Charlie1a	Charlie1a_dup3032	Charlie1a_dup3032:hAT-Charlie:DNA	Down
chr21	42822313	42822941	629	+	0	-3.28322	0	1	1	Charlie2b_dup3513:hAT-Charlie:DNA	ESC_vs_Primed	NS	DNA	hAT-Charlie	Charlie2b	Charlie2b_dup3513	Charlie2b_dup3513:hAT-Charlie:DNA	Down
chr17	46713133	46713282	150	-	0	-2.74721	0	1	1	Charlie4z_dup5375:hAT-Charlie:DNA	ESC_vs_Primed	NS	DNA	hAT-Charlie	Charlie4z	Charlie4z_dup5375	Charlie4z_dup5375:hAT-Charlie:DNA	Down
chr19	41814901	41815046	146	-	0	-3.24866	0	1	1	Charlie4z_dup5659:hAT-Charlie:DNA	ESC_vs_Primed	NS	DNA	hAT-Charlie	Charlie4z	Charlie4z_dup5659	Charlie4z_dup5659:hAT-Charlie:DNA	Down
chr13	50168891	50169527	637	+	0	-2.08387	0	1	1	ERV3-16A3_I-int_dup4985:ERVL:LTR	ESC_vs_Primed	NS	LTR	ERVL	ERV3-16A3_I-int	ERV3-16A3_I-int_dup4985	ERV3-16A3_I-int_dup4985:ERVL:LTR	Down
chr13	50170171	50170939	769	+	0	-1.85067	0	1	1	ERV3-16A3_I-int_dup4986:ERVL:LTR	ESC_vs_Primed	NS	LTR	ERVL	ERV3-16A3_I-int	ERV3-16A3_I-int_dup4986	ERV3-16A3_I-int_dup4986:ERVL:LTR	Down
chr12	76895256	76896925	1670	+	0	-2.90045	0	1	1	ERVL-B4-int_dup2895:ERVL:LTR	ESC_vs_Primed	NS	LTR	ERVL	ERVL-B4-int	ERVL-B4-int_dup2895	ERVL-B4-int_dup2895:ERVL:LTR	Down
chr1	43978480	43979024	545	+	0	-2.73352	0	1	1	ERVL-E-int_dup178:ERVL:LTR	ESC_vs_Primed	NS	LTR	ERVL	ERVL-E-int	ERVL-E-int_dup178	ERVL-E-int_dup178:ERVL:LTR	Down
chr1	148570353	148570571	219	+	0	-3.15496	0	1	1	ERVL-E-int_dup509:ERVL:LTR	ESC_vs_Primed	NS	LTR	ERVL	ERVL-E-int	ERVL-E-int_dup509	ERVL-E-int_dup509:ERVL:LTR	Down
chr12	72583151	72584639	1489	+	0	-3.12719	0	1	1	ERVL-E-int_dup6758:ERVL:LTR	ESC_vs_Primed	NS	LTR	ERVL	ERVL-E-int	ERVL-E-int_dup6758	ERVL-E-int_dup6758:ERVL:LTR	Down
chr2	66478980	66479098	119	+	0	-2.54484	0	1	1	Eulor9A_dup11:DNA:DNA	ESC_vs_Primed	NS	DNA	DNA	Eulor9A	Eulor9A_dup11	Eulor9A_dup11:DNA:DNA	Down
chr4	3951420	3951537	118	+	0	-3.02002	0	1	1	FLAM_A_dup3848:Alu:SINE	ESC_vs_Primed	NS	SINE	Alu	FLAM_A	FLAM_A_dup3848	FLAM_A_dup3848:Alu:SINE	Down
chr11	66348981	66349109	129	+	0	-3.45568	0	1	1	FLAM_C_dup13476:Alu:SINE	ESC_vs_Primed	NS	SINE	Alu	FLAM_C	FLAM_C_dup13476	FLAM_C_dup13476:Alu:SINE	Down
chr19	48248061	48248188	128	+	0	-2.79714	0	1	1	FLAM_C_dup20845:Alu:SINE	ESC_vs_Primed	NS	SINE	Alu	FLAM_C	FLAM_C_dup20845	FLAM_C_dup20845:Alu:SINE	Down
chr19	49018509	49018649	141	+	0	-3.30997	0	1	1	FLAM_C_dup20866:Alu:SINE	ESC_vs_Primed	NS	SINE	Alu	FLAM_C	FLAM_C_dup20866	FLAM_C_dup20866:Alu:SINE	Down
chr5	156455329	156455470	142	-	0	-3.37737	0	1	1	FLAM_C_dup6664:Alu:SINE	ESC_vs_Primed	NS	SINE	Alu	FLAM_C	FLAM_C_dup6664	FLAM_C_dup6664:Alu:SINE	Down
chr1	53369291	53369450	160	+	0	-3.4315	0	1	1	FRAM_dup294:Alu:SINE	ESC_vs_Primed	NS	SINE	Alu	FRAM	FRAM_dup294	FRAM_dup294:Alu:SINE	Down
chr14	76040215	76040567	353	-	0	-3.49345	0	1	1	HAL1_dup22056:L1:LINE	ESC_vs_Primed	NS	LINE	L1	HAL1	HAL1_dup22056	HAL1_dup22056:L1:LINE	Down
chr7	64295273	64295615	343	-	0	-3.48039	0	1	1	HERV-Fc1_LTR1_dup2:ERV1:LTR	ESC_vs_Primed	NS	LTR	ERV1	HERV-Fc1_LTR1	HERV-Fc1_LTR1_dup2	HERV-Fc1_LTR1_dup2:ERV1:LTR	Down
chr7	92098021	92106726	8706	-	0	-1.38583	0	1	1	HERV17-int_dup450:ERV1:LTR	ESC_vs_Primed	NS	LTR	ERV1	HERV17-int	HERV17-int_dup450	HERV17-int_dup450:ERV1:LTR	Down
chr13	69796550	69799468	2919	+	0	-3.04935	0	1	1	HERV17-int_dup750:ERV1:LTR	ESC_vs_Primed	NS	LTR	ERV1	HERV17-int	HERV17-int_dup750	HERV17-int_dup750:ERV1:LTR	Down
chr17	53089202	53089493	292	-	0	-2.32857	0	1	1	HERV17-int_dup810:ERV1:LTR	ESC_vs_Primed	NS	LTR	ERV1	HERV17-int	HERV17-int_dup810	HERV17-int_dup810:ERV1:LTR	Down
chr4	63919138	63927463	8326	+	0	-0.979752	0	1	1	HERV9-int_dup251:ERV1:LTR	ESC_vs_Primed	NS	LTR	ERV1	HERV9-int	HERV9-int_dup251	HERV9-int_dup251:ERV1:LTR	Down
chr4	161584007	161586924	2918	+	0	-0.61348	0	1	1	HERV9-int_dup282:ERV1:LTR	ESC_vs_Primed	NS	LTR	ERV1	HERV9-int	HERV9-int_dup282	HERV9-int_dup282:ERV1:LTR	Down
chr4	161587848	161588489	642	+	0	-1.4981	0	1	1	HERV9-int_dup284:ERV1:LTR	ESC_vs_Primed	NS	LTR	ERV1	HERV9-int	HERV9-int_dup284	HERV9-int_dup284:ERV1:LTR	Down
chr6	4428317	4428782	466	-	0	-2.86571	0	1	1	HERVE_a-int_dup60:ERV1:LTR	ESC_vs_Primed	NS	LTR	ERV1	HERVE_a-int	HERVE_a-int_dup60	HERVE_a-int_dup60:ERV1:LTR	Down
chr3	115826352	115826499	148	-	0	-2.5875	0	1	1	HERVH-int_dup1228:ERV1:LTR	ESC_vs_Primed	NS	LTR	ERV1	HERVH-int	HERVH-int_dup1228	HERVH-int_dup1228:ERV1:LTR	Down
chr3	128559991	128560437	447	-	0	-3.53014	0	1	1	HERVH-int_dup1253:ERV1:LTR	ESC_vs_Primed	NS	LTR	ERV1	HERVH-int	HERVH-int_dup1253	HERVH-int_dup1253:ERV1:LTR	Down
chr3	128682572	128683131	560	+	0	-1.83877	0	1	1	HERVH-int_dup1257:ERV1:LTR	ESC_vs_Primed	NS	LTR	ERV1	HERVH-int	HERVH-int_dup1257	HERVH-int_dup1257:ERV1:LTR	Down
chr3	128683208	128683424	217	+	0	-2.7754	0	1	1	HERVH-int_dup1258:ERV1:LTR	ESC_vs_Primed	NS	LTR	ERV1	HERVH-int	HERVH-int_dup1258	HERVH-int_dup1258:ERV1:LTR	Down
chr3	145431719	145432221	503	+	0	-3.01776	0	1	1	HERVH-int_dup1317:ERV1:LTR	ESC_vs_Primed	NS	LTR	ERV1	HERVH-int	HERVH-int_dup1317	HERVH-int_dup1317:ERV1:LTR	Down
chr4	19018387	19018693	307	+	0	-0.942337	0	1	1	HERVH-int_dup1588:ERV1:LTR	ESC_vs_Primed	NS	LTR	ERV1	HERVH-int	HERVH-int_dup1588	HERVH-int_dup1588:ERV1:LTR	Down
chr4	54887159	54889216	2058	+	0	-3.6183	0	1	1	HERVH-int_dup1625:ERV1:LTR	ESC_vs_Primed	NS	LTR	ERV1	HERVH-int	HERVH-int_dup1625	HERVH-int_dup1625:ERV1:LTR	Down
chr4	123932658	123933313	656	-	0	-2.93416	0	1	1	HERVH-int_dup1779:ERV1:LTR	ESC_vs_Primed	NS	LTR	ERV1	HERVH-int	HERVH-int_dup1779	HERVH-int_dup1779:ERV1:LTR	Down
chr4	123933472	123934103	632	-	0	-3.18876	0	1	1	HERVH-int_dup1781:ERV1:LTR	ESC_vs_Primed	NS	LTR	ERV1	HERVH-int	HERVH-int_dup1781	HERVH-int_dup1781:ERV1:LTR	Down
chr4	153663326	153663542	217	-	0	-2.03054	0	1	1	HERVH-int_dup1887:ERV1:LTR	ESC_vs_Primed	NS	LTR	ERV1	HERVH-int	HERVH-int_dup1887	HERVH-int_dup1887:ERV1:LTR	Down
chr4	164017765	164018193	429	+	0	-2.97723	0	1	1	HERVH-int_dup1924:ERV1:LTR	ESC_vs_Primed	NS	LTR	ERV1	HERVH-int	HERVH-int_dup1924	HERVH-int_dup1924:ERV1:LTR	Down
chr5	107905691	107905870	180	-	0	-2.92707	0	1	1	HERVH-int_dup2214:ERV1:LTR	ESC_vs_Primed	NS	LTR	ERV1	HERVH-int	HERVH-int_dup2214	HERVH-int_dup2214:ERV1:LTR	Down
chr5	116383148	116383763	616	-	0	-2.19637	0	1	1	HERVH-int_dup2229:ERV1:LTR	ESC_vs_Primed	NS	LTR	ERV1	HERVH-int	HERVH-int_dup2229	HERVH-int_dup2229:ERV1:LTR	Down
chr5	116383766	116384259	494	-	0	-2.34155	0	1	1	HERVH-int_dup2230:ERV1:LTR	ESC_vs_Primed	NS	LTR	ERV1	HERVH-int	HERVH-int_dup2230	HERVH-int_dup2230:ERV1:LTR	Down
chr6	127173425	127173922	498	+	0	-2.73718	0	1	1	HERVH-int_dup2639:ERV1:LTR	ESC_vs_Primed	NS	LTR	ERV1	HERVH-int	HERVH-int_dup2639	HERVH-int_dup2639:ERV1:LTR	Down
chr7	26065514	26066013	500	-	0	-2.76876	0	1	1	HERVH-int_dup2844:ERV1:LTR	ESC_vs_Primed	NS	LTR	ERV1	HERVH-int	HERVH-int_dup2844	HERVH-int_dup2844:ERV1:LTR	Down
chr8	91102886	91103264	379	-	0	-1.64855	0	1	1	HERVH-int_dup3185:ERV1:LTR	ESC_vs_Primed	NS	LTR	ERV1	HERVH-int	HERVH-int_dup3185	HERVH-int_dup3185:ERV1:LTR	Down
chr8	91103263	91103477	215	-	0	-2.62805	0	1	1	HERVH-int_dup3186:ERV1:LTR	ESC_vs_Primed	NS	LTR	ERV1	HERVH-int	HERVH-int_dup3186	HERVH-int_dup3186:ERV1:LTR	Down
chr9	124556649	124557436	788	+	0	1.57853	0	1	1	HERVH-int_dup3544:ERV1:LTR	ESC_vs_Primed	NS	LTR	ERV1	HERVH-int	HERVH-int_dup3544	HERVH-int_dup3544:ERV1:LTR	Down
chrX	4460227	4460721	495	-	0	-2.13839	0	1	1	HERVH-int_dup3587:ERV1:LTR	ESC_vs_Primed	NS	LTR	ERV1	HERVH-int	HERVH-int_dup3587	HERVH-int_dup3587:ERV1:LTR	Down
chr1	222142817	222143319	503	+	0	-1.92032	0	1	1	HERVH-int_dup373:ERV1:LTR	ESC_vs_Primed	NS	LTR	ERV1	HERVH-int	HERVH-int_dup373	HERVH-int_dup373:ERV1:LTR	Down
chr1	222143322	222143939	618	+	0	-1.14142	0	1	1	HERVH-int_dup374:ERV1:LTR	ESC_vs_Primed	NS	LTR	ERV1	HERVH-int	HERVH-int_dup374	HERVH-int_dup374:ERV1:LTR	Down
chrX	109110650	109110796	147	-	0	-2.73644	0	1	1	HERVH-int_dup3790:ERV1:LTR	ESC_vs_Primed	NS	LTR	ERV1	HERVH-int	HERVH-int_dup3790	HERVH-int_dup3790:ERV1:LTR	Down
chr1	229083605	229083867	263	+	0	-3.15015	0	1	1	HERVH-int_dup406:ERV1:LTR	ESC_vs_Primed	NS	LTR	ERV1	HERVH-int	HERVH-int_dup406	HERVH-int_dup406:ERV1:LTR	Down
chr10	35695841	35697221	1381	-	0	-1.94872	0	1	1	HERVH-int_dup4077:ERV1:LTR	ESC_vs_Primed	NS	LTR	ERV1	HERVH-int	HERVH-int_dup4077	HERVH-int_dup4077:ERV1:LTR	Down
chr1	229086022	229086652	631	+	0	-2.85535	0	1	1	HERVH-int_dup410:ERV1:LTR	ESC_vs_Primed	NS	LTR	ERV1	HERVH-int	HERVH-int_dup410	HERVH-int_dup410:ERV1:LTR	Down
chr10	78578479	78579094	616	+	0	-3.42311	0	1	1	HERVH-int_dup4115:ERV1:LTR	ESC_vs_Primed	NS	LTR	ERV1	HERVH-int	HERVH-int_dup4115	HERVH-int_dup4115:ERV1:LTR	Down
chr11	42145820	42146430	611	+	0	-3.35795	0	1	1	HERVH-int_dup4326:ERV1:LTR	ESC_vs_Primed	NS	LTR	ERV1	HERVH-int	HERVH-int_dup4326	HERVH-int_dup4326:ERV1:LTR	Down
chr12	73101984	73102301	318	+	0	-3.39585	0	1	1	HERVH-int_dup4720:ERV1:LTR	ESC_vs_Primed	NS	LTR	ERV1	HERVH-int	HERVH-int_dup4720	HERVH-int_dup4720:ERV1:LTR	Down
chr13	35376465	35377067	603	+	0	-3.10316	0	1	1	HERVH-int_dup4840:ERV1:LTR	ESC_vs_Primed	NS	LTR	ERV1	HERVH-int	HERVH-int_dup4840	HERVH-int_dup4840:ERV1:LTR	Down
chr14	41990045	41990254	210	+	0	-1.40732	0	1	1	HERVH-int_dup5033:ERV1:LTR	ESC_vs_Primed	NS	LTR	ERV1	HERVH-int	HERVH-int_dup5033	HERVH-int_dup5033:ERV1:LTR	Down
chr14	47016667	47017152	486	+	0	-2.10826	0	1	1	HERVH-int_dup5048:ERV1:LTR	ESC_vs_Primed	NS	LTR	ERV1	HERVH-int	HERVH-int_dup5048	HERVH-int_dup5048:ERV1:LTR	Down
chr14	51362994	51363109	116	+	0	-2.14969	0	1	1	HERVH-int_dup5070:ERV1:LTR	ESC_vs_Primed	NS	LTR	ERV1	HERVH-int	HERVH-int_dup5070	HERVH-int_dup5070:ERV1:LTR	Down
chr14	76049338	76052413	3076	-	0	-3.10102	0	1	1	HERVH-int_dup5104:ERV1:LTR	ESC_vs_Primed	NS	LTR	ERV1	HERVH-int	HERVH-int_dup5104	HERVH-int_dup5104:ERV1:LTR	Down
chr14	78067919	78068447	529	+	0	-0.62834	0	1	1	HERVH-int_dup5105:ERV1:LTR	ESC_vs_Primed	NS	LTR	ERV1	HERVH-int	HERVH-int_dup5105	HERVH-int_dup5105:ERV1:LTR	Down
chr15	35534372	35534519	148	+	0	-3.591	0	1	1	HERVH-int_dup5172:ERV1:LTR	ESC_vs_Primed	NS	LTR	ERV1	HERVH-int	HERVH-int_dup5172	HERVH-int_dup5172:ERV1:LTR	Down
chr15	49992837	49993026	190	-	0	-3.36877	0	1	1	HERVH-int_dup5200:ERV1:LTR	ESC_vs_Primed	NS	LTR	ERV1	HERVH-int	HERVH-int_dup5200	HERVH-int_dup5200:ERV1:LTR	Down
chr16	86313836	86314446	611	+	0	-2.32246	0	1	1	HERVH-int_dup5380:ERV1:LTR	ESC_vs_Primed	NS	LTR	ERV1	HERVH-int	HERVH-int_dup5380	HERVH-int_dup5380:ERV1:LTR	Down
chr17	32515001	32515215	215	+	0	-1.06796	0	1	1	HERVH-int_dup5405:ERV1:LTR	ESC_vs_Primed	NS	LTR	ERV1	HERVH-int	HERVH-int_dup5405	HERVH-int_dup5405:ERV1:LTR	Down
chr17	74602856	74603071	216	-	0	-1.37831	0	1	1	HERVH-int_dup5429:ERV1:LTR	ESC_vs_Primed	NS	LTR	ERV1	HERVH-int	HERVH-int_dup5429	HERVH-int_dup5429:ERV1:LTR	Down
chr19	5552172	5552782	611	+	0	2.046	0	1	1	HERVH-int_dup5544:ERV1:LTR	ESC_vs_Primed	NS	LTR	ERV1	HERVH-int	HERVH-int_dup5544	HERVH-int_dup5544:ERV1:LTR	Down
chr19	22041313	22045607	4295	+	0	-2.1622	0	1	1	HERVH-int_dup5601:ERV1:LTR	ESC_vs_Primed	NS	LTR	ERV1	HERVH-int	HERVH-int_dup5601	HERVH-int_dup5601:ERV1:LTR	Down
chr19	22755065	22756967	1903	+	0	-3.13785	0	1	1	HERVH-int_dup5608:ERV1:LTR	ESC_vs_Primed	NS	LTR	ERV1	HERVH-int	HERVH-int_dup5608	HERVH-int_dup5608:ERV1:LTR	Down
chr19	47553554	47553915	362	-	0	-0.339236	0	1	1	HERVH-int_dup5663:ERV1:LTR	ESC_vs_Primed	NS	LTR	ERV1	HERVH-int	HERVH-int_dup5663	HERVH-int_dup5663:ERV1:LTR	Down
chr19	47553914	47554130	217	-	0	-2.463	0	1	1	HERVH-int_dup5664:ERV1:LTR	ESC_vs_Primed	NS	LTR	ERV1	HERVH-int	HERVH-int_dup5664	HERVH-int_dup5664:ERV1:LTR	Down
chr20	13340993	13341142	150	+	0	-2.90364	0	1	1	HERVH-int_dup5743:ERV1:LTR	ESC_vs_Primed	NS	LTR	ERV1	HERVH-int	HERVH-int_dup5743	HERVH-int_dup5743:ERV1:LTR	Down
chr20	19733121	19733498	378	-	0	0.72914	0	1	1	HERVH-int_dup5757:ERV1:LTR	ESC_vs_Primed	NS	LTR	ERV1	HERVH-int	HERVH-int_dup5757	HERVH-int_dup5757:ERV1:LTR	Down
chr20	43299333	43299760	428	+	0	-3.23158	0	1	1	HERVH-int_dup5778:ERV1:LTR	ESC_vs_Primed	NS	LTR	ERV1	HERVH-int	HERVH-int_dup5778	HERVH-int_dup5778:ERV1:LTR	Down
chr2	45262610	45263267	658	-	0	-3.3285	0	1	1	HERVH-int_dup584:ERV1:LTR	ESC_vs_Primed	NS	LTR	ERV1	HERVH-int	HERVH-int_dup584	HERVH-int_dup584:ERV1:LTR	Down
chr2	57424788	57425008	221	+	0	-1.11105	0	1	1	HERVH-int_dup600:ERV1:LTR	ESC_vs_Primed	NS	LTR	ERV1	HERVH-int	HERVH-int_dup600	HERVH-int_dup600:ERV1:LTR	Down
chr2	165319161	165319667	507	+	0	-3.50067	0	1	1	HERVH-int_dup808:ERV1:LTR	ESC_vs_Primed	NS	LTR	ERV1	HERVH-int	HERVH-int_dup808	HERVH-int_dup808:ERV1:LTR	Down
chr2	209081656	209082273	618	-	0	-3.18548	0	1	1	HERVH-int_dup904:ERV1:LTR	ESC_vs_Primed	NS	LTR	ERV1	HERVH-int	HERVH-int_dup904	HERVH-int_dup904:ERV1:LTR	Down
chr2	219039172	219039551	380	-	0	-1.8773	0	1	1	HERVH-int_dup940:ERV1:LTR	ESC_vs_Primed	NS	LTR	ERV1	HERVH-int	HERVH-int_dup940	HERVH-int_dup940:ERV1:LTR	Down
chr2	219039550	219039766	217	-	0	-2.74466	0	1	1	HERVH-int_dup941:ERV1:LTR	ESC_vs_Primed	NS	LTR	ERV1	HERVH-int	HERVH-int_dup941	HERVH-int_dup941:ERV1:LTR	Down
chr3	1283677	1283826	150	-	0	-3.48445	0	1	1	HERVH-int_dup998:ERV1:LTR	ESC_vs_Primed	NS	LTR	ERV1	HERVH-int	HERVH-int_dup998	HERVH-int_dup998:ERV1:LTR	Down
chr12	78871074	78878664	7591	+	0	-3.33035	0	1	1	HERVIP10F-int_dup309:ERV1:LTR	ESC_vs_Primed	NS	LTR	ERV1	HERVIP10F-int	HERVIP10F-int_dup309	HERVIP10F-int_dup309:ERV1:LTR	Down
chr4	161587100	161587473	374	+	0	-3.45568	0	1	1	HERVIP10FH-int_dup198:ERV1:LTR	ESC_vs_Primed	NS	LTR	ERV1	HERVIP10FH-int	HERVIP10FH-int_dup198	HERVIP10FH-int_dup198:ERV1:LTR	Down
chr3	9892038	9892610	573	-	0	-1.69992	0	1	1	HERVK-int_dup32:ERVK:LTR	ESC_vs_Primed	NS	LTR	ERVK	HERVK-int	HERVK-int_dup32	HERVK-int_dup32:ERVK:LTR	Down
chr4	165920887	165921385	499	+	0	-2.60398	0	1	1	HERVK-int_dup67:ERVK:LTR	ESC_vs_Primed	NS	LTR	ERVK	HERVK-int	HERVK-int_dup67	HERVK-int_dup67:ERVK:LTR	Down
chr19	22064075	22071157	7083	-	0	-2.53985	0	1	1	HERVK13-int_dup65:ERVK:LTR	ESC_vs_Primed	NS	LTR	ERVK	HERVK13-int	HERVK13-int_dup65	HERVK13-int_dup65:ERVK:LTR	Down
chr5	1581019	1581088	70	-	0	-2.97183	0	1	1	HERVK9-int_dup212:ERVK:LTR	ESC_vs_Primed	NS	LTR	ERVK	HERVK9-int	HERVK9-int_dup212	HERVK9-int_dup212:ERVK:LTR	Down
chr6	47280932	47281566	635	-	0	-2.02785	0	1	1	HERVK9-int_dup268:ERVK:LTR	ESC_vs_Primed	NS	LTR	ERVK	HERVK9-int	HERVK9-int_dup268	HERVK9-int_dup268:ERVK:LTR	Down
chr6	47283436	47283999	564	-	0	-2.0621	0	1	1	HERVK9-int_dup271:ERVK:LTR	ESC_vs_Primed	NS	LTR	ERVK	HERVK9-int	HERVK9-int_dup271	HERVK9-int_dup271:ERVK:LTR	Down
chr19	53257567	53258314	748	-	0	-2.66249	0	1	1	HERVK9-int_dup622:ERVK:LTR	ESC_vs_Primed	NS	LTR	ERVK	HERVK9-int	HERVK9-int_dup622	HERVK9-int_dup622:ERVK:LTR	Down
chr9	102836636	102840457	3822	+	0	-2.75433	0	1	1	HERVL-int_dup1263:ERVL:LTR	ESC_vs_Primed	NS	LTR	ERVL	HERVL-int	HERVL-int_dup1263	HERVL-int_dup1263:ERVL:LTR	Down
chr13	64936996	64941620	4625	+	0	-2.66899	0	1	1	HERVL-int_dup1889:ERVL:LTR	ESC_vs_Primed	NS	LTR	ERVL	HERVL-int	HERVL-int_dup1889	HERVL-int_dup1889:ERVL:LTR	Down
chr3	128554319	128554612	294	-	0	-3.49257	0	1	1	HERVL-int_dup448:ERVL:LTR	ESC_vs_Primed	NS	LTR	ERVL	HERVL-int	HERVL-int_dup448	HERVL-int_dup448:ERVL:LTR	Down
chr6	21359162	21361374	2213	-	0	-2.68919	0	1	1	HERVL32-int_dup57:ERVL:LTR	ESC_vs_Primed	NS	LTR	ERVL	HERVL32-int	HERVL32-int_dup57	HERVL32-int_dup57:ERVL:LTR	Down
chr3	99088738	99089429	692	-	0	-0.962178	0	1	1	HSMAR1_dup132:TcMar-Mariner:DNA	ESC_vs_Primed	NS	DNA	TcMar-Mariner	HSMAR1	HSMAR1_dup132	HSMAR1_dup132:TcMar-Mariner:DNA	Down
chr3	99090608	99090985	378	-	0	-2.46726	0	1	1	HSMAR1_dup134:TcMar-Mariner:DNA	ESC_vs_Primed	NS	DNA	TcMar-Mariner	HSMAR1	HSMAR1_dup134	HSMAR1_dup134:TcMar-Mariner:DNA	Down
chr2	12692483	12693750	1268	-	0	-3.56024	0	1	1	HSMAR1_dup66:TcMar-Mariner:DNA	ESC_vs_Primed	NS	DNA	TcMar-Mariner	HSMAR1	HSMAR1_dup66	HSMAR1_dup66:TcMar-Mariner:DNA	Down
chr13	25449194	25450430	1237	+	0	-3.30762	0	1	1	HSMAR2_dup1395:TcMar-Mariner:DNA	ESC_vs_Primed	NS	DNA	TcMar-Mariner	HSMAR2	HSMAR2_dup1395	HSMAR2_dup1395:TcMar-Mariner:DNA	Down
chr11	6708053	6709278	1226	+	0	-2.63786	0	1	1	HUERS-P1-int_dup350:ERV1:LTR	ESC_vs_Primed	NS	LTR	ERV1	HUERS-P1-int	HUERS-P1-int_dup350	HUERS-P1-int_dup350:ERV1:LTR	Down
chr11	6712188	6714335	2148	+	0	-1.538	0	1	1	HUERS-P1-int_dup353:ERV1:LTR	ESC_vs_Primed	NS	LTR	ERV1	HUERS-P1-int	HUERS-P1-int_dup353	HUERS-P1-int_dup353:ERV1:LTR	Down
chr8	47921000	47921794	795	-	0	-3.29053	0	1	1	HUERS-P3-int_dup242:ERV1:LTR	ESC_vs_Primed	NS	LTR	ERV1	HUERS-P3-int	HUERS-P3-int_dup242	HUERS-P3-int_dup242:ERV1:LTR	Down
chr8	47924049	47925888	1840	-	0	-3.21259	0	1	1	HUERS-P3-int_dup243:ERV1:LTR	ESC_vs_Primed	NS	LTR	ERV1	HUERS-P3-int	HUERS-P3-int_dup243	HUERS-P3-int_dup243:ERV1:LTR	Down
chr3	172393668	172393935	268	+	0	-2.96684	0	1	1	HUERS-P3-int_dup94:ERV1:LTR	ESC_vs_Primed	NS	LTR	ERV1	HUERS-P3-int	HUERS-P3-int_dup94	HUERS-P3-int_dup94:ERV1:LTR	Down
chr1	46791712	46795233	3522	-	0	-2.98355	0	1	1	Harlequin-int:ERV1:LTR	ESC_vs_Primed	NS	LTR	ERV1	Harlequin-int	Harlequin-int	Harlequin-int:ERV1:LTR	Down
chr1	57961051	57961356	306	-	0	-3.24073	0	1	1	Kanga1c_dup15:TcMar-Tc2:DNA	ESC_vs_Primed	NS	DNA	TcMar-Tc2	Kanga1c	Kanga1c_dup15	Kanga1c_dup15:TcMar-Tc2:DNA	Down
chr4	167187169	167192740	5572	+	0	-3.3767	0	1	1	L1HS_dup486:L1:LINE	ESC_vs_Primed	NS	LINE	L1	L1HS	L1HS_dup486	L1HS_dup486:L1:LINE	Down
chr3	99168726	99169582	857	-	0	-1.41576	0	1	1	L1M1_dup1567:L1:LINE	ESC_vs_Primed	NS	LINE	L1	L1M1	L1M1_dup1567	L1M1_dup1567:L1:LINE	Down
chr3	99176012	99177292	1281	-	0	-1.91627	0	1	1	L1M1_dup1569:L1:LINE	ESC_vs_Primed	NS	LINE	L1	L1M1	L1M1_dup1569	L1M1_dup1569:L1:LINE	Down
chr8	47926951	47927577	627	-	0	-2.86809	0	1	1	L1M1_dup4198:L1:LINE	ESC_vs_Primed	NS	LINE	L1	L1M1	L1M1_dup4198	L1M1_dup4198:L1:LINE	Down
chr12	15465716	15467148	1433	-	0	-3.14981	0	1	1	L1M1_dup7295:L1:LINE	ESC_vs_Primed	NS	LINE	L1	L1M1	L1M1_dup7295	L1M1_dup7295:L1:LINE	Down
chr4	160370059	160370326	268	+	0	-2.31081	0	1	1	L1M2_dup2349:L1:LINE	ESC_vs_Primed	NS	LINE	L1	L1M2	L1M2_dup2349	L1M2_dup2349:L1:LINE	Down
chr5	58232893	58233818	926	-	0	-3.00403	0	1	1	L1M2_dup2633:L1:LINE	ESC_vs_Primed	NS	LINE	L1	L1M2	L1M2_dup2633	L1M2_dup2633:L1:LINE	Down
chr18	1929437	1930785	1349	+	0	-2.20836	0	1	1	L1M2_dup8153:L1:LINE	ESC_vs_Primed	NS	LINE	L1	L1M2	L1M2_dup8153	L1M2_dup8153:L1:LINE	Down
chrY	28666485	28670466	3982	+	0	-3.11557	0	1	1	L1M2c_dup277:L1:LINE	ESC_vs_Primed	NS	LINE	L1	L1M2c	L1M2c_dup277	L1M2c_dup277:L1:LINE	Down
chr15	33034595	33035290	696	+	0	-2.13434	0	1	1	L1M3_dup5549:L1:LINE	ESC_vs_Primed	NS	LINE	L1	L1M3	L1M3_dup5549	L1M3_dup5549:L1:LINE	Down
chr16	7902707	7902943	237	-	0	-3.52607	0	1	1	L1M3_dup5665:L1:LINE	ESC_vs_Primed	NS	LINE	L1	L1M3	L1M3_dup5665	L1M3_dup5665:L1:LINE	Down
chr2	166123293	166124256	964	+	0	-3.58688	0	1	1	L1M3_dup811:L1:LINE	ESC_vs_Primed	NS	LINE	L1	L1M3	L1M3_dup811	L1M3_dup811:L1:LINE	Down
chr5	33013765	33015674	1910	-	0	-2.99221	0	1	1	L1M3c_dup302:L1:LINE	ESC_vs_Primed	NS	LINE	L1	L1M3c	L1M3c_dup302	L1M3c_dup302:L1:LINE	Down
chr8	47928098	47928533	436	-	0	-2.85652	0	1	1	L1M3c_dup504:L1:LINE	ESC_vs_Primed	NS	LINE	L1	L1M3c	L1M3c_dup504	L1M3c_dup504:L1:LINE	Down
chrX	45303244	45304065	822	-	0	-2.40961	0	1	1	L1M3c_dup604:L1:LINE	ESC_vs_Primed	NS	LINE	L1	L1M3c	L1M3c_dup604	L1M3c_dup604:L1:LINE	Down
chr15	33031777	33032281	505	+	0	-1.9503	0	1	1	L1M3de_dup402:L1:LINE	ESC_vs_Primed	NS	LINE	L1	L1M3de	L1M3de_dup402	L1M3de_dup402:L1:LINE	Down
chr15	33032270	33032941	672	+	0	-1.5968	0	1	1	L1M3de_dup403:L1:LINE	ESC_vs_Primed	NS	LINE	L1	L1M3de	L1M3de_dup403	L1M3de_dup403:L1:LINE	Down
chr15	33028004	33028948	945	+	0	0.2771	0	1	1	L1M4_dup14143:L1:LINE	ESC_vs_Primed	NS	LINE	L1	L1M4	L1M4_dup14143	L1M4_dup14143:L1:LINE	Down
chr15	33029242	33029845	604	+	0	-1.56134	0	1	1	L1M4_dup14144:L1:LINE	ESC_vs_Primed	NS	LINE	L1	L1M4	L1M4_dup14144	L1M4_dup14144:L1:LINE	Down
chr15	33031174	33031380	207	+	0	-2.63511	0	1	1	L1M4_dup14146:L1:LINE	ESC_vs_Primed	NS	LINE	L1	L1M4	L1M4_dup14146	L1M4_dup14146:L1:LINE	Down
chr1	226300649	226300778	130	-	0	-3.52607	0	1	1	L1M4b_dup366:L1:LINE	ESC_vs_Primed	NS	LINE	L1	L1M4b	L1M4b_dup366	L1M4b_dup366:L1:LINE	Down
chr15	23821737	23821957	221	+	0	-3.41945	0	1	1	L1M5_dup51911:L1:LINE	ESC_vs_Primed	NS	LINE	L1	L1M5	L1M5_dup51911	L1M5_dup51911:L1:LINE	Down
chr20	25227280	25227382	103	-	0	-3.58215	0	1	1	L1M5_dup61206:L1:LINE	ESC_vs_Primed	NS	LINE	L1	L1M5	L1M5_dup61206	L1M5_dup61206:L1:LINE	Down
chr2	78637173	78637788	616	-	0	-3.51383	0	1	1	L1M5_dup6633:L1:LINE	ESC_vs_Primed	NS	LINE	L1	L1M5	L1M5_dup6633	L1M5_dup6633:L1:LINE	Down
chr10	66900513	66901467	955	+	0	-2.11409	0	1	1	L1MA10_dup3314:L1:LINE	ESC_vs_Primed	NS	LINE	L1	L1MA10	L1MA10_dup3314	L1MA10_dup3314:L1:LINE	Down
chr1	237645344	237646250	907	-	0	-2.99688	0	1	1	L1MA1_dup246:L1:LINE	ESC_vs_Primed	NS	LINE	L1	L1MA1	L1MA1_dup246	L1MA1_dup246:L1:LINE	Down
chr21	9919924	9920629	706	-	0	-2.65594	0	1	1	L1MA2_dup7361:L1:LINE	ESC_vs_Primed	NS	LINE	L1	L1MA2	L1MA2_dup7361	L1MA2_dup7361:L1:LINE	Down
chr2	54927029	54930800	3772	+	0	-3.58688	0	1	1	L1MA3_dup809:L1:LINE	ESC_vs_Primed	NS	LINE	L1	L1MA3	L1MA3_dup809	L1MA3_dup809:L1:LINE	Down
chr8	48047751	48048397	647	-	0	-2.11123	0	1	1	L1MA4A_dup3029:L1:LINE	ESC_vs_Primed	NS	LINE	L1	L1MA4A	L1MA4A_dup3029	L1MA4A_dup3029:L1:LINE	Down
chrX	71983920	71984619	700	+	0	-3.39984	0	1	1	L1MA4A_dup3687:L1:LINE	ESC_vs_Primed	NS	LINE	L1	L1MA4A	L1MA4A_dup3687	L1MA4A_dup3687:L1:LINE	Down
chr6	95245266	95246197	932	-	0	-3.30828	0	1	1	L1MA4_dup3866:L1:LINE	ESC_vs_Primed	NS	LINE	L1	L1MA4	L1MA4_dup3866	L1MA4_dup3866:L1:LINE	Down
chrX	45301561	45302270	710	-	0	-3.04738	0	1	1	L1MA6_dup3190:L1:LINE	ESC_vs_Primed	NS	LINE	L1	L1MA6	L1MA6_dup3190	L1MA6_dup3190:L1:LINE	Down
chr3	180520240	180520723	484	+	0	-3.3767	0	1	1	L1MA7_dup1615:L1:LINE	ESC_vs_Primed	NS	LINE	L1	L1MA7	L1MA7_dup1615	L1MA7_dup1615:L1:LINE	Down
chr12	101882732	101883218	487	+	0	-2.47531	0	1	1	L1MA7_dup6597:L1:LINE	ESC_vs_Primed	NS	LINE	L1	L1MA7	L1MA7_dup6597	L1MA7_dup6597:L1:LINE	Down
chr12	101883521	101883945	425	+	0	-3.07904	0	1	1	L1MA7_dup6598:L1:LINE	ESC_vs_Primed	NS	LINE	L1	L1MA7	L1MA7_dup6598	L1MA7_dup6598:L1:LINE	Down
chr19	20236977	20237026	50	-	0	-3.42523	0	1	1	L1MA8_dup10419:L1:LINE	ESC_vs_Primed	NS	LINE	L1	L1MA8	L1MA8_dup10419	L1MA8_dup10419:L1:LINE	Down
chr19	20237315	20237520	206	-	0	-3.49738	0	1	1	L1MA8_dup10420:L1:LINE	ESC_vs_Primed	NS	LINE	L1	L1MA8	L1MA8_dup10420	L1MA8_dup10420:L1:LINE	Down
chr2	77184093	77184547	455	+	0	-2.91276	0	1	1	L1MB1_dup538:L1:LINE	ESC_vs_Primed	NS	LINE	L1	L1MB1	L1MB1_dup538	L1MB1_dup538:L1:LINE	Down
chr1	92425562	92426266	705	+	0	-3.26926	0	1	1	L1MB2_dup246:L1:LINE	ESC_vs_Primed	NS	LINE	L1	L1MB2	L1MB2_dup246	L1MB2_dup246:L1:LINE	Down
chr12	1615377	1615967	591	+	0	-1.44351	0	1	1	L1MB3_dup11467:L1:LINE	ESC_vs_Primed	NS	LINE	L1	L1MB3	L1MB3_dup11467	L1MB3_dup11467:L1:LINE	Down
chr12	12564290	12565833	1544	-	0	-2.66899	0	1	1	L1MB3_dup11544:L1:LINE	ESC_vs_Primed	NS	LINE	L1	L1MB3	L1MB3_dup11544	L1MB3_dup11544:L1:LINE	Down
chr15	25917390	25917898	509	-	0	-2.45666	0	1	1	L1MB3_dup13382:L1:LINE	ESC_vs_Primed	NS	LINE	L1	L1MB3	L1MB3_dup13382	L1MB3_dup13382:L1:LINE	Down
chr17	16000160	16000370	211	+	0	-2.64975	0	1	1	L1MB3_dup14645:L1:LINE	ESC_vs_Primed	NS	LINE	L1	L1MB3	L1MB3_dup14645	L1MB3_dup14645:L1:LINE	Down
chr5	116282617	116282759	143	+	0	-1.81812	0	1	1	L1MB5_dup2354:L1:LINE	ESC_vs_Primed	NS	LINE	L1	L1MB5	L1MB5_dup2354	L1MB5_dup2354:L1:LINE	Down
chr17	46750666	46751204	539	+	0	-2.83395	0	1	1	L1MB7_dup20179:L1:LINE	ESC_vs_Primed	NS	LINE	L1	L1MB7	L1MB7_dup20179	L1MB7_dup20179:L1:LINE	Down
chr17	46753254	46753653	400	+	0	-2.35717	0	1	1	L1MB7_dup20183:L1:LINE	ESC_vs_Primed	NS	LINE	L1	L1MB7	L1MB7_dup20183	L1MB7_dup20183:L1:LINE	Down
chr19	3663668	3664393	726	+	0	-2.48739	0	1	1	L1MB7_dup21219:L1:LINE	ESC_vs_Primed	NS	LINE	L1	L1MB7	L1MB7_dup21219	L1MB7_dup21219:L1:LINE	Down
chr1	146933708	146934498	791	-	0	-3.22025	0	1	1	L1MB8_dup570:L1:LINE	ESC_vs_Primed	NS	LINE	L1	L1MB8	L1MB8_dup570	L1MB8_dup570:L1:LINE	Down
chrX	50727289	50728447	1159	+	0	-3.51754	0	1	1	L1MB8_dup8935:L1:LINE	ESC_vs_Primed	NS	LINE	L1	L1MB8	L1MB8_dup8935	L1MB8_dup8935:L1:LINE	Down
chr20	35755937	35756051	115	+	0	-3.20018	0	1	1	L1MC1_dup12694:L1:LINE	ESC_vs_Primed	NS	LINE	L1	L1MC1	L1MC1_dup12694	L1MC1_dup12694:L1:LINE	Down
chr3	11244284	11245050	767	-	0	-0.979047	0	1	1	L1MC1_dup2175:L1:LINE	ESC_vs_Primed	NS	LINE	L1	L1MC1	L1MC1_dup2175	L1MC1_dup2175:L1:LINE	Down
chr3	11245061	11245665	605	-	0	-1.30222	0	1	1	L1MC1_dup2176:L1:LINE	ESC_vs_Primed	NS	LINE	L1	L1MC1	L1MC1_dup2176	L1MC1_dup2176:L1:LINE	Down
chr11	114171770	114172516	747	+	0	-2.94177	0	1	1	L1MC1_dup9594:L1:LINE	ESC_vs_Primed	NS	LINE	L1	L1MC1	L1MC1_dup9594	L1MC1_dup9594:L1:LINE	Down
chr12	66006884	66007851	968	+	0	-1.18695	0	1	1	L1MC2_dup4606:L1:LINE	ESC_vs_Primed	NS	LINE	L1	L1MC2	L1MC2_dup4606	L1MC2_dup4606:L1:LINE	Down
chr9	125816713	125817474	762	-	0	-2.54484	0	1	1	L1MC3_dup7123:L1:LINE	ESC_vs_Primed	NS	LINE	L1	L1MC3	L1MC3_dup7123	L1MC3_dup7123:L1:LINE	Down
chr9	125818130	125818487	358	-	0	-2.85301	0	1	1	L1MC3_dup7124:L1:LINE	ESC_vs_Primed	NS	LINE	L1	L1MC3	L1MC3_dup7124	L1MC3_dup7124:L1:LINE	Down
chr9	12962338	12962688	351	+	0	-2.00434	0	1	1	L1MC4_dup15005:L1:LINE	ESC_vs_Primed	NS	LINE	L1	L1MC4	L1MC4_dup15005	L1MC4_dup15005:L1:LINE	Down
chr10	101670331	101670712	382	+	0	-3.591	0	1	1	L1MC4_dup18863:L1:LINE	ESC_vs_Primed	NS	LINE	L1	L1MC4	L1MC4_dup18863	L1MC4_dup18863:L1:LINE	Down
chr13	76172278	76172867	590	-	0	-2.40327	0	1	1	L1MC4_dup22202:L1:LINE	ESC_vs_Primed	NS	LINE	L1	L1MC4	L1MC4_dup22202	L1MC4_dup22202:L1:LINE	Down
chr4	3749594	3750236	643	+	0	-3.40383	0	1	1	L1MC4_dup6753:L1:LINE	ESC_vs_Primed	NS	LINE	L1	L1MC4	L1MC4_dup6753	L1MC4_dup6753:L1:LINE	Down
chr4	165984102	165984255	154	+	0	-2.34266	0	1	1	L1MC4_dup8151:L1:LINE	ESC_vs_Primed	NS	LINE	L1	L1MC4	L1MC4_dup8151	L1MC4_dup8151:L1:LINE	Down
chr7	129959926	129960103	178	+	0	-3.39305	0	1	1	L1MC4a_dup12281:L1:LINE	ESC_vs_Primed	NS	LINE	L1	L1MC4a	L1MC4a_dup12281	L1MC4a_dup12281:L1:LINE	Down
chr4	14241778	14242690	913	+	0	-2.85533	0	1	1	L1MC5_dup4820:L1:LINE	ESC_vs_Primed	NS	LINE	L1	L1MC5	L1MC5_dup4820	L1MC5_dup4820:L1:LINE	Down
chr4	57895271	57895640	370	-	0	-3.1163	0	1	1	L1MC5_dup5058:L1:LINE	ESC_vs_Primed	NS	LINE	L1	L1MC5	L1MC5_dup5058	L1MC5_dup5058:L1:LINE	Down
chr4	182887015	182887184	170	-	0	-2.42457	0	1	1	L1MC5_dup5697:L1:LINE	ESC_vs_Primed	NS	LINE	L1	L1MC5	L1MC5_dup5697	L1MC5_dup5697:L1:LINE	Down
chr5	1114925	1115130	206	-	0	-3.14203	0	1	1	L1MC5_dup5758:L1:LINE	ESC_vs_Primed	NS	LINE	L1	L1MC5	L1MC5_dup5758	L1MC5_dup5758:L1:LINE	Down
chr5	65239034	65239128	95	+	0	-3.36645	0	1	1	L1MCa_dup2290:L1:LINE	ESC_vs_Primed	NS	LINE	L1	L1MCa	L1MCa_dup2290	L1MCa_dup2290:L1:LINE	Down
chr5	4853939	4854878	940	-	0	-2.95102	0	1	1	L1MD2_dup2945:L1:LINE	ESC_vs_Primed	NS	LINE	L1	L1MD2	L1MD2_dup2945	L1MD2_dup2945:L1:LINE	Down
chr8	16500167	16501649	1483	-	0	-3.37045	0	1	1	L1MD2_dup4835:L1:LINE	ESC_vs_Primed	NS	LINE	L1	L1MD2	L1MD2_dup4835	L1MD2_dup4835:L1:LINE	Down
chrX	71951365	71951693	329	+	0	-1.60003	0	1	1	L1MD3_dup2918:L1:LINE	ESC_vs_Primed	NS	LINE	L1	L1MD3	L1MD3_dup2918	L1MD3_dup2918:L1:LINE	Down
chr8	23137725	23140035	2311	-	0	-2.01458	0	1	1	L1MDa_dup3137:L1:LINE	ESC_vs_Primed	NS	LINE	L1	L1MDa	L1MDa_dup3137	L1MDa_dup3137:L1:LINE	Down
chr8	69960785	69961156	372	+	0	-2.48763	0	1	1	L1MDa_dup3327:L1:LINE	ESC_vs_Primed	NS	LINE	L1	L1MDa	L1MDa_dup3327	L1MDa_dup3327:L1:LINE	Down
chr8	69961553	69961966	414	+	0	-2.56466	0	1	1	L1MDa_dup3328:L1:LINE	ESC_vs_Primed	NS	LINE	L1	L1MDa	L1MDa_dup3328	L1MDa_dup3328:L1:LINE	Down
chr11	95130294	95131502	1209	+	0	-3.6546	0	1	1	L1MDa_dup5073:L1:LINE	ESC_vs_Primed	NS	LINE	L1	L1MDa	L1MDa_dup5073	L1MDa_dup5073:L1:LINE	Down
chr11	95265916	95268158	2243	+	0	-3.48039	0	1	1	L1MDa_dup5074:L1:LINE	ESC_vs_Primed	NS	LINE	L1	L1MDa	L1MDa_dup5074	L1MDa_dup5074:L1:LINE	Down
chr12	4826910	4827799	890	-	0	-3.45164	0	1	1	L1MDa_dup5147:L1:LINE	ESC_vs_Primed	NS	LINE	L1	L1MDa	L1MDa_dup5147	L1MDa_dup5147:L1:LINE	Down
chr10	98508967	98509201	235	+	0	-3.20876	0	1	1	L1ME1_dup20497:L1:LINE	ESC_vs_Primed	NS	LINE	L1	L1ME1	L1ME1_dup20497	L1ME1_dup20497:L1:LINE	Down
chr16	7926506	7927056	551	-	0	-2.35284	0	1	1	L1ME1_dup26904:L1:LINE	ESC_vs_Primed	NS	LINE	L1	L1ME1	L1ME1_dup26904	L1ME1_dup26904:L1:LINE	Down
chr2	64264824	64265672	849	-	0	-3.35402	0	1	1	L1ME1_dup3386:L1:LINE	ESC_vs_Primed	NS	LINE	L1	L1ME1	L1ME1_dup3386	L1ME1_dup3386:L1:LINE	Down
chr11	130612150	130612755	606	-	0	-2.2869	0	1	1	L1ME2_dup9020:L1:LINE	ESC_vs_Primed	NS	LINE	L1	L1ME2	L1ME2_dup9020	L1ME2_dup9020:L1:LINE	Down
chr15	68581131	68581444	314	-	0	-2.92279	0	1	1	L1ME3A_dup13036:L1:LINE	ESC_vs_Primed	NS	LINE	L1	L1ME3A	L1ME3A_dup13036	L1ME3A_dup13036:L1:LINE	Down
chr9	119613485	119613741	257	+	0	-2.20376	0	1	1	L1ME3B_dup4417:L1:LINE	ESC_vs_Primed	NS	LINE	L1	L1ME3B	L1ME3B_dup4417	L1ME3B_dup4417:L1:LINE	Down
chr16	24475441	24475826	386	-	0	-3.48445	0	1	1	L1ME3B_dup7098:L1:LINE	ESC_vs_Primed	NS	LINE	L1	L1ME3B	L1ME3B_dup7098	L1ME3B_dup7098:L1:LINE	Down
chr16	24477555	24477883	329	-	0	-2.75696	0	1	1	L1ME3B_dup7100:L1:LINE	ESC_vs_Primed	NS	LINE	L1	L1ME3B	L1ME3B_dup7100	L1ME3B_dup7100:L1:LINE	Down
chr22	49446125	49446480	356	-	0	-3.0744	0	1	1	L1ME3C_dup12430:L1:LINE	ESC_vs_Primed	NS	LINE	L1	L1ME3C	L1ME3C_dup12430	L1ME3C_dup12430:L1:LINE	Down
chr4	160368667	160369118	452	+	0	-2.68578	0	1	1	L1ME3C_dup3467:L1:LINE	ESC_vs_Primed	NS	LINE	L1	L1ME3C	L1ME3C_dup3467	L1ME3C_dup3467:L1:LINE	Down
chr2	111964002	111964444	443	-	0	-3.03585	0	1	1	L1ME3_dup1130:L1:LINE	ESC_vs_Primed	NS	LINE	L1	L1ME3	L1ME3_dup1130	L1ME3_dup1130:L1:LINE	Down
chr1	68560890	68562863	1974	-	0	-3.20898	0	1	1	L1ME3_dup216:L1:LINE	ESC_vs_Primed	NS	LINE	L1	L1ME3	L1ME3_dup216	L1ME3_dup216:L1:LINE	Down
chr4	146759663	146759886	224	+	0	-2.37201	0	1	1	L1ME4a_dup12283:L1:LINE	ESC_vs_Primed	NS	LINE	L1	L1ME4a	L1ME4a_dup12283	L1ME4a_dup12283:L1:LINE	Down
chr6	3019070	3019421	352	-	0	-3.24675	0	1	1	L1ME4a_dup15429:L1:LINE	ESC_vs_Primed	NS	LINE	L1	L1ME4a	L1ME4a_dup15429	L1ME4a_dup15429:L1:LINE	Down
chr15	68588388	68588972	585	-	0	-2.59301	0	1	1	L1ME4a_dup35856:L1:LINE	ESC_vs_Primed	NS	LINE	L1	L1ME4a	L1ME4a_dup35856	L1ME4a_dup35856:L1:LINE	Down
chr22	32914380	32914695	316	+	0	-3.30609	0	1	1	L1ME4a_dup42652:L1:LINE	ESC_vs_Primed	NS	LINE	L1	L1ME4a	L1ME4a_dup42652	L1ME4a_dup42652:L1:LINE	Down
chr2	64267906	64268133	228	-	0	-3.36188	0	1	1	L1ME4a_dup4453:L1:LINE	ESC_vs_Primed	NS	LINE	L1	L1ME4a	L1ME4a_dup4453	L1ME4a_dup4453:L1:LINE	Down
chr3	39300767	39301049	283	+	0	-2.78228	0	1	1	L1ME4a_dup8095:L1:LINE	ESC_vs_Primed	NS	LINE	L1	L1ME4a	L1ME4a_dup8095	L1ME4a_dup8095:L1:LINE	Down
chr4	167371953	167372282	330	+	0	-1.94112	0	1	1	L1MEb_dup497:L1:LINE	ESC_vs_Primed	NS	LINE	L1	L1MEb	L1MEb_dup497	L1MEb_dup497:L1:LINE	Down
chr4	167372963	167373310	348	+	0	-3.11802	0	1	1	L1MEb_dup498:L1:LINE	ESC_vs_Primed	NS	LINE	L1	L1MEb	L1MEb_dup498	L1MEb_dup498:L1:LINE	Down
chr11	130609808	130610694	887	-	0	-2.60315	0	1	1	L1MEc_dup13569:L1:LINE	ESC_vs_Primed	NS	LINE	L1	L1MEc	L1MEc_dup13569	L1MEc_dup13569:L1:LINE	Down
chr11	130610694	130611704	1011	-	0	-1.30687	0	1	1	L1MEc_dup13570:L1:LINE	ESC_vs_Primed	NS	LINE	L1	L1MEc	L1MEc_dup13570	L1MEc_dup13570:L1:LINE	Down
chr6	123167118	123167552	435	-	0	-3.0574	0	1	1	L1MEc_dup7482:L1:LINE	ESC_vs_Primed	NS	LINE	L1	L1MEc	L1MEc_dup7482	L1MEc_dup7482:L1:LINE	Down
chr6	123167939	123168526	588	-	0	-3.39186	0	1	1	L1MEc_dup7483:L1:LINE	ESC_vs_Primed	NS	LINE	L1	L1MEc	L1MEc_dup7483	L1MEc_dup7483:L1:LINE	Down
chr5	112291533	112291810	278	+	0	-3.35795	0	1	1	L1MEd_dup3588:L1:LINE	ESC_vs_Primed	NS	LINE	L1	L1MEd	L1MEd_dup3588	L1MEd_dup3588:L1:LINE	Down
chr22	49446545	49446992	448	-	0	-2.95585	0	1	1	L1MEe_dup11754:L1:LINE	ESC_vs_Primed	NS	LINE	L1	L1MEe	L1MEe_dup11754	L1MEe_dup11754:L1:LINE	Down
chr18	71004772	71004993	222	+	0	-3.08956	0	1	1	L1MEg_dup16820:L1:LINE	ESC_vs_Primed	NS	LINE	L1	L1MEg	L1MEg_dup16820	L1MEg_dup16820:L1:LINE	Down
chr2	140201153	140201924	772	+	0	-3.6183	0	1	1	L1P1_dup344:L1:LINE	ESC_vs_Primed	NS	LINE	L1	L1P1	L1P1_dup344	L1P1_dup344:L1:LINE	Down
chr4	49622935	49628634	5700	+	0	-3.29171	0	1	1	L1P1_dup714:L1:LINE	ESC_vs_Primed	NS	LINE	L1	L1P1	L1P1_dup714	L1P1_dup714:L1:LINE	Down
chr11	79297134	79302173	5040	+	0	-3.58275	0	1	1	L1P2_dup1131:L1:LINE	ESC_vs_Primed	NS	LINE	L1	L1P2	L1P2_dup1131	L1P2_dup1131:L1:LINE	Down
chr20	25241142	25245875	4734	+	0	-2.81547	0	1	1	L1P2_dup1502:L1:LINE	ESC_vs_Primed	NS	LINE	L1	L1P2	L1P2_dup1502	L1P2_dup1502:L1:LINE	Down
chr5	20814447	20818503	4057	+	0	-2.26765	0	1	1	L1P3_dup1010:L1:LINE	ESC_vs_Primed	NS	LINE	L1	L1P3	L1P3_dup1010	L1P3_dup1010:L1:LINE	Down
chr15	33018355	33020481	2127	+	0	-2.85136	0	1	1	L1P3_dup2928:L1:LINE	ESC_vs_Primed	NS	LINE	L1	L1P3	L1P3_dup2928	L1P3_dup2928:L1:LINE	Down
chr1	91596517	91598530	2014	+	0	-2.75126	0	1	1	L1P3_dup40:L1:LINE	ESC_vs_Primed	NS	LINE	L1	L1P3	L1P3_dup40	L1P3_dup40:L1:LINE	Down
chr8	48081580	48083178	1599	-	0	-2.5875	0	1	1	L1P4_dup1688:L1:LINE	ESC_vs_Primed	NS	LINE	L1	L1P4	L1P4_dup1688	L1P4_dup1688:L1:LINE	Down
chr3	82336343	82340429	4087	+	0	-2.77854	0	1	1	L1P4d_dup22:L1:LINE	ESC_vs_Primed	NS	LINE	L1	L1P4d	L1P4d_dup22	L1P4d_dup22:L1:LINE	Down
chr4	165938727	165939211	485	-	0	-3.06843	0	1	1	L1PA10_dup1936:L1:LINE	ESC_vs_Primed	NS	LINE	L1	L1PA10	L1PA10_dup1936	L1PA10_dup1936:L1:LINE	Down
chr7	145559054	145560917	1864	+	0	-2.80735	0	1	1	L1PA10_dup3146:L1:LINE	ESC_vs_Primed	NS	LINE	L1	L1PA10	L1PA10_dup3146	L1PA10_dup3146:L1:LINE	Down
chr19	6584940	6585038	99	-	0	-2.90161	0	1	1	L1PA10_dup6646:L1:LINE	ESC_vs_Primed	NS	LINE	L1	L1PA10	L1PA10_dup6646	L1PA10_dup6646:L1:LINE	Down
chr7	53831929	53832732	804	-	0	-2.55873	0	1	1	L1PA11_dup1814:L1:LINE	ESC_vs_Primed	NS	LINE	L1	L1PA11	L1PA11_dup1814	L1PA11_dup1814:L1:LINE	Down
chr3	84923245	84924354	1110	-	0	-2.83421	0	1	1	L1PA11_dup729:L1:LINE	ESC_vs_Primed	NS	LINE	L1	L1PA11	L1PA11_dup729	L1PA11_dup729:L1:LINE	Down
chr19	46664695	46667789	3095	-	0	-3.15545	0	1	1	L1PA12_dup1686:L1:LINE	ESC_vs_Primed	NS	LINE	L1	L1PA12	L1PA12_dup1686	L1PA12_dup1686:L1:LINE	Down
chr3	39283876	39284353	478	+	0	-3.21157	0	1	1	L1PA13_dup1277:L1:LINE	ESC_vs_Primed	NS	LINE	L1	L1PA13	L1PA13_dup1277	L1PA13_dup1277:L1:LINE	Down
chr8	47995826	47999262	3437	-	0	-2.71646	0	1	1	L1PA13_dup4224:L1:LINE	ESC_vs_Primed	NS	LINE	L1	L1PA13	L1PA13_dup4224	L1PA13_dup4224:L1:LINE	Down
chr2	78683553	78684527	975	-	0	-3.28472	0	1	1	L1PA13_dup731:L1:LINE	ESC_vs_Primed	NS	LINE	L1	L1PA13	L1PA13_dup731	L1PA13_dup731:L1:LINE	Down
chr21	23409541	23411362	1822	-	0	-3.6546	0	1	1	L1PA13_dup8778:L1:LINE	ESC_vs_Primed	NS	LINE	L1	L1PA13	L1PA13_dup8778	L1PA13_dup8778:L1:LINE	Down
chr1	146934493	146941668	7176	-	0	-0.746158	0	1	1	L1PA14_dup139:L1:LINE	ESC_vs_Primed	NS	LINE	L1	L1PA14	L1PA14_dup139	L1PA14_dup139:L1:LINE	Down
chr12	46903936	46911144	7209	-	0	-2.51211	0	1	1	L1PA14_dup2470:L1:LINE	ESC_vs_Primed	NS	LINE	L1	L1PA14	L1PA14_dup2470	L1PA14_dup2470:L1:LINE	Down
chrX	45302266	45302760	495	-	0	-3.36031	0	1	1	L1PA15_dup4740:L1:LINE	ESC_vs_Primed	NS	LINE	L1	L1PA15	L1PA15_dup4740	L1PA15_dup4740:L1:LINE	Down
chr2	53644775	53649564	4790	-	0	-1.63952	0	1	1	L1PA15_dup660:L1:LINE	ESC_vs_Primed	NS	LINE	L1	L1PA15	L1PA15_dup660	L1PA15_dup660:L1:LINE	Down
chr2	53649638	53651068	1431	-	0	-3.3122	0	1	1	L1PA15_dup661:L1:LINE	ESC_vs_Primed	NS	LINE	L1	L1PA15	L1PA15_dup661	L1PA15_dup661:L1:LINE	Down
chr13	48269221	48269873	653	-	0	-3.37274	0	1	1	L1PA16_dup11316:L1:LINE	ESC_vs_Primed	NS	LINE	L1	L1PA16	L1PA16_dup11316	L1PA16_dup11316:L1:LINE	Down
chr7	82180866	82182914	2049	-	0	-3.04935	0	1	1	L1PA16_dup5883:L1:LINE	ESC_vs_Primed	NS	LINE	L1	L1PA16	L1PA16_dup5883	L1PA16_dup5883:L1:LINE	Down
chr8	69960573	69960784	212	+	0	-2.72036	0	1	1	L1PA16_dup6913:L1:LINE	ESC_vs_Primed	NS	LINE	L1	L1PA16	L1PA16_dup6913	L1PA16_dup6913:L1:LINE	Down
chr9	119605956	119606206	251	+	0	-3.35008	0	1	1	L1PA16_dup7900:L1:LINE	ESC_vs_Primed	NS	LINE	L1	L1PA16	L1PA16_dup7900	L1PA16_dup7900:L1:LINE	Down
chr10	42821553	42822838	1286	-	0	-2.85005	0	1	1	L1PA17_dup3175:L1:LINE	ESC_vs_Primed	NS	LINE	L1	L1PA17	L1PA17_dup3175	L1PA17_dup3175:L1:LINE	Down
chr19	22148919	22150244	1326	-	0	2.97978	0	1	1	L1PA17_dup4544:L1:LINE	ESC_vs_Primed	NS	LINE	L1	L1PA17	L1PA17_dup4544	L1PA17_dup4544:L1:LINE	Down
chr19	22352079	22353371	1293	-	0	-2.61981	0	1	1	L1PA17_dup4545:L1:LINE	ESC_vs_Primed	NS	LINE	L1	L1PA17	L1PA17_dup4545	L1PA17_dup4545:L1:LINE	Down
chr19	22353614	22354838	1225	-	0	-3.22044	0	1	1	L1PA17_dup4546:L1:LINE	ESC_vs_Primed	NS	LINE	L1	L1PA17	L1PA17_dup4546	L1PA17_dup4546:L1:LINE	Down
chr19	23148237	23149532	1296	-	0	-1.15367	0	1	1	L1PA17_dup4562:L1:LINE	ESC_vs_Primed	NS	LINE	L1	L1PA17	L1PA17_dup4562	L1PA17_dup4562:L1:LINE	Down
chr19	23149762	23151104	1343	-	0	-2.75185	0	1	1	L1PA17_dup4563:L1:LINE	ESC_vs_Primed	NS	LINE	L1	L1PA17	L1PA17_dup4563	L1PA17_dup4563:L1:LINE	Down
chr5	84953412	84959459	6048	-	0	-3.00626	0	1	1	L1PA2_dup1613:L1:LINE	ESC_vs_Primed	NS	LINE	L1	L1PA2	L1PA2_dup1613	L1PA2_dup1613:L1:LINE	Down
chr3	1429245	1435255	6011	+	0	-1.29301	0	1	1	L1PA2_dup719:L1:LINE	ESC_vs_Primed	NS	LINE	L1	L1PA2	L1PA2_dup719	L1PA2_dup719:L1:LINE	Down
chr2	76819293	76819862	570	+	0	-1.94038	0	1	1	L1PA3_dup1006:L1:LINE	ESC_vs_Primed	NS	LINE	L1	L1PA3	L1PA3_dup1006	L1PA3_dup1006:L1:LINE	Down
chr21	17986965	17987798	834	+	0	-3.58275	0	1	1	L1PA3_dup10455:L1:LINE	ESC_vs_Primed	NS	LINE	L1	L1PA3	L1PA3_dup10455	L1PA3_dup10455:L1:LINE	Down
chr4	23785522	23786972	1451	+	0	-3.06443	0	1	1	L1PA3_dup2410:L1:LINE	ESC_vs_Primed	NS	LINE	L1	L1PA3	L1PA3_dup2410	L1PA3_dup2410:L1:LINE	Down
chr4	49171851	49177981	6131	-	0	-2.81427	0	1	1	L1PA3_dup2514:L1:LINE	ESC_vs_Primed	NS	LINE	L1	L1PA3	L1PA3_dup2514	L1PA3_dup2514:L1:LINE	Down
chr4	130775061	130781085	6025	+	0	-3.54867	0	1	1	L1PA3_dup2910:L1:LINE	ESC_vs_Primed	NS	LINE	L1	L1PA3	L1PA3_dup2910	L1PA3_dup2910:L1:LINE	Down
chr4	167158169	167159765	1597	+	0	-3.45972	0	1	1	L1PA3_dup3052:L1:LINE	ESC_vs_Primed	NS	LINE	L1	L1PA3	L1PA3_dup3052	L1PA3_dup3052:L1:LINE	Down
chr5	92229153	92229820	668	+	0	-3.53014	0	1	1	L1PA3_dup3548:L1:LINE	ESC_vs_Primed	NS	LINE	L1	L1PA3	L1PA3_dup3548	L1PA3_dup3548:L1:LINE	Down
chr6	4328989	4334993	6005	-	0	-3.01395	0	1	1	L1PA3_dup3940:L1:LINE	ESC_vs_Primed	NS	LINE	L1	L1PA3	L1PA3_dup3940	L1PA3_dup3940:L1:LINE	Down
chr6	103200765	103206782	6018	-	0	-3.33825	0	1	1	L1PA3_dup4393:L1:LINE	ESC_vs_Primed	NS	LINE	L1	L1PA3	L1PA3_dup4393	L1PA3_dup4393:L1:LINE	Down
chrY	18226579	18232622	6044	-	0	-3.4147	0	1	1	L1PA3_dup7223:L1:LINE	ESC_vs_Primed	NS	LINE	L1	L1PA3	L1PA3_dup7223	L1PA3_dup7223:L1:LINE	Down
chr15	20616750	20622251	5502	-	0	-2.27441	0	1	1	L1PA4_dup10487:L1:LINE	ESC_vs_Primed	NS	LINE	L1	L1PA4	L1PA4_dup10487	L1PA4_dup10487:L1:LINE	Down
chr2	78719533	78721059	1527	-	0	-3.16584	0	1	1	L1PA4_dup1129:L1:LINE	ESC_vs_Primed	NS	LINE	L1	L1PA4	L1PA4_dup1129	L1PA4_dup1129:L1:LINE	Down
chr2	225675204	225677762	2559	-	0	-2.87243	0	1	1	L1PA4_dup1700:L1:LINE	ESC_vs_Primed	NS	LINE	L1	L1PA4	L1PA4_dup1700	L1PA4_dup1700:L1:LINE	Down
chr5	104520357	104522478	2122	-	0	-3.4476	0	1	1	L1PA4_dup4042:L1:LINE	ESC_vs_Primed	NS	LINE	L1	L1PA4	L1PA4_dup4042	L1PA4_dup4042:L1:LINE	Down
chr12	12562155	12564288	2134	-	0	-3.02788	0	1	1	L1PA4_dup9308:L1:LINE	ESC_vs_Primed	NS	LINE	L1	L1PA4	L1PA4_dup9308	L1PA4_dup9308:L1:LINE	Down
chr2	82143748	82148615	4868	-	0	-2.62687	0	1	1	L1PA5_dup1028:L1:LINE	ESC_vs_Primed	NS	LINE	L1	L1PA5	L1PA5_dup1028	L1PA5_dup1028:L1:LINE	Down
chr19	6582367	6582820	454	-	0	0.448199	0	1	1	L1PA5_dup10756:L1:LINE	ESC_vs_Primed	NS	LINE	L1	L1PA5	L1PA5_dup10756	L1PA5_dup10756:L1:LINE	Down
chr19	22559915	22560594	680	-	0	-2.64248	0	1	1	L1PA5_dup10778:L1:LINE	ESC_vs_Primed	NS	LINE	L1	L1PA5	L1PA5_dup10778	L1PA5_dup10778:L1:LINE	Down
chr19	22560584	22561241	658	-	0	-2.59345	0	1	1	L1PA5_dup10779:L1:LINE	ESC_vs_Primed	NS	LINE	L1	L1PA5	L1PA5_dup10779	L1PA5_dup10779:L1:LINE	Down
chr19	22561244	22564234	2991	-	0	-1.74434	0	1	1	L1PA5_dup10780:L1:LINE	ESC_vs_Primed	NS	LINE	L1	L1PA5	L1PA5_dup10780	L1PA5_dup10780:L1:LINE	Down
chr19	22564539	22565783	1245	-	0	-3.06738	0	1	1	L1PA5_dup10781:L1:LINE	ESC_vs_Primed	NS	LINE	L1	L1PA5	L1PA5_dup10781	L1PA5_dup10781:L1:LINE	Down
chr19	22566085	22567876	1792	-	0	-2.5993	0	1	1	L1PA5_dup10782:L1:LINE	ESC_vs_Primed	NS	LINE	L1	L1PA5	L1PA5_dup10782	L1PA5_dup10782:L1:LINE	Down
chr19	22858134	22861134	3001	+	0	-2.45338	0	1	1	L1PA5_dup10785:L1:LINE	ESC_vs_Primed	NS	LINE	L1	L1PA5	L1PA5_dup10785	L1PA5_dup10785:L1:LINE	Down
chr5	12575956	12577583	1628	+	0	-3.35008	0	1	1	L1PA5_dup3389:L1:LINE	ESC_vs_Primed	NS	LINE	L1	L1PA5	L1PA5_dup3389	L1PA5_dup3389:L1:LINE	Down
chr5	25473112	25476786	3675	+	0	-2.61591	0	1	1	L1PA5_dup3435:L1:LINE	ESC_vs_Primed	NS	LINE	L1	L1PA5	L1PA5_dup3435	L1PA5_dup3435:L1:LINE	Down
chr5	55517194	55523327	6134	+	0	-3.3863	0	1	1	L1PA5_dup3584:L1:LINE	ESC_vs_Primed	NS	LINE	L1	L1PA5	L1PA5_dup3584	L1PA5_dup3584:L1:LINE	Down
chr5	58306603	58312118	5516	+	0	-2.16818	0	1	1	L1PA5_dup3596:L1:LINE	ESC_vs_Primed	NS	LINE	L1	L1PA5	L1PA5_dup3596	L1PA5_dup3596:L1:LINE	Down
chr6	24674960	24676907	1948	-	0	-2.48794	0	1	1	L1PA5_dup4218:L1:LINE	ESC_vs_Primed	NS	LINE	L1	L1PA5	L1PA5_dup4218	L1PA5_dup4218:L1:LINE	Down
chr6	76142398	76144922	2525	-	0	-1.36418	0	1	1	L1PA5_dup4420:L1:LINE	ESC_vs_Primed	NS	LINE	L1	L1PA5	L1PA5_dup4420	L1PA5_dup4420:L1:LINE	Down
chr6	82044910	82046603	1694	-	0	-3.11586	0	1	1	L1PA5_dup4467:L1:LINE	ESC_vs_Primed	NS	LINE	L1	L1PA5	L1PA5_dup4467	L1PA5_dup4467:L1:LINE	Down
chr8	116905870	116906230	361	+	0	-3.4315	0	1	1	L1PA5_dup5889:L1:LINE	ESC_vs_Primed	NS	LINE	L1	L1PA5	L1PA5_dup5889	L1PA5_dup5889:L1:LINE	Down
chrX	41501003	41503474	2472	-	0	-3.24766	0	1	1	L1PA5_dup6663:L1:LINE	ESC_vs_Primed	NS	LINE	L1	L1PA5	L1PA5_dup6663	L1PA5_dup6663:L1:LINE	Down
chr11	28238111	28244248	6138	-	0	-0.4176	0	1	1	L1PA5_dup8146:L1:LINE	ESC_vs_Primed	NS	LINE	L1	L1PA5	L1PA5_dup8146	L1PA5_dup8146:L1:LINE	Down
chr12	78344285	78345860	1576	+	0	-3.32599	0	1	1	L1PA5_dup8874:L1:LINE	ESC_vs_Primed	NS	LINE	L1	L1PA5	L1PA5_dup8874	L1PA5_dup8874:L1:LINE	Down
chr13	74202239	74204891	2653	-	0	-3.06051	0	1	1	L1PA5_dup9262:L1:LINE	ESC_vs_Primed	NS	LINE	L1	L1PA5	L1PA5_dup9262	L1PA5_dup9262:L1:LINE	Down
chr4	6837193	6838107	915	-	0	-2.3235	0	1	1	L1PA6_dup1374:L1:LINE	ESC_vs_Primed	NS	LINE	L1	L1PA6	L1PA6_dup1374	L1PA6_dup1374:L1:LINE	Down
chr5	30484491	30486759	2269	-	0	-3.11588	0	1	1	L1PA6_dup1887:L1:LINE	ESC_vs_Primed	NS	LINE	L1	L1PA6	L1PA6_dup1887	L1PA6_dup1887:L1:LINE	Down
chr5	43053840	43057817	3978	+	0	-2.26861	0	1	1	L1PA6_dup1931:L1:LINE	ESC_vs_Primed	NS	LINE	L1	L1PA6	L1PA6_dup1931	L1PA6_dup1931:L1:LINE	Down
chr5	43059214	43060683	1470	+	0	-3.04782	0	1	1	L1PA6_dup1933:L1:LINE	ESC_vs_Primed	NS	LINE	L1	L1PA6	L1PA6_dup1933	L1PA6_dup1933:L1:LINE	Down
chr1	111936384	111942517	6134	+	0	-2.48209	0	1	1	L1PA6_dup223:L1:LINE	ESC_vs_Primed	NS	LINE	L1	L1PA6	L1PA6_dup223	L1PA6_dup223:L1:LINE	Down
chr6	169580852	169582243	1392	+	0	-2.0737	0	1	1	L1PA6_dup2690:L1:LINE	ESC_vs_Primed	NS	LINE	L1	L1PA6	L1PA6_dup2690	L1PA6_dup2690:L1:LINE	Down
chr7	124971721	124974256	2536	+	0	-2.72557	0	1	1	L1PA6_dup2962:L1:LINE	ESC_vs_Primed	NS	LINE	L1	L1PA6	L1PA6_dup2962	L1PA6_dup2962:L1:LINE	Down
chr14	76386616	76388363	1748	-	0	-2.76506	0	1	1	L1PA6_dup5145:L1:LINE	ESC_vs_Primed	NS	LINE	L1	L1PA6	L1PA6_dup5145	L1PA6_dup5145:L1:LINE	Down
chr14	76388386	76390632	2247	-	0	-3.08611	0	1	1	L1PA6_dup5146:L1:LINE	ESC_vs_Primed	NS	LINE	L1	L1PA6	L1PA6_dup5146	L1PA6_dup5146:L1:LINE	Down
chr19	22076483	22077149	667	-	0	-3.31538	0	1	1	L1PA6_dup5627:L1:LINE	ESC_vs_Primed	NS	LINE	L1	L1PA6	L1PA6_dup5627	L1PA6_dup5627:L1:LINE	Down
chr19	22077459	22082896	5438	-	0	-1.907	0	1	1	L1PA6_dup5628:L1:LINE	ESC_vs_Primed	NS	LINE	L1	L1PA6	L1PA6_dup5628	L1PA6_dup5628:L1:LINE	Down
chr21	28804233	28809521	5289	-	0	-3.1505	0	1	1	L1PA6_dup5787:L1:LINE	ESC_vs_Primed	NS	LINE	L1	L1PA6	L1PA6_dup5787	L1PA6_dup5787:L1:LINE	Down
chr2	231390159	231396267	6109	+	0	-1.05061	0	1	1	L1PA6_dup910:L1:LINE	ESC_vs_Primed	NS	LINE	L1	L1PA6	L1PA6_dup910	L1PA6_dup910:L1:LINE	Down
chr2	78387996	78389459	1464	-	0	-3.6546	0	1	1	L1PA7_dup1194:L1:LINE	ESC_vs_Primed	NS	LINE	L1	L1PA7	L1PA7_dup1194	L1PA7_dup1194:L1:LINE	Down
chr20	33749902	33752848	2947	+	0	-2.85067	0	1	1	L1PA7_dup12624:L1:LINE	ESC_vs_Primed	NS	LINE	L1	L1PA7	L1PA7_dup12624	L1PA7_dup12624:L1:LINE	Down
chr2	224062573	224063809	1237	+	0	-3.2106	0	1	1	L1PA7_dup1868:L1:LINE	ESC_vs_Primed	NS	LINE	L1	L1PA7	L1PA7_dup1868	L1PA7_dup1868:L1:LINE	Down
chr1	85894703	85897033	2331	-	0	-2.12057	0	1	1	L1PA7_dup271:L1:LINE	ESC_vs_Primed	NS	LINE	L1	L1PA7	L1PA7_dup271	L1PA7_dup271:L1:LINE	Down
chr4	151192065	151198580	6516	+	0	-1.05921	0	1	1	L1PA7_dup3717:L1:LINE	ESC_vs_Primed	NS	LINE	L1	L1PA7	L1PA7_dup3717	L1PA7_dup3717:L1:LINE	Down
chr5	30098738	30099161	424	-	0	-1.984	0	1	1	L1PA7_dup4084:L1:LINE	ESC_vs_Primed	NS	LINE	L1	L1PA7	L1PA7_dup4084	L1PA7_dup4084:L1:LINE	Down
chr7	110575698	110577269	1572	+	0	-3.45164	0	1	1	L1PA7_dup6231:L1:LINE	ESC_vs_Primed	NS	LINE	L1	L1PA7	L1PA7_dup6231	L1PA7_dup6231:L1:LINE	Down
chr8	84879622	84881549	1928	+	0	-3.26926	0	1	1	L1PA7_dup6801:L1:LINE	ESC_vs_Primed	NS	LINE	L1	L1PA7	L1PA7_dup6801	L1PA7_dup6801:L1:LINE	Down
chr11	23753141	23759591	6451	+	0	-1.94355	0	1	1	L1PA7_dup9618:L1:LINE	ESC_vs_Primed	NS	LINE	L1	L1PA7	L1PA7_dup9618	L1PA7_dup9618:L1:LINE	Down
chr4	182925273	182927411	2139	-	0	-2.62015	0	1	1	L1PA8A_dup795:L1:LINE	ESC_vs_Primed	NS	LINE	L1	L1PA8A	L1PA8A_dup795	L1PA8A_dup795:L1:LINE	Down
chr7	107562158	107563411	1254	-	0	-3.09123	0	1	1	L1PA8_dup3719:L1:LINE	ESC_vs_Primed	NS	LINE	L1	L1PA8	L1PA8_dup3719	L1PA8_dup3719:L1:LINE	Down
chr9	5572094	5572737	644	+	0	-1.93062	0	1	1	L1PA8_dup4336:L1:LINE	ESC_vs_Primed	NS	LINE	L1	L1PA8	L1PA8_dup4336	L1PA8_dup4336:L1:LINE	Down
chr19	21729675	21731512	1838	-	0	-2.40051	0	1	1	L1PA8_dup7651:L1:LINE	ESC_vs_Primed	NS	LINE	L1	L1PA8	L1PA8_dup7651	L1PA8_dup7651:L1:LINE	Down
chr19	21734944	21736010	1067	-	0	-3.07911	0	1	1	L1PA8_dup7654:L1:LINE	ESC_vs_Primed	NS	LINE	L1	L1PA8	L1PA8_dup7654	L1PA8_dup7654:L1:LINE	Down
chr19	21736475	21737155	681	-	0	-3.04234	0	1	1	L1PA8_dup7655:L1:LINE	ESC_vs_Primed	NS	LINE	L1	L1PA8	L1PA8_dup7655	L1PA8_dup7655:L1:LINE	Down
chr14	63533549	63534786	1238	-	0	-3.4395	0	1	1	L1PB1_dup11353:L1:LINE	ESC_vs_Primed	NS	LINE	L1	L1PB1	L1PB1_dup11353	L1PB1_dup11353:L1:LINE	Down
chr14	63534840	63536764	1925	-	0	-3.05617	0	1	1	L1PB1_dup11354:L1:LINE	ESC_vs_Primed	NS	LINE	L1	L1PB1	L1PB1_dup11354	L1PB1_dup11354:L1:LINE	Down
chr14	63537074	63539270	2197	-	0	-3.18182	0	1	1	L1PB1_dup11355:L1:LINE	ESC_vs_Primed	NS	LINE	L1	L1PB1	L1PB1_dup11355	L1PB1_dup11355:L1:LINE	Down
chr3	75728776	75729576	801	-	0	-2.17229	0	1	1	L1PB1_dup2276:L1:LINE	ESC_vs_Primed	NS	LINE	L1	L1PB1	L1PB1_dup2276	L1PB1_dup2276:L1:LINE	Down
chr3	99167754	99168567	814	-	0	-1.37075	0	1	1	L1PB1_dup2367:L1:LINE	ESC_vs_Primed	NS	LINE	L1	L1PB1	L1PB1_dup2367	L1PB1_dup2367:L1:LINE	Down
chr4	188590979	188592343	1365	-	0	-3.02646	0	1	1	L1PB1_dup3873:L1:LINE	ESC_vs_Primed	NS	LINE	L1	L1PB1	L1PB1_dup3873	L1PB1_dup3873:L1:LINE	Down
chr4	188592347	188593896	1550	-	0	-3.52199	0	1	1	L1PB1_dup3874:L1:LINE	ESC_vs_Primed	NS	LINE	L1	L1PB1	L1PB1_dup3874	L1PB1_dup3874:L1:LINE	Down
chr1	166970033	166970655	623	+	0	-3.28086	0	1	1	L1PB1_dup498:L1:LINE	ESC_vs_Primed	NS	LINE	L1	L1PB1	L1PB1_dup498	L1PB1_dup498:L1:LINE	Down
chr1	24316771	24317253	483	-	0	-3.48851	0	1	1	L1PB1_dup56:L1:LINE	ESC_vs_Primed	NS	LINE	L1	L1PB1	L1PB1_dup56	L1PB1_dup56:L1:LINE	Down
chr7	26063174	26063819	646	-	0	-2.58218	0	1	1	L1PB1_dup5790:L1:LINE	ESC_vs_Primed	NS	LINE	L1	L1PB1	L1PB1_dup5790	L1PB1_dup5790:L1:LINE	Down
chr1	24318177	24318554	378	-	0	-3.55205	0	1	1	L1PB1_dup58:L1:LINE	ESC_vs_Primed	NS	LINE	L1	L1PB1	L1PB1_dup58	L1PB1_dup58:L1:LINE	Down
chr7	53830364	53831010	647	-	0	-2.14227	0	1	1	L1PB1_dup5916:L1:LINE	ESC_vs_Primed	NS	LINE	L1	L1PB1	L1PB1_dup5916	L1PB1_dup5916:L1:LINE	Down
chrX	71985930	71986235	306	+	0	-3.46777	0	1	1	L1PB1_dup8004:L1:LINE	ESC_vs_Primed	NS	LINE	L1	L1PB1	L1PB1_dup8004	L1PB1_dup8004:L1:LINE	Down
chrX	72172451	72174198	1748	-	0	-3.16386	0	1	1	L1PB1_dup8006:L1:LINE	ESC_vs_Primed	NS	LINE	L1	L1PB1	L1PB1_dup8006	L1PB1_dup8006:L1:LINE	Down
chrX	89002195	89003878	1684	-	0	-3.62244	0	1	1	L1PB1_dup8329:L1:LINE	ESC_vs_Primed	NS	LINE	L1	L1PB1	L1PB1_dup8329	L1PB1_dup8329:L1:LINE	Down
chr11	97904486	97905439	954	-	0	-3.22526	0	1	1	L1PB1_dup9910:L1:LINE	ESC_vs_Primed	NS	LINE	L1	L1PB1	L1PB1_dup9910	L1PB1_dup9910:L1:LINE	Down
chr19	55431532	55431588	57	-	0	-2.69265	0	1	1	L1PB2_dup2723:L1:LINE	ESC_vs_Primed	NS	LINE	L1	L1PB2	L1PB2_dup2723	L1PB2_dup2723:L1:LINE	Down
chr3	184955550	184958528	2979	-	0	-3.39218	0	1	1	L1PB4_dup1399:L1:LINE	ESC_vs_Primed	NS	LINE	L1	L1PB4	L1PB4_dup1399	L1PB4_dup1399:L1:LINE	Down
chr4	132899725	132900498	774	+	0	-3.48039	0	1	1	L1PB4_dup1896:L1:LINE	ESC_vs_Primed	NS	LINE	L1	L1PB4	L1PB4_dup1896	L1PB4_dup1896:L1:LINE	Down
chr5	153802446	153804086	1641	+	0	-2.6493	0	1	1	L1PB4_dup2486:L1:LINE	ESC_vs_Primed	NS	LINE	L1	L1PB4	L1PB4_dup2486	L1PB4_dup2486:L1:LINE	Down
chr18	71036380	71038720	2341	+	0	-3.14605	0	1	1	L1PBa_dup2062:L1:LINE	ESC_vs_Primed	NS	LINE	L1	L1PBa	L1PBa_dup2062	L1PBa_dup2062:L1:LINE	Down
chr2	231407806	231409208	1403	+	0	-1.69897	0	1	1	L1PREC2_dup1083:L1:LINE	ESC_vs_Primed	NS	LINE	L1	L1PREC2	L1PREC2_dup1083	L1PREC2_dup1083:L1:LINE	Down
chr2	231409494	231410269	776	+	0	-0.0432898	0	1	1	L1PREC2_dup1084:L1:LINE	ESC_vs_Primed	NS	LINE	L1	L1PREC2	L1PREC2_dup1084	L1PREC2_dup1084:L1:LINE	Down
chr3	75730367	75732639	2273	-	0	-2.45855	0	1	1	L1PREC2_dup1303:L1:LINE	ESC_vs_Primed	NS	LINE	L1	L1PREC2	L1PREC2_dup1303	L1PREC2_dup1303:L1:LINE	Down
chr1	92482064	92482199	136	+	0	-3.40781	0	1	1	L2_dup2143:L2:LINE	ESC_vs_Primed	NS	LINE	L2	L2	L2_dup2143	L2_dup2143:L2:LINE	Down
chr1	92482372	92482906	535	+	0	-1.8644	0	1	1	L2_dup2144:L2:LINE	ESC_vs_Primed	NS	LINE	L2	L2	L2_dup2144	L2_dup2144:L2:LINE	Down
chr1	92483218	92483704	487	+	0	-1.6644	0	1	1	L2_dup2145:L2:LINE	ESC_vs_Primed	NS	LINE	L2	L2	L2_dup2145	L2_dup2145:L2:LINE	Down
chr10	28395711	28395836	126	+	0	-3.07559	0	1	1	L2_dup36248:L2:LINE	ESC_vs_Primed	NS	LINE	L2	L2	L2_dup36248	L2_dup36248:L2:LINE	Down
chr10	33185642	33185867	226	-	0	-2.87522	0	1	1	L2_dup36366:L2:LINE	ESC_vs_Primed	NS	LINE	L2	L2	L2_dup36366	L2_dup36366:L2:LINE	Down
chr11	66346889	66347257	369	+	0	-2.66876	0	1	1	L2_dup39179:L2:LINE	ESC_vs_Primed	NS	LINE	L2	L2	L2_dup39179	L2_dup39179:L2:LINE	Down
chr19	22143432	22143520	89	-	0	-3.02631	0	1	1	L2_dup52989:L2:LINE	ESC_vs_Primed	NS	LINE	L2	L2	L2_dup52989	L2_dup52989:L2:LINE	Down
chr22	29885445	29885480	36	-	0	-2.35389	0	1	1	L2_dup55600:L2:LINE	ESC_vs_Primed	NS	LINE	L2	L2	L2_dup55600	L2_dup55600:L2:LINE	Down
chr11	86526233	86526472	240	+	0	-3.23517	0	1	1	L2a_dup115520:L2:LINE	ESC_vs_Primed	NS	LINE	L2	L2a	L2a_dup115520	L2a_dup115520:L2:LINE	Down
chr14	51374287	51374362	76	+	0	-3.30997	0	1	1	L2a_dup135354:L2:LINE	ESC_vs_Primed	NS	LINE	L2	L2a	L2a_dup135354	L2a_dup135354:L2:LINE	Down
chr14	53395656	53396686	1031	+	0	-2.7477	0	1	1	L2a_dup135474:L2:LINE	ESC_vs_Primed	NS	LINE	L2	L2a	L2a_dup135474	L2a_dup135474:L2:LINE	Down
chr15	20587061	20587188	128	-	0	-3.17469	0	1	1	L2a_dup138817:L2:LINE	ESC_vs_Primed	NS	LINE	L2	L2a	L2a_dup138817	L2a_dup138817:L2:LINE	Down
chr16	8333645	8333748	104	+	0	-3.53014	0	1	1	L2a_dup143225:L2:LINE	ESC_vs_Primed	NS	LINE	L2	L2a	L2a_dup143225	L2a_dup143225:L2:LINE	Down
chr16	83650467	83650610	144	+	0	-2.47503	0	1	1	L2a_dup147906:L2:LINE	ESC_vs_Primed	NS	LINE	L2	L2a	L2a_dup147906	L2a_dup147906:L2:LINE	Down
chr2	3101782	3101967	186	-	0	-3.18046	0	1	1	L2a_dup16371:L2:LINE	ESC_vs_Primed	NS	LINE	L2	L2a	L2a_dup16371	L2a_dup16371:L2:LINE	Down
chr2	76925905	76926152	248	+	0	-3.28272	0	1	1	L2a_dup20406:L2:LINE	ESC_vs_Primed	NS	LINE	L2	L2a	L2a_dup20406	L2a_dup20406:L2:LINE	Down
chr4	81218674	81219822	1149	+	0	-0.430393	0	1	1	L2a_dup45906:L2:LINE	ESC_vs_Primed	NS	LINE	L2	L2a	L2a_dup45906	L2a_dup45906:L2:LINE	Down
chr7	84509684	84509703	20	-	0	-3.20398	0	1	1	L2a_dup76511:L2:LINE	ESC_vs_Primed	NS	LINE	L2	L2a	L2a_dup76511	L2a_dup76511:L2:LINE	Down
chr1	120911477	120912061	585	+	0	-2.8805	0	1	1	L2a_dup9611:L2:LINE	ESC_vs_Primed	NS	LINE	L2	L2a	L2a_dup9611	L2a_dup9611:L2:LINE	Down
chr1	149393154	149393747	594	-	0	-2.88471	0	1	1	L2a_dup9841:L2:LINE	ESC_vs_Primed	NS	LINE	L2	L2a	L2a_dup9841	L2a_dup9841:L2:LINE	Down
chr3	11245850	11246290	441	-	0	-1.40688	0	1	1	L2b_dup17769:L2:LINE	ESC_vs_Primed	NS	LINE	L2	L2b	L2b_dup17769	L2b_dup17769:L2:LINE	Down
chr4	48363168	48363615	448	-	0	-3.36188	0	1	1	L2b_dup25855:L2:LINE	ESC_vs_Primed	NS	LINE	L2	L2b	L2b_dup25855	L2b_dup25855:L2:LINE	Down
chr5	121829622	121829883	262	+	0	-2.71297	0	1	1	L2b_dup31952:L2:LINE	ESC_vs_Primed	NS	LINE	L2	L2b	L2b_dup31952	L2b_dup31952:L2:LINE	Down
chr6	3903032	3903090	59	-	0	-2.67318	0	1	1	L2b_dup34992:L2:LINE	ESC_vs_Primed	NS	LINE	L2	L2b	L2b_dup34992	L2b_dup34992:L2:LINE	Down
chr8	42571507	42571553	47	-	0	-3.49257	0	1	1	L2b_dup44801:L2:LINE	ESC_vs_Primed	NS	LINE	L2	L2b	L2b_dup44801	L2b_dup44801:L2:LINE	Down
chr8	116857988	116859196	1209	+	0	-3.28663	0	1	1	L2b_dup46820:L2:LINE	ESC_vs_Primed	NS	LINE	L2	L2b	L2b_dup46820	L2b_dup46820:L2:LINE	Down
chr11	111432736	111432854	119	+	0	-3.26236	0	1	1	L2b_dup65758:L2:LINE	ESC_vs_Primed	NS	LINE	L2	L2b	L2b_dup65758	L2b_dup65758:L2:LINE	Down
chr11	114177915	114178848	934	+	0	-3.38976	0	1	1	L2b_dup65900:L2:LINE	ESC_vs_Primed	NS	LINE	L2	L2b	L2b_dup65900	L2b_dup65900:L2:LINE	Down
chr14	53333160	53333818	659	+	0	-3.30828	0	1	1	L2b_dup75251:L2:LINE	ESC_vs_Primed	NS	LINE	L2	L2b	L2b_dup75251	L2b_dup75251:L2:LINE	Down
chr15	25911986	25912225	240	-	0	-2.71712	0	1	1	L2b_dup77475:L2:LINE	ESC_vs_Primed	NS	LINE	L2	L2b	L2b_dup77475	L2b_dup77475:L2:LINE	Down
chr16	2904314	2904367	54	+	0	-3.54794	0	1	1	L2b_dup80306:L2:LINE	ESC_vs_Primed	NS	LINE	L2	L2b	L2b_dup80306	L2b_dup80306:L2:LINE	Down
chr19	41814021	41814221	201	-	0	-2.38139	0	1	1	L2b_dup90655:L2:LINE	ESC_vs_Primed	NS	LINE	L2	L2b	L2b_dup90655	L2b_dup90655:L2:LINE	Down
chr14	76038207	76038473	267	-	0	-3.31543	0	1	1	L2c_dup115889:L2:LINE	ESC_vs_Primed	NS	LINE	L2	L2c	L2c_dup115889	L2c_dup115889:L2:LINE	Down
chr20	35758820	35759102	283	+	0	-3.46375	0	1	1	L2c_dup135074:L2:LINE	ESC_vs_Primed	NS	LINE	L2	L2c	L2c_dup135074	L2c_dup135074:L2:LINE	Down
chr2	208635622	208635665	44	+	0	-3.12247	0	1	1	L2c_dup25104:L2:LINE	ESC_vs_Primed	NS	LINE	L2	L2c	L2c_dup25104	L2c_dup25104:L2:LINE	Down
chr4	66464243	66464664	422	-	0	-2.68216	0	1	1	L2c_dup39300:L2:LINE	ESC_vs_Primed	NS	LINE	L2	L2c	L2c_dup39300	L2c_dup39300:L2:LINE	Down
chr6	4344308	4344552	245	-	0	-1.12607	0	1	1	L2c_dup52438:L2:LINE	ESC_vs_Primed	NS	LINE	L2	L2c	L2c_dup52438	L2c_dup52438:L2:LINE	Down
chr8	32631331	32631423	93	+	0	-2.71313	0	1	1	L2c_dup68013:L2:LINE	ESC_vs_Primed	NS	LINE	L2	L2c	L2c_dup68013	L2c_dup68013:L2:LINE	Down
chr9	124060437	124060692	256	+	0	-3.49648	0	1	1	L2c_dup79413:L2:LINE	ESC_vs_Primed	NS	LINE	L2	L2c	L2c_dup79413	L2c_dup79413:L2:LINE	Down
chrX	71951728	71951792	65	+	0	-3.4476	0	1	1	L2c_dup83133:L2:LINE	ESC_vs_Primed	NS	LINE	L2	L2c	L2c_dup83133	L2c_dup83133:L2:LINE	Down
chrX	129198096	129198130	35	-	0	-2.94402	0	1	1	L2c_dup85670:L2:LINE	ESC_vs_Primed	NS	LINE	L2	L2c	L2c_dup85670	L2c_dup85670:L2:LINE	Down
chr5	153599947	153600350	404	+	0	-2.90048	0	1	1	L3_dup16114:CR1:LINE	ESC_vs_Primed	NS	LINE	CR1	L3	L3_dup16114	L3_dup16114:CR1:LINE	Down
chr10	96034913	96035310	398	-	0	-3.06289	0	1	1	L3_dup29669:CR1:LINE	ESC_vs_Primed	NS	LINE	CR1	L3	L3_dup29669	L3_dup29669:CR1:LINE	Down
chr15	33027211	33027430	220	+	0	-1.48446	0	1	1	L3_dup37834:CR1:LINE	ESC_vs_Primed	NS	LINE	CR1	L3	L3_dup37834	L3_dup37834:CR1:LINE	Down
chr18	3358114	3358549	436	-	0	-3.49662	0	1	1	L3_dup41456:CR1:LINE	ESC_vs_Primed	NS	LINE	CR1	L3	L3_dup41456	L3_dup41456:CR1:LINE	Down
chr3	64447927	64448086	160	-	0	-2.42266	0	1	1	L3_dup9189:CR1:LINE	ESC_vs_Primed	NS	LINE	CR1	L3	L3_dup9189	L3_dup9189:CR1:LINE	Down
chr15	48756051	48756130	80	+	0	-3.23625	0	1	1	L4_dup14386:RTE:LINE	ESC_vs_Primed	NS	LINE	RTE	L4	L4_dup14386	L4_dup14386:RTE:LINE	Down
chr18	71017343	71017620	278	+	0	-2.38197	0	1	1	L4_dup15872:RTE:LINE	ESC_vs_Primed	NS	LINE	RTE	L4	L4_dup15872	L4_dup15872:RTE:LINE	Down
chr5	21032660	21033077	418	-	0	-1.72874	0	1	1	LOR1b_dup356:ERV1:LTR	ESC_vs_Primed	NS	LTR	ERV1	LOR1b	LOR1b_dup356	LOR1b_dup356:ERV1:LTR	Down
chr6	3899462	3899565	104	-	0	-3.12546	0	1	1	LTR12B_dup56:ERV1:LTR	ESC_vs_Primed	NS	LTR	ERV1	LTR12B	LTR12B_dup56	LTR12B_dup56:ERV1:LTR	Down
chr1	187041733	187042105	373	-	0	-2.26341	0	1	1	LTR12C_dup120:ERV1:LTR	ESC_vs_Primed	NS	LTR	ERV1	LTR12C	LTR12C_dup120	LTR12C_dup120:ERV1:LTR	Down
chr1	187042106	187043513	1408	-	0	-2.67976	0	1	1	LTR12C_dup121:ERV1:LTR	ESC_vs_Primed	NS	LTR	ERV1	LTR12C	LTR12C_dup121	LTR12C_dup121:ERV1:LTR	Down
chr6	113009716	113011156	1441	-	0	0.855449	0	1	1	LTR12C_dup1223:ERV1:LTR	ESC_vs_Primed	NS	LTR	ERV1	LTR12C	LTR12C_dup1223	LTR12C_dup1223:ERV1:LTR	Down
chr1	195691101	195692583	1483	-	0	-2.49033	0	1	1	LTR12C_dup143:ERV1:LTR	ESC_vs_Primed	NS	LTR	ERV1	LTR12C	LTR12C_dup143	LTR12C_dup143:ERV1:LTR	Down
chr8	80288622	80290022	1401	-	0	-2.07664	0	1	1	LTR12C_dup1495:ERV1:LTR	ESC_vs_Primed	NS	LTR	ERV1	LTR12C	LTR12C_dup1495	LTR12C_dup1495:ERV1:LTR	Down
chr2	27037157	27038455	1299	+	0	-2.98394	0	1	1	LTR12C_dup203:ERV1:LTR	ESC_vs_Primed	NS	LTR	ERV1	LTR12C	LTR12C_dup203	LTR12C_dup203:ERV1:LTR	Down
chr13	81913927	81915470	1544	-	0	-3.13474	0	1	1	LTR12C_dup2244:ERV1:LTR	ESC_vs_Primed	NS	LTR	ERV1	LTR12C	LTR12C_dup2244	LTR12C_dup2244:ERV1:LTR	Down
chr17	65290694	65292254	1561	+	0	-2.45	0	1	1	LTR12C_dup2480:ERV1:LTR	ESC_vs_Primed	NS	LTR	ERV1	LTR12C	LTR12C_dup2480	LTR12C_dup2480:ERV1:LTR	Down
chr18	53332394	53332823	430	+	0	-2.74062	0	1	1	LTR12C_dup2543:ERV1:LTR	ESC_vs_Primed	NS	LTR	ERV1	LTR12C	LTR12C_dup2543	LTR12C_dup2543:ERV1:LTR	Down
chr20	46687344	46688824	1481	+	0	-3.17904	0	1	1	LTR12C_dup2617:ERV1:LTR	ESC_vs_Primed	NS	LTR	ERV1	LTR12C	LTR12C_dup2617	LTR12C_dup2617:ERV1:LTR	Down
chr2	140167729	140168937	1209	+	0	-2.23357	0	1	1	LTR12C_dup285:ERV1:LTR	ESC_vs_Primed	NS	LTR	ERV1	LTR12C	LTR12C_dup285	LTR12C_dup285:ERV1:LTR	Down
chr3	85553175	85554389	1215	-	0	-3.10836	0	1	1	LTR12C_dup470:ERV1:LTR	ESC_vs_Primed	NS	LTR	ERV1	LTR12C	LTR12C_dup470	LTR12C_dup470:ERV1:LTR	Down
chr3	115510776	115511211	436	+	0	-3.10296	0	1	1	LTR12C_dup488:ERV1:LTR	ESC_vs_Primed	NS	LTR	ERV1	LTR12C	LTR12C_dup488	LTR12C_dup488:ERV1:LTR	Down
chr4	67426134	67427763	1630	-	0	-1.82751	0	1	1	LTR12C_dup693:ERV1:LTR	ESC_vs_Primed	NS	LTR	ERV1	LTR12C	LTR12C_dup693	LTR12C_dup693:ERV1:LTR	Down
chr4	81223810	81225199	1390	+	0	-1.03307	0	1	1	LTR12C_dup714:ERV1:LTR	ESC_vs_Primed	NS	LTR	ERV1	LTR12C	LTR12C_dup714	LTR12C_dup714:ERV1:LTR	Down
chr21	32459966	32461077	1112	-	0	-2.7754	0	1	1	LTR12D_dup475:ERV1:LTR	ESC_vs_Primed	NS	LTR	ERV1	LTR12D	LTR12D_dup475	LTR12D_dup475:ERV1:LTR	Down
chr4	161588490	161589197	708	+	0	-1.90834	0	1	1	LTR12__dup150:ERV1:LTR	ESC_vs_Primed	NS	LTR	ERV1	LTR12_	LTR12__dup150	LTR12__dup150:ERV1:LTR	Down
chr4	63927464	63928243	780	+	0	-2.13522	0	1	1	LTR12_dup190:ERV1:LTR	ESC_vs_Primed	NS	LTR	ERV1	LTR12	LTR12_dup190	LTR12_dup190:ERV1:LTR	Down
chr1	195690620	195691100	481	-	0	-3.6183	0	1	1	LTR14C_dup2:ERVK:LTR	ESC_vs_Primed	NS	LTR	ERVK	LTR14C	LTR14C_dup2	LTR14C_dup2:ERVK:LTR	Down
chr17	37491172	37491656	485	+	0	-3.16911	0	1	1	LTR15_dup223:ERV1:LTR	ESC_vs_Primed	NS	LTR	ERV1	LTR15	LTR15_dup223	LTR15_dup223:ERV1:LTR	Down
chr1	225903722	225904150	429	+	0	-1.81783	0	1	1	LTR16A_dup436:ERVL:LTR	ESC_vs_Primed	NS	LTR	ERVL	LTR16A	LTR16A_dup436	LTR16A_dup436:ERVL:LTR	Down
chr11	95111923	95112345	423	+	0	-3.23684	0	1	1	LTR16A_dup4994:ERVL:LTR	ESC_vs_Primed	NS	LTR	ERVL	LTR16A	LTR16A_dup4994	LTR16A_dup4994:ERVL:LTR	Down
chr11	121903780	121904175	396	-	0	-1.22239	0	1	1	LTR16A_dup5056:ERVL:LTR	ESC_vs_Primed	NS	LTR	ERVL	LTR16A	LTR16A_dup5056	LTR16A_dup5056:ERVL:LTR	Down
chr2	57432600	57432988	389	+	0	-3.20977	0	1	1	LTR16A_dup640:ERVL:LTR	ESC_vs_Primed	NS	LTR	ERVL	LTR16A	LTR16A_dup640	LTR16A_dup640:ERVL:LTR	Down
chr8	69901591	69901817	227	+	0	-2.57599	0	1	1	LTR16B1_dup620:ERVL:LTR	ESC_vs_Primed	NS	LTR	ERVL	LTR16B1	LTR16B1_dup620	LTR16B1_dup620:ERVL:LTR	Down
chr7	139203776	139203879	104	-	0	-2.51069	0	1	1	LTR16C_dup2636:ERVL:LTR	ESC_vs_Primed	NS	LTR	ERVL	LTR16C	LTR16C_dup2636	LTR16C_dup2636:ERVL:LTR	Down
chr3	23911923	23912069	147	-	0	-3.48851	0	1	1	LTR16C_dup869:ERVL:LTR	ESC_vs_Primed	NS	LTR	ERVL	LTR16C	LTR16C_dup869	LTR16C_dup869:ERVL:LTR	Down
chr20	10364600	10364667	68	-	0	-3.28086	0	1	1	LTR16D2_dup255:ERVL:LTR	ESC_vs_Primed	NS	LTR	ERVL	LTR16D2	LTR16D2_dup255	LTR16D2_dup255:ERVL:LTR	Down
chr16	8027826	8028213	388	-	0	-2.47077	0	1	1	LTR16E1_dup1965:ERVL:LTR	ESC_vs_Primed	NS	LTR	ERVL	LTR16E1	LTR16E1_dup1965	LTR16E1_dup1965:ERVL:LTR	Down
chr1	68857809	68858472	664	-	0	-3.16911	0	1	1	LTR17_dup14:ERV1:LTR	ESC_vs_Primed	NS	LTR	ERV1	LTR17	LTR17_dup14	LTR17_dup14:ERV1:LTR	Down
chr7	95987661	95988433	773	-	0	-3.56024	0	1	1	LTR17_dup404:ERV1:LTR	ESC_vs_Primed	NS	LTR	ERV1	LTR17	LTR17_dup404	LTR17_dup404:ERV1:LTR	Down
chr1	229089264	229090044	781	+	0	-2.8192	0	1	1	LTR17_dup41:ERV1:LTR	ESC_vs_Primed	NS	LTR	ERV1	LTR17	LTR17_dup41	LTR17_dup41:ERV1:LTR	Down
chr13	69795758	69796549	792	+	0	-2.22145	0	1	1	LTR17_dup702:ERV1:LTR	ESC_vs_Primed	NS	LTR	ERV1	LTR17	LTR17_dup702	LTR17_dup702:ERV1:LTR	Down
chr15	51947470	51948238	769	-	0	-3.49257	0	1	1	LTR17_dup745:ERV1:LTR	ESC_vs_Primed	NS	LTR	ERV1	LTR17	LTR17_dup745	LTR17_dup745:ERV1:LTR	Down
chr17	53088886	53089201	316	-	0	-1.81837	0	1	1	LTR17_dup770:ERV1:LTR	ESC_vs_Primed	NS	LTR	ERV1	LTR17	LTR17_dup770	LTR17_dup770:ERV1:LTR	Down
chr17	53095357	53095859	503	-	0	-1.87989	0	1	1	LTR17_dup771:ERV1:LTR	ESC_vs_Primed	NS	LTR	ERV1	LTR17	LTR17_dup771	LTR17_dup771:ERV1:LTR	Down
chr19	6578823	6579220	398	-	0	-2.47501	0	1	1	LTR19A_dup395:ERV1:LTR	ESC_vs_Primed	NS	LTR	ERV1	LTR19A	LTR19A_dup395	LTR19A_dup395:ERV1:LTR	Down
chr8	80272092	80272847	756	-	0	-3.13457	0	1	1	LTR1B_dup636:ERV1:LTR	ESC_vs_Primed	NS	LTR	ERV1	LTR1B	LTR1B_dup636	LTR1B_dup636:ERV1:LTR	Down
chr11	107787145	107787939	795	+	0	-1.43092	0	1	1	LTR1_dup1043:ERV1:LTR	ESC_vs_Primed	NS	LTR	ERV1	LTR1	LTR1_dup1043	LTR1_dup1043:ERV1:LTR	Down
chr15	86427582	86427914	333	+	0	-3.11588	0	1	1	LTR32_dup1080:ERVL:LTR	ESC_vs_Primed	NS	LTR	ERVL	LTR32	LTR32_dup1080	LTR32_dup1080:ERVL:LTR	Down
chr6	21355609	21356036	428	-	0	-3.13097	0	1	1	LTR32_dup485:ERVL:LTR	ESC_vs_Primed	NS	LTR	ERVL	LTR32	LTR32_dup485	LTR32_dup485:ERVL:LTR	Down
chr2	81095685	81096145	461	-	0	-2.03995	0	1	1	LTR33A_dup204:ERVL:LTR	ESC_vs_Primed	NS	LTR	ERVL	LTR33A	LTR33A_dup204	LTR33A_dup204:ERVL:LTR	Down
chr1	58498709	58499172	464	+	0	-3.19638	0	1	1	LTR33_dup217:ERVL:LTR	ESC_vs_Primed	NS	LTR	ERVL	LTR33	LTR33_dup217	LTR33_dup217:ERVL:LTR	Down
chr9	5574914	5575285	372	+	0	-1.85235	0	1	1	LTR33_dup4923:ERVL:LTR	ESC_vs_Primed	NS	LTR	ERVL	LTR33	LTR33_dup4923	LTR33_dup4923:ERVL:LTR	Down
chr1	146950006	146950508	503	-	0	-1.30988	0	1	1	LTR3B__dup11:ERVK:LTR	ESC_vs_Primed	NS	LTR	ERVK	LTR3B_	LTR3B__dup11	LTR3B__dup11:ERVK:LTR	Down
chr4	170496383	170497063	681	+	0	-1.08978	0	1	1	LTR41_dup567:ERVL:LTR	ESC_vs_Primed	NS	LTR	ERVL	LTR41	LTR41_dup567	LTR41_dup567:ERVL:LTR	Down
chr11	107786228	107786667	440	+	0	-3.08956	0	1	1	LTR45B_dup299:ERV1:LTR	ESC_vs_Primed	NS	LTR	ERV1	LTR45B	LTR45B_dup299	LTR45B_dup299:ERV1:LTR	Down
chr12	31803766	31804179	414	-	0	-3.02964	0	1	1	LTR47A_dup582:ERVL:LTR	ESC_vs_Primed	NS	LTR	ERVL	LTR47A	LTR47A_dup582	LTR47A_dup582:ERVL:LTR	Down
chr5	43084249	43084772	524	-	0	-2.43289	0	1	1	LTR49-int_dup626:ERV1:LTR	ESC_vs_Primed	NS	LTR	ERV1	LTR49-int	LTR49-int_dup626	LTR49-int_dup626:ERV1:LTR	Down
chr11	97908777	97909174	398	-	0	-2.60898	0	1	1	LTR52_dup746:ERVL:LTR	ESC_vs_Primed	NS	LTR	ERVL	LTR52	LTR52_dup746	LTR52_dup746:ERVL:LTR	Down
chr15	33028973	33029241	269	+	0	-2.10074	0	1	1	LTR52_dup921:ERVL:LTR	ESC_vs_Primed	NS	LTR	ERVL	LTR52	LTR52_dup921	LTR52_dup921:ERVL:LTR	Down
chr1	50859391	50859890	500	+	0	-2.47355	0	1	1	LTR54_dup18:ERV1:LTR	ESC_vs_Primed	NS	LTR	ERV1	LTR54	LTR54_dup18	LTR54_dup18:ERV1:LTR	Down
chr5	43058237	43059213	977	+	0	-3.07604	0	1	1	LTR5B_dup104:ERVK:LTR	ESC_vs_Primed	NS	LTR	ERVK	LTR5B	LTR5B_dup104	LTR5B_dup104:ERVK:LTR	Down
chr3	9889346	9890328	983	-	0	0.0155076	0	1	1	LTR5_Hs_dup109:ERVK:LTR	ESC_vs_Primed	NS	LTR	ERVK	LTR5_Hs	LTR5_Hs_dup109	LTR5_Hs_dup109:ERVK:LTR	Down
chr3	9895319	9896236	918	-	0	-2.80364	0	1	1	LTR5_Hs_dup110:ERVK:LTR	ESC_vs_Primed	NS	LTR	ERVK	LTR5_Hs	LTR5_Hs_dup110	LTR5_Hs_dup110:ERVK:LTR	Down
chr8	48087656	48088615	960	-	0	-0.598577	0	1	1	LTR5_Hs_dup291:ERVK:LTR	ESC_vs_Primed	NS	LTR	ERVK	LTR5_Hs	LTR5_Hs_dup291	LTR5_Hs_dup291:ERVK:LTR	Down
chr13	54840942	54841901	960	-	0	-3.29647	0	1	1	LTR5_Hs_dup462:ERVK:LTR	ESC_vs_Primed	NS	LTR	ERVK	LTR5_Hs	LTR5_Hs_dup462	LTR5_Hs_dup462:ERVK:LTR	Down
chr19	22757824	22758699	876	+	0	-1.90881	0	1	1	LTR5_Hs_dup539:ERVK:LTR	ESC_vs_Primed	NS	LTR	ERVK	LTR5_Hs	LTR5_Hs_dup539	LTR5_Hs_dup539:ERVK:LTR	Down
chr20	25214474	25215438	965	-	0	-3.48039	0	1	1	LTR5_Hs_dup589:ERVK:LTR	ESC_vs_Primed	NS	LTR	ERVK	LTR5_Hs	LTR5_Hs_dup589	LTR5_Hs_dup589:ERVK:LTR	Down
chr21	45702743	45703660	918	-	0	-2.93603	0	1	1	LTR5_Hs_dup602:ERVK:LTR	ESC_vs_Primed	NS	LTR	ERVK	LTR5_Hs	LTR5_Hs_dup602	LTR5_Hs_dup602:ERVK:LTR	Down
chr2	3108253	3109195	943	-	0	-3.14228	0	1	1	LTR5_Hs_dup70:ERVK:LTR	ESC_vs_Primed	NS	LTR	ERVK	LTR5_Hs	LTR5_Hs_dup70	LTR5_Hs_dup70:ERVK:LTR	Down
chr2	202003725	202004690	966	+	0	-2.44477	0	1	1	LTR5_Hs_dup98:ERVK:LTR	ESC_vs_Primed	NS	LTR	ERVK	LTR5_Hs	LTR5_Hs_dup98	LTR5_Hs_dup98:ERVK:LTR	Down
chr6	161310765	161311393	629	+	0	0.52807	0	1	1	LTR62_dup92:ERVL:LTR	ESC_vs_Primed	NS	LTR	ERVL	LTR62	LTR62_dup92	LTR62_dup92:ERVL:LTR	Down
chr6	161311954	161312014	61	+	0	-1.55063	0	1	1	LTR62_dup93:ERVL:LTR	ESC_vs_Primed	NS	LTR	ERVL	LTR62	LTR62_dup93	LTR62_dup93:ERVL:LTR	Down
chr20	25227679	25228208	530	-	0	-2.52641	0	1	1	LTR65_dup442:ERV1:LTR	ESC_vs_Primed	NS	LTR	ERV1	LTR65	LTR65_dup442	LTR65_dup442:ERV1:LTR	Down
chr10	14429837	14430428	592	+	0	-2.05664	0	1	1	LTR66_dup192:ERVL:LTR	ESC_vs_Primed	NS	LTR	ERVL	LTR66	LTR66_dup192	LTR66_dup192:ERVL:LTR	Down
chr11	66173269	66173834	566	+	0	-3.26926	0	1	1	LTR67B_dup2619:ERVL:LTR	ESC_vs_Primed	NS	LTR	ERVL	LTR67B	LTR67B_dup2619	LTR67B_dup2619:ERVL:LTR	Down
chr19	22384404	22385698	1295	-	0	-2.74313	0	1	1	LTR70_dup111:ERV1:LTR	ESC_vs_Primed	NS	LTR	ERV1	LTR70	LTR70_dup111	LTR70_dup111:ERV1:LTR	Down
chr11	95069078	95069602	525	+	0	-3.03445	0	1	1	LTR72_dup90:ERV1:LTR	ESC_vs_Primed	NS	LTR	ERV1	LTR72	LTR72_dup90	LTR72_dup90:ERV1:LTR	Down
chr19	16992530	16993201	672	+	0	-3.24113	0	1	1	LTR76_dup167:ERV1:LTR	ESC_vs_Primed	NS	LTR	ERV1	LTR76	LTR76_dup167	LTR76_dup167:ERV1:LTR	Down
chr5	121779067	121779952	886	-	0	-2.69653	0	1	1	LTR78B_dup1296:ERV1:LTR	ESC_vs_Primed	NS	LTR	ERV1	LTR78B	LTR78B_dup1296	LTR78B_dup1296:ERV1:LTR	Down
chr1	64807346	64807848	503	-	0	-3.30399	0	1	1	LTR78_dup86:ERV1:LTR	ESC_vs_Primed	NS	LTR	ERV1	LTR78	LTR78_dup86	LTR78_dup86:ERV1:LTR	Down
chr4	25311443	25311871	429	-	0	-3.50067	0	1	1	LTR7B_dup222:ERV1:LTR	ESC_vs_Primed	NS	LTR	ERV1	LTR7B	LTR7B_dup222	LTR7B_dup222:ERV1:LTR	Down
chr4	164014322	164014754	433	+	0	-2.30673	0	1	1	LTR7B_dup258:ERV1:LTR	ESC_vs_Primed	NS	LTR	ERV1	LTR7B	LTR7B_dup258	LTR7B_dup258:ERV1:LTR	Down
chr7	29831744	29832141	398	+	0	-2.46587	0	1	1	LTR7B_dup357:ERV1:LTR	ESC_vs_Primed	NS	LTR	ERV1	LTR7B	LTR7B_dup357	LTR7B_dup357:ERV1:LTR	Down
chr8	105303908	105304321	414	+	0	-2.34678	0	1	1	LTR7B_dup392:ERV1:LTR	ESC_vs_Primed	NS	LTR	ERV1	LTR7B	LTR7B_dup392	LTR7B_dup392:ERV1:LTR	Down
chrX	109072272	109072731	460	+	0	-1.68435	0	1	1	LTR7B_dup477:ERV1:LTR	ESC_vs_Primed	NS	LTR	ERV1	LTR7B	LTR7B_dup477	LTR7B_dup477:ERV1:LTR	Down
chr11	64251313	64251773	461	-	0	-2.89845	0	1	1	LTR7B_dup558:ERV1:LTR	ESC_vs_Primed	NS	LTR	ERV1	LTR7B	LTR7B_dup558	LTR7B_dup558:ERV1:LTR	Down
chr14	47018412	47018871	460	+	0	-1.91148	0	1	1	LTR7B_dup627:ERV1:LTR	ESC_vs_Primed	NS	LTR	ERV1	LTR7B	LTR7B_dup627	LTR7B_dup627:ERV1:LTR	Down
chr14	76046841	76047271	431	-	0	-3.53014	0	1	1	LTR7B_dup636:ERV1:LTR	ESC_vs_Primed	NS	LTR	ERV1	LTR7B	LTR7B_dup636	LTR7B_dup636:ERV1:LTR	Down
chr14	78067486	78067918	433	+	0	-3.20876	0	1	1	LTR7B_dup638:ERV1:LTR	ESC_vs_Primed	NS	LTR	ERV1	LTR7B	LTR7B_dup638	LTR7B_dup638:ERV1:LTR	Down
chr17	73253936	73254362	427	+	0	-3.04563	0	1	1	LTR7B_dup730:ERV1:LTR	ESC_vs_Primed	NS	LTR	ERV1	LTR7B	LTR7B_dup730	LTR7B_dup730:ERV1:LTR	Down
chr19	36755695	36756122	428	-	0	-1.16729	0	1	1	LTR7B_dup775:ERV1:LTR	ESC_vs_Primed	NS	LTR	ERV1	LTR7B	LTR7B_dup775	LTR7B_dup775:ERV1:LTR	Down
chr19	47558239	47558666	428	-	0	0.249009	0	1	1	LTR7B_dup783:ERV1:LTR	ESC_vs_Primed	NS	LTR	ERV1	LTR7B	LTR7B_dup783	LTR7B_dup783:ERV1:LTR	Down
chr20	19736992	19737420	429	-	0	-1.85155	0	1	1	LTR7B_dup800:ERV1:LTR	ESC_vs_Primed	NS	LTR	ERV1	LTR7B	LTR7B_dup800	LTR7B_dup800:ERV1:LTR	Down
chr20	21041006	21041434	429	-	0	-2.78511	0	1	1	LTR7B_dup801:ERV1:LTR	ESC_vs_Primed	NS	LTR	ERV1	LTR7B	LTR7B_dup801	LTR7B_dup801:ERV1:LTR	Down
chr20	43304949	43305415	467	+	0	-2.48475	0	1	1	LTR7B_dup806:ERV1:LTR	ESC_vs_Primed	NS	LTR	ERV1	LTR7B	LTR7B_dup806	LTR7B_dup806:ERV1:LTR	Down
chr21	17764278	17764875	598	-	0	-2.50257	0	1	1	LTR7B_dup811:ERV1:LTR	ESC_vs_Primed	NS	LTR	ERV1	LTR7B	LTR7B_dup811	LTR7B_dup811:ERV1:LTR	Down
chr1	26237062	26237484	423	-	0	-2.28044	0	1	1	LTR7B_dup8:ERV1:LTR	ESC_vs_Primed	NS	LTR	ERV1	LTR7B	LTR7B_dup8	LTR7B_dup8:ERV1:LTR	Down
chr19	22049828	22050193	366	+	0	-2.02213	0	1	1	LTR7C_dup292:ERV1:LTR	ESC_vs_Primed	NS	LTR	ERV1	LTR7C	LTR7C_dup292	LTR7C_dup292:ERV1:LTR	Down
chr7	112874486	112874957	472	-	0	-1.86151	0	1	1	LTR7Y_dup104:ERV1:LTR	ESC_vs_Primed	NS	LTR	ERV1	LTR7Y	LTR7Y_dup104	LTR7Y_dup104:ERV1:LTR	Down
chr8	80303486	80303920	435	-	0	-2.85181	0	1	1	LTR7Y_dup111:ERV1:LTR	ESC_vs_Primed	NS	LTR	ERV1	LTR7Y	LTR7Y_dup111	LTR7Y_dup111:ERV1:LTR	Down
chr8	91102452	91102885	434	-	0	-2.25757	0	1	1	LTR7Y_dup112:ERV1:LTR	ESC_vs_Primed	NS	LTR	ERV1	LTR7Y	LTR7Y_dup112	LTR7Y_dup112:ERV1:LTR	Down
chr9	89203501	89203972	472	-	0	-3.12719	0	1	1	LTR7Y_dup125:ERV1:LTR	ESC_vs_Primed	NS	LTR	ERV1	LTR7Y	LTR7Y_dup125	LTR7Y_dup125:ERV1:LTR	Down
chrX	4458515	4458955	441	-	0	-1.78932	0	1	1	LTR7Y_dup131:ERV1:LTR	ESC_vs_Primed	NS	LTR	ERV1	LTR7Y	LTR7Y_dup131	LTR7Y_dup131:ERV1:LTR	Down
chrX	91528082	91528515	434	-	0	-3.6183	0	1	1	LTR7Y_dup135:ERV1:LTR	ESC_vs_Primed	NS	LTR	ERV1	LTR7Y	LTR7Y_dup135	LTR7Y_dup135:ERV1:LTR	Down
chrX	109109303	109109772	470	-	0	-0.403758	0	1	1	LTR7Y_dup138:ERV1:LTR	ESC_vs_Primed	NS	LTR	ERV1	LTR7Y	LTR7Y_dup138	LTR7Y_dup138:ERV1:LTR	Down
chr1	222144535	222144975	441	+	0	-1.45664	0	1	1	LTR7Y_dup14:ERV1:LTR	ESC_vs_Primed	NS	LTR	ERV1	LTR7Y	LTR7Y_dup14	LTR7Y_dup14:ERV1:LTR	Down
chr10	122604444	122604915	472	+	0	-3.62244	0	1	1	LTR7Y_dup165:ERV1:LTR	ESC_vs_Primed	NS	LTR	ERV1	LTR7Y	LTR7Y_dup165	LTR7Y_dup165:ERV1:LTR	Down
chr10	134817679	134818117	439	+	0	0.128773	0	1	1	LTR7Y_dup167:ERV1:LTR	ESC_vs_Primed	NS	LTR	ERV1	LTR7Y	LTR7Y_dup167	LTR7Y_dup167:ERV1:LTR	Down
chr11	20593761	20594201	441	+	0	-0.336674	0	1	1	LTR7Y_dup169:ERV1:LTR	ESC_vs_Primed	NS	LTR	ERV1	LTR7Y	LTR7Y_dup169	LTR7Y_dup169:ERV1:LTR	Down
chr11	23901263	23901707	445	-	0	-3.45164	0	1	1	LTR7Y_dup170:ERV1:LTR	ESC_vs_Primed	NS	LTR	ERV1	LTR7Y	LTR7Y_dup170	LTR7Y_dup170:ERV1:LTR	Down
chr11	95050497	95050967	471	+	0	-2.79016	0	1	1	LTR7Y_dup178:ERV1:LTR	ESC_vs_Primed	NS	LTR	ERV1	LTR7Y	LTR7Y_dup178	LTR7Y_dup178:ERV1:LTR	Down
chr11	130434282	130434722	441	-	0	-3.04266	0	1	1	LTR7Y_dup181:ERV1:LTR	ESC_vs_Primed	NS	LTR	ERV1	LTR7Y	LTR7Y_dup181	LTR7Y_dup181:ERV1:LTR	Down
chr2	12715133	12715565	433	+	0	-3.33178	0	1	1	LTR7Y_dup18:ERV1:LTR	ESC_vs_Primed	NS	LTR	ERV1	LTR7Y	LTR7Y_dup18	LTR7Y_dup18:ERV1:LTR	Down
chr13	91496963	91497398	436	+	0	-2.91546	0	1	1	LTR7Y_dup194:ERV1:LTR	ESC_vs_Primed	NS	LTR	ERV1	LTR7Y	LTR7Y_dup194	LTR7Y_dup194:ERV1:LTR	Down
chr14	31715568	31716036	469	-	0	-2.21313	0	1	1	LTR7Y_dup198:ERV1:LTR	ESC_vs_Primed	NS	LTR	ERV1	LTR7Y	LTR7Y_dup198	LTR7Y_dup198:ERV1:LTR	Down
chr15	35546868	35547303	436	-	0	-2.97404	0	1	1	LTR7Y_dup204:ERV1:LTR	ESC_vs_Primed	NS	LTR	ERV1	LTR7Y	LTR7Y_dup204	LTR7Y_dup204:ERV1:LTR	Down
chr16	65309159	65309592	434	-	0	-3.27313	0	1	1	LTR7Y_dup212:ERV1:LTR	ESC_vs_Primed	NS	LTR	ERV1	LTR7Y	LTR7Y_dup212	LTR7Y_dup212:ERV1:LTR	Down
chr3	1282421	1282921	501	-	0	-3.29253	0	1	1	LTR7Y_dup28:ERV1:LTR	ESC_vs_Primed	NS	LTR	ERV1	LTR7Y	LTR7Y_dup28	LTR7Y_dup28:ERV1:LTR	Down
chr3	128683803	128684243	441	+	0	-2.58296	0	1	1	LTR7Y_dup43:ERV1:LTR	ESC_vs_Primed	NS	LTR	ERV1	LTR7Y	LTR7Y_dup43	LTR7Y_dup43:ERV1:LTR	Down
chr4	92951844	92952313	470	+	0	-2.8989	0	1	1	LTR7Y_dup53:ERV1:LTR	ESC_vs_Primed	NS	LTR	ERV1	LTR7Y	LTR7Y_dup53	LTR7Y_dup53:ERV1:LTR	Down
chr4	153662507	153662947	441	-	0	-1.20359	0	1	1	LTR7Y_dup61:ERV1:LTR	ESC_vs_Primed	NS	LTR	ERV1	LTR7Y	LTR7Y_dup61	LTR7Y_dup61:ERV1:LTR	Down
chr6	145249561	145249994	434	+	0	-3.42347	0	1	1	LTR7Y_dup93:ERV1:LTR	ESC_vs_Primed	NS	LTR	ERV1	LTR7Y	LTR7Y_dup93	LTR7Y_dup93:ERV1:LTR	Down
chr7	32878354	32878794	441	-	0	-2.95812	0	1	1	LTR7Y_dup99:ERV1:LTR	ESC_vs_Primed	NS	LTR	ERV1	LTR7Y	LTR7Y_dup99	LTR7Y_dup99:ERV1:LTR	Down
chr8	136779434	136779865	432	-	0	-3.51383	0	1	1	LTR7_dup1303:ERV1:LTR	ESC_vs_Primed	NS	LTR	ERV1	LTR7	LTR7_dup1303	LTR7_dup1303:ERV1:LTR	Down
chr12	46715088	46715481	394	-	0	-3.58938	0	1	1	LTR7_dup1875:ERV1:LTR	ESC_vs_Primed	NS	LTR	ERV1	LTR7	LTR7_dup1875	LTR7_dup1875:ERV1:LTR	Down
chr12	76691153	76691563	411	+	0	-1.66316	0	1	1	LTR7_dup1908:ERV1:LTR	ESC_vs_Primed	NS	LTR	ERV1	LTR7	LTR7_dup1908	LTR7_dup1908:ERV1:LTR	Down
chr2	16973212	16973642	431	-	0	-3.52248	0	1	1	LTR7_dup192:ERV1:LTR	ESC_vs_Primed	NS	LTR	ERV1	LTR7	LTR7_dup192	LTR7_dup192:ERV1:LTR	Down
chr2	81102924	81103355	432	-	0	-3.37274	0	1	1	LTR7_dup255:ERV1:LTR	ESC_vs_Primed	NS	LTR	ERV1	LTR7	LTR7_dup255	LTR7_dup255:ERV1:LTR	Down
chr4	19018010	19018386	377	+	0	-2.9908	0	1	1	LTR7_dup627:ERV1:LTR	ESC_vs_Primed	NS	LTR	ERV1	LTR7	LTR7_dup627	LTR7_dup627:ERV1:LTR	Down
chr5	116387511	116387942	432	-	0	-2.34981	0	1	1	LTR7_dup885:ERV1:LTR	ESC_vs_Primed	NS	LTR	ERV1	LTR7	LTR7_dup885	LTR7_dup885:ERV1:LTR	Down
chr6	6028043	6028469	427	-	0	-0.634754	0	1	1	LTR7_dup945:ERV1:LTR	ESC_vs_Primed	NS	LTR	ERV1	LTR7	LTR7_dup945	LTR7_dup945:ERV1:LTR	Down
chr14	35510673	35511005	333	+	0	-2.69252	0	1	1	LTR84b_dup994:ERVL:LTR	ESC_vs_Primed	NS	LTR	ERVL	LTR84b	LTR84b_dup994	LTR84b_dup994:ERVL:LTR	Down
chr12	76699153	76699838	686	+	0	-2.92904	0	1	1	LTR8A_dup2067:ERV1:LTR	ESC_vs_Primed	NS	LTR	ERV1	LTR8A	LTR8A_dup2067	LTR8A_dup2067:ERV1:LTR	Down
chr12	76898311	76899002	692	+	0	-3.34855	0	1	1	LTR8A_dup2068:ERV1:LTR	ESC_vs_Primed	NS	LTR	ERV1	LTR8A	LTR8A_dup2068	LTR8A_dup2068:ERV1:LTR	Down
chr6	110909691	110910402	712	+	0	-1.73596	0	1	1	LTR8A_dup993:ERV1:LTR	ESC_vs_Primed	NS	LTR	ERV1	LTR8A	LTR8A_dup993	LTR8A_dup993:ERV1:LTR	Down
chr1	229092382	229093086	705	+	0	-2.18482	0	1	1	LTR8_dup208:ERV1:LTR	ESC_vs_Primed	NS	LTR	ERV1	LTR8	LTR8_dup208	LTR8_dup208:ERV1:LTR	Down
chr13	84479800	84480163	364	-	0	-3.33035	0	1	1	LTR8_dup2683:ERV1:LTR	ESC_vs_Primed	NS	LTR	ERV1	LTR8	LTR8_dup2683	LTR8_dup2683:ERV1:LTR	Down
chr13	87034006	87034566	561	+	0	-2.47619	0	1	1	LTR8_dup2692:ERV1:LTR	ESC_vs_Primed	NS	LTR	ERV1	LTR8	LTR8_dup2692	LTR8_dup2692:ERV1:LTR	Down
chr16	8165967	8166573	607	+	0	-1.95171	0	1	1	LTR8_dup2960:ERV1:LTR	ESC_vs_Primed	NS	LTR	ERV1	LTR8	LTR8_dup2960	LTR8_dup2960:ERV1:LTR	Down
chr3	172393942	172394566	625	+	0	-2.16471	0	1	1	LTR9B_dup158:ERV1:LTR	ESC_vs_Primed	NS	LTR	ERV1	LTR9B	LTR9B_dup158	LTR9B_dup158:ERV1:LTR	Down
chr6	158843510	158844031	522	-	0	-2.49791	0	1	1	LTR9B_dup311:ERV1:LTR	ESC_vs_Primed	NS	LTR	ERV1	LTR9B	LTR9B_dup311	LTR9B_dup311:ERV1:LTR	Down
chr5	156454161	156454390	230	-	0	-2.31978	0	1	1	MER102b_dup1397:hAT-Charlie:DNA	ESC_vs_Primed	NS	DNA	hAT-Charlie	MER102b	MER102b_dup1397	MER102b_dup1397:hAT-Charlie:DNA	Down
chr11	114186151	114186421	271	+	0	-2.96628	0	1	1	MER112_dup3157:hAT-Charlie:DNA	ESC_vs_Primed	NS	DNA	hAT-Charlie	MER112	MER112_dup3157	MER112_dup3157:hAT-Charlie:DNA	Down
chr17	1129215	1129347	133	-	0	-3.35402	0	1	1	MER112_dup3882:hAT-Charlie:DNA	ESC_vs_Primed	NS	DNA	hAT-Charlie	MER112	MER112_dup3882	MER112_dup3882:hAT-Charlie:DNA	Down
chr1	147409176	147410223	1048	-	0	-1.03341	0	1	1	MER11A_dup37:ERVK:LTR	ESC_vs_Primed	NS	LTR	ERVK	MER11A	MER11A_dup37	MER11A_dup37:ERVK:LTR	Down
chr10	96031485	96032469	985	-	0	-1.97435	0	1	1	MER11A_dup676:ERVK:LTR	ESC_vs_Primed	NS	LTR	ERVK	MER11A	MER11A_dup676	MER11A_dup676:ERVK:LTR	Down
chr19	22143901	22145028	1128	-	0	-1.01634	0	1	1	MER11A_dup908:ERVK:LTR	ESC_vs_Primed	NS	LTR	ERVK	MER11A	MER11A_dup908	MER11A_dup908:ERVK:LTR	Down
chr2	81146521	81147592	1072	+	0	-3.40383	0	1	1	MER11C_dup71:ERVK:LTR	ESC_vs_Primed	NS	LTR	ERVK	MER11C	MER11C_dup71	MER11C_dup71:ERVK:LTR	Down
chr5	4853609	4853938	330	-	0	-3.09357	0	1	1	MER1B_dup1647:hAT-Charlie:DNA	ESC_vs_Primed	NS	DNA	hAT-Charlie	MER1B	MER1B_dup1647	MER1B_dup1647:hAT-Charlie:DNA	Down
chr21	30392902	30393074	173	+	0	-2.73668	0	1	1	MER20_dup16215:hAT-Charlie:DNA	ESC_vs_Primed	NS	DNA	hAT-Charlie	MER20	MER20_dup16215	MER20_dup16215:hAT-Charlie:DNA	Down
chr5	55216682	55216905	224	+	0	-2.87243	0	1	1	MER20_dup4879:hAT-Charlie:DNA	ESC_vs_Primed	NS	DNA	hAT-Charlie	MER20	MER20_dup4879	MER20_dup4879:hAT-Charlie:DNA	Down
chr16	2448370	2449000	631	-	0	-0.857273	0	1	1	MER21A_dup1531:ERVL:LTR	ESC_vs_Primed	NS	LTR	ERVL	MER21A	MER21A_dup1531	MER21A_dup1531:ERVL:LTR	Down
chr21	20649031	20649806	776	-	0	-3.6183	0	1	1	MER21A_dup1849:ERVL:LTR	ESC_vs_Primed	NS	LTR	ERVL	MER21A	MER21A_dup1849	MER21A_dup1849:ERVL:LTR	Down
chr4	106135842	106136362	521	+	0	-3.53014	0	1	1	MER21A_dup489:ERVL:LTR	ESC_vs_Primed	NS	LTR	ERVL	MER21A	MER21A_dup489	MER21A_dup489:ERVL:LTR	Down
chr6	18066777	18067694	918	+	0	-1.66114	0	1	1	MER21A_dup714:ERVL:LTR	ESC_vs_Primed	NS	LTR	ERVL	MER21A	MER21A_dup714	MER21A_dup714:ERVL:LTR	Down
chr17	3761668	3762348	681	+	0	-1.81275	0	1	1	MER21B_dup2315:ERVL:LTR	ESC_vs_Primed	NS	LTR	ERVL	MER21B	MER21B_dup2315	MER21B_dup2315:ERVL:LTR	Down
chr2	207129098	207129266	169	+	0	-1.67659	0	1	1	MER21B_dup456:ERVL:LTR	ESC_vs_Primed	NS	LTR	ERVL	MER21B	MER21B_dup456	MER21B_dup456:ERVL:LTR	Down
chr1	112142127	112142376	250	-	0	-2.45769	0	1	1	MER21B_dup98:ERVL:LTR	ESC_vs_Primed	NS	LTR	ERVL	MER21B	MER21B_dup98	MER21B_dup98:ERVL:LTR	Down
chr1	227044739	227045501	763	+	0	-1.62809	0	1	1	MER21C_dup402:ERVL:LTR	ESC_vs_Primed	NS	LTR	ERVL	MER21C	MER21C_dup402	MER21C_dup402:ERVL:LTR	Down
chr2	207068135	207068479	345	+	0	-1.21246	0	1	1	MER21C_dup845:ERVL:LTR	ESC_vs_Primed	NS	LTR	ERVL	MER21C	MER21C_dup845	MER21C_dup845:ERVL:LTR	Down
chr2	37871046	37871259	214	+	0	-3.23603	0	1	1	MER30_dup414:hAT-Charlie:DNA	ESC_vs_Primed	NS	DNA	hAT-Charlie	MER30	MER30_dup414	MER30_dup414:hAT-Charlie:DNA	Down
chr6	110907361	110907916	556	+	0	-2.0724	0	1	1	MER31-int_dup782:ERV1:LTR	ESC_vs_Primed	NS	LTR	ERV1	MER31-int	MER31-int_dup782	MER31-int_dup782:ERV1:LTR	Down
chr3	99467111	99467463	353	+	0	-2.41792	0	1	1	MER33_dup1899:hAT-Charlie:DNA	ESC_vs_Primed	NS	DNA	hAT-Charlie	MER33	MER33_dup1899	MER33_dup1899:hAT-Charlie:DNA	Down
chr15	74697104	74697187	84	-	0	-3.35921	0	1	1	MER33_dup7550:hAT-Charlie:DNA	ESC_vs_Primed	NS	DNA	hAT-Charlie	MER33	MER33_dup7550	MER33_dup7550:hAT-Charlie:DNA	Down
chr14	31714067	31714197	131	-	0	-3.05004	0	1	1	MER34A_dup1216:ERV1:LTR	ESC_vs_Primed	NS	LTR	ERV1	MER34A	MER34A_dup1216	MER34A_dup1216:ERV1:LTR	Down
chr22	34614222	34614856	635	+	0	-3.3648	0	1	1	MER39B_dup1168:ERV1:LTR	ESC_vs_Primed	NS	LTR	ERV1	MER39B	MER39B_dup1168	MER39B_dup1168:ERV1:LTR	Down
chr6	113670832	113671477	646	-	0	-2.41254	0	1	1	MER39B_dup433:ERV1:LTR	ESC_vs_Primed	NS	LTR	ERV1	MER39B	MER39B_dup433	MER39B_dup433:ERV1:LTR	Down
chr3	64440206	64440393	188	-	0	-1.8122	0	1	1	MER3_dup2121:hAT-Charlie:DNA	ESC_vs_Primed	NS	DNA	hAT-Charlie	MER3	MER3_dup2121	MER3_dup2121:hAT-Charlie:DNA	Down
chr6	161305986	161307437	1452	+	0	-1.6526	0	1	1	MER4-int_dup1066:ERV1:LTR	ESC_vs_Primed	NS	LTR	ERV1	MER4-int	MER4-int_dup1066	MER4-int_dup1066:ERV1:LTR	Down
chr6	161307419	161308957	1539	+	0	-0.81385	0	1	1	MER4-int_dup1067:ERV1:LTR	ESC_vs_Primed	NS	LTR	ERV1	MER4-int	MER4-int_dup1067	MER4-int_dup1067:ERV1:LTR	Down
chr6	161309269	161309794	526	+	0	-0.954798	0	1	1	MER4-int_dup1068:ERV1:LTR	ESC_vs_Primed	NS	LTR	ERV1	MER4-int	MER4-int_dup1068	MER4-int_dup1068:ERV1:LTR	Down
chr6	161309789	161310250	462	+	0	-0.657067	0	1	1	MER4-int_dup1069:ERV1:LTR	ESC_vs_Primed	NS	LTR	ERV1	MER4-int	MER4-int_dup1069	MER4-int_dup1069:ERV1:LTR	Down
chr1	173652127	173652571	445	-	0	-2.80019	0	1	1	MER4-int_dup177:ERV1:LTR	ESC_vs_Primed	NS	LTR	ERV1	MER4-int	MER4-int_dup177	MER4-int_dup177:ERV1:LTR	Down
chr1	173652595	173652789	195	-	0	-2.26831	0	1	1	MER4-int_dup178:ERV1:LTR	ESC_vs_Primed	NS	LTR	ERV1	MER4-int	MER4-int_dup178	MER4-int_dup178:ERV1:LTR	Down
chr1	227042772	227044010	1239	+	0	-1.16409	0	1	1	MER4-int_dup206:ERV1:LTR	ESC_vs_Primed	NS	LTR	ERV1	MER4-int	MER4-int_dup206	MER4-int_dup206:ERV1:LTR	Down
chr5	21113578	21114165	588	-	0	-1.66149	0	1	1	MER4-int_dup830:ERV1:LTR	ESC_vs_Primed	NS	LTR	ERV1	MER4-int	MER4-int_dup830	MER4-int_dup830:ERV1:LTR	Down
chr1	45354175	45354925	751	+	0	-3.6546	0	1	1	MER41-int_dup28:ERV1:LTR	ESC_vs_Primed	NS	LTR	ERV1	MER41-int	MER41-int_dup28	MER41-int_dup28:ERV1:LTR	Down
chr7	63945667	63948603	2937	+	0	-2.20573	0	1	1	MER41-int_dup751:ERV1:LTR	ESC_vs_Primed	NS	LTR	ERV1	MER41-int	MER41-int_dup751	MER41-int_dup751:ERV1:LTR	Down
chr7	63948604	63949150	547	+	0	-3.30695	0	1	1	MER41A_dup933:ERV1:LTR	ESC_vs_Primed	NS	LTR	ERV1	MER41A	MER41A_dup933	MER41A_dup933:ERV1:LTR	Down
chr19	23883363	23883822	460	+	0	-1.73615	0	1	1	MER41C_dup762:ERV1:LTR	ESC_vs_Primed	NS	LTR	ERV1	MER41C	MER41C_dup762	MER41C_dup762:ERV1:LTR	Down
chr11	114185454	114185762	309	+	0	-1.51342	0	1	1	MER47A_dup2078:TcMar-Tigger:DNA	ESC_vs_Primed	NS	DNA	TcMar-Tigger	MER47A	MER47A_dup2078	MER47A_dup2078:TcMar-Tigger:DNA	Down
chr5	43075367	43075775	409	-	0	-3.3767	0	1	1	MER48_dup67:ERV1:LTR	ESC_vs_Primed	NS	LTR	ERV1	MER48	MER48_dup67	MER48_dup67:ERV1:LTR	Down
chr8	115259913	115260357	445	+	0	-1.09887	0	1	1	MER4A1_dup1004:ERV1:LTR	ESC_vs_Primed	NS	LTR	ERV1	MER4A1	MER4A1_dup1004	MER4A1_dup1004:ERV1:LTR	Down
chr1	173652793	173652910	118	-	0	-3.4395	0	1	1	MER4A1_dup104:ERV1:LTR	ESC_vs_Primed	NS	LTR	ERV1	MER4A1	MER4A1_dup104	MER4A1_dup104:ERV1:LTR	Down
chr1	227044012	227044342	331	+	0	-1.60602	0	1	1	MER4A1_dup145:ERV1:LTR	ESC_vs_Primed	NS	LTR	ERV1	MER4A1	MER4A1_dup145	MER4A1_dup145:ERV1:LTR	Down
chr6	161304012	161304430	419	+	0	-3.4395	0	1	1	MER4A1_dup785:ERV1:LTR	ESC_vs_Primed	NS	LTR	ERV1	MER4A1	MER4A1_dup785	MER4A1_dup785:ERV1:LTR	Down
chr6	161310284	161310705	422	+	0	-0.0610689	0	1	1	MER4A1_dup786:ERV1:LTR	ESC_vs_Primed	NS	LTR	ERV1	MER4A1	MER4A1_dup786	MER4A1_dup786:ERV1:LTR	Down
chr7	124897951	124898422	472	-	0	-3.6183	0	1	1	MER4A1_dup903:ERV1:LTR	ESC_vs_Primed	NS	LTR	ERV1	MER4A1	MER4A1_dup903	MER4A1_dup903:ERV1:LTR	Down
chr1	89243325	89243972	648	+	0	-2.46446	0	1	1	MER4B_dup34:ERV1:LTR	ESC_vs_Primed	NS	LTR	ERV1	MER4B	MER4B_dup34	MER4B_dup34:ERV1:LTR	Down
chr4	104471462	104471705	244	-	0	-3.38786	0	1	1	MER4E1_dup263:ERV1:LTR	ESC_vs_Primed	NS	LTR	ERV1	MER4E1	MER4E1_dup263	MER4E1_dup263:ERV1:LTR	Down
chr19	53423799	53424191	393	+	0	-3.62244	0	1	1	MER4E1_dup965:ERV1:LTR	ESC_vs_Primed	NS	LTR	ERV1	MER4E1	MER4E1_dup965	MER4E1_dup965:ERV1:LTR	Down
chr1	229090045	229090552	508	+	0	-3.27099	0	1	1	MER50_dup163:ERV1:LTR	ESC_vs_Primed	NS	LTR	ERV1	MER50	MER50_dup163	MER50_dup163:ERV1:LTR	Down
chr6	114330739	114332332	1594	-	0	-2.83287	0	1	1	MER51-int_dup170:ERV1:LTR	ESC_vs_Primed	NS	LTR	ERV1	MER51-int	MER51-int_dup170	MER51-int_dup170:ERV1:LTR	Down
chr5	23237607	23237703	97	-	0	0.816339	0	1	1	MER51B_dup209:ERV1:LTR	ESC_vs_Primed	NS	LTR	ERV1	MER51B	MER51B_dup209	MER51B_dup209:ERV1:LTR	Down
chr12	119280921	119282474	1554	+	0	-3.19339	0	1	1	MER52A_dup1396:ERV1:LTR	ESC_vs_Primed	NS	LTR	ERV1	MER52A	MER52A_dup1396	MER52A_dup1396:ERV1:LTR	Down
chr4	49179313	49180052	740	-	0	-2.94518	0	1	1	MER52A_dup434:ERV1:LTR	ESC_vs_Primed	NS	LTR	ERV1	MER52A	MER52A_dup434	MER52A_dup434:ERV1:LTR	Down
chr4	49620343	49620852	510	+	0	-2.89258	0	1	1	MER52A_dup436:ERV1:LTR	ESC_vs_Primed	NS	LTR	ERV1	MER52A	MER52A_dup436	MER52A_dup436:ERV1:LTR	Down
chr2	81810283	81811286	1004	+	0	-2.78228	0	1	1	MER52C_dup31:ERV1:LTR	ESC_vs_Primed	NS	LTR	ERV1	MER52C	MER52C_dup31	MER52C_dup31:ERV1:LTR	Down
chr20	19980180	19980250	71	+	0	-3.04674	0	1	1	MER53_dup5498:hAT:DNA	ESC_vs_Primed	NS	DNA	hAT	MER53	MER53_dup5498	MER53_dup5498:hAT:DNA	Down
chr2	195244596	195248942	4347	-	0	-1.5661	0	1	1	MER57-int_dup169:ERV1:LTR	ESC_vs_Primed	NS	LTR	ERV1	MER57-int	MER57-int_dup169	MER57-int_dup169:ERV1:LTR	Down
chr21	20973116	20975044	1929	-	0	-1.6079	0	1	1	MER57A-int_dup1878:ERV1:LTR	ESC_vs_Primed	NS	LTR	ERV1	MER57A-int	MER57A-int_dup1878	MER57A-int_dup1878:ERV1:LTR	Down
chr21	20975318	20979245	3928	-	0	-2.7754	0	1	1	MER57A-int_dup1879:ERV1:LTR	ESC_vs_Primed	NS	LTR	ERV1	MER57A-int	MER57A-int_dup1879	MER57A-int_dup1879:ERV1:LTR	Down
chr5	4760835	4761867	1033	-	0	-3.11586	0	1	1	MER57A-int_dup492:ERV1:LTR	ESC_vs_Primed	NS	LTR	ERV1	MER57A-int	MER57A-int_dup492	MER57A-int_dup492:ERV1:LTR	Down
chr2	195244164	195244595	432	-	0	-3.06793	0	1	1	MER57A1_dup141:ERV1:LTR	ESC_vs_Primed	NS	LTR	ERV1	MER57A1	MER57A1_dup141	MER57A1_dup141:ERV1:LTR	Down
chr5	17144313	17144416	104	+	0	-3.47179	0	1	1	MER58B_dup2024:hAT-Charlie:DNA	ESC_vs_Primed	NS	DNA	hAT-Charlie	MER58B	MER58B_dup2024	MER58B_dup2024:hAT-Charlie:DNA	Down
chr5	55216173	55216466	294	+	0	-2.58712	0	1	1	MER58B_dup2079:hAT-Charlie:DNA	ESC_vs_Primed	NS	DNA	hAT-Charlie	MER58B	MER58B_dup2079	MER58B_dup2079:hAT-Charlie:DNA	Down
chr11	95218284	95218417	134	+	0	-3.45164	0	1	1	MER5A1_dup10721:hAT-Charlie:DNA	ESC_vs_Primed	NS	DNA	hAT-Charlie	MER5A1	MER5A1_dup10721	MER5A1_dup10721:hAT-Charlie:DNA	Down
chr1	92482201	92482371	171	+	0	-3.31613	0	1	1	MER5A_dup1037:hAT-Charlie:DNA	ESC_vs_Primed	NS	DNA	hAT-Charlie	MER5A	MER5A_dup1037	MER5A_dup1037:hAT-Charlie:DNA	Down
chr2	192613070	192613183	114	+	0	-3.46777	0	1	1	MER5A_dup4942:hAT-Charlie:DNA	ESC_vs_Primed	NS	DNA	hAT-Charlie	MER5A	MER5A_dup4942	MER5A_dup4942:hAT-Charlie:DNA	Down
chr7	23287082	23287205	124	+	0	-3.20018	0	1	1	MER5B_dup10245:hAT-Charlie:DNA	ESC_vs_Primed	NS	DNA	hAT-Charlie	MER5B	MER5B_dup10245	MER5B_dup10245:hAT-Charlie:DNA	Down
chr15	56403886	56404030	145	+	0	-3.46777	0	1	1	MER5B_dup20288:hAT-Charlie:DNA	ESC_vs_Primed	NS	DNA	hAT-Charlie	MER5B	MER5B_dup20288	MER5B_dup20288:hAT-Charlie:DNA	Down
chr4	167119631	167120312	682	+	0	-3.03609	0	1	1	MER61-int_dup361:ERV1:LTR	ESC_vs_Primed	NS	LTR	ERV1	MER61-int	MER61-int_dup361	MER61-int_dup361:ERV1:LTR	Down
chr5	23233578	23233977	400	-	0	-2.95753	0	1	1	MER61-int_dup371:ERV1:LTR	ESC_vs_Primed	NS	LTR	ERV1	MER61-int	MER61-int_dup371	MER61-int_dup371:ERV1:LTR	Down
chr6	141215207	141218634	3428	-	0	-2.66893	0	1	1	MER61-int_dup468:ERV1:LTR	ESC_vs_Primed	NS	LTR	ERV1	MER61-int	MER61-int_dup468	MER61-int_dup468:ERV1:LTR	Down
chr6	141214481	141214835	355	-	0	-3.46777	0	1	1	MER61A_dup343:ERV1:LTR	ESC_vs_Primed	NS	LTR	ERV1	MER61A	MER61A_dup343	MER61A_dup343:ERV1:LTR	Down
chr11	97940578	97940901	324	-	0	-3.01776	0	1	1	MER61A_dup613:ERV1:LTR	ESC_vs_Primed	NS	LTR	ERV1	MER61A	MER61A_dup613	MER61A_dup613:ERV1:LTR	Down
chr6	76146510	76146718	209	-	0	-3.28272	0	1	1	MER63A_dup1376:hAT-Blackjack:DNA	ESC_vs_Primed	NS	DNA	hAT-Blackjack	MER63A	MER63A_dup1376	MER63A_dup1376:hAT-Blackjack:DNA	Down
chr20	58899423	58899526	104	+	0	-3.21626	0	1	1	MER63A_dup3401:hAT-Blackjack:DNA	ESC_vs_Primed	NS	DNA	hAT-Blackjack	MER63A	MER63A_dup3401	MER63A_dup3401:hAT-Blackjack:DNA	Down
chr3	5153818	5154099	282	-	0	-3.27882	0	1	1	MER63B_dup392:hAT-Blackjack:DNA	ESC_vs_Primed	NS	DNA	hAT-Blackjack	MER63B	MER63B_dup392	MER63B_dup392:hAT-Blackjack:DNA	Down
chr10	11925708	11926425	718	-	0	0.771098	0	1	1	MER63C_dup512:hAT-Blackjack:DNA	ESC_vs_Primed	NS	DNA	hAT-Blackjack	MER63C	MER63C_dup512	MER63C_dup512:hAT-Blackjack:DNA	Down
chr10	11926730	11926897	168	-	0	-0.59602	0	1	1	MER63C_dup513:hAT-Blackjack:DNA	ESC_vs_Primed	NS	DNA	hAT-Blackjack	MER63C	MER63C_dup513	MER63C_dup513:hAT-Blackjack:DNA	Down
chr1	184638209	184638420	212	-	0	-2.78228	0	1	1	MER65-int_dup73:ERV1:LTR	ESC_vs_Primed	NS	LTR	ERV1	MER65-int	MER65-int_dup73	MER65-int_dup73:ERV1:LTR	Down
chr10	128446651	128447194	544	+	0	-2.96508	0	1	1	MER67A_dup318:ERV1:LTR	ESC_vs_Primed	NS	LTR	ERV1	MER67A	MER67A_dup318	MER67A_dup318:ERV1:LTR	Down
chr10	9919461	9919831	371	-	0	-2.61705	0	1	1	MER6A_dup681:TcMar-Tigger:DNA	ESC_vs_Primed	NS	DNA	TcMar-Tigger	MER6A	MER6A_dup681	MER6A_dup681:TcMar-Tigger:DNA	Down
chr4	75142809	75143252	444	-	0	-2.81326	0	1	1	MER70B_dup113:ERVL:LTR	ESC_vs_Primed	NS	LTR	ERVL	MER70B	MER70B_dup113	MER70B_dup113:ERVL:LTR	Down
chr11	66350696	66351017	322	+	0	-2.47937	0	1	1	MER83C_dup102:ERV1:LTR	ESC_vs_Primed	NS	LTR	ERV1	MER83C	MER83C_dup102	MER83C_dup102:ERV1:LTR	Down
chr20	35762880	35763303	424	+	0	-3.24986	0	1	1	MER83_dup428:ERV1:LTR	ESC_vs_Primed	NS	LTR	ERV1	MER83	MER83_dup428	MER83_dup428:ERV1:LTR	Down
chr8	22978810	22978935	126	+	0	-2.88021	0	1	1	MER85_dup415:PiggyBac:DNA	ESC_vs_Primed	NS	DNA	PiggyBac	MER85	MER85_dup415	MER85_dup415:PiggyBac:DNA	Down
chr4	146761409	146761570	162	+	0	2.49214	0	1	1	MER91B_dup446:hAT-Tip100:DNA	ESC_vs_Primed	NS	DNA	hAT-Tip100	MER91B	MER91B_dup446	MER91B_dup446:hAT-Tip100:DNA	Down
chr7	34692312	34692740	429	-	0	-3.55615	0	1	1	MER92B_dup294:ERV1:LTR	ESC_vs_Primed	NS	LTR	ERV1	MER92B	MER92B_dup294	MER92B_dup294:ERV1:LTR	Down
chr7	34693168	34693318	151	-	0	-2.94838	0	1	1	MER92B_dup295:ERV1:LTR	ESC_vs_Primed	NS	LTR	ERV1	MER92B	MER92B_dup295	MER92B_dup295:ERV1:LTR	Down
chr6	47280428	47280931	504	-	0	-0.157321	0	1	1	MER9a1_dup118:ERVK:LTR	ESC_vs_Primed	NS	LTR	ERVK	MER9a1	MER9a1_dup118	MER9a1_dup118:ERVK:LTR	Down
chr6	47284000	47284511	512	-	0	-2.50169	0	1	1	MER9a1_dup119:ERVK:LTR	ESC_vs_Primed	NS	LTR	ERVK	MER9a1	MER9a1_dup119	MER9a1_dup119:ERVK:LTR	Down
chr3	99466703	99466805	103	+	0	-3.29444	0	1	1	MIR3_dup19257:MIR:SINE	ESC_vs_Primed	NS	SINE	MIR	MIR3	MIR3_dup19257	MIR3_dup19257:MIR:SINE	Down
chr1	32258068	32258211	144	-	0	-3.45713	0	1	1	MIR3_dup1930:MIR:SINE	ESC_vs_Primed	NS	SINE	MIR	MIR3	MIR3_dup1930	MIR3_dup1930:MIR:SINE	Down
chr3	179450215	179450318	104	+	0	-3.29442	0	1	1	MIR3_dup21685:MIR:SINE	ESC_vs_Primed	NS	SINE	MIR	MIR3	MIR3_dup21685	MIR3_dup21685:MIR:SINE	Down
chr4	170497597	170497724	128	+	0	-3.51791	0	1	1	MIR3_dup26766:MIR:SINE	ESC_vs_Primed	NS	SINE	MIR	MIR3	MIR3_dup26766	MIR3_dup26766:MIR:SINE	Down
chr4	174432767	174432854	88	+	0	-3.33622	0	1	1	MIR3_dup26836:MIR:SINE	ESC_vs_Primed	NS	SINE	MIR	MIR3	MIR3_dup26836	MIR3_dup26836:MIR:SINE	Down
chr4	177600801	177600956	156	-	0	-3.26887	0	1	1	MIR3_dup26896:MIR:SINE	ESC_vs_Primed	NS	SINE	MIR	MIR3	MIR3_dup26896	MIR3_dup26896:MIR:SINE	Down
chr7	48033745	48033811	67	-	0	-2.81306	0	1	1	MIR3_dup38466:MIR:SINE	ESC_vs_Primed	NS	SINE	MIR	MIR3	MIR3_dup38466	MIR3_dup38466:MIR:SINE	Down
chr7	84853510	84853682	173	-	0	-2.79297	0	1	1	MIR3_dup39182:MIR:SINE	ESC_vs_Primed	NS	SINE	MIR	MIR3	MIR3_dup39182	MIR3_dup39182:MIR:SINE	Down
chr8	144124138	144124231	94	-	0	-2.61374	0	1	1	MIR3_dup45525:MIR:SINE	ESC_vs_Primed	NS	SINE	MIR	MIR3	MIR3_dup45525	MIR3_dup45525:MIR:SINE	Down
chr15	35384317	35384386	70	-	0	-1.93292	0	1	1	MIR3_dup73137:MIR:SINE	ESC_vs_Primed	NS	SINE	MIR	MIR3	MIR3_dup73137	MIR3_dup73137:MIR:SINE	Down
chr15	68590165	68590304	140	-	0	-2.48739	0	1	1	MIR3_dup74621:MIR:SINE	ESC_vs_Primed	NS	SINE	MIR	MIR3	MIR3_dup74621	MIR3_dup74621:MIR:SINE	Down
chr17	45389180	45389346	167	+	0	-3.24135	0	1	1	MIR3_dup80699:MIR:SINE	ESC_vs_Primed	NS	SINE	MIR	MIR3	MIR3_dup80699	MIR3_dup80699:MIR:SINE	Down
chr18	56149663	56149861	199	-	0	-2.56284	0	1	1	MIR3_dup83731:MIR:SINE	ESC_vs_Primed	NS	SINE	MIR	MIR3	MIR3_dup83731	MIR3_dup83731:MIR:SINE	Down
chr10	11928500	11928679	180	-	0	-0.124514	0	1	1	MIR_dup104206:MIR:SINE	ESC_vs_Primed	NS	SINE	MIR	MIR	MIR_dup104206	MIR_dup104206:MIR:SINE	Down
chr13	38140580	38140717	138	-	0	-3.06819	0	1	1	MIR_dup131760:MIR:SINE	ESC_vs_Primed	NS	SINE	MIR	MIR	MIR_dup131760	MIR_dup131760:MIR:SINE	Down
chr14	35512359	35512584	226	+	0	-2.8848	0	1	1	MIR_dup136102:MIR:SINE	ESC_vs_Primed	NS	SINE	MIR	MIR	MIR_dup136102	MIR_dup136102:MIR:SINE	Down
chr16	8233436	8233579	144	+	0	-3.39186	0	1	1	MIR_dup145654:MIR:SINE	ESC_vs_Primed	NS	SINE	MIR	MIR	MIR_dup145654	MIR_dup145654:MIR:SINE	Down
chr17	57584144	57584379	236	+	0	-3.58275	0	1	1	MIR_dup155734:MIR:SINE	ESC_vs_Primed	NS	SINE	MIR	MIR	MIR_dup155734	MIR_dup155734:MIR:SINE	Down
chr17	61536083	61536253	171	+	0	-2.76161	0	1	1	MIR_dup155894:MIR:SINE	ESC_vs_Primed	NS	SINE	MIR	MIR	MIR_dup155894	MIR_dup155894:MIR:SINE	Down
chr20	19979822	19979923	102	+	0	-2.92579	0	1	1	MIR_dup165977:MIR:SINE	ESC_vs_Primed	NS	SINE	MIR	MIR	MIR_dup165977	MIR_dup165977:MIR:SINE	Down
chr22	29882940	29883135	196	+	0	-3.31341	0	1	1	MIR_dup172330:MIR:SINE	ESC_vs_Primed	NS	SINE	MIR	MIR	MIR_dup172330	MIR_dup172330:MIR:SINE	Down
chr4	66461619	66461755	137	-	0	-3.18296	0	1	1	MIR_dup45987:MIR:SINE	ESC_vs_Primed	NS	SINE	MIR	MIR	MIR_dup45987	MIR_dup45987:MIR:SINE	Down
chr4	70629497	70629648	152	+	0	-3.11963	0	1	1	MIR_dup46206:MIR:SINE	ESC_vs_Primed	NS	SINE	MIR	MIR	MIR_dup46206	MIR_dup46206:MIR:SINE	Down
chr6	148615460	148615725	266	+	0	-2.95374	0	1	1	MIR_dup71207:MIR:SINE	ESC_vs_Primed	NS	SINE	MIR	MIR	MIR_dup71207	MIR_dup71207:MIR:SINE	Down
chr6	150146623	150146793	171	-	0	-2.3975	0	1	1	MIR_dup71282:MIR:SINE	ESC_vs_Primed	NS	SINE	MIR	MIR	MIR_dup71282	MIR_dup71282:MIR:SINE	Down
chr8	37264184	37264394	211	-	0	-1.97995	0	1	1	MIR_dup81813:MIR:SINE	ESC_vs_Primed	NS	SINE	MIR	MIR	MIR_dup81813	MIR_dup81813:MIR:SINE	Down
chr9	12964891	12965135	245	+	0	-2.70615	0	1	1	MIR_dup89489:MIR:SINE	ESC_vs_Primed	NS	SINE	MIR	MIR	MIR_dup89489	MIR_dup89489:MIR:SINE	Down
chr8	104256316	104256500	185	-	0	-3.11588	0	1	1	MIRb_dup106730:MIR:SINE	ESC_vs_Primed	NS	SINE	MIR	MIRb	MIRb_dup106730	MIRb_dup106730:MIR:SINE	Down
chr9	119612785	119612903	119	+	0	-2.49481	0	1	1	MIRb_dup119749:MIR:SINE	ESC_vs_Primed	NS	SINE	MIR	MIRb	MIRb_dup119749	MIRb_dup119749:MIR:SINE	Down
chr11	61413097	61413177	81	-	0	-2.82875	0	1	1	MIRb_dup148877:MIR:SINE	ESC_vs_Primed	NS	SINE	MIR	MIRb	MIRb_dup148877	MIRb_dup148877:MIR:SINE	Down
chr12	69240610	69240685	76	+	0	-3.17808	0	1	1	MIRb_dup161969:MIR:SINE	ESC_vs_Primed	NS	SINE	MIR	MIRb	MIRb_dup161969	MIRb_dup161969:MIR:SINE	Down
chr13	59690572	59690739	168	+	0	-3.6183	0	1	1	MIRb_dup171141:MIR:SINE	ESC_vs_Primed	NS	SINE	MIR	MIRb	MIRb_dup171141	MIRb_dup171141:MIR:SINE	Down
chr15	35384127	35384183	57	-	0	-1.98437	0	1	1	MIRb_dup181224:MIR:SINE	ESC_vs_Primed	NS	SINE	MIR	MIRb	MIRb_dup181224	MIRb_dup181224:MIR:SINE	Down
chr15	68581735	68581826	92	-	0	-3.39305	0	1	1	MIRb_dup183778:MIR:SINE	ESC_vs_Primed	NS	SINE	MIR	MIRb	MIRb_dup183778	MIRb_dup183778:MIR:SINE	Down
chr17	26552786	26552911	126	+	0	-3.43482	0	1	1	MIRb_dup198093:MIR:SINE	ESC_vs_Primed	NS	SINE	MIR	MIRb	MIRb_dup198093	MIRb_dup198093:MIR:SINE	Down
chr17	40944057	40944289	233	+	0	-3.09833	0	1	1	MIRb_dup199799:MIR:SINE	ESC_vs_Primed	NS	SINE	MIR	MIRb	MIRb_dup199799	MIRb_dup199799:MIR:SINE	Down
chr18	56163046	56163162	117	-	0	-3.29553	0	1	1	MIRb_dup206547:MIR:SINE	ESC_vs_Primed	NS	SINE	MIR	MIRb	MIRb_dup206547	MIRb_dup206547:MIR:SINE	Down
chr18	71009145	71009295	151	+	0	-3.40315	0	1	1	MIRb_dup207277:MIR:SINE	ESC_vs_Primed	NS	SINE	MIR	MIRb	MIRb_dup207277	MIRb_dup207277:MIR:SINE	Down
chr19	22699217	22699420	204	-	0	-3.38066	0	1	1	MIRb_dup208932:MIR:SINE	ESC_vs_Primed	NS	SINE	MIR	MIRb	MIRb_dup208932	MIRb_dup208932:MIR:SINE	Down
chr20	1127325	1127520	196	+	0	-2.98071	0	1	1	MIRb_dup211128:MIR:SINE	ESC_vs_Primed	NS	SINE	MIR	MIRb	MIRb_dup211128	MIRb_dup211128:MIR:SINE	Down
chr20	52473548	52473761	214	+	0	-1.77805	0	1	1	MIRb_dup216497:MIR:SINE	ESC_vs_Primed	NS	SINE	MIR	MIRb	MIRb_dup216497	MIRb_dup216497:MIR:SINE	Down
chr20	52474578	52474654	77	+	0	-3.06793	0	1	1	MIRb_dup216498:MIR:SINE	ESC_vs_Primed	NS	SINE	MIR	MIRb	MIRb_dup216498	MIRb_dup216498:MIR:SINE	Down
chr2	64260792	64260959	168	-	0	-3.07164	0	1	1	MIRb_dup28147:MIR:SINE	ESC_vs_Primed	NS	SINE	MIR	MIRb	MIRb_dup28147	MIRb_dup28147:MIR:SINE	Down
chr2	66478261	66478485	225	+	0	-2.0944	0	1	1	MIRb_dup28322:MIR:SINE	ESC_vs_Primed	NS	SINE	MIR	MIRb	MIRb_dup28322	MIRb_dup28322:MIR:SINE	Down
chr3	11246323	11246524	202	-	0	-2.41598	0	1	1	MIRb_dup40730:MIR:SINE	ESC_vs_Primed	NS	SINE	MIR	MIRb	MIRb_dup40730	MIRb_dup40730:MIR:SINE	Down
chr3	11248239	11248449	211	-	0	-1.92458	0	1	1	MIRb_dup40731:MIR:SINE	ESC_vs_Primed	NS	SINE	MIR	MIRb	MIRb_dup40731	MIRb_dup40731:MIR:SINE	Down
chr3	64439066	64439264	199	-	0	-2.34852	0	1	1	MIRb_dup45562:MIR:SINE	ESC_vs_Primed	NS	SINE	MIR	MIRb	MIRb_dup45562	MIRb_dup45562:MIR:SINE	Down
chr3	112347360	112347498	139	-	0	-2.45192	0	1	1	MIRb_dup48559:MIR:SINE	ESC_vs_Primed	NS	SINE	MIR	MIRb	MIRb_dup48559	MIRb_dup48559:MIR:SINE	Down
chr4	26533869	26534075	207	-	0	-2.47302	0	1	1	MIRb_dup58432:MIR:SINE	ESC_vs_Primed	NS	SINE	MIR	MIRb	MIRb_dup58432	MIRb_dup58432:MIR:SINE	Down
chr4	165981885	165981937	53	+	0	-3.35402	0	1	1	MIRb_dup66102:MIR:SINE	ESC_vs_Primed	NS	SINE	MIR	MIRb	MIRb_dup66102	MIRb_dup66102:MIR:SINE	Down
chr4	177594654	177594835	182	-	0	-2.93761	0	1	1	MIRb_dup66649:MIR:SINE	ESC_vs_Primed	NS	SINE	MIR	MIRb	MIRb_dup66649	MIRb_dup66649:MIR:SINE	Down
chr5	75908893	75909066	174	-	0	-2.26201	0	1	1	MIRb_dup70909:MIR:SINE	ESC_vs_Primed	NS	SINE	MIR	MIRb	MIRb_dup70909	MIRb_dup70909:MIR:SINE	Down
chr5	135400119	135400260	142	+	0	-1.09151	0	1	1	MIRb_dup74138:MIR:SINE	ESC_vs_Primed	NS	SINE	MIR	MIRb	MIRb_dup74138	MIRb_dup74138:MIR:SINE	Down
chr5	153775135	153775348	214	+	0	-2.69566	0	1	1	MIRb_dup76718:MIR:SINE	ESC_vs_Primed	NS	SINE	MIR	MIRb	MIRb_dup76718	MIRb_dup76718:MIR:SINE	Down
chr6	86162934	86163053	120	+	0	-3.32708	0	1	1	MIRb_dup86001:MIR:SINE	ESC_vs_Primed	NS	SINE	MIR	MIRb	MIRb_dup86001	MIRb_dup86001:MIR:SINE	Down
chr4	57897837	57897912	76	-	0	-1.34666	0	1	1	MIRc_dup28505:MIR:SINE	ESC_vs_Primed	NS	SINE	MIR	MIRc	MIRc_dup28505	MIRc_dup28505:MIR:SINE	Down
chr9	119600176	119600292	117	+	0	-3.2309	0	1	1	MIRc_dup55907:MIR:SINE	ESC_vs_Primed	NS	SINE	MIR	MIRc	MIRc_dup55907	MIRc_dup55907:MIR:SINE	Down
chr9	120481302	120481443	142	+	0	-3.12104	0	1	1	MIRc_dup56003:MIR:SINE	ESC_vs_Primed	NS	SINE	MIR	MIRc	MIRc_dup56003	MIRc_dup56003:MIR:SINE	Down
chrX	71952126	71952253	128	+	0	-2.6092	0	1	1	MIRc_dup59133:MIR:SINE	ESC_vs_Primed	NS	SINE	MIR	MIRc	MIRc_dup59133	MIRc_dup59133:MIR:SINE	Down
chr13	32578486	32578615	130	+	0	-3.23055	0	1	1	MIRc_dup78368:MIR:SINE	ESC_vs_Primed	NS	SINE	MIR	MIRc	MIRc_dup78368	MIRc_dup78368:MIR:SINE	Down
chr15	20576037	20576183	147	-	0	-3.14421	0	1	1	MIRc_dup83604:MIR:SINE	ESC_vs_Primed	NS	SINE	MIR	MIRc	MIRc_dup83604	MIRc_dup83604:MIR:SINE	Down
chr9	124689063	124689436	374	-	0	-3.01433	0	1	1	MLT1A0_dup11745:ERVL-MaLR:LTR	ESC_vs_Primed	NS	LTR	ERVL-MaLR	MLT1A0	MLT1A0_dup11745	MLT1A0_dup11745:ERVL-MaLR:LTR	Down
chr4	175309331	175309628	298	+	0	-3.28393	0	1	1	MLT1A0_dup6191:ERVL-MaLR:LTR	ESC_vs_Primed	NS	LTR	ERVL-MaLR	MLT1A0	MLT1A0_dup6191	MLT1A0_dup6191:ERVL-MaLR:LTR	Down
chr5	58238215	58238534	320	+	0	-2.59272	0	1	1	MLT1A0_dup6907:ERVL-MaLR:LTR	ESC_vs_Primed	NS	LTR	ERVL-MaLR	MLT1A0	MLT1A0_dup6907	MLT1A0_dup6907:ERVL-MaLR:LTR	Down
chr1	215076636	215077004	369	+	0	-3.29442	0	1	1	MLT1A1_dup413:ERVL-MaLR:LTR	ESC_vs_Primed	NS	LTR	ERVL-MaLR	MLT1A1	MLT1A1_dup413	MLT1A1_dup413:ERVL-MaLR:LTR	Down
chr15	33056258	33056591	334	+	0	-2.82244	0	1	1	MLT1A1_dup5738:ERVL-MaLR:LTR	ESC_vs_Primed	NS	LTR	ERVL-MaLR	MLT1A1	MLT1A1_dup5738	MLT1A1_dup5738:ERVL-MaLR:LTR	Down
chr15	68580468	68580612	145	-	0	-3.20955	0	1	1	MLT1A1_dup5801:ERVL-MaLR:LTR	ESC_vs_Primed	NS	LTR	ERVL-MaLR	MLT1A1	MLT1A1_dup5801	MLT1A1_dup5801:ERVL-MaLR:LTR	Down
chr1	100290623	100290978	356	+	0	-3.12341	0	1	1	MLT1A_dup294:ERVL-MaLR:LTR	ESC_vs_Primed	NS	LTR	ERVL-MaLR	MLT1A	MLT1A_dup294	MLT1A_dup294:ERVL-MaLR:LTR	Down
chr18	12978205	12978637	433	-	0	-2.7754	0	1	1	MLT1B_dup16052:ERVL-MaLR:LTR	ESC_vs_Primed	NS	LTR	ERVL-MaLR	MLT1B	MLT1B_dup16052	MLT1B_dup16052:ERVL-MaLR:LTR	Down
chr4	19037973	19038335	363	+	0	-0.507399	0	1	1	MLT1B_dup4067:ERVL-MaLR:LTR	ESC_vs_Primed	NS	LTR	ERVL-MaLR	MLT1B	MLT1B_dup4067	MLT1B_dup4067:ERVL-MaLR:LTR	Down
chr4	19038793	19039191	399	+	0	-1.45978	0	1	1	MLT1B_dup4068:ERVL-MaLR:LTR	ESC_vs_Primed	NS	LTR	ERVL-MaLR	MLT1B	MLT1B_dup4068	MLT1B_dup4068:ERVL-MaLR:LTR	Down
chr7	104536291	104536665	375	-	0	-2.22574	0	1	1	MLT1B_dup7968:ERVL-MaLR:LTR	ESC_vs_Primed	NS	LTR	ERVL-MaLR	MLT1B	MLT1B_dup7968	MLT1B_dup7968:ERVL-MaLR:LTR	Down
chr11	105365104	105365555	452	-	0	-3.36877	0	1	1	MLT1C_dup13117:ERVL-MaLR:LTR	ESC_vs_Primed	NS	LTR	ERVL-MaLR	MLT1C	MLT1C_dup13117	MLT1C_dup13117:ERVL-MaLR:LTR	Down
chr11	107793577	107794003	427	+	0	-1.54919	0	1	1	MLT1C_dup13135:ERVL-MaLR:LTR	ESC_vs_Primed	NS	LTR	ERVL-MaLR	MLT1C	MLT1C_dup13135	MLT1C_dup13135:ERVL-MaLR:LTR	Down
chr13	52660775	52661229	455	+	0	-3.51383	0	1	1	MLT1C_dup14475:ERVL-MaLR:LTR	ESC_vs_Primed	NS	LTR	ERVL-MaLR	MLT1C	MLT1C_dup14475	MLT1C_dup14475:ERVL-MaLR:LTR	Down
chr1	227034156	227035066	911	+	0	-2.7898	0	1	1	MLT1D-int_dup47:ERVL-MaLR:LTR	ESC_vs_Primed	NS	LTR	ERVL-MaLR	MLT1D-int	MLT1D-int_dup47	MLT1D-int_dup47:ERVL-MaLR:LTR	Down
chr5	104253149	104253693	545	-	0	-3.27491	0	1	1	MLT1E1A_dup1205:ERVL-MaLR:LTR	ESC_vs_Primed	NS	LTR	ERVL-MaLR	MLT1E1A	MLT1E1A_dup1205	MLT1E1A_dup1205:ERVL-MaLR:LTR	Down
chr13	66710741	66711030	290	-	0	-2.24818	0	1	1	MLT1E1A_dup2669:ERVL-MaLR:LTR	ESC_vs_Primed	NS	LTR	ERVL-MaLR	MLT1E1A	MLT1E1A_dup2669	MLT1E1A_dup2669:ERVL-MaLR:LTR	Down
chr16	8330032	8330634	603	+	0	-3.39585	0	1	1	MLT1E1_dup901:ERVL-MaLR:LTR	ESC_vs_Primed	NS	LTR	ERVL-MaLR	MLT1E1	MLT1E1_dup901	MLT1E1_dup901:ERVL-MaLR:LTR	Down
chr1	146886161	146886753	593	-	0	-2.08113	0	1	1	MLT1E2_dup125:ERVL-MaLR:LTR	ESC_vs_Primed	NS	LTR	ERVL-MaLR	MLT1E2	MLT1E2_dup125	MLT1E2_dup125:ERVL-MaLR:LTR	Down
chr7	32954090	32954560	471	-	0	-2.63722	0	1	1	MLT1E2_dup1696:ERVL-MaLR:LTR	ESC_vs_Primed	NS	LTR	ERVL-MaLR	MLT1E2	MLT1E2_dup1696	MLT1E2_dup1696:ERVL-MaLR:LTR	Down
chr2	60623184	60623767	584	-	0	-2.67601	0	1	1	MLT1E2_dup318:ERVL-MaLR:LTR	ESC_vs_Primed	NS	LTR	ERVL-MaLR	MLT1E2	MLT1E2_dup318	MLT1E2_dup318:ERVL-MaLR:LTR	Down
chr8	118723485	118723916	432	-	0	-3.45282	0	1	1	MLT1E3_dup1005:ERVL-MaLR:LTR	ESC_vs_Primed	NS	LTR	ERVL-MaLR	MLT1E3	MLT1E3_dup1005	MLT1E3_dup1005:ERVL-MaLR:LTR	Down
chr4	115285929	115286481	553	-	0	-0.342316	0	1	1	MLT1E3_dup489:ERVL-MaLR:LTR	ESC_vs_Primed	NS	LTR	ERVL-MaLR	MLT1E3	MLT1E3_dup489	MLT1E3_dup489:ERVL-MaLR:LTR	Down
chr5	17655885	17656024	140	-	0	-2.28766	0	1	1	MLT1E3_dup604:ERVL-MaLR:LTR	ESC_vs_Primed	NS	LTR	ERVL-MaLR	MLT1E3	MLT1E3_dup604	MLT1E3_dup604:ERVL-MaLR:LTR	Down
chr6	18080894	18081263	370	+	0	-3.27313	0	1	1	MLT1E3_dup730:ERVL-MaLR:LTR	ESC_vs_Primed	NS	LTR	ERVL-MaLR	MLT1E3	MLT1E3_dup730	MLT1E3_dup730:ERVL-MaLR:LTR	Down
chr3	23911375	23911922	548	-	0	-2.44223	0	1	1	MLT1F1_dup531:ERVL-MaLR:LTR	ESC_vs_Primed	NS	LTR	ERVL-MaLR	MLT1F1	MLT1F1_dup531	MLT1F1_dup531:ERVL-MaLR:LTR	Down
chr4	134129002	134129518	517	+	0	-3.05108	0	1	1	MLT1F2_dup1628:ERVL-MaLR:LTR	ESC_vs_Primed	NS	LTR	ERVL-MaLR	MLT1F2	MLT1F2_dup1628	MLT1F2_dup1628:ERVL-MaLR:LTR	Down
chr18	12976049	12976143	95	-	0	-3.53014	0	1	1	MLT1F2_dup5391:ERVL-MaLR:LTR	ESC_vs_Primed	NS	LTR	ERVL-MaLR	MLT1F2	MLT1F2_dup5391	MLT1F2_dup5391:ERVL-MaLR:LTR	Down
chr18	12976138	12976462	325	-	0	-2.83569	0	1	1	MLT1F2_dup5402:ERVL-MaLR:LTR	ESC_vs_Primed	NS	LTR	ERVL-MaLR	MLT1F2	MLT1F2_dup5402	MLT1F2_dup5402:ERVL-MaLR:LTR	Down
chr10	101666199	101666666	468	+	0	-3.43811	0	1	1	MLT1F_dup2644:ERVL-MaLR:LTR	ESC_vs_Primed	NS	LTR	ERVL-MaLR	MLT1F	MLT1F_dup2644	MLT1F_dup2644:ERVL-MaLR:LTR	Down
chr14	41018842	41019372	531	+	0	-3.09357	0	1	1	MLT1F_dup3253:ERVL-MaLR:LTR	ESC_vs_Primed	NS	LTR	ERVL-MaLR	MLT1F	MLT1F_dup3253	MLT1F_dup3253:ERVL-MaLR:LTR	Down
chr15	33055505	33056053	549	+	0	-3.1	0	1	1	MLT1F_dup3377:ERVL-MaLR:LTR	ESC_vs_Primed	NS	LTR	ERVL-MaLR	MLT1F	MLT1F_dup3377	MLT1F_dup3377:ERVL-MaLR:LTR	Down
chr16	8031629	8032112	484	-	0	-2.88833	0	1	1	MLT1F_dup3504:ERVL-MaLR:LTR	ESC_vs_Primed	NS	LTR	ERVL-MaLR	MLT1F	MLT1F_dup3504	MLT1F_dup3504:ERVL-MaLR:LTR	Down
chr16	24477884	24478406	523	-	0	-1.90632	0	1	1	MLT1F_dup3548:ERVL-MaLR:LTR	ESC_vs_Primed	NS	LTR	ERVL-MaLR	MLT1F	MLT1F_dup3548	MLT1F_dup3548:ERVL-MaLR:LTR	Down
chr1	33522132	33522488	357	+	0	-3.50067	0	1	1	MLT1F_dup48:ERVL-MaLR:LTR	ESC_vs_Primed	NS	LTR	ERVL-MaLR	MLT1F	MLT1F_dup48	MLT1F_dup48:ERVL-MaLR:LTR	Down
chr2	25862452	25862970	519	+	0	-3.6546	0	1	1	MLT1G3_dup218:ERVL-MaLR:LTR	ESC_vs_Primed	NS	LTR	ERVL-MaLR	MLT1G3	MLT1G3_dup218	MLT1G3_dup218:ERVL-MaLR:LTR	Down
chr11	130604843	130605444	602	-	0	-2.51995	0	1	1	MLT1G_dup1998:ERVL-MaLR:LTR	ESC_vs_Primed	NS	LTR	ERVL-MaLR	MLT1G	MLT1G_dup1998	MLT1G_dup1998:ERVL-MaLR:LTR	Down
chr17	13442177	13442614	438	-	0	-2.63175	0	1	1	MLT1H1_dup3157:ERVL-MaLR:LTR	ESC_vs_Primed	NS	LTR	ERVL-MaLR	MLT1H1	MLT1H1_dup3157	MLT1H1_dup3157:ERVL-MaLR:LTR	Down
chr4	104471872	104472037	166	-	0	-3.32005	0	1	1	MLT1H2_dup1279:ERVL-MaLR:LTR	ESC_vs_Primed	NS	LTR	ERVL-MaLR	MLT1H2	MLT1H2_dup1279	MLT1H2_dup1279:ERVL-MaLR:LTR	Down
chr7	105049872	105050208	337	-	0	-3.3122	0	1	1	MLT1H2_dup2055:ERVL-MaLR:LTR	ESC_vs_Primed	NS	LTR	ERVL-MaLR	MLT1H2	MLT1H2_dup2055	MLT1H2_dup2055:ERVL-MaLR:LTR	Down
chr10	28396396	28396798	403	+	0	-0.423494	0	1	1	MLT1H2_dup2840:ERVL-MaLR:LTR	ESC_vs_Primed	NS	LTR	ERVL-MaLR	MLT1H2	MLT1H2_dup2840	MLT1H2_dup2840:ERVL-MaLR:LTR	Down
chr20	15762901	15763334	434	-	0	0.677222	0	1	1	MLT1H2_dup4401:ERVL-MaLR:LTR	ESC_vs_Primed	NS	LTR	ERVL-MaLR	MLT1H2	MLT1H2_dup4401	MLT1H2_dup4401:ERVL-MaLR:LTR	Down
chr4	167374024	167374434	411	+	0	-3.3512	0	1	1	MLT1H_dup3008:ERVL-MaLR:LTR	ESC_vs_Primed	NS	LTR	ERVL-MaLR	MLT1H	MLT1H_dup3008	MLT1H_dup3008:ERVL-MaLR:LTR	Down
chr17	2466357	2466854	498	+	0	-2.58208	0	1	1	MLT1H_dup8522:ERVL-MaLR:LTR	ESC_vs_Primed	NS	LTR	ERVL-MaLR	MLT1H	MLT1H_dup8522	MLT1H_dup8522:ERVL-MaLR:LTR	Down
chr22	32913053	32913465	413	+	0	-3.3648	0	1	1	MLT1H_dup9944:ERVL-MaLR:LTR	ESC_vs_Primed	NS	LTR	ERVL-MaLR	MLT1H	MLT1H_dup9944	MLT1H_dup9944:ERVL-MaLR:LTR	Down
chr21	22156513	22157456	944	+	0	-2.98462	0	1	1	MLT1I-int_dup773:ERVL-MaLR:LTR	ESC_vs_Primed	NS	LTR	ERVL-MaLR	MLT1I-int	MLT1I-int_dup773	MLT1I-int_dup773:ERVL-MaLR:LTR	Down
chr9	86423643	86423985	343	+	0	-3.04706	0	1	1	MLT1I_dup6108:ERVL-MaLR:LTR	ESC_vs_Primed	NS	LTR	ERVL-MaLR	MLT1I	MLT1I_dup6108	MLT1I_dup6108:ERVL-MaLR:LTR	Down
chr7	54733883	54734338	456	-	0	-0.528212	0	1	1	MLT1J2-int_dup269:ERVL-MaLR:LTR	ESC_vs_Primed	NS	LTR	ERVL-MaLR	MLT1J2-int	MLT1J2-int_dup269	MLT1J2-int_dup269:ERVL-MaLR:LTR	Down
chr7	54734340	54734530	191	-	0	-0.268984	0	1	1	MLT1J2_dup3041:ERVL-MaLR:LTR	ESC_vs_Primed	NS	LTR	ERVL-MaLR	MLT1J2	MLT1J2_dup3041	MLT1J2_dup3041:ERVL-MaLR:LTR	Down
chr7	54734549	54734679	131	-	0	-2.58696	0	1	1	MLT1J2_dup3042:ERVL-MaLR:LTR	ESC_vs_Primed	NS	LTR	ERVL-MaLR	MLT1J2	MLT1J2_dup3042	MLT1J2_dup3042:ERVL-MaLR:LTR	Down
chr15	97399161	97399297	137	-	0	-3.14228	0	1	1	MLT1J2_dup5885:ERVL-MaLR:LTR	ESC_vs_Primed	NS	LTR	ERVL-MaLR	MLT1J2	MLT1J2_dup5885	MLT1J2_dup5885:ERVL-MaLR:LTR	Down
chr15	97399381	97399498	118	-	0	-2.76118	0	1	1	MLT1J2_dup5886:ERVL-MaLR:LTR	ESC_vs_Primed	NS	LTR	ERVL-MaLR	MLT1J2	MLT1J2_dup5886	MLT1J2_dup5886:ERVL-MaLR:LTR	Down
chr20	21068563	21068960	398	+	0	-3.16533	0	1	1	MLT1J_dup14391:ERVL-MaLR:LTR	ESC_vs_Primed	NS	LTR	ERVL-MaLR	MLT1J	MLT1J_dup14391	MLT1J_dup14391:ERVL-MaLR:LTR	Down
chr1	120912476	120912812	337	+	0	-2.88528	0	1	1	MLT1J_dup692:ERVL-MaLR:LTR	ESC_vs_Primed	NS	LTR	ERVL-MaLR	MLT1J	MLT1J_dup692	MLT1J_dup692:ERVL-MaLR:LTR	Down
chr8	42560048	42560472	425	-	0	-0.876871	0	1	1	MLT1J_dup7452:ERVL-MaLR:LTR	ESC_vs_Primed	NS	LTR	ERVL-MaLR	MLT1J	MLT1J_dup7452	MLT1J_dup7452:ERVL-MaLR:LTR	Down
chr11	61413206	61413271	66	-	0	-3.51383	0	1	1	MLT1K_dup11401:ERVL-MaLR:LTR	ESC_vs_Primed	NS	LTR	ERVL-MaLR	MLT1K	MLT1K_dup11401	MLT1K_dup11401:ERVL-MaLR:LTR	Down
chr11	61413328	61413543	216	-	0	-2.26341	0	1	1	MLT1K_dup11402:ERVL-MaLR:LTR	ESC_vs_Primed	NS	LTR	ERVL-MaLR	MLT1K	MLT1K_dup11402	MLT1K_dup11402:ERVL-MaLR:LTR	Down
chr12	78425055	78425293	239	+	0	-3.15117	0	1	1	MLT1K_dup12061:ERVL-MaLR:LTR	ESC_vs_Primed	NS	LTR	ERVL-MaLR	MLT1K	MLT1K_dup12061	MLT1K_dup12061:ERVL-MaLR:LTR	Down
chr15	33035294	33035641	348	+	0	-2.82346	0	1	1	MLT1K_dup13891:ERVL-MaLR:LTR	ESC_vs_Primed	NS	LTR	ERVL-MaLR	MLT1K	MLT1K_dup13891	MLT1K_dup13891:ERVL-MaLR:LTR	Down
chr16	7936847	7937328	482	-	0	-3.01042	0	1	1	MLT1K_dup14364:ERVL-MaLR:LTR	ESC_vs_Primed	NS	LTR	ERVL-MaLR	MLT1K	MLT1K_dup14364	MLT1K_dup14364:ERVL-MaLR:LTR	Down
chr16	55542454	55542545	92	+	0	-1.59974	0	1	1	MLT1K_dup15279:ERVL-MaLR:LTR	ESC_vs_Primed	NS	LTR	ERVL-MaLR	MLT1K	MLT1K_dup15279	MLT1K_dup15279:ERVL-MaLR:LTR	Down
chr8	37261660	37262052	393	-	0	-2.2331	0	1	1	MLT1K_dup8320:ERVL-MaLR:LTR	ESC_vs_Primed	NS	LTR	ERVL-MaLR	MLT1K	MLT1K_dup8320	MLT1K_dup8320:ERVL-MaLR:LTR	Down
chr14	78070646	78070806	161	+	0	-1.3407	0	1	1	MLT1M_dup2453:ERVL-MaLR:LTR	ESC_vs_Primed	NS	LTR	ERVL-MaLR	MLT1M	MLT1M_dup2453	MLT1M_dup2453:ERVL-MaLR:LTR	Down
chrX	77318310	77318739	430	-	0	-2.85067	0	1	1	MLT2A1_dup2320:ERVL:LTR	ESC_vs_Primed	NS	LTR	ERVL	MLT2A1	MLT2A1_dup2320	MLT2A1_dup2320:ERVL:LTR	Down
chrX	134529034	134529410	377	+	0	-1.46857	0	1	1	MLT2A1_dup2484:ERVL:LTR	ESC_vs_Primed	NS	LTR	ERVL	MLT2A1	MLT2A1_dup2484	MLT2A1_dup2484:ERVL:LTR	Down
chr11	95057262	95057641	380	+	0	-1.54932	0	1	1	MLT2A1_dup2850:ERVL:LTR	ESC_vs_Primed	NS	LTR	ERVL	MLT2A1	MLT2A1_dup2850	MLT2A1_dup2850:ERVL:LTR	Down
chr1	91511374	91511802	429	+	0	-3.19257	0	1	1	MLT2A1_dup98:ERVL:LTR	ESC_vs_Primed	NS	LTR	ERVL	MLT2A1	MLT2A1_dup98	MLT2A1_dup98:ERVL:LTR	Down
chr4	80482994	80483538	545	+	0	-2.67594	0	1	1	MLT2A2_dup1019:ERVL:LTR	ESC_vs_Primed	NS	LTR	ERVL	MLT2A2	MLT2A2_dup1019	MLT2A2_dup1019:ERVL:LTR	Down
chr7	118824211	118824761	551	+	0	-3.38786	0	1	1	MLT2A2_dup1810:ERVL:LTR	ESC_vs_Primed	NS	LTR	ERVL	MLT2A2	MLT2A2_dup1810	MLT2A2_dup1810:ERVL:LTR	Down
chr7	120215091	120215667	577	-	0	-3.27882	0	1	1	MLT2A2_dup1814:ERVL:LTR	ESC_vs_Primed	NS	LTR	ERVL	MLT2A2	MLT2A2_dup1814	MLT2A2_dup1814:ERVL:LTR	Down
chrX	6445603	6446154	552	-	0	-3.25223	0	1	1	MLT2A2_dup2232:ERVL:LTR	ESC_vs_Primed	NS	LTR	ERVL	MLT2A2	MLT2A2_dup2232	MLT2A2_dup2232:ERVL:LTR	Down
chrX	136978787	136979328	542	+	0	-3.17349	0	1	1	MLT2A2_dup2466:ERVL:LTR	ESC_vs_Primed	NS	LTR	ERVL	MLT2A2	MLT2A2_dup2466	MLT2A2_dup2466:ERVL:LTR	Down
chr10	14418727	14419271	545	+	0	-1.63117	0	1	1	MLT2A2_dup2570:ERVL:LTR	ESC_vs_Primed	NS	LTR	ERVL	MLT2A2	MLT2A2_dup2570	MLT2A2_dup2570:ERVL:LTR	Down
chr1	30684485	30684996	512	+	0	-2.98355	0	1	1	MLT2A2_dup27:ERVL:LTR	ESC_vs_Primed	NS	LTR	ERVL	MLT2A2	MLT2A2_dup27	MLT2A2_dup27:ERVL:LTR	Down
chr13	59671469	59672002	534	+	0	-3.62244	0	1	1	MLT2A2_dup3119:ERVL:LTR	ESC_vs_Primed	NS	LTR	ERVL	MLT2A2	MLT2A2_dup3119	MLT2A2_dup3119:ERVL:LTR	Down
chr20	50876568	50877017	450	+	0	-3.23553	0	1	1	MLT2A2_dup3742:ERVL:LTR	ESC_vs_Primed	NS	LTR	ERVL	MLT2A2	MLT2A2_dup3742	MLT2A2_dup3742:ERVL:LTR	Down
chr21	24394326	24394844	519	+	0	-3.22526	0	1	1	MLT2A2_dup3799:ERVL:LTR	ESC_vs_Primed	NS	LTR	ERVL	MLT2A2	MLT2A2_dup3799	MLT2A2_dup3799:ERVL:LTR	Down
chr3	180504072	180504565	494	+	0	-3.3343	0	1	1	MLT2A2_dup820:ERVL:LTR	ESC_vs_Primed	NS	LTR	ERVL	MLT2A2	MLT2A2_dup820	MLT2A2_dup820:ERVL:LTR	Down
chr13	48385201	48385659	459	-	0	-2.23942	0	1	1	MLT2B1_dup3533:ERVL:LTR	ESC_vs_Primed	NS	LTR	ERVL	MLT2B1	MLT2B1_dup3533	MLT2B1_dup3533:ERVL:LTR	Down
chr5	39448591	39449147	557	-	0	-3.23684	0	1	1	MLT2B3_dup1087:ERVL:LTR	ESC_vs_Primed	NS	LTR	ERVL	MLT2B3	MLT2B3_dup1087	MLT2B3_dup1087:ERVL:LTR	Down
chr10	66878931	66879490	560	+	0	-2.33769	0	1	1	MLT2B3_dup2224:ERVL:LTR	ESC_vs_Primed	NS	LTR	ERVL	MLT2B3	MLT2B3_dup2224	MLT2B3_dup2224:ERVL:LTR	Down
chr4	161583042	161583150	109	+	0	-3.51383	0	1	1	MLT2B5_dup81:ERVL:LTR	ESC_vs_Primed	NS	LTR	ERVL	MLT2B5	MLT2B5_dup81	MLT2B5_dup81:ERVL:LTR	Down
chr6	95256712	95257033	322	-	0	-3.35795	0	1	1	MLT2C1_dup988:ERVL:LTR	ESC_vs_Primed	NS	LTR	ERVL	MLT2C1	MLT2C1_dup988	MLT2C1_dup988:ERVL:LTR	Down
chr14	53298837	53299231	395	+	0	-3.32687	0	1	1	MLT2C2_dup1029:ERVL:LTR	ESC_vs_Primed	NS	LTR	ERVL	MLT2C2	MLT2C2_dup1029	MLT2C2_dup1029:ERVL:LTR	Down
chr3	39282455	39282592	138	+	0	-3.591	0	1	1	MLT2C2_dup198:ERVL:LTR	ESC_vs_Primed	NS	LTR	ERVL	MLT2C2	MLT2C2_dup198	MLT2C2_dup198:ERVL:LTR	Down
chr7	134396028	134396380	353	+	0	-2.14035	0	1	1	MLT2D_dup2280:ERVL:LTR	ESC_vs_Primed	NS	LTR	ERVL	MLT2D	MLT2D_dup2280	MLT2D_dup2280:ERVL:LTR	Down
chr18	70998584	70998978	395	+	0	-2.93432	0	1	1	MLT2D_dup4180:ERVL:LTR	ESC_vs_Primed	NS	LTR	ERVL	MLT2D	MLT2D_dup4180	MLT2D_dup4180:ERVL:LTR	Down
chr13	87017533	87018680	1148	+	0	-3.3004	0	1	1	MST-int_dup281:ERVL-MaLR:LTR	ESC_vs_Primed	NS	LTR	ERVL-MaLR	MST-int	MST-int_dup281	MST-int_dup281:ERVL-MaLR:LTR	Down
chr13	52670364	52671955	1592	+	0	-2.45163	0	1	1	MSTA-int_dup2552:ERVL-MaLR:LTR	ESC_vs_Primed	NS	LTR	ERVL-MaLR	MSTA-int	MSTA-int_dup2552	MSTA-int_dup2552:ERVL-MaLR:LTR	Down
chr2	87890059	87891689	1631	+	0	-2.65625	0	1	1	MSTA-int_dup294:ERVL-MaLR:LTR	ESC_vs_Primed	NS	LTR	ERVL-MaLR	MSTA-int	MSTA-int_dup294	MSTA-int_dup294:ERVL-MaLR:LTR	Down
chr4	132642352	132643965	1614	-	0	-3.277	0	1	1	MSTA-int_dup854:ERVL-MaLR:LTR	ESC_vs_Primed	NS	LTR	ERVL-MaLR	MSTA-int	MSTA-int_dup854	MSTA-int_dup854:ERVL-MaLR:LTR	Down
chr8	136932772	136933177	406	+	0	-3.15774	0	1	1	MSTA_dup10039:ERVL-MaLR:LTR	ESC_vs_Primed	NS	LTR	ERVL-MaLR	MSTA	MSTA_dup10039	MSTA_dup10039:ERVL-MaLR:LTR	Down
chr13	41531669	41531898	230	+	0	-3.24454	0	1	1	MSTA_dup15360:ERVL-MaLR:LTR	ESC_vs_Primed	NS	LTR	ERVL-MaLR	MSTA	MSTA_dup15360	MSTA_dup15360:ERVL-MaLR:LTR	Down
chr13	52671956	52672329	374	+	0	-2.97044	0	1	1	MSTA_dup15418:ERVL-MaLR:LTR	ESC_vs_Primed	NS	LTR	ERVL-MaLR	MSTA	MSTA_dup15418	MSTA_dup15418:ERVL-MaLR:LTR	Down
chr16	24476391	24476769	379	-	0	-2.48919	0	1	1	MSTA_dup17176:ERVL-MaLR:LTR	ESC_vs_Primed	NS	LTR	ERVL-MaLR	MSTA	MSTA_dup17176	MSTA_dup17176:ERVL-MaLR:LTR	Down
chr18	61495299	61495686	388	+	0	-2.12512	0	1	1	MSTA_dup18281:ERVL-MaLR:LTR	ESC_vs_Primed	NS	LTR	ERVL-MaLR	MSTA	MSTA_dup18281	MSTA_dup18281:ERVL-MaLR:LTR	Down
chr1	143183905	143184238	334	-	0	-3.591	0	1	1	MSTA_dup761:ERVL-MaLR:LTR	ESC_vs_Primed	NS	LTR	ERVL-MaLR	MSTA	MSTA_dup761	MSTA_dup761:ERVL-MaLR:LTR	Down
chr7	134398629	134399019	391	+	0	-3.09682	0	1	1	MSTA_dup8956:ERVL-MaLR:LTR	ESC_vs_Primed	NS	LTR	ERVL-MaLR	MSTA	MSTA_dup8956	MSTA_dup8956:ERVL-MaLR:LTR	Down
chr6	110906935	110907360	426	+	0	-2.29726	0	1	1	MSTB1_dup1909:ERVL-MaLR:LTR	ESC_vs_Primed	NS	LTR	ERVL-MaLR	MSTB1	MSTB1_dup1909	MSTB1_dup1909:ERVL-MaLR:LTR	Down
chr15	23820646	23821065	420	+	0	-1.99514	0	1	1	MSTB1_dup4166:ERVL-MaLR:LTR	ESC_vs_Primed	NS	LTR	ERVL-MaLR	MSTB1	MSTB1_dup4166	MSTB1_dup4166:ERVL-MaLR:LTR	Down
chr20	15789978	15790402	425	-	0	-2.29508	0	1	1	MSTB1_dup4804:ERVL-MaLR:LTR	ESC_vs_Primed	NS	LTR	ERVL-MaLR	MSTB1	MSTB1_dup4804	MSTB1_dup4804:ERVL-MaLR:LTR	Down
chr4	14254326	14254746	421	+	0	-3.3422	0	1	1	MSTB_dup1865:ERVL-MaLR:LTR	ESC_vs_Primed	NS	LTR	ERVL-MaLR	MSTB	MSTB_dup1865	MSTB_dup1865:ERVL-MaLR:LTR	Down
chr7	32954648	32955017	370	-	0	-2.83754	0	1	1	MSTB_dup3421:ERVL-MaLR:LTR	ESC_vs_Primed	NS	LTR	ERVL-MaLR	MSTB	MSTB_dup3421	MSTB_dup3421:ERVL-MaLR:LTR	Down
chrX	71950940	71951091	152	+	0	-3.13851	0	1	1	MSTB_dup4869:ERVL-MaLR:LTR	ESC_vs_Primed	NS	LTR	ERVL-MaLR	MSTB	MSTB_dup4869	MSTB_dup4869:ERVL-MaLR:LTR	Down
chr11	111433753	111434112	360	+	0	-2.15446	0	1	1	MSTC_dup2247:ERVL-MaLR:LTR	ESC_vs_Primed	NS	LTR	ERVL-MaLR	MSTC	MSTC_dup2247	MSTC_dup2247:ERVL-MaLR:LTR	Down
chr3	112199638	112200904	1267	-	0	-3.49257	0	1	1	MSTD-int_dup143:ERVL-MaLR:LTR	ESC_vs_Primed	NS	LTR	ERVL-MaLR	MSTD-int	MSTD-int_dup143	MSTD-int_dup143:ERVL-MaLR:LTR	Down
chr10	35687965	35688027	63	-	0	-2.11691	0	1	1	MamRep1161_dup1197:TcMar:DNA	ESC_vs_Primed	NS	DNA	TcMar	MamRep1161	MamRep1161_dup1197	MamRep1161_dup1197:TcMar:DNA	Down
chr19	41152526	41152693	168	-	0	-3.10102	0	1	1	MamRep38_dup1944:hAT:DNA	ESC_vs_Primed	NS	DNA	hAT	MamRep38	MamRep38_dup1944	MamRep38_dup1944:hAT:DNA	Down
chr11	61414316	61414631	316	-	0	-2.84262	0	1	1	MamRep4096_dup810:hAT:DNA	ESC_vs_Primed	NS	DNA	hAT	MamRep4096	MamRep4096_dup810	MamRep4096_dup810:hAT:DNA	Down
chr6	86202074	86202185	112	+	0	-3.29444	0	1	1	MamRep564_dup311:MamRep564:Unknown	ESC_vs_Primed	NS	Unknown	MamRep564	MamRep564	MamRep564_dup311	MamRep564_dup311:MamRep564:Unknown	Down
chr6	21356954	21357092	139	-	0	-2.82091	0	1	1	PRIMA41-int_dup147:ERV1:LTR	ESC_vs_Primed	NS	LTR	ERV1	PRIMA41-int	PRIMA41-int_dup147	PRIMA41-int_dup147:ERV1:LTR	Down
chr19	23883908	23884257	350	+	0	-2.67898	0	1	1	PRIMA41-int_dup377:ERV1:LTR	ESC_vs_Primed	NS	LTR	ERV1	PRIMA41-int	PRIMA41-int_dup377	PRIMA41-int_dup377:ERV1:LTR	Down
chr19	23884559	23885030	472	+	0	-2.79673	0	1	1	PRIMA41-int_dup378:ERV1:LTR	ESC_vs_Primed	NS	LTR	ERV1	PRIMA41-int	PRIMA41-int_dup378	PRIMA41-int_dup378:ERV1:LTR	Down
chr19	23885475	23886121	647	+	0	-2.03203	0	1	1	PRIMA41-int_dup381:ERV1:LTR	ESC_vs_Primed	NS	LTR	ERV1	PRIMA41-int	PRIMA41-int_dup381	PRIMA41-int_dup381:ERV1:LTR	Down
chr19	23886394	23887162	769	+	0	-1.62313	0	1	1	PRIMA41-int_dup382:ERV1:LTR	ESC_vs_Primed	NS	LTR	ERV1	PRIMA41-int	PRIMA41-int_dup382	PRIMA41-int_dup382:ERV1:LTR	Down
chr2	192611899	192612159	261	+	0	-3.4355	0	1	1	Plat_L3_dup641:CR1:LINE	ESC_vs_Primed	NS	LINE	CR1	Plat_L3	Plat_L3_dup641	Plat_L3_dup641:CR1:LINE	Down
chr19	36758822	36760421	1600	+	0	-3.46777	0	1	1	SST1_dup488:centr:Satellite	ESC_vs_Primed	NS	Satellite	centr	SST1	SST1_dup488	SST1_dup488:centr:Satellite	Down
chr3	181643102	181644451	1350	-	0	-3.29442	0	1	1	SVA_B_dup102:SVA_B:Other	ESC_vs_Primed	NS	Other	SVA_B	SVA_B	SVA_B_dup102	SVA_B_dup102:SVA_B:Other	Down
chr4	6838275	6839679	1405	-	0	-1.7108	0	1	1	SVA_B_dup107:SVA_B:Other	ESC_vs_Primed	NS	Other	SVA_B	SVA_B	SVA_B_dup107	SVA_B_dup107:SVA_B:Other	Down
chr4	48187835	48189464	1630	+	0	1.80927	0	1	1	SVA_B_dup111:SVA_B:Other	ESC_vs_Primed	NS	Other	SVA_B	SVA_B	SVA_B_dup111	SVA_B_dup111:SVA_B:Other	Down
chr4	151884302	151885990	1689	+	0	-1.71424	0	1	1	SVA_B_dup132:SVA_B:Other	ESC_vs_Primed	NS	Other	SVA_B	SVA_B	SVA_B_dup132	SVA_B_dup132:SVA_B:Other	Down
chr5	42978775	42979911	1137	+	0	-3.41179	0	1	1	SVA_B_dup140:SVA_B:Other	ESC_vs_Primed	NS	Other	SVA_B	SVA_B	SVA_B_dup140	SVA_B_dup140:SVA_B:Other	Down
chr5	111695978	111697232	1255	+	0	-3.33178	0	1	1	SVA_B_dup153:SVA_B:Other	ESC_vs_Primed	NS	Other	SVA_B	SVA_B	SVA_B_dup153	SVA_B_dup153:SVA_B:Other	Down
chr6	13133499	13135040	1542	+	0	-1.45822	0	1	1	SVA_B_dup161:SVA_B:Other	ESC_vs_Primed	NS	Other	SVA_B	SVA_B	SVA_B_dup161	SVA_B_dup161:SVA_B:Other	Down
chr6	25585776	25587246	1471	-	0	-3.07534	0	1	1	SVA_B_dup164:SVA_B:Other	ESC_vs_Primed	NS	Other	SVA_B	SVA_B	SVA_B_dup164	SVA_B_dup164:SVA_B:Other	Down
chr6	47411094	47412397	1304	-	0	-2.47491	0	1	1	SVA_B_dup173:SVA_B:Other	ESC_vs_Primed	NS	Other	SVA_B	SVA_B	SVA_B_dup173	SVA_B_dup173:SVA_B:Other	Down
chr7	64013979	64015384	1406	+	0	-3.26049	0	1	1	SVA_B_dup193:SVA_B:Other	ESC_vs_Primed	NS	Other	SVA_B	SVA_B	SVA_B_dup193	SVA_B_dup193:SVA_B:Other	Down
chr7	92173723	92175177	1455	-	0	-2.95744	0	1	1	SVA_B_dup195:SVA_B:Other	ESC_vs_Primed	NS	Other	SVA_B	SVA_B	SVA_B_dup195	SVA_B_dup195:SVA_B:Other	Down
chr8	42773567	42775096	1530	-	0	-3.12719	0	1	1	SVA_B_dup211:SVA_B:Other	ESC_vs_Primed	NS	Other	SVA_B	SVA_B	SVA_B_dup211	SVA_B_dup211:SVA_B:Other	Down
chrX	53748041	53749425	1385	+	0	-2.86359	0	1	1	SVA_B_dup252:SVA_B:Other	ESC_vs_Primed	NS	Other	SVA_B	SVA_B	SVA_B_dup252	SVA_B_dup252:SVA_B:Other	Down
chrX	71778888	71780428	1541	+	0	-2.87525	0	1	1	SVA_B_dup260:SVA_B:Other	ESC_vs_Primed	NS	Other	SVA_B	SVA_B	SVA_B_dup260	SVA_B_dup260:SVA_B:Other	Down
chr10	9314508	9315939	1432	-	0	-3.27882	0	1	1	SVA_B_dup278:SVA_B:Other	ESC_vs_Primed	NS	Other	SVA_B	SVA_B	SVA_B_dup278	SVA_B_dup278:SVA_B:Other	Down
chr10	32521830	32523241	1412	-	0	-3.12708	0	1	1	SVA_B_dup283:SVA_B:Other	ESC_vs_Primed	NS	Other	SVA_B	SVA_B	SVA_B_dup283	SVA_B_dup283:SVA_B:Other	Down
chr10	61503423	61504880	1458	+	0	-2.49923	0	1	1	SVA_B_dup288:SVA_B:Other	ESC_vs_Primed	NS	Other	SVA_B	SVA_B	SVA_B_dup288	SVA_B_dup288:SVA_B:Other	Down
chr11	47913824	47915299	1476	+	0	-0.130829	0	1	1	SVA_B_dup307:SVA_B:Other	ESC_vs_Primed	NS	Other	SVA_B	SVA_B	SVA_B_dup307	SVA_B_dup307:SVA_B:Other	Down
chr12	42743215	42744817	1603	-	0	-3.32396	0	1	1	SVA_B_dup328:SVA_B:Other	ESC_vs_Primed	NS	Other	SVA_B	SVA_B	SVA_B_dup328	SVA_B_dup328:SVA_B:Other	Down
chr15	52751359	52752877	1519	-	0	-2.3926	0	1	1	SVA_B_dup386:SVA_B:Other	ESC_vs_Primed	NS	Other	SVA_B	SVA_B	SVA_B_dup386	SVA_B_dup386:SVA_B:Other	Down
chr1	225802716	225804045	1330	+	0	-1.59866	0	1	1	SVA_B_dup39:SVA_B:Other	ESC_vs_Primed	NS	Other	SVA_B	SVA_B	SVA_B_dup39	SVA_B_dup39:SVA_B:Other	Down
chr17	8276459	8277959	1501	+	0	-3.16878	0	1	1	SVA_B_dup404:SVA_B:Other	ESC_vs_Primed	NS	Other	SVA_B	SVA_B	SVA_B_dup404	SVA_B_dup404:SVA_B:Other	Down
chr17	37489427	37490741	1315	+	0	-2.31768	0	1	1	SVA_B_dup411:SVA_B:Other	ESC_vs_Primed	NS	Other	SVA_B	SVA_B	SVA_B_dup411	SVA_B_dup411:SVA_B:Other	Down
chr1	227463285	227464792	1508	+	0	-2.21522	0	1	1	SVA_B_dup41:SVA_B:Other	ESC_vs_Primed	NS	Other	SVA_B	SVA_B	SVA_B_dup41	SVA_B_dup41:SVA_B:Other	Down
chr19	22885359	22886677	1319	-	0	-2.07995	0	1	1	SVA_B_dup445:SVA_B:Other	ESC_vs_Primed	NS	Other	SVA_B	SVA_B	SVA_B_dup445	SVA_B_dup445:SVA_B:Other	Down
chr19	23343033	23344614	1582	-	0	-2.68936	0	1	1	SVA_B_dup446:SVA_B:Other	ESC_vs_Primed	NS	Other	SVA_B	SVA_B	SVA_B_dup446	SVA_B_dup446:SVA_B:Other	Down
chr22	22201313	22202740	1428	+	0	-3.01042	0	1	1	SVA_B_dup460:SVA_B:Other	ESC_vs_Primed	NS	Other	SVA_B	SVA_B	SVA_B_dup460	SVA_B_dup460:SVA_B:Other	Down
chr2	38203996	38205494	1499	-	0	-0.855401	0	1	1	SVA_B_dup46:SVA_B:Other	ESC_vs_Primed	NS	Other	SVA_B	SVA_B	SVA_B_dup46	SVA_B_dup46:SVA_B:Other	Down
chr2	170711860	170713335	1476	-	0	-1.52465	0	1	1	SVA_B_dup62:SVA_B:Other	ESC_vs_Primed	NS	Other	SVA_B	SVA_B	SVA_B_dup62	SVA_B_dup62:SVA_B:Other	Down
chr2	201906659	201908168	1510	+	0	-1.59902	0	1	1	SVA_B_dup69:SVA_B:Other	ESC_vs_Primed	NS	Other	SVA_B	SVA_B	SVA_B_dup69	SVA_B_dup69:SVA_B:Other	Down
chr3	51641123	51642906	1784	-	0	-0.870974	0	1	1	SVA_B_dup74:SVA_B:Other	ESC_vs_Primed	NS	Other	SVA_B	SVA_B	SVA_B_dup74	SVA_B_dup74:SVA_B:Other	Down
chr3	72836852	72838245	1394	+	0	-2.53976	0	1	1	SVA_B_dup86:SVA_B:Other	ESC_vs_Primed	NS	Other	SVA_B	SVA_B	SVA_B_dup86	SVA_B_dup86:SVA_B:Other	Down
chr1	45203717	45204806	1090	+	0	-1.3858	0	1	1	SVA_B_dup8:SVA_B:Other	ESC_vs_Primed	NS	Other	SVA_B	SVA_B	SVA_B_dup8	SVA_B_dup8:SVA_B:Other	Down
chr1	11365137	11366669	1533	-	0	-1.76283	0	1	1	SVA_C:SVA_C:Other	ESC_vs_Primed	NS	Other	SVA_C	SVA_C	SVA_C	SVA_C:SVA_C:Other	Down
chr6	111337887	111339446	1560	-	0	-3.15357	0	1	1	SVA_C_dup114:SVA_C:Other	ESC_vs_Primed	NS	Other	SVA_C	SVA_C	SVA_C_dup114	SVA_C_dup114:SVA_C:Other	Down
chr7	64493301	64494762	1462	+	0	-3.405	0	1	1	SVA_C_dup122:SVA_C:Other	ESC_vs_Primed	NS	Other	SVA_C	SVA_C	SVA_C_dup122	SVA_C_dup122:SVA_C:Other	Down
chr7	64717714	64719160	1447	+	0	-2.28021	0	1	1	SVA_C_dup123:SVA_C:Other	ESC_vs_Primed	NS	Other	SVA_C	SVA_C	SVA_C_dup123	SVA_C_dup123:SVA_C:Other	Down
chr7	129115405	129117062	1658	-	0	1.40737	0	1	1	SVA_C_dup129:SVA_C:Other	ESC_vs_Primed	NS	Other	SVA_C	SVA_C	SVA_C_dup129	SVA_C_dup129:SVA_C:Other	Down
chr7	138785547	138786765	1219	+	0	-2.7027	0	1	1	SVA_C_dup130:SVA_C:Other	ESC_vs_Primed	NS	Other	SVA_C	SVA_C	SVA_C_dup130	SVA_C_dup130:SVA_C:Other	Down
chr1	145669624	145671178	1555	-	0	-3.16911	0	1	1	SVA_C_dup13:SVA_C:Other	ESC_vs_Primed	NS	Other	SVA_C	SVA_C	SVA_C_dup13	SVA_C_dup13:SVA_C:Other	Down
chr1	150822719	150824352	1634	+	0	-3.26388	0	1	1	SVA_C_dup14:SVA_C:Other	ESC_vs_Primed	NS	Other	SVA_C	SVA_C	SVA_C_dup14	SVA_C_dup14:SVA_C:Other	Down
chrX	96529644	96531307	1664	-	0	-2.94321	0	1	1	SVA_C_dup162:SVA_C:Other	ESC_vs_Primed	NS	Other	SVA_C	SVA_C	SVA_C_dup162	SVA_C_dup162:SVA_C:Other	Down
chr11	73485427	73486983	1557	+	0	-2.59295	0	1	1	SVA_C_dup192:SVA_C:Other	ESC_vs_Primed	NS	Other	SVA_C	SVA_C	SVA_C_dup192	SVA_C_dup192:SVA_C:Other	Down
chr12	25078502	25079902	1401	+	0	-2.37828	0	1	1	SVA_C_dup203:SVA_C:Other	ESC_vs_Primed	NS	Other	SVA_C	SVA_C	SVA_C_dup203	SVA_C_dup203:SVA_C:Other	Down
chr13	46736400	46737787	1388	+	0	0.607577	0	1	1	SVA_C_dup215:SVA_C:Other	ESC_vs_Primed	NS	Other	SVA_C	SVA_C	SVA_C_dup215	SVA_C_dup215:SVA_C:Other	Down
chr14	23700818	23702630	1813	+	0	-2.64479	0	1	1	SVA_C_dup219:SVA_C:Other	ESC_vs_Primed	NS	Other	SVA_C	SVA_C	SVA_C_dup219	SVA_C_dup219:SVA_C:Other	Down
chr15	61238433	61239907	1475	+	0	-3.41576	0	1	1	SVA_C_dup230:SVA_C:Other	ESC_vs_Primed	NS	Other	SVA_C	SVA_C	SVA_C_dup230	SVA_C_dup230:SVA_C:Other	Down
chr17	16214773	16216271	1499	-	0	-0.596384	0	1	1	SVA_C_dup240:SVA_C:Other	ESC_vs_Primed	NS	Other	SVA_C	SVA_C	SVA_C_dup240	SVA_C_dup240:SVA_C:Other	Down
chr1	180679340	180680767	1428	-	0	-3.41108	0	1	1	SVA_C_dup24:SVA_C:Other	ESC_vs_Primed	NS	Other	SVA_C	SVA_C	SVA_C_dup24	SVA_C_dup24:SVA_C:Other	Down
chr19	21890129	21891511	1383	+	0	-2.8192	0	1	1	SVA_C_dup255:SVA_C:Other	ESC_vs_Primed	NS	Other	SVA_C	SVA_C	SVA_C_dup255	SVA_C_dup255:SVA_C:Other	Down
chr19	22882603	22884139	1537	-	0	-1.78995	0	1	1	SVA_C_dup257:SVA_C:Other	ESC_vs_Primed	NS	Other	SVA_C	SVA_C	SVA_C_dup257	SVA_C_dup257:SVA_C:Other	Down
chr19	43142980	43144727	1748	-	0	-3.56024	0	1	1	SVA_C_dup264:SVA_C:Other	ESC_vs_Primed	NS	Other	SVA_C	SVA_C	SVA_C_dup264	SVA_C_dup264:SVA_C:Other	Down
chr20	10374960	10376476	1517	-	0	-0.800163	0	1	1	SVA_C_dup267:SVA_C:Other	ESC_vs_Primed	NS	Other	SVA_C	SVA_C	SVA_C_dup267	SVA_C_dup267:SVA_C:Other	Down
chr20	18355720	18356961	1242	-	0	-2.35167	0	1	1	SVA_C_dup270:SVA_C:Other	ESC_vs_Primed	NS	Other	SVA_C	SVA_C	SVA_C_dup270	SVA_C_dup270:SVA_C:Other	Down
chr21	27067288	27068746	1459	-	0	-1.14075	0	1	1	SVA_C_dup273:SVA_C:Other	ESC_vs_Primed	NS	Other	SVA_C	SVA_C	SVA_C_dup273	SVA_C_dup273:SVA_C:Other	Down
chr2	175972255	175973916	1662	+	0	-1.26111	0	1	1	SVA_C_dup44:SVA_C:Other	ESC_vs_Primed	NS	Other	SVA_C	SVA_C	SVA_C_dup44	SVA_C_dup44:SVA_C:Other	Down
chr3	47350265	47351468	1204	-	0	-2.63979	0	1	1	SVA_C_dup58:SVA_C:Other	ESC_vs_Primed	NS	Other	SVA_C	SVA_C	SVA_C_dup58	SVA_C_dup58:SVA_C:Other	Down
chr4	184739257	184740749	1493	-	0	-2.50951	0	1	1	SVA_C_dup82:SVA_C:Other	ESC_vs_Primed	NS	Other	SVA_C	SVA_C	SVA_C_dup82	SVA_C_dup82:SVA_C:Other	Down
chr5	65253069	65254498	1430	-	0	-1.08976	0	1	1	SVA_C_dup88:SVA_C:Other	ESC_vs_Primed	NS	Other	SVA_C	SVA_C	SVA_C_dup88	SVA_C_dup88:SVA_C:Other	Down
chr5	134744241	134745673	1433	+	0	-3.08649	0	1	1	SVA_C_dup95:SVA_C:Other	ESC_vs_Primed	NS	Other	SVA_C	SVA_C	SVA_C_dup95	SVA_C_dup95:SVA_C:Other	Down
chr1	100322018	100323420	1403	-	0	-3.11816	0	1	1	SVA_C_dup9:SVA_C:Other	ESC_vs_Primed	NS	Other	SVA_C	SVA_C	SVA_C_dup9	SVA_C_dup9:SVA_C:Other	Down
chr13	52653457	52655042	1586	+	0	0.300205	0	1	1	SVA_D_dup1000:SVA_D:Other	ESC_vs_Primed	NS	Other	SVA_D	SVA_D	SVA_D_dup1000	SVA_D_dup1000:SVA_D:Other	Down
chr14	20973494	20974336	843	+	0	-3.59063	0	1	1	SVA_D_dup1013:SVA_D:Other	ESC_vs_Primed	NS	Other	SVA_D	SVA_D	SVA_D_dup1013	SVA_D_dup1013:SVA_D:Other	Down
chr1	197374172	197375722	1551	+	0	-3.49626	0	1	1	SVA_D_dup101:SVA_D:Other	ESC_vs_Primed	NS	Other	SVA_D	SVA_D	SVA_D_dup101	SVA_D_dup101:SVA_D:Other	Down
chr14	42142257	42143363	1107	-	0	-3.40383	0	1	1	SVA_D_dup1022:SVA_D:Other	ESC_vs_Primed	NS	Other	SVA_D	SVA_D	SVA_D_dup1022	SVA_D_dup1022:SVA_D:Other	Down
chr14	63988690	63990445	1756	+	0	0.584941	0	1	1	SVA_D_dup1034:SVA_D:Other	ESC_vs_Primed	NS	Other	SVA_D	SVA_D	SVA_D_dup1034	SVA_D_dup1034:SVA_D:Other	Down
chr1	202159960	202161610	1651	-	0	-3.09539	0	1	1	SVA_D_dup103:SVA_D:Other	ESC_vs_Primed	NS	Other	SVA_D	SVA_D	SVA_D_dup103	SVA_D_dup103:SVA_D:Other	Down
chr14	76390633	76392402	1770	-	0	-3.12719	0	1	1	SVA_D_dup1042:SVA_D:Other	ESC_vs_Primed	NS	Other	SVA_D	SVA_D	SVA_D_dup1042	SVA_D_dup1042:SVA_D:Other	Down
chr1	202420321	202421730	1410	-	0	-2.86224	0	1	1	SVA_D_dup104:SVA_D:Other	ESC_vs_Primed	NS	Other	SVA_D	SVA_D	SVA_D_dup104	SVA_D_dup104:SVA_D:Other	Down
chr14	86295504	86297031	1528	-	0	-3.19506	0	1	1	SVA_D_dup1050:SVA_D:Other	ESC_vs_Primed	NS	Other	SVA_D	SVA_D	SVA_D_dup1050	SVA_D_dup1050:SVA_D:Other	Down
chr14	89971592	89973486	1895	+	0	-0.553075	0	1	1	SVA_D_dup1051:SVA_D:Other	ESC_vs_Primed	NS	Other	SVA_D	SVA_D	SVA_D_dup1051	SVA_D_dup1051:SVA_D:Other	Down
chr14	100646601	100648282	1682	+	0	-2.51794	0	1	1	SVA_D_dup1054:SVA_D:Other	ESC_vs_Primed	NS	Other	SVA_D	SVA_D	SVA_D_dup1054	SVA_D_dup1054:SVA_D:Other	Down
chr14	102638248	102639433	1186	-	0	-3.6183	0	1	1	SVA_D_dup1056:SVA_D:Other	ESC_vs_Primed	NS	Other	SVA_D	SVA_D	SVA_D_dup1056	SVA_D_dup1056:SVA_D:Other	Down
chr15	40974273	40975481	1209	+	0	-3.20795	0	1	1	SVA_D_dup1061:SVA_D:Other	ESC_vs_Primed	NS	Other	SVA_D	SVA_D	SVA_D_dup1061	SVA_D_dup1061:SVA_D:Other	Down
chr15	43306052	43307851	1800	+	0	-2.29134	0	1	1	SVA_D_dup1065:SVA_D:Other	ESC_vs_Primed	NS	Other	SVA_D	SVA_D	SVA_D_dup1065	SVA_D_dup1065:SVA_D:Other	Down
chr15	49841524	49843453	1930	-	0	-3.48286	0	1	1	SVA_D_dup1069:SVA_D:Other	ESC_vs_Primed	NS	Other	SVA_D	SVA_D	SVA_D_dup1069	SVA_D_dup1069:SVA_D:Other	Down
chr15	56401218	56402251	1034	+	0	-1.21305	0	1	1	SVA_D_dup1073:SVA_D:Other	ESC_vs_Primed	NS	Other	SVA_D	SVA_D	SVA_D_dup1073	SVA_D_dup1073:SVA_D:Other	Down
chr15	56402252	56403872	1621	+	0	-2.12153	0	1	1	SVA_D_dup1074:SVA_D:Other	ESC_vs_Primed	NS	Other	SVA_D	SVA_D	SVA_D_dup1074	SVA_D_dup1074:SVA_D:Other	Down
chr15	62982094	62983259	1166	-	0	-3.41179	0	1	1	SVA_D_dup1076:SVA_D:Other	ESC_vs_Primed	NS	Other	SVA_D	SVA_D	SVA_D_dup1076	SVA_D_dup1076:SVA_D:Other	Down
chr15	69256015	69257899	1885	-	0	-2.8309	0	1	1	SVA_D_dup1083:SVA_D:Other	ESC_vs_Primed	NS	Other	SVA_D	SVA_D	SVA_D_dup1083	SVA_D_dup1083:SVA_D:Other	Down
chr15	78812598	78813341	744	-	0	-3.43794	0	1	1	SVA_D_dup1091:SVA_D:Other	ESC_vs_Primed	NS	Other	SVA_D	SVA_D	SVA_D_dup1091	SVA_D_dup1091:SVA_D:Other	Down
chr1	10088444	10089824	1381	+	0	-3.05378	0	1	1	SVA_D_dup10:SVA_D:Other	ESC_vs_Primed	NS	Other	SVA_D	SVA_D	SVA_D_dup10	SVA_D_dup10:SVA_D:Other	Down
chr16	8164386	8165934	1549	+	0	0.965003	0	1	1	SVA_D_dup1106:SVA_D:Other	ESC_vs_Primed	NS	Other	SVA_D	SVA_D	SVA_D_dup1106	SVA_D_dup1106:SVA_D:Other	Down
chr16	29070842	29072393	1552	-	0	-3.39186	0	1	1	SVA_D_dup1113:SVA_D:Other	ESC_vs_Primed	NS	Other	SVA_D	SVA_D	SVA_D_dup1113	SVA_D_dup1113:SVA_D:Other	Down
chr1	212951732	212952844	1113	+	0	-1.94028	0	1	1	SVA_D_dup113:SVA_D:Other	ESC_vs_Primed	NS	Other	SVA_D	SVA_D	SVA_D_dup113	SVA_D_dup113:SVA_D:Other	Down
chr17	2409548	2411432	1885	+	0	-0.316171	0	1	1	SVA_D_dup1147:SVA_D:Other	ESC_vs_Primed	NS	Other	SVA_D	SVA_D	SVA_D_dup1147	SVA_D_dup1147:SVA_D:Other	Down
chr17	3015149	3016938	1790	-	0	-2.73668	0	1	1	SVA_D_dup1148:SVA_D:Other	ESC_vs_Primed	NS	Other	SVA_D	SVA_D	SVA_D_dup1148	SVA_D_dup1148:SVA_D:Other	Down
chr1	212952862	212953862	1001	+	0	-2.90203	0	1	1	SVA_D_dup114:SVA_D:Other	ESC_vs_Primed	NS	Other	SVA_D	SVA_D	SVA_D_dup114	SVA_D_dup114:SVA_D:Other	Down
chr17	3367299	3369090	1792	+	0	-1.92216	0	1	1	SVA_D_dup1150:SVA_D:Other	ESC_vs_Primed	NS	Other	SVA_D	SVA_D	SVA_D_dup1150	SVA_D_dup1150:SVA_D:Other	Down
chr17	15770110	15771695	1586	+	0	1.13339	0	1	1	SVA_D_dup1159:SVA_D:Other	ESC_vs_Primed	NS	Other	SVA_D	SVA_D	SVA_D_dup1159	SVA_D_dup1159:SVA_D:Other	Down
chr17	19378636	19380027	1392	+	0	-1.57616	0	1	1	SVA_D_dup1166:SVA_D:Other	ESC_vs_Primed	NS	Other	SVA_D	SVA_D	SVA_D_dup1166	SVA_D_dup1166:SVA_D:Other	Down
chr17	20587728	20589414	1687	+	0	-1.72295	0	1	1	SVA_D_dup1167:SVA_D:Other	ESC_vs_Primed	NS	Other	SVA_D	SVA_D	SVA_D_dup1167	SVA_D_dup1167:SVA_D:Other	Down
chr1	217696518	217698243	1726	-	0	-2.23701	0	1	1	SVA_D_dup116:SVA_D:Other	ESC_vs_Primed	NS	Other	SVA_D	SVA_D	SVA_D_dup116	SVA_D_dup116:SVA_D:Other	Down
chr17	27859374	27860875	1502	-	0	-3.10846	0	1	1	SVA_D_dup1172:SVA_D:Other	ESC_vs_Primed	NS	Other	SVA_D	SVA_D	SVA_D_dup1172	SVA_D_dup1172:SVA_D:Other	Down
chr17	36786464	36788520	2057	+	0	-2.41571	0	1	1	SVA_D_dup1177:SVA_D:Other	ESC_vs_Primed	NS	Other	SVA_D	SVA_D	SVA_D_dup1177	SVA_D_dup1177:SVA_D:Other	Down
chr17	37086259	37087994	1736	-	0	-1.96497	0	1	1	SVA_D_dup1179:SVA_D:Other	ESC_vs_Primed	NS	Other	SVA_D	SVA_D	SVA_D_dup1179	SVA_D_dup1179:SVA_D:Other	Down
chr1	219718312	219720226	1915	+	0	-0.257584	0	1	1	SVA_D_dup117:SVA_D:Other	ESC_vs_Primed	NS	Other	SVA_D	SVA_D	SVA_D_dup117	SVA_D_dup117:SVA_D:Other	Down
chr17	41528856	41530576	1721	+	0	-0.920044	0	1	1	SVA_D_dup1185:SVA_D:Other	ESC_vs_Primed	NS	Other	SVA_D	SVA_D	SVA_D_dup1185	SVA_D_dup1185:SVA_D:Other	Down
chr17	42314763	42315604	842	+	0	-0.688865	0	1	1	SVA_D_dup1186:SVA_D:Other	ESC_vs_Primed	NS	Other	SVA_D	SVA_D	SVA_D_dup1186	SVA_D_dup1186:SVA_D:Other	Down
chr17	57470876	57472439	1564	-	0	-3.18046	0	1	1	SVA_D_dup1196:SVA_D:Other	ESC_vs_Primed	NS	Other	SVA_D	SVA_D	SVA_D_dup1196	SVA_D_dup1196:SVA_D:Other	Down
chr17	78510657	78511880	1224	-	0	-3.26539	0	1	1	SVA_D_dup1204:SVA_D:Other	ESC_vs_Primed	NS	Other	SVA_D	SVA_D	SVA_D_dup1204	SVA_D_dup1204:SVA_D:Other	Down
chr17	79584690	79586244	1555	+	0	-2.91188	0	1	1	SVA_D_dup1205:SVA_D:Other	ESC_vs_Primed	NS	Other	SVA_D	SVA_D	SVA_D_dup1205	SVA_D_dup1205:SVA_D:Other	Down
chr18	12873245	12875325	2081	+	0	-3.13457	0	1	1	SVA_D_dup1212:SVA_D:Other	ESC_vs_Primed	NS	Other	SVA_D	SVA_D	SVA_D_dup1212	SVA_D_dup1212:SVA_D:Other	Down
chr18	55299332	55301135	1804	-	0	-1.5713	0	1	1	SVA_D_dup1225:SVA_D:Other	ESC_vs_Primed	NS	Other	SVA_D	SVA_D	SVA_D_dup1225	SVA_D_dup1225:SVA_D:Other	Down
chr19	1498618	1500000	1383	-	0	-2.97984	0	1	1	SVA_D_dup1232:SVA_D:Other	ESC_vs_Primed	NS	Other	SVA_D	SVA_D	SVA_D_dup1232	SVA_D_dup1232:SVA_D:Other	Down
chr19	6354799	6356476	1678	+	0	-2.15637	0	1	1	SVA_D_dup1234:SVA_D:Other	ESC_vs_Primed	NS	Other	SVA_D	SVA_D	SVA_D_dup1234	SVA_D_dup1234:SVA_D:Other	Down
chr1	226302000	226303681	1682	-	0	0.618779	0	1	1	SVA_D_dup123:SVA_D:Other	ESC_vs_Primed	NS	Other	SVA_D	SVA_D	SVA_D_dup123	SVA_D_dup123:SVA_D:Other	Down
chr1	227319817	227321658	1842	+	0	-0.783671	0	1	1	SVA_D_dup124:SVA_D:Other	ESC_vs_Primed	NS	Other	SVA_D	SVA_D	SVA_D_dup124	SVA_D_dup124:SVA_D:Other	Down
chr1	227897703	227899534	1832	-	0	-3.2063	0	1	1	SVA_D_dup125:SVA_D:Other	ESC_vs_Primed	NS	Other	SVA_D	SVA_D	SVA_D_dup125	SVA_D_dup125:SVA_D:Other	Down
chr19	39287788	39289464	1677	-	0	0.33028	0	1	1	SVA_D_dup1264:SVA_D:Other	ESC_vs_Primed	NS	Other	SVA_D	SVA_D	SVA_D_dup1264	SVA_D_dup1264:SVA_D:Other	Down
chr19	39345611	39347374	1764	-	0	0.862532	0	1	1	SVA_D_dup1265:SVA_D:Other	ESC_vs_Primed	NS	Other	SVA_D	SVA_D	SVA_D_dup1265	SVA_D_dup1265:SVA_D:Other	Down
chr19	41685628	41686357	730	+	0	-2.2004	0	1	1	SVA_D_dup1269:SVA_D:Other	ESC_vs_Primed	NS	Other	SVA_D	SVA_D	SVA_D_dup1269	SVA_D_dup1269:SVA_D:Other	Down
chr19	50643657	50645130	1474	+	0	-3.02919	0	1	1	SVA_D_dup1281:SVA_D:Other	ESC_vs_Primed	NS	Other	SVA_D	SVA_D	SVA_D_dup1281	SVA_D_dup1281:SVA_D:Other	Down
chr20	3421101	3422526	1426	-	0	-2.90045	0	1	1	SVA_D_dup1297:SVA_D:Other	ESC_vs_Primed	NS	Other	SVA_D	SVA_D	SVA_D_dup1297	SVA_D_dup1297:SVA_D:Other	Down
chr20	5681974	5683380	1407	+	0	-1.82647	0	1	1	SVA_D_dup1298:SVA_D:Other	ESC_vs_Primed	NS	Other	SVA_D	SVA_D	SVA_D_dup1298	SVA_D_dup1298:SVA_D:Other	Down
chr20	19658353	19660203	1851	-	0	-0.58298	0	1	1	SVA_D_dup1306:SVA_D:Other	ESC_vs_Primed	NS	Other	SVA_D	SVA_D	SVA_D_dup1306	SVA_D_dup1306:SVA_D:Other	Down
chr20	24606021	24607773	1753	-	0	-3.08611	0	1	1	SVA_D_dup1307:SVA_D:Other	ESC_vs_Primed	NS	Other	SVA_D	SVA_D	SVA_D_dup1307	SVA_D_dup1307:SVA_D:Other	Down
chr20	25541653	25543426	1774	+	0	-3.33241	0	1	1	SVA_D_dup1308:SVA_D:Other	ESC_vs_Primed	NS	Other	SVA_D	SVA_D	SVA_D_dup1308	SVA_D_dup1308:SVA_D:Other	Down
chr20	30059283	30060256	974	-	0	-3.50067	0	1	1	SVA_D_dup1313:SVA_D:Other	ESC_vs_Primed	NS	Other	SVA_D	SVA_D	SVA_D_dup1313	SVA_D_dup1313:SVA_D:Other	Down
chr20	30709007	30711015	2009	-	0	-2.32686	0	1	1	SVA_D_dup1314:SVA_D:Other	ESC_vs_Primed	NS	Other	SVA_D	SVA_D	SVA_D_dup1314	SVA_D_dup1314:SVA_D:Other	Down
chr20	35604150	35606104	1955	-	0	0.143353	0	1	1	SVA_D_dup1324:SVA_D:Other	ESC_vs_Primed	NS	Other	SVA_D	SVA_D	SVA_D_dup1324	SVA_D_dup1324:SVA_D:Other	Down
chr20	35629185	35630171	987	+	0	-3.46292	0	1	1	SVA_D_dup1326:SVA_D:Other	ESC_vs_Primed	NS	Other	SVA_D	SVA_D	SVA_D_dup1326	SVA_D_dup1326:SVA_D:Other	Down
chr20	44273659	44275470	1812	-	0	-3.25338	0	1	1	SVA_D_dup1336:SVA_D:Other	ESC_vs_Primed	NS	Other	SVA_D	SVA_D	SVA_D_dup1336	SVA_D_dup1336:SVA_D:Other	Down
chr20	52470321	52471770	1450	+	0	0.694847	0	1	1	SVA_D_dup1340:SVA_D:Other	ESC_vs_Primed	NS	Other	SVA_D	SVA_D	SVA_D_dup1340	SVA_D_dup1340:SVA_D:Other	Down
chr21	30382964	30385103	2140	+	0	-1.56717	0	1	1	SVA_D_dup1345:SVA_D:Other	ESC_vs_Primed	NS	Other	SVA_D	SVA_D	SVA_D_dup1345	SVA_D_dup1345:SVA_D:Other	Down
chr21	40528719	40530124	1406	+	0	0.924855	0	1	1	SVA_D_dup1348:SVA_D:Other	ESC_vs_Primed	NS	Other	SVA_D	SVA_D	SVA_D_dup1348	SVA_D_dup1348:SVA_D:Other	Down
chr22	19071195	19072620	1426	+	0	-3.14981	0	1	1	SVA_D_dup1353:SVA_D:Other	ESC_vs_Primed	NS	Other	SVA_D	SVA_D	SVA_D_dup1353	SVA_D_dup1353:SVA_D:Other	Down
chr22	43145975	43147309	1335	-	0	-2.18284	0	1	1	SVA_D_dup1372:SVA_D:Other	ESC_vs_Primed	NS	Other	SVA_D	SVA_D	SVA_D_dup1372	SVA_D_dup1372:SVA_D:Other	Down
chr2	15751006	15753178	2173	-	0	-1.44324	0	1	1	SVA_D_dup144:SVA_D:Other	ESC_vs_Primed	NS	Other	SVA_D	SVA_D	SVA_D_dup144	SVA_D_dup144:SVA_D:Other	Down
chr2	25856057	25857939	1883	+	0	-1.8987	0	1	1	SVA_D_dup147:SVA_D:Other	ESC_vs_Primed	NS	Other	SVA_D	SVA_D	SVA_D_dup147	SVA_D_dup147:SVA_D:Other	Down
chr2	36406439	36408320	1882	+	0	-2.31374	0	1	1	SVA_D_dup157:SVA_D:Other	ESC_vs_Primed	NS	Other	SVA_D	SVA_D	SVA_D_dup157	SVA_D_dup157:SVA_D:Other	Down
chr2	38629801	38631536	1736	+	0	-2.63029	0	1	1	SVA_D_dup159:SVA_D:Other	ESC_vs_Primed	NS	Other	SVA_D	SVA_D	SVA_D_dup159	SVA_D_dup159:SVA_D:Other	Down
chr2	44293508	44295518	2011	-	0	-3.36877	0	1	1	SVA_D_dup166:SVA_D:Other	ESC_vs_Primed	NS	Other	SVA_D	SVA_D	SVA_D_dup166	SVA_D_dup166:SVA_D:Other	Down
chr2	47660859	47661710	852	-	0	-3.591	0	1	1	SVA_D_dup169:SVA_D:Other	ESC_vs_Primed	NS	Other	SVA_D	SVA_D	SVA_D_dup169	SVA_D_dup169:SVA_D:Other	Down
chr2	64268482	64269645	1164	-	0	-1.6723	0	1	1	SVA_D_dup180:SVA_D:Other	ESC_vs_Primed	NS	Other	SVA_D	SVA_D	SVA_D_dup180	SVA_D_dup180:SVA_D:Other	Down
chr2	65565456	65566852	1397	+	0	-2.73201	0	1	1	SVA_D_dup181:SVA_D:Other	ESC_vs_Primed	NS	Other	SVA_D	SVA_D	SVA_D_dup181	SVA_D_dup181:SVA_D:Other	Down
chr2	74287652	74289390	1739	-	0	-2.70134	0	1	1	SVA_D_dup184:SVA_D:Other	ESC_vs_Primed	NS	Other	SVA_D	SVA_D	SVA_D_dup184	SVA_D_dup184:SVA_D:Other	Down
chr2	105867072	105868590	1519	+	0	-2.54033	0	1	1	SVA_D_dup189:SVA_D:Other	ESC_vs_Primed	NS	Other	SVA_D	SVA_D	SVA_D_dup189	SVA_D_dup189:SVA_D:Other	Down
chr2	128110253	128111835	1583	+	0	-1.26572	0	1	1	SVA_D_dup191:SVA_D:Other	ESC_vs_Primed	NS	Other	SVA_D	SVA_D	SVA_D_dup191	SVA_D_dup191:SVA_D:Other	Down
chr1	21379037	21380979	1943	+	0	-2.81291	0	1	1	SVA_D_dup19:SVA_D:Other	ESC_vs_Primed	NS	Other	SVA_D	SVA_D	SVA_D_dup19	SVA_D_dup19:SVA_D:Other	Down
chr2	153016223	153018028	1806	+	0	-2.39581	0	1	1	SVA_D_dup202:SVA_D:Other	ESC_vs_Primed	NS	Other	SVA_D	SVA_D	SVA_D_dup202	SVA_D_dup202:SVA_D:Other	Down
chr2	157307178	157309095	1918	-	0	-3.08121	0	1	1	SVA_D_dup203:SVA_D:Other	ESC_vs_Primed	NS	Other	SVA_D	SVA_D	SVA_D_dup203	SVA_D_dup203:SVA_D:Other	Down
chr2	168419160	168420171	1012	-	0	-3.18954	0	1	1	SVA_D_dup206:SVA_D:Other	ESC_vs_Primed	NS	Other	SVA_D	SVA_D	SVA_D_dup206	SVA_D_dup206:SVA_D:Other	Down
chr2	187336952	187338935	1984	+	0	-2.79292	0	1	1	SVA_D_dup216:SVA_D:Other	ESC_vs_Primed	NS	Other	SVA_D	SVA_D	SVA_D_dup216	SVA_D_dup216:SVA_D:Other	Down
chr2	192605988	192606767	780	+	0	-1.85918	0	1	1	SVA_D_dup220:SVA_D:Other	ESC_vs_Primed	NS	Other	SVA_D	SVA_D	SVA_D_dup220	SVA_D_dup220:SVA_D:Other	Down
chr2	192607152	192608132	981	+	0	-1.91358	0	1	1	SVA_D_dup221:SVA_D:Other	ESC_vs_Primed	NS	Other	SVA_D	SVA_D	SVA_D_dup221	SVA_D_dup221:SVA_D:Other	Down
chr2	198560178	198562182	2005	-	0	-2.41738	0	1	1	SVA_D_dup223:SVA_D:Other	ESC_vs_Primed	NS	Other	SVA_D	SVA_D	SVA_D_dup223	SVA_D_dup223:SVA_D:Other	Down
chr2	204071105	204072520	1416	+	0	-1.50329	0	1	1	SVA_D_dup227:SVA_D:Other	ESC_vs_Primed	NS	Other	SVA_D	SVA_D	SVA_D_dup227	SVA_D_dup227:SVA_D:Other	Down
chr2	204236653	204238195	1543	-	0	-3.01146	0	1	1	SVA_D_dup228:SVA_D:Other	ESC_vs_Primed	NS	Other	SVA_D	SVA_D	SVA_D_dup228	SVA_D_dup228:SVA_D:Other	Down
chr1	24014645	24016257	1613	+	0	-0.37689	0	1	1	SVA_D_dup22:SVA_D:Other	ESC_vs_Primed	NS	Other	SVA_D	SVA_D	SVA_D_dup22	SVA_D_dup22:SVA_D:Other	Down
chr1	24178935	24180547	1613	+	0	-3.3122	0	1	1	SVA_D_dup23:SVA_D:Other	ESC_vs_Primed	NS	Other	SVA_D	SVA_D	SVA_D_dup23	SVA_D_dup23:SVA_D:Other	Down
chr1	24261449	24262987	1539	+	0	1.85646	0	1	1	SVA_D_dup24:SVA_D:Other	ESC_vs_Primed	NS	Other	SVA_D	SVA_D	SVA_D_dup24	SVA_D_dup24:SVA_D:Other	Down
chr3	32704932	32706383	1452	+	0	-1.5941	0	1	1	SVA_D_dup257:SVA_D:Other	ESC_vs_Primed	NS	Other	SVA_D	SVA_D	SVA_D_dup257	SVA_D_dup257:SVA_D:Other	Down
chr1	24357916	24359387	1472	-	0	-1.83203	0	1	1	SVA_D_dup25:SVA_D:Other	ESC_vs_Primed	NS	Other	SVA_D	SVA_D	SVA_D_dup25	SVA_D_dup25:SVA_D:Other	Down
chr3	44861847	44863581	1735	-	0	-2.96431	0	1	1	SVA_D_dup261:SVA_D:Other	ESC_vs_Primed	NS	Other	SVA_D	SVA_D	SVA_D_dup261	SVA_D_dup261:SVA_D:Other	Down
chr3	46535392	46537171	1780	+	0	-1.14745	0	1	1	SVA_D_dup262:SVA_D:Other	ESC_vs_Primed	NS	Other	SVA_D	SVA_D	SVA_D_dup262	SVA_D_dup262:SVA_D:Other	Down
chr3	47297211	47298640	1430	+	0	-1.2914	0	1	1	SVA_D_dup265:SVA_D:Other	ESC_vs_Primed	NS	Other	SVA_D	SVA_D	SVA_D_dup265	SVA_D_dup265:SVA_D:Other	Down
chr3	48770906	48772886	1981	+	0	-0.51465	0	1	1	SVA_D_dup268:SVA_D:Other	ESC_vs_Primed	NS	Other	SVA_D	SVA_D	SVA_D_dup268	SVA_D_dup268:SVA_D:Other	Down
chr3	51345649	51347066	1418	-	0	-2.90678	0	1	1	SVA_D_dup275:SVA_D:Other	ESC_vs_Primed	NS	Other	SVA_D	SVA_D	SVA_D_dup275	SVA_D_dup275:SVA_D:Other	Down
chr1	27129383	27131339	1957	-	0	-0.190651	0	1	1	SVA_D_dup28:SVA_D:Other	ESC_vs_Primed	NS	Other	SVA_D	SVA_D	SVA_D_dup28	SVA_D_dup28:SVA_D:Other	Down
chr3	108842187	108843995	1809	+	0	-2.71975	0	1	1	SVA_D_dup290:SVA_D:Other	ESC_vs_Primed	NS	Other	SVA_D	SVA_D	SVA_D_dup290	SVA_D_dup290:SVA_D:Other	Down
chr3	112764489	112766439	1951	-	0	-3.12551	0	1	1	SVA_D_dup292:SVA_D:Other	ESC_vs_Primed	NS	Other	SVA_D	SVA_D	SVA_D_dup292	SVA_D_dup292:SVA_D:Other	Down
chr3	121407005	121408513	1509	+	0	-1.33411	0	1	1	SVA_D_dup296:SVA_D:Other	ESC_vs_Primed	NS	Other	SVA_D	SVA_D	SVA_D_dup296	SVA_D_dup296:SVA_D:Other	Down
chr3	186591023	186592864	1842	+	0	-1.2231	0	1	1	SVA_D_dup327:SVA_D:Other	ESC_vs_Primed	NS	Other	SVA_D	SVA_D	SVA_D_dup327	SVA_D_dup327:SVA_D:Other	Down
chr3	190190454	190191999	1546	+	0	-1.67706	0	1	1	SVA_D_dup329:SVA_D:Other	ESC_vs_Primed	NS	Other	SVA_D	SVA_D	SVA_D_dup329	SVA_D_dup329:SVA_D:Other	Down
chr4	543631	545209	1579	-	0	-1.8298	0	1	1	SVA_D_dup339:SVA_D:Other	ESC_vs_Primed	NS	Other	SVA_D	SVA_D	SVA_D_dup339	SVA_D_dup339:SVA_D:Other	Down
chr4	6978804	6980483	1680	+	0	0.656726	0	1	1	SVA_D_dup343:SVA_D:Other	ESC_vs_Primed	NS	Other	SVA_D	SVA_D	SVA_D_dup343	SVA_D_dup343:SVA_D:Other	Down
chr4	28515818	28517451	1634	-	0	-2.77195	0	1	1	SVA_D_dup346:SVA_D:Other	ESC_vs_Primed	NS	Other	SVA_D	SVA_D	SVA_D_dup346	SVA_D_dup346:SVA_D:Other	Down
chr4	40142219	40143764	1546	-	0	-2.1537	0	1	1	SVA_D_dup350:SVA_D:Other	ESC_vs_Primed	NS	Other	SVA_D	SVA_D	SVA_D_dup350	SVA_D_dup350:SVA_D:Other	Down
chr4	57559029	57560508	1480	-	0	-1.50908	0	1	1	SVA_D_dup358:SVA_D:Other	ESC_vs_Primed	NS	Other	SVA_D	SVA_D	SVA_D_dup358	SVA_D_dup358:SVA_D:Other	Down
chr4	58038670	58040267	1598	+	0	-1.67445	0	1	1	SVA_D_dup359:SVA_D:Other	ESC_vs_Primed	NS	Other	SVA_D	SVA_D	SVA_D_dup359	SVA_D_dup359:SVA_D:Other	Down
chr4	70627101	70628720	1620	+	0	-1.83383	0	1	1	SVA_D_dup362:SVA_D:Other	ESC_vs_Primed	NS	Other	SVA_D	SVA_D	SVA_D_dup362	SVA_D_dup362:SVA_D:Other	Down
chr4	123936339	123938270	1932	-	0	-1.89482	0	1	1	SVA_D_dup375:SVA_D:Other	ESC_vs_Primed	NS	Other	SVA_D	SVA_D	SVA_D_dup375	SVA_D_dup375:SVA_D:Other	Down
chr4	139774641	139776433	1793	+	0	-3.19439	0	1	1	SVA_D_dup377:SVA_D:Other	ESC_vs_Primed	NS	Other	SVA_D	SVA_D	SVA_D_dup377	SVA_D_dup377:SVA_D:Other	Down
chr4	148278390	148280058	1669	+	0	-2.83901	0	1	1	SVA_D_dup378:SVA_D:Other	ESC_vs_Primed	NS	Other	SVA_D	SVA_D	SVA_D_dup378	SVA_D_dup378:SVA_D:Other	Down
chr4	152446905	152448727	1823	-	0	-3.6183	0	1	1	SVA_D_dup380:SVA_D:Other	ESC_vs_Primed	NS	Other	SVA_D	SVA_D	SVA_D_dup380	SVA_D_dup380:SVA_D:Other	Down
chr4	160443867	160444783	917	+	0	-3.21049	0	1	1	SVA_D_dup383:SVA_D:Other	ESC_vs_Primed	NS	Other	SVA_D	SVA_D	SVA_D_dup383	SVA_D_dup383:SVA_D:Other	Down
chr4	160445465	160446443	979	+	0	-2.63733	0	1	1	SVA_D_dup384:SVA_D:Other	ESC_vs_Primed	NS	Other	SVA_D	SVA_D	SVA_D_dup384	SVA_D_dup384:SVA_D:Other	Down
chr4	175215198	175216179	982	-	0	-3.55615	0	1	1	SVA_D_dup389:SVA_D:Other	ESC_vs_Primed	NS	Other	SVA_D	SVA_D	SVA_D_dup389	SVA_D_dup389:SVA_D:Other	Down
chr1	38362462	38363408	947	+	0	-3.46399	0	1	1	SVA_D_dup38:SVA_D:Other	ESC_vs_Primed	NS	Other	SVA_D	SVA_D	SVA_D_dup38	SVA_D_dup38:SVA_D:Other	Down
chr4	183961294	183962868	1575	-	0	-3.0226	0	1	1	SVA_D_dup392:SVA_D:Other	ESC_vs_Primed	NS	Other	SVA_D	SVA_D	SVA_D_dup392	SVA_D_dup392:SVA_D:Other	Down
chr4	188912092	188913149	1058	-	0	-3.56024	0	1	1	SVA_D_dup395:SVA_D:Other	ESC_vs_Primed	NS	Other	SVA_D	SVA_D	SVA_D_dup395	SVA_D_dup395:SVA_D:Other	Down
chr5	75631246	75632583	1338	-	0	-2.30035	0	1	1	SVA_D_dup433:SVA_D:Other	ESC_vs_Primed	NS	Other	SVA_D	SVA_D	SVA_D_dup433	SVA_D_dup433:SVA_D:Other	Down
chr5	76279689	76281775	2087	-	0	-2.43684	0	1	1	SVA_D_dup435:SVA_D:Other	ESC_vs_Primed	NS	Other	SVA_D	SVA_D	SVA_D_dup435	SVA_D_dup435:SVA_D:Other	Down
chr5	79596365	79598167	1803	+	0	-1.89815	0	1	1	SVA_D_dup439:SVA_D:Other	ESC_vs_Primed	NS	Other	SVA_D	SVA_D	SVA_D_dup439	SVA_D_dup439:SVA_D:Other	Down
chr5	81278385	81280269	1885	-	0	-0.116126	0	1	1	SVA_D_dup442:SVA_D:Other	ESC_vs_Primed	NS	Other	SVA_D	SVA_D	SVA_D_dup442	SVA_D_dup442:SVA_D:Other	Down
chr5	87911038	87912636	1599	+	0	-2.42043	0	1	1	SVA_D_dup444:SVA_D:Other	ESC_vs_Primed	NS	Other	SVA_D	SVA_D	SVA_D_dup444	SVA_D_dup444:SVA_D:Other	Down
chr5	138111733	138113595	1863	-	0	-0.154488	0	1	1	SVA_D_dup458:SVA_D:Other	ESC_vs_Primed	NS	Other	SVA_D	SVA_D	SVA_D_dup458	SVA_D_dup458:SVA_D:Other	Down
chr6	15415046	15416973	1928	-	0	-3.28086	0	1	1	SVA_D_dup479:SVA_D:Other	ESC_vs_Primed	NS	Other	SVA_D	SVA_D	SVA_D_dup479	SVA_D_dup479:SVA_D:Other	Down
chr6	15725807	15727588	1782	-	0	-1.95635	0	1	1	SVA_D_dup480:SVA_D:Other	ESC_vs_Primed	NS	Other	SVA_D	SVA_D	SVA_D_dup480	SVA_D_dup480:SVA_D:Other	Down
chr6	32351967	32353899	1933	-	0	-2.16537	0	1	1	SVA_D_dup498:SVA_D:Other	ESC_vs_Primed	NS	Other	SVA_D	SVA_D	SVA_D_dup498	SVA_D_dup498:SVA_D:Other	Down
chr6	33026723	33028574	1852	-	0	-1.73817	0	1	1	SVA_D_dup499:SVA_D:Other	ESC_vs_Primed	NS	Other	SVA_D	SVA_D	SVA_D_dup499	SVA_D_dup499:SVA_D:Other	Down
chr1	52646720	52648436	1717	+	0	-1.15583	0	1	1	SVA_D_dup49:SVA_D:Other	ESC_vs_Primed	NS	Other	SVA_D	SVA_D	SVA_D_dup49	SVA_D_dup49:SVA_D:Other	Down
chr6	56688784	56690317	1534	+	0	-0.772541	0	1	1	SVA_D_dup510:SVA_D:Other	ESC_vs_Primed	NS	Other	SVA_D	SVA_D	SVA_D_dup510	SVA_D_dup510:SVA_D:Other	Down
chr6	74311192	74312172	981	+	0	-2.30722	0	1	1	SVA_D_dup513:SVA_D:Other	ESC_vs_Primed	NS	Other	SVA_D	SVA_D	SVA_D_dup513	SVA_D_dup513:SVA_D:Other	Down
chr6	74369588	74371468	1881	-	0	0.56018	0	1	1	SVA_D_dup515:SVA_D:Other	ESC_vs_Primed	NS	Other	SVA_D	SVA_D	SVA_D_dup515	SVA_D_dup515:SVA_D:Other	Down
chr6	88460109	88461852	1744	-	0	-0.935597	0	1	1	SVA_D_dup522:SVA_D:Other	ESC_vs_Primed	NS	Other	SVA_D	SVA_D	SVA_D_dup522	SVA_D_dup522:SVA_D:Other	Down
chr6	108123914	108125270	1357	+	0	-1.505	0	1	1	SVA_D_dup526:SVA_D:Other	ESC_vs_Primed	NS	Other	SVA_D	SVA_D	SVA_D_dup526	SVA_D_dup526:SVA_D:Other	Down
chr6	155286733	155288566	1834	-	0	-0.77901	0	1	1	SVA_D_dup544:SVA_D:Other	ESC_vs_Primed	NS	Other	SVA_D	SVA_D	SVA_D_dup544	SVA_D_dup544:SVA_D:Other	Down
chr7	2341725	2343603	1879	+	0	-3.19196	0	1	1	SVA_D_dup548:SVA_D:Other	ESC_vs_Primed	NS	Other	SVA_D	SVA_D	SVA_D_dup548	SVA_D_dup548:SVA_D:Other	Down
chr7	7013998	7015756	1759	-	0	-2.7922	0	1	1	SVA_D_dup553:SVA_D:Other	ESC_vs_Primed	NS	Other	SVA_D	SVA_D	SVA_D_dup553	SVA_D_dup553:SVA_D:Other	Down
chr7	16828690	16830711	2022	-	0	-3.30434	0	1	1	SVA_D_dup556:SVA_D:Other	ESC_vs_Primed	NS	Other	SVA_D	SVA_D	SVA_D_dup556	SVA_D_dup556:SVA_D:Other	Down
chr7	26187082	26188695	1614	+	0	-3.21157	0	1	1	SVA_D_dup559:SVA_D:Other	ESC_vs_Primed	NS	Other	SVA_D	SVA_D	SVA_D_dup559	SVA_D_dup559:SVA_D:Other	Down
chr7	54734725	54736467	1743	-	0	0.120181	0	1	1	SVA_D_dup570:SVA_D:Other	ESC_vs_Primed	NS	Other	SVA_D	SVA_D	SVA_D_dup570	SVA_D_dup570:SVA_D:Other	Down
chr7	55378898	55379920	1023	+	0	-3.40383	0	1	1	SVA_D_dup571:SVA_D:Other	ESC_vs_Primed	NS	Other	SVA_D	SVA_D	SVA_D_dup571	SVA_D_dup571:SVA_D:Other	Down
chr7	55469239	55471173	1935	-	0	-3.58688	0	1	1	SVA_D_dup572:SVA_D:Other	ESC_vs_Primed	NS	Other	SVA_D	SVA_D	SVA_D_dup572	SVA_D_dup572:SVA_D:Other	Down
chr7	64244517	64246091	1575	+	0	-3.32459	0	1	1	SVA_D_dup580:SVA_D:Other	ESC_vs_Primed	NS	Other	SVA_D	SVA_D	SVA_D_dup580	SVA_D_dup580:SVA_D:Other	Down
chr7	100119858	100120982	1125	-	0	-2.46869	0	1	1	SVA_D_dup593:SVA_D:Other	ESC_vs_Primed	NS	Other	SVA_D	SVA_D	SVA_D_dup593	SVA_D_dup593:SVA_D:Other	Down
chr7	100121214	100122236	1023	-	0	-1.5313	0	1	1	SVA_D_dup594:SVA_D:Other	ESC_vs_Primed	NS	Other	SVA_D	SVA_D	SVA_D_dup594	SVA_D_dup594:SVA_D:Other	Down
chr7	105050469	105052241	1773	-	0	-2.41428	0	1	1	SVA_D_dup598:SVA_D:Other	ESC_vs_Primed	NS	Other	SVA_D	SVA_D	SVA_D_dup598	SVA_D_dup598:SVA_D:Other	Down
chr7	129115184	129115386	203	-	0	-3.01146	0	1	1	SVA_D_dup606:SVA_D:Other	ESC_vs_Primed	NS	Other	SVA_D	SVA_D	SVA_D_dup606	SVA_D_dup606:SVA_D:Other	Down
chr7	132861694	132863088	1395	+	0	-2.74062	0	1	1	SVA_D_dup611:SVA_D:Other	ESC_vs_Primed	NS	Other	SVA_D	SVA_D	SVA_D_dup611	SVA_D_dup611:SVA_D:Other	Down
chr7	147498420	147499862	1443	-	0	-2.91154	0	1	1	SVA_D_dup617:SVA_D:Other	ESC_vs_Primed	NS	Other	SVA_D	SVA_D	SVA_D_dup617	SVA_D_dup617:SVA_D:Other	Down
chr8	57983371	57984835	1465	-	0	-2.7754	0	1	1	SVA_D_dup645:SVA_D:Other	ESC_vs_Primed	NS	Other	SVA_D	SVA_D	SVA_D_dup645	SVA_D_dup645:SVA_D:Other	Down
chr1	109078098	109079480	1383	-	0	-1.79929	0	1	1	SVA_D_dup65:SVA_D:Other	ESC_vs_Primed	NS	Other	SVA_D	SVA_D	SVA_D_dup65	SVA_D_dup65:SVA_D:Other	Down
chr9	16976741	16978368	1628	-	0	-3.14254	0	1	1	SVA_D_dup677:SVA_D:Other	ESC_vs_Primed	NS	Other	SVA_D	SVA_D	SVA_D_dup677	SVA_D_dup677:SVA_D:Other	Down
chr9	34136813	34138764	1952	+	0	-1.17974	0	1	1	SVA_D_dup681:SVA_D:Other	ESC_vs_Primed	NS	Other	SVA_D	SVA_D	SVA_D_dup681	SVA_D_dup681:SVA_D:Other	Down
chr9	88187987	88189399	1413	+	0	-2.81451	0	1	1	SVA_D_dup693:SVA_D:Other	ESC_vs_Primed	NS	Other	SVA_D	SVA_D	SVA_D_dup693	SVA_D_dup693:SVA_D:Other	Down
chr9	90859016	90860914	1899	-	0	-3.00674	0	1	1	SVA_D_dup697:SVA_D:Other	ESC_vs_Primed	NS	Other	SVA_D	SVA_D	SVA_D_dup697	SVA_D_dup697:SVA_D:Other	Down
chr9	102829439	102831589	2151	+	0	-0.933296	0	1	1	SVA_D_dup703:SVA_D:Other	ESC_vs_Primed	NS	Other	SVA_D	SVA_D	SVA_D_dup703	SVA_D_dup703:SVA_D:Other	Down
chr9	110033456	110034082	627	+	0	-3.11334	0	1	1	SVA_D_dup704:SVA_D:Other	ESC_vs_Primed	NS	Other	SVA_D	SVA_D	SVA_D_dup704	SVA_D_dup704:SVA_D:Other	Down
chr9	112859255	112860461	1207	-	0	-3.40781	0	1	1	SVA_D_dup707:SVA_D:Other	ESC_vs_Primed	NS	Other	SVA_D	SVA_D	SVA_D_dup707	SVA_D_dup707:SVA_D:Other	Down
chr9	125628646	125629747	1102	+	0	-2.34678	0	1	1	SVA_D_dup713:SVA_D:Other	ESC_vs_Primed	NS	Other	SVA_D	SVA_D	SVA_D_dup713	SVA_D_dup713:SVA_D:Other	Down
chr9	125629748	125631014	1267	+	0	-2.13367	0	1	1	SVA_D_dup714:SVA_D:Other	ESC_vs_Primed	NS	Other	SVA_D	SVA_D	SVA_D_dup714	SVA_D_dup714:SVA_D:Other	Down
chr9	125818761	125820365	1605	-	0	-0.63469	0	1	1	SVA_D_dup715:SVA_D:Other	ESC_vs_Primed	NS	Other	SVA_D	SVA_D	SVA_D_dup715	SVA_D_dup715:SVA_D:Other	Down
chr9	128542937	128543849	913	-	0	-3.47179	0	1	1	SVA_D_dup719:SVA_D:Other	ESC_vs_Primed	NS	Other	SVA_D	SVA_D	SVA_D_dup719	SVA_D_dup719:SVA_D:Other	Down
chrX	41470976	41472901	1926	+	0	-1.12109	0	1	1	SVA_D_dup739:SVA_D:Other	ESC_vs_Primed	NS	Other	SVA_D	SVA_D	SVA_D_dup739	SVA_D_dup739:SVA_D:Other	Down
chrX	48517223	48518949	1727	-	0	-3.40001	0	1	1	SVA_D_dup746:SVA_D:Other	ESC_vs_Primed	NS	Other	SVA_D	SVA_D	SVA_D_dup746	SVA_D_dup746:SVA_D:Other	Down
chrX	51022113	51023820	1708	+	0	-3.19837	0	1	1	SVA_D_dup747:SVA_D:Other	ESC_vs_Primed	NS	Other	SVA_D	SVA_D	SVA_D_dup747	SVA_D_dup747:SVA_D:Other	Down
chrX	99978130	99979868	1739	+	0	-3.4476	0	1	1	SVA_D_dup775:SVA_D:Other	ESC_vs_Primed	NS	Other	SVA_D	SVA_D	SVA_D_dup775	SVA_D_dup775:SVA_D:Other	Down
chr10	43342119	43343771	1653	+	0	-3.48692	0	1	1	SVA_D_dup805:SVA_D:Other	ESC_vs_Primed	NS	Other	SVA_D	SVA_D	SVA_D_dup805	SVA_D_dup805:SVA_D:Other	Down
chr10	43959831	43961629	1799	-	0	-1.72049	0	1	1	SVA_D_dup806:SVA_D:Other	ESC_vs_Primed	NS	Other	SVA_D	SVA_D	SVA_D_dup806	SVA_D_dup806:SVA_D:Other	Down
chr10	61455825	61457495	1671	+	0	-3.09572	0	1	1	SVA_D_dup812:SVA_D:Other	ESC_vs_Primed	NS	Other	SVA_D	SVA_D	SVA_D_dup812	SVA_D_dup812:SVA_D:Other	Down
chr10	69450616	69452514	1899	+	0	-3.29053	0	1	1	SVA_D_dup814:SVA_D:Other	ESC_vs_Primed	NS	Other	SVA_D	SVA_D	SVA_D_dup814	SVA_D_dup814:SVA_D:Other	Down
chr10	73628416	73630264	1849	-	0	-1.44024	0	1	1	SVA_D_dup817:SVA_D:Other	ESC_vs_Primed	NS	Other	SVA_D	SVA_D	SVA_D_dup817	SVA_D_dup817:SVA_D:Other	Down
chr10	75448717	75450383	1667	+	0	0.925181	0	1	1	SVA_D_dup819:SVA_D:Other	ESC_vs_Primed	NS	Other	SVA_D	SVA_D	SVA_D_dup819	SVA_D_dup819:SVA_D:Other	Down
chr10	80227714	80229497	1784	-	0	-3.4435	0	1	1	SVA_D_dup821:SVA_D:Other	ESC_vs_Primed	NS	Other	SVA_D	SVA_D	SVA_D_dup821	SVA_D_dup821:SVA_D:Other	Down
chr10	99287233	99289549	2317	-	0	-1.30113	0	1	1	SVA_D_dup828:SVA_D:Other	ESC_vs_Primed	NS	Other	SVA_D	SVA_D	SVA_D_dup828	SVA_D_dup828:SVA_D:Other	Down
chr10	102036283	102037584	1302	+	0	-1.91093	0	1	1	SVA_D_dup831:SVA_D:Other	ESC_vs_Primed	NS	Other	SVA_D	SVA_D	SVA_D_dup831	SVA_D_dup831:SVA_D:Other	Down
chr10	102037602	102038579	978	+	0	-2.32357	0	1	1	SVA_D_dup832:SVA_D:Other	ESC_vs_Primed	NS	Other	SVA_D	SVA_D	SVA_D_dup832	SVA_D_dup832:SVA_D:Other	Down
chr10	112526084	112528030	1947	-	0	-0.487036	0	1	1	SVA_D_dup835:SVA_D:Other	ESC_vs_Primed	NS	Other	SVA_D	SVA_D	SVA_D_dup835	SVA_D_dup835:SVA_D:Other	Down
chr10	116546458	116548082	1625	+	0	-2.63921	0	1	1	SVA_D_dup836:SVA_D:Other	ESC_vs_Primed	NS	Other	SVA_D	SVA_D	SVA_D_dup836	SVA_D_dup836:SVA_D:Other	Down
chr10	120940814	120942736	1923	-	0	-2.17482	0	1	1	SVA_D_dup837:SVA_D:Other	ESC_vs_Primed	NS	Other	SVA_D	SVA_D	SVA_D_dup837	SVA_D_dup837:SVA_D:Other	Down
chr10	121019924	121021456	1533	-	0	-2.85399	0	1	1	SVA_D_dup838:SVA_D:Other	ESC_vs_Primed	NS	Other	SVA_D	SVA_D	SVA_D_dup838	SVA_D_dup838:SVA_D:Other	Down
chr10	121553538	121555624	2087	-	0	-2.12777	0	1	1	SVA_D_dup839:SVA_D:Other	ESC_vs_Primed	NS	Other	SVA_D	SVA_D	SVA_D_dup839	SVA_D_dup839:SVA_D:Other	Down
chr11	47060247	47061054	808	-	0	-0.450161	0	1	1	SVA_D_dup859:SVA_D:Other	ESC_vs_Primed	NS	Other	SVA_D	SVA_D	SVA_D_dup859	SVA_D_dup859:SVA_D:Other	Down
chr11	59466492	59468034	1543	+	0	-1.18326	0	1	1	SVA_D_dup864:SVA_D:Other	ESC_vs_Primed	NS	Other	SVA_D	SVA_D	SVA_D_dup864	SVA_D_dup864:SVA_D:Other	Down
chr11	73646655	73648767	2113	-	0	-2.17636	0	1	1	SVA_D_dup883:SVA_D:Other	ESC_vs_Primed	NS	Other	SVA_D	SVA_D	SVA_D_dup883	SVA_D_dup883:SVA_D:Other	Down
chr11	75587894	75589957	2064	-	0	0.340704	0	1	1	SVA_D_dup885:SVA_D:Other	ESC_vs_Primed	NS	Other	SVA_D	SVA_D	SVA_D_dup885	SVA_D_dup885:SVA_D:Other	Down
chr11	86589268	86590488	1221	+	0	-2.65008	0	1	1	SVA_D_dup896:SVA_D:Other	ESC_vs_Primed	NS	Other	SVA_D	SVA_D	SVA_D_dup896	SVA_D_dup896:SVA_D:Other	Down
chr11	86590500	86591501	1002	+	0	-2.94019	0	1	1	SVA_D_dup897:SVA_D:Other	ESC_vs_Primed	NS	Other	SVA_D	SVA_D	SVA_D_dup897	SVA_D_dup897:SVA_D:Other	Down
chr11	89593163	89594765	1603	+	0	-2.09755	0	1	1	SVA_D_dup898:SVA_D:Other	ESC_vs_Primed	NS	Other	SVA_D	SVA_D	SVA_D_dup898	SVA_D_dup898:SVA_D:Other	Down
chr11	89716059	89717682	1624	-	0	-2.90045	0	1	1	SVA_D_dup899:SVA_D:Other	ESC_vs_Primed	NS	Other	SVA_D	SVA_D	SVA_D_dup899	SVA_D_dup899:SVA_D:Other	Down
chr1	176026481	176027908	1428	+	0	-1.19245	0	1	1	SVA_D_dup90:SVA_D:Other	ESC_vs_Primed	NS	Other	SVA_D	SVA_D	SVA_D_dup90	SVA_D_dup90:SVA_D:Other	Down
chr11	129717303	129718401	1099	-	0	-3.51407	0	1	1	SVA_D_dup910:SVA_D:Other	ESC_vs_Primed	NS	Other	SVA_D	SVA_D	SVA_D_dup910	SVA_D_dup910:SVA_D:Other	Down
chr12	12567638	12568480	843	-	0	-3.591	0	1	1	SVA_D_dup917:SVA_D:Other	ESC_vs_Primed	NS	Other	SVA_D	SVA_D	SVA_D_dup917	SVA_D_dup917:SVA_D:Other	Down
chr12	26937305	26938099	795	+	0	0.270402	0	1	1	SVA_D_dup920:SVA_D:Other	ESC_vs_Primed	NS	Other	SVA_D	SVA_D	SVA_D_dup920	SVA_D_dup920:SVA_D:Other	Down
chr12	28026233	28027801	1569	+	0	-1.99704	0	1	1	SVA_D_dup921:SVA_D:Other	ESC_vs_Primed	NS	Other	SVA_D	SVA_D	SVA_D_dup921	SVA_D_dup921:SVA_D:Other	Down
chr12	49829429	49830392	964	-	0	-2.18542	0	1	1	SVA_D_dup931:SVA_D:Other	ESC_vs_Primed	NS	Other	SVA_D	SVA_D	SVA_D_dup931	SVA_D_dup931:SVA_D:Other	Down
chr12	49830806	49831664	859	-	0	-2.60183	0	1	1	SVA_D_dup932:SVA_D:Other	ESC_vs_Primed	NS	Other	SVA_D	SVA_D	SVA_D_dup932	SVA_D_dup932:SVA_D:Other	Down
chr12	55872248	55873908	1661	-	0	-1.0954	0	1	1	SVA_D_dup938:SVA_D:Other	ESC_vs_Primed	NS	Other	SVA_D	SVA_D	SVA_D_dup938	SVA_D_dup938:SVA_D:Other	Down
chr1	179008867	179010815	1949	-	0	-0.534197	0	1	1	SVA_D_dup93:SVA_D:Other	ESC_vs_Primed	NS	Other	SVA_D	SVA_D	SVA_D_dup93	SVA_D_dup93:SVA_D:Other	Down
chr12	76334786	76336717	1932	+	0	-2.80364	0	1	1	SVA_D_dup946:SVA_D:Other	ESC_vs_Primed	NS	Other	SVA_D	SVA_D	SVA_D_dup946	SVA_D_dup946:SVA_D:Other	Down
chr12	80700601	80702792	2192	-	0	-3.20071	0	1	1	SVA_D_dup949:SVA_D:Other	ESC_vs_Primed	NS	Other	SVA_D	SVA_D	SVA_D_dup949	SVA_D_dup949:SVA_D:Other	Down
chr12	95628463	95630244	1782	-	0	-2.30997	0	1	1	SVA_D_dup951:SVA_D:Other	ESC_vs_Primed	NS	Other	SVA_D	SVA_D	SVA_D_dup951	SVA_D_dup951:SVA_D:Other	Down
chr12	100688365	100689535	1171	-	0	-3.29832	0	1	1	SVA_D_dup957:SVA_D:Other	ESC_vs_Primed	NS	Other	SVA_D	SVA_D	SVA_D_dup957	SVA_D_dup957:SVA_D:Other	Down
chr1	179387125	179388800	1676	-	0	-3.25991	0	1	1	SVA_D_dup95:SVA_D:Other	ESC_vs_Primed	NS	Other	SVA_D	SVA_D	SVA_D_dup95	SVA_D_dup95:SVA_D:Other	Down
chr12	122071619	122072660	1042	-	0	-2.23893	0	1	1	SVA_D_dup969:SVA_D:Other	ESC_vs_Primed	NS	Other	SVA_D	SVA_D	SVA_D_dup969	SVA_D_dup969:SVA_D:Other	Down
chr13	19247426	19248904	1479	+	0	-2.34479	0	1	1	SVA_D_dup976:SVA_D:Other	ESC_vs_Primed	NS	Other	SVA_D	SVA_D	SVA_D_dup976	SVA_D_dup976:SVA_D:Other	Down
chr13	24546063	24547240	1178	-	0	-3.26873	0	1	1	SVA_D_dup978:SVA_D:Other	ESC_vs_Primed	NS	Other	SVA_D	SVA_D	SVA_D_dup978	SVA_D_dup978:SVA_D:Other	Down
chr13	25543831	25545367	1537	-	0	-1.66802	0	1	1	SVA_D_dup979:SVA_D:Other	ESC_vs_Primed	NS	Other	SVA_D	SVA_D	SVA_D_dup979	SVA_D_dup979:SVA_D:Other	Down
chr13	30843191	30845063	1873	+	0	-2.76851	0	1	1	SVA_D_dup984:SVA_D:Other	ESC_vs_Primed	NS	Other	SVA_D	SVA_D	SVA_D_dup984	SVA_D_dup984:SVA_D:Other	Down
chr13	31412722	31414778	2057	-	0	-2.19065	0	1	1	SVA_D_dup985:SVA_D:Other	ESC_vs_Primed	NS	Other	SVA_D	SVA_D	SVA_D_dup985	SVA_D_dup985:SVA_D:Other	Down
chr13	32573590	32575276	1687	+	0	-1.62842	0	1	1	SVA_D_dup986:SVA_D:Other	ESC_vs_Primed	NS	Other	SVA_D	SVA_D	SVA_D_dup986	SVA_D_dup986:SVA_D:Other	Down
chr13	41473906	41474749	844	+	0	-3.07164	0	1	1	SVA_D_dup991:SVA_D:Other	ESC_vs_Primed	NS	Other	SVA_D	SVA_D	SVA_D_dup991	SVA_D_dup991:SVA_D:Other	Down
chr13	45255922	45257586	1665	-	0	-3.26868	0	1	1	SVA_D_dup996:SVA_D:Other	ESC_vs_Primed	NS	Other	SVA_D	SVA_D	SVA_D_dup996	SVA_D_dup996:SVA_D:Other	Down
chr1	192825472	192826538	1067	+	0	-1.4469	0	1	1	SVA_D_dup99:SVA_D:Other	ESC_vs_Primed	NS	Other	SVA_D	SVA_D	SVA_D_dup99	SVA_D_dup99:SVA_D:Other	Down
chr1	8013016	8013618	603	+	0	-3.32787	0	1	1	SVA_E:SVA_E:Other	ESC_vs_Primed	NS	Other	SVA_E	SVA_E	SVA_E	SVA_E:SVA_E:Other	Down
chr7	23676846	23678353	1508	+	0	-3.06051	0	1	1	SVA_E_dup112:SVA_E:Other	ESC_vs_Primed	NS	Other	SVA_E	SVA_E	SVA_E_dup112	SVA_E_dup112:SVA_E:Other	Down
chr7	64722828	64723789	962	+	0	-2.70952	0	1	1	SVA_E_dup114:SVA_E:Other	ESC_vs_Primed	NS	Other	SVA_E	SVA_E	SVA_E_dup114	SVA_E_dup114:SVA_E:Other	Down
chr7	140062538	140063510	973	+	0	-3.25189	0	1	1	SVA_E_dup121:SVA_E:Other	ESC_vs_Primed	NS	Other	SVA_E	SVA_E	SVA_E_dup121	SVA_E_dup121:SVA_E:Other	Down
chr8	43035393	43036225	833	-	0	-3.07391	0	1	1	SVA_E_dup131:SVA_E:Other	ESC_vs_Primed	NS	Other	SVA_E	SVA_E	SVA_E_dup131	SVA_E_dup131:SVA_E:Other	Down
chr16	5251748	5253733	1986	-	0	-3.30967	0	1	1	SVA_E_dup189:SVA_E:Other	ESC_vs_Primed	NS	Other	SVA_E	SVA_E	SVA_E_dup189	SVA_E_dup189:SVA_E:Other	Down
chr1	46189629	46191758	2130	+	0	-0.0718663	0	1	1	SVA_E_dup19:SVA_E:Other	ESC_vs_Primed	NS	Other	SVA_E	SVA_E	SVA_E_dup19	SVA_E_dup19:SVA_E:Other	Down
chr19	53422449	53423743	1295	+	0	-1.55455	0	1	1	SVA_E_dup219:SVA_E:Other	ESC_vs_Primed	NS	Other	SVA_E	SVA_E	SVA_E_dup219	SVA_E_dup219:SVA_E:Other	Down
chr1	64666169	64667951	1783	+	0	-3.23769	0	1	1	SVA_E_dup23:SVA_E:Other	ESC_vs_Primed	NS	Other	SVA_E	SVA_E	SVA_E_dup23	SVA_E_dup23:SVA_E:Other	Down
chr2	27779579	27780909	1331	-	0	-3.26372	0	1	1	SVA_E_dup39:SVA_E:Other	ESC_vs_Primed	NS	Other	SVA_E	SVA_E	SVA_E_dup39	SVA_E_dup39:SVA_E:Other	Down
chr2	201547372	201548520	1149	-	0	-2.53412	0	1	1	SVA_E_dup54:SVA_E:Other	ESC_vs_Primed	NS	Other	SVA_E	SVA_E	SVA_E_dup54	SVA_E_dup54:SVA_E:Other	Down
chr2	201548549	201549443	895	-	0	-2.64493	0	1	1	SVA_E_dup55:SVA_E:Other	ESC_vs_Primed	NS	Other	SVA_E	SVA_E	SVA_E_dup55	SVA_E_dup55:SVA_E:Other	Down
chr2	208474495	208475382	888	+	0	-3.35467	0	1	1	SVA_E_dup58:SVA_E:Other	ESC_vs_Primed	NS	Other	SVA_E	SVA_E	SVA_E_dup58	SVA_E_dup58:SVA_E:Other	Down
chr2	215699020	215701068	2049	-	0	-2.1141	0	1	1	SVA_E_dup60:SVA_E:Other	ESC_vs_Primed	NS	Other	SVA_E	SVA_E	SVA_E_dup60	SVA_E_dup60:SVA_E:Other	Down
chr3	130587104	130588286	1183	+	0	-3.10331	0	1	1	SVA_E_dup70:SVA_E:Other	ESC_vs_Primed	NS	Other	SVA_E	SVA_E	SVA_E_dup70	SVA_E_dup70:SVA_E:Other	Down
chr1	21142235	21143749	1515	+	0	-2.61705	0	1	1	SVA_E_dup8:SVA_E:Other	ESC_vs_Primed	NS	Other	SVA_E	SVA_E	SVA_E_dup8	SVA_E_dup8:SVA_E:Other	Down
chr5	43086628	43087600	973	-	0	-3.05004	0	1	1	SVA_E_dup91:SVA_E:Other	ESC_vs_Primed	NS	Other	SVA_E	SVA_E	SVA_E_dup91	SVA_E_dup91:SVA_E:Other	Down
chr5	43088188	43089267	1080	-	0	-2.41595	0	1	1	SVA_E_dup92:SVA_E:Other	ESC_vs_Primed	NS	Other	SVA_E	SVA_E	SVA_E_dup92	SVA_E_dup92:SVA_E:Other	Down
chr2	128546113	128547239	1127	-	0	-2.56667	0	1	1	SVA_F_dup141:SVA_F:Other	ESC_vs_Primed	NS	Other	SVA_F	SVA_F	SVA_F_dup141	SVA_F_dup141:SVA_F:Other	Down
chr2	203399005	203400834	1830	-	0	-1.84899	0	1	1	SVA_F_dup167:SVA_F:Other	ESC_vs_Primed	NS	Other	SVA_F	SVA_F	SVA_F_dup167	SVA_F_dup167:SVA_F:Other	Down
chr2	219710662	219712071	1410	+	0	-2.4798	0	1	1	SVA_F_dup171:SVA_F:Other	ESC_vs_Primed	NS	Other	SVA_F	SVA_F	SVA_F_dup171	SVA_F_dup171:SVA_F:Other	Down
chr3	11528305	11529773	1469	-	0	-1.94158	0	1	1	SVA_F_dup179:SVA_F:Other	ESC_vs_Primed	NS	Other	SVA_F	SVA_F	SVA_F_dup179	SVA_F_dup179:SVA_F:Other	Down
chr1	28178643	28179474	832	+	0	-3.31832	0	1	1	SVA_F_dup17:SVA_F:Other	ESC_vs_Primed	NS	Other	SVA_F	SVA_F	SVA_F_dup17	SVA_F_dup17:SVA_F:Other	Down
chr3	17746892	17747393	502	-	0	-2.17423	0	1	1	SVA_F_dup181:SVA_F:Other	ESC_vs_Primed	NS	Other	SVA_F	SVA_F	SVA_F_dup181	SVA_F_dup181:SVA_F:Other	Down
chr3	132189977	132191094	1118	-	0	-1.24312	0	1	1	SVA_F_dup232:SVA_F:Other	ESC_vs_Primed	NS	Other	SVA_F	SVA_F	SVA_F_dup232	SVA_F_dup232:SVA_F:Other	Down
chr3	179008082	179009531	1450	-	0	-3.46272	0	1	1	SVA_F_dup241:SVA_F:Other	ESC_vs_Primed	NS	Other	SVA_F	SVA_F	SVA_F_dup241	SVA_F_dup241:SVA_F:Other	Down
chr1	33518100	33519087	988	+	0	-2.05366	0	1	1	SVA_F_dup24:SVA_F:Other	ESC_vs_Primed	NS	Other	SVA_F	SVA_F	SVA_F_dup24	SVA_F_dup24:SVA_F:Other	Down
chr4	48365830	48366925	1096	-	0	-1.03455	0	1	1	SVA_F_dup252:SVA_F:Other	ESC_vs_Primed	NS	Other	SVA_F	SVA_F	SVA_F_dup252	SVA_F_dup252:SVA_F:Other	Down
chr1	39699459	39701100	1642	-	0	-2.48047	0	1	1	SVA_F_dup25:SVA_F:Other	ESC_vs_Primed	NS	Other	SVA_F	SVA_F	SVA_F_dup25	SVA_F_dup25:SVA_F:Other	Down
chr5	75466929	75467427	499	+	0	-3.16483	0	1	1	SVA_F_dup297:SVA_F:Other	ESC_vs_Primed	NS	Other	SVA_F	SVA_F	SVA_F_dup297	SVA_F_dup297:SVA_F:Other	Down
chr5	168069656	168071472	1817	-	0	-2.79327	0	1	1	SVA_F_dup326:SVA_F:Other	ESC_vs_Primed	NS	Other	SVA_F	SVA_F	SVA_F_dup326	SVA_F_dup326:SVA_F:Other	Down
chr6	15189830	15190821	992	+	0	-1.82055	0	1	1	SVA_F_dup339:SVA_F:Other	ESC_vs_Primed	NS	Other	SVA_F	SVA_F	SVA_F_dup339	SVA_F_dup339:SVA_F:Other	Down
chr6	27451875	27453315	1441	-	0	-3.01146	0	1	1	SVA_F_dup345:SVA_F:Other	ESC_vs_Primed	NS	Other	SVA_F	SVA_F	SVA_F_dup345	SVA_F_dup345:SVA_F:Other	Down
chr6	32563115	32564606	1492	-	0	-3.15963	0	1	1	SVA_F_dup353:SVA_F:Other	ESC_vs_Primed	NS	Other	SVA_F	SVA_F	SVA_F_dup353	SVA_F_dup353:SVA_F:Other	Down
chr6	35307505	35308770	1266	+	0	-3.4315	0	1	1	SVA_F_dup357:SVA_F:Other	ESC_vs_Primed	NS	Other	SVA_F	SVA_F	SVA_F_dup357	SVA_F_dup357:SVA_F:Other	Down
chr6	43547641	43548627	987	-	0	-3.30997	0	1	1	SVA_F_dup362:SVA_F:Other	ESC_vs_Primed	NS	Other	SVA_F	SVA_F	SVA_F_dup362	SVA_F_dup362:SVA_F:Other	Down
chr1	54698260	54700037	1778	+	0	-3.02554	0	1	1	SVA_F_dup36:SVA_F:Other	ESC_vs_Primed	NS	Other	SVA_F	SVA_F	SVA_F_dup36	SVA_F_dup36:SVA_F:Other	Down
chr6	162759313	162761189	1877	+	0	-3.30485	0	1	1	SVA_F_dup387:SVA_F:Other	ESC_vs_Primed	NS	Other	SVA_F	SVA_F	SVA_F_dup387	SVA_F_dup387:SVA_F:Other	Down
chr7	2306935	2308182	1248	+	0	-2.19081	0	1	1	SVA_F_dup393:SVA_F:Other	ESC_vs_Primed	NS	Other	SVA_F	SVA_F	SVA_F_dup393	SVA_F_dup393:SVA_F:Other	Down
chr7	64268965	64270853	1889	-	0	-2.00307	0	1	1	SVA_F_dup406:SVA_F:Other	ESC_vs_Primed	NS	Other	SVA_F	SVA_F	SVA_F_dup406	SVA_F_dup406:SVA_F:Other	Down
chr1	21713570	21714798	1229	+	0	-3.13097	0	1	1	SVA_F_dup4:SVA_F:Other	ESC_vs_Primed	NS	Other	SVA_F	SVA_F	SVA_F_dup4	SVA_F_dup4:SVA_F:Other	Down
chr1	113316616	113317602	987	+	0	-2.90561	0	1	1	SVA_F_dup52:SVA_F:Other	ESC_vs_Primed	NS	Other	SVA_F	SVA_F	SVA_F_dup52	SVA_F_dup52:SVA_F:Other	Down
chr1	113611439	113612184	746	+	0	-3.25223	0	1	1	SVA_F_dup54:SVA_F:Other	ESC_vs_Primed	NS	Other	SVA_F	SVA_F	SVA_F_dup54	SVA_F_dup54:SVA_F:Other	Down
chrX	30619647	30620473	827	+	0	-3.0507	0	1	1	SVA_F_dup550:SVA_F:Other	ESC_vs_Primed	NS	Other	SVA_F	SVA_F	SVA_F_dup550	SVA_F_dup550:SVA_F:Other	Down
chr1	113612185	113612759	575	+	0	-3.58275	0	1	1	SVA_F_dup55:SVA_F:Other	ESC_vs_Primed	NS	Other	SVA_F	SVA_F	SVA_F_dup55	SVA_F_dup55:SVA_F:Other	Down
chrX	114582201	114582891	691	-	0	-2.22726	0	1	1	SVA_F_dup581:SVA_F:Other	ESC_vs_Primed	NS	Other	SVA_F	SVA_F	SVA_F_dup581	SVA_F_dup581:SVA_F:Other	Down
chr10	17670347	17672000	1654	-	0	-3.0434	0	1	1	SVA_F_dup591:SVA_F:Other	ESC_vs_Primed	NS	Other	SVA_F	SVA_F	SVA_F_dup591	SVA_F_dup591:SVA_F:Other	Down
chr1	150700421	150702477	2057	-	0	-0.879291	0	1	1	SVA_F_dup60:SVA_F:Other	ESC_vs_Primed	NS	Other	SVA_F	SVA_F	SVA_F_dup60	SVA_F_dup60:SVA_F:Other	Down
chr10	99034871	99035630	760	+	0	-3.39795	0	1	1	SVA_F_dup617:SVA_F:Other	ESC_vs_Primed	NS	Other	SVA_F	SVA_F	SVA_F_dup617	SVA_F_dup617:SVA_F:Other	Down
chr1	150753326	150755021	1696	+	0	-0.535957	0	1	1	SVA_F_dup61:SVA_F:Other	ESC_vs_Primed	NS	Other	SVA_F	SVA_F	SVA_F_dup61	SVA_F_dup61:SVA_F:Other	Down
chr10	101853336	101854321	986	+	0	-2.51032	0	1	1	SVA_F_dup627:SVA_F:Other	ESC_vs_Primed	NS	Other	SVA_F	SVA_F	SVA_F_dup627	SVA_F_dup627:SVA_F:Other	Down
chr1	151623072	151624660	1589	-	0	-2.15365	0	1	1	SVA_F_dup62:SVA_F:Other	ESC_vs_Primed	NS	Other	SVA_F	SVA_F	SVA_F_dup62	SVA_F_dup62:SVA_F:Other	Down
chr11	44684520	44686193	1674	+	0	-3.50547	0	1	1	SVA_F_dup646:SVA_F:Other	ESC_vs_Primed	NS	Other	SVA_F	SVA_F	SVA_F_dup646	SVA_F_dup646:SVA_F:Other	Down
chr11	47060022	47060229	208	-	0	-3.14474	0	1	1	SVA_F_dup649:SVA_F:Other	ESC_vs_Primed	NS	Other	SVA_F	SVA_F	SVA_F_dup649	SVA_F_dup649:SVA_F:Other	Down
chr11	95053390	95055219	1830	-	0	-3.50067	0	1	1	SVA_F_dup677:SVA_F:Other	ESC_vs_Primed	NS	Other	SVA_F	SVA_F	SVA_F_dup677	SVA_F_dup677:SVA_F:Other	Down
chr11	129960153	129961162	1010	-	0	-2.872	0	1	1	SVA_F_dup686:SVA_F:Other	ESC_vs_Primed	NS	Other	SVA_F	SVA_F	SVA_F_dup686	SVA_F_dup686:SVA_F:Other	Down
chr11	129961176	129962628	1453	-	0	-3.09609	0	1	1	SVA_F_dup687:SVA_F:Other	ESC_vs_Primed	NS	Other	SVA_F	SVA_F	SVA_F_dup687	SVA_F_dup687:SVA_F:Other	Down
chr12	26938130	26938356	227	+	0	-3.45691	0	1	1	SVA_F_dup696:SVA_F:Other	ESC_vs_Primed	NS	Other	SVA_F	SVA_F	SVA_F_dup696	SVA_F_dup696:SVA_F:Other	Down
chr12	49830406	49830793	388	-	0	-2.60117	0	1	1	SVA_F_dup708:SVA_F:Other	ESC_vs_Primed	NS	Other	SVA_F	SVA_F	SVA_F_dup708	SVA_F_dup708:SVA_F:Other	Down
chr12	56468876	56470558	1683	-	0	-0.0327411	0	1	1	SVA_F_dup709:SVA_F:Other	ESC_vs_Primed	NS	Other	SVA_F	SVA_F	SVA_F_dup709	SVA_F_dup709:SVA_F:Other	Down
chr13	21759854	21761595	1742	-	0	-0.0978661	0	1	1	SVA_F_dup734:SVA_F:Other	ESC_vs_Primed	NS	Other	SVA_F	SVA_F	SVA_F_dup734	SVA_F_dup734:SVA_F:Other	Down
chr13	50166272	50168379	2108	+	0	1.79229	0	1	1	SVA_F_dup747:SVA_F:Other	ESC_vs_Primed	NS	Other	SVA_F	SVA_F	SVA_F_dup747	SVA_F_dup747:SVA_F:Other	Down
chr14	20974370	20974770	401	+	0	-3.53172	0	1	1	SVA_F_dup755:SVA_F:Other	ESC_vs_Primed	NS	Other	SVA_F	SVA_F	SVA_F_dup755	SVA_F_dup755:SVA_F:Other	Down
chr14	35507780	35508279	500	+	0	-3.53014	0	1	1	SVA_F_dup760:SVA_F:Other	ESC_vs_Primed	NS	Other	SVA_F	SVA_F	SVA_F_dup760	SVA_F_dup760:SVA_F:Other	Down
chr14	50540707	50541651	945	+	0	-3.52199	0	1	1	SVA_F_dup768:SVA_F:Other	ESC_vs_Primed	NS	Other	SVA_F	SVA_F	SVA_F_dup768	SVA_F_dup768:SVA_F:Other	Down
chr15	40186351	40186558	208	-	0	-3.29832	0	1	1	SVA_F_dup787:SVA_F:Other	ESC_vs_Primed	NS	Other	SVA_F	SVA_F	SVA_F_dup787	SVA_F_dup787:SVA_F:Other	Down
chr15	55594426	55595137	712	+	0	-3.4395	0	1	1	SVA_F_dup792:SVA_F:Other	ESC_vs_Primed	NS	Other	SVA_F	SVA_F	SVA_F_dup792	SVA_F_dup792:SVA_F:Other	Down
chr1	24319206	24320195	990	-	0	-3.45972	0	1	1	SVA_F_dup7:SVA_F:Other	ESC_vs_Primed	NS	Other	SVA_F	SVA_F	SVA_F_dup7	SVA_F_dup7:SVA_F:Other	Down
chr16	2851338	2852861	1524	-	0	-0.86301	0	1	1	SVA_F_dup820:SVA_F:Other	ESC_vs_Primed	NS	Other	SVA_F	SVA_F	SVA_F_dup820	SVA_F_dup820:SVA_F:Other	Down
chr16	28427206	28429159	1954	+	0	-1.33359	0	1	1	SVA_F_dup826:SVA_F:Other	ESC_vs_Primed	NS	Other	SVA_F	SVA_F	SVA_F_dup826	SVA_F_dup826:SVA_F:Other	Down
chr16	56773650	56774916	1267	-	0	-3.277	0	1	1	SVA_F_dup835:SVA_F:Other	ESC_vs_Primed	NS	Other	SVA_F	SVA_F	SVA_F_dup835	SVA_F_dup835:SVA_F:Other	Down
chr16	70238901	70239876	976	+	0	-2.08171	0	1	1	SVA_F_dup839:SVA_F:Other	ESC_vs_Primed	NS	Other	SVA_F	SVA_F	SVA_F_dup839	SVA_F_dup839:SVA_F:Other	Down
chr17	41124316	41126028	1713	+	0	-0.240212	0	1	1	SVA_F_dup865:SVA_F:Other	ESC_vs_Primed	NS	Other	SVA_F	SVA_F	SVA_F_dup865	SVA_F_dup865:SVA_F:Other	Down
chr19	20260593	20261511	919	-	0	-2.07001	0	1	1	SVA_F_dup900:SVA_F:Other	ESC_vs_Primed	NS	Other	SVA_F	SVA_F	SVA_F_dup900	SVA_F_dup900:SVA_F:Other	Down
chr19	40614109	40615602	1494	-	0	-3.01104	0	1	1	SVA_F_dup925:SVA_F:Other	ESC_vs_Primed	NS	Other	SVA_F	SVA_F	SVA_F_dup925	SVA_F_dup925:SVA_F:Other	Down
chr20	5007570	5009319	1750	+	0	-0.59424	0	1	1	SVA_F_dup936:SVA_F:Other	ESC_vs_Primed	NS	Other	SVA_F	SVA_F	SVA_F_dup936	SVA_F_dup936:SVA_F:Other	Down
chr20	33740705	33741529	825	+	0	-0.706162	0	1	1	SVA_F_dup951:SVA_F:Other	ESC_vs_Primed	NS	Other	SVA_F	SVA_F	SVA_F_dup951	SVA_F_dup951:SVA_F:Other	Down
chr2	11042073	11044034	1962	-	0	-0.060585	0	1	1	SVA_F_dup97:SVA_F:Other	ESC_vs_Primed	NS	Other	SVA_F	SVA_F	SVA_F_dup97	SVA_F_dup97:SVA_F:Other	Down
chr11	78905334	78906907	1574	+	0	-3.29053	0	1	1	THE1A-int_dup1018:ERVL-MaLR:LTR	ESC_vs_Primed	NS	LTR	ERVL-MaLR	THE1A-int	THE1A-int_dup1018	THE1A-int_dup1018:ERVL-MaLR:LTR	Down
chr19	23887530	23889043	1514	+	0	-0.861609	0	1	1	THE1A-int_dup1370:ERVL-MaLR:LTR	ESC_vs_Primed	NS	LTR	ERVL-MaLR	THE1A-int	THE1A-int_dup1370	THE1A-int_dup1370:ERVL-MaLR:LTR	Down
chr2	188494341	188495918	1578	+	0	-3.6183	0	1	1	THE1A-int_dup215:ERVL-MaLR:LTR	ESC_vs_Primed	NS	LTR	ERVL-MaLR	THE1A-int	THE1A-int_dup215	THE1A-int_dup215:ERVL-MaLR:LTR	Down
chr1	15632392	15633957	1566	+	0	-3.24108	0	1	1	THE1A-int_dup3:ERVL-MaLR:LTR	ESC_vs_Primed	NS	LTR	ERVL-MaLR	THE1A-int	THE1A-int_dup3	THE1A-int_dup3:ERVL-MaLR:LTR	Down
chr19	23887175	23887529	355	+	0	-3.14635	0	1	1	THE1A_dup4001:ERVL-MaLR:LTR	ESC_vs_Primed	NS	LTR	ERVL-MaLR	THE1A	THE1A_dup4001	THE1A_dup4001:ERVL-MaLR:LTR	Down
chr19	23889434	23889813	380	+	0	-2.13936	0	1	1	THE1A_dup4002:ERVL-MaLR:LTR	ESC_vs_Primed	NS	LTR	ERVL-MaLR	THE1A	THE1A_dup4002	THE1A_dup4002:ERVL-MaLR:LTR	Down
chr21	17726038	17726387	350	+	0	-2.07852	0	1	1	THE1A_dup4100:ERVL-MaLR:LTR	ESC_vs_Primed	NS	LTR	ERVL-MaLR	THE1A	THE1A_dup4100	THE1A_dup4100:ERVL-MaLR:LTR	Down
chr7	14036871	14037540	670	-	0	-0.736611	0	1	1	THE1B-int_dup2009:ERVL-MaLR:LTR	ESC_vs_Primed	NS	LTR	ERVL-MaLR	THE1B-int	THE1B-int_dup2009	THE1B-int_dup2009:ERVL-MaLR:LTR	Down
chr17	65326956	65328514	1559	+	0	-2.36498	0	1	1	THE1B-int_dup3946:ERVL-MaLR:LTR	ESC_vs_Primed	NS	LTR	ERVL-MaLR	THE1B-int	THE1B-int_dup3946	THE1B-int_dup3946:ERVL-MaLR:LTR	Down
chr21	42834502	42835921	1420	+	0	-2.80844	0	1	1	THE1B-int_dup4158:ERVL-MaLR:LTR	ESC_vs_Primed	NS	LTR	ERVL-MaLR	THE1B-int	THE1B-int_dup4158	THE1B-int_dup4158:ERVL-MaLR:LTR	Down
chr7	104553963	104554180	218	-	0	-1.93338	0	1	1	THE1B_dup10087:ERVL-MaLR:LTR	ESC_vs_Primed	NS	LTR	ERVL-MaLR	THE1B	THE1B_dup10087	THE1B_dup10087:ERVL-MaLR:LTR	Down
chrY	2241002	2241342	341	-	0	-0.562804	0	1	1	THE1B_dup14192:ERVL-MaLR:LTR	ESC_vs_Primed	NS	LTR	ERVL-MaLR	THE1B	THE1B_dup14192	THE1B_dup14192:ERVL-MaLR:LTR	Down
chr4	160356052	160356411	360	+	0	-2.29726	0	1	1	THE1B_dup6359:ERVL-MaLR:LTR	ESC_vs_Primed	NS	LTR	ERVL-MaLR	THE1B	THE1B_dup6359	THE1B_dup6359:ERVL-MaLR:LTR	Down
chr4	167374748	167375102	355	+	0	-3.35402	0	1	1	THE1B_dup6413:ERVL-MaLR:LTR	ESC_vs_Primed	NS	LTR	ERVL-MaLR	THE1B	THE1B_dup6413	THE1B_dup6413:ERVL-MaLR:LTR	Down
chr7	14036505	14036870	366	-	0	-2.43678	0	1	1	THE1B_dup9469:ERVL-MaLR:LTR	ESC_vs_Primed	NS	LTR	ERVL-MaLR	THE1B	THE1B_dup9469	THE1B_dup9469:ERVL-MaLR:LTR	Down
chr6	95246569	95248158	1590	-	0	-2.75736	0	1	1	THE1C-int_dup767:ERVL-MaLR:LTR	ESC_vs_Primed	NS	LTR	ERVL-MaLR	THE1C-int	THE1C-int_dup767	THE1C-int_dup767:ERVL-MaLR:LTR	Down
chr6	95246198	95246568	371	-	0	-3.4355	0	1	1	THE1C_dup3979:ERVL-MaLR:LTR	ESC_vs_Primed	NS	LTR	ERVL-MaLR	THE1C	THE1C_dup3979	THE1C_dup3979:ERVL-MaLR:LTR	Down
chr10	103489392	103489612	221	-	0	-1.31315	0	1	1	THE1C_dup6704:ERVL-MaLR:LTR	ESC_vs_Primed	NS	LTR	ERVL-MaLR	THE1C	THE1C_dup6704	THE1C_dup6704:ERVL-MaLR:LTR	Down
chr6	129024007	129025585	1579	+	0	-1.67868	0	1	1	THE1D-int_dup861:ERVL-MaLR:LTR	ESC_vs_Primed	NS	LTR	ERVL-MaLR	THE1D-int	THE1D-int_dup861	THE1D-int_dup861:ERVL-MaLR:LTR	Down
chr6	151450937	151451421	485	+	0	-3.04266	0	1	1	THE1D-int_dup885:ERVL-MaLR:LTR	ESC_vs_Primed	NS	LTR	ERVL-MaLR	THE1D-int	THE1D-int_dup885	THE1D-int_dup885:ERVL-MaLR:LTR	Down
chr7	57229260	57229886	627	-	0	-3.27313	0	1	1	THE1D-int_dup932:ERVL-MaLR:LTR	ESC_vs_Primed	NS	LTR	ERVL-MaLR	THE1D-int	THE1D-int_dup932	THE1D-int_dup932:ERVL-MaLR:LTR	Down
chr7	57533935	57535044	1110	+	0	-1.60832	0	1	1	THE1D-int_dup934:ERVL-MaLR:LTR	ESC_vs_Primed	NS	LTR	ERVL-MaLR	THE1D-int	THE1D-int_dup934	THE1D-int_dup934:ERVL-MaLR:LTR	Down
chr16	7811658	7811927	270	-	0	-3.28663	0	1	1	THE1D_dup11067:ERVL-MaLR:LTR	ESC_vs_Primed	NS	LTR	ERVL-MaLR	THE1D	THE1D_dup11067	THE1D_dup11067:ERVL-MaLR:LTR	Down
chr21	30596200	30596578	379	+	0	-3.10085	0	1	1	THE1D_dup12352:ERVL-MaLR:LTR	ESC_vs_Primed	NS	LTR	ERVL-MaLR	THE1D	THE1D_dup12352	THE1D_dup12352:ERVL-MaLR:LTR	Down
chr10	98497111	98497444	334	+	0	-2.36192	0	1	1	THE1D_dup8616:ERVL-MaLR:LTR	ESC_vs_Primed	NS	LTR	ERVL-MaLR	THE1D	THE1D_dup8616	THE1D_dup8616:ERVL-MaLR:LTR	Down
chr13	59584853	59585229	377	+	0	-2.90561	0	1	1	THE1D_dup9965:ERVL-MaLR:LTR	ESC_vs_Primed	NS	LTR	ERVL-MaLR	THE1D	THE1D_dup9965	THE1D_dup9965:ERVL-MaLR:LTR	Down
chr9	2042034	2042574	541	+	0	-1.37345	0	1	1	Tigger15a_dup2770:TcMar-Tigger:DNA	ESC_vs_Primed	NS	DNA	TcMar-Tigger	Tigger15a	Tigger15a_dup2770	Tigger15a_dup2770:TcMar-Tigger:DNA	Down
chr2	238291962	238292025	64	-	0	-3.35812	0	1	1	Tigger15a_dup936:TcMar-Tigger:DNA	ESC_vs_Primed	NS	DNA	TcMar-Tigger	Tigger15a	Tigger15a_dup936	Tigger15a_dup936:TcMar-Tigger:DNA	Down
chr5	121889412	121891583	2172	+	0	-3.39585	0	1	1	Tigger1_dup4362:TcMar-Tigger:DNA	ESC_vs_Primed	NS	DNA	TcMar-Tigger	Tigger1	Tigger1_dup4362	Tigger1_dup4362:TcMar-Tigger:DNA	Down
chr6	43393758	43393919	162	+	0	-3.62244	0	1	1	Tigger1_dup4769:TcMar-Tigger:DNA	ESC_vs_Primed	NS	DNA	TcMar-Tigger	Tigger1	Tigger1_dup4769	Tigger1_dup4769:TcMar-Tigger:DNA	Down
chr1	150695711	150697591	1881	-	0	-2.85652	0	1	1	Tigger1_dup557:TcMar-Tigger:DNA	ESC_vs_Primed	NS	DNA	TcMar-Tigger	Tigger1	Tigger1_dup557	Tigger1_dup557:TcMar-Tigger:DNA	Down
chr1	166967924	166970032	2109	+	0	-1.05058	0	1	1	Tigger1_dup607:TcMar-Tigger:DNA	ESC_vs_Primed	NS	DNA	TcMar-Tigger	Tigger1	Tigger1_dup607	Tigger1_dup607:TcMar-Tigger:DNA	Down
chrX	45782008	45784042	2035	+	0	-1.89887	0	1	1	Tigger1_dup7270:TcMar-Tigger:DNA	ESC_vs_Primed	NS	DNA	TcMar-Tigger	Tigger1	Tigger1_dup7270	Tigger1_dup7270:TcMar-Tigger:DNA	Down
chr12	65865414	65867264	1851	+	0	-3.14796	0	1	1	Tigger1_dup9104:TcMar-Tigger:DNA	ESC_vs_Primed	NS	DNA	TcMar-Tigger	Tigger1	Tigger1_dup9104	Tigger1_dup9104:TcMar-Tigger:DNA	Down
chr7	132671200	132672940	1741	+	0	-2.93771	0	1	1	Tigger2_dup1360:TcMar-Tigger:DNA	ESC_vs_Primed	NS	DNA	TcMar-Tigger	Tigger2	Tigger2_dup1360	Tigger2_dup1360:TcMar-Tigger:DNA	Down
chr16	24477155	24477554	400	-	0	-2.41313	0	1	1	Tigger2a_dup2839:TcMar-Tigger:DNA	ESC_vs_Primed	NS	DNA	TcMar-Tigger	Tigger2a	Tigger2a_dup2839	Tigger2a_dup2839:TcMar-Tigger:DNA	Down
chr20	18292675	18292955	281	-	0	-2.73481	0	1	1	Tigger4b_dup2405:TcMar-Tigger:DNA	ESC_vs_Primed	NS	DNA	TcMar-Tigger	Tigger4b	Tigger4b_dup2405	Tigger4b_dup2405:TcMar-Tigger:DNA	Down
chr13	66690415	66690549	135	-	0	-3.49257	0	1	1	UCON14_dup75:DNA:DNA?	ESC_vs_Primed	NS	DNA?	DNA	UCON14	UCON14_dup75	UCON14_dup75:DNA:DNA?	Down
chr8	32627166	32627311	146	+	0	-2.55139	0	1	1	X7C_LINE_dup305:CR1:LINE	ESC_vs_Primed	NS	LINE	CR1	X7C_LINE	X7C_LINE_dup305	X7C_LINE_dup305:CR1:LINE	Down
chr14	35511753	35512045	293	+	0	-2.73352	0	1	1	AluJb_dup102644:Alu:SINE	ESC_vs_TNT	NS	SINE	Alu	AluJb	AluJb_dup102644	AluJb_dup102644:Alu:SINE	Down
chr14	64503002	64503306	305	-	0	-3.58275	0	1	1	AluJb_dup103971:Alu:SINE	ESC_vs_TNT	NS	SINE	Alu	AluJb	AluJb_dup103971	AluJb_dup103971:Alu:SINE	Down
chr15	68589276	68589586	311	-	0	-2.82142	0	1	1	AluJb_dup109572:Alu:SINE	ESC_vs_TNT	NS	SINE	Alu	AluJb	AluJb_dup109572	AluJb_dup109572:Alu:SINE	Down
chr17	1133424	1133490	67	-	0	-2.91618	0	1	1	AluJb_dup118053:Alu:SINE	ESC_vs_TNT	NS	SINE	Alu	AluJb	AluJb_dup118053	AluJb_dup118053:Alu:SINE	Down
chr17	46750338	46750665	328	+	0	-3.26923	0	1	1	AluJb_dup122036:Alu:SINE	ESC_vs_TNT	NS	SINE	Alu	AluJb	AluJb_dup122036	AluJb_dup122036:Alu:SINE	Down
chr19	41688613	41688887	275	+	0	-3.55615	0	1	1	AluJb_dup132604:Alu:SINE	ESC_vs_TNT	NS	SINE	Alu	AluJb	AluJb_dup132604	AluJb_dup132604:Alu:SINE	Down
chr4	54891744	54892037	294	+	0	-3.13457	0	1	1	AluJb_dup33397:Alu:SINE	ESC_vs_TNT	NS	SINE	Alu	AluJb	AluJb_dup33397	AluJb_dup33397:Alu:SINE	Down
chr4	160369825	160370055	231	+	0	-2.18599	0	1	1	AluJb_dup36912:Alu:SINE	ESC_vs_TNT	NS	SINE	Alu	AluJb	AluJb_dup36912	AluJb_dup36912:Alu:SINE	Down
chr5	17144422	17144636	215	+	0	-3.27313	0	1	1	AluJb_dup38225:Alu:SINE	ESC_vs_TNT	NS	SINE	Alu	AluJb	AluJb_dup38225	AluJb_dup38225:Alu:SINE	Down
chr1	92480405	92480710	306	+	0	-1.84982	0	1	1	AluJb_dup6790:Alu:SINE	ESC_vs_TNT	NS	SINE	Alu	AluJb	AluJb_dup6790	AluJb_dup6790:Alu:SINE	Down
chr1	92480714	92480883	170	+	0	-2.241	0	1	1	AluJb_dup6791:Alu:SINE	ESC_vs_TNT	NS	SINE	Alu	AluJb	AluJb_dup6791	AluJb_dup6791:Alu:SINE	Down
chr1	92481388	92481689	302	+	0	-2.61648	0	1	1	AluJb_dup6792:Alu:SINE	ESC_vs_TNT	NS	SINE	Alu	AluJb	AluJb_dup6792	AluJb_dup6792:Alu:SINE	Down
chr1	100291072	100291365	294	+	0	-2.0619	0	1	1	AluJb_dup7172:Alu:SINE	ESC_vs_TNT	NS	SINE	Alu	AluJb	AluJb_dup7172	AluJb_dup7172:Alu:SINE	Down
chr11	47927840	47928164	325	+	0	-3.48039	0	1	1	AluJb_dup86893:Alu:SINE	ESC_vs_TNT	NS	SINE	Alu	AluJb	AluJb_dup86893	AluJb_dup86893:Alu:SINE	Down
chr12	32403634	32403935	302	+	0	-3.48039	0	1	1	AluJb_dup92562:Alu:SINE	ESC_vs_TNT	NS	SINE	Alu	AluJb	AluJb_dup92562	AluJb_dup92562:Alu:SINE	Down
chr12	66010800	66010994	195	+	0	-2.69209	0	1	1	AluJb_dup94432:Alu:SINE	ESC_vs_TNT	NS	SINE	Alu	AluJb	AluJb_dup94432	AluJb_dup94432:Alu:SINE	Down
chr12	91759156	91759452	297	-	0	-3.26539	0	1	1	AluJb_dup95236:Alu:SINE	ESC_vs_TNT	NS	SINE	Alu	AluJb	AluJb_dup95236	AluJb_dup95236:Alu:SINE	Down
chr2	216223603	216223906	304	-	0	-2.45951	0	1	1	AluJo_dup10667:Alu:SINE	ESC_vs_TNT	NS	SINE	Alu	AluJo	AluJo_dup10667	AluJo_dup10667:Alu:SINE	Down
chr3	121408688	121408764	77	+	0	-3.11959	0	1	1	AluJo_dup13584:Alu:SINE	ESC_vs_TNT	NS	SINE	Alu	AluJo	AluJo_dup13584	AluJo_dup13584:Alu:SINE	Down
chr4	136087394	136087668	275	-	0	-3.46777	0	1	1	AluJo_dup17264:Alu:SINE	ESC_vs_TNT	NS	SINE	Alu	AluJo	AluJo_dup17264	AluJo_dup17264:Alu:SINE	Down
chr12	4812639	4812770	132	-	0	-2.78451	0	1	1	AluJo_dup45446:Alu:SINE	ESC_vs_TNT	NS	SINE	Alu	AluJo	AluJo_dup45446	AluJo_dup45446:Alu:SINE	Down
chr15	33030886	33031172	287	+	0	-2.29396	0	1	1	AluJo_dup53233:Alu:SINE	ESC_vs_TNT	NS	SINE	Alu	AluJo	AluJo_dup53233	AluJo_dup53233:Alu:SINE	Down
chr16	7929199	7929478	280	-	0	-2.53399	0	1	1	AluJo_dup55636:Alu:SINE	ESC_vs_TNT	NS	SINE	Alu	AluJo	AluJo_dup55636	AluJo_dup55636:Alu:SINE	Down
chr17	46752216	46752514	299	+	0	-2.89112	0	1	1	AluJo_dup60670:Alu:SINE	ESC_vs_TNT	NS	SINE	Alu	AluJo	AluJo_dup60670	AluJo_dup60670:Alu:SINE	Down
chr20	5690605	5690934	330	+	0	-3.591	0	1	1	AluJo_dup67539:Alu:SINE	ESC_vs_TNT	NS	SINE	Alu	AluJo	AluJo_dup67539	AluJo_dup67539:Alu:SINE	Down
chr13	43598918	43599212	295	+	0	-3.26151	0	1	1	AluJr4_dup12774:Alu:SINE	ESC_vs_TNT	NS	SINE	Alu	AluJr4	AluJr4_dup12774	AluJr4_dup12774:Alu:SINE	Down
chr4	167373318	167373597	280	+	0	-1.996	0	1	1	AluJr4_dup4952:Alu:SINE	ESC_vs_TNT	NS	SINE	Alu	AluJr4	AluJr4_dup4952	AluJr4_dup4952:Alu:SINE	Down
chr6	3021209	3021491	283	-	0	-2.52544	0	1	1	AluJr4_dup5972:Alu:SINE	ESC_vs_TNT	NS	SINE	Alu	AluJr4	AluJr4_dup5972	AluJr4_dup5972:Alu:SINE	Down
chr8	12945590	12945892	303	-	0	-3.45713	0	1	1	AluJr4_dup7887:Alu:SINE	ESC_vs_TNT	NS	SINE	Alu	AluJr4	AluJr4_dup7887	AluJr4_dup7887:Alu:SINE	Down
chr5	153804147	153804453	307	+	0	-3.45935	0	1	1	AluJr_dup22128:Alu:SINE	ESC_vs_TNT	NS	SINE	Alu	AluJr	AluJr_dup22128	AluJr_dup22128:Alu:SINE	Down
chr1	62015316	62015605	290	-	0	-3.55947	0	1	1	AluJr_dup2340:Alu:SINE	ESC_vs_TNT	NS	SINE	Alu	AluJr	AluJr_dup2340	AluJr_dup2340:Alu:SINE	Down
chr6	32350126	32350415	290	-	0	-3.06108	0	1	1	AluJr_dup23758:Alu:SINE	ESC_vs_TNT	NS	SINE	Alu	AluJr	AluJr_dup23758	AluJr_dup23758:Alu:SINE	Down
chr9	96118159	96118413	255	+	0	-3.21554	0	1	1	AluJr_dup36956:Alu:SINE	ESC_vs_TNT	NS	SINE	Alu	AluJr	AluJr_dup36956	AluJr_dup36956:Alu:SINE	Down
chr1	150698095	150698382	288	-	0	-2.40977	0	1	1	AluJr_dup3748:Alu:SINE	ESC_vs_TNT	NS	SINE	Alu	AluJr	AluJr_dup3748	AluJr_dup3748:Alu:SINE	Down
chr1	150699869	150700195	327	-	0	-2.36306	0	1	1	AluJr_dup3749:Alu:SINE	ESC_vs_TNT	NS	SINE	Alu	AluJr	AluJr_dup3749	AluJr_dup3749:Alu:SINE	Down
chrX	136520478	136520534	57	+	0	-1.94668	0	1	1	AluJr_dup41101:Alu:SINE	ESC_vs_TNT	NS	SINE	Alu	AluJr	AluJr_dup41101	AluJr_dup41101:Alu:SINE	Down
chr10	135142882	135143174	293	-	0	-3.14868	0	1	1	AluJr_dup46096:Alu:SINE	ESC_vs_TNT	NS	SINE	Alu	AluJr	AluJr_dup46096	AluJr_dup46096:Alu:SINE	Down
chr11	107792289	107792585	297	+	0	-3.56024	0	1	1	AluJr_dup48461:Alu:SINE	ESC_vs_TNT	NS	SINE	Alu	AluJr	AluJr_dup48461	AluJr_dup48461:Alu:SINE	Down
chr11	114181777	114182074	298	+	0	-3.06289	0	1	1	AluJr_dup48624:Alu:SINE	ESC_vs_TNT	NS	SINE	Alu	AluJr	AluJr_dup48624	AluJr_dup48624:Alu:SINE	Down
chr14	35512615	35512804	190	+	0	-2.53504	0	1	1	AluJr_dup55251:Alu:SINE	ESC_vs_TNT	NS	SINE	Alu	AluJr	AluJr_dup55251	AluJr_dup55251:Alu:SINE	Down
chr19	22259842	22260127	286	+	0	-3.19898	0	1	1	AluJr_dup70264:Alu:SINE	ESC_vs_TNT	NS	SINE	Alu	AluJr	AluJr_dup70264	AluJr_dup70264:Alu:SINE	Down
chr19	22690055	22690288	234	-	0	-3.62244	0	1	1	AluJr_dup70269:Alu:SINE	ESC_vs_TNT	NS	SINE	Alu	AluJr	AluJr_dup70269	AluJr_dup70269:Alu:SINE	Down
chr20	19978960	19979273	314	+	0	-2.09528	0	1	1	AluJr_dup72772:Alu:SINE	ESC_vs_TNT	NS	SINE	Alu	AluJr	AluJr_dup72772	AluJr_dup72772:Alu:SINE	Down
chr22	50109583	50109760	178	-	0	-1.17721	0	1	1	AluJr_dup76273:Alu:SINE	ESC_vs_TNT	NS	SINE	Alu	AluJr	AluJr_dup76273	AluJr_dup76273:Alu:SINE	Down
chr2	161307402	161307694	293	+	0	-3.50067	0	1	1	AluJr_dup9861:Alu:SINE	ESC_vs_TNT	NS	SINE	Alu	AluJr	AluJr_dup9861	AluJr_dup9861:Alu:SINE	Down
chr19	22359261	22359386	126	-	0	-2.8687	0	1	1	AluSc5_dup6261:Alu:SINE	ESC_vs_TNT	NS	SINE	Alu	AluSc5	AluSc5_dup6261	AluSc5_dup6261:Alu:SINE	Down
chrX	5186305	5186460	156	+	0	-2.66357	0	1	1	AluSc8_dup11115:Alu:SINE	ESC_vs_TNT	NS	SINE	Alu	AluSc8	AluSc8_dup11115	AluSc8_dup11115:Alu:SINE	Down
chr11	61411954	61412278	325	-	0	-2.89487	0	1	1	AluSc8_dup13445:Alu:SINE	ESC_vs_TNT	NS	SINE	Alu	AluSc8	AluSc8_dup13445	AluSc8_dup13445:Alu:SINE	Down
chr16	56695955	56696131	177	-	0	-3.38405	0	1	1	AluSc8_dup17467:Alu:SINE	ESC_vs_TNT	NS	SINE	Alu	AluSc8	AluSc8_dup17467	AluSc8_dup17467:Alu:SINE	Down
chr19	14251142	14251446	305	+	0	-3.19805	0	1	1	AluSc8_dup19654:Alu:SINE	ESC_vs_TNT	NS	SINE	Alu	AluSc8	AluSc8_dup19654	AluSc8_dup19654:Alu:SINE	Down
chr21	35891688	35891994	307	-	0	-2.63714	0	1	1	AluSc8_dup20928:Alu:SINE	ESC_vs_TNT	NS	SINE	Alu	AluSc8	AluSc8_dup20928	AluSc8_dup20928:Alu:SINE	Down
chr4	48364429	48364734	306	-	0	-3.25607	0	1	1	AluSc8_dup5030:Alu:SINE	ESC_vs_TNT	NS	SINE	Alu	AluSc8	AluSc8_dup5030	AluSc8_dup5030:Alu:SINE	Down
chr1	112141819	112142126	308	-	0	-0.563801	0	1	1	AluSc8_dup962:Alu:SINE	ESC_vs_TNT	NS	SINE	Alu	AluSc8	AluSc8_dup962	AluSc8_dup962:Alu:SINE	Down
chr8	74663733	74664028	296	+	0	-2.38313	0	1	1	AluSc8_dup9723:Alu:SINE	ESC_vs_TNT	NS	SINE	Alu	AluSc8	AluSc8_dup9723	AluSc8_dup9723:Alu:SINE	Down
chr6	34295028	34295329	302	+	0	-2.98288	0	1	1	AluSc_dup11707:Alu:SINE	ESC_vs_TNT	NS	SINE	Alu	AluSc	AluSc_dup11707	AluSc_dup11707:Alu:SINE	Down
chr1	150672005	150672306	302	-	0	-3.46375	0	1	1	AluSc_dup1673:Alu:SINE	ESC_vs_TNT	NS	SINE	Alu	AluSc	AluSc_dup1673	AluSc_dup1673:Alu:SINE	Down
chr17	32516177	32516471	295	+	0	-3.14635	0	1	1	AluSc_dup29215:Alu:SINE	ESC_vs_TNT	NS	SINE	Alu	AluSc	AluSc_dup29215	AluSc_dup29215:Alu:SINE	Down
chr19	21262079	21262387	309	+	0	-3.17817	0	1	1	AluSc_dup31369:Alu:SINE	ESC_vs_TNT	NS	SINE	Alu	AluSc	AluSc_dup31369	AluSc_dup31369:Alu:SINE	Down
chr5	21070647	21070946	300	-	0	-3.62165	0	1	1	AluSc_dup9548:Alu:SINE	ESC_vs_TNT	NS	SINE	Alu	AluSc	AluSc_dup9548	AluSc_dup9548:Alu:SINE	Down
chr6	111022128	111022414	287	+	0	-2.4444	0	1	1	AluSg4_dup2598:Alu:SINE	ESC_vs_TNT	NS	SINE	Alu	AluSg4	AluSg4_dup2598	AluSg4_dup2598:Alu:SINE	Down
chr19	12617483	12617777	295	+	0	-3.58275	0	1	1	AluSg4_dup6683:Alu:SINE	ESC_vs_TNT	NS	SINE	Alu	AluSg4	AluSg4_dup6683	AluSg4_dup6683:Alu:SINE	Down
chr8	47917882	47918102	221	-	0	-2.47941	0	1	1	AluSg7_dup3572:Alu:SINE	ESC_vs_TNT	NS	SINE	Alu	AluSg7	AluSg7_dup3572	AluSg7_dup3572:Alu:SINE	Down
chr8	47918246	47918346	101	-	0	-2.82556	0	1	1	AluSg7_dup3573:Alu:SINE	ESC_vs_TNT	NS	SINE	Alu	AluSg7	AluSg7_dup3573	AluSg7_dup3573:Alu:SINE	Down
chr12	112585477	112585772	296	-	0	-3.23527	0	1	1	AluSg7_dup5607:Alu:SINE	ESC_vs_TNT	NS	SINE	Alu	AluSg7	AluSg7_dup5607	AluSg7_dup5607:Alu:SINE	Down
chr22	43086541	43086834	294	-	0	-3.38856	0	1	1	AluSg7_dup8204:Alu:SINE	ESC_vs_TNT	NS	SINE	Alu	AluSg7	AluSg7_dup8204	AluSg7_dup8204:Alu:SINE	Down
chr12	70936078	70936370	293	+	0	-3.1867	0	1	1	AluSg_dup27392:Alu:SINE	ESC_vs_TNT	NS	SINE	Alu	AluSg	AluSg_dup27392	AluSg_dup27392:Alu:SINE	Down
chr15	56404034	56404334	301	+	0	-2.40224	0	1	1	AluSg_dup31274:Alu:SINE	ESC_vs_TNT	NS	SINE	Alu	AluSg	AluSg_dup31274	AluSg_dup31274:Alu:SINE	Down
chr16	75727389	75727686	298	-	0	-3.188	0	1	1	AluSg_dup33377:Alu:SINE	ESC_vs_TNT	NS	SINE	Alu	AluSg	AluSg_dup33377	AluSg_dup33377:Alu:SINE	Down
chr19	22682836	22683161	326	-	0	-3.02877	0	1	1	AluSg_dup37448:Alu:SINE	ESC_vs_TNT	NS	SINE	Alu	AluSg	AluSg_dup37448	AluSg_dup37448:Alu:SINE	Down
chr19	52845774	52846077	304	-	0	-3.16947	0	1	1	AluSg_dup38246:Alu:SINE	ESC_vs_TNT	NS	SINE	Alu	AluSg	AluSg_dup38246	AluSg_dup38246:Alu:SINE	Down
chr4	165920579	165920886	308	+	0	-3.0251	0	1	1	AluSp_dup12850:Alu:SINE	ESC_vs_TNT	NS	SINE	Alu	AluSp	AluSp_dup12850	AluSp_dup12850:Alu:SINE	Down
chr5	23237704	23238008	305	+	0	-3.05307	0	1	1	AluSp_dup13397:Alu:SINE	ESC_vs_TNT	NS	SINE	Alu	AluSp	AluSp_dup13397	AluSp_dup13397:Alu:SINE	Down
chr5	126174309	126174489	181	-	0	-3.23739	0	1	1	AluSp_dup14603:Alu:SINE	ESC_vs_TNT	NS	SINE	Alu	AluSp	AluSp_dup14603	AluSp_dup14603:Alu:SINE	Down
chr5	156455025	156455147	123	-	0	-3.51383	0	1	1	AluSp_dup15182:Alu:SINE	ESC_vs_TNT	NS	SINE	Alu	AluSp	AluSp_dup15182	AluSp_dup15182:Alu:SINE	Down
chrX	70676513	70676817	305	-	0	-3.20479	0	1	1	AluSp_dup25659:Alu:SINE	ESC_vs_TNT	NS	SINE	Alu	AluSp	AluSp_dup25659	AluSp_dup25659:Alu:SINE	Down
chr1	143441692	143442001	310	-	0	-2.97859	0	1	1	AluSp_dup2630:Alu:SINE	ESC_vs_TNT	NS	SINE	Alu	AluSp	AluSp_dup2630	AluSp_dup2630:Alu:SINE	Down
chr10	101593811	101593937	127	-	0	-2.83857	0	1	1	AluSp_dup28678:Alu:SINE	ESC_vs_TNT	NS	SINE	Alu	AluSp	AluSp_dup28678	AluSp_dup28678:Alu:SINE	Down
chr11	66351743	66352051	309	+	0	-3.54794	0	1	1	AluSp_dup30262:Alu:SINE	ESC_vs_TNT	NS	SINE	Alu	AluSp	AluSp_dup30262	AluSp_dup30262:Alu:SINE	Down
chr11	116014459	116014779	321	-	0	-3.10559	0	1	1	AluSp_dup30951:Alu:SINE	ESC_vs_TNT	NS	SINE	Alu	AluSp	AluSp_dup30951	AluSp_dup30951:Alu:SINE	Down
chr12	1615076	1615376	301	+	0	-2.88867	0	1	1	AluSp_dup31283:Alu:SINE	ESC_vs_TNT	NS	SINE	Alu	AluSp	AluSp_dup31283	AluSp_dup31283:Alu:SINE	Down
chr12	4133585	4133886	302	+	0	-3.06724	0	1	1	AluSp_dup31337:Alu:SINE	ESC_vs_TNT	NS	SINE	Alu	AluSp	AluSp_dup31337	AluSp_dup31337:Alu:SINE	Down
chr12	49186747	49187057	311	+	0	-3.40383	0	1	1	AluSp_dup31991:Alu:SINE	ESC_vs_TNT	NS	SINE	Alu	AluSp	AluSp_dup31991	AluSp_dup31991:Alu:SINE	Down
chr15	33029846	33030157	312	+	0	-2.05105	0	1	1	AluSp_dup36473:Alu:SINE	ESC_vs_TNT	NS	SINE	Alu	AluSp	AluSp_dup36473	AluSp_dup36473:Alu:SINE	Down
chr16	34211762	34212074	313	-	0	-3.18113	0	1	1	AluSp_dup39131:Alu:SINE	ESC_vs_TNT	NS	SINE	Alu	AluSp	AluSp_dup39131	AluSp_dup39131:Alu:SINE	Down
chr17	42774805	42775093	289	-	0	-3.4315	0	1	1	AluSp_dup41609:Alu:SINE	ESC_vs_TNT	NS	SINE	Alu	AluSp	AluSp_dup41609	AluSp_dup41609:Alu:SINE	Down
chr19	20259253	20259551	299	-	0	-2.4297	0	1	1	AluSp_dup44664:Alu:SINE	ESC_vs_TNT	NS	SINE	Alu	AluSp	AluSp_dup44664	AluSp_dup44664:Alu:SINE	Down
chr19	20416336	20416633	298	+	0	-3.03243	0	1	1	AluSp_dup44684:Alu:SINE	ESC_vs_TNT	NS	SINE	Alu	AluSp	AluSp_dup44684	AluSp_dup44684:Alu:SINE	Down
chr19	22516552	22516860	309	+	0	-3.11586	0	1	1	AluSp_dup44879:Alu:SINE	ESC_vs_TNT	NS	SINE	Alu	AluSp	AluSp_dup44879	AluSp_dup44879:Alu:SINE	Down
chr19	55433265	55433559	295	-	0	-2.39565	0	1	1	AluSp_dup46136:Alu:SINE	ESC_vs_TNT	NS	SINE	Alu	AluSp	AluSp_dup46136	AluSp_dup46136:Alu:SINE	Down
chr2	207128460	207128767	308	+	0	-1.4588	0	1	1	AluSp_dup7441:Alu:SINE	ESC_vs_TNT	NS	SINE	Alu	AluSp	AluSp_dup7441	AluSp_dup7441:Alu:SINE	Down
chr1	247172926	247173210	285	-	0	-3.4435	0	1	1	AluSq10_dup178:Alu:SINE	ESC_vs_TNT	NS	SINE	Alu	AluSq10	AluSq10_dup178	AluSq10_dup178:Alu:SINE	Down
chr3	186584278	186584433	156	+	0	-3.42748	0	1	1	AluSq2_dup11437:Alu:SINE	ESC_vs_TNT	NS	SINE	Alu	AluSq2	AluSq2_dup11437	AluSq2_dup11437:Alu:SINE	Down
chr4	160443541	160443823	283	+	0	-3.29832	0	1	1	AluSq2_dup13784:Alu:SINE	ESC_vs_TNT	NS	SINE	Alu	AluSq2	AluSq2_dup13784	AluSq2_dup13784:Alu:SINE	Down
chr6	161308958	161309268	311	+	0	-1.25931	0	1	1	AluSq2_dup19652:Alu:SINE	ESC_vs_TNT	NS	SINE	Alu	AluSq2	AluSq2_dup19652	AluSq2_dup19652:Alu:SINE	Down
chr8	93959529	93959839	311	+	0	-3.18042	0	1	1	AluSq2_dup24446:Alu:SINE	ESC_vs_TNT	NS	SINE	Alu	AluSq2	AluSq2_dup24446	AluSq2_dup24446:Alu:SINE	Down
chr9	119605655	119605955	301	+	0	-2.4036	0	1	1	AluSq2_dup27096:Alu:SINE	ESC_vs_TNT	NS	SINE	Alu	AluSq2	AluSq2_dup27096	AluSq2_dup27096:Alu:SINE	Down
chr1	150699529	150699823	295	-	0	-2.67278	0	1	1	AluSq2_dup2825:Alu:SINE	ESC_vs_TNT	NS	SINE	Alu	AluSq2	AluSq2_dup2825	AluSq2_dup2825:Alu:SINE	Down
chr17	37085751	37086063	313	-	0	-3.38387	0	1	1	AluSq2_dup46132:Alu:SINE	ESC_vs_TNT	NS	SINE	Alu	AluSq2	AluSq2_dup46132	AluSq2_dup46132:Alu:SINE	Down
chr17	40941393	40941728	336	+	0	-3.23517	0	1	1	AluSq2_dup46296:Alu:SINE	ESC_vs_TNT	NS	SINE	Alu	AluSq2	AluSq2_dup46296	AluSq2_dup46296:Alu:SINE	Down
chr17	42314420	42314734	315	+	0	-2.86236	0	1	1	AluSq2_dup46375:Alu:SINE	ESC_vs_TNT	NS	SINE	Alu	AluSq2	AluSq2_dup46375	AluSq2_dup46375:Alu:SINE	Down
chr18	56150762	56151096	335	-	0	-3.26779	0	1	1	AluSq2_dup48549:Alu:SINE	ESC_vs_TNT	NS	SINE	Alu	AluSq2	AluSq2_dup48549	AluSq2_dup48549:Alu:SINE	Down
chr22	43086835	43087070	236	-	0	-3.56024	0	1	1	AluSq2_dup54213:Alu:SINE	ESC_vs_TNT	NS	SINE	Alu	AluSq2	AluSq2_dup54213	AluSq2_dup54213:Alu:SINE	Down
chr3	5154567	5154878	312	-	0	-3.188	0	1	1	AluSq2_dup8770:Alu:SINE	ESC_vs_TNT	NS	SINE	Alu	AluSq2	AluSq2_dup8770	AluSq2_dup8770:Alu:SINE	Down
chr2	216276389	216276689	301	-	0	-2.63808	0	1	1	AluSq4_dup205:Alu:SINE	ESC_vs_TNT	NS	SINE	Alu	AluSq4	AluSq4_dup205	AluSq4_dup205:Alu:SINE	Down
chr9	125817816	125818129	314	-	0	-3.31613	0	1	1	AluSq_dup10539:Alu:SINE	ESC_vs_TNT	NS	SINE	Alu	AluSq	AluSq_dup10539	AluSq_dup10539:Alu:SINE	Down
chr14	51365630	51365939	310	+	0	-3.20977	0	1	1	AluSq_dup15508:Alu:SINE	ESC_vs_TNT	NS	SINE	Alu	AluSq	AluSq_dup15508	AluSq_dup15508:Alu:SINE	Down
chr17	68385670	68385959	290	+	0	-3.28272	0	1	1	AluSq_dup18525:Alu:SINE	ESC_vs_TNT	NS	SINE	Alu	AluSq	AluSq_dup18525	AluSq_dup18525:Alu:SINE	Down
chr19	22584288	22584585	298	-	0	-3.26047	0	1	1	AluSq_dup19725:Alu:SINE	ESC_vs_TNT	NS	SINE	Alu	AluSq	AluSq_dup19725	AluSq_dup19725:Alu:SINE	Down
chr2	58340164	58340465	302	+	0	-2.15941	0	1	1	AluSq_dup2267:Alu:SINE	ESC_vs_TNT	NS	SINE	Alu	AluSq	AluSq_dup2267	AluSq_dup2267:Alu:SINE	Down
chr2	91807747	91808061	315	-	0	-2.55785	0	1	1	AluSq_dup2495:Alu:SINE	ESC_vs_TNT	NS	SINE	Alu	AluSq	AluSq_dup2495	AluSq_dup2495:Alu:SINE	Down
chr2	161306771	161307083	313	+	0	-3.22526	0	1	1	AluSq_dup2865:Alu:SINE	ESC_vs_TNT	NS	SINE	Alu	AluSq	AluSq_dup2865	AluSq_dup2865:Alu:SINE	Down
chr20	10365873	10366170	298	-	0	-3.08985	0	1	1	AluSx1_dup103299:Alu:SINE	ESC_vs_TNT	NS	SINE	Alu	AluSx1	AluSx1_dup103299	AluSx1_dup103299:Alu:SINE	Down
chr20	19978121	19978420	300	+	0	-2.94251	0	1	1	AluSx1_dup103579:Alu:SINE	ESC_vs_TNT	NS	SINE	Alu	AluSx1	AluSx1_dup103579	AluSx1_dup103579:Alu:SINE	Down
chr2	158171312	158171595	284	+	0	-0.851547	0	1	1	AluSx1_dup13866:Alu:SINE	ESC_vs_TNT	NS	SINE	Alu	AluSx1	AluSx1_dup13866	AluSx1_dup13866:Alu:SINE	Down
chr2	216224660	216224960	301	-	0	0.301169	0	1	1	AluSx1_dup15429:Alu:SINE	ESC_vs_TNT	NS	SINE	Alu	AluSx1	AluSx1_dup15429	AluSx1_dup15429:Alu:SINE	Down
chr3	5154237	5154564	328	-	0	-3.62244	0	1	1	AluSx1_dup16693:Alu:SINE	ESC_vs_TNT	NS	SINE	Alu	AluSx1	AluSx1_dup16693	AluSx1_dup16693:Alu:SINE	Down
chr4	25308756	25309055	300	-	0	-2.7646	0	1	1	AluSx1_dup23244:Alu:SINE	ESC_vs_TNT	NS	SINE	Alu	AluSx1	AluSx1_dup23244	AluSx1_dup23244:Alu:SINE	Down
chr5	75909525	75909816	292	-	0	-2.42853	0	1	1	AluSx1_dup29281:Alu:SINE	ESC_vs_TNT	NS	SINE	Alu	AluSx1	AluSx1_dup29281	AluSx1_dup29281:Alu:SINE	Down
chr5	135386847	135387158	312	+	0	-3.30072	0	1	1	AluSx1_dup30758:Alu:SINE	ESC_vs_TNT	NS	SINE	Alu	AluSx1	AluSx1_dup30758	AluSx1_dup30758:Alu:SINE	Down
chr1	53373900	53374199	300	+	0	-2.87581	0	1	1	AluSx1_dup3354:Alu:SINE	ESC_vs_TNT	NS	SINE	Alu	AluSx1	AluSx1_dup3354	AluSx1_dup3354:Alu:SINE	Down
chr1	53374324	53374631	308	+	0	-2.97488	0	1	1	AluSx1_dup3355:Alu:SINE	ESC_vs_TNT	NS	SINE	Alu	AluSx1	AluSx1_dup3355	AluSx1_dup3355:Alu:SINE	Down
chr7	53831495	53831746	252	-	0	-3.01146	0	1	1	AluSx1_dup39698:Alu:SINE	ESC_vs_TNT	NS	SINE	Alu	AluSx1	AluSx1_dup39698	AluSx1_dup39698:Alu:SINE	Down
chr8	42571120	42571418	299	-	0	-1.76349	0	1	1	AluSx1_dup46533:Alu:SINE	ESC_vs_TNT	NS	SINE	Alu	AluSx1	AluSx1_dup46533	AluSx1_dup46533:Alu:SINE	Down
chr9	93188662	93188953	292	+	0	-3.35969	0	1	1	AluSx1_dup51588:Alu:SINE	ESC_vs_TNT	NS	SINE	Alu	AluSx1	AluSx1_dup51588	AluSx1_dup51588:Alu:SINE	Down
chr1	150698385	150698690	306	-	0	-2.21811	0	1	1	AluSx1_dup5341:Alu:SINE	ESC_vs_TNT	NS	SINE	Alu	AluSx1	AluSx1_dup5341	AluSx1_dup5341:Alu:SINE	Down
chr10	11935253	11935524	272	-	0	-2.8483	0	1	1	AluSx1_dup59803:Alu:SINE	ESC_vs_TNT	NS	SINE	Alu	AluSx1	AluSx1_dup59803	AluSx1_dup59803:Alu:SINE	Down
chr10	98509585	98509877	293	+	0	-2.87421	0	1	1	AluSx1_dup63244:Alu:SINE	ESC_vs_TNT	NS	SINE	Alu	AluSx1	AluSx1_dup63244	AluSx1_dup63244:Alu:SINE	Down
chr11	61413986	61414288	303	-	0	-2.24452	0	1	1	AluSx1_dup66324:Alu:SINE	ESC_vs_TNT	NS	SINE	Alu	AluSx1	AluSx1_dup66324	AluSx1_dup66324:Alu:SINE	Down
chr16	2850280	2850573	294	+	0	-2.96546	0	1	1	AluSx1_dup83894:Alu:SINE	ESC_vs_TNT	NS	SINE	Alu	AluSx1	AluSx1_dup83894	AluSx1_dup83894:Alu:SINE	Down
chr19	22517559	22517837	279	+	0	-2.42048	0	1	1	AluSx1_dup99711:Alu:SINE	ESC_vs_TNT	NS	SINE	Alu	AluSx1	AluSx1_dup99711	AluSx1_dup99711:Alu:SINE	Down
chr19	22877697	22877946	250	-	0	-2.66645	0	1	1	AluSx1_dup99732:Alu:SINE	ESC_vs_TNT	NS	SINE	Alu	AluSx1	AluSx1_dup99732	AluSx1_dup99732:Alu:SINE	Down
chr7	112192738	112193021	284	+	0	-2.47217	0	1	1	AluSx3_dup12117:Alu:SINE	ESC_vs_TNT	NS	SINE	Alu	AluSx3	AluSx3_dup12117	AluSx3_dup12117:Alu:SINE	Down
chr14	35511299	35511588	290	+	0	-3.10474	0	1	1	AluSx3_dup21159:Alu:SINE	ESC_vs_TNT	NS	SINE	Alu	AluSx3	AluSx3_dup21159	AluSx3_dup21159:Alu:SINE	Down
chr2	223942482	223942777	296	+	0	-3.20632	0	1	1	AluSx3_dup4520:Alu:SINE	ESC_vs_TNT	NS	SINE	Alu	AluSx3	AluSx3_dup4520	AluSx3_dup4520:Alu:SINE	Down
chr1	46194518	46194838	321	+	0	-3.36877	0	1	1	AluSx3_dup818:Alu:SINE	ESC_vs_TNT	NS	SINE	Alu	AluSx3	AluSx3_dup818	AluSx3_dup818:Alu:SINE	Down
chr16	8234368	8234685	318	+	0	-2.82271	0	1	1	AluSx4_dup4493:Alu:SINE	ESC_vs_TNT	NS	SINE	Alu	AluSx4	AluSx4_dup4493	AluSx4_dup4493:Alu:SINE	Down
chr14	35513811	35514114	304	+	0	-3.58688	0	1	1	AluSx_dup100101:Alu:SINE	ESC_vs_TNT	NS	SINE	Alu	AluSx	AluSx_dup100101	AluSx_dup100101:Alu:SINE	Down
chr19	6582045	6582346	302	-	0	-2.4985	0	1	1	AluSx_dup126288:Alu:SINE	ESC_vs_TNT	NS	SINE	Alu	AluSx	AluSx_dup126288	AluSx_dup126288:Alu:SINE	Down
chr19	6585691	6585865	175	-	0	-2.43767	0	1	1	AluSx_dup126289:Alu:SINE	ESC_vs_TNT	NS	SINE	Alu	AluSx	AluSx_dup126289	AluSx_dup126289:Alu:SINE	Down
chr19	23877925	23878219	295	+	0	-2.63978	0	1	1	AluSx_dup129308:Alu:SINE	ESC_vs_TNT	NS	SINE	Alu	AluSx	AluSx_dup129308	AluSx_dup129308:Alu:SINE	Down
chr19	55444011	55444267	257	-	0	-3.52607	0	1	1	AluSx_dup133002:Alu:SINE	ESC_vs_TNT	NS	SINE	Alu	AluSx	AluSx_dup133002	AluSx_dup133002:Alu:SINE	Down
chr2	86484760	86485044	285	-	0	-2.26876	0	1	1	AluSx_dup16161:Alu:SINE	ESC_vs_TNT	NS	SINE	Alu	AluSx	AluSx_dup16161	AluSx_dup16161:Alu:SINE	Down
chr2	207671353	207671560	208	-	0	-2.50594	0	1	1	AluSx_dup20429:Alu:SINE	ESC_vs_TNT	NS	SINE	Alu	AluSx	AluSx_dup20429	AluSx_dup20429:Alu:SINE	Down
chr2	216277850	216278141	292	-	0	-1.01801	0	1	1	AluSx_dup20652:Alu:SINE	ESC_vs_TNT	NS	SINE	Alu	AluSx	AluSx_dup20652	AluSx_dup20652:Alu:SINE	Down
chr3	11247803	11248098	296	-	0	-2.0242	0	1	1	AluSx_dup22480:Alu:SINE	ESC_vs_TNT	NS	SINE	Alu	AluSx	AluSx_dup22480	AluSx_dup22480:Alu:SINE	Down
chr1	24317254	24317547	294	-	0	-3.3767	0	1	1	AluSx_dup2386:Alu:SINE	ESC_vs_TNT	NS	SINE	Alu	AluSx	AluSx_dup2386	AluSx_dup2386:Alu:SINE	Down
chr4	26534093	26534265	173	-	0	-3.09257	0	1	1	AluSx_dup30871:Alu:SINE	ESC_vs_TNT	NS	SINE	Alu	AluSx	AluSx_dup30871	AluSx_dup30871:Alu:SINE	Down
chr5	17143914	17144212	299	+	0	-2.72299	0	1	1	AluSx_dup36261:Alu:SINE	ESC_vs_TNT	NS	SINE	Alu	AluSx	AluSx_dup36261	AluSx_dup36261:Alu:SINE	Down
chr5	101633151	101633432	282	+	0	-3.58275	0	1	1	AluSx_dup38960:Alu:SINE	ESC_vs_TNT	NS	SINE	Alu	AluSx	AluSx_dup38960	AluSx_dup38960:Alu:SINE	Down
chr7	63542972	63543277	306	+	0	-0.94622	0	1	1	AluSx_dup52181:Alu:SINE	ESC_vs_TNT	NS	SINE	Alu	AluSx	AluSx_dup52181	AluSx_dup52181:Alu:SINE	Down
chr7	64726049	64726204	156	+	0	-2.99442	0	1	1	AluSx_dup52304:Alu:SINE	ESC_vs_TNT	NS	SINE	Alu	AluSx	AluSx_dup52304	AluSx_dup52304:Alu:SINE	Down
chr7	104569872	104570179	308	+	0	-3.49662	0	1	1	AluSx_dup55486:Alu:SINE	ESC_vs_TNT	NS	SINE	Alu	AluSx	AluSx_dup55486	AluSx_dup55486:Alu:SINE	Down
chr1	150697807	150698092	286	-	0	-2.357	0	1	1	AluSx_dup7709:Alu:SINE	ESC_vs_TNT	NS	SINE	Alu	AluSx	AluSx_dup7709	AluSx_dup7709:Alu:SINE	Down
chr1	150755078	150755371	294	+	0	-3.4355	0	1	1	AluSx_dup7725:Alu:SINE	ESC_vs_TNT	NS	SINE	Alu	AluSx	AluSx_dup7725	AluSx_dup7725:Alu:SINE	Down
chr10	98505006	98505324	319	+	0	-2.58218	0	1	1	AluSx_dup81509:Alu:SINE	ESC_vs_TNT	NS	SINE	Alu	AluSx	AluSx_dup81509	AluSx_dup81509:Alu:SINE	Down
chr10	115988561	115988869	309	+	0	-3.06972	0	1	1	AluSx_dup82493:Alu:SINE	ESC_vs_TNT	NS	SINE	Alu	AluSx	AluSx_dup82493	AluSx_dup82493:Alu:SINE	Down
chr11	6726475	6726767	293	+	0	-2.04867	0	1	1	AluSx_dup83639:Alu:SINE	ESC_vs_TNT	NS	SINE	Alu	AluSx	AluSx_dup83639	AluSx_dup83639:Alu:SINE	Down
chr11	66347258	66347546	289	+	0	-3.58275	0	1	1	AluSx_dup86174:Alu:SINE	ESC_vs_TNT	NS	SINE	Alu	AluSx	AluSx_dup86174	AluSx_dup86174:Alu:SINE	Down
chr12	31804242	31804565	324	-	0	-3.38386	0	1	1	AluSx_dup90397:Alu:SINE	ESC_vs_TNT	NS	SINE	Alu	AluSx	AluSx_dup90397	AluSx_dup90397:Alu:SINE	Down
chr4	160369384	160369675	292	+	0	-2.04817	0	1	1	AluSz6_dup11784:Alu:SINE	ESC_vs_TNT	NS	SINE	Alu	AluSz6	AluSz6_dup11784	AluSz6_dup11784:Alu:SINE	Down
chr6	74126478	74126756	279	+	0	-2.74047	0	1	1	AluSz6_dup15409:Alu:SINE	ESC_vs_TNT	NS	SINE	Alu	AluSz6	AluSz6_dup15409	AluSz6_dup15409:Alu:SINE	Down
chr10	98511758	98512061	304	+	0	-2.46238	0	1	1	AluSz6_dup26942:Alu:SINE	ESC_vs_TNT	NS	SINE	Alu	AluSz6	AluSz6_dup26942	AluSz6_dup26942:Alu:SINE	Down
chr12	49829113	49829407	295	-	0	-2.92665	0	1	1	AluSz6_dup30173:Alu:SINE	ESC_vs_TNT	NS	SINE	Alu	AluSz6	AluSz6_dup30173	AluSz6_dup30173:Alu:SINE	Down
chr12	66011402	66011706	305	+	0	-2.0568	0	1	1	AluSz6_dup30540:Alu:SINE	ESC_vs_TNT	NS	SINE	Alu	AluSz6	AluSz6_dup30540	AluSz6_dup30540:Alu:SINE	Down
chr20	55211318	55211608	291	+	0	-2.92245	0	1	1	AluSz6_dup43823:Alu:SINE	ESC_vs_TNT	NS	SINE	Alu	AluSz6	AluSz6_dup43823	AluSz6_dup43823:Alu:SINE	Down
chr2	188534402	188534679	278	-	0	-3.19548	0	1	1	AluSz6_dup6387:Alu:SINE	ESC_vs_TNT	NS	SINE	Alu	AluSz6	AluSz6_dup6387	AluSz6_dup6387:Alu:SINE	Down
chr3	112341516	112341822	307	-	0	-2.6714	0	1	1	AluSz_dup18306:Alu:SINE	ESC_vs_TNT	NS	SINE	Alu	AluSz	AluSz_dup18306	AluSz_dup18306:Alu:SINE	Down
chr5	139312578	139312881	304	+	0	-2.28798	0	1	1	AluSz_dup28290:Alu:SINE	ESC_vs_TNT	NS	SINE	Alu	AluSz	AluSz_dup28290	AluSz_dup28290:Alu:SINE	Down
chr6	123168556	123168848	293	-	0	-3.46375	0	1	1	AluSz_dup32942:Alu:SINE	ESC_vs_TNT	NS	SINE	Alu	AluSz	AluSz_dup32942	AluSz_dup32942:Alu:SINE	Down
chr8	48047439	48047750	312	-	0	-2.96176	0	1	1	AluSz_dup41906:Alu:SINE	ESC_vs_TNT	NS	SINE	Alu	AluSz	AluSz_dup41906	AluSz_dup41906:Alu:SINE	Down
chr10	98508378	98508673	296	+	0	-3.40781	0	1	1	AluSz_dup56709:Alu:SINE	ESC_vs_TNT	NS	SINE	Alu	AluSz	AluSz_dup56709	AluSz_dup56709:Alu:SINE	Down
chr10	98512995	98513275	281	+	0	-1.59182	0	1	1	AluSz_dup56710:Alu:SINE	ESC_vs_TNT	NS	SINE	Alu	AluSz	AluSz_dup56710	AluSz_dup56710:Alu:SINE	Down
chr10	98517451	98517756	306	+	0	-3.55205	0	1	1	AluSz_dup56711:Alu:SINE	ESC_vs_TNT	NS	SINE	Alu	AluSz	AluSz_dup56711	AluSz_dup56711:Alu:SINE	Down
chr11	66351427	66351721	295	+	0	-3.18568	0	1	1	AluSz_dup59881:Alu:SINE	ESC_vs_TNT	NS	SINE	Alu	AluSz	AluSz_dup59881	AluSz_dup59881:Alu:SINE	Down
chr11	114183919	114184218	300	+	0	-1.28486	0	1	1	AluSz_dup61370:Alu:SINE	ESC_vs_TNT	NS	SINE	Alu	AluSz	AluSz_dup61370	AluSz_dup61370:Alu:SINE	Down
chr12	101883219	101883520	302	+	0	-2.44063	0	1	1	AluSz_dup65129:Alu:SINE	ESC_vs_TNT	NS	SINE	Alu	AluSz	AluSz_dup65129	AluSz_dup65129:Alu:SINE	Down
chr15	68580169	68580467	299	-	0	-2.80302	0	1	1	AluSz_dup74250:Alu:SINE	ESC_vs_TNT	NS	SINE	Alu	AluSz	AluSz_dup74250	AluSz_dup74250:Alu:SINE	Down
chr1	226301626	226301955	330	-	0	-3.39984	0	1	1	AluSz_dup7527:Alu:SINE	ESC_vs_TNT	NS	SINE	Alu	AluSz	AluSz_dup7527	AluSz_dup7527:Alu:SINE	Down
chr17	26786814	26787119	306	+	0	-2.45935	0	1	1	AluSz_dup81271:Alu:SINE	ESC_vs_TNT	NS	SINE	Alu	AluSz	AluSz_dup81271	AluSz_dup81271:Alu:SINE	Down
chr17	46752521	46752818	298	+	0	-3.26562	0	1	1	AluSz_dup82700:Alu:SINE	ESC_vs_TNT	NS	SINE	Alu	AluSz	AluSz_dup82700	AluSz_dup82700:Alu:SINE	Down
chr19	6584874	6584939	66	-	0	-1.19064	0	1	1	AluSz_dup87412:Alu:SINE	ESC_vs_TNT	NS	SINE	Alu	AluSz	AluSz_dup87412	AluSz_dup87412:Alu:SINE	Down
chr19	47552360	47552662	303	-	0	-3.26231	0	1	1	AluSz_dup90692:Alu:SINE	ESC_vs_TNT	NS	SINE	Alu	AluSz	AluSz_dup90692	AluSz_dup90692:Alu:SINE	Down
chr19	48656172	48656470	299	+	0	-2.75897	0	1	1	AluSz_dup90810:Alu:SINE	ESC_vs_TNT	NS	SINE	Alu	AluSz	AluSz_dup90810	AluSz_dup90810:Alu:SINE	Down
chr20	18293354	18293650	297	-	0	-3.2279	0	1	1	AluSz_dup92251:Alu:SINE	ESC_vs_TNT	NS	SINE	Alu	AluSz	AluSz_dup92251	AluSz_dup92251:Alu:SINE	Down
chr17	46614385	46614682	298	-	0	-3.37352	0	1	1	AluY_dup102170:Alu:SINE	ESC_vs_TNT	NS	SINE	Alu	AluY	AluY_dup102170	AluY_dup102170:Alu:SINE	Down
chr18	56483935	56484203	269	+	0	-2.85291	0	1	1	AluY_dup106167:Alu:SINE	ESC_vs_TNT	NS	SINE	Alu	AluY	AluY_dup106167	AluY_dup106167:Alu:SINE	Down
chr18	71002393	71002672	280	+	0	-3.33035	0	1	1	AluY_dup106632:Alu:SINE	ESC_vs_TNT	NS	SINE	Alu	AluY	AluY_dup106632	AluY_dup106632:Alu:SINE	Down
chr19	1461570	1461877	308	+	0	-2.726	0	1	1	AluY_dup107026:Alu:SINE	ESC_vs_TNT	NS	SINE	Alu	AluY	AluY_dup107026	AluY_dup107026:Alu:SINE	Down
chr2	28006493	28006803	311	+	0	-3.41421	0	1	1	AluY_dup10763:Alu:SINE	ESC_vs_TNT	NS	SINE	Alu	AluY	AluY_dup10763	AluY_dup10763:Alu:SINE	Down
chr19	6579221	6579520	300	-	0	-2.74855	0	1	1	AluY_dup107802:Alu:SINE	ESC_vs_TNT	NS	SINE	Alu	AluY	AluY_dup107802	AluY_dup107802:Alu:SINE	Down
chr19	13037067	13037386	320	-	0	-3.49978	0	1	1	AluY_dup108618:Alu:SINE	ESC_vs_TNT	NS	SINE	Alu	AluY	AluY_dup108618	AluY_dup108618:Alu:SINE	Down
chr19	23883060	23883362	303	+	0	-2.31356	0	1	1	AluY_dup109561:Alu:SINE	ESC_vs_TNT	NS	SINE	Alu	AluY	AluY_dup109561	AluY_dup109561:Alu:SINE	Down
chr19	52942715	52943029	315	+	0	-2.09186	0	1	1	AluY_dup111214:Alu:SINE	ESC_vs_TNT	NS	SINE	Alu	AluY	AluY_dup111214	AluY_dup111214:Alu:SINE	Down
chr21	42820451	42820753	303	+	0	-3.41543	0	1	1	AluY_dup115594:Alu:SINE	ESC_vs_TNT	NS	SINE	Alu	AluY	AluY_dup115594	AluY_dup115594:Alu:SINE	Down
chr2	87791358	87791660	303	+	0	-3.21157	0	1	1	AluY_dup13138:Alu:SINE	ESC_vs_TNT	NS	SINE	Alu	AluY	AluY_dup13138	AluY_dup13138:Alu:SINE	Down
chr2	178159786	178160092	307	+	0	-1.80636	0	1	1	AluY_dup16427:Alu:SINE	ESC_vs_TNT	NS	SINE	Alu	AluY	AluY_dup16427	AluY_dup16427:Alu:SINE	Down
chr2	215386818	215387120	303	+	0	-3.56024	0	1	1	AluY_dup17741:Alu:SINE	ESC_vs_TNT	NS	SINE	Alu	AluY	AluY_dup17741	AluY_dup17741:Alu:SINE	Down
chr3	84956775	84957087	313	-	0	-3.11959	0	1	1	AluY_dup22034:Alu:SINE	ESC_vs_TNT	NS	SINE	Alu	AluY	AluY_dup22034	AluY_dup22034:Alu:SINE	Down
chr4	66461300	66461589	290	-	0	-3.0711	0	1	1	AluY_dup28120:Alu:SINE	ESC_vs_TNT	NS	SINE	Alu	AluY	AluY_dup28120	AluY_dup28120:Alu:SINE	Down
chr4	137394664	137394989	326	+	0	-3.03897	0	1	1	AluY_dup30320:Alu:SINE	ESC_vs_TNT	NS	SINE	Alu	AluY	AluY_dup30320	AluY_dup30320:Alu:SINE	Down
chr5	16691097	16691394	298	+	0	-3.591	0	1	1	AluY_dup32647:Alu:SINE	ESC_vs_TNT	NS	SINE	Alu	AluY	AluY_dup32647	AluY_dup32647:Alu:SINE	Down
chr5	133818113	133818423	311	-	0	-3.45164	0	1	1	AluY_dup36424:Alu:SINE	ESC_vs_TNT	NS	SINE	Alu	AluY	AluY_dup36424	AluY_dup36424:Alu:SINE	Down
chr5	138111400	138111714	315	-	0	-2.92703	0	1	1	AluY_dup36620:Alu:SINE	ESC_vs_TNT	NS	SINE	Alu	AluY	AluY_dup36620	AluY_dup36620:Alu:SINE	Down
chr5	140098736	140099048	313	+	0	-2.16683	0	1	1	AluY_dup36750:Alu:SINE	ESC_vs_TNT	NS	SINE	Alu	AluY	AluY_dup36750	AluY_dup36750:Alu:SINE	Down
chr5	178956283	178956593	311	-	0	-2.95532	0	1	1	AluY_dup38271:Alu:SINE	ESC_vs_TNT	NS	SINE	Alu	AluY	AluY_dup38271	AluY_dup38271:Alu:SINE	Down
chr7	2600310	2600613	304	+	0	-3.07116	0	1	1	AluY_dup44668:Alu:SINE	ESC_vs_TNT	NS	SINE	Alu	AluY	AluY_dup44668	AluY_dup44668:Alu:SINE	Down
chr7	14042399	14042698	300	-	0	-3.3772	0	1	1	AluY_dup45271:Alu:SINE	ESC_vs_TNT	NS	SINE	Alu	AluY	AluY_dup45271	AluY_dup45271:Alu:SINE	Down
chr7	15648371	15648674	304	-	0	-3.30928	0	1	1	AluY_dup45323:Alu:SINE	ESC_vs_TNT	NS	SINE	Alu	AluY	AluY_dup45323	AluY_dup45323:Alu:SINE	Down
chr7	98416051	98416354	304	-	0	-3.03975	0	1	1	AluY_dup48765:Alu:SINE	ESC_vs_TNT	NS	SINE	Alu	AluY	AluY_dup48765	AluY_dup48765:Alu:SINE	Down
chr7	111288447	111288748	302	+	0	-3.46725	0	1	1	AluY_dup49361:Alu:SINE	ESC_vs_TNT	NS	SINE	Alu	AluY	AluY_dup49361	AluY_dup49361:Alu:SINE	Down
chr7	125789131	125789433	303	+	0	-3.18113	0	1	1	AluY_dup49726:Alu:SINE	ESC_vs_TNT	NS	SINE	Alu	AluY	AluY_dup49726	AluY_dup49726:Alu:SINE	Down
chr8	47882314	47882622	309	+	0	-3.30997	0	1	1	AluY_dup52817:Alu:SINE	ESC_vs_TNT	NS	SINE	Alu	AluY	AluY_dup52817	AluY_dup52817:Alu:SINE	Down
chr8	144536573	144536880	308	-	0	-2.33999	0	1	1	AluY_dup55833:Alu:SINE	ESC_vs_TNT	NS	SINE	Alu	AluY	AluY_dup55833	AluY_dup55833:Alu:SINE	Down
chr9	90899258	90899568	311	+	0	-3.26926	0	1	1	AluY_dup59487:Alu:SINE	ESC_vs_TNT	NS	SINE	Alu	AluY	AluY_dup59487	AluY_dup59487:Alu:SINE	Down
chr9	96121315	96121608	294	+	0	-3.14193	0	1	1	AluY_dup59740:Alu:SINE	ESC_vs_TNT	NS	SINE	Alu	AluY	AluY_dup59740	AluY_dup59740:Alu:SINE	Down
chr9	123361956	123362253	298	-	0	-3.24684	0	1	1	AluY_dup60675:Alu:SINE	ESC_vs_TNT	NS	SINE	Alu	AluY	AluY_dup60675	AluY_dup60675:Alu:SINE	Down
chr9	131543446	131543611	166	+	0	-3.3022	0	1	1	AluY_dup61120:Alu:SINE	ESC_vs_TNT	NS	SINE	Alu	AluY	AluY_dup61120	AluY_dup61120:Alu:SINE	Down
chrX	102952293	102952598	306	-	0	-3.43498	0	1	1	AluY_dup64803:Alu:SINE	ESC_vs_TNT	NS	SINE	Alu	AluY	AluY_dup64803	AluY_dup64803:Alu:SINE	Down
chr10	11934739	11935057	319	-	0	-3.4355	0	1	1	AluY_dup67747:Alu:SINE	ESC_vs_TNT	NS	SINE	Alu	AluY	AluY_dup67747	AluY_dup67747:Alu:SINE	Down
chr10	75847092	75847417	326	-	0	-3.2279	0	1	1	AluY_dup70344:Alu:SINE	ESC_vs_TNT	NS	SINE	Alu	AluY	AluY_dup70344	AluY_dup70344:Alu:SINE	Down
chr10	98510989	98511286	298	+	0	-2.4297	0	1	1	AluY_dup71133:Alu:SINE	ESC_vs_TNT	NS	SINE	Alu	AluY	AluY_dup71133	AluY_dup71133:Alu:SINE	Down
chr11	65154998	65155307	310	-	0	-3.01248	0	1	1	AluY_dup75043:Alu:SINE	ESC_vs_TNT	NS	SINE	Alu	AluY	AluY_dup75043	AluY_dup75043:Alu:SINE	Down
chr11	65524225	65524529	305	-	0	-2.77402	0	1	1	AluY_dup75085:Alu:SINE	ESC_vs_TNT	NS	SINE	Alu	AluY	AluY_dup75085	AluY_dup75085:Alu:SINE	Down
chr12	49828806	49829112	307	-	0	-2.85416	0	1	1	AluY_dup79628:Alu:SINE	ESC_vs_TNT	NS	SINE	Alu	AluY	AluY_dup79628	AluY_dup79628:Alu:SINE	Down
chr14	65619097	65619400	304	+	0	-1.36852	0	1	1	AluY_dup88449:Alu:SINE	ESC_vs_TNT	NS	SINE	Alu	AluY	AluY_dup88449	AluY_dup88449:Alu:SINE	Down
chr15	44081066	44081366	301	+	0	-1.94787	0	1	1	AluY_dup91833:Alu:SINE	ESC_vs_TNT	NS	SINE	Alu	AluY	AluY_dup91833	AluY_dup91833:Alu:SINE	Down
chr15	90676214	90676524	311	+	0	-1.91023	0	1	1	AluY_dup93963:Alu:SINE	ESC_vs_TNT	NS	SINE	Alu	AluY	AluY_dup93963	AluY_dup93963:Alu:SINE	Down
chr16	22630742	22631056	315	-	0	-3.3839	0	1	1	AluY_dup95815:Alu:SINE	ESC_vs_TNT	NS	SINE	Alu	AluY	AluY_dup95815	AluY_dup95815:Alu:SINE	Down
chr1	45283486	45283744	259	+	0	-3.39086	0	1	1	AluYa5_dup40:Alu:SINE	ESC_vs_TNT	NS	SINE	Alu	AluYa5	AluYa5_dup40	AluYa5_dup40:Alu:SINE	Down
chr16	48263365	48263674	310	-	0	-2.99688	0	1	1	AluYb8_dup2454:Alu:SINE	ESC_vs_TNT	NS	SINE	Alu	AluYb8	AluYb8_dup2454	AluYb8_dup2454:Alu:SINE	Down
chr6	162318732	162319016	285	+	0	-3.49779	0	1	1	AluYc_dup3189:Alu:SINE	ESC_vs_TNT	NS	SINE	Alu	AluYc	AluYc_dup3189	AluYc_dup3189:Alu:SINE	Down
chr11	3076396	3076670	275	-	0	-3.3622	0	1	1	AluYc_dup5193:Alu:SINE	ESC_vs_TNT	NS	SINE	Alu	AluYc	AluYc_dup5193	AluYc_dup5193:Alu:SINE	Down
chr11	114185928	114186051	124	+	0	-2.89589	0	1	1	AluYc_dup5506:Alu:SINE	ESC_vs_TNT	NS	SINE	Alu	AluYc	AluYc_dup5506	AluYc_dup5506:Alu:SINE	Down
chr16	8171148	8171224	77	+	0	-2.69607	0	1	1	AluYc_dup6691:Alu:SINE	ESC_vs_TNT	NS	SINE	Alu	AluYc	AluYc_dup6691	AluYc_dup6691:Alu:SINE	Down
chr19	37158547	37158849	303	-	0	-3.44344	0	1	1	AluYf4_dup1265:Alu:SINE	ESC_vs_TNT	NS	SINE	Alu	AluYf4	AluYf4_dup1265	AluYf4_dup1265:Alu:SINE	Down
chr11	37962063	37962372	310	+	0	-3.3839	0	1	1	AluYg6_dup527:Alu:SINE	ESC_vs_TNT	NS	SINE	Alu	AluYg6	AluYg6_dup527	AluYg6_dup527:Alu:SINE	Down
chr15	51195366	51195668	303	-	0	-3.0635	0	1	1	AluYg6_dup631:Alu:SINE	ESC_vs_TNT	NS	SINE	Alu	AluYg6	AluYg6_dup631	AluYg6_dup631:Alu:SINE	Down
chr1	167857833	167858143	311	+	0	-3.2129	0	1	1	AluYk4_dup110:Alu:SINE	ESC_vs_TNT	NS	SINE	Alu	AluYk4	AluYk4_dup110	AluYk4_dup110:Alu:SINE	Down
chr10	11928824	11928883	60	-	0	-1.50662	0	1	1	Arthur1_dup1498:hAT-Tip100:DNA	ESC_vs_TNT	NS	DNA	hAT-Tip100	Arthur1	Arthur1_dup1498	Arthur1_dup1498:hAT-Tip100:DNA	Down
chr19	22098016	22100563	2548	-	0	-2.9793	0	1	1	BSR/Beta_dup1591:Satellite:Satellite	ESC_vs_TNT	NS	Satellite	Satellite	BSR/Beta	BSR/Beta_dup1591	BSR/Beta_dup1591:Satellite:Satellite	Down
chr19	22516363	22516551	189	+	0	-3.00674	0	1	1	BSR/Beta_dup1652:Satellite:Satellite	ESC_vs_TNT	NS	Satellite	Satellite	BSR/Beta	BSR/Beta_dup1652	BSR/Beta_dup1652:Satellite:Satellite	Down
chr19	22516861	22517259	399	+	0	-2.25461	0	1	1	BSR/Beta_dup1653:Satellite:Satellite	ESC_vs_TNT	NS	Satellite	Satellite	BSR/Beta	BSR/Beta_dup1653	BSR/Beta_dup1653:Satellite:Satellite	Down
chr19	22517272	22517530	259	+	0	-2.8636	0	1	1	BSR/Beta_dup1654:Satellite:Satellite	ESC_vs_TNT	NS	Satellite	Satellite	BSR/Beta	BSR/Beta_dup1654	BSR/Beta_dup1654:Satellite:Satellite	Down
chr19	22517871	22518147	277	+	0	-2.82091	0	1	1	BSR/Beta_dup1655:Satellite:Satellite	ESC_vs_TNT	NS	Satellite	Satellite	BSR/Beta	BSR/Beta_dup1655	BSR/Beta_dup1655:Satellite:Satellite	Down
chr19	22518224	22519684	1461	+	0	-2.58139	0	1	1	BSR/Beta_dup1656:Satellite:Satellite	ESC_vs_TNT	NS	Satellite	Satellite	BSR/Beta	BSR/Beta_dup1656	BSR/Beta_dup1656:Satellite:Satellite	Down
chr19	22520500	22521875	1376	+	0	-2.76506	0	1	1	BSR/Beta_dup1659:Satellite:Satellite	ESC_vs_TNT	NS	Satellite	Satellite	BSR/Beta	BSR/Beta_dup1659	BSR/Beta_dup1659:Satellite:Satellite	Down
chr14	31715007	31715141	135	-	0	-3.3422	0	1	1	Charlie1_dup1502:hAT-Charlie:DNA	ESC_vs_TNT	NS	DNA	hAT-Charlie	Charlie1	Charlie1_dup1502	Charlie1_dup1502:hAT-Charlie:DNA	Down
chr1	227047889	227048765	877	+	0	-2.02132	0	1	1	Charlie1a_dup445:hAT-Charlie:DNA	ESC_vs_TNT	NS	DNA	hAT-Charlie	Charlie1a	Charlie1a_dup445	Charlie1a_dup445:hAT-Charlie:DNA	Down
chr17	66586023	66586133	111	-	0	-3.05854	0	1	1	Charlie24_dup1239:hAT-Charlie:DNA	ESC_vs_TNT	NS	DNA	hAT-Charlie	Charlie24	Charlie24_dup1239	Charlie24_dup1239:hAT-Charlie:DNA	Down
chr21	42822313	42822941	629	+	0	-3.28322	0	1	1	Charlie2b_dup3513:hAT-Charlie:DNA	ESC_vs_TNT	NS	DNA	hAT-Charlie	Charlie2b	Charlie2b_dup3513	Charlie2b_dup3513:hAT-Charlie:DNA	Down
chr17	46713133	46713282	150	-	0	-2.74721	0	1	1	Charlie4z_dup5375:hAT-Charlie:DNA	ESC_vs_TNT	NS	DNA	hAT-Charlie	Charlie4z	Charlie4z_dup5375	Charlie4z_dup5375:hAT-Charlie:DNA	Down
chr13	50168891	50169527	637	+	0	-2.08387	0	1	1	ERV3-16A3_I-int_dup4985:ERVL:LTR	ESC_vs_TNT	NS	LTR	ERVL	ERV3-16A3_I-int	ERV3-16A3_I-int_dup4985	ERV3-16A3_I-int_dup4985:ERVL:LTR	Down
chr13	50170171	50170939	769	+	0	-1.85067	0	1	1	ERV3-16A3_I-int_dup4986:ERVL:LTR	ESC_vs_TNT	NS	LTR	ERVL	ERV3-16A3_I-int	ERV3-16A3_I-int_dup4986	ERV3-16A3_I-int_dup4986:ERVL:LTR	Down
chr12	76895256	76896925	1670	+	0	-2.90045	0	1	1	ERVL-B4-int_dup2895:ERVL:LTR	ESC_vs_TNT	NS	LTR	ERVL	ERVL-B4-int	ERVL-B4-int_dup2895	ERVL-B4-int_dup2895:ERVL:LTR	Down
chr1	43978480	43979024	545	+	0	-2.73352	0	1	1	ERVL-E-int_dup178:ERVL:LTR	ESC_vs_TNT	NS	LTR	ERVL	ERVL-E-int	ERVL-E-int_dup178	ERVL-E-int_dup178:ERVL:LTR	Down
chr12	72583151	72584639	1489	+	0	-3.12719	0	1	1	ERVL-E-int_dup6758:ERVL:LTR	ESC_vs_TNT	NS	LTR	ERVL	ERVL-E-int	ERVL-E-int_dup6758	ERVL-E-int_dup6758:ERVL:LTR	Down
chr2	66478980	66479098	119	+	0	-2.54484	0	1	1	Eulor9A_dup11:DNA:DNA	ESC_vs_TNT	NS	DNA	DNA	Eulor9A	Eulor9A_dup11	Eulor9A_dup11:DNA:DNA	Down
chr11	66348981	66349109	129	+	0	-3.45568	0	1	1	FLAM_C_dup13476:Alu:SINE	ESC_vs_TNT	NS	SINE	Alu	FLAM_C	FLAM_C_dup13476	FLAM_C_dup13476:Alu:SINE	Down
chr19	49018509	49018649	141	+	0	-3.30997	0	1	1	FLAM_C_dup20866:Alu:SINE	ESC_vs_TNT	NS	SINE	Alu	FLAM_C	FLAM_C_dup20866	FLAM_C_dup20866:Alu:SINE	Down
chr1	53369291	53369450	160	+	0	-3.4315	0	1	1	FRAM_dup294:Alu:SINE	ESC_vs_TNT	NS	SINE	Alu	FRAM	FRAM_dup294	FRAM_dup294:Alu:SINE	Down
chr14	76040215	76040567	353	-	0	-3.49345	0	1	1	HAL1_dup22056:L1:LINE	ESC_vs_TNT	NS	LINE	L1	HAL1	HAL1_dup22056	HAL1_dup22056:L1:LINE	Down
chr7	64295273	64295615	343	-	0	-3.48039	0	1	1	HERV-Fc1_LTR1_dup2:ERV1:LTR	ESC_vs_TNT	NS	LTR	ERV1	HERV-Fc1_LTR1	HERV-Fc1_LTR1_dup2	HERV-Fc1_LTR1_dup2:ERV1:LTR	Down
chr14	41211514	41212973	1460	+	0	-2.79667	0	1	1	HERV16-int_dup1514:ERVL:LTR	ESC_vs_TNT	NS	LTR	ERVL	HERV16-int	HERV16-int_dup1514	HERV16-int_dup1514:ERVL:LTR	Down
chr4	83399464	83400490	1027	+	0	-3.13334	0	1	1	HERV17-int_dup281:ERV1:LTR	ESC_vs_TNT	NS	LTR	ERV1	HERV17-int	HERV17-int_dup281	HERV17-int_dup281:ERV1:LTR	Down
chr7	92098021	92106726	8706	-	0	-1.38583	0	1	1	HERV17-int_dup450:ERV1:LTR	ESC_vs_TNT	NS	LTR	ERV1	HERV17-int	HERV17-int_dup450	HERV17-int_dup450:ERV1:LTR	Down
chr13	69796550	69799468	2919	+	0	-3.04935	0	1	1	HERV17-int_dup750:ERV1:LTR	ESC_vs_TNT	NS	LTR	ERV1	HERV17-int	HERV17-int_dup750	HERV17-int_dup750:ERV1:LTR	Down
chr17	53089202	53089493	292	-	0	-2.32857	0	1	1	HERV17-int_dup810:ERV1:LTR	ESC_vs_TNT	NS	LTR	ERV1	HERV17-int	HERV17-int_dup810	HERV17-int_dup810:ERV1:LTR	Down
chr17	53089564	53095356	5793	-	0	-0.0334087	0	1	1	HERV17-int_dup813:ERV1:LTR	ESC_vs_TNT	NS	LTR	ERV1	HERV17-int	HERV17-int_dup813	HERV17-int_dup813:ERV1:LTR	Down
chr4	63919138	63927463	8326	+	0	-0.979752	0	1	1	HERV9-int_dup251:ERV1:LTR	ESC_vs_TNT	NS	LTR	ERV1	HERV9-int	HERV9-int_dup251	HERV9-int_dup251:ERV1:LTR	Down
chr4	161584007	161586924	2918	+	0	-0.61348	0	1	1	HERV9-int_dup282:ERV1:LTR	ESC_vs_TNT	NS	LTR	ERV1	HERV9-int	HERV9-int_dup282	HERV9-int_dup282:ERV1:LTR	Down
chr4	161587848	161588489	642	+	0	-1.4981	0	1	1	HERV9-int_dup284:ERV1:LTR	ESC_vs_TNT	NS	LTR	ERV1	HERV9-int	HERV9-int_dup284	HERV9-int_dup284:ERV1:LTR	Down
chr6	4428317	4428782	466	-	0	-2.86571	0	1	1	HERVE_a-int_dup60:ERV1:LTR	ESC_vs_TNT	NS	LTR	ERV1	HERVE_a-int	HERVE_a-int_dup60	HERVE_a-int_dup60:ERV1:LTR	Down
chr3	32837531	32837952	422	-	0	-2.15942	0	1	1	HERVH-int_dup1052:ERV1:LTR	ESC_vs_TNT	NS	LTR	ERV1	HERVH-int	HERVH-int_dup1052	HERVH-int_dup1052:ERV1:LTR	Down
chr1	68852123	68852829	707	+	0	-2.93562	0	1	1	HERVH-int_dup112:ERV1:LTR	ESC_vs_TNT	NS	LTR	ERV1	HERVH-int	HERVH-int_dup112	HERVH-int_dup112:ERV1:LTR	Down
chr3	115826352	115826499	148	-	0	-2.5875	0	1	1	HERVH-int_dup1228:ERV1:LTR	ESC_vs_TNT	NS	LTR	ERV1	HERVH-int	HERVH-int_dup1228	HERVH-int_dup1228:ERV1:LTR	Down
chr3	128559991	128560437	447	-	0	-3.53014	0	1	1	HERVH-int_dup1253:ERV1:LTR	ESC_vs_TNT	NS	LTR	ERV1	HERVH-int	HERVH-int_dup1253	HERVH-int_dup1253:ERV1:LTR	Down
chr3	128682088	128682569	482	+	0	-2.24593	0	1	1	HERVH-int_dup1256:ERV1:LTR	ESC_vs_TNT	NS	LTR	ERV1	HERVH-int	HERVH-int_dup1256	HERVH-int_dup1256:ERV1:LTR	Down
chr3	128682572	128683131	560	+	0	-1.83877	0	1	1	HERVH-int_dup1257:ERV1:LTR	ESC_vs_TNT	NS	LTR	ERV1	HERVH-int	HERVH-int_dup1257	HERVH-int_dup1257:ERV1:LTR	Down
chr3	128683208	128683424	217	+	0	-2.7754	0	1	1	HERVH-int_dup1258:ERV1:LTR	ESC_vs_TNT	NS	LTR	ERV1	HERVH-int	HERVH-int_dup1258	HERVH-int_dup1258:ERV1:LTR	Down
chr3	128683423	128683802	380	+	0	-2.12912	0	1	1	HERVH-int_dup1259:ERV1:LTR	ESC_vs_TNT	NS	LTR	ERV1	HERVH-int	HERVH-int_dup1259	HERVH-int_dup1259:ERV1:LTR	Down
chr3	145431719	145432221	503	+	0	-3.01776	0	1	1	HERVH-int_dup1317:ERV1:LTR	ESC_vs_TNT	NS	LTR	ERV1	HERVH-int	HERVH-int_dup1317	HERVH-int_dup1317:ERV1:LTR	Down
chr4	19018387	19018693	307	+	0	-0.942337	0	1	1	HERVH-int_dup1588:ERV1:LTR	ESC_vs_TNT	NS	LTR	ERV1	HERVH-int	HERVH-int_dup1588	HERVH-int_dup1588:ERV1:LTR	Down
chr4	54887159	54889216	2058	+	0	-3.6183	0	1	1	HERVH-int_dup1625:ERV1:LTR	ESC_vs_TNT	NS	LTR	ERV1	HERVH-int	HERVH-int_dup1625	HERVH-int_dup1625:ERV1:LTR	Down
chr4	123932658	123933313	656	-	0	-2.93416	0	1	1	HERVH-int_dup1779:ERV1:LTR	ESC_vs_TNT	NS	LTR	ERV1	HERVH-int	HERVH-int_dup1779	HERVH-int_dup1779:ERV1:LTR	Down
chr4	123933472	123934103	632	-	0	-3.18876	0	1	1	HERVH-int_dup1781:ERV1:LTR	ESC_vs_TNT	NS	LTR	ERV1	HERVH-int	HERVH-int_dup1781	HERVH-int_dup1781:ERV1:LTR	Down
chr4	136089592	136090149	558	-	0	-3.47144	0	1	1	HERVH-int_dup1850:ERV1:LTR	ESC_vs_TNT	NS	LTR	ERV1	HERVH-int	HERVH-int_dup1850	HERVH-int_dup1850:ERV1:LTR	Down
chr4	146757434	146757938	505	+	0	-0.349698	0	1	1	HERVH-int_dup1877:ERV1:LTR	ESC_vs_TNT	NS	LTR	ERV1	HERVH-int	HERVH-int_dup1877	HERVH-int_dup1877:ERV1:LTR	Down
chr4	153663326	153663542	217	-	0	-2.03054	0	1	1	HERVH-int_dup1887:ERV1:LTR	ESC_vs_TNT	NS	LTR	ERV1	HERVH-int	HERVH-int_dup1887	HERVH-int_dup1887:ERV1:LTR	Down
chr4	164017765	164018193	429	+	0	-2.97723	0	1	1	HERVH-int_dup1924:ERV1:LTR	ESC_vs_TNT	NS	LTR	ERV1	HERVH-int	HERVH-int_dup1924	HERVH-int_dup1924:ERV1:LTR	Down
chr4	183739261	183739639	379	+	0	-1.87842	0	1	1	HERVH-int_dup2008:ERV1:LTR	ESC_vs_TNT	NS	LTR	ERV1	HERVH-int	HERVH-int_dup2008	HERVH-int_dup2008:ERV1:LTR	Down
chr5	12493550	12494159	610	+	0	-2.35317	0	1	1	HERVH-int_dup2064:ERV1:LTR	ESC_vs_TNT	NS	LTR	ERV1	HERVH-int	HERVH-int_dup2064	HERVH-int_dup2064:ERV1:LTR	Down
chr5	75656715	75657196	482	+	0	-1.20705	0	1	1	HERVH-int_dup2129:ERV1:LTR	ESC_vs_TNT	NS	LTR	ERV1	HERVH-int	HERVH-int_dup2129	HERVH-int_dup2129:ERV1:LTR	Down
chr5	107905691	107905870	180	-	0	-2.92707	0	1	1	HERVH-int_dup2214:ERV1:LTR	ESC_vs_TNT	NS	LTR	ERV1	HERVH-int	HERVH-int_dup2214	HERVH-int_dup2214:ERV1:LTR	Down
chr5	116383148	116383763	616	-	0	-2.19637	0	1	1	HERVH-int_dup2229:ERV1:LTR	ESC_vs_TNT	NS	LTR	ERV1	HERVH-int	HERVH-int_dup2229	HERVH-int_dup2229:ERV1:LTR	Down
chr5	121810336	121810712	377	-	0	-3.40233	0	1	1	HERVH-int_dup2242:ERV1:LTR	ESC_vs_TNT	NS	LTR	ERV1	HERVH-int	HERVH-int_dup2242	HERVH-int_dup2242:ERV1:LTR	Down
chr5	179843158	179843768	611	-	0	-1.16477	0	1	1	HERVH-int_dup2385:ERV1:LTR	ESC_vs_TNT	NS	LTR	ERV1	HERVH-int	HERVH-int_dup2385	HERVH-int_dup2385:ERV1:LTR	Down
chr6	6029719	6030222	504	-	0	-0.760759	0	1	1	HERVH-int_dup2398:ERV1:LTR	ESC_vs_TNT	NS	LTR	ERV1	HERVH-int	HERVH-int_dup2398	HERVH-int_dup2398:ERV1:LTR	Down
chr6	81193892	81194039	148	-	0	-2.66441	0	1	1	HERVH-int_dup2515:ERV1:LTR	ESC_vs_TNT	NS	LTR	ERV1	HERVH-int	HERVH-int_dup2515	HERVH-int_dup2515:ERV1:LTR	Down
chr6	95265847	95265996	150	-	0	-0.953417	0	1	1	HERVH-int_dup2556:ERV1:LTR	ESC_vs_TNT	NS	LTR	ERV1	HERVH-int	HERVH-int_dup2556	HERVH-int_dup2556:ERV1:LTR	Down
chr6	127173425	127173922	498	+	0	-2.73718	0	1	1	HERVH-int_dup2639:ERV1:LTR	ESC_vs_TNT	NS	LTR	ERV1	HERVH-int	HERVH-int_dup2639	HERVH-int_dup2639:ERV1:LTR	Down
chr6	132226361	132226860	500	+	0	-2.07675	0	1	1	HERVH-int_dup2676:ERV1:LTR	ESC_vs_TNT	NS	LTR	ERV1	HERVH-int	HERVH-int_dup2676	HERVH-int_dup2676:ERV1:LTR	Down
chr7	26064853	26065511	659	-	0	-1.18493	0	1	1	HERVH-int_dup2843:ERV1:LTR	ESC_vs_TNT	NS	LTR	ERV1	HERVH-int	HERVH-int_dup2843	HERVH-int_dup2843:ERV1:LTR	Down
chr7	32879224	32879709	486	-	0	-2.43991	0	1	1	HERVH-int_dup2867:ERV1:LTR	ESC_vs_TNT	NS	LTR	ERV1	HERVH-int	HERVH-int_dup2867	HERVH-int_dup2867:ERV1:LTR	Down
chr7	112874958	112875335	378	-	0	-2.38205	0	1	1	HERVH-int_dup2950:ERV1:LTR	ESC_vs_TNT	NS	LTR	ERV1	HERVH-int	HERVH-int_dup2950	HERVH-int_dup2950:ERV1:LTR	Down
chr7	122460913	122461343	431	+	0	-2.90641	0	1	1	HERVH-int_dup2990:ERV1:LTR	ESC_vs_TNT	NS	LTR	ERV1	HERVH-int	HERVH-int_dup2990	HERVH-int_dup2990:ERV1:LTR	Down
chr8	91102886	91103264	379	-	0	-1.64855	0	1	1	HERVH-int_dup3185:ERV1:LTR	ESC_vs_TNT	NS	LTR	ERV1	HERVH-int	HERVH-int_dup3185	HERVH-int_dup3185:ERV1:LTR	Down
chr8	91103263	91103477	215	-	0	-2.62805	0	1	1	HERVH-int_dup3186:ERV1:LTR	ESC_vs_TNT	NS	LTR	ERV1	HERVH-int	HERVH-int_dup3186	HERVH-int_dup3186:ERV1:LTR	Down
chr8	115258485	115258863	379	+	0	-3.17415	0	1	1	HERVH-int_dup3244:ERV1:LTR	ESC_vs_TNT	NS	LTR	ERV1	HERVH-int	HERVH-int_dup3244	HERVH-int_dup3244:ERV1:LTR	Down
chr8	115297759	115298257	499	+	0	-1.86329	0	1	1	HERVH-int_dup3246:ERV1:LTR	ESC_vs_TNT	NS	LTR	ERV1	HERVH-int	HERVH-int_dup3246	HERVH-int_dup3246:ERV1:LTR	Down
chr8	115299138	115299513	376	+	0	-1.08404	0	1	1	HERVH-int_dup3249:ERV1:LTR	ESC_vs_TNT	NS	LTR	ERV1	HERVH-int	HERVH-int_dup3249	HERVH-int_dup3249:ERV1:LTR	Down
chr8	116830359	116830794	436	+	0	-2.50279	0	1	1	HERVH-int_dup3258:ERV1:LTR	ESC_vs_TNT	NS	LTR	ERV1	HERVH-int	HERVH-int_dup3258	HERVH-int_dup3258:ERV1:LTR	Down
chr9	93178393	93178898	506	+	0	-2.52033	0	1	1	HERVH-int_dup3471:ERV1:LTR	ESC_vs_TNT	NS	LTR	ERV1	HERVH-int	HERVH-int_dup3471	HERVH-int_dup3471:ERV1:LTR	Down
chr9	97306999	97307371	373	+	0	-2.31124	0	1	1	HERVH-int_dup3488:ERV1:LTR	ESC_vs_TNT	NS	LTR	ERV1	HERVH-int	HERVH-int_dup3488	HERVH-int_dup3488:ERV1:LTR	Down
chrX	37317683	37320112	2430	-	0	-2.38521	0	1	1	HERVH-int_dup3660:ERV1:LTR	ESC_vs_TNT	NS	LTR	ERV1	HERVH-int	HERVH-int_dup3660	HERVH-int_dup3660:ERV1:LTR	Down
chr1	222142817	222143319	503	+	0	-1.92032	0	1	1	HERVH-int_dup373:ERV1:LTR	ESC_vs_TNT	NS	LTR	ERV1	HERVH-int	HERVH-int_dup373	HERVH-int_dup373:ERV1:LTR	Down
chr1	222143322	222143939	618	+	0	-1.14142	0	1	1	HERVH-int_dup374:ERV1:LTR	ESC_vs_TNT	NS	LTR	ERV1	HERVH-int	HERVH-int_dup374	HERVH-int_dup374:ERV1:LTR	Down
chrX	109109773	109110150	378	-	0	0.913419	0	1	1	HERVH-int_dup3787:ERV1:LTR	ESC_vs_TNT	NS	LTR	ERV1	HERVH-int	HERVH-int_dup3787	HERVH-int_dup3787:ERV1:LTR	Down
chrX	109110650	109110796	147	-	0	-2.73644	0	1	1	HERVH-int_dup3790:ERV1:LTR	ESC_vs_TNT	NS	LTR	ERV1	HERVH-int	HERVH-int_dup3790	HERVH-int_dup3790:ERV1:LTR	Down
chrX	116417139	116417809	671	+	0	-3.03388	0	1	1	HERVH-int_dup3856:ERV1:LTR	ESC_vs_TNT	NS	LTR	ERV1	HERVH-int	HERVH-int_dup3856	HERVH-int_dup3856:ERV1:LTR	Down
chr1	229083605	229083867	263	+	0	-3.15015	0	1	1	HERVH-int_dup406:ERV1:LTR	ESC_vs_TNT	NS	LTR	ERV1	HERVH-int	HERVH-int_dup406	HERVH-int_dup406:ERV1:LTR	Down
chr10	35691759	35695106	3348	-	0	-2.36174	0	1	1	HERVH-int_dup4076:ERV1:LTR	ESC_vs_TNT	NS	LTR	ERV1	HERVH-int	HERVH-int_dup4076	HERVH-int_dup4076:ERV1:LTR	Down
chr10	35695841	35697221	1381	-	0	-1.94872	0	1	1	HERVH-int_dup4077:ERV1:LTR	ESC_vs_TNT	NS	LTR	ERV1	HERVH-int	HERVH-int_dup4077	HERVH-int_dup4077:ERV1:LTR	Down
chr1	229086022	229086652	631	+	0	-2.85535	0	1	1	HERVH-int_dup410:ERV1:LTR	ESC_vs_TNT	NS	LTR	ERV1	HERVH-int	HERVH-int_dup410	HERVH-int_dup410:ERV1:LTR	Down
chr11	42145820	42146430	611	+	0	-3.35795	0	1	1	HERVH-int_dup4326:ERV1:LTR	ESC_vs_TNT	NS	LTR	ERV1	HERVH-int	HERVH-int_dup4326	HERVH-int_dup4326:ERV1:LTR	Down
chr11	121509105	121510831	1727	-	0	-2.65818	0	1	1	HERVH-int_dup4485:ERV1:LTR	ESC_vs_TNT	NS	LTR	ERV1	HERVH-int	HERVH-int_dup4485	HERVH-int_dup4485:ERV1:LTR	Down
chr11	121510951	121513816	2866	-	0	-2.03145	0	1	1	HERVH-int_dup4487:ERV1:LTR	ESC_vs_TNT	NS	LTR	ERV1	HERVH-int	HERVH-int_dup4487	HERVH-int_dup4487:ERV1:LTR	Down
chr12	4131109	4131255	147	+	0	-1.13568	0	1	1	HERVH-int_dup4538:ERV1:LTR	ESC_vs_TNT	NS	LTR	ERV1	HERVH-int	HERVH-int_dup4538	HERVH-int_dup4538:ERV1:LTR	Down
chr12	4131258	4131399	142	+	0	-0.850287	0	1	1	HERVH-int_dup4539:ERV1:LTR	ESC_vs_TNT	NS	LTR	ERV1	HERVH-int	HERVH-int_dup4539	HERVH-int_dup4539:ERV1:LTR	Down
chr12	73101984	73102301	318	+	0	-3.39585	0	1	1	HERVH-int_dup4720:ERV1:LTR	ESC_vs_TNT	NS	LTR	ERV1	HERVH-int	HERVH-int_dup4720	HERVH-int_dup4720:ERV1:LTR	Down
chr12	79937188	79937683	496	+	0	-2.83328	0	1	1	HERVH-int_dup4744:ERV1:LTR	ESC_vs_TNT	NS	LTR	ERV1	HERVH-int	HERVH-int_dup4744	HERVH-int_dup4744:ERV1:LTR	Down
chr13	35376171	35376320	150	+	0	-3.13096	0	1	1	HERVH-int_dup4838:ERV1:LTR	ESC_vs_TNT	NS	LTR	ERV1	HERVH-int	HERVH-int_dup4838	HERVH-int_dup4838:ERV1:LTR	Down
chr13	35376465	35377067	603	+	0	-3.10316	0	1	1	HERVH-int_dup4840:ERV1:LTR	ESC_vs_TNT	NS	LTR	ERV1	HERVH-int	HERVH-int_dup4840	HERVH-int_dup4840:ERV1:LTR	Down
chr13	66716274	66716495	222	-	0	-2.1764	0	1	1	HERVH-int_dup4926:ERV1:LTR	ESC_vs_TNT	NS	LTR	ERV1	HERVH-int	HERVH-int_dup4926	HERVH-int_dup4926:ERV1:LTR	Down
chr13	80761838	80763074	1237	+	0	-2.89321	0	1	1	HERVH-int_dup4948:ERV1:LTR	ESC_vs_TNT	NS	LTR	ERV1	HERVH-int	HERVH-int_dup4948	HERVH-int_dup4948:ERV1:LTR	Down
chr13	87014198	87014702	505	+	0	-2.55186	0	1	1	HERVH-int_dup4963:ERV1:LTR	ESC_vs_TNT	NS	LTR	ERV1	HERVH-int	HERVH-int_dup4963	HERVH-int_dup4963:ERV1:LTR	Down
chr13	91495716	91496364	649	+	0	-2.44222	0	1	1	HERVH-int_dup4982:ERV1:LTR	ESC_vs_TNT	NS	LTR	ERV1	HERVH-int	HERVH-int_dup4982	HERVH-int_dup4982:ERV1:LTR	Down
chr14	31716037	31716646	610	-	0	-0.649004	0	1	1	HERVH-int_dup5020:ERV1:LTR	ESC_vs_TNT	NS	LTR	ERV1	HERVH-int	HERVH-int_dup5020	HERVH-int_dup5020:ERV1:LTR	Down
chr14	41990045	41990254	210	+	0	-1.40732	0	1	1	HERVH-int_dup5033:ERV1:LTR	ESC_vs_TNT	NS	LTR	ERV1	HERVH-int	HERVH-int_dup5033	HERVH-int_dup5033:ERV1:LTR	Down
chr14	41990253	41990633	381	+	0	-0.512964	0	1	1	HERVH-int_dup5034:ERV1:LTR	ESC_vs_TNT	NS	LTR	ERV1	HERVH-int	HERVH-int_dup5034	HERVH-int_dup5034:ERV1:LTR	Down
chr14	47018032	47018411	380	+	0	-3.02987	0	1	1	HERVH-int_dup5051:ERV1:LTR	ESC_vs_TNT	NS	LTR	ERV1	HERVH-int	HERVH-int_dup5051	HERVH-int_dup5051:ERV1:LTR	Down
chr14	51362994	51363109	116	+	0	-2.14969	0	1	1	HERVH-int_dup5070:ERV1:LTR	ESC_vs_TNT	NS	LTR	ERV1	HERVH-int	HERVH-int_dup5070	HERVH-int_dup5070:ERV1:LTR	Down
chr14	74173724	74174231	508	+	0	-1.48794	0	1	1	HERVH-int_dup5097:ERV1:LTR	ESC_vs_TNT	NS	LTR	ERV1	HERVH-int	HERVH-int_dup5097	HERVH-int_dup5097:ERV1:LTR	Down
chr14	74174234	74174894	661	+	0	-0.780515	0	1	1	HERVH-int_dup5098:ERV1:LTR	ESC_vs_TNT	NS	LTR	ERV1	HERVH-int	HERVH-int_dup5098	HERVH-int_dup5098:ERV1:LTR	Down
chr14	76049338	76052413	3076	-	0	-3.10102	0	1	1	HERVH-int_dup5104:ERV1:LTR	ESC_vs_TNT	NS	LTR	ERV1	HERVH-int	HERVH-int_dup5104	HERVH-int_dup5104:ERV1:LTR	Down
chr14	78067919	78068447	529	+	0	-0.62834	0	1	1	HERVH-int_dup5105:ERV1:LTR	ESC_vs_TNT	NS	LTR	ERV1	HERVH-int	HERVH-int_dup5105	HERVH-int_dup5105:ERV1:LTR	Down
chr15	35534372	35534519	148	+	0	-3.591	0	1	1	HERVH-int_dup5172:ERV1:LTR	ESC_vs_TNT	NS	LTR	ERV1	HERVH-int	HERVH-int_dup5172	HERVH-int_dup5172:ERV1:LTR	Down
chr15	35534510	35534657	148	+	0	-2.76371	0	1	1	HERVH-int_dup5173:ERV1:LTR	ESC_vs_TNT	NS	LTR	ERV1	HERVH-int	HERVH-int_dup5173	HERVH-int_dup5173:ERV1:LTR	Down
chr15	49992837	49993026	190	-	0	-3.36877	0	1	1	HERVH-int_dup5200:ERV1:LTR	ESC_vs_TNT	NS	LTR	ERV1	HERVH-int	HERVH-int_dup5200	HERVH-int_dup5200:ERV1:LTR	Down
chr15	53721224	53721370	147	-	0	-2.0026	0	1	1	HERVH-int_dup5210:ERV1:LTR	ESC_vs_TNT	NS	LTR	ERV1	HERVH-int	HERVH-int_dup5210	HERVH-int_dup5210:ERV1:LTR	Down
chr16	86313836	86314446	611	+	0	-2.32246	0	1	1	HERVH-int_dup5380:ERV1:LTR	ESC_vs_TNT	NS	LTR	ERV1	HERVH-int	HERVH-int_dup5380	HERVH-int_dup5380:ERV1:LTR	Down
chr17	78377783	78381562	3780	+	0	-2.36282	0	1	1	HERVH-int_dup5387:ERV1:LTR	ESC_vs_TNT	NS	LTR	ERV1	HERVH-int	HERVH-int_dup5387	HERVH-int_dup5387:ERV1:LTR	Down
chr17	32515001	32515215	215	+	0	-1.06796	0	1	1	HERVH-int_dup5405:ERV1:LTR	ESC_vs_TNT	NS	LTR	ERV1	HERVH-int	HERVH-int_dup5405	HERVH-int_dup5405:ERV1:LTR	Down
chr17	32515214	32515583	370	+	0	-0.527774	0	1	1	HERVH-int_dup5406:ERV1:LTR	ESC_vs_TNT	NS	LTR	ERV1	HERVH-int	HERVH-int_dup5406	HERVH-int_dup5406:ERV1:LTR	Down
chr17	74603734	74604235	502	-	0	-1.53474	0	1	1	HERVH-int_dup5431:ERV1:LTR	ESC_vs_TNT	NS	LTR	ERV1	HERVH-int	HERVH-int_dup5431	HERVH-int_dup5431:ERV1:LTR	Down
chr18	70996575	70996797	223	+	0	-2.47043	0	1	1	HERVH-int_dup5532:ERV1:LTR	ESC_vs_TNT	NS	LTR	ERV1	HERVH-int	HERVH-int_dup5532	HERVH-int_dup5532:ERV1:LTR	Down
chr19	5552172	5552782	611	+	0	2.046	0	1	1	HERVH-int_dup5544:ERV1:LTR	ESC_vs_TNT	NS	LTR	ERV1	HERVH-int	HERVH-int_dup5544	HERVH-int_dup5544:ERV1:LTR	Down
chr19	20269896	20270383	488	+	0	-2.6246	0	1	1	HERVH-int_dup5582:ERV1:LTR	ESC_vs_TNT	NS	LTR	ERV1	HERVH-int	HERVH-int_dup5582	HERVH-int_dup5582:ERV1:LTR	Down
chr19	22041313	22045607	4295	+	0	-2.1622	0	1	1	HERVH-int_dup5601:ERV1:LTR	ESC_vs_TNT	NS	LTR	ERV1	HERVH-int	HERVH-int_dup5601	HERVH-int_dup5601:ERV1:LTR	Down
chr19	47553554	47553915	362	-	0	-0.339236	0	1	1	HERVH-int_dup5663:ERV1:LTR	ESC_vs_TNT	NS	LTR	ERV1	HERVH-int	HERVH-int_dup5663	HERVH-int_dup5663:ERV1:LTR	Down
chr19	47553914	47554130	217	-	0	-2.463	0	1	1	HERVH-int_dup5664:ERV1:LTR	ESC_vs_TNT	NS	LTR	ERV1	HERVH-int	HERVH-int_dup5664	HERVH-int_dup5664:ERV1:LTR	Down
chr19	47554132	47554775	644	-	0	-2.4401	0	1	1	HERVH-int_dup5665:ERV1:LTR	ESC_vs_TNT	NS	LTR	ERV1	HERVH-int	HERVH-int_dup5665	HERVH-int_dup5665:ERV1:LTR	Down
chr19	47554778	47555275	498	-	0	-3.29894	0	1	1	HERVH-int_dup5666:ERV1:LTR	ESC_vs_TNT	NS	LTR	ERV1	HERVH-int	HERVH-int_dup5666	HERVH-int_dup5666:ERV1:LTR	Down
chr20	13340993	13341142	150	+	0	-2.90364	0	1	1	HERVH-int_dup5743:ERV1:LTR	ESC_vs_TNT	NS	LTR	ERV1	HERVH-int	HERVH-int_dup5743	HERVH-int_dup5743:ERV1:LTR	Down
chr20	19733121	19733498	378	-	0	0.72914	0	1	1	HERVH-int_dup5757:ERV1:LTR	ESC_vs_TNT	NS	LTR	ERV1	HERVH-int	HERVH-int_dup5757	HERVH-int_dup5757:ERV1:LTR	Down
chr20	19733562	19733998	437	-	0	0.326211	0	1	1	HERVH-int_dup5759:ERV1:LTR	ESC_vs_TNT	NS	LTR	ERV1	HERVH-int	HERVH-int_dup5759	HERVH-int_dup5759:ERV1:LTR	Down
chr20	19733989	19734136	148	-	0	-1.46219	0	1	1	HERVH-int_dup5760:ERV1:LTR	ESC_vs_TNT	NS	LTR	ERV1	HERVH-int	HERVH-int_dup5760	HERVH-int_dup5760:ERV1:LTR	Down
chr20	43299333	43299760	428	+	0	-3.23158	0	1	1	HERVH-int_dup5778:ERV1:LTR	ESC_vs_TNT	NS	LTR	ERV1	HERVH-int	HERVH-int_dup5778	HERVH-int_dup5778:ERV1:LTR	Down
chr2	57424128	57424790	663	+	0	1.70768	0	1	1	HERVH-int_dup599:ERV1:LTR	ESC_vs_TNT	NS	LTR	ERV1	HERVH-int	HERVH-int_dup599	HERVH-int_dup599:ERV1:LTR	Down
chr2	57424788	57425008	221	+	0	-1.11105	0	1	1	HERVH-int_dup600:ERV1:LTR	ESC_vs_TNT	NS	LTR	ERV1	HERVH-int	HERVH-int_dup600	HERVH-int_dup600:ERV1:LTR	Down
chr2	66474603	66475095	493	+	0	-1.5232	0	1	1	HERVH-int_dup644:ERV1:LTR	ESC_vs_TNT	NS	LTR	ERV1	HERVH-int	HERVH-int_dup644	HERVH-int_dup644:ERV1:LTR	Down
chr2	66475098	66475758	661	+	0	-0.756137	0	1	1	HERVH-int_dup645:ERV1:LTR	ESC_vs_TNT	NS	LTR	ERV1	HERVH-int	HERVH-int_dup645	HERVH-int_dup645:ERV1:LTR	Down
chr2	71313939	71314315	377	-	0	-2.61626	0	1	1	HERVH-int_dup663:ERV1:LTR	ESC_vs_TNT	NS	LTR	ERV1	HERVH-int	HERVH-int_dup663	HERVH-int_dup663:ERV1:LTR	Down
chr1	45782021	45785229	3209	+	0	-3.11444	0	1	1	HERVH-int_dup71:ERV1:LTR	ESC_vs_TNT	NS	LTR	ERV1	HERVH-int	HERVH-int_dup71	HERVH-int_dup71:ERV1:LTR	Down
chr2	165319161	165319667	507	+	0	-3.50067	0	1	1	HERVH-int_dup808:ERV1:LTR	ESC_vs_TNT	NS	LTR	ERV1	HERVH-int	HERVH-int_dup808	HERVH-int_dup808:ERV1:LTR	Down
chr2	188536247	188536907	661	-	0	-1.81362	0	1	1	HERVH-int_dup832:ERV1:LTR	ESC_vs_TNT	NS	LTR	ERV1	HERVH-int	HERVH-int_dup832	HERVH-int_dup832:ERV1:LTR	Down
chr2	188536910	188537403	494	-	0	-3.4723	0	1	1	HERVH-int_dup833:ERV1:LTR	ESC_vs_TNT	NS	LTR	ERV1	HERVH-int	HERVH-int_dup833	HERVH-int_dup833:ERV1:LTR	Down
chr2	207672392	207672616	225	-	0	-2.68467	0	1	1	HERVH-int_dup893:ERV1:LTR	ESC_vs_TNT	NS	LTR	ERV1	HERVH-int	HERVH-int_dup893	HERVH-int_dup893:ERV1:LTR	Down
chr2	219039172	219039551	380	-	0	-1.8773	0	1	1	HERVH-int_dup940:ERV1:LTR	ESC_vs_TNT	NS	LTR	ERV1	HERVH-int	HERVH-int_dup940	HERVH-int_dup940:ERV1:LTR	Down
chr2	219039550	219039766	217	-	0	-2.74466	0	1	1	HERVH-int_dup941:ERV1:LTR	ESC_vs_TNT	NS	LTR	ERV1	HERVH-int	HERVH-int_dup941	HERVH-int_dup941:ERV1:LTR	Down
chr2	219040432	219040934	503	-	0	-2.13074	0	1	1	HERVH-int_dup943:ERV1:LTR	ESC_vs_TNT	NS	LTR	ERV1	HERVH-int	HERVH-int_dup943	HERVH-int_dup943:ERV1:LTR	Down
chr3	1283677	1283826	150	-	0	-3.48445	0	1	1	HERVH-int_dup998:ERV1:LTR	ESC_vs_TNT	NS	LTR	ERV1	HERVH-int	HERVH-int_dup998	HERVH-int_dup998:ERV1:LTR	Down
chr3	1283806	1286253	2448	-	0	-0.13959	0	1	1	HERVH-int_dup999:ERV1:LTR	ESC_vs_TNT	NS	LTR	ERV1	HERVH-int	HERVH-int_dup999	HERVH-int_dup999:ERV1:LTR	Down
chr3	110683916	110687774	3859	-	0	-3.09991	0	1	1	HERVI-int_dup22:ERV1:LTR	ESC_vs_TNT	NS	LTR	ERV1	HERVI-int	HERVI-int_dup22	HERVI-int_dup22:ERV1:LTR	Down
chr12	78871074	78878664	7591	+	0	-3.33035	0	1	1	HERVIP10F-int_dup309:ERV1:LTR	ESC_vs_TNT	NS	LTR	ERV1	HERVIP10F-int	HERVIP10F-int_dup309	HERVIP10F-int_dup309:ERV1:LTR	Down
chr4	161587100	161587473	374	+	0	-3.45568	0	1	1	HERVIP10FH-int_dup198:ERV1:LTR	ESC_vs_TNT	NS	LTR	ERV1	HERVIP10FH-int	HERVIP10FH-int_dup198	HERVIP10FH-int_dup198:ERV1:LTR	Down
chr10	101581649	101587716	6068	-	0	-2.1798	0	1	1	HERVK-int_dup158:ERVK:LTR	ESC_vs_TNT	NS	LTR	ERVK	HERVK-int	HERVK-int_dup158	HERVK-int_dup158:ERVK:LTR	Down
chr19	22758700	22761410	2711	+	0	-1.71283	0	1	1	HERVK-int_dup219:ERVK:LTR	ESC_vs_TNT	NS	LTR	ERVK	HERVK-int	HERVK-int_dup219	HERVK-int_dup219:ERVK:LTR	Down
chr3	9890329	9892038	1710	-	0	0.872578	0	1	1	HERVK-int_dup31:ERVK:LTR	ESC_vs_TNT	NS	LTR	ERVK	HERVK-int	HERVK-int_dup31	HERVK-int_dup31:ERVK:LTR	Down
chr3	9892038	9892610	573	-	0	-1.69992	0	1	1	HERVK-int_dup32:ERVK:LTR	ESC_vs_TNT	NS	LTR	ERVK	HERVK-int	HERVK-int_dup32	HERVK-int_dup32:ERVK:LTR	Down
chr3	9892601	9895318	2718	-	0	1.17351	0	1	1	HERVK-int_dup33:ERVK:LTR	ESC_vs_TNT	NS	LTR	ERVK	HERVK-int	HERVK-int_dup33	HERVK-int_dup33:ERVK:LTR	Down
chr4	165920887	165921385	499	+	0	-2.60398	0	1	1	HERVK-int_dup67:ERVK:LTR	ESC_vs_TNT	NS	LTR	ERVK	HERVK-int	HERVK-int_dup67	HERVK-int_dup67:ERVK:LTR	Down
chr5	1581019	1581088	70	-	0	-2.97183	0	1	1	HERVK9-int_dup212:ERVK:LTR	ESC_vs_TNT	NS	LTR	ERVK	HERVK9-int	HERVK9-int_dup212	HERVK9-int_dup212:ERVK:LTR	Down
chr5	1581153	1581222	70	-	0	-2.43556	0	1	1	HERVK9-int_dup214:ERVK:LTR	ESC_vs_TNT	NS	LTR	ERVK	HERVK9-int	HERVK9-int_dup214	HERVK9-int_dup214:ERVK:LTR	Down
chr5	1581220	1581289	70	-	0	-3.14739	0	1	1	HERVK9-int_dup215:ERVK:LTR	ESC_vs_TNT	NS	LTR	ERVK	HERVK9-int	HERVK9-int_dup215	HERVK9-int_dup215:ERVK:LTR	Down
chr6	47280932	47281566	635	-	0	-2.02785	0	1	1	HERVK9-int_dup268:ERVK:LTR	ESC_vs_TNT	NS	LTR	ERVK	HERVK9-int	HERVK9-int_dup268	HERVK9-int_dup268:ERVK:LTR	Down
chr6	47283436	47283999	564	-	0	-2.0621	0	1	1	HERVK9-int_dup271:ERVK:LTR	ESC_vs_TNT	NS	LTR	ERVK	HERVK9-int	HERVK9-int_dup271	HERVK9-int_dup271:ERVK:LTR	Down
chr19	53257567	53258314	748	-	0	-2.66249	0	1	1	HERVK9-int_dup622:ERVK:LTR	ESC_vs_TNT	NS	LTR	ERVK	HERVK9-int	HERVK9-int_dup622	HERVK9-int_dup622:ERVK:LTR	Down
chr9	102836636	102840457	3822	+	0	-2.75433	0	1	1	HERVL-int_dup1263:ERVL:LTR	ESC_vs_TNT	NS	LTR	ERVL	HERVL-int	HERVL-int_dup1263	HERVL-int_dup1263:ERVL:LTR	Down
chr13	64936996	64941620	4625	+	0	-2.66899	0	1	1	HERVL-int_dup1889:ERVL:LTR	ESC_vs_TNT	NS	LTR	ERVL	HERVL-int	HERVL-int_dup1889	HERVL-int_dup1889:ERVL:LTR	Down
chr3	128554319	128554612	294	-	0	-3.49257	0	1	1	HERVL-int_dup448:ERVL:LTR	ESC_vs_TNT	NS	LTR	ERVL	HERVL-int	HERVL-int_dup448	HERVL-int_dup448:ERVL:LTR	Down
chr6	21359162	21361374	2213	-	0	-2.68919	0	1	1	HERVL32-int_dup57:ERVL:LTR	ESC_vs_TNT	NS	LTR	ERVL	HERVL32-int	HERVL32-int_dup57	HERVL32-int_dup57:ERVL:LTR	Down
chr3	99088738	99089429	692	-	0	-0.962178	0	1	1	HSMAR1_dup132:TcMar-Mariner:DNA	ESC_vs_TNT	NS	DNA	TcMar-Mariner	HSMAR1	HSMAR1_dup132	HSMAR1_dup132:TcMar-Mariner:DNA	Down
chr3	99090608	99090985	378	-	0	-2.46726	0	1	1	HSMAR1_dup134:TcMar-Mariner:DNA	ESC_vs_TNT	NS	DNA	TcMar-Mariner	HSMAR1	HSMAR1_dup134	HSMAR1_dup134:TcMar-Mariner:DNA	Down
chr4	37023880	37025161	1282	+	0	-3.30198	0	1	1	HSMAR1_dup160:TcMar-Mariner:DNA	ESC_vs_TNT	NS	DNA	TcMar-Mariner	HSMAR1	HSMAR1_dup160	HSMAR1_dup160:TcMar-Mariner:DNA	Down
chr6	15559048	15560256	1209	+	0	-3.1633	0	1	1	HSMAR1_dup242:TcMar-Mariner:DNA	ESC_vs_TNT	NS	DNA	TcMar-Mariner	HSMAR1	HSMAR1_dup242	HSMAR1_dup242:TcMar-Mariner:DNA	Down
chr10	14430912	14432190	1279	+	0	0.106743	0	1	1	HSMAR1_dup471:TcMar-Mariner:DNA	ESC_vs_TNT	NS	DNA	TcMar-Mariner	HSMAR1	HSMAR1_dup471	HSMAR1_dup471:TcMar-Mariner:DNA	Down
chr2	12692483	12693750	1268	-	0	-3.56024	0	1	1	HSMAR1_dup66:TcMar-Mariner:DNA	ESC_vs_TNT	NS	DNA	TcMar-Mariner	HSMAR1	HSMAR1_dup66	HSMAR1_dup66:TcMar-Mariner:DNA	Down
chr13	25449194	25450430	1237	+	0	-3.30762	0	1	1	HSMAR2_dup1395:TcMar-Mariner:DNA	ESC_vs_TNT	NS	DNA	TcMar-Mariner	HSMAR2	HSMAR2_dup1395	HSMAR2_dup1395:TcMar-Mariner:DNA	Down
chr11	6712188	6714335	2148	+	0	-1.538	0	1	1	HUERS-P1-int_dup353:ERV1:LTR	ESC_vs_TNT	NS	LTR	ERV1	HUERS-P1-int	HUERS-P1-int_dup353	HUERS-P1-int_dup353:ERV1:LTR	Down
chr8	47916963	47917212	250	-	0	-1.52461	0	1	1	HUERS-P3-int_dup238:ERV1:LTR	ESC_vs_TNT	NS	LTR	ERV1	HUERS-P3-int	HUERS-P3-int_dup238	HUERS-P3-int_dup238:ERV1:LTR	Down
chr8	47921000	47921794	795	-	0	-3.29053	0	1	1	HUERS-P3-int_dup242:ERV1:LTR	ESC_vs_TNT	NS	LTR	ERV1	HUERS-P3-int	HUERS-P3-int_dup242	HUERS-P3-int_dup242:ERV1:LTR	Down
chr8	47924049	47925888	1840	-	0	-3.21259	0	1	1	HUERS-P3-int_dup243:ERV1:LTR	ESC_vs_TNT	NS	LTR	ERV1	HUERS-P3-int	HUERS-P3-int_dup243	HUERS-P3-int_dup243:ERV1:LTR	Down
chr3	172393668	172393935	268	+	0	-2.96684	0	1	1	HUERS-P3-int_dup94:ERV1:LTR	ESC_vs_TNT	NS	LTR	ERV1	HUERS-P3-int	HUERS-P3-int_dup94	HUERS-P3-int_dup94:ERV1:LTR	Down
chr1	46791712	46795233	3522	-	0	-2.98355	0	1	1	Harlequin-int:ERV1:LTR	ESC_vs_TNT	NS	LTR	ERV1	Harlequin-int	Harlequin-int	Harlequin-int:ERV1:LTR	Down
chr1	167832811	167834153	1343	+	0	-2.65792	0	1	1	Harlequin-int_dup62:ERV1:LTR	ESC_vs_TNT	NS	LTR	ERV1	Harlequin-int	Harlequin-int_dup62	Harlequin-int_dup62:ERV1:LTR	Down
chr6	114775477	114775800	324	+	0	-3.18793	0	1	1	Helitron3Na_Mam_dup468:Helitron:RC	ESC_vs_TNT	NS	RC	Helitron	Helitron3Na_Mam	Helitron3Na_Mam_dup468	Helitron3Na_Mam_dup468:Helitron:RC	Down
chr1	57961051	57961356	306	-	0	-3.24073	0	1	1	Kanga1c_dup15:TcMar-Tc2:DNA	ESC_vs_TNT	NS	DNA	TcMar-Tc2	Kanga1c	Kanga1c_dup15	Kanga1c_dup15:TcMar-Tc2:DNA	Down
chr4	167187169	167192740	5572	+	0	-3.3767	0	1	1	L1HS_dup486:L1:LINE	ESC_vs_TNT	NS	LINE	L1	L1HS	L1HS_dup486	L1HS_dup486:L1:LINE	Down
chr3	99168726	99169582	857	-	0	-1.41576	0	1	1	L1M1_dup1567:L1:LINE	ESC_vs_TNT	NS	LINE	L1	L1M1	L1M1_dup1567	L1M1_dup1567:L1:LINE	Down
chr3	99176012	99177292	1281	-	0	-1.91627	0	1	1	L1M1_dup1569:L1:LINE	ESC_vs_TNT	NS	LINE	L1	L1M1	L1M1_dup1569	L1M1_dup1569:L1:LINE	Down
chr8	47926951	47927577	627	-	0	-2.86809	0	1	1	L1M1_dup4198:L1:LINE	ESC_vs_TNT	NS	LINE	L1	L1M1	L1M1_dup4198	L1M1_dup4198:L1:LINE	Down
chr12	15465716	15467148	1433	-	0	-3.14981	0	1	1	L1M1_dup7295:L1:LINE	ESC_vs_TNT	NS	LINE	L1	L1M1	L1M1_dup7295	L1M1_dup7295:L1:LINE	Down
chr4	160370059	160370326	268	+	0	-2.31081	0	1	1	L1M2_dup2349:L1:LINE	ESC_vs_TNT	NS	LINE	L1	L1M2	L1M2_dup2349	L1M2_dup2349:L1:LINE	Down
chr5	58232893	58233818	926	-	0	-3.00403	0	1	1	L1M2_dup2633:L1:LINE	ESC_vs_TNT	NS	LINE	L1	L1M2	L1M2_dup2633	L1M2_dup2633:L1:LINE	Down
chr16	2449054	2449311	258	-	0	-1.24395	0	1	1	L1M2_dup7786:L1:LINE	ESC_vs_TNT	NS	LINE	L1	L1M2	L1M2_dup7786	L1M2_dup7786:L1:LINE	Down
chr18	1929437	1930785	1349	+	0	-2.20836	0	1	1	L1M2_dup8153:L1:LINE	ESC_vs_TNT	NS	LINE	L1	L1M2	L1M2_dup8153	L1M2_dup8153:L1:LINE	Down
chr4	160828866	160830412	1547	+	0	-3.11133	0	1	1	L1M2a_dup120:L1:LINE	ESC_vs_TNT	NS	LINE	L1	L1M2a	L1M2a_dup120	L1M2a_dup120:L1:LINE	Down
chr15	33034595	33035290	696	+	0	-2.13434	0	1	1	L1M3_dup5549:L1:LINE	ESC_vs_TNT	NS	LINE	L1	L1M3	L1M3_dup5549	L1M3_dup5549:L1:LINE	Down
chr16	7902707	7902943	237	-	0	-3.52607	0	1	1	L1M3_dup5665:L1:LINE	ESC_vs_TNT	NS	LINE	L1	L1M3	L1M3_dup5665	L1M3_dup5665:L1:LINE	Down
chr2	166123293	166124256	964	+	0	-3.58688	0	1	1	L1M3_dup811:L1:LINE	ESC_vs_TNT	NS	LINE	L1	L1M3	L1M3_dup811	L1M3_dup811:L1:LINE	Down
chr5	33013765	33015674	1910	-	0	-2.99221	0	1	1	L1M3c_dup302:L1:LINE	ESC_vs_TNT	NS	LINE	L1	L1M3c	L1M3c_dup302	L1M3c_dup302:L1:LINE	Down
chr8	47928098	47928533	436	-	0	-2.85652	0	1	1	L1M3c_dup504:L1:LINE	ESC_vs_TNT	NS	LINE	L1	L1M3c	L1M3c_dup504	L1M3c_dup504:L1:LINE	Down
chr15	33031777	33032281	505	+	0	-1.9503	0	1	1	L1M3de_dup402:L1:LINE	ESC_vs_TNT	NS	LINE	L1	L1M3de	L1M3de_dup402	L1M3de_dup402:L1:LINE	Down
chr15	33032270	33032941	672	+	0	-1.5968	0	1	1	L1M3de_dup403:L1:LINE	ESC_vs_TNT	NS	LINE	L1	L1M3de	L1M3de_dup403	L1M3de_dup403:L1:LINE	Down
chr15	33028004	33028948	945	+	0	0.2771	0	1	1	L1M4_dup14143:L1:LINE	ESC_vs_TNT	NS	LINE	L1	L1M4	L1M4_dup14143	L1M4_dup14143:L1:LINE	Down
chr15	33029242	33029845	604	+	0	-1.56134	0	1	1	L1M4_dup14144:L1:LINE	ESC_vs_TNT	NS	LINE	L1	L1M4	L1M4_dup14144	L1M4_dup14144:L1:LINE	Down
chr15	33031174	33031380	207	+	0	-2.63511	0	1	1	L1M4_dup14146:L1:LINE	ESC_vs_TNT	NS	LINE	L1	L1M4	L1M4_dup14146	L1M4_dup14146:L1:LINE	Down
chr1	226300649	226300778	130	-	0	-3.52607	0	1	1	L1M4b_dup366:L1:LINE	ESC_vs_TNT	NS	LINE	L1	L1M4b	L1M4b_dup366	L1M4b_dup366:L1:LINE	Down
chr9	18859542	18859773	232	+	0	-2.83172	0	1	1	L1M5_dup32972:L1:LINE	ESC_vs_TNT	NS	LINE	L1	L1M5	L1M5_dup32972	L1M5_dup32972:L1:LINE	Down
chr15	23821737	23821957	221	+	0	-3.41945	0	1	1	L1M5_dup51911:L1:LINE	ESC_vs_TNT	NS	LINE	L1	L1M5	L1M5_dup51911	L1M5_dup51911:L1:LINE	Down
chr20	25227280	25227382	103	-	0	-3.58215	0	1	1	L1M5_dup61206:L1:LINE	ESC_vs_TNT	NS	LINE	L1	L1M5	L1M5_dup61206	L1M5_dup61206:L1:LINE	Down
chr2	78637173	78637788	616	-	0	-3.51383	0	1	1	L1M5_dup6633:L1:LINE	ESC_vs_TNT	NS	LINE	L1	L1M5	L1M5_dup6633	L1M5_dup6633:L1:LINE	Down
chr2	188498973	188499454	482	-	0	-2.51886	0	1	1	L1M5_dup8759:L1:LINE	ESC_vs_TNT	NS	LINE	L1	L1M5	L1M5_dup8759	L1M5_dup8759:L1:LINE	Down
chr10	66900513	66901467	955	+	0	-2.11409	0	1	1	L1MA10_dup3314:L1:LINE	ESC_vs_TNT	NS	LINE	L1	L1MA10	L1MA10_dup3314	L1MA10_dup3314:L1:LINE	Down
chr1	237645344	237646250	907	-	0	-2.99688	0	1	1	L1MA1_dup246:L1:LINE	ESC_vs_TNT	NS	LINE	L1	L1MA1	L1MA1_dup246	L1MA1_dup246:L1:LINE	Down
chr21	9919924	9920629	706	-	0	-2.65594	0	1	1	L1MA2_dup7361:L1:LINE	ESC_vs_TNT	NS	LINE	L1	L1MA2	L1MA2_dup7361	L1MA2_dup7361:L1:LINE	Down
chr2	54927029	54930800	3772	+	0	-3.58688	0	1	1	L1MA3_dup809:L1:LINE	ESC_vs_TNT	NS	LINE	L1	L1MA3	L1MA3_dup809	L1MA3_dup809:L1:LINE	Down
chr8	48047751	48048397	647	-	0	-2.11123	0	1	1	L1MA4A_dup3029:L1:LINE	ESC_vs_TNT	NS	LINE	L1	L1MA4A	L1MA4A_dup3029	L1MA4A_dup3029:L1:LINE	Down
chrX	71983920	71984619	700	+	0	-3.39984	0	1	1	L1MA4A_dup3687:L1:LINE	ESC_vs_TNT	NS	LINE	L1	L1MA4A	L1MA4A_dup3687	L1MA4A_dup3687:L1:LINE	Down
chr6	95245266	95246197	932	-	0	-3.30828	0	1	1	L1MA4_dup3866:L1:LINE	ESC_vs_TNT	NS	LINE	L1	L1MA4	L1MA4_dup3866	L1MA4_dup3866:L1:LINE	Down
chrX	45301561	45302270	710	-	0	-3.04738	0	1	1	L1MA6_dup3190:L1:LINE	ESC_vs_TNT	NS	LINE	L1	L1MA6	L1MA6_dup3190	L1MA6_dup3190:L1:LINE	Down
chr3	180520240	180520723	484	+	0	-3.3767	0	1	1	L1MA7_dup1615:L1:LINE	ESC_vs_TNT	NS	LINE	L1	L1MA7	L1MA7_dup1615	L1MA7_dup1615:L1:LINE	Down
chr12	101882732	101883218	487	+	0	-2.47531	0	1	1	L1MA7_dup6597:L1:LINE	ESC_vs_TNT	NS	LINE	L1	L1MA7	L1MA7_dup6597	L1MA7_dup6597:L1:LINE	Down
chr12	101883521	101883945	425	+	0	-3.07904	0	1	1	L1MA7_dup6598:L1:LINE	ESC_vs_TNT	NS	LINE	L1	L1MA7	L1MA7_dup6598	L1MA7_dup6598:L1:LINE	Down
chr19	20236977	20237026	50	-	0	-3.42523	0	1	1	L1MA8_dup10419:L1:LINE	ESC_vs_TNT	NS	LINE	L1	L1MA8	L1MA8_dup10419	L1MA8_dup10419:L1:LINE	Down
chr2	77184093	77184547	455	+	0	-2.91276	0	1	1	L1MB1_dup538:L1:LINE	ESC_vs_TNT	NS	LINE	L1	L1MB1	L1MB1_dup538	L1MB1_dup538:L1:LINE	Down
chr1	92425562	92426266	705	+	0	-3.26926	0	1	1	L1MB2_dup246:L1:LINE	ESC_vs_TNT	NS	LINE	L1	L1MB2	L1MB2_dup246	L1MB2_dup246:L1:LINE	Down
chr12	12564290	12565833	1544	-	0	-2.66899	0	1	1	L1MB3_dup11544:L1:LINE	ESC_vs_TNT	NS	LINE	L1	L1MB3	L1MB3_dup11544	L1MB3_dup11544:L1:LINE	Down
chr15	25917390	25917898	509	-	0	-2.45666	0	1	1	L1MB3_dup13382:L1:LINE	ESC_vs_TNT	NS	LINE	L1	L1MB3	L1MB3_dup13382	L1MB3_dup13382:L1:LINE	Down
chr17	16000160	16000370	211	+	0	-2.64975	0	1	1	L1MB3_dup14645:L1:LINE	ESC_vs_TNT	NS	LINE	L1	L1MB3	L1MB3_dup14645	L1MB3_dup14645:L1:LINE	Down
chr1	53373816	53373899	84	+	0	-3.3922	0	1	1	L1MB4_dup161:L1:LINE	ESC_vs_TNT	NS	LINE	L1	L1MB4	L1MB4_dup161	L1MB4_dup161:L1:LINE	Down
chr1	53374632	53374960	329	+	0	-2.8652	0	1	1	L1MB4_dup163:L1:LINE	ESC_vs_TNT	NS	LINE	L1	L1MB4	L1MB4_dup163	L1MB4_dup163:L1:LINE	Down
chr6	140519297	140520182	886	+	0	-2.43131	0	1	1	L1MB5_dup2792:L1:LINE	ESC_vs_TNT	NS	LINE	L1	L1MB5	L1MB5_dup2792	L1MB5_dup2792:L1:LINE	Down
chr17	46750666	46751204	539	+	0	-2.83395	0	1	1	L1MB7_dup20179:L1:LINE	ESC_vs_TNT	NS	LINE	L1	L1MB7	L1MB7_dup20179	L1MB7_dup20179:L1:LINE	Down
chr17	46753254	46753653	400	+	0	-2.35717	0	1	1	L1MB7_dup20183:L1:LINE	ESC_vs_TNT	NS	LINE	L1	L1MB7	L1MB7_dup20183	L1MB7_dup20183:L1:LINE	Down
chr18	54723973	54724696	724	-	0	-2.61586	0	1	1	L1MB7_dup20932:L1:LINE	ESC_vs_TNT	NS	LINE	L1	L1MB7	L1MB7_dup20932	L1MB7_dup20932:L1:LINE	Down
chr19	3663668	3664393	726	+	0	-2.48739	0	1	1	L1MB7_dup21219:L1:LINE	ESC_vs_TNT	NS	LINE	L1	L1MB7	L1MB7_dup21219	L1MB7_dup21219:L1:LINE	Down
chr10	98514101	98514318	218	+	0	-2.0522	0	1	1	L1MB8_dup10562:L1:LINE	ESC_vs_TNT	NS	LINE	L1	L1MB8	L1MB8_dup10562	L1MB8_dup10562:L1:LINE	Down
chr4	49501362	49501865	504	+	0	-3.55791	0	1	1	L1MB8_dup3742:L1:LINE	ESC_vs_TNT	NS	LINE	L1	L1MB8	L1MB8_dup3742	L1MB8_dup3742:L1:LINE	Down
chr1	146933708	146934498	791	-	0	-3.22025	0	1	1	L1MB8_dup570:L1:LINE	ESC_vs_TNT	NS	LINE	L1	L1MB8	L1MB8_dup570	L1MB8_dup570:L1:LINE	Down
chr20	35755937	35756051	115	+	0	-3.20018	0	1	1	L1MC1_dup12694:L1:LINE	ESC_vs_TNT	NS	LINE	L1	L1MC1	L1MC1_dup12694	L1MC1_dup12694:L1:LINE	Down
chr3	11244284	11245050	767	-	0	-0.979047	0	1	1	L1MC1_dup2175:L1:LINE	ESC_vs_TNT	NS	LINE	L1	L1MC1	L1MC1_dup2175	L1MC1_dup2175:L1:LINE	Down
chr11	114171770	114172516	747	+	0	-2.94177	0	1	1	L1MC1_dup9594:L1:LINE	ESC_vs_TNT	NS	LINE	L1	L1MC1	L1MC1_dup9594	L1MC1_dup9594:L1:LINE	Down
chr12	66006884	66007851	968	+	0	-1.18695	0	1	1	L1MC2_dup4606:L1:LINE	ESC_vs_TNT	NS	LINE	L1	L1MC2	L1MC2_dup4606	L1MC2_dup4606:L1:LINE	Down
chr9	125816713	125817474	762	-	0	-2.54484	0	1	1	L1MC3_dup7123:L1:LINE	ESC_vs_TNT	NS	LINE	L1	L1MC3	L1MC3_dup7123	L1MC3_dup7123:L1:LINE	Down
chr9	125818130	125818487	358	-	0	-2.85301	0	1	1	L1MC3_dup7124:L1:LINE	ESC_vs_TNT	NS	LINE	L1	L1MC3	L1MC3_dup7124	L1MC3_dup7124:L1:LINE	Down
chr9	12962338	12962688	351	+	0	-2.00434	0	1	1	L1MC4_dup15005:L1:LINE	ESC_vs_TNT	NS	LINE	L1	L1MC4	L1MC4_dup15005	L1MC4_dup15005:L1:LINE	Down
chr10	101670331	101670712	382	+	0	-3.591	0	1	1	L1MC4_dup18863:L1:LINE	ESC_vs_TNT	NS	LINE	L1	L1MC4	L1MC4_dup18863	L1MC4_dup18863:L1:LINE	Down
chr13	76172278	76172867	590	-	0	-2.40327	0	1	1	L1MC4_dup22202:L1:LINE	ESC_vs_TNT	NS	LINE	L1	L1MC4	L1MC4_dup22202	L1MC4_dup22202:L1:LINE	Down
chr4	3749594	3750236	643	+	0	-3.40383	0	1	1	L1MC4_dup6753:L1:LINE	ESC_vs_TNT	NS	LINE	L1	L1MC4	L1MC4_dup6753	L1MC4_dup6753:L1:LINE	Down
chr4	165984102	165984255	154	+	0	-2.34266	0	1	1	L1MC4_dup8151:L1:LINE	ESC_vs_TNT	NS	LINE	L1	L1MC4	L1MC4_dup8151	L1MC4_dup8151:L1:LINE	Down
chr7	129959926	129960103	178	+	0	-3.39305	0	1	1	L1MC4a_dup12281:L1:LINE	ESC_vs_TNT	NS	LINE	L1	L1MC4a	L1MC4a_dup12281	L1MC4a_dup12281:L1:LINE	Down
chr14	53565858	53566275	418	-	0	-3.40497	0	1	1	L1MC4a_dup21203:L1:LINE	ESC_vs_TNT	NS	LINE	L1	L1MC4a	L1MC4a_dup21203	L1MC4a_dup21203:L1:LINE	Down
chr2	86484607	86484759	153	-	0	-2.22675	0	1	1	L1MC4a_dup2829:L1:LINE	ESC_vs_TNT	NS	LINE	L1	L1MC4a	L1MC4a_dup2829	L1MC4a_dup2829:L1:LINE	Down
chr2	86485045	86485169	125	-	0	-3.01843	0	1	1	L1MC4a_dup2830:L1:LINE	ESC_vs_TNT	NS	LINE	L1	L1MC4a	L1MC4a_dup2830	L1MC4a_dup2830:L1:LINE	Down
chr4	14241778	14242690	913	+	0	-2.85533	0	1	1	L1MC5_dup4820:L1:LINE	ESC_vs_TNT	NS	LINE	L1	L1MC5	L1MC5_dup4820	L1MC5_dup4820:L1:LINE	Down
chr4	57895271	57895640	370	-	0	-3.1163	0	1	1	L1MC5_dup5058:L1:LINE	ESC_vs_TNT	NS	LINE	L1	L1MC5	L1MC5_dup5058	L1MC5_dup5058:L1:LINE	Down
chr5	1114925	1115130	206	-	0	-3.14203	0	1	1	L1MC5_dup5758:L1:LINE	ESC_vs_TNT	NS	LINE	L1	L1MC5	L1MC5_dup5758	L1MC5_dup5758:L1:LINE	Down
chr6	10998524	10999092	569	-	0	-3.4097	0	1	1	L1MC5_dup7048:L1:LINE	ESC_vs_TNT	NS	LINE	L1	L1MC5	L1MC5_dup7048	L1MC5_dup7048:L1:LINE	Down
chr1	53365837	53366011	175	+	0	-1.54738	0	1	1	L1MC_dup189:L1:LINE	ESC_vs_TNT	NS	LINE	L1	L1MC	L1MC_dup189	L1MC_dup189:L1:LINE	Down
chr7	112343669	112345196	1528	+	0	-3.14535	0	1	1	L1MCa_dup3244:L1:LINE	ESC_vs_TNT	NS	LINE	L1	L1MCa	L1MCa_dup3244	L1MCa_dup3244:L1:LINE	Down
chr5	4853939	4854878	940	-	0	-2.95102	0	1	1	L1MD2_dup2945:L1:LINE	ESC_vs_TNT	NS	LINE	L1	L1MD2	L1MD2_dup2945	L1MD2_dup2945:L1:LINE	Down
chr8	16500167	16501649	1483	-	0	-3.37045	0	1	1	L1MD2_dup4835:L1:LINE	ESC_vs_TNT	NS	LINE	L1	L1MD2	L1MD2_dup4835	L1MD2_dup4835:L1:LINE	Down
chrX	71951365	71951693	329	+	0	-1.60003	0	1	1	L1MD3_dup2918:L1:LINE	ESC_vs_TNT	NS	LINE	L1	L1MD3	L1MD3_dup2918	L1MD3_dup2918:L1:LINE	Down
chr8	23137725	23140035	2311	-	0	-2.01458	0	1	1	L1MDa_dup3137:L1:LINE	ESC_vs_TNT	NS	LINE	L1	L1MDa	L1MDa_dup3137	L1MDa_dup3137:L1:LINE	Down
chr8	69959113	69960572	1460	+	0	-0.322365	0	1	1	L1MDa_dup3326:L1:LINE	ESC_vs_TNT	NS	LINE	L1	L1MDa	L1MDa_dup3326	L1MDa_dup3326:L1:LINE	Down
chr8	69960785	69961156	372	+	0	-2.48763	0	1	1	L1MDa_dup3327:L1:LINE	ESC_vs_TNT	NS	LINE	L1	L1MDa	L1MDa_dup3327	L1MDa_dup3327:L1:LINE	Down
chr8	69961553	69961966	414	+	0	-2.56466	0	1	1	L1MDa_dup3328:L1:LINE	ESC_vs_TNT	NS	LINE	L1	L1MDa	L1MDa_dup3328	L1MDa_dup3328:L1:LINE	Down
chrX	115941061	115942392	1332	-	0	-3.06226	0	1	1	L1MDa_dup4367:L1:LINE	ESC_vs_TNT	NS	LINE	L1	L1MDa	L1MDa_dup4367	L1MDa_dup4367:L1:LINE	Down
chr11	95130294	95131502	1209	+	0	-3.6546	0	1	1	L1MDa_dup5073:L1:LINE	ESC_vs_TNT	NS	LINE	L1	L1MDa	L1MDa_dup5073	L1MDa_dup5073:L1:LINE	Down
chr11	95265916	95268158	2243	+	0	-3.48039	0	1	1	L1MDa_dup5074:L1:LINE	ESC_vs_TNT	NS	LINE	L1	L1MDa	L1MDa_dup5074	L1MDa_dup5074:L1:LINE	Down
chr12	4826910	4827799	890	-	0	-3.45164	0	1	1	L1MDa_dup5147:L1:LINE	ESC_vs_TNT	NS	LINE	L1	L1MDa	L1MDa_dup5147	L1MDa_dup5147:L1:LINE	Down
chr10	98508967	98509201	235	+	0	-3.20876	0	1	1	L1ME1_dup20497:L1:LINE	ESC_vs_TNT	NS	LINE	L1	L1ME1	L1ME1_dup20497	L1ME1_dup20497:L1:LINE	Down
chr16	7926506	7927056	551	-	0	-2.35284	0	1	1	L1ME1_dup26904:L1:LINE	ESC_vs_TNT	NS	LINE	L1	L1ME1	L1ME1_dup26904	L1ME1_dup26904:L1:LINE	Down
chr2	64264824	64265672	849	-	0	-3.35402	0	1	1	L1ME1_dup3386:L1:LINE	ESC_vs_TNT	NS	LINE	L1	L1ME1	L1ME1_dup3386	L1ME1_dup3386:L1:LINE	Down
chr3	42483717	42484251	535	-	0	-3.37065	0	1	1	L1ME2_dup2551:L1:LINE	ESC_vs_TNT	NS	LINE	L1	L1ME2	L1ME2_dup2551	L1ME2_dup2551:L1:LINE	Down
chr11	130612150	130612755	606	-	0	-2.2869	0	1	1	L1ME2_dup9020:L1:LINE	ESC_vs_TNT	NS	LINE	L1	L1ME2	L1ME2_dup9020	L1ME2_dup9020:L1:LINE	Down
chr15	68581131	68581444	314	-	0	-2.92279	0	1	1	L1ME3A_dup13036:L1:LINE	ESC_vs_TNT	NS	LINE	L1	L1ME3A	L1ME3A_dup13036	L1ME3A_dup13036:L1:LINE	Down
chr16	24475441	24475826	386	-	0	-3.48445	0	1	1	L1ME3B_dup7098:L1:LINE	ESC_vs_TNT	NS	LINE	L1	L1ME3B	L1ME3B_dup7098	L1ME3B_dup7098:L1:LINE	Down
chr16	24477555	24477883	329	-	0	-2.75696	0	1	1	L1ME3B_dup7100:L1:LINE	ESC_vs_TNT	NS	LINE	L1	L1ME3B	L1ME3B_dup7100	L1ME3B_dup7100:L1:LINE	Down
chr4	160368667	160369118	452	+	0	-2.68578	0	1	1	L1ME3C_dup3467:L1:LINE	ESC_vs_TNT	NS	LINE	L1	L1ME3C	L1ME3C_dup3467	L1ME3C_dup3467:L1:LINE	Down
chr1	68560890	68562863	1974	-	0	-3.20898	0	1	1	L1ME3_dup216:L1:LINE	ESC_vs_TNT	NS	LINE	L1	L1ME3	L1ME3_dup216	L1ME3_dup216:L1:LINE	Down
chr4	146759663	146759886	224	+	0	-2.37201	0	1	1	L1ME4a_dup12283:L1:LINE	ESC_vs_TNT	NS	LINE	L1	L1ME4a	L1ME4a_dup12283	L1ME4a_dup12283:L1:LINE	Down
chr15	68588388	68588972	585	-	0	-2.59301	0	1	1	L1ME4a_dup35856:L1:LINE	ESC_vs_TNT	NS	LINE	L1	L1ME4a	L1ME4a_dup35856	L1ME4a_dup35856:L1:LINE	Down
chr22	32914380	32914695	316	+	0	-3.30609	0	1	1	L1ME4a_dup42652:L1:LINE	ESC_vs_TNT	NS	LINE	L1	L1ME4a	L1ME4a_dup42652	L1ME4a_dup42652:L1:LINE	Down
chr2	64267906	64268133	228	-	0	-3.36188	0	1	1	L1ME4a_dup4453:L1:LINE	ESC_vs_TNT	NS	LINE	L1	L1ME4a	L1ME4a_dup4453	L1ME4a_dup4453:L1:LINE	Down
chr3	39300767	39301049	283	+	0	-2.78228	0	1	1	L1ME4a_dup8095:L1:LINE	ESC_vs_TNT	NS	LINE	L1	L1ME4a	L1ME4a_dup8095	L1ME4a_dup8095:L1:LINE	Down
chr4	167371953	167372282	330	+	0	-1.94112	0	1	1	L1MEb_dup497:L1:LINE	ESC_vs_TNT	NS	LINE	L1	L1MEb	L1MEb_dup497	L1MEb_dup497:L1:LINE	Down
chr4	167372963	167373310	348	+	0	-3.11802	0	1	1	L1MEb_dup498:L1:LINE	ESC_vs_TNT	NS	LINE	L1	L1MEb	L1MEb_dup498	L1MEb_dup498:L1:LINE	Down
chr11	130609808	130610694	887	-	0	-2.60315	0	1	1	L1MEc_dup13569:L1:LINE	ESC_vs_TNT	NS	LINE	L1	L1MEc	L1MEc_dup13569	L1MEc_dup13569:L1:LINE	Down
chr11	130610694	130611704	1011	-	0	-1.30687	0	1	1	L1MEc_dup13570:L1:LINE	ESC_vs_TNT	NS	LINE	L1	L1MEc	L1MEc_dup13570	L1MEc_dup13570:L1:LINE	Down
chr6	123167118	123167552	435	-	0	-3.0574	0	1	1	L1MEc_dup7482:L1:LINE	ESC_vs_TNT	NS	LINE	L1	L1MEc	L1MEc_dup7482	L1MEc_dup7482:L1:LINE	Down
chr6	123167939	123168526	588	-	0	-3.39186	0	1	1	L1MEc_dup7483:L1:LINE	ESC_vs_TNT	NS	LINE	L1	L1MEc	L1MEc_dup7483	L1MEc_dup7483:L1:LINE	Down
chr5	112291533	112291810	278	+	0	-3.35795	0	1	1	L1MEd_dup3588:L1:LINE	ESC_vs_TNT	NS	LINE	L1	L1MEd	L1MEd_dup3588	L1MEd_dup3588:L1:LINE	Down
chr8	72610844	72611256	413	+	0	-3.3846	0	1	1	L1MEe_dup6009:L1:LINE	ESC_vs_TNT	NS	LINE	L1	L1MEe	L1MEe_dup6009	L1MEe_dup6009:L1:LINE	Down
chr18	71004772	71004993	222	+	0	-3.08956	0	1	1	L1MEg_dup16820:L1:LINE	ESC_vs_TNT	NS	LINE	L1	L1MEg	L1MEg_dup16820	L1MEg_dup16820:L1:LINE	Down
chr2	188502940	188503541	602	-	0	-2.60177	0	1	1	L1MEg_dup2758:L1:LINE	ESC_vs_TNT	NS	LINE	L1	L1MEg	L1MEg_dup2758	L1MEg_dup2758:L1:LINE	Down
chr2	140201153	140201924	772	+	0	-3.6183	0	1	1	L1P1_dup344:L1:LINE	ESC_vs_TNT	NS	LINE	L1	L1P1	L1P1_dup344	L1P1_dup344:L1:LINE	Down
chr4	49622935	49628634	5700	+	0	-3.29171	0	1	1	L1P1_dup714:L1:LINE	ESC_vs_TNT	NS	LINE	L1	L1P1	L1P1_dup714	L1P1_dup714:L1:LINE	Down
chr11	79297134	79302173	5040	+	0	-3.58275	0	1	1	L1P2_dup1131:L1:LINE	ESC_vs_TNT	NS	LINE	L1	L1P2	L1P2_dup1131	L1P2_dup1131:L1:LINE	Down
chr20	25241142	25245875	4734	+	0	-2.81547	0	1	1	L1P2_dup1502:L1:LINE	ESC_vs_TNT	NS	LINE	L1	L1P2	L1P2_dup1502	L1P2_dup1502:L1:LINE	Down
chr5	20814447	20818503	4057	+	0	-2.26765	0	1	1	L1P3_dup1010:L1:LINE	ESC_vs_TNT	NS	LINE	L1	L1P3	L1P3_dup1010	L1P3_dup1010:L1:LINE	Down
chr15	33018355	33020481	2127	+	0	-2.85136	0	1	1	L1P3_dup2928:L1:LINE	ESC_vs_TNT	NS	LINE	L1	L1P3	L1P3_dup2928	L1P3_dup2928:L1:LINE	Down
chr1	91596517	91598530	2014	+	0	-2.75126	0	1	1	L1P3_dup40:L1:LINE	ESC_vs_TNT	NS	LINE	L1	L1P3	L1P3_dup40	L1P3_dup40:L1:LINE	Down
chr8	48081580	48083178	1599	-	0	-2.5875	0	1	1	L1P4_dup1688:L1:LINE	ESC_vs_TNT	NS	LINE	L1	L1P4	L1P4_dup1688	L1P4_dup1688:L1:LINE	Down
chr4	165938727	165939211	485	-	0	-3.06843	0	1	1	L1PA10_dup1936:L1:LINE	ESC_vs_TNT	NS	LINE	L1	L1PA10	L1PA10_dup1936	L1PA10_dup1936:L1:LINE	Down
chr7	145559054	145560917	1864	+	0	-2.80735	0	1	1	L1PA10_dup3146:L1:LINE	ESC_vs_TNT	NS	LINE	L1	L1PA10	L1PA10_dup3146	L1PA10_dup3146:L1:LINE	Down
chr15	56404611	56405876	1266	+	0	-0.00349474	0	1	1	L1PA10_dup6087:L1:LINE	ESC_vs_TNT	NS	LINE	L1	L1PA10	L1PA10_dup6087	L1PA10_dup6087:L1:LINE	Down
chr19	6584940	6585038	99	-	0	-2.90161	0	1	1	L1PA10_dup6646:L1:LINE	ESC_vs_TNT	NS	LINE	L1	L1PA10	L1PA10_dup6646	L1PA10_dup6646:L1:LINE	Down
chr7	53831929	53832732	804	-	0	-2.55873	0	1	1	L1PA11_dup1814:L1:LINE	ESC_vs_TNT	NS	LINE	L1	L1PA11	L1PA11_dup1814	L1PA11_dup1814:L1:LINE	Down
chr13	57890549	57892172	1624	+	0	-3.09157	0	1	1	L1PA11_dup3424:L1:LINE	ESC_vs_TNT	NS	LINE	L1	L1PA11	L1PA11_dup3424	L1PA11_dup3424:L1:LINE	Down
chr3	84923245	84924354	1110	-	0	-2.83421	0	1	1	L1PA11_dup729:L1:LINE	ESC_vs_TNT	NS	LINE	L1	L1PA11	L1PA11_dup729	L1PA11_dup729:L1:LINE	Down
chr19	46664695	46667789	3095	-	0	-3.15545	0	1	1	L1PA12_dup1686:L1:LINE	ESC_vs_TNT	NS	LINE	L1	L1PA12	L1PA12_dup1686	L1PA12_dup1686:L1:LINE	Down
chr8	48000187	48000863	677	-	0	0.420582	0	1	1	L1PA12_dup859:L1:LINE	ESC_vs_TNT	NS	LINE	L1	L1PA12	L1PA12_dup859	L1PA12_dup859:L1:LINE	Down
chr3	39283876	39284353	478	+	0	-3.21157	0	1	1	L1PA13_dup1277:L1:LINE	ESC_vs_TNT	NS	LINE	L1	L1PA13	L1PA13_dup1277	L1PA13_dup1277:L1:LINE	Down
chr8	47995826	47999262	3437	-	0	-2.71646	0	1	1	L1PA13_dup4224:L1:LINE	ESC_vs_TNT	NS	LINE	L1	L1PA13	L1PA13_dup4224	L1PA13_dup4224:L1:LINE	Down
chr2	78683553	78684527	975	-	0	-3.28472	0	1	1	L1PA13_dup731:L1:LINE	ESC_vs_TNT	NS	LINE	L1	L1PA13	L1PA13_dup731	L1PA13_dup731:L1:LINE	Down
chr21	23409541	23411362	1822	-	0	-3.6546	0	1	1	L1PA13_dup8778:L1:LINE	ESC_vs_TNT	NS	LINE	L1	L1PA13	L1PA13_dup8778	L1PA13_dup8778:L1:LINE	Down
chr12	46903936	46911144	7209	-	0	-2.51211	0	1	1	L1PA14_dup2470:L1:LINE	ESC_vs_TNT	NS	LINE	L1	L1PA14	L1PA14_dup2470	L1PA14_dup2470:L1:LINE	Down
chr13	32577542	32578177	636	+	0	-1.73102	0	1	1	L1PA14_dup2540:L1:LINE	ESC_vs_TNT	NS	LINE	L1	L1PA14	L1PA14_dup2540	L1PA14_dup2540:L1:LINE	Down
chr1	46207706	46208058	353	+	0	-3.14026	0	1	1	L1PA15_dup42:L1:LINE	ESC_vs_TNT	NS	LINE	L1	L1PA15	L1PA15_dup42	L1PA15_dup42:L1:LINE	Down
chrX	45302266	45302760	495	-	0	-3.36031	0	1	1	L1PA15_dup4740:L1:LINE	ESC_vs_TNT	NS	LINE	L1	L1PA15	L1PA15_dup4740	L1PA15_dup4740:L1:LINE	Down
chr12	70486648	70487237	590	+	0	-3.3538	0	1	1	L1PA15_dup6539:L1:LINE	ESC_vs_TNT	NS	LINE	L1	L1PA15	L1PA15_dup6539	L1PA15_dup6539:L1:LINE	Down
chr2	53644775	53649564	4790	-	0	-1.63952	0	1	1	L1PA15_dup660:L1:LINE	ESC_vs_TNT	NS	LINE	L1	L1PA15	L1PA15_dup660	L1PA15_dup660:L1:LINE	Down
chr2	53649638	53651068	1431	-	0	-3.3122	0	1	1	L1PA15_dup661:L1:LINE	ESC_vs_TNT	NS	LINE	L1	L1PA15	L1PA15_dup661	L1PA15_dup661:L1:LINE	Down
chr13	48269221	48269873	653	-	0	-3.37274	0	1	1	L1PA16_dup11316:L1:LINE	ESC_vs_TNT	NS	LINE	L1	L1PA16	L1PA16_dup11316	L1PA16_dup11316:L1:LINE	Down
chr6	140516560	140518220	1661	+	0	-2.05794	0	1	1	L1PA16_dup5784:L1:LINE	ESC_vs_TNT	NS	LINE	L1	L1PA16	L1PA16_dup5784	L1PA16_dup5784:L1:LINE	Down
chr7	82180866	82182914	2049	-	0	-3.04935	0	1	1	L1PA16_dup5883:L1:LINE	ESC_vs_TNT	NS	LINE	L1	L1PA16	L1PA16_dup5883	L1PA16_dup5883:L1:LINE	Down
chr9	119605956	119606206	251	+	0	-3.35008	0	1	1	L1PA16_dup7900:L1:LINE	ESC_vs_TNT	NS	LINE	L1	L1PA16	L1PA16_dup7900	L1PA16_dup7900:L1:LINE	Down
chr19	22353614	22354838	1225	-	0	-3.22044	0	1	1	L1PA17_dup4546:L1:LINE	ESC_vs_TNT	NS	LINE	L1	L1PA17	L1PA17_dup4546	L1PA17_dup4546:L1:LINE	Down
chr8	115189456	115191005	1550	-	0	-1.15439	0	1	1	L1PA2_dup2577:L1:LINE	ESC_vs_TNT	NS	LINE	L1	L1PA2	L1PA2_dup2577	L1PA2_dup2577:L1:LINE	Down
chr2	76819293	76819862	570	+	0	-1.94038	0	1	1	L1PA3_dup1006:L1:LINE	ESC_vs_TNT	NS	LINE	L1	L1PA3	L1PA3_dup1006	L1PA3_dup1006:L1:LINE	Down
chr21	17986965	17987798	834	+	0	-3.58275	0	1	1	L1PA3_dup10455:L1:LINE	ESC_vs_TNT	NS	LINE	L1	L1PA3	L1PA3_dup10455	L1PA3_dup10455:L1:LINE	Down
chr3	174546914	174550255	3342	-	0	-2.89301	0	1	1	L1PA3_dup2258:L1:LINE	ESC_vs_TNT	NS	LINE	L1	L1PA3	L1PA3_dup2258	L1PA3_dup2258:L1:LINE	Down
chr4	49171851	49177981	6131	-	0	-2.81427	0	1	1	L1PA3_dup2514:L1:LINE	ESC_vs_TNT	NS	LINE	L1	L1PA3	L1PA3_dup2514	L1PA3_dup2514:L1:LINE	Down
chr4	75111199	75115930	4732	-	0	-1.74013	0	1	1	L1PA3_dup2640:L1:LINE	ESC_vs_TNT	NS	LINE	L1	L1PA3	L1PA3_dup2640	L1PA3_dup2640:L1:LINE	Down
chr4	130775061	130781085	6025	+	0	-3.54867	0	1	1	L1PA3_dup2910:L1:LINE	ESC_vs_TNT	NS	LINE	L1	L1PA3	L1PA3_dup2910	L1PA3_dup2910:L1:LINE	Down
chr4	167158169	167159765	1597	+	0	-3.45972	0	1	1	L1PA3_dup3052:L1:LINE	ESC_vs_TNT	NS	LINE	L1	L1PA3	L1PA3_dup3052	L1PA3_dup3052:L1:LINE	Down
chr5	92229153	92229820	668	+	0	-3.53014	0	1	1	L1PA3_dup3548:L1:LINE	ESC_vs_TNT	NS	LINE	L1	L1PA3	L1PA3_dup3548	L1PA3_dup3548:L1:LINE	Down
chr6	103200765	103206782	6018	-	0	-3.33825	0	1	1	L1PA3_dup4393:L1:LINE	ESC_vs_TNT	NS	LINE	L1	L1PA3	L1PA3_dup4393	L1PA3_dup4393:L1:LINE	Down
chr2	78719533	78721059	1527	-	0	-3.16584	0	1	1	L1PA4_dup1129:L1:LINE	ESC_vs_TNT	NS	LINE	L1	L1PA4	L1PA4_dup1129	L1PA4_dup1129:L1:LINE	Down
chr2	225675204	225677762	2559	-	0	-2.87243	0	1	1	L1PA4_dup1700:L1:LINE	ESC_vs_TNT	NS	LINE	L1	L1PA4	L1PA4_dup1700	L1PA4_dup1700:L1:LINE	Down
chr5	104520357	104522478	2122	-	0	-3.4476	0	1	1	L1PA4_dup4042:L1:LINE	ESC_vs_TNT	NS	LINE	L1	L1PA4	L1PA4_dup4042	L1PA4_dup4042:L1:LINE	Down
chr12	12562155	12564288	2134	-	0	-3.02788	0	1	1	L1PA4_dup9308:L1:LINE	ESC_vs_TNT	NS	LINE	L1	L1PA4	L1PA4_dup9308	L1PA4_dup9308:L1:LINE	Down
chr19	22559915	22560594	680	-	0	-2.64248	0	1	1	L1PA5_dup10778:L1:LINE	ESC_vs_TNT	NS	LINE	L1	L1PA5	L1PA5_dup10778	L1PA5_dup10778:L1:LINE	Down
[truncated: 58,544 more rows]

## Sheet: Fig_4d_dmr
group	variable	value
NtP	hyper_dmr	178
Primed	hyper_dmr	1493
TNT	hyper_dmr	15
NtP	hypo_dmr	1022
Primed	hypo_dmr	1216
TNT	hypo_dmr	343

## Sheet: Fig_4d_atac
group	direction	n	.group
NtP	Down	242	3
NtP	Up	226	3
Primed	Down	207	1
Primed	Up	204	1
TNT	Down	3	2

[truncated: 4 more sheets: Fig_4d_gene, Fig_4d_te, Fig_4f, Fig_4g]
