# Supplementary material for: Transient naive reprogramming corrects hiPS cells functionally and epigenetically
Source: Nature. 2023 Aug 16;620(7975):863–72. doi: 10.1038/s41586-023-06424-7 (PMC10447250; doi:10.1038/s41586-023-06424-7)
Supplement: Supplementary file 18 — Source Data Fig. 5 [file 41586_2023_6424_MOESM18_ESM.xlsx]

## Sheet: Sheet1
Line	Group	Experiment	Platform	Measure	Value	Lab	Cell line ID
HDF	Primed-hiPSC	Butcher_Endoderm	Immunofluorescence	Percentage of SOX17+	74.53	Polo	Primed-hiPSC-1
HDF	Primed-hiPSC	Butcher_Endoderm	Immunofluorescence	Percentage of SOX17+	70.04	Polo	Primed-hiPSC-1
HDF	Primed-hiPSC	Butcher_Endoderm	Immunofluorescence	Percentage of SOX17+	76.28	Polo	Primed-hiPSC-1
HDF	Primed-hiPSC	Butcher_Endoderm	Immunofluorescence	Percentage of SOX17+	71.49	Polo	Primed-hiPSC-1
HDF	Primed-hiPSC	Butcher_Endoderm	Immunofluorescence	Percentage of SOX17+	15.49	Polo	Primed-hiPSC-2
HDF	Primed-hiPSC	Butcher_Endoderm	Immunofluorescence	Percentage of SOX17+	18.7	Polo	Primed-hiPSC-2
HDF	Primed-hiPSC	Butcher_Endoderm	Immunofluorescence	Percentage of SOX17+	36.95	Polo	Primed-hiPSC-2
HDF	Primed-hiPSC	Butcher_Endoderm	Immunofluorescence	Percentage of SOX17+	29.13	Polo	Primed-hiPSC-2
HDF	Primed-hiPSC	Butcher_Endoderm	Immunofluorescence	Percentage of SOX17+	54.43	Polo	Primed-hiPSC-3
HDF	Primed-hiPSC	Butcher_Endoderm	Immunofluorescence	Percentage of SOX17+	80.17	Polo	Primed-hiPSC-3
HDF	Primed-hiPSC	Butcher_Endoderm	Immunofluorescence	Percentage of SOX17+	50.31	Polo	Primed-hiPSC-3
HDF	Primed-hiPSC	Butcher_Endoderm	Immunofluorescence	Percentage of SOX17+	63.5	Polo	Primed-hiPSC-3
HDF	TNT-hiPSC	Butcher_Endoderm	Immunofluorescence	Percentage of SOX17+	48.94	Polo	TNT-hiPSC-1
HDF	TNT-hiPSC	Butcher_Endoderm	Immunofluorescence	Percentage of SOX17+	51.99	Polo	TNT-hiPSC-1
HDF	TNT-hiPSC	Butcher_Endoderm	Immunofluorescence	Percentage of SOX17+	47.34	Polo	TNT-hiPSC-1
HDF	TNT-hiPSC	Butcher_Endoderm	Immunofluorescence	Percentage of SOX17+	45.43	Polo	TNT-hiPSC-1
HDF	TNT-hiPSC	Butcher_Endoderm	Immunofluorescence	Percentage of SOX17+	80.93	Polo	TNT-hiPSC-2
HDF	TNT-hiPSC	Butcher_Endoderm	Immunofluorescence	Percentage of SOX17+	87.28	Polo	TNT-hiPSC-2
HDF	TNT-hiPSC	Butcher_Endoderm	Immunofluorescence	Percentage of SOX17+	86.69	Polo	TNT-hiPSC-2
HDF	TNT-hiPSC	Butcher_Endoderm	Immunofluorescence	Percentage of SOX17+	76.14	Polo	TNT-hiPSC-2
HDF	TNT-hiPSC	Butcher_Endoderm	Immunofluorescence	Percentage of SOX17+	83.2	Polo	TNT-hiPSC-3
HDF	TNT-hiPSC	Butcher_Endoderm	Immunofluorescence	Percentage of SOX17+	87.75	Polo	TNT-hiPSC-3
HDF	TNT-hiPSC	Butcher_Endoderm	Immunofluorescence	Percentage of SOX17+	81.1	Polo	TNT-hiPSC-3
HDF	TNT-hiPSC	Butcher_Endoderm	Immunofluorescence	Percentage of SOX17+	89.02	Polo	TNT-hiPSC-3
HDF	Primed-hiPSC	Butcher_Endoderm	Immunofluorescence	Percentage of FOXA2+	79.63	Polo	Primed-hiPSC-1
HDF	Primed-hiPSC	Butcher_Endoderm	Immunofluorescence	Percentage of FOXA2+	66.74	Polo	Primed-hiPSC-1
HDF	Primed-hiPSC	Butcher_Endoderm	Immunofluorescence	Percentage of FOXA2+	77.75	Polo	Primed-hiPSC-1
HDF	Primed-hiPSC	Butcher_Endoderm	Immunofluorescence	Percentage of FOXA2+	71.81	Polo	Primed-hiPSC-1
HDF	Primed-hiPSC	Butcher_Endoderm	Immunofluorescence	Percentage of FOXA2+	45.05	Polo	Primed-hiPSC-2
HDF	Primed-hiPSC	Butcher_Endoderm	Immunofluorescence	Percentage of FOXA2+	49.31	Polo	Primed-hiPSC-2
HDF	Primed-hiPSC	Butcher_Endoderm	Immunofluorescence	Percentage of FOXA2+	57.21	Polo	Primed-hiPSC-2
HDF	Primed-hiPSC	Butcher_Endoderm	Immunofluorescence	Percentage of FOXA2+	51.87	Polo	Primed-hiPSC-2
HDF	Primed-hiPSC	Butcher_Endoderm	Immunofluorescence	Percentage of FOXA2+	89.92	Polo	Primed-hiPSC-3
HDF	Primed-hiPSC	Butcher_Endoderm	Immunofluorescence	Percentage of FOXA2+	80.4	Polo	Primed-hiPSC-3
HDF	Primed-hiPSC	Butcher_Endoderm	Immunofluorescence	Percentage of FOXA2+	87.18	Polo	Primed-hiPSC-3
HDF	Primed-hiPSC	Butcher_Endoderm	Immunofluorescence	Percentage of FOXA2+	75.16	Polo	Primed-hiPSC-3
HDF	TNT-hiPSC	Butcher_Endoderm	Immunofluorescence	Percentage of FOXA2+	73.05	Polo	TNT-hiPSC-1
HDF	TNT-hiPSC	Butcher_Endoderm	Immunofluorescence	Percentage of FOXA2+	76.51	Polo	TNT-hiPSC-1
HDF	TNT-hiPSC	Butcher_Endoderm	Immunofluorescence	Percentage of FOXA2+	71.28	Polo	TNT-hiPSC-1
HDF	TNT-hiPSC	Butcher_Endoderm	Immunofluorescence	Percentage of FOXA2+	80.57	Polo	TNT-hiPSC-1
HDF	TNT-hiPSC	Butcher_Endoderm	Immunofluorescence	Percentage of FOXA2+	76.96	Polo	TNT-hiPSC-2
HDF	TNT-hiPSC	Butcher_Endoderm	Immunofluorescence	Percentage of FOXA2+	81.23	Polo	TNT-hiPSC-2
HDF	TNT-hiPSC	Butcher_Endoderm	Immunofluorescence	Percentage of FOXA2+	86.1	Polo	TNT-hiPSC-2
HDF	TNT-hiPSC	Butcher_Endoderm	Immunofluorescence	Percentage of FOXA2+	72.89	Polo	TNT-hiPSC-2
HDF	TNT-hiPSC	Butcher_Endoderm	Immunofluorescence	Percentage of FOXA2+	83.4	Polo	TNT-hiPSC-3
HDF	TNT-hiPSC	Butcher_Endoderm	Immunofluorescence	Percentage of FOXA2+	85.22	Polo	TNT-hiPSC-3
HDF	TNT-hiPSC	Butcher_Endoderm	Immunofluorescence	Percentage of FOXA2+	84.59	Polo	TNT-hiPSC-3
HDF	TNT-hiPSC	Butcher_Endoderm	Immunofluorescence	Percentage of FOXA2+	85.59	Polo	TNT-hiPSC-3
MSC	Primed-hiPSC	Butcher_Endoderm	Immunofluorescence	Percentage of SOX17+	8.38	Polo	Primed-hiPSC-1
MSC	Primed-hiPSC	Butcher_Endoderm	Immunofluorescence	Percentage of SOX17+	17.61	Polo	Primed-hiPSC-1
MSC	Primed-hiPSC	Butcher_Endoderm	Immunofluorescence	Percentage of SOX17+	16.62	Polo	Primed-hiPSC-1
MSC	Primed-hiPSC	Butcher_Endoderm	Immunofluorescence	Percentage of SOX17+	6.53	Polo	Primed-hiPSC-2
MSC	Primed-hiPSC	Butcher_Endoderm	Immunofluorescence	Percentage of SOX17+	6.04	Polo	Primed-hiPSC-2
MSC	Primed-hiPSC	Butcher_Endoderm	Immunofluorescence	Percentage of SOX17+	6.5	Polo	Primed-hiPSC-2
MSC	Primed-hiPSC	Butcher_Endoderm	Immunofluorescence	Percentage of SOX17+	34.47	Polo	Primed-hiPSC-3
MSC	Primed-hiPSC	Butcher_Endoderm	Immunofluorescence	Percentage of SOX17+	38.19	Polo	Primed-hiPSC-3
MSC	Primed-hiPSC	Butcher_Endoderm	Immunofluorescence	Percentage of SOX17+	12.05	Polo	Primed-hiPSC-3
MSC	TNT-hiPSC	Butcher_Endoderm	Immunofluorescence	Percentage of SOX17+	48.91	Polo	TNT-hiPSC-1
MSC	TNT-hiPSC	Butcher_Endoderm	Immunofluorescence	Percentage of SOX17+	50.15	Polo	TNT-hiPSC-1
MSC	TNT-hiPSC	Butcher_Endoderm	Immunofluorescence	Percentage of SOX17+	56.24	Polo	TNT-hiPSC-1
MSC	TNT-hiPSC	Butcher_Endoderm	Immunofluorescence	Percentage of SOX17+	64.35	Polo	TNT-hiPSC-2
MSC	TNT-hiPSC	Butcher_Endoderm	Immunofluorescence	Percentage of SOX17+	63.86	Polo	TNT-hiPSC-2
MSC	TNT-hiPSC	Butcher_Endoderm	Immunofluorescence	Percentage of SOX17+	47.75	Polo	TNT-hiPSC-2
MSC	TNT-hiPSC	Butcher_Endoderm	Immunofluorescence	Percentage of SOX17+	63.12	Polo	TNT-hiPSC-3
MSC	TNT-hiPSC	Butcher_Endoderm	Immunofluorescence	Percentage of SOX17+	60.96	Polo	TNT-hiPSC-3
MSC	TNT-hiPSC	Butcher_Endoderm	Immunofluorescence	Percentage of SOX17+	64.41	Polo	TNT-hiPSC-3
MSC	Primed-hiPSC	Butcher_Endoderm	Immunofluorescence	Percentage of FOXA2+	30.83	Polo	Primed-hiPSC-1
MSC	Primed-hiPSC	Butcher_Endoderm	Immunofluorescence	Percentage of FOXA2+	25.72	Polo	Primed-hiPSC-1
MSC	Primed-hiPSC	Butcher_Endoderm	Immunofluorescence	Percentage of FOXA2+	29.05	Polo	Primed-hiPSC-1
MSC	Primed-hiPSC	Butcher_Endoderm	Immunofluorescence	Percentage of FOXA2+	27.36	Polo	Primed-hiPSC-2
MSC	Primed-hiPSC	Butcher_Endoderm	Immunofluorescence	Percentage of FOXA2+	18.91	Polo	Primed-hiPSC-2
MSC	Primed-hiPSC	Butcher_Endoderm	Immunofluorescence	Percentage of FOXA2+	11.5	Polo	Primed-hiPSC-2
MSC	Primed-hiPSC	Butcher_Endoderm	Immunofluorescence	Percentage of FOXA2+	63.87	Polo	Primed-hiPSC-3
MSC	Primed-hiPSC	Butcher_Endoderm	Immunofluorescence	Percentage of FOXA2+	52.66	Polo	Primed-hiPSC-3
MSC	Primed-hiPSC	Butcher_Endoderm	Immunofluorescence	Percentage of FOXA2+	75.94	Polo	Primed-hiPSC-3
MSC	TNT-hiPSC	Butcher_Endoderm	Immunofluorescence	Percentage of FOXA2+	69.76	Polo	TNT-hiPSC-1
MSC	TNT-hiPSC	Butcher_Endoderm	Immunofluorescence	Percentage of FOXA2+	68.05	Polo	TNT-hiPSC-1
MSC	TNT-hiPSC	Butcher_Endoderm	Immunofluorescence	Percentage of FOXA2+	77.68	Polo	TNT-hiPSC-1
MSC	TNT-hiPSC	Butcher_Endoderm	Immunofluorescence	Percentage of FOXA2+	78.37	Polo	TNT-hiPSC-2
MSC	TNT-hiPSC	Butcher_Endoderm	Immunofluorescence	Percentage of FOXA2+	81.12	Polo	TNT-hiPSC-2
MSC	TNT-hiPSC	Butcher_Endoderm	Immunofluorescence	Percentage of FOXA2+	79.1	Polo	TNT-hiPSC-2
MSC	TNT-hiPSC	Butcher_Endoderm	Immunofluorescence	Percentage of FOXA2+	71.62	Polo	TNT-hiPSC-3
MSC	TNT-hiPSC	Butcher_Endoderm	Immunofluorescence	Percentage of FOXA2+	81.71	Polo	TNT-hiPSC-3
MSC	TNT-hiPSC	Butcher_Endoderm	Immunofluorescence	Percentage of FOXA2+	81.31	Polo	TNT-hiPSC-3
NHEK	Primed-hiPSC	Butcher_Endoderm	Immunofluorescence	Percentage of SOX17+	64.86	Polo	Primed-hiPSC-1
NHEK	Primed-hiPSC	Butcher_Endoderm	Immunofluorescence	Percentage of SOX17+	46.26	Polo	Primed-hiPSC-1
NHEK	Primed-hiPSC	Butcher_Endoderm	Immunofluorescence	Percentage of SOX17+	43.72	Polo	Primed-hiPSC-2
NHEK	Primed-hiPSC	Butcher_Endoderm	Immunofluorescence	Percentage of SOX17+	39.61	Polo	Primed-hiPSC-2
NHEK	Primed-hiPSC	Butcher_Endoderm	Immunofluorescence	Percentage of SOX17+	39.63	Polo	Primed-hiPSC-3
NHEK	Primed-hiPSC	Butcher_Endoderm	Immunofluorescence	Percentage of SOX17+	45.62	Polo	Primed-hiPSC-3
NHEK	TNT-hiPSC	Butcher_Endoderm	Immunofluorescence	Percentage of SOX17+	57.9	Polo	TNT-hiPSC-1
NHEK	TNT-hiPSC	Butcher_Endoderm	Immunofluorescence	Percentage of SOX17+	62.65	Polo	TNT-hiPSC-1
NHEK	TNT-hiPSC	Butcher_Endoderm	Immunofluorescence	Percentage of SOX17+	67.9	Polo	TNT-hiPSC-2
NHEK	TNT-hiPSC	Butcher_Endoderm	Immunofluorescence	Percentage of SOX17+	70	Polo	TNT-hiPSC-2
NHEK	TNT-hiPSC	Butcher_Endoderm	Immunofluorescence	Percentage of SOX17+	68.11	Polo	TNT-hiPSC-3
NHEK	TNT-hiPSC	Butcher_Endoderm	Immunofluorescence	Percentage of SOX17+	67.02	Polo	TNT-hiPSC-3
NHEK	Primed-hiPSC	Butcher_Endoderm	Immunofluorescence	Percentage of FOXA2+	26.49	Polo	Primed-hiPSC-1
NHEK	Primed-hiPSC	Butcher_Endoderm	Immunofluorescence	Percentage of FOXA2+	28.06	Polo	Primed-hiPSC-1
NHEK	Primed-hiPSC	Butcher_Endoderm	Immunofluorescence	Percentage of FOXA2+	20.32	Polo	Primed-hiPSC-2
NHEK	Primed-hiPSC	Butcher_Endoderm	Immunofluorescence	Percentage of FOXA2+	21.54	Polo	Primed-hiPSC-2
NHEK	Primed-hiPSC	Butcher_Endoderm	Immunofluorescence	Percentage of FOXA2+	27.46	Polo	Primed-hiPSC-3
NHEK	Primed-hiPSC	Butcher_Endoderm	Immunofluorescence	Percentage of FOXA2+	35.05	Polo	Primed-hiPSC-3
NHEK	TNT-hiPSC	Butcher_Endoderm	Immunofluorescence	Percentage of FOXA2+	51.87	Polo	TNT-hiPSC-1
NHEK	TNT-hiPSC	Butcher_Endoderm	Immunofluorescence	Percentage of FOXA2+	42.63	Polo	TNT-hiPSC-1
NHEK	TNT-hiPSC	Butcher_Endoderm	Immunofluorescence	Percentage of FOXA2+	43.35	Polo	TNT-hiPSC-2
NHEK	TNT-hiPSC	Butcher_Endoderm	Immunofluorescence	Percentage of FOXA2+	45.25	Polo	TNT-hiPSC-2
NHEK	TNT-hiPSC	Butcher_Endoderm	Immunofluorescence	Percentage of FOXA2+	54.63	Polo	TNT-hiPSC-3
NHEK	TNT-hiPSC	Butcher_Endoderm	Immunofluorescence	Percentage of FOXA2+	75.53	Polo	TNT-hiPSC-3
HDF	Primed-hiPSC	Lung	FACS	Percentage of CD47+/EPCAM+	78.6	Polo	Primed-hiPSC-1
HDF	Primed-hiPSC	Lung	FACS	Percentage of CD47+/EPCAM+	77.9	Polo	Primed-hiPSC-1
HDF	Primed-hiPSC	Lung	FACS	Percentage of CD47+/EPCAM+	77.6	Polo	Primed-hiPSC-1
HDF	Primed-hiPSC	Lung	FACS	Percentage of CD47+/EPCAM+	73.9	Polo	Primed-hiPSC-1
HDF	Primed-hiPSC	Lung	FACS	Percentage of CD47+/EPCAM+	77	Polo	Primed-hiPSC-1
HDF	Primed-hiPSC	Lung	FACS	Percentage of CD47+/EPCAM+	78.4	Polo	Primed-hiPSC-1
HDF	Primed-hiPSC	Lung	FACS	Percentage of CD47+/EPCAM+	83.8	Polo	Primed-hiPSC-1
HDF	Primed-hiPSC	Lung	FACS	Percentage of CD47+/EPCAM+	88	Polo	Primed-hiPSC-2
HDF	Primed-hiPSC	Lung	FACS	Percentage of CD47+/EPCAM+	83.8	Polo	Primed-hiPSC-2
HDF	Primed-hiPSC	Lung	FACS	Percentage of CD47+/EPCAM+	71.6	Polo	Primed-hiPSC-2
HDF	Primed-hiPSC	Lung	FACS	Percentage of CD47+/EPCAM+	43.5	Polo	Primed-hiPSC-2
HDF	Primed-hiPSC	Lung	FACS	Percentage of CD47+/EPCAM+	56.9	Polo	Primed-hiPSC-2
HDF	Primed-hiPSC	Lung	FACS	Percentage of CD47+/EPCAM+	76.7	Polo	Primed-hiPSC-2
HDF	Primed-hiPSC	Lung	FACS	Percentage of CD47+/EPCAM+	76	Polo	Primed-hiPSC-2
HDF	Primed-hiPSC	Lung	FACS	Percentage of CD47+/EPCAM+	77.3	Polo	Primed-hiPSC-3
HDF	Primed-hiPSC	Lung	FACS	Percentage of CD47+/EPCAM+	66.9	Polo	Primed-hiPSC-3
HDF	Primed-hiPSC	Lung	FACS	Percentage of CD47+/EPCAM+	56.3	Polo	Primed-hiPSC-3
HDF	Primed-hiPSC	Lung	FACS	Percentage of CD47+/EPCAM+	67.2	Polo	Primed-hiPSC-3
HDF	Primed-hiPSC	Lung	FACS	Percentage of CD47+/EPCAM+	65.4	Polo	Primed-hiPSC-3
HDF	Primed-hiPSC	Lung	FACS	Percentage of CD47+/EPCAM+	61.5	Polo	Primed-hiPSC-3
HDF	Primed-hiPSC	Lung	FACS	Percentage of CD47+/EPCAM+	64.7	Polo	Primed-hiPSC-3
HDF	TNT-hiPSC	Lung	FACS	Percentage of CD47+/EPCAM+	86.2	Polo	TNT-hiPSC-1
HDF	TNT-hiPSC	Lung	FACS	Percentage of CD47+/EPCAM+	85.4	Polo	TNT-hiPSC-1
HDF	TNT-hiPSC	Lung	FACS	Percentage of CD47+/EPCAM+	80.1	Polo	TNT-hiPSC-1
HDF	TNT-hiPSC	Lung	FACS	Percentage of CD47+/EPCAM+	67.1	Polo	TNT-hiPSC-1
HDF	TNT-hiPSC	Lung	FACS	Percentage of CD47+/EPCAM+	68.4	Polo	TNT-hiPSC-1
HDF	TNT-hiPSC	Lung	FACS	Percentage of CD47+/EPCAM+	66.7	Polo	TNT-hiPSC-1
HDF	TNT-hiPSC	Lung	FACS	Percentage of CD47+/EPCAM+	81.2	Polo	TNT-hiPSC-1
HDF	TNT-hiPSC	Lung	FACS	Percentage of CD47+/EPCAM+	82.8	Polo	TNT-hiPSC-2
HDF	TNT-hiPSC	Lung	FACS	Percentage of CD47+/EPCAM+	80.6	Polo	TNT-hiPSC-2
HDF	TNT-hiPSC	Lung	FACS	Percentage of CD47+/EPCAM+	80.8	Polo	TNT-hiPSC-2
HDF	TNT-hiPSC	Lung	FACS	Percentage of CD47+/EPCAM+	77.5	Polo	TNT-hiPSC-2
HDF	TNT-hiPSC	Lung	FACS	Percentage of CD47+/EPCAM+	83	Polo	TNT-hiPSC-2
HDF	TNT-hiPSC	Lung	FACS	Percentage of CD47+/EPCAM+	76.2	Polo	TNT-hiPSC-2
HDF	TNT-hiPSC	Lung	FACS	Percentage of CD47+/EPCAM+	74	Polo	TNT-hiPSC-2
HDF	TNT-hiPSC	Lung	FACS	Percentage of CD47+/EPCAM+	74.2	Polo	TNT-hiPSC-3
HDF	TNT-hiPSC	Lung	FACS	Percentage of CD47+/EPCAM+	86.4	Polo	TNT-hiPSC-3
HDF	TNT-hiPSC	Lung	FACS	Percentage of CD47+/EPCAM+	83.3	Polo	TNT-hiPSC-3
HDF	TNT-hiPSC	Lung	FACS	Percentage of CD47+/EPCAM+	77.6	Polo	TNT-hiPSC-3
HDF	TNT-hiPSC	Lung	FACS	Percentage of CD47+/EPCAM+	77.9	Polo	TNT-hiPSC-3
HDF	TNT-hiPSC	Lung	FACS	Percentage of CD47+/EPCAM+	79.3	Polo	TNT-hiPSC-3
HDF	TNT-hiPSC	Lung	FACS	Percentage of CD47+/EPCAM+	77.2	Polo	TNT-hiPSC-3
MSC	Primed-hiPSC	Lung	FACS	Percentage of CD47+/EPCAM+	45	Polo	Primed-hiPSC-1
MSC	Primed-hiPSC	Lung	FACS	Percentage of CD47+/EPCAM+	38.9	Polo	Primed-hiPSC-1
MSC	Primed-hiPSC	Lung	FACS	Percentage of CD47+/EPCAM+	46.2	Polo	Primed-hiPSC-1
MSC	Primed-hiPSC	Lung	FACS	Percentage of CD47+/EPCAM+	45.8	Polo	Primed-hiPSC-1
MSC	Primed-hiPSC	Lung	FACS	Percentage of CD47+/EPCAM+	65	Polo	Primed-hiPSC-2
MSC	Primed-hiPSC	Lung	FACS	Percentage of CD47+/EPCAM+	65.9	Polo	Primed-hiPSC-2
MSC	Primed-hiPSC	Lung	FACS	Percentage of CD47+/EPCAM+	70.8	Polo	Primed-hiPSC-2
MSC	Primed-hiPSC	Lung	FACS	Percentage of CD47+/EPCAM+	63.7	Polo	Primed-hiPSC-2
MSC	Primed-hiPSC	Lung	FACS	Percentage of CD47+/EPCAM+	67.2	Polo	Primed-hiPSC-3
MSC	Primed-hiPSC	Lung	FACS	Percentage of CD47+/EPCAM+	64.1	Polo	Primed-hiPSC-3
MSC	Primed-hiPSC	Lung	FACS	Percentage of CD47+/EPCAM+	58.2	Polo	Primed-hiPSC-3
MSC	TNT-hiPSC	Lung	FACS	Percentage of CD47+/EPCAM+	59.8	Polo	TNT-hiPSC-1
MSC	TNT-hiPSC	Lung	FACS	Percentage of CD47+/EPCAM+	59.3	Polo	TNT-hiPSC-1
MSC	TNT-hiPSC	Lung	FACS	Percentage of CD47+/EPCAM+	62	Polo	TNT-hiPSC-1
MSC	TNT-hiPSC	Lung	FACS	Percentage of CD47+/EPCAM+	53.9	Polo	TNT-hiPSC-1
MSC	TNT-hiPSC	Lung	FACS	Percentage of CD47+/EPCAM+	64.6	Polo	TNT-hiPSC-2
MSC	TNT-hiPSC	Lung	FACS	Percentage of CD47+/EPCAM+	63.9	Polo	TNT-hiPSC-2
MSC	TNT-hiPSC	Lung	FACS	Percentage of CD47+/EPCAM+	68.1	Polo	TNT-hiPSC-2
MSC	TNT-hiPSC	Lung	FACS	Percentage of CD47+/EPCAM+	63.8	Polo	TNT-hiPSC-2
MSC	TNT-hiPSC	Lung	FACS	Percentage of CD47+/EPCAM+	70.5	Polo	TNT-hiPSC-3
MSC	TNT-hiPSC	Lung	FACS	Percentage of CD47+/EPCAM+	76.6	Polo	TNT-hiPSC-3
MSC	TNT-hiPSC	Lung	FACS	Percentage of CD47+/EPCAM+	71.4	Polo	TNT-hiPSC-3
MSC	TNT-hiPSC	Lung	FACS	Percentage of CD47+/EPCAM+	78.4	Polo	TNT-hiPSC-3
NHEK	Primed-hiPSC	Lung	FACS	Percentage of CD47+/EPCAM+	46.9	Polo	Primed-hiPSC-1
NHEK	Primed-hiPSC	Lung	FACS	Percentage of CD47+/EPCAM+	42.3	Polo	Primed-hiPSC-1
NHEK	Primed-hiPSC	Lung	FACS	Percentage of CD47+/EPCAM+	43.2	Polo	Primed-hiPSC-1
NHEK	Primed-hiPSC	Lung	FACS	Percentage of CD47+/EPCAM+	78.7	Polo	Primed-hiPSC-2
NHEK	Primed-hiPSC	Lung	FACS	Percentage of CD47+/EPCAM+	74.2	Polo	Primed-hiPSC-2
NHEK	Primed-hiPSC	Lung	FACS	Percentage of CD47+/EPCAM+	73.3	Polo	Primed-hiPSC-2
NHEK	Primed-hiPSC	Lung	FACS	Percentage of CD47+/EPCAM+	65	Polo	Primed-hiPSC-3
NHEK	Primed-hiPSC	Lung	FACS	Percentage of CD47+/EPCAM+	63.3	Polo	Primed-hiPSC-3
NHEK	Primed-hiPSC	Lung	FACS	Percentage of CD47+/EPCAM+	60.5	Polo	Primed-hiPSC-3
NHEK	TNT-hiPSC	Lung	FACS	Percentage of CD47+/EPCAM+	73.9	Polo	TNT-hiPSC-1
NHEK	TNT-hiPSC	Lung	FACS	Percentage of CD47+/EPCAM+	73.1	Polo	TNT-hiPSC-1
NHEK	TNT-hiPSC	Lung	FACS	Percentage of CD47+/EPCAM+	55.3	Polo	TNT-hiPSC-1
NHEK	TNT-hiPSC	Lung	FACS	Percentage of CD47+/EPCAM+	66.1	Polo	TNT-hiPSC-2
NHEK	TNT-hiPSC	Lung	FACS	Percentage of CD47+/EPCAM+	69.5	Polo	TNT-hiPSC-2
NHEK	TNT-hiPSC	Lung	FACS	Percentage of CD47+/EPCAM+	70.8	Polo	TNT-hiPSC-2
NHEK	TNT-hiPSC	Lung	FACS	Percentage of CD47+/EPCAM+	86.3	Polo	TNT-hiPSC-3
NHEK	TNT-hiPSC	Lung	FACS	Percentage of CD47+/EPCAM+	85.5	Polo	TNT-hiPSC-3
NHEK	TNT-hiPSC	Lung	FACS	Percentage of CD47+/EPCAM+	87.3	Polo	TNT-hiPSC-3
HDF	Primed-hiPSC	Lung	Immunofluorescence	Percentage of TTF1+	55.45	Polo	Primed-hiPSC-1
HDF	Primed-hiPSC	Lung	Immunofluorescence	Percentage of TTF1+	71.19	Polo	Primed-hiPSC-1
HDF	Primed-hiPSC	Lung	Immunofluorescence	Percentage of TTF1+	53.8	Polo	Primed-hiPSC-1
HDF	Primed-hiPSC	Lung	Immunofluorescence	Percentage of TTF1+	66.54	Polo	Primed-hiPSC-1
HDF	Primed-hiPSC	Lung	Immunofluorescence	Percentage of TTF1+	75.79	Polo	Primed-hiPSC-1
HDF	Primed-hiPSC	Lung	Immunofluorescence	Percentage of TTF1+	58.16	Polo	Primed-hiPSC-2
HDF	Primed-hiPSC	Lung	Immunofluorescence	Percentage of TTF1+	57.95	Polo	Primed-hiPSC-2
HDF	Primed-hiPSC	Lung	Immunofluorescence	Percentage of TTF1+	81.29	Polo	Primed-hiPSC-2
HDF	Primed-hiPSC	Lung	Immunofluorescence	Percentage of TTF1+	64.63	Polo	Primed-hiPSC-2
HDF	Primed-hiPSC	Lung	Immunofluorescence	Percentage of TTF1+	95.1	Polo	Primed-hiPSC-2
HDF	Primed-hiPSC	Lung	Immunofluorescence	Percentage of TTF1+	82.67	Polo	Primed-hiPSC-3
HDF	Primed-hiPSC	Lung	Immunofluorescence	Percentage of TTF1+	81.28	Polo	Primed-hiPSC-3
HDF	Primed-hiPSC	Lung	Immunofluorescence	Percentage of TTF1+	87.87	Polo	Primed-hiPSC-3
HDF	Primed-hiPSC	Lung	Immunofluorescence	Percentage of TTF1+	60.63	Polo	Primed-hiPSC-3
HDF	Primed-hiPSC	Lung	Immunofluorescence	Percentage of TTF1+	78.34	Polo	Primed-hiPSC-3
HDF	TNT-hiPSC	Lung	Immunofluorescence	Percentage of TTF1+	90.95	Polo	TNT-hiPSC-1
HDF	TNT-hiPSC	Lung	Immunofluorescence	Percentage of TTF1+	79.25	Polo	TNT-hiPSC-1
HDF	TNT-hiPSC	Lung	Immunofluorescence	Percentage of TTF1+	87.34	Polo	TNT-hiPSC-1
HDF	TNT-hiPSC	Lung	Immunofluorescence	Percentage of TTF1+	92.1	Polo	TNT-hiPSC-1
HDF	TNT-hiPSC	Lung	Immunofluorescence	Percentage of TTF1+	97.1	Polo	TNT-hiPSC-1
HDF	TNT-hiPSC	Lung	Immunofluorescence	Percentage of TTF1+	94.96	Polo	TNT-hiPSC-1
HDF	TNT-hiPSC	Lung	Immunofluorescence	Percentage of TTF1+	82.92	Polo	TNT-hiPSC-2
HDF	TNT-hiPSC	Lung	Immunofluorescence	Percentage of TTF1+	92.79	Polo	TNT-hiPSC-2
HDF	TNT-hiPSC	Lung	Immunofluorescence	Percentage of TTF1+	96.96	Polo	TNT-hiPSC-2
HDF	TNT-hiPSC	Lung	Immunofluorescence	Percentage of TTF1+	94.31	Polo	TNT-hiPSC-2
HDF	TNT-hiPSC	Lung	Immunofluorescence	Percentage of TTF1+	96.59	Polo	TNT-hiPSC-2
HDF	TNT-hiPSC	Lung	Immunofluorescence	Percentage of TTF1+	97.87	Polo	TNT-hiPSC-3
HDF	TNT-hiPSC	Lung	Immunofluorescence	Percentage of TTF1+	78.28	Polo	TNT-hiPSC-3
HDF	TNT-hiPSC	Lung	Immunofluorescence	Percentage of TTF1+	83.04	Polo	TNT-hiPSC-3
HDF	TNT-hiPSC	Lung	Immunofluorescence	Percentage of TTF1+	79.63	Polo	TNT-hiPSC-3
HDF	TNT-hiPSC	Lung	Immunofluorescence	Percentage of TTF1+	78.24	Polo	TNT-hiPSC-3
HDF	Primed-hiPSC	Lung	Immunofluorescence	Percentage of GATA6+	62.08	Polo	Primed-hiPSC-1
HDF	Primed-hiPSC	Lung	Immunofluorescence	Percentage of GATA6+	77.19	Polo	Primed-hiPSC-1
HDF	Primed-hiPSC	Lung	Immunofluorescence	Percentage of GATA6+	64.73	Polo	Primed-hiPSC-1
HDF	Primed-hiPSC	Lung	Immunofluorescence	Percentage of GATA6+	18.61	Polo	Primed-hiPSC-1
HDF	Primed-hiPSC	Lung	Immunofluorescence	Percentage of GATA6+	31.91	Polo	Primed-hiPSC-1
HDF	Primed-hiPSC	Lung	Immunofluorescence	Percentage of GATA6+	47.42	Polo	Primed-hiPSC-2
HDF	Primed-hiPSC	Lung	Immunofluorescence	Percentage of GATA6+	54.86	Polo	Primed-hiPSC-2
HDF	Primed-hiPSC	Lung	Immunofluorescence	Percentage of GATA6+	79.96	Polo	Primed-hiPSC-2
HDF	Primed-hiPSC	Lung	Immunofluorescence	Percentage of GATA6+	59.88	Polo	Primed-hiPSC-2
HDF	Primed-hiPSC	Lung	Immunofluorescence	Percentage of GATA6+	86.23	Polo	Primed-hiPSC-2
HDF	Primed-hiPSC	Lung	Immunofluorescence	Percentage of GATA6+	65.53	Polo	Primed-hiPSC-3
HDF	Primed-hiPSC	Lung	Immunofluorescence	Percentage of GATA6+	73.08	Polo	Primed-hiPSC-3
HDF	Primed-hiPSC	Lung	Immunofluorescence	Percentage of GATA6+	42.27	Polo	Primed-hiPSC-3
HDF	Primed-hiPSC	Lung	Immunofluorescence	Percentage of GATA6+	52.9	Polo	Primed-hiPSC-3
HDF	Primed-hiPSC	Lung	Immunofluorescence	Percentage of GATA6+	64.75	Polo	Primed-hiPSC-3
HDF	TNT-hiPSC	Lung	Immunofluorescence	Percentage of GATA6+	72.43	Polo	TNT-hiPSC-1
HDF	TNT-hiPSC	Lung	Immunofluorescence	Percentage of GATA6+	70.47	Polo	TNT-hiPSC-1
HDF	TNT-hiPSC	Lung	Immunofluorescence	Percentage of GATA6+	71.28	Polo	TNT-hiPSC-1
HDF	TNT-hiPSC	Lung	Immunofluorescence	Percentage of GATA6+	73.81	Polo	TNT-hiPSC-1
HDF	TNT-hiPSC	Lung	Immunofluorescence	Percentage of GATA6+	98.61	Polo	TNT-hiPSC-1
HDF	TNT-hiPSC	Lung	Immunofluorescence	Percentage of GATA6+	98.45	Polo	TNT-hiPSC-1
HDF	TNT-hiPSC	Lung	Immunofluorescence	Percentage of GATA6+	87.96	Polo	TNT-hiPSC-2
HDF	TNT-hiPSC	Lung	Immunofluorescence	Percentage of GATA6+	93.57	Polo	TNT-hiPSC-2
HDF	TNT-hiPSC	Lung	Immunofluorescence	Percentage of GATA6+	87.34	Polo	TNT-hiPSC-2
HDF	TNT-hiPSC	Lung	Immunofluorescence	Percentage of GATA6+	95.58	Polo	TNT-hiPSC-2
HDF	TNT-hiPSC	Lung	Immunofluorescence	Percentage of GATA6+	98.71	Polo	TNT-hiPSC-2
HDF	TNT-hiPSC	Lung	Immunofluorescence	Percentage of GATA6+	97.97	Polo	TNT-hiPSC-3
HDF	TNT-hiPSC	Lung	Immunofluorescence	Percentage of GATA6+	68.43	Polo	TNT-hiPSC-3
HDF	TNT-hiPSC	Lung	Immunofluorescence	Percentage of GATA6+	84.06	Polo	TNT-hiPSC-3
HDF	TNT-hiPSC	Lung	Immunofluorescence	Percentage of GATA6+	81.82	Polo	TNT-hiPSC-3
HDF	TNT-hiPSC	Lung	Immunofluorescence	Percentage of GATA6+	86.47	Polo	TNT-hiPSC-3
MSC	Primed-hiPSC	Lung	Immunofluorescence	Percentage of TTF1+	43.58	Polo	Primed-hiPSC-1
MSC	Primed-hiPSC	Lung	Immunofluorescence	Percentage of TTF1+	43.02	Polo	Primed-hiPSC-1
MSC	Primed-hiPSC	Lung	Immunofluorescence	Percentage of TTF1+	32.93	Polo	Primed-hiPSC-2
MSC	Primed-hiPSC	Lung	Immunofluorescence	Percentage of TTF1+	36.58	Polo	Primed-hiPSC-2
MSC	Primed-hiPSC	Lung	Immunofluorescence	Percentage of TTF1+	60.02	Polo	Primed-hiPSC-3
MSC	TNT-hiPSC	Lung	Immunofluorescence	Percentage of TTF1+	94.45	Polo	TNT-hiPSC-1
MSC	TNT-hiPSC	Lung	Immunofluorescence	Percentage of TTF1+	93.02	Polo	TNT-hiPSC-1
MSC	TNT-hiPSC	Lung	Immunofluorescence	Percentage of TTF1+	53.36	Polo	TNT-hiPSC-2
MSC	TNT-hiPSC	Lung	Immunofluorescence	Percentage of TTF1+	52.45	Polo	TNT-hiPSC-2
MSC	TNT-hiPSC	Lung	Immunofluorescence	Percentage of TTF1+	71.63	Polo	TNT-hiPSC-3
MSC	Primed-hiPSC	Lung	Immunofluorescence	Percentage of GATA6+	63.22	Polo	Primed-hiPSC-1
MSC	Primed-hiPSC	Lung	Immunofluorescence	Percentage of GATA6+	78.81	Polo	Primed-hiPSC-1
MSC	Primed-hiPSC	Lung	Immunofluorescence	Percentage of GATA6+	74.05	Polo	Primed-hiPSC-2
MSC	Primed-hiPSC	Lung	Immunofluorescence	Percentage of GATA6+	68.06	Polo	Primed-hiPSC-2
MSC	Primed-hiPSC	Lung	Immunofluorescence	Percentage of GATA6+	73.81	Polo	Primed-hiPSC-3
MSC	TNT-hiPSC	Lung	Immunofluorescence	Percentage of GATA6+	87.45	Polo	TNT-hiPSC-1
MSC	TNT-hiPSC	Lung	Immunofluorescence	Percentage of GATA6+	97.41	Polo	TNT-hiPSC-1
MSC	TNT-hiPSC	Lung	Immunofluorescence	Percentage of GATA6+	83.48	Polo	TNT-hiPSC-2
MSC	TNT-hiPSC	Lung	Immunofluorescence	Percentage of GATA6+	86.54	Polo	TNT-hiPSC-2
MSC	TNT-hiPSC	Lung	Immunofluorescence	Percentage of GATA6+	86.12	Polo	TNT-hiPSC-3
NHEK	Primed-hiPSC	Lung	Immunofluorescence	Percentage of TTF1+	25.57	Polo	Primed-hiPSC-1
NHEK	Primed-hiPSC	Lung	Immunofluorescence	Percentage of TTF1+	29.1	Polo	Primed-hiPSC-1
NHEK	Primed-hiPSC	Lung	Immunofluorescence	Percentage of TTF1+	44	Polo	Primed-hiPSC-2
NHEK	Primed-hiPSC	Lung	Immunofluorescence	Percentage of TTF1+	38.64	Polo	Primed-hiPSC-3
NHEK	TNT-hiPSC	Lung	Immunofluorescence	Percentage of TTF1+	51.94	Polo	TNT-hiPSC-1
NHEK	TNT-hiPSC	Lung	Immunofluorescence	Percentage of TTF1+	62.07	Polo	TNT-hiPSC-1
NHEK	TNT-hiPSC	Lung	Immunofluorescence	Percentage of TTF1+	68.65	Polo	TNT-hiPSC-2
NHEK	TNT-hiPSC	Lung	Immunofluorescence	Percentage of TTF1+	71.35	Polo	TNT-hiPSC-3
NHEK	Primed-hiPSC	Lung	Immunofluorescence	Percentage of GATA6+	20.45	Polo	Primed-hiPSC-1
NHEK	Primed-hiPSC	Lung	Immunofluorescence	Percentage of GATA6+	30.02	Polo	Primed-hiPSC-1
NHEK	Primed-hiPSC	Lung	Immunofluorescence	Percentage of GATA6+	31.98	Polo	Primed-hiPSC-2
NHEK	Primed-hiPSC	Lung	Immunofluorescence	Percentage of GATA6+	30.83	Polo	Primed-hiPSC-3
NHEK	TNT-hiPSC	Lung	Immunofluorescence	Percentage of GATA6+	74.6	Polo	TNT-hiPSC-1
NHEK	TNT-hiPSC	Lung	Immunofluorescence	Percentage of GATA6+	58.15	Polo	TNT-hiPSC-1
NHEK	TNT-hiPSC	Lung	Immunofluorescence	Percentage of GATA6+	30.74	Polo	TNT-hiPSC-2
NHEK	TNT-hiPSC	Lung	Immunofluorescence	Percentage of GATA6+	71.88	Polo	TNT-hiPSC-3
HDF	Primed-hiPSC	Neural	FACS	Percentage of CD56+/CD57+	43.47	Polo	Primed-hiPSC-1
HDF	Primed-hiPSC	Neural	FACS	Percentage of CD56+/CD57+	74.53	Polo	Primed-hiPSC-1
HDF	Primed-hiPSC	Neural	FACS	Percentage of CD56+/CD57+	55.93	Polo	Primed-hiPSC-1
HDF	Primed-hiPSC	Neural	FACS	Percentage of CD56+/CD57+	52	Polo	Primed-hiPSC-1
HDF	Primed-hiPSC	Neural	FACS	Percentage of CD56+/CD57+	65.77	Polo	Primed-hiPSC-1
HDF	Primed-hiPSC	Neural	FACS	Percentage of CD56+/CD57+	48.63	Polo	Primed-hiPSC-2
HDF	Primed-hiPSC	Neural	FACS	Percentage of CD56+/CD57+	52.75	Polo	Primed-hiPSC-2
HDF	Primed-hiPSC	Neural	FACS	Percentage of CD56+/CD57+	44.8	Polo	Primed-hiPSC-2
HDF	Primed-hiPSC	Neural	FACS	Percentage of CD56+/CD57+	55.2	Polo	Primed-hiPSC-2
HDF	Primed-hiPSC	Neural	FACS	Percentage of CD56+/CD57+	52.7	Polo	Primed-hiPSC-2
HDF	Primed-hiPSC	Neural	FACS	Percentage of CD56+/CD57+	50.2	Polo	Primed-hiPSC-3
HDF	Primed-hiPSC	Neural	FACS	Percentage of CD56+/CD57+	54.6	Polo	Primed-hiPSC-3
HDF	Primed-hiPSC	Neural	FACS	Percentage of CD56+/CD57+	54.1	Polo	Primed-hiPSC-3
HDF	Primed-hiPSC	Neural	FACS	Percentage of CD56+/CD57+	54.7	Polo	Primed-hiPSC-3
HDF	TNT-hiPSC	Neural	FACS	Percentage of CD56+/CD57+	57.13	Polo	TNT-hiPSC-1
HDF	TNT-hiPSC	Neural	FACS	Percentage of CD56+/CD57+	62	Polo	TNT-hiPSC-1
HDF	TNT-hiPSC	Neural	FACS	Percentage of CD56+/CD57+	61.83	Polo	TNT-hiPSC-1
HDF	TNT-hiPSC	Neural	FACS	Percentage of CD56+/CD57+	56.33	Polo	TNT-hiPSC-1
HDF	TNT-hiPSC	Neural	FACS	Percentage of CD56+/CD57+	55.3	Polo	TNT-hiPSC-1
HDF	TNT-hiPSC	Neural	FACS	Percentage of CD56+/CD57+	48.67	Polo	TNT-hiPSC-2
HDF	TNT-hiPSC	Neural	FACS	Percentage of CD56+/CD57+	50.87	Polo	TNT-hiPSC-2
HDF	TNT-hiPSC	Neural	FACS	Percentage of CD56+/CD57+	54.1	Polo	TNT-hiPSC-2
HDF	TNT-hiPSC	Neural	FACS	Percentage of CD56+/CD57+	53.6	Polo	TNT-hiPSC-2
HDF	TNT-hiPSC	Neural	FACS	Percentage of CD56+/CD57+	50.8	Polo	TNT-hiPSC-2
HDF	TNT-hiPSC	Neural	FACS	Percentage of CD56+/CD57+	69.1	Polo	TNT-hiPSC-3
HDF	TNT-hiPSC	Neural	FACS	Percentage of CD56+/CD57+	71	Polo	TNT-hiPSC-3
HDF	TNT-hiPSC	Neural	FACS	Percentage of CD56+/CD57+	87.7	Polo	TNT-hiPSC-3
HDF	TNT-hiPSC	Neural	FACS	Percentage of CD56+/CD57+	90.5	Polo	TNT-hiPSC-3
HDF	TNT-hiPSC	Neural	FACS	Percentage of CD56+/CD57+	86.2	Polo	TNT-hiPSC-3
MSC	Primed-hiPSC	Neural	FACS	Percentage of CD56+/CD57+	58.4	Polo	Primed-hiPSC-1
MSC	Primed-hiPSC	Neural	FACS	Percentage of CD56+/CD57+	62.7	Polo	Primed-hiPSC-1
MSC	Primed-hiPSC	Neural	FACS	Percentage of CD56+/CD57+	64.5	Polo	Primed-hiPSC-1
MSC	Primed-hiPSC	Neural	FACS	Percentage of CD56+/CD57+	69.7	Polo	Primed-hiPSC-1
MSC	Primed-hiPSC	Neural	FACS	Percentage of CD56+/CD57+	62.2	Polo	Primed-hiPSC-2
MSC	Primed-hiPSC	Neural	FACS	Percentage of CD56+/CD57+	70.8	Polo	Primed-hiPSC-2
MSC	Primed-hiPSC	Neural	FACS	Percentage of CD56+/CD57+	62.3	Polo	Primed-hiPSC-2
MSC	Primed-hiPSC	Neural	FACS	Percentage of CD56+/CD57+	75.8	Polo	Primed-hiPSC-2
MSC	Primed-hiPSC	Neural	FACS	Percentage of CD56+/CD57+	66.9	Polo	Primed-hiPSC-3
MSC	Primed-hiPSC	Neural	FACS	Percentage of CD56+/CD57+	66.2	Polo	Primed-hiPSC-3
MSC	Primed-hiPSC	Neural	FACS	Percentage of CD56+/CD57+	59.7	Polo	Primed-hiPSC-3
MSC	Primed-hiPSC	Neural	FACS	Percentage of CD56+/CD57+	57.3	Polo	Primed-hiPSC-3
MSC	TNT-hiPSC	Neural	FACS	Percentage of CD56+/CD57+	74.5	Polo	TNT-hiPSC-1
MSC	TNT-hiPSC	Neural	FACS	Percentage of CD56+/CD57+	66.4	Polo	TNT-hiPSC-1
MSC	TNT-hiPSC	Neural	FACS	Percentage of CD56+/CD57+	74.1	Polo	TNT-hiPSC-1
MSC	TNT-hiPSC	Neural	FACS	Percentage of CD56+/CD57+	77.3	Polo	TNT-hiPSC-1
MSC	TNT-hiPSC	Neural	FACS	Percentage of CD56+/CD57+	62.4	Polo	TNT-hiPSC-2
MSC	TNT-hiPSC	Neural	FACS	Percentage of CD56+/CD57+	61.1	Polo	TNT-hiPSC-2
MSC	TNT-hiPSC	Neural	FACS	Percentage of CD56+/CD57+	67.3	Polo	TNT-hiPSC-2
MSC	TNT-hiPSC	Neural	FACS	Percentage of CD56+/CD57+	67	Polo	TNT-hiPSC-2
MSC	TNT-hiPSC	Neural	FACS	Percentage of CD56+/CD57+	68.8	Polo	TNT-hiPSC-3
MSC	TNT-hiPSC	Neural	FACS	Percentage of CD56+/CD57+	78.7	Polo	TNT-hiPSC-3
MSC	TNT-hiPSC	Neural	FACS	Percentage of CD56+/CD57+	76.6	Polo	TNT-hiPSC-3
MSC	TNT-hiPSC	Neural	FACS	Percentage of CD56+/CD57+	70.9	Polo	TNT-hiPSC-3
NHEK	Primed-hiPSC	Neural	FACS	Percentage of CD56+/CD57+	79	Polo	Primed-hiPSC-1
NHEK	Primed-hiPSC	Neural	FACS	Percentage of CD56+/CD57+	71.7	Polo	Primed-hiPSC-1
NHEK	Primed-hiPSC	Neural	FACS	Percentage of CD56+/CD57+	83.2	Polo	Primed-hiPSC-1
NHEK	Primed-hiPSC	Neural	FACS	Percentage of CD56+/CD57+	80.3	Polo	Primed-hiPSC-2
NHEK	Primed-hiPSC	Neural	FACS	Percentage of CD56+/CD57+	82.5	Polo	Primed-hiPSC-2
NHEK	Primed-hiPSC	Neural	FACS	Percentage of CD56+/CD57+	77.3	Polo	Primed-hiPSC-2
NHEK	Primed-hiPSC	Neural	FACS	Percentage of CD56+/CD57+	78.1	Polo	Primed-hiPSC-3
NHEK	Primed-hiPSC	Neural	FACS	Percentage of CD56+/CD57+	81	Polo	Primed-hiPSC-3
NHEK	Primed-hiPSC	Neural	FACS	Percentage of CD56+/CD57+	75.8	Polo	Primed-hiPSC-3
NHEK	TNT-hiPSC	Neural	FACS	Percentage of CD56+/CD57+	83	Polo	TNT-hiPSC-1
NHEK	TNT-hiPSC	Neural	FACS	Percentage of CD56+/CD57+	83.9	Polo	TNT-hiPSC-1
NHEK	TNT-hiPSC	Neural	FACS	Percentage of CD56+/CD57+	72.6	Polo	TNT-hiPSC-1
NHEK	TNT-hiPSC	Neural	FACS	Percentage of CD56+/CD57+	78.8	Polo	TNT-hiPSC-2
NHEK	TNT-hiPSC	Neural	FACS	Percentage of CD56+/CD57+	85.2	Polo	TNT-hiPSC-2
NHEK	TNT-hiPSC	Neural	FACS	Percentage of CD56+/CD57+	76.2	Polo	TNT-hiPSC-2
NHEK	TNT-hiPSC	Neural	FACS	Percentage of CD56+/CD57+	79.1	Polo	TNT-hiPSC-3
NHEK	TNT-hiPSC	Neural	FACS	Percentage of CD56+/CD57+	80.6	Polo	TNT-hiPSC-3
NHEK	TNT-hiPSC	Neural	FACS	Percentage of CD56+/CD57+	76.8	Polo	TNT-hiPSC-3
HDF	Primed-hiPSC	Neural	Immunofluorescence	Percentage of SOX1+	55.19	Polo	Primed-hiPSC-1
HDF	Primed-hiPSC	Neural	Immunofluorescence	Percentage of SOX1+	82.55	Polo	Primed-hiPSC-1
HDF	Primed-hiPSC	Neural	Immunofluorescence	Percentage of SOX1+	94.89	Polo	Primed-hiPSC-1
HDF	Primed-hiPSC	Neural	Immunofluorescence	Percentage of SOX1+	80.88	Polo	Primed-hiPSC-1
HDF	Primed-hiPSC	Neural	Immunofluorescence	Percentage of SOX1+	76.82	Polo	Primed-hiPSC-2
HDF	Primed-hiPSC	Neural	Immunofluorescence	Percentage of SOX1+	52.89	Polo	Primed-hiPSC-2
HDF	Primed-hiPSC	Neural	Immunofluorescence	Percentage of SOX1+	49.73	Polo	Primed-hiPSC-2
HDF	Primed-hiPSC	Neural	Immunofluorescence	Percentage of SOX1+	34.11	Polo	Primed-hiPSC-2
HDF	Primed-hiPSC	Neural	Immunofluorescence	Percentage of SOX1+	55.96	Polo	Primed-hiPSC-3
HDF	Primed-hiPSC	Neural	Immunofluorescence	Percentage of SOX1+	45.68	Polo	Primed-hiPSC-3
HDF	Primed-hiPSC	Neural	Immunofluorescence	Percentage of SOX1+	79.21	Polo	Primed-hiPSC-3
HDF	Primed-hiPSC	Neural	Immunofluorescence	Percentage of SOX1+	41.34	Polo	Primed-hiPSC-3
HDF	TNT-hiPSC	Neural	Immunofluorescence	Percentage of SOX1+	91.15	Polo	TNT-hiPSC-1
HDF	TNT-hiPSC	Neural	Immunofluorescence	Percentage of SOX1+	96.29	Polo	TNT-hiPSC-1
HDF	TNT-hiPSC	Neural	Immunofluorescence	Percentage of SOX1+	99.49	Polo	TNT-hiPSC-1
HDF	TNT-hiPSC	Neural	Immunofluorescence	Percentage of SOX1+	99.83	Polo	TNT-hiPSC-1
HDF	TNT-hiPSC	Neural	Immunofluorescence	Percentage of SOX1+	99.29	Polo	TNT-hiPSC-2
HDF	TNT-hiPSC	Neural	Immunofluorescence	Percentage of SOX1+	99.55	Polo	TNT-hiPSC-2
HDF	TNT-hiPSC	Neural	Immunofluorescence	Percentage of SOX1+	99.63	Polo	TNT-hiPSC-2
HDF	TNT-hiPSC	Neural	Immunofluorescence	Percentage of SOX1+	95.27	Polo	TNT-hiPSC-2
HDF	TNT-hiPSC	Neural	Immunofluorescence	Percentage of SOX1+	82.34	Polo	TNT-hiPSC-3
HDF	TNT-hiPSC	Neural	Immunofluorescence	Percentage of SOX1+	79.57	Polo	TNT-hiPSC-3
HDF	TNT-hiPSC	Neural	Immunofluorescence	Percentage of SOX1+	85.35	Polo	TNT-hiPSC-3
HDF	TNT-hiPSC	Neural	Immunofluorescence	Percentage of SOX1+	80	Polo	TNT-hiPSC-3
HDF	Primed-hiPSC	Neural	Immunofluorescence	Percentage of PAX6+	54	Polo	Primed-hiPSC-1
HDF	Primed-hiPSC	Neural	Immunofluorescence	Percentage of PAX6+	85.87	Polo	Primed-hiPSC-1
HDF	Primed-hiPSC	Neural	Immunofluorescence	Percentage of PAX6+	95.42	Polo	Primed-hiPSC-1
HDF	Primed-hiPSC	Neural	Immunofluorescence	Percentage of PAX6+	83.43	Polo	Primed-hiPSC-1
HDF	Primed-hiPSC	Neural	Immunofluorescence	Percentage of PAX6+	86.85	Polo	Primed-hiPSC-2
HDF	Primed-hiPSC	Neural	Immunofluorescence	Percentage of PAX6+	78.52	Polo	Primed-hiPSC-2
HDF	Primed-hiPSC	Neural	Immunofluorescence	Percentage of PAX6+	67.17	Polo	Primed-hiPSC-2
HDF	Primed-hiPSC	Neural	Immunofluorescence	Percentage of PAX6+	53.21	Polo	Primed-hiPSC-2
HDF	Primed-hiPSC	Neural	Immunofluorescence	Percentage of PAX6+	77.17	Polo	Primed-hiPSC-3
HDF	Primed-hiPSC	Neural	Immunofluorescence	Percentage of PAX6+	70.54	Polo	Primed-hiPSC-3
HDF	Primed-hiPSC	Neural	Immunofluorescence	Percentage of PAX6+	94.1	Polo	Primed-hiPSC-3
HDF	Primed-hiPSC	Neural	Immunofluorescence	Percentage of PAX6+	70.39	Polo	Primed-hiPSC-3
HDF	TNT-hiPSC	Neural	Immunofluorescence	Percentage of PAX6+	90.23	Polo	TNT-hiPSC-1
HDF	TNT-hiPSC	Neural	Immunofluorescence	Percentage of PAX6+	92.59	Polo	TNT-hiPSC-1
HDF	TNT-hiPSC	Neural	Immunofluorescence	Percentage of PAX6+	89.83	Polo	TNT-hiPSC-1
HDF	TNT-hiPSC	Neural	Immunofluorescence	Percentage of PAX6+	97.08	Polo	TNT-hiPSC-1
HDF	TNT-hiPSC	Neural	Immunofluorescence	Percentage of PAX6+	98.28	Polo	TNT-hiPSC-2
HDF	TNT-hiPSC	Neural	Immunofluorescence	Percentage of PAX6+	94.67	Polo	TNT-hiPSC-2
HDF	TNT-hiPSC	Neural	Immunofluorescence	Percentage of PAX6+	98.71	Polo	TNT-hiPSC-2
HDF	TNT-hiPSC	Neural	Immunofluorescence	Percentage of PAX6+	88.73	Polo	TNT-hiPSC-2
HDF	TNT-hiPSC	Neural	Immunofluorescence	Percentage of PAX6+	83.39	Polo	TNT-hiPSC-3
HDF	TNT-hiPSC	Neural	Immunofluorescence	Percentage of PAX6+	83.74	Polo	TNT-hiPSC-3
HDF	TNT-hiPSC	Neural	Immunofluorescence	Percentage of PAX6+	85.74	Polo	TNT-hiPSC-3
HDF	TNT-hiPSC	Neural	Immunofluorescence	Percentage of PAX6+	83.39	Polo	TNT-hiPSC-3
MSC	Primed-hiPSC	Neural	Immunofluorescence	Percentage of SOX1+	68.16	Polo	Primed-hiPSC-1
MSC	Primed-hiPSC	Neural	Immunofluorescence	Percentage of SOX1+	43.51	Polo	Primed-hiPSC-1
MSC	Primed-hiPSC	Neural	Immunofluorescence	Percentage of SOX1+	60.93	Polo	Primed-hiPSC-1
MSC	Primed-hiPSC	Neural	Immunofluorescence	Percentage of SOX1+	67.47	Polo	Primed-hiPSC-2
MSC	Primed-hiPSC	Neural	Immunofluorescence	Percentage of SOX1+	51.13	Polo	Primed-hiPSC-2
MSC	Primed-hiPSC	Neural	Immunofluorescence	Percentage of SOX1+	57.37	Polo	Primed-hiPSC-2
MSC	Primed-hiPSC	Neural	Immunofluorescence	Percentage of SOX1+	48.42	Polo	Primed-hiPSC-3
MSC	Primed-hiPSC	Neural	Immunofluorescence	Percentage of SOX1+	51.78	Polo	Primed-hiPSC-3
MSC	TNT-hiPSC	Neural	Immunofluorescence	Percentage of SOX1+	94.52	Polo	TNT-hiPSC-1
MSC	TNT-hiPSC	Neural	Immunofluorescence	Percentage of SOX1+	67.9	Polo	TNT-hiPSC-1
MSC	TNT-hiPSC	Neural	Immunofluorescence	Percentage of SOX1+	64.01	Polo	TNT-hiPSC-1
MSC	TNT-hiPSC	Neural	Immunofluorescence	Percentage of SOX1+	79.43	Polo	TNT-hiPSC-2
MSC	TNT-hiPSC	Neural	Immunofluorescence	Percentage of SOX1+	53.72	Polo	TNT-hiPSC-2
MSC	TNT-hiPSC	Neural	Immunofluorescence	Percentage of SOX1+	83.44	Polo	TNT-hiPSC-2
MSC	TNT-hiPSC	Neural	Immunofluorescence	Percentage of SOX1+	95.34	Polo	TNT-hiPSC-3
MSC	TNT-hiPSC	Neural	Immunofluorescence	Percentage of SOX1+	90.16	Polo	TNT-hiPSC-3
MSC	Primed-hiPSC	Neural	Immunofluorescence	Percentage of PAX6+	68.35	Polo	Primed-hiPSC-1
MSC	Primed-hiPSC	Neural	Immunofluorescence	Percentage of PAX6+	43.25	Polo	Primed-hiPSC-1
MSC	Primed-hiPSC	Neural	Immunofluorescence	Percentage of PAX6+	62.94	Polo	Primed-hiPSC-1
MSC	Primed-hiPSC	Neural	Immunofluorescence	Percentage of PAX6+	61.94	Polo	Primed-hiPSC-2
MSC	Primed-hiPSC	Neural	Immunofluorescence	Percentage of PAX6+	39.56	Polo	Primed-hiPSC-2
MSC	Primed-hiPSC	Neural	Immunofluorescence	Percentage of PAX6+	26.8	Polo	Primed-hiPSC-2
MSC	Primed-hiPSC	Neural	Immunofluorescence	Percentage of PAX6+	29.01	Polo	Primed-hiPSC-3
MSC	Primed-hiPSC	Neural	Immunofluorescence	Percentage of PAX6+	26.48	Polo	Primed-hiPSC-3
MSC	TNT-hiPSC	Neural	Immunofluorescence	Percentage of PAX6+	94.8	Polo	TNT-hiPSC-1
MSC	TNT-hiPSC	Neural	Immunofluorescence	Percentage of PAX6+	65.42	Polo	TNT-hiPSC-1
MSC	TNT-hiPSC	Neural	Immunofluorescence	Percentage of PAX6+	60.36	Polo	TNT-hiPSC-1
MSC	TNT-hiPSC	Neural	Immunofluorescence	Percentage of PAX6+	82.08	Polo	TNT-hiPSC-2
MSC	TNT-hiPSC	Neural	Immunofluorescence	Percentage of PAX6+	55.2	Polo	TNT-hiPSC-2
MSC	TNT-hiPSC	Neural	Immunofluorescence	Percentage of PAX6+	62.88	Polo	TNT-hiPSC-2
MSC	TNT-hiPSC	Neural	Immunofluorescence	Percentage of PAX6+	92.71	Polo	TNT-hiPSC-3
MSC	TNT-hiPSC	Neural	Immunofluorescence	Percentage of PAX6+	87.4	Polo	TNT-hiPSC-3
NHEK	Primed-hiPSC	Neural	Immunofluorescence	Percentage of SOX1+	48.96	Polo	Primed-hiPSC-1
NHEK	Primed-hiPSC	Neural	Immunofluorescence	Percentage of SOX1+	61.41	Polo	Primed-hiPSC-1
NHEK	Primed-hiPSC	Neural	Immunofluorescence	Percentage of SOX1+	64.85	Polo	Primed-hiPSC-2
NHEK	Primed-hiPSC	Neural	Immunofluorescence	Percentage of SOX1+	48.54	Polo	Primed-hiPSC-2
NHEK	Primed-hiPSC	Neural	Immunofluorescence	Percentage of SOX1+	48.14	Polo	Primed-hiPSC-3
NHEK	Primed-hiPSC	Neural	Immunofluorescence	Percentage of SOX1+	57.95	Polo	Primed-hiPSC-3
NHEK	TNT-hiPSC	Neural	Immunofluorescence	Percentage of SOX1+	43.01	Polo	TNT-hiPSC-1
NHEK	TNT-hiPSC	Neural	Immunofluorescence	Percentage of SOX1+	51.98	Polo	TNT-hiPSC-1
NHEK	TNT-hiPSC	Neural	Immunofluorescence	Percentage of SOX1+	73.21	Polo	TNT-hiPSC-2
NHEK	TNT-hiPSC	Neural	Immunofluorescence	Percentage of SOX1+	70.58	Polo	TNT-hiPSC-2
NHEK	TNT-hiPSC	Neural	Immunofluorescence	Percentage of SOX1+	64.12	Polo	TNT-hiPSC-3
NHEK	TNT-hiPSC	Neural	Immunofluorescence	Percentage of SOX1+	65.91	Polo	TNT-hiPSC-3
NHEK	Primed-hiPSC	Neural	Immunofluorescence	Percentage of PAX6+	61.49	Polo	Primed-hiPSC-1
NHEK	Primed-hiPSC	Neural	Immunofluorescence	Percentage of PAX6+	61.39	Polo	Primed-hiPSC-1
NHEK	Primed-hiPSC	Neural	Immunofluorescence	Percentage of PAX6+	57.09	Polo	Primed-hiPSC-2
NHEK	Primed-hiPSC	Neural	Immunofluorescence	Percentage of PAX6+	57.11	Polo	Primed-hiPSC-2
NHEK	Primed-hiPSC	Neural	Immunofluorescence	Percentage of PAX6+	51.06	Polo	Primed-hiPSC-3
NHEK	Primed-hiPSC	Neural	Immunofluorescence	Percentage of PAX6+	64.02	Polo	Primed-hiPSC-3
NHEK	TNT-hiPSC	Neural	Immunofluorescence	Percentage of PAX6+	58.9	Polo	TNT-hiPSC-1
NHEK	TNT-hiPSC	Neural	Immunofluorescence	Percentage of PAX6+	59.44	Polo	TNT-hiPSC-1
NHEK	TNT-hiPSC	Neural	Immunofluorescence	Percentage of PAX6+	88.41	Polo	TNT-hiPSC-2
NHEK	TNT-hiPSC	Neural	Immunofluorescence	Percentage of PAX6+	88.32	Polo	TNT-hiPSC-2
NHEK	TNT-hiPSC	Neural	Immunofluorescence	Percentage of PAX6+	80.2	Polo	TNT-hiPSC-3
NHEK	TNT-hiPSC	Neural	Immunofluorescence	Percentage of PAX6+	76.38	Polo	TNT-hiPSC-3
HDF	Primed-hiPSC	Skeletal_Muscle	FACS	Percentage of CD146+/CD56+	28.8	Polo	Primed-hiPSC-1
HDF	Primed-hiPSC	Skeletal_Muscle	FACS	Percentage of CD146+/CD56+	28.1	Polo	Primed-hiPSC-1
HDF	Primed-hiPSC	Skeletal_Muscle	FACS	Percentage of CD146+/CD56+	20.1	Polo	Primed-hiPSC-1
HDF	Primed-hiPSC	Skeletal_Muscle	FACS	Percentage of CD146+/CD56+	27.3	Polo	Primed-hiPSC-1
HDF	Primed-hiPSC	Skeletal_Muscle	FACS	Percentage of CD146+/CD56+	30.3	Polo	Primed-hiPSC-1
HDF	Primed-hiPSC	Skeletal_Muscle	FACS	Percentage of CD146+/CD56+	24.9667	Polo	Primed-hiPSC-2
HDF	Primed-hiPSC	Skeletal_Muscle	FACS	Percentage of CD146+/CD56+	27.2	Polo	Primed-hiPSC-2
HDF	Primed-hiPSC	Skeletal_Muscle	FACS	Percentage of CD146+/CD56+	17.3667	Polo	Primed-hiPSC-2
HDF	Primed-hiPSC	Skeletal_Muscle	FACS	Percentage of CD146+/CD56+	19.0667	Polo	Primed-hiPSC-2
HDF	Primed-hiPSC	Skeletal_Muscle	FACS	Percentage of CD146+/CD56+	20.3	Polo	Primed-hiPSC-2
HDF	Primed-hiPSC	Skeletal_Muscle	FACS	Percentage of CD146+/CD56+	19.7	Polo	Primed-hiPSC-3
HDF	Primed-hiPSC	Skeletal_Muscle	FACS	Percentage of CD146+/CD56+	29.1	Polo	Primed-hiPSC-3
HDF	Primed-hiPSC	Skeletal_Muscle	FACS	Percentage of CD146+/CD56+	27	Polo	Primed-hiPSC-3
HDF	Primed-hiPSC	Skeletal_Muscle	FACS	Percentage of CD146+/CD56+	42.4	Polo	Primed-hiPSC-3
HDF	Primed-hiPSC	Skeletal_Muscle	FACS	Percentage of CD146+/CD56+	44.9	Polo	Primed-hiPSC-3
HDF	TNT-hiPSC	Skeletal_Muscle	FACS	Percentage of CD146+/CD56+	23.1	Polo	TNT-hiPSC-1
HDF	TNT-hiPSC	Skeletal_Muscle	FACS	Percentage of CD146+/CD56+	20.4	Polo	TNT-hiPSC-1
HDF	TNT-hiPSC	Skeletal_Muscle	FACS	Percentage of CD146+/CD56+	21.1	Polo	TNT-hiPSC-1
HDF	TNT-hiPSC	Skeletal_Muscle	FACS	Percentage of CD146+/CD56+	25.1667	Polo	TNT-hiPSC-1
HDF	TNT-hiPSC	Skeletal_Muscle	FACS	Percentage of CD146+/CD56+	20.3	Polo	TNT-hiPSC-1
HDF	TNT-hiPSC	Skeletal_Muscle	FACS	Percentage of CD146+/CD56+	19.9333	Polo	TNT-hiPSC-2
HDF	TNT-hiPSC	Skeletal_Muscle	FACS	Percentage of CD146+/CD56+	17.9	Polo	TNT-hiPSC-2
HDF	TNT-hiPSC	Skeletal_Muscle	FACS	Percentage of CD146+/CD56+	21.7	Polo	TNT-hiPSC-2
HDF	TNT-hiPSC	Skeletal_Muscle	FACS	Percentage of CD146+/CD56+	19.5	Polo	TNT-hiPSC-2
HDF	TNT-hiPSC	Skeletal_Muscle	FACS	Percentage of CD146+/CD56+	27	Polo	TNT-hiPSC-2
HDF	TNT-hiPSC	Skeletal_Muscle	FACS	Percentage of CD146+/CD56+	25.9	Polo	TNT-hiPSC-3
HDF	TNT-hiPSC	Skeletal_Muscle	FACS	Percentage of CD146+/CD56+	22.5	Polo	TNT-hiPSC-3
HDF	TNT-hiPSC	Skeletal_Muscle	FACS	Percentage of CD146+/CD56+	34.7	Polo	TNT-hiPSC-3
HDF	TNT-hiPSC	Skeletal_Muscle	FACS	Percentage of CD146+/CD56+	24	Polo	TNT-hiPSC-3
HDF	TNT-hiPSC	Skeletal_Muscle	FACS	Percentage of CD146+/CD56+	23.9	Polo	TNT-hiPSC-3
MSC	Primed-hiPSC	Skeletal_Muscle	FACS	Percentage of CD146+/CD56+	13.8	Polo	Primed-hiPSC-1
MSC	Primed-hiPSC	Skeletal_Muscle	FACS	Percentage of CD146+/CD56+	16	Polo	Primed-hiPSC-1
MSC	Primed-hiPSC	Skeletal_Muscle	FACS	Percentage of CD146+/CD56+	17.2	Polo	Primed-hiPSC-1
MSC	Primed-hiPSC	Skeletal_Muscle	FACS	Percentage of CD146+/CD56+	9.61	Polo	Primed-hiPSC-2
MSC	Primed-hiPSC	Skeletal_Muscle	FACS	Percentage of CD146+/CD56+	14.4	Polo	Primed-hiPSC-2
MSC	Primed-hiPSC	Skeletal_Muscle	FACS	Percentage of CD146+/CD56+	9.85	Polo	Primed-hiPSC-2
MSC	Primed-hiPSC	Skeletal_Muscle	FACS	Percentage of CD146+/CD56+	11.9	Polo	Primed-hiPSC-3
MSC	Primed-hiPSC	Skeletal_Muscle	FACS	Percentage of CD146+/CD56+	12.5	Polo	Primed-hiPSC-3
MSC	Primed-hiPSC	Skeletal_Muscle	FACS	Percentage of CD146+/CD56+	11.6	Polo	Primed-hiPSC-3
MSC	TNT-hiPSC	Skeletal_Muscle	FACS	Percentage of CD146+/CD56+	13.1	Polo	TNT-hiPSC-1
MSC	TNT-hiPSC	Skeletal_Muscle	FACS	Percentage of CD146+/CD56+	11.2	Polo	TNT-hiPSC-1
MSC	TNT-hiPSC	Skeletal_Muscle	FACS	Percentage of CD146+/CD56+	14.1	Polo	TNT-hiPSC-1
MSC	TNT-hiPSC	Skeletal_Muscle	FACS	Percentage of CD146+/CD56+	11.6	Polo	TNT-hiPSC-2
MSC	TNT-hiPSC	Skeletal_Muscle	FACS	Percentage of CD146+/CD56+	11	Polo	TNT-hiPSC-2
MSC	TNT-hiPSC	Skeletal_Muscle	FACS	Percentage of CD146+/CD56+	14.9	Polo	TNT-hiPSC-2
MSC	TNT-hiPSC	Skeletal_Muscle	FACS	Percentage of CD146+/CD56+	11.1	Polo	TNT-hiPSC-3
MSC	TNT-hiPSC	Skeletal_Muscle	FACS	Percentage of CD146+/CD56+	12.4	Polo	TNT-hiPSC-3
MSC	TNT-hiPSC	Skeletal_Muscle	FACS	Percentage of CD146+/CD56+	14.1	Polo	TNT-hiPSC-3
NHEK	Primed-hiPSC	Skeletal_Muscle	FACS	Percentage of CD146+/CD56+	22.8	Polo	Primed-hiPSC-1
NHEK	Primed-hiPSC	Skeletal_Muscle	FACS	Percentage of CD146+/CD56+	16	Polo	Primed-hiPSC-1
NHEK	Primed-hiPSC	Skeletal_Muscle	FACS	Percentage of CD146+/CD56+	20.4	Polo	Primed-hiPSC-1
NHEK	Primed-hiPSC	Skeletal_Muscle	FACS	Percentage of CD146+/CD56+	19.3	Polo	Primed-hiPSC-2
NHEK	Primed-hiPSC	Skeletal_Muscle	FACS	Percentage of CD146+/CD56+	20	Polo	Primed-hiPSC-2
NHEK	Primed-hiPSC	Skeletal_Muscle	FACS	Percentage of CD146+/CD56+	16.5	Polo	Primed-hiPSC-2
NHEK	Primed-hiPSC	Skeletal_Muscle	FACS	Percentage of CD146+/CD56+	20.6	Polo	Primed-hiPSC-3
NHEK	Primed-hiPSC	Skeletal_Muscle	FACS	Percentage of CD146+/CD56+	19.9	Polo	Primed-hiPSC-3
NHEK	Primed-hiPSC	Skeletal_Muscle	FACS	Percentage of CD146+/CD56+	17.2	Polo	Primed-hiPSC-3
NHEK	TNT-hiPSC	Skeletal_Muscle	FACS	Percentage of CD146+/CD56+	35.8	Polo	TNT-hiPSC-1
NHEK	TNT-hiPSC	Skeletal_Muscle	FACS	Percentage of CD146+/CD56+	35.2	Polo	TNT-hiPSC-1
NHEK	TNT-hiPSC	Skeletal_Muscle	FACS	Percentage of CD146+/CD56+	24.1	Polo	TNT-hiPSC-1
NHEK	TNT-hiPSC	Skeletal_Muscle	FACS	Percentage of CD146+/CD56+	27.3	Polo	TNT-hiPSC-2
NHEK	TNT-hiPSC	Skeletal_Muscle	FACS	Percentage of CD146+/CD56+	26.1	Polo	TNT-hiPSC-2
NHEK	TNT-hiPSC	Skeletal_Muscle	FACS	Percentage of CD146+/CD56+	22.3	Polo	TNT-hiPSC-2
NHEK	TNT-hiPSC	Skeletal_Muscle	FACS	Percentage of CD146+/CD56+	15.5	Polo	TNT-hiPSC-3
NHEK	TNT-hiPSC	Skeletal_Muscle	FACS	Percentage of CD146+/CD56+	18.1	Polo	TNT-hiPSC-3
NHEK	TNT-hiPSC	Skeletal_Muscle	FACS	Percentage of CD146+/CD56+	18	Polo	TNT-hiPSC-3
HDF	Primed-hiPSC	Skeletal_Muscle	Immunofluorescence	Percentage of PAX7+	21.37	Polo	Primed-hiPSC-1
HDF	Primed-hiPSC	Skeletal_Muscle	Immunofluorescence	Percentage of PAX7+	39.3	Polo	Primed-hiPSC-1
HDF	Primed-hiPSC	Skeletal_Muscle	Immunofluorescence	Percentage of PAX7+	38.51	Polo	Primed-hiPSC-1
HDF	Primed-hiPSC	Skeletal_Muscle	Immunofluorescence	Percentage of PAX7+	42.39	Polo	Primed-hiPSC-1
HDF	Primed-hiPSC	Skeletal_Muscle	Immunofluorescence	Percentage of PAX7+	25.43	Polo	Primed-hiPSC-1
HDF	Primed-hiPSC	Skeletal_Muscle	Immunofluorescence	Percentage of PAX7+	15.6	Polo	Primed-hiPSC-2
HDF	Primed-hiPSC	Skeletal_Muscle	Immunofluorescence	Percentage of PAX7+	16.44	Polo	Primed-hiPSC-2
HDF	Primed-hiPSC	Skeletal_Muscle	Immunofluorescence	Percentage of PAX7+	12.98	Polo	Primed-hiPSC-2
HDF	Primed-hiPSC	Skeletal_Muscle	Immunofluorescence	Percentage of PAX7+	16.98	Polo	Primed-hiPSC-2
HDF	Primed-hiPSC	Skeletal_Muscle	Immunofluorescence	Percentage of PAX7+	17.68	Polo	Primed-hiPSC-2
HDF	Primed-hiPSC	Skeletal_Muscle	Immunofluorescence	Percentage of PAX7+	40.86	Polo	Primed-hiPSC-3
HDF	Primed-hiPSC	Skeletal_Muscle	Immunofluorescence	Percentage of PAX7+	59.14	Polo	Primed-hiPSC-3
HDF	Primed-hiPSC	Skeletal_Muscle	Immunofluorescence	Percentage of PAX7+	33.52	Polo	Primed-hiPSC-3
HDF	Primed-hiPSC	Skeletal_Muscle	Immunofluorescence	Percentage of PAX7+	70.75	Polo	Primed-hiPSC-3
HDF	TNT-hiPSC	Skeletal_Muscle	Immunofluorescence	Percentage of PAX7+	20.39	Polo	TNT-hiPSC-1
HDF	TNT-hiPSC	Skeletal_Muscle	Immunofluorescence	Percentage of PAX7+	24.19	Polo	TNT-hiPSC-1
HDF	TNT-hiPSC	Skeletal_Muscle	Immunofluorescence	Percentage of PAX7+	21.19	Polo	TNT-hiPSC-1
HDF	TNT-hiPSC	Skeletal_Muscle	Immunofluorescence	Percentage of PAX7+	14.19	Polo	TNT-hiPSC-1
HDF	TNT-hiPSC	Skeletal_Muscle	Immunofluorescence	Percentage of PAX7+	21.73	Polo	TNT-hiPSC-1
HDF	TNT-hiPSC	Skeletal_Muscle	Immunofluorescence	Percentage of PAX7+	24.4	Polo	TNT-hiPSC-2
HDF	TNT-hiPSC	Skeletal_Muscle	Immunofluorescence	Percentage of PAX7+	49.85	Polo	TNT-hiPSC-2
HDF	TNT-hiPSC	Skeletal_Muscle	Immunofluorescence	Percentage of PAX7+	16.7	Polo	TNT-hiPSC-2
HDF	TNT-hiPSC	Skeletal_Muscle	Immunofluorescence	Percentage of PAX7+	26.3	Polo	TNT-hiPSC-2
HDF	TNT-hiPSC	Skeletal_Muscle	Immunofluorescence	Percentage of PAX7+	35.77	Polo	TNT-hiPSC-2
HDF	TNT-hiPSC	Skeletal_Muscle	Immunofluorescence	Percentage of PAX7+	50.75	Polo	TNT-hiPSC-3
HDF	TNT-hiPSC	Skeletal_Muscle	Immunofluorescence	Percentage of PAX7+	50.35	Polo	TNT-hiPSC-3
HDF	TNT-hiPSC	Skeletal_Muscle	Immunofluorescence	Percentage of PAX7+	34.11	Polo	TNT-hiPSC-3
HDF	TNT-hiPSC	Skeletal_Muscle	Immunofluorescence	Percentage of PAX7+	32.13	Polo	TNT-hiPSC-3
HDF	TNT-hiPSC	Skeletal_Muscle	Immunofluorescence	Percentage of PAX7+	38.34	Polo	TNT-hiPSC-3
HDF	Primed-hiPSC	Skeletal_Muscle	Immunofluorescence	Percentage of PAX3+	31.77	Polo	Primed-hiPSC-1
HDF	Primed-hiPSC	Skeletal_Muscle	Immunofluorescence	Percentage of PAX3+	63.24	Polo	Primed-hiPSC-1
HDF	Primed-hiPSC	Skeletal_Muscle	Immunofluorescence	Percentage of PAX3+	53.27	Polo	Primed-hiPSC-1
HDF	Primed-hiPSC	Skeletal_Muscle	Immunofluorescence	Percentage of PAX3+	56.91	Polo	Primed-hiPSC-1
HDF	Primed-hiPSC	Skeletal_Muscle	Immunofluorescence	Percentage of PAX3+	33.69	Polo	Primed-hiPSC-1
HDF	Primed-hiPSC	Skeletal_Muscle	Immunofluorescence	Percentage of PAX3+	40.69	Polo	Primed-hiPSC-2
HDF	Primed-hiPSC	Skeletal_Muscle	Immunofluorescence	Percentage of PAX3+	26.89	Polo	Primed-hiPSC-2
HDF	Primed-hiPSC	Skeletal_Muscle	Immunofluorescence	Percentage of PAX3+	27.21	Polo	Primed-hiPSC-2
HDF	Primed-hiPSC	Skeletal_Muscle	Immunofluorescence	Percentage of PAX3+	31.82	Polo	Primed-hiPSC-2
HDF	Primed-hiPSC	Skeletal_Muscle	Immunofluorescence	Percentage of PAX3+	26.19	Polo	Primed-hiPSC-2
HDF	Primed-hiPSC	Skeletal_Muscle	Immunofluorescence	Percentage of PAX3+	44.38	Polo	Primed-hiPSC-3
HDF	Primed-hiPSC	Skeletal_Muscle	Immunofluorescence	Percentage of PAX3+	61.61	Polo	Primed-hiPSC-3
HDF	Primed-hiPSC	Skeletal_Muscle	Immunofluorescence	Percentage of PAX3+	38.89	Polo	Primed-hiPSC-3
HDF	Primed-hiPSC	Skeletal_Muscle	Immunofluorescence	Percentage of PAX3+	77.32	Polo	Primed-hiPSC-3
HDF	TNT-hiPSC	Skeletal_Muscle	Immunofluorescence	Percentage of PAX3+	30.27	Polo	TNT-hiPSC-1
HDF	TNT-hiPSC	Skeletal_Muscle	Immunofluorescence	Percentage of PAX3+	29.49	Polo	TNT-hiPSC-1
HDF	TNT-hiPSC	Skeletal_Muscle	Immunofluorescence	Percentage of PAX3+	59.54	Polo	TNT-hiPSC-1
HDF	TNT-hiPSC	Skeletal_Muscle	Immunofluorescence	Percentage of PAX3+	39.92	Polo	TNT-hiPSC-1
HDF	TNT-hiPSC	Skeletal_Muscle	Immunofluorescence	Percentage of PAX3+	42.86	Polo	TNT-hiPSC-1
HDF	TNT-hiPSC	Skeletal_Muscle	Immunofluorescence	Percentage of PAX3+	60.89	Polo	TNT-hiPSC-2
HDF	TNT-hiPSC	Skeletal_Muscle	Immunofluorescence	Percentage of PAX3+	68.04	Polo	TNT-hiPSC-2
HDF	TNT-hiPSC	Skeletal_Muscle	Immunofluorescence	Percentage of PAX3+	16.02	Polo	TNT-hiPSC-2
HDF	TNT-hiPSC	Skeletal_Muscle	Immunofluorescence	Percentage of PAX3+	30.5	Polo	TNT-hiPSC-2
HDF	TNT-hiPSC	Skeletal_Muscle	Immunofluorescence	Percentage of PAX3+	50.95	Polo	TNT-hiPSC-2
HDF	TNT-hiPSC	Skeletal_Muscle	Immunofluorescence	Percentage of PAX3+	63.08	Polo	TNT-hiPSC-3
HDF	TNT-hiPSC	Skeletal_Muscle	Immunofluorescence	Percentage of PAX3+	50.95	Polo	TNT-hiPSC-3
HDF	TNT-hiPSC	Skeletal_Muscle	Immunofluorescence	Percentage of PAX3+	54.5	Polo	TNT-hiPSC-3
HDF	TNT-hiPSC	Skeletal_Muscle	Immunofluorescence	Percentage of PAX3+	67.26	Polo	TNT-hiPSC-3
HDF	TNT-hiPSC	Skeletal_Muscle	Immunofluorescence	Percentage of PAX3+	69.19	Polo	TNT-hiPSC-3
MSC	Primed-hiPSC	Skeletal_Muscle	Immunofluorescence	Percentage of PAX7+	81.52	Polo	Primed-hiPSC-1
MSC	Primed-hiPSC	Skeletal_Muscle	Immunofluorescence	Percentage of PAX7+	83.36	Polo	Primed-hiPSC-1
MSC	Primed-hiPSC	Skeletal_Muscle	Immunofluorescence	Percentage of PAX7+	83.89	Polo	Primed-hiPSC-1
MSC	Primed-hiPSC	Skeletal_Muscle	Immunofluorescence	Percentage of PAX7+	80.66	Polo	Primed-hiPSC-2
MSC	Primed-hiPSC	Skeletal_Muscle	Immunofluorescence	Percentage of PAX7+	74.47	Polo	Primed-hiPSC-2
MSC	Primed-hiPSC	Skeletal_Muscle	Immunofluorescence	Percentage of PAX7+	72.92	Polo	Primed-hiPSC-2
MSC	Primed-hiPSC	Skeletal_Muscle	Immunofluorescence	Percentage of PAX7+	67.51	Polo	Primed-hiPSC-3
MSC	Primed-hiPSC	Skeletal_Muscle	Immunofluorescence	Percentage of PAX7+	82.44	Polo	Primed-hiPSC-3
MSC	Primed-hiPSC	Skeletal_Muscle	Immunofluorescence	Percentage of PAX7+	45.83	Polo	Primed-hiPSC-3
MSC	TNT-hiPSC	Skeletal_Muscle	Immunofluorescence	Percentage of PAX7+	69.06	Polo	TNT-hiPSC-1
MSC	TNT-hiPSC	Skeletal_Muscle	Immunofluorescence	Percentage of PAX7+	71.97	Polo	TNT-hiPSC-1
MSC	TNT-hiPSC	Skeletal_Muscle	Immunofluorescence	Percentage of PAX7+	66.54	Polo	TNT-hiPSC-1
MSC	TNT-hiPSC	Skeletal_Muscle	Immunofluorescence	Percentage of PAX7+	72.97	Polo	TNT-hiPSC-2
MSC	TNT-hiPSC	Skeletal_Muscle	Immunofluorescence	Percentage of PAX7+	65.47	Polo	TNT-hiPSC-2
MSC	TNT-hiPSC	Skeletal_Muscle	Immunofluorescence	Percentage of PAX7+	77.22	Polo	TNT-hiPSC-2
MSC	TNT-hiPSC	Skeletal_Muscle	Immunofluorescence	Percentage of PAX7+	82.09	Polo	TNT-hiPSC-3
MSC	TNT-hiPSC	Skeletal_Muscle	Immunofluorescence	Percentage of PAX7+	71.08	Polo	TNT-hiPSC-3
MSC	TNT-hiPSC	Skeletal_Muscle	Immunofluorescence	Percentage of PAX7+	72.88	Polo	TNT-hiPSC-3
MSC	Primed-hiPSC	Skeletal_Muscle	Immunofluorescence	Percentage of PAX3+	93.75	Polo	Primed-hiPSC-1
MSC	Primed-hiPSC	Skeletal_Muscle	Immunofluorescence	Percentage of PAX3+	93.74	Polo	Primed-hiPSC-1
MSC	Primed-hiPSC	Skeletal_Muscle	Immunofluorescence	Percentage of PAX3+	93.87	Polo	Primed-hiPSC-1
MSC	Primed-hiPSC	Skeletal_Muscle	Immunofluorescence	Percentage of PAX3+	75	Polo	Primed-hiPSC-2
MSC	Primed-hiPSC	Skeletal_Muscle	Immunofluorescence	Percentage of PAX3+	90.1	Polo	Primed-hiPSC-2
MSC	Primed-hiPSC	Skeletal_Muscle	Immunofluorescence	Percentage of PAX3+	89.87	Polo	Primed-hiPSC-2
MSC	Primed-hiPSC	Skeletal_Muscle	Immunofluorescence	Percentage of PAX3+	86.19	Polo	Primed-hiPSC-3
MSC	Primed-hiPSC	Skeletal_Muscle	Immunofluorescence	Percentage of PAX3+	93.38	Polo	Primed-hiPSC-3
MSC	Primed-hiPSC	Skeletal_Muscle	Immunofluorescence	Percentage of PAX3+	91.82	Polo	Primed-hiPSC-3
MSC	TNT-hiPSC	Skeletal_Muscle	Immunofluorescence	Percentage of PAX3+	63.02	Polo	TNT-hiPSC-1
MSC	TNT-hiPSC	Skeletal_Muscle	Immunofluorescence	Percentage of PAX3+	65.95	Polo	TNT-hiPSC-1
MSC	TNT-hiPSC	Skeletal_Muscle	Immunofluorescence	Percentage of PAX3+	73.82	Polo	TNT-hiPSC-1
MSC	TNT-hiPSC	Skeletal_Muscle	Immunofluorescence	Percentage of PAX3+	66.57	Polo	TNT-hiPSC-2
MSC	TNT-hiPSC	Skeletal_Muscle	Immunofluorescence	Percentage of PAX3+	84.26	Polo	TNT-hiPSC-2
MSC	TNT-hiPSC	Skeletal_Muscle	Immunofluorescence	Percentage of PAX3+	93.62	Polo	TNT-hiPSC-2
MSC	TNT-hiPSC	Skeletal_Muscle	Immunofluorescence	Percentage of PAX3+	92.39	Polo	TNT-hiPSC-3
MSC	TNT-hiPSC	Skeletal_Muscle	Immunofluorescence	Percentage of PAX3+	76.46	Polo	TNT-hiPSC-3
MSC	TNT-hiPSC	Skeletal_Muscle	Immunofluorescence	Percentage of PAX3+	82.07	Polo	TNT-hiPSC-3
NHEK	Primed-hiPSC	Skeletal_Muscle	Immunofluorescence	Percentage of PAX7+	56.98	Polo	Primed-hiPSC-1
NHEK	Primed-hiPSC	Skeletal_Muscle	Immunofluorescence	Percentage of PAX7+	36.28	Polo	Primed-hiPSC-1
NHEK	Primed-hiPSC	Skeletal_Muscle	Immunofluorescence	Percentage of PAX7+	38.04	Polo	Primed-hiPSC-1
NHEK	Primed-hiPSC	Skeletal_Muscle	Immunofluorescence	Percentage of PAX7+	53.42	Polo	Primed-hiPSC-2
NHEK	Primed-hiPSC	Skeletal_Muscle	Immunofluorescence	Percentage of PAX7+	60.08	Polo	Primed-hiPSC-2
NHEK	Primed-hiPSC	Skeletal_Muscle	Immunofluorescence	Percentage of PAX7+	35.78	Polo	Primed-hiPSC-2
NHEK	Primed-hiPSC	Skeletal_Muscle	Immunofluorescence	Percentage of PAX7+	50.06	Polo	Primed-hiPSC-3
NHEK	Primed-hiPSC	Skeletal_Muscle	Immunofluorescence	Percentage of PAX7+	70.53	Polo	Primed-hiPSC-3
NHEK	Primed-hiPSC	Skeletal_Muscle	Immunofluorescence	Percentage of PAX7+	73.91	Polo	Primed-hiPSC-3
NHEK	TNT-hiPSC	Skeletal_Muscle	Immunofluorescence	Percentage of PAX7+	80.99	Polo	TNT-hiPSC-1
NHEK	TNT-hiPSC	Skeletal_Muscle	Immunofluorescence	Percentage of PAX7+	72.48	Polo	TNT-hiPSC-1
NHEK	TNT-hiPSC	Skeletal_Muscle	Immunofluorescence	Percentage of PAX7+	67.65	Polo	TNT-hiPSC-1
NHEK	TNT-hiPSC	Skeletal_Muscle	Immunofluorescence	Percentage of PAX7+	66.89	Polo	TNT-hiPSC-2
NHEK	TNT-hiPSC	Skeletal_Muscle	Immunofluorescence	Percentage of PAX7+	68.07	Polo	TNT-hiPSC-2
NHEK	TNT-hiPSC	Skeletal_Muscle	Immunofluorescence	Percentage of PAX7+	73.31	Polo	TNT-hiPSC-2
NHEK	TNT-hiPSC	Skeletal_Muscle	Immunofluorescence	Percentage of PAX7+	60.23	Polo	TNT-hiPSC-3
NHEK	TNT-hiPSC	Skeletal_Muscle	Immunofluorescence	Percentage of PAX7+	53.53	Polo	TNT-hiPSC-3
NHEK	TNT-hiPSC	Skeletal_Muscle	Immunofluorescence	Percentage of PAX7+	65.93	Polo	TNT-hiPSC-3
NHEK	Primed-hiPSC	Skeletal_Muscle	Immunofluorescence	Percentage of PAX3+	29.95	Polo	Primed-hiPSC-1
NHEK	Primed-hiPSC	Skeletal_Muscle	Immunofluorescence	Percentage of PAX3+	18.63	Polo	Primed-hiPSC-1
NHEK	Primed-hiPSC	Skeletal_Muscle	Immunofluorescence	Percentage of PAX3+	31.51	Polo	Primed-hiPSC-1
NHEK	Primed-hiPSC	Skeletal_Muscle	Immunofluorescence	Percentage of PAX3+	48.84	Polo	Primed-hiPSC-2
NHEK	Primed-hiPSC	Skeletal_Muscle	Immunofluorescence	Percentage of PAX3+	48.3	Polo	Primed-hiPSC-2
NHEK	Primed-hiPSC	Skeletal_Muscle	Immunofluorescence	Percentage of PAX3+	42.3	Polo	Primed-hiPSC-2
NHEK	Primed-hiPSC	Skeletal_Muscle	Immunofluorescence	Percentage of PAX3+	48.91	Polo	Primed-hiPSC-3
NHEK	Primed-hiPSC	Skeletal_Muscle	Immunofluorescence	Percentage of PAX3+	41.89	Polo	Primed-hiPSC-3
NHEK	Primed-hiPSC	Skeletal_Muscle	Immunofluorescence	Percentage of PAX3+	50.62	Polo	Primed-hiPSC-3
NHEK	TNT-hiPSC	Skeletal_Muscle	Immunofluorescence	Percentage of PAX3+	68.89	Polo	TNT-hiPSC-1
NHEK	TNT-hiPSC	Skeletal_Muscle	Immunofluorescence	Percentage of PAX3+	57.39	Polo	TNT-hiPSC-1
NHEK	TNT-hiPSC	Skeletal_Muscle	Immunofluorescence	Percentage of PAX3+	74.04	Polo	TNT-hiPSC-1
NHEK	TNT-hiPSC	Skeletal_Muscle	Immunofluorescence	Percentage of PAX3+	66.93	Polo	TNT-hiPSC-2
NHEK	TNT-hiPSC	Skeletal_Muscle	Immunofluorescence	Percentage of PAX3+	62.53	Polo	TNT-hiPSC-2
NHEK	TNT-hiPSC	Skeletal_Muscle	Immunofluorescence	Percentage of PAX3+	68.81	Polo	TNT-hiPSC-2
NHEK	TNT-hiPSC	Skeletal_Muscle	Immunofluorescence	Percentage of PAX3+	41.45	Polo	TNT-hiPSC-3
NHEK	TNT-hiPSC	Skeletal_Muscle	Immunofluorescence	Percentage of PAX3+	48.56	Polo	TNT-hiPSC-3
NHEK	TNT-hiPSC	Skeletal_Muscle	Immunofluorescence	Percentage of PAX3+	47.2	Polo	TNT-hiPSC-3
MEL1	hESC	Neural	FACS	Percentage of CD56+/CD57+	72.2	Polo	hESC-1
MEL1	hESC	Neural	FACS	Percentage of CD56+/CD57+	75.2	Polo	hESC-1
MEL1	hESC	Neural	FACS	Percentage of CD56+/CD57+	80.5	Polo	hESC-2
MEL1	hESC	Neural	FACS	Percentage of CD56+/CD57+	84.2	Polo	hESC-2
MEL1	hESC	Neural	FACS	Percentage of CD56+/CD57+	82.9	Polo	hESC-3
MEL1	hESC	Neural	FACS	Percentage of CD56+/CD57+	83.6	Polo	hESC-3
MEL1	Primed-hiPSC	Neural	FACS	Percentage of CD56+/CD57+	52.6	Polo	Primed-hiPSC-1
MEL1	Primed-hiPSC	Neural	FACS	Percentage of CD56+/CD57+	67	Polo	Primed-hiPSC-1
MEL1	Primed-hiPSC	Neural	FACS	Percentage of CD56+/CD57+	65.1	Polo	Primed-hiPSC-2
MEL1	Primed-hiPSC	Neural	FACS	Percentage of CD56+/CD57+	56.2	Polo	Primed-hiPSC-2
MEL1	Primed-hiPSC	Neural	FACS	Percentage of CD56+/CD57+	70.4	Polo	Primed-hiPSC-3
MEL1	Primed-hiPSC	Neural	FACS	Percentage of CD56+/CD57+	77.1	Polo	Primed-hiPSC-3
MEL1	TNT-hiPSC	Neural	FACS	Percentage of CD56+/CD57+	70.2	Polo	TNT-hiPSC-1
MEL1	TNT-hiPSC	Neural	FACS	Percentage of CD56+/CD57+	78.3	Polo	TNT-hiPSC-1
MEL1	TNT-hiPSC	Neural	FACS	Percentage of CD56+/CD57+	95.6	Polo	TNT-hiPSC-2
MEL1	TNT-hiPSC	Neural	FACS	Percentage of CD56+/CD57+	98.1	Polo	TNT-hiPSC-2
MEL1	TNT-hiPSC	Neural	FACS	Percentage of CD56+/CD57+	96.9	Polo	TNT-hiPSC-3
MEL1	TNT-hiPSC	Neural	FACS	Percentage of CD56+/CD57+	72.2	Polo	TNT-hiPSC-3
MEL1	hESC	Skeletal_Muscle	FACS	Percentage of CD146+/CD56+	12.1	Polo	hESC-1
MEL1	hESC	Skeletal_Muscle	FACS	Percentage of CD146+/CD56+	8.95	Polo	hESC-1
MEL1	hESC	Skeletal_Muscle	FACS	Percentage of CD146+/CD56+	9.25	Polo	hESC-2
MEL1	hESC	Skeletal_Muscle	FACS	Percentage of CD146+/CD56+	6.99	Polo	hESC-2
MEL1	hESC	Skeletal_Muscle	FACS	Percentage of CD146+/CD56+	8.04	Polo	hESC-3
MEL1	hESC	Skeletal_Muscle	FACS	Percentage of CD146+/CD56+	8.38	Polo	hESC-3
MEL1	Primed-hiPSC	Skeletal_Muscle	FACS	Percentage of CD146+/CD56+	21.6	Polo	Primed-hiPSC-1
MEL1	Primed-hiPSC	Skeletal_Muscle	FACS	Percentage of CD146+/CD56+	17	Polo	Primed-hiPSC-1
MEL1	Primed-hiPSC	Skeletal_Muscle	FACS	Percentage of CD146+/CD56+	17.2	Polo	Primed-hiPSC-2
MEL1	Primed-hiPSC	Skeletal_Muscle	FACS	Percentage of CD146+/CD56+	7.85	Polo	Primed-hiPSC-2
MEL1	Primed-hiPSC	Skeletal_Muscle	FACS	Percentage of CD146+/CD56+	8.73	Polo	Primed-hiPSC-3
MEL1	Primed-hiPSC	Skeletal_Muscle	FACS	Percentage of CD146+/CD56+	4.55	Polo	Primed-hiPSC-3
MEL1	TNT-hiPSC	Skeletal_Muscle	FACS	Percentage of CD146+/CD56+	11.2	Polo	TNT-hiPSC-1
MEL1	TNT-hiPSC	Skeletal_Muscle	FACS	Percentage of CD146+/CD56+	10.3	Polo	TNT-hiPSC-1
MEL1	TNT-hiPSC	Skeletal_Muscle	FACS	Percentage of CD146+/CD56+	15.3	Polo	TNT-hiPSC-2
MEL1	TNT-hiPSC	Skeletal_Muscle	FACS	Percentage of CD146+/CD56+	7.55	Polo	TNT-hiPSC-2
MEL1	TNT-hiPSC	Skeletal_Muscle	FACS	Percentage of CD146+/CD56+	6.31	Polo	TNT-hiPSC-3
MEL1	TNT-hiPSC	Skeletal_Muscle	FACS	Percentage of CD146+/CD56+	4.99	Polo	TNT-hiPSC-3
MEL1	hESC	Butcher_Endoderm	Immunofluorescence	Percentage of SOX17+	92.73	Polo	hESC-1
MEL1	hESC	Butcher_Endoderm	Immunofluorescence	Percentage of SOX17+	90.93	Polo	hESC-1
MEL1	hESC	Butcher_Endoderm	Immunofluorescence	Percentage of SOX17+	90.18	Polo	hESC-1
MEL1	hESC	Butcher_Endoderm	Immunofluorescence	Percentage of SOX17+	89.31	Polo	hESC-1
MEL1	hESC	Butcher_Endoderm	Immunofluorescence	Percentage of SOX17+	89.39	Polo	hESC-2
MEL1	hESC	Butcher_Endoderm	Immunofluorescence	Percentage of SOX17+	90.63	Polo	hESC-2
MEL1	hESC	Butcher_Endoderm	Immunofluorescence	Percentage of SOX17+	92.16	Polo	hESC-2
MEL1	hESC	Butcher_Endoderm	Immunofluorescence	Percentage of SOX17+	93.72	Polo	hESC-2
MEL1	hESC	Butcher_Endoderm	Immunofluorescence	Percentage of SOX17+	92.55	Polo	hESC-3
MEL1	hESC	Butcher_Endoderm	Immunofluorescence	Percentage of SOX17+	87.63	Polo	hESC-3
MEL1	hESC	Butcher_Endoderm	Immunofluorescence	Percentage of SOX17+	91.65	Polo	hESC-3
MEL1	hESC	Butcher_Endoderm	Immunofluorescence	Percentage of SOX17+	89.06	Polo	hESC-3
MEL1	Primed-hiPSC	Butcher_Endoderm	Immunofluorescence	Percentage of SOX17+	58.66	Polo	Primed-hiPSC-1
MEL1	Primed-hiPSC	Butcher_Endoderm	Immunofluorescence	Percentage of SOX17+	64.9	Polo	Primed-hiPSC-1
MEL1	Primed-hiPSC	Butcher_Endoderm	Immunofluorescence	Percentage of SOX17+	52.42	Polo	Primed-hiPSC-1
MEL1	Primed-hiPSC	Butcher_Endoderm	Immunofluorescence	Percentage of SOX17+	44.91	Polo	Primed-hiPSC-1
MEL1	Primed-hiPSC	Butcher_Endoderm	Immunofluorescence	Percentage of SOX17+	67.61	Polo	Primed-hiPSC-2
MEL1	Primed-hiPSC	Butcher_Endoderm	Immunofluorescence	Percentage of SOX17+	61.34	Polo	Primed-hiPSC-2
MEL1	Primed-hiPSC	Butcher_Endoderm	Immunofluorescence	Percentage of SOX17+	54.73	Polo	Primed-hiPSC-2
MEL1	Primed-hiPSC	Butcher_Endoderm	Immunofluorescence	Percentage of SOX17+	60.28	Polo	Primed-hiPSC-2
MEL1	Primed-hiPSC	Butcher_Endoderm	Immunofluorescence	Percentage of SOX17+	64.15	Polo	Primed-hiPSC-3
MEL1	Primed-hiPSC	Butcher_Endoderm	Immunofluorescence	Percentage of SOX17+	60.11	Polo	Primed-hiPSC-3
MEL1	Primed-hiPSC	Butcher_Endoderm	Immunofluorescence	Percentage of SOX17+	46.39	Polo	Primed-hiPSC-3
MEL1	Primed-hiPSC	Butcher_Endoderm	Immunofluorescence	Percentage of SOX17+	48.06	Polo	Primed-hiPSC-3
MEL1	TNT-hiPSC	Butcher_Endoderm	Immunofluorescence	Percentage of SOX17+	90.66	Polo	TNT-hiPSC-1
MEL1	TNT-hiPSC	Butcher_Endoderm	Immunofluorescence	Percentage of SOX17+	90.51	Polo	TNT-hiPSC-1
MEL1	TNT-hiPSC	Butcher_Endoderm	Immunofluorescence	Percentage of SOX17+	92.01	Polo	TNT-hiPSC-1
MEL1	TNT-hiPSC	Butcher_Endoderm	Immunofluorescence	Percentage of SOX17+	82.18	Polo	TNT-hiPSC-1
MEL1	TNT-hiPSC	Butcher_Endoderm	Immunofluorescence	Percentage of SOX17+	74.14	Polo	TNT-hiPSC-2
MEL1	TNT-hiPSC	Butcher_Endoderm	Immunofluorescence	Percentage of SOX17+	76.15	Polo	TNT-hiPSC-2
MEL1	TNT-hiPSC	Butcher_Endoderm	Immunofluorescence	Percentage of SOX17+	85.81	Polo	TNT-hiPSC-2
MEL1	TNT-hiPSC	Butcher_Endoderm	Immunofluorescence	Percentage of SOX17+	87.11	Polo	TNT-hiPSC-2
MEL1	TNT-hiPSC	Butcher_Endoderm	Immunofluorescence	Percentage of SOX17+	72.21	Polo	TNT-hiPSC-3
MEL1	TNT-hiPSC	Butcher_Endoderm	Immunofluorescence	Percentage of SOX17+	63.4	Polo	TNT-hiPSC-3
MEL1	TNT-hiPSC	Butcher_Endoderm	Immunofluorescence	Percentage of SOX17+	72.72	Polo	TNT-hiPSC-3
MEL1	TNT-hiPSC	Butcher_Endoderm	Immunofluorescence	Percentage of SOX17+	88.05	Polo	TNT-hiPSC-3
MEL1	hESC	Butcher_Endoderm	Immunofluorescence	Percentage of FOXA2+	92.37	Polo	hESC-1
MEL1	hESC	Butcher_Endoderm	Immunofluorescence	Percentage of FOXA2+	91.41	Polo	hESC-1
MEL1	hESC	Butcher_Endoderm	Immunofluorescence	Percentage of FOXA2+	89.45	Polo	hESC-1
MEL1	hESC	Butcher_Endoderm	Immunofluorescence	Percentage of FOXA2+	88.29	Polo	hESC-1
MEL1	hESC	Butcher_Endoderm	Immunofluorescence	Percentage of FOXA2+	88.14	Polo	hESC-2
MEL1	hESC	Butcher_Endoderm	Immunofluorescence	Percentage of FOXA2+	92.53	Polo	hESC-2
MEL1	hESC	Butcher_Endoderm	Immunofluorescence	Percentage of FOXA2+	89.75	Polo	hESC-2
MEL1	hESC	Butcher_Endoderm	Immunofluorescence	Percentage of FOXA2+	95.01	Polo	hESC-2
MEL1	hESC	Butcher_Endoderm	Immunofluorescence	Percentage of FOXA2+	94.92	Polo	hESC-3
MEL1	hESC	Butcher_Endoderm	Immunofluorescence	Percentage of FOXA2+	89	Polo	hESC-3
MEL1	hESC	Butcher_Endoderm	Immunofluorescence	Percentage of FOXA2+	92.63	Polo	hESC-3
MEL1	hESC	Butcher_Endoderm	Immunofluorescence	Percentage of FOXA2+	91.27	Polo	hESC-3
MEL1	Primed-hiPSC	Butcher_Endoderm	Immunofluorescence	Percentage of FOXA2+	38.4	Polo	Primed-hiPSC-1
MEL1	Primed-hiPSC	Butcher_Endoderm	Immunofluorescence	Percentage of FOXA2+	50.47	Polo	Primed-hiPSC-1
MEL1	Primed-hiPSC	Butcher_Endoderm	Immunofluorescence	Percentage of FOXA2+	33.61	Polo	Primed-hiPSC-1
MEL1	Primed-hiPSC	Butcher_Endoderm	Immunofluorescence	Percentage of FOXA2+	32.72	Polo	Primed-hiPSC-1
MEL1	Primed-hiPSC	Butcher_Endoderm	Immunofluorescence	Percentage of FOXA2+	59.77	Polo	Primed-hiPSC-2
MEL1	Primed-hiPSC	Butcher_Endoderm	Immunofluorescence	Percentage of FOXA2+	46.22	Polo	Primed-hiPSC-2
MEL1	Primed-hiPSC	Butcher_Endoderm	Immunofluorescence	Percentage of FOXA2+	37.57	Polo	Primed-hiPSC-2
MEL1	Primed-hiPSC	Butcher_Endoderm	Immunofluorescence	Percentage of FOXA2+	43.34	Polo	Primed-hiPSC-2
MEL1	Primed-hiPSC	Butcher_Endoderm	Immunofluorescence	Percentage of FOXA2+	54.62	Polo	Primed-hiPSC-3
MEL1	Primed-hiPSC	Butcher_Endoderm	Immunofluorescence	Percentage of FOXA2+	50.53	Polo	Primed-hiPSC-3
MEL1	Primed-hiPSC	Butcher_Endoderm	Immunofluorescence	Percentage of FOXA2+	30.88	Polo	Primed-hiPSC-3
MEL1	Primed-hiPSC	Butcher_Endoderm	Immunofluorescence	Percentage of FOXA2+	35.83	Polo	Primed-hiPSC-3
MEL1	TNT-hiPSC	Butcher_Endoderm	Immunofluorescence	Percentage of FOXA2+	96.48	Polo	TNT-hiPSC-1
MEL1	TNT-hiPSC	Butcher_Endoderm	Immunofluorescence	Percentage of FOXA2+	96.75	Polo	TNT-hiPSC-1
MEL1	TNT-hiPSC	Butcher_Endoderm	Immunofluorescence	Percentage of FOXA2+	96.29	Polo	TNT-hiPSC-1
MEL1	TNT-hiPSC	Butcher_Endoderm	Immunofluorescence	Percentage of FOXA2+	94.71	Polo	TNT-hiPSC-1
MEL1	TNT-hiPSC	Butcher_Endoderm	Immunofluorescence	Percentage of FOXA2+	94.62	Polo	TNT-hiPSC-2
MEL1	TNT-hiPSC	Butcher_Endoderm	Immunofluorescence	Percentage of FOXA2+	94.33	Polo	TNT-hiPSC-2
MEL1	TNT-hiPSC	Butcher_Endoderm	Immunofluorescence	Percentage of FOXA2+	93.16	Polo	TNT-hiPSC-2
MEL1	TNT-hiPSC	Butcher_Endoderm	Immunofluorescence	Percentage of FOXA2+	95.57	Polo	TNT-hiPSC-2
MEL1	TNT-hiPSC	Butcher_Endoderm	Immunofluorescence	Percentage of FOXA2+	96.77	Polo	TNT-hiPSC-3
MEL1	TNT-hiPSC	Butcher_Endoderm	Immunofluorescence	Percentage of FOXA2+	93.78	Polo	TNT-hiPSC-3
MEL1	TNT-hiPSC	Butcher_Endoderm	Immunofluorescence	Percentage of FOXA2+	95.95	Polo	TNT-hiPSC-3
MEL1	TNT-hiPSC	Butcher_Endoderm	Immunofluorescence	Percentage of FOXA2+	94.81	Polo	TNT-hiPSC-3
MEL1	hESC	Lung	Immunofluorescence	Percentage of TTF1+	46.8	Polo	hESC-1
MEL1	hESC	Lung	Immunofluorescence	Percentage of TTF1+	38.08	Polo	hESC-1
MEL1	hESC	Lung	Immunofluorescence	Percentage of TTF1+	61.86	Polo	hESC-2
MEL1	hESC	Lung	Immunofluorescence	Percentage of TTF1+	74.47	Polo	hESC-2
MEL1	hESC	Lung	Immunofluorescence	Percentage of TTF1+	33.39	Polo	hESC-3
MEL1	hESC	Lung	Immunofluorescence	Percentage of TTF1+	60.57	Polo	hESC-3
MEL1	Primed-hiPSC	Lung	Immunofluorescence	Percentage of TTF1+	66.49	Polo	Primed-hiPSC-1
MEL1	Primed-hiPSC	Lung	Immunofluorescence	Percentage of TTF1+	44.84	Polo	Primed-hiPSC-1
MEL1	Primed-hiPSC	Lung	Immunofluorescence	Percentage of TTF1+	29.2	Polo	Primed-hiPSC-2
MEL1	Primed-hiPSC	Lung	Immunofluorescence	Percentage of TTF1+	42.28	Polo	Primed-hiPSC-2
MEL1	Primed-hiPSC	Lung	Immunofluorescence	Percentage of TTF1+	42.63	Polo	Primed-hiPSC-3
MEL1	Primed-hiPSC	Lung	Immunofluorescence	Percentage of TTF1+	34.03	Polo	Primed-hiPSC-3
MEL1	TNT-hiPSC	Lung	Immunofluorescence	Percentage of TTF1+	83.74	Polo	TNT-hiPSC-1
MEL1	TNT-hiPSC	Lung	Immunofluorescence	Percentage of TTF1+	88.51	Polo	TNT-hiPSC-1
MEL1	TNT-hiPSC	Lung	Immunofluorescence	Percentage of TTF1+	97.29	Polo	TNT-hiPSC-2
MEL1	TNT-hiPSC	Lung	Immunofluorescence	Percentage of TTF1+	82.53	Polo	TNT-hiPSC-2
MEL1	TNT-hiPSC	Lung	Immunofluorescence	Percentage of TTF1+	81.41	Polo	TNT-hiPSC-3
MEL1	TNT-hiPSC	Lung	Immunofluorescence	Percentage of TTF1+	69.51	Polo	TNT-hiPSC-3
MEL1	hESC	Lung	Immunofluorescence	Percentage of GATA6+	83.54	Polo	hESC-1
MEL1	hESC	Lung	Immunofluorescence	Percentage of GATA6+	95.64	Polo	hESC-1
MEL1	hESC	Lung	Immunofluorescence	Percentage of GATA6+	79.36	Polo	hESC-2
MEL1	hESC	Lung	Immunofluorescence	Percentage of GATA6+	87.72	Polo	hESC-2
MEL1	hESC	Lung	Immunofluorescence	Percentage of GATA6+	26.94	Polo	hESC-3
MEL1	hESC	Lung	Immunofluorescence	Percentage of GATA6+	71.19	Polo	hESC-3
MEL1	Primed-hiPSC	Lung	Immunofluorescence	Percentage of GATA6+	14.87	Polo	Primed-hiPSC-1
MEL1	Primed-hiPSC	Lung	Immunofluorescence	Percentage of GATA6+	47.23	Polo	Primed-hiPSC-1
MEL1	Primed-hiPSC	Lung	Immunofluorescence	Percentage of GATA6+	33.45	Polo	Primed-hiPSC-2
MEL1	Primed-hiPSC	Lung	Immunofluorescence	Percentage of GATA6+	11.15	Polo	Primed-hiPSC-2
MEL1	Primed-hiPSC	Lung	Immunofluorescence	Percentage of GATA6+	30.56	Polo	Primed-hiPSC-3
MEL1	Primed-hiPSC	Lung	Immunofluorescence	Percentage of GATA6+	51.31	Polo	Primed-hiPSC-3
MEL1	TNT-hiPSC	Lung	Immunofluorescence	Percentage of GATA6+	92.24	Polo	TNT-hiPSC-1
MEL1	TNT-hiPSC	Lung	Immunofluorescence	Percentage of GATA6+	93.21	Polo	TNT-hiPSC-1
MEL1	TNT-hiPSC	Lung	Immunofluorescence	Percentage of GATA6+	72.65	Polo	TNT-hiPSC-2
MEL1	TNT-hiPSC	Lung	Immunofluorescence	Percentage of GATA6+	82.25	Polo	TNT-hiPSC-2
MEL1	TNT-hiPSC	Lung	Immunofluorescence	Percentage of GATA6+	87.64	Polo	TNT-hiPSC-3
MEL1	TNT-hiPSC	Lung	Immunofluorescence	Percentage of GATA6+	72.83	Polo	TNT-hiPSC-3
MEL1	hESC	Neural	Immunofluorescence	Percentage of SOX1+	71.93	Polo	hESC-1
MEL1	hESC	Neural	Immunofluorescence	Percentage of SOX1+	81.71	Polo	hESC-1
MEL1	hESC	Neural	Immunofluorescence	Percentage of SOX1+	69.89	Polo	hESC-1
MEL1	hESC	Neural	Immunofluorescence	Percentage of SOX1+	75.87	Polo	hESC-2
MEL1	hESC	Neural	Immunofluorescence	Percentage of SOX1+	74.92	Polo	hESC-2
MEL1	hESC	Neural	Immunofluorescence	Percentage of SOX1+	74.83	Polo	hESC-2
MEL1	hESC	Neural	Immunofluorescence	Percentage of SOX1+	91.78	Polo	hESC-3
MEL1	hESC	Neural	Immunofluorescence	Percentage of SOX1+	72.59	Polo	hESC-3
MEL1	Primed-hiPSC	Neural	Immunofluorescence	Percentage of SOX1+	66.04	Polo	Primed-hiPSC-1
MEL1	Primed-hiPSC	Neural	Immunofluorescence	Percentage of SOX1+	72.98	Polo	Primed-hiPSC-1
MEL1	Primed-hiPSC	Neural	Immunofluorescence	Percentage of SOX1+	45.54	Polo	Primed-hiPSC-1
MEL1	Primed-hiPSC	Neural	Immunofluorescence	Percentage of SOX1+	45.54	Polo	Primed-hiPSC-2
MEL1	Primed-hiPSC	Neural	Immunofluorescence	Percentage of SOX1+	69.15	Polo	Primed-hiPSC-2
MEL1	Primed-hiPSC	Neural	Immunofluorescence	Percentage of SOX1+	70.15	Polo	Primed-hiPSC-2
MEL1	Primed-hiPSC	Neural	Immunofluorescence	Percentage of SOX1+	82.15	Polo	Primed-hiPSC-3
MEL1	Primed-hiPSC	Neural	Immunofluorescence	Percentage of SOX1+	84.4	Polo	Primed-hiPSC-3
MEL1	TNT-hiPSC	Neural	Immunofluorescence	Percentage of SOX1+	86.53	Polo	TNT-hiPSC-1
MEL1	TNT-hiPSC	Neural	Immunofluorescence	Percentage of SOX1+	68.55	Polo	TNT-hiPSC-1
MEL1	TNT-hiPSC	Neural	Immunofluorescence	Percentage of SOX1+	82.43	Polo	TNT-hiPSC-1
MEL1	TNT-hiPSC	Neural	Immunofluorescence	Percentage of SOX1+	75.69	Polo	TNT-hiPSC-2
MEL1	TNT-hiPSC	Neural	Immunofluorescence	Percentage of SOX1+	84.86	Polo	TNT-hiPSC-2
MEL1	TNT-hiPSC	Neural	Immunofluorescence	Percentage of SOX1+	77.19	Polo	TNT-hiPSC-3
MEL1	TNT-hiPSC	Neural	Immunofluorescence	Percentage of SOX1+	82.45	Polo	TNT-hiPSC-2
MEL1	TNT-hiPSC	Neural	Immunofluorescence	Percentage of SOX1+	78.73	Polo	TNT-hiPSC-3
MEL1	hESC	Neural	Immunofluorescence	Percentage of PAX6+	80.43	Polo	hESC-1
MEL1	hESC	Neural	Immunofluorescence	Percentage of PAX6+	85.87	Polo	hESC-1
MEL1	hESC	Neural	Immunofluorescence	Percentage of PAX6+	77.27	Polo	hESC-1
MEL1	hESC	Neural	Immunofluorescence	Percentage of PAX6+	74.09	Polo	hESC-2
MEL1	hESC	Neural	Immunofluorescence	Percentage of PAX6+	70.77	Polo	hESC-2
MEL1	hESC	Neural	Immunofluorescence	Percentage of PAX6+	89.52	Polo	hESC-2
MEL1	hESC	Neural	Immunofluorescence	Percentage of PAX6+	65.66	Polo	hESC-3
MEL1	hESC	Neural	Immunofluorescence	Percentage of PAX6+	86.15	Polo	hESC-3
MEL1	Primed-hiPSC	Neural	Immunofluorescence	Percentage of PAX6+	80.58	Polo	Primed-hiPSC-1
MEL1	Primed-hiPSC	Neural	Immunofluorescence	Percentage of PAX6+	61.39	Polo	Primed-hiPSC-1
MEL1	Primed-hiPSC	Neural	Immunofluorescence	Percentage of PAX6+	61.39	Polo	Primed-hiPSC-1
MEL1	Primed-hiPSC	Neural	Immunofluorescence	Percentage of PAX6+	61.37	Polo	Primed-hiPSC-2
MEL1	Primed-hiPSC	Neural	Immunofluorescence	Percentage of PAX6+	72	Polo	Primed-hiPSC-2
MEL1	Primed-hiPSC	Neural	Immunofluorescence	Percentage of PAX6+	87.25	Polo	Primed-hiPSC-3
MEL1	Primed-hiPSC	Neural	Immunofluorescence	Percentage of PAX6+	84.84	Polo	Primed-hiPSC-3
MEL1	Primed-hiPSC	Neural	Immunofluorescence	Percentage of PAX6+	68.27	Polo	Primed-hiPSC-2
MEL1	TNT-hiPSC	Neural	Immunofluorescence	Percentage of PAX6+	74.02	Polo	TNT-hiPSC-1
MEL1	TNT-hiPSC	Neural	Immunofluorescence	Percentage of PAX6+	74.88	Polo	TNT-hiPSC-1
MEL1	TNT-hiPSC	Neural	Immunofluorescence	Percentage of PAX6+	81.1	Polo	TNT-hiPSC-1
MEL1	TNT-hiPSC	Neural	Immunofluorescence	Percentage of PAX6+	78.65	Polo	TNT-hiPSC-2
MEL1	TNT-hiPSC	Neural	Immunofluorescence	Percentage of PAX6+	85.82	Polo	TNT-hiPSC-2
MEL1	TNT-hiPSC	Neural	Immunofluorescence	Percentage of PAX6+	87.44	Polo	TNT-hiPSC-3
MEL1	TNT-hiPSC	Neural	Immunofluorescence	Percentage of PAX6+	83.44	Polo	TNT-hiPSC-2
MEL1	TNT-hiPSC	Neural	Immunofluorescence	Percentage of PAX6+	88.07	Polo	TNT-hiPSC-3
MEL1	hESC	Skeletal_Muscle	Immunofluorescence	Percentage of PAX7+	15.34	Polo	hESC-1
MEL1	hESC	Skeletal_Muscle	Immunofluorescence	Percentage of PAX7+	18.26	Polo	hESC-1
MEL1	hESC	Skeletal_Muscle	Immunofluorescence	Percentage of PAX7+	63.48	Polo	hESC-2
MEL1	hESC	Skeletal_Muscle	Immunofluorescence	Percentage of PAX7+	41.99	Polo	hESC-2
MEL1	hESC	Skeletal_Muscle	Immunofluorescence	Percentage of PAX7+	9.32	Polo	hESC-3
MEL1	hESC	Skeletal_Muscle	Immunofluorescence	Percentage of PAX7+	31.4	Polo	hESC-3
MEL1	Primed-hiPSC	Skeletal_Muscle	Immunofluorescence	Percentage of PAX7+	63.71	Polo	Primed-hiPSC-1
MEL1	Primed-hiPSC	Skeletal_Muscle	Immunofluorescence	Percentage of PAX7+	85.46	Polo	Primed-hiPSC-1
MEL1	Primed-hiPSC	Skeletal_Muscle	Immunofluorescence	Percentage of PAX7+	67.72	Polo	Primed-hiPSC-2
MEL1	Primed-hiPSC	Skeletal_Muscle	Immunofluorescence	Percentage of PAX7+	66.29	Polo	Primed-hiPSC-2
MEL1	Primed-hiPSC	Skeletal_Muscle	Immunofluorescence	Percentage of PAX7+	33.1	Polo	Primed-hiPSC-3
MEL1	Primed-hiPSC	Skeletal_Muscle	Immunofluorescence	Percentage of PAX7+	32.99	Polo	Primed-hiPSC-3
MEL1	TNT-hiPSC	Skeletal_Muscle	Immunofluorescence	Percentage of PAX7+	39.08	Polo	TNT-hiPSC-1
MEL1	TNT-hiPSC	Skeletal_Muscle	Immunofluorescence	Percentage of PAX7+	32.24	Polo	TNT-hiPSC-1
MEL1	TNT-hiPSC	Skeletal_Muscle	Immunofluorescence	Percentage of PAX7+	31.81	Polo	TNT-hiPSC-2
MEL1	TNT-hiPSC	Skeletal_Muscle	Immunofluorescence	Percentage of PAX7+	31	Polo	TNT-hiPSC-2
MEL1	TNT-hiPSC	Skeletal_Muscle	Immunofluorescence	Percentage of PAX7+	16.84	Polo	TNT-hiPSC-3
MEL1	TNT-hiPSC	Skeletal_Muscle	Immunofluorescence	Percentage of PAX7+	5.83	Polo	TNT-hiPSC-3
MEL1	hESC	Skeletal_Muscle	Immunofluorescence	Percentage of PAX3+	73.41	Polo	hESC-1
MEL1	hESC	Skeletal_Muscle	Immunofluorescence	Percentage of PAX3+	56.19	Polo	hESC-1
MEL1	hESC	Skeletal_Muscle	Immunofluorescence	Percentage of PAX3+	69.74	Polo	hESC-2
MEL1	hESC	Skeletal_Muscle	Immunofluorescence	Percentage of PAX3+	55.58	Polo	hESC-2
MEL1	hESC	Skeletal_Muscle	Immunofluorescence	Percentage of PAX3+	38.14	Polo	hESC-3
MEL1	hESC	Skeletal_Muscle	Immunofluorescence	Percentage of PAX3+	19.63	Polo	hESC-3
MEL1	Primed-hiPSC	Skeletal_Muscle	Immunofluorescence	Percentage of PAX3+	84.85	Polo	Primed-hiPSC-1
MEL1	Primed-hiPSC	Skeletal_Muscle	Immunofluorescence	Percentage of PAX3+	87.95	Polo	Primed-hiPSC-1
MEL1	Primed-hiPSC	Skeletal_Muscle	Immunofluorescence	Percentage of PAX3+	69.25	Polo	Primed-hiPSC-2
MEL1	Primed-hiPSC	Skeletal_Muscle	Immunofluorescence	Percentage of PAX3+	63.66	Polo	Primed-hiPSC-2
MEL1	Primed-hiPSC	Skeletal_Muscle	Immunofluorescence	Percentage of PAX3+	64.17	Polo	Primed-hiPSC-3
MEL1	Primed-hiPSC	Skeletal_Muscle	Immunofluorescence	Percentage of PAX3+	27.71	Polo	Primed-hiPSC-3
MEL1	TNT-hiPSC	Skeletal_Muscle	Immunofluorescence	Percentage of PAX3+	54.51	Polo	TNT-hiPSC-1
MEL1	TNT-hiPSC	Skeletal_Muscle	Immunofluorescence	Percentage of PAX3+	73.26	Polo	TNT-hiPSC-1
MEL1	TNT-hiPSC	Skeletal_Muscle	Immunofluorescence	Percentage of PAX3+	58.9	Polo	TNT-hiPSC-2
MEL1	TNT-hiPSC	Skeletal_Muscle	Immunofluorescence	Percentage of PAX3+	49.91	Polo	TNT-hiPSC-2
MEL1	TNT-hiPSC	Skeletal_Muscle	Immunofluorescence	Percentage of PAX3+	49.88	Polo	TNT-hiPSC-3
MEL1	TNT-hiPSC	Skeletal_Muscle	Immunofluorescence	Percentage of PAX3+	38.84	Polo	TNT-hiPSC-3
HDF	Primed-hiPSC	NSC	FACS	Percentage of NCAM+/FAP-	4.1	Lister	Primed-hiPSC-
HDF	Primed-hiPSC	NSC	FACS	Percentage of NCAM+/FAP-	0.5	Lister	Primed-hiPSC-
HDF	Primed-hiPSC	NSC	FACS	Percentage of NCAM+/FAP-	6.9	Lister	Primed-hiPSC-
HDF	Primed-hiPSC	NSC	FACS	Percentage of NCAM+/FAP-	5.1	Lister	Primed-hiPSC-
HDF	Primed-hiPSC	NSC	FACS	Percentage of NCAM+/FAP-	3.3	Lister	Primed-hiPSC-
HDF	Primed-hiPSC	NSC	FACS	Percentage of NCAM+/FAP-	0.7	Lister	Primed-hiPSC-
HDF	Primed-hiPSC	NSC	FACS	Percentage of NCAM+/FAP-	0.5	Lister	Primed-hiPSC-
HDF	Primed-hiPSC	NSC	FACS	Percentage of NCAM+/FAP-	2.6	Lister	Primed-hiPSC-
HDF	Primed-hiPSC	NSC	FACS	Percentage of NCAM+/FAP-	0.4	Lister	Primed-hiPSC-
HDF	TNT-hiPSC	NSC	FACS	Percentage of NCAM+/FAP-	11.2	Lister	TNT-hiPSC-
HDF	TNT-hiPSC	NSC	FACS	Percentage of NCAM+/FAP-	17.2	Lister	TNT-hiPSC-
HDF	TNT-hiPSC	NSC	FACS	Percentage of NCAM+/FAP-	16.4	Lister	TNT-hiPSC-
HDF	TNT-hiPSC	NSC	FACS	Percentage of NCAM+/FAP-	21.8	Lister	TNT-hiPSC-
HDF	TNT-hiPSC	NSC	FACS	Percentage of NCAM+/FAP-	5.6	Lister	TNT-hiPSC-
HDF	TNT-hiPSC	NSC	FACS	Percentage of NCAM+/FAP-	6.3	Lister	TNT-hiPSC-
HDF	TNT-hiPSC	NSC	FACS	Percentage of NCAM+/FAP-	56.9	Lister	TNT-hiPSC-
HDF	TNT-hiPSC	NSC	FACS	Percentage of NCAM+/FAP-	6.9	Lister	TNT-hiPSC-
HDF	TNT-hiPSC	NSC	FACS	Percentage of NCAM+/FAP-	7.5	Lister	TNT-hiPSC-
NHEK	Primed-hiPSC	NSC	FACS	Percentage of NCAM+/FAP-	1.6	Lister	Primed-hiPSC-
NHEK	Primed-hiPSC	NSC	FACS	Percentage of NCAM+/FAP-	2.3	Lister	Primed-hiPSC-
NHEK	Primed-hiPSC	NSC	FACS	Percentage of NCAM+/FAP-	4.6	Lister	Primed-hiPSC-
NHEK	Primed-hiPSC	NSC	FACS	Percentage of NCAM+/FAP-	1.5	Lister	Primed-hiPSC-
NHEK	Primed-hiPSC	NSC	FACS	Percentage of NCAM+/FAP-	0.7	Lister	Primed-hiPSC-
NHEK	Primed-hiPSC	NSC	FACS	Percentage of NCAM+/FAP-	9.1	Lister	Primed-hiPSC-
NHEK	Primed-hiPSC	NSC	FACS	Percentage of NCAM+/FAP-	4.3	Lister	Primed-hiPSC-
NHEK	Primed-hiPSC	NSC	FACS	Percentage of NCAM+/FAP-	3.9	Lister	Primed-hiPSC-
NHEK	Primed-hiPSC	NSC	FACS	Percentage of NCAM+/FAP-	1.3	Lister	Primed-hiPSC-
NHEK	TNT-hiPSC	NSC	FACS	Percentage of NCAM+/FAP-	20.4	Lister	TNT-hiPSC-
NHEK	TNT-hiPSC	NSC	FACS	Percentage of NCAM+/FAP-	11.8	Lister	TNT-hiPSC-
NHEK	TNT-hiPSC	NSC	FACS	Percentage of NCAM+/FAP-	10	Lister	TNT-hiPSC-
NHEK	TNT-hiPSC	NSC	FACS	Percentage of NCAM+/FAP-	10.1	Lister	TNT-hiPSC-
NHEK	TNT-hiPSC	NSC	FACS	Percentage of NCAM+/FAP-	22.2	Lister	TNT-hiPSC-
NHEK	TNT-hiPSC	NSC	FACS	Percentage of NCAM+/FAP-	13.9	Lister	TNT-hiPSC-
NHEK	TNT-hiPSC	NSC	FACS	Percentage of NCAM+/FAP-	22.5	Lister	TNT-hiPSC-
NHEK	TNT-hiPSC	NSC	FACS	Percentage of NCAM+/FAP-	10.1	Lister	TNT-hiPSC-
NHEK	TNT-hiPSC	NSC	FACS	Percentage of NCAM+/FAP-	13.2	Lister	TNT-hiPSC-
MSC	Primed-hiPSC	NSC	FACS	Percentage of NCAM+/FAP-	1.4	Lister	Primed-hiPSC-
MSC	Primed-hiPSC	NSC	FACS	Percentage of NCAM+/FAP-	2.2	Lister	Primed-hiPSC-
MSC	Primed-hiPSC	NSC	FACS	Percentage of NCAM+/FAP-	1.9	Lister	Primed-hiPSC-
MSC	Primed-hiPSC	NSC	FACS	Percentage of NCAM+/FAP-	4.4	Lister	Primed-hiPSC-
MSC	Primed-hiPSC	NSC	FACS	Percentage of NCAM+/FAP-	5.2	Lister	Primed-hiPSC-
MSC	Primed-hiPSC	NSC	FACS	Percentage of NCAM+/FAP-	3.4	Lister	Primed-hiPSC-
MSC	Primed-hiPSC	NSC	FACS	Percentage of NCAM+/FAP-	5.2	Lister	Primed-hiPSC-
MSC	Primed-hiPSC	NSC	FACS	Percentage of NCAM+/FAP-	4.8	Lister	Primed-hiPSC-
MSC	Primed-hiPSC	NSC	FACS	Percentage of NCAM+/FAP-	1.1	Lister	Primed-hiPSC-
MSC	TNT-hiPSC	NSC	FACS	Percentage of NCAM+/FAP-	8	Lister	TNT-hiPSC-
MSC	TNT-hiPSC	NSC	FACS	Percentage of NCAM+/FAP-	10.5	Lister	TNT-hiPSC-
MSC	TNT-hiPSC	NSC	FACS	Percentage of NCAM+/FAP-	16.7	Lister	TNT-hiPSC-
MSC	TNT-hiPSC	NSC	FACS	Percentage of NCAM+/FAP-	10.2	Lister	TNT-hiPSC-
MSC	TNT-hiPSC	NSC	FACS	Percentage of NCAM+/FAP-	6.4	Lister	TNT-hiPSC-
MSC	TNT-hiPSC	NSC	FACS	Percentage of NCAM+/FAP-	6.8	Lister	TNT-hiPSC-
MSC	TNT-hiPSC	NSC	FACS	Percentage of NCAM+/FAP-	5.3	Lister	TNT-hiPSC-
MSC	TNT-hiPSC	NSC	FACS	Percentage of NCAM+/FAP-	8.9	Lister	TNT-hiPSC-
MSC	TNT-hiPSC	NSC	FACS	Percentage of NCAM+/FAP-	5	Lister	TNT-hiPSC-
MEL1	Primed-hiPSC	NSC	FACS	Percentage of NCAM+/FAP-	0.8	Lister	Primed-hiPSC-
MEL1	Primed-hiPSC	NSC	FACS	Percentage of NCAM+/FAP-	1.7	Lister	Primed-hiPSC-
MEL1	Primed-hiPSC	NSC	FACS	Percentage of NCAM+/FAP-	0.5	Lister	Primed-hiPSC-
MEL1	Primed-hiPSC	NSC	FACS	Percentage of NCAM+/FAP-	0.3	Lister	Primed-hiPSC-
MEL1	Primed-hiPSC	NSC	FACS	Percentage of NCAM+/FAP-	0.6	Lister	Primed-hiPSC-
MEL1	Primed-hiPSC	NSC	FACS	Percentage of NCAM+/FAP-	0.9	Lister	Primed-hiPSC-
MEL1	Primed-hiPSC	NSC	FACS	Percentage of NCAM+/FAP-	0.7	Lister	Primed-hiPSC-
MEL1	Primed-hiPSC	NSC	FACS	Percentage of NCAM+/FAP-	1.3	Lister	Primed-hiPSC-
MEL1	Primed-hiPSC	NSC	FACS	Percentage of NCAM+/FAP-	1.8	Lister	Primed-hiPSC-
MEL1	TNT-hiPSC	NSC	FACS	Percentage of NCAM+/FAP-	11	Lister	TNT-hiPSC-
MEL1	TNT-hiPSC	NSC	FACS	Percentage of NCAM+/FAP-	5.4	Lister	TNT-hiPSC-
MEL1	TNT-hiPSC	NSC	FACS	Percentage of NCAM+/FAP-	8.5	Lister	TNT-hiPSC-
MEL1	TNT-hiPSC	NSC	FACS	Percentage of NCAM+/FAP-	8.4	Lister	TNT-hiPSC-
MEL1	TNT-hiPSC	NSC	FACS	Percentage of NCAM+/FAP-	4.8	Lister	TNT-hiPSC-
MEL1	TNT-hiPSC	NSC	FACS	Percentage of NCAM+/FAP-	5.9	Lister	TNT-hiPSC-
MEL1	TNT-hiPSC	NSC	FACS	Percentage of NCAM+/FAP-	4.8	Lister	TNT-hiPSC-
MEL1	TNT-hiPSC	NSC	FACS	Percentage of NCAM+/FAP-	6.5	Lister	TNT-hiPSC-
MEL1	TNT-hiPSC	NSC	FACS	Percentage of NCAM+/FAP-	9.4	Lister	TNT-hiPSC-
MEL1	hESC	NSC	FACS	Percentage of NCAM+/FAP-	8.7	Lister	hESC-
MEL1	hESC	NSC	FACS	Percentage of NCAM+/FAP-	7.6	Lister	hESC-
MEL1	hESC	NSC	FACS	Percentage of NCAM+/FAP-	30.7	Lister	hESC-
MEL1	hESC	NSC	FACS	Percentage of NCAM+/FAP-	10.3	Lister	hESC-
MEL1	hESC	NSC	FACS	Percentage of NCAM+/FAP-	12.8	Lister	hESC-
MEL1	hESC	NSC	FACS	Percentage of NCAM+/FAP-	11.3	Lister	hESC-
H9	hESC	NSC	FACS	Percentage of NCAM+/FAP-	20.8	Lister	hESC-
H9	hESC	NSC	FACS	Percentage of NCAM+/FAP-	38.3	Lister	hESC-
H9	hESC	NSC	FACS	Percentage of NCAM+/FAP-	17.7	Lister	hESC-
H9	hESC	NSC	FACS	Percentage of NCAM+/FAP-	16.7	Lister	hESC-
H9	hESC	NSC	FACS	Percentage of NCAM+/FAP-	13.1	Lister	hESC-
H9	hESC	NSC	FACS	Percentage of NCAM+/FAP-	10.9	Lister	hESC-
