# Supplementary material for: Transient naive reprogramming corrects hiPS cells functionally and epigenetically
Source: Nature. 2023 Aug 16;620(7975):863–72. doi: 10.1038/s41586-023-06424-7 (PMC10447250; doi:10.1038/s41586-023-06424-7)
Supplement: Supplementary file 19 — Source Data Extended Data Fig. 1 [file 41586_2023_6424_MOESM19_ESM.xlsx]

## Sheet: ED_Fig_1b
D0_32F_MEF	D3_32F_MEF	D7_32F_MEF	D13_Primed_32F_KSR	D21_Primed_32F_KSR	P3_Primed_32F_KSR	P10_Primed_32F_KSR	D13_Naive_32F_Naive	D21_Naive_32F_Naive	P3_Naive_32F_Naive	P10_Naive_32F_Naive
362.431	62.3996	21.1066	10.9163	5.52081	1.08261	1.03476	0.426102	1.29881	2.70361	3.1186
0	0	0	4.95205	198.02	13.8021	22.2137	863.826	1190.62	754.22	720.377
1.52031	1.5684	0.544799	0	0.239732	0	0	0.206614	0	0	0.542837
0	0	0	0	1.13625	0	0.122743	66.9831	24.4308	37.8838	50.5754
49.4061	3541.89	881.877	296.858	41.9223	17.0595	30.5071	488.091	293.717	84.362	142.755
1.05788	1.53849	9.33579	5.5093	5.61397	6.52089	3.07254	81.4554	24.9643	81.7671	65.4919
223.309	0.302969	4.47415	14.5733	24.2289	0.0671371	0.12006	0	0.449188	0.957703	1.07856
0.576365	0.410555	4.05419	5.76335	51.7299	28.9992	27.4545	1.56845	3.42392	2.55814	3.16672
308.873	16.2396	5.82185	8.48147	23.9104	26.1636	3.77585	7.59677	5.09796	6.54774	2.26136
19.0747	28.4144	38.3708	164	268.512	200.357	273.372	4.88648	0.881334	4.6254	1.55188
270.314	174.92	83.7111	54.1256	15.0906	31.5088	2.39206	5.93747	49.9189	112.857	74.8141
0.0928359	0.347175	0	7.24575	90.4245	71.1632	47.4643	1.46352	4.20363	14.7733	14.8312
0.0117968	0.426455	2.06656	2.2799	6.86904	2.81875	4.79303	79.503	37.0315	39.7442	37.9192
0.324163	1.21226	3.1281	8.43355	105.989	74.5461	93.8766	4.47153	1.04844	0.245644	0.719269
0.136868	0	0.406382	5.59554	181.088	149.907	140.967	83.0704	40.7258	26.7585	55.2713

## Sheet: ED_Fig_1c
id	short_name	state	variable	value
RL399_D7_32F.rmdup_CG_bsseq_obj.Rds	Day_7 (32F)	Early	none	0.0703215
RL411_P3_32F_Smith_R.rmdup_CG_bsseq_obj.Rds	Naive-hiPSC_P3 (32F)	Naive	none	0.0769133
RL412_P10_32F_Smith_R.rmdup_CG_bsseq_obj.Rds	Naive-hiPSC_P10 (32F)	Naive	none	0.0890516
RL413_D3_32F.rmdup_CG_bsseq_obj.Rds	Day_3 (32F)	Early	none	0.0623722
RL414_D13_32F_Smith_R.rmdup_CG_bsseq_obj.Rds	Day_13_Naive (32F)	Naive	none	0.0796986
RL415_D0_32F_HDFa.rmdup_CG_bsseq_obj.Rds	Day_0 (32F)	Early	none	0.0676807
RL416_D13_32F_Primed.rmdup_CG_bsseq_obj.Rds	Day_13_Primed (32F)	Primed	none	0.0747037
RL417_P3_32F_Primed.rmdup_CG_bsseq_obj.Rds	Primed-hiPSC-P3 (32F)	Primed	none	0.0611107
RL418_P10_32F_Primed.rmdup_CG_bsseq_obj.Rds	Primed-hiPSC-P10 (32F)	Primed	none	0.055525
RL697_D21_32F_Primed_KSR.SE.rmdup_CG_bsseq_obj.Rds	Day_21_Primed (32F)	Primed	none	0.0469491
RL698_D21_32F_Smith_R.SE.rmdup_CG_bsseq_obj.Rds	Day_21_Naive (32F)	Naive	none	0.0509358
RL399_D7_32F.rmdup_CG_bsseq_obj.Rds	Day_7 (32F)	Early	low	0.0460446
RL411_P3_32F_Smith_R.rmdup_CG_bsseq_obj.Rds	Naive-hiPSC_P3 (32F)	Naive	low	0.12954
RL412_P10_32F_Smith_R.rmdup_CG_bsseq_obj.Rds	Naive-hiPSC_P10 (32F)	Naive	low	0.148104
RL413_D3_32F.rmdup_CG_bsseq_obj.Rds	Day_3 (32F)	Early	low	0.0376214
RL414_D13_32F_Smith_R.rmdup_CG_bsseq_obj.Rds	Day_13_Naive (32F)	Naive	low	0.104401
RL415_D0_32F_HDFa.rmdup_CG_bsseq_obj.Rds	Day_0 (32F)	Early	low	0.03806
RL416_D13_32F_Primed.rmdup_CG_bsseq_obj.Rds	Day_13_Primed (32F)	Primed	low	0.0540461
RL417_P3_32F_Primed.rmdup_CG_bsseq_obj.Rds	Primed-hiPSC-P3 (32F)	Primed	low	0.0176768
RL418_P10_32F_Primed.rmdup_CG_bsseq_obj.Rds	Primed-hiPSC-P10 (32F)	Primed	low	0.0183252
RL697_D21_32F_Primed_KSR.SE.rmdup_CG_bsseq_obj.Rds	Day_21_Primed (32F)	Primed	low	0.0177377
RL698_D21_32F_Smith_R.SE.rmdup_CG_bsseq_obj.Rds	Day_21_Naive (32F)	Naive	low	0.0664978
RL399_D7_32F.rmdup_CG_bsseq_obj.Rds	Day_7 (32F)	Early	inter	0.419164
RL411_P3_32F_Smith_R.rmdup_CG_bsseq_obj.Rds	Naive-hiPSC_P3 (32F)	Naive	inter	0.722366
RL412_P10_32F_Smith_R.rmdup_CG_bsseq_obj.Rds	Naive-hiPSC_P10 (32F)	Naive	inter	0.706262
RL413_D3_32F.rmdup_CG_bsseq_obj.Rds	Day_3 (32F)	Early	inter	0.334917
RL414_D13_32F_Smith_R.rmdup_CG_bsseq_obj.Rds	Day_13_Naive (32F)	Naive	inter	0.764496
RL415_D0_32F_HDFa.rmdup_CG_bsseq_obj.Rds	Day_0 (32F)	Early	inter	0.325284
RL416_D13_32F_Primed.rmdup_CG_bsseq_obj.Rds	Day_13_Primed (32F)	Primed	inter	0.423965
RL417_P3_32F_Primed.rmdup_CG_bsseq_obj.Rds	Primed-hiPSC-P3 (32F)	Primed	inter	0.161307
RL418_P10_32F_Primed.rmdup_CG_bsseq_obj.Rds	Primed-hiPSC-P10 (32F)	Primed	inter	0.262766
RL697_D21_32F_Primed_KSR.SE.rmdup_CG_bsseq_obj.Rds	Day_21_Primed (32F)	Primed	inter	0.331582
RL698_D21_32F_Smith_R.SE.rmdup_CG_bsseq_obj.Rds	Day_21_Naive (32F)	Naive	inter	0.73906
RL399_D7_32F.rmdup_CG_bsseq_obj.Rds	Day_7 (32F)	Early	high	0.46447
RL411_P3_32F_Smith_R.rmdup_CG_bsseq_obj.Rds	Naive-hiPSC_P3 (32F)	Naive	high	0.0711816
RL412_P10_32F_Smith_R.rmdup_CG_bsseq_obj.Rds	Naive-hiPSC_P10 (32F)	Naive	high	0.0565816
RL413_D3_32F.rmdup_CG_bsseq_obj.Rds	Day_3 (32F)	Early	high	0.56509
RL414_D13_32F_Smith_R.rmdup_CG_bsseq_obj.Rds	Day_13_Naive (32F)	Naive	high	0.051404
RL415_D0_32F_HDFa.rmdup_CG_bsseq_obj.Rds	Day_0 (32F)	Early	high	0.568975
RL416_D13_32F_Primed.rmdup_CG_bsseq_obj.Rds	Day_13_Primed (32F)	Primed	high	0.447286
RL417_P3_32F_Primed.rmdup_CG_bsseq_obj.Rds	Primed-hiPSC-P3 (32F)	Primed	high	0.759905
RL418_P10_32F_Primed.rmdup_CG_bsseq_obj.Rds	Primed-hiPSC-P10 (32F)	Primed	high	0.663384
RL697_D21_32F_Primed_KSR.SE.rmdup_CG_bsseq_obj.Rds	Day_21_Primed (32F)	Primed	high	0.603731
RL698_D21_32F_Smith_R.SE.rmdup_CG_bsseq_obj.Rds	Day_21_Naive (32F)	Naive	high	0.143506

## Sheet: ED_Fig_1d
	High	Intermediate	Low	Zero
d0	0.568932	0.325311	0.0380583	0.067699
d3	0.565049	0.334883	0.0376699	0.0623981
d7	0.464466	0.419155	0.0460874	0.0702913
d13_Primed	0.447252	0.423951	0.0541068	0.0746893
d21_Primed	0.603757	0.331515	0.0177379	0.0469903
P3_Primed	0.663343	0.262753	0.0183763	0.055527
P10_Primed	0.760814	0.16066	0.0176684	0.0608578
d13_Naive	0.0513819	0.764437	0.104453	0.0797278
d21_Naive	0.143563	0.739029	0.066534	0.0508738
P3_Naive	0.0565728	0.706282	0.148087	0.0890583
P10_Naive	0.0711942	0.72233	0.129583	0.0768932

## Sheet: ED_Fig_1e
context	mCH	non_conversion	mCH_corrected	library	id	state	media
CA	0.32	0.21	0.11	RL399	Day_7 (32F)	Early	Fibroblast
CC	0.14	0.14	0	RL399	Day_7 (32F)	Early	Fibroblast
CT	0.16	0.14	0.02	RL399	Day_7 (32F)	Early	Fibroblast
CA	1.33	0.64	0.69	RL411	Naive-hiPSC_P3 (32F)	Naive	t2iLGoY
CC	0.37	0.38	-0.01	RL411	Naive-hiPSC_P3 (32F)	Naive	t2iLGoY
CT	0.45	0.36	0.09	RL411	Naive-hiPSC_P3 (32F)	Naive	t2iLGoY
CA	1.29	0.54	0.75	RL412	Naive-hiPSC_P10 (32F)	Naive	t2iLGoY
CC	0.32	0.31	0.01	RL412	Naive-hiPSC_P10 (32F)	Naive	t2iLGoY
CT	0.4	0.29	0.11	RL412	Naive-hiPSC_P10 (32F)	Naive	t2iLGoY
CA	0.61	0.6	0.01	RL413	Day_3 (32F)	Early	Fibroblast
CC	0.32	0.34	-0.02	RL413	Day_3 (32F)	Early	Fibroblast
CT	0.29	0.32	-0.03	RL413	Day_3 (32F)	Early	Fibroblast
CA	1.5	0.5	1	RL414	Day_13_Naive (32F)	Naive	t2iLGoY
CC	0.31	0.28	0.03	RL414	Day_13_Naive (32F)	Naive	t2iLGoY
CT	0.42	0.26	0.16	RL414	Day_13_Naive (32F)	Naive	t2iLGoY
CA	0.54	0.51	0.03	RL415	Day_0 (32F)	Early	Fibroblast
CC	0.28	0.29	-0.01	RL415	Day_0 (32F)	Early	Fibroblast
CT	0.26	0.3	-0.04	RL415	Day_0 (32F)	Early	Fibroblast
CA	0.66	0.5	0.16	RL416	Day_13_Primed (32F)	Primed	KSR
CC	0.28	0.28	0	RL416	Day_13_Primed (32F)	Primed	KSR
CT	0.28	0.26	0.02	RL416	Day_13_Primed (32F)	Primed	KSR
CA	2.51	0.5	2.01	RL417	Primed-hiPSC-P3 (32F)	Primed	KSR
CC	0.39	0.29	0.1	RL417	Primed-hiPSC-P3 (32F)	Primed	KSR
CT	0.7	0.27	0.43	RL417	Primed-hiPSC-P3 (32F)	Primed	KSR
CA	2.53	0.54	1.99	RL418	Primed-hiPSC-P10 (32F)	Primed	KSR
CC	0.42	0.31	0.11	RL418	Primed-hiPSC-P10 (32F)	Primed	KSR
CT	0.74	0.29	0.45	RL418	Primed-hiPSC-P10 (32F)	Primed	KSR
CA	2.54	0.64	1.9	RL697	Day_21_Primed (32F)	Primed	KSR
CC	0.44	0.4	0.04	RL697	Day_21_Primed (32F)	Primed	KSR
CT	0.77	0.4	0.37	RL697	Day_21_Primed (32F)	Primed	KSR
CA	2.22	0.58	1.64	RL698	Day_21_Naive (32F)	Naive	t2iLGoY
CC	0.38	0.32	0.06	RL698	Day_21_Naive (32F)	Naive	t2iLGoY
CT	0.6	0.35	0.25	RL698	Day_21_Naive (32F)	Naive	t2iLGoY
CA	0.32	0.21	0.11	RL399	Day_7 (32F)	Early	Fibroblast
CC	0.14	0.14	0	RL399	Day_7 (32F)	Early	Fibroblast
CT	0.16	0.14	0.02	RL399	Day_7 (32F)	Early	Fibroblast
CA	1.33	0.64	0.69	RL411	Naive-hiPSC_P3 (32F)	Naive	t2iLGoY
CC	0.37	0.38	-0.01	RL411	Naive-hiPSC_P3 (32F)	Naive	t2iLGoY
CT	0.45	0.36	0.09	RL411	Naive-hiPSC_P3 (32F)	Naive	t2iLGoY
CA	1.29	0.54	0.75	RL412	Naive-hiPSC_P10 (32F)	Naive	t2iLGoY
CC	0.32	0.31	0.01	RL412	Naive-hiPSC_P10 (32F)	Naive	t2iLGoY
CT	0.4	0.29	0.11	RL412	Naive-hiPSC_P10 (32F)	Naive	t2iLGoY
CA	0.61	0.6	0.01	RL413	Day_3 (32F)	Early	Fibroblast
CC	0.32	0.34	-0.02	RL413	Day_3 (32F)	Early	Fibroblast
CT	0.29	0.32	-0.03	RL413	Day_3 (32F)	Early	Fibroblast
CA	1.5	0.5	1	RL414	Day_13_Naive (32F)	Naive	t2iLGoY
CC	0.31	0.28	0.03	RL414	Day_13_Naive (32F)	Naive	t2iLGoY
CT	0.42	0.26	0.16	RL414	Day_13_Naive (32F)	Naive	t2iLGoY
CA	0.54	0.51	0.03	RL415	Day_0 (32F)	Early	Fibroblast
CC	0.28	0.29	-0.01	RL415	Day_0 (32F)	Early	Fibroblast
CT	0.26	0.3	-0.04	RL415	Day_0 (32F)	Early	Fibroblast
CA	0.66	0.5	0.16	RL416	Day_13_Primed (32F)	Primed	KSR
CC	0.28	0.28	0	RL416	Day_13_Primed (32F)	Primed	KSR
CT	0.28	0.26	0.02	RL416	Day_13_Primed (32F)	Primed	KSR
CA	2.51	0.5	2.01	RL417	Primed-hiPSC-P3 (32F)	Primed	KSR
CC	0.39	0.29	0.1	RL417	Primed-hiPSC-P3 (32F)	Primed	KSR
CT	0.7	0.27	0.43	RL417	Primed-hiPSC-P3 (32F)	Primed	KSR
CA	2.53	0.54	1.99	RL418	Primed-hiPSC-P10 (32F)	Primed	KSR
CC	0.42	0.31	0.11	RL418	Primed-hiPSC-P10 (32F)	Primed	KSR
CT	0.74	0.29	0.45	RL418	Primed-hiPSC-P10 (32F)	Primed	KSR
CA	2.54	0.64	1.9	RL697	Day_21_Primed (32F)	Primed	KSR
CC	0.44	0.4	0.04	RL697	Day_21_Primed (32F)	Primed	KSR
CT	0.77	0.4	0.37	RL697	Day_21_Primed (32F)	Primed	KSR
CA	2.22	0.58	1.64	RL698	Day_21_Naive (32F)	Naive	t2iLGoY
CC	0.38	0.32	0.06	RL698	Day_21_Naive (32F)	Naive	t2iLGoY
CT	0.6	0.35	0.25	RL698	Day_21_Naive (32F)	Naive	t2iLGoY
CA	0.32	0.21	0.11	RL399	Day_7 (32F)	Early	Fibroblast
CC	0.14	0.14	0	RL399	Day_7 (32F)	Early	Fibroblast
CT	0.16	0.14	0.02	RL399	Day_7 (32F)	Early	Fibroblast
CA	1.33	0.64	0.69	RL411	Naive-hiPSC_P3 (32F)	Naive	t2iLGoY
CC	0.37	0.38	-0.01	RL411	Naive-hiPSC_P3 (32F)	Naive	t2iLGoY
CT	0.45	0.36	0.09	RL411	Naive-hiPSC_P3 (32F)	Naive	t2iLGoY
CA	1.29	0.54	0.75	RL412	Naive-hiPSC_P10 (32F)	Naive	t2iLGoY
CC	0.32	0.31	0.01	RL412	Naive-hiPSC_P10 (32F)	Naive	t2iLGoY
CT	0.4	0.29	0.11	RL412	Naive-hiPSC_P10 (32F)	Naive	t2iLGoY
CA	0.61	0.6	0.01	RL413	Day_3 (32F)	Early	Fibroblast
CC	0.32	0.34	-0.02	RL413	Day_3 (32F)	Early	Fibroblast
CT	0.29	0.32	-0.03	RL413	Day_3 (32F)	Early	Fibroblast
CA	1.5	0.5	1	RL414	Day_13_Naive (32F)	Naive	t2iLGoY
CC	0.31	0.28	0.03	RL414	Day_13_Naive (32F)	Naive	t2iLGoY
CT	0.42	0.26	0.16	RL414	Day_13_Naive (32F)	Naive	t2iLGoY
CA	0.54	0.51	0.03	RL415	Day_0 (32F)	Early	Fibroblast
CC	0.28	0.29	-0.01	RL415	Day_0 (32F)	Early	Fibroblast
CT	0.26	0.3	-0.04	RL415	Day_0 (32F)	Early	Fibroblast
CA	0.66	0.5	0.16	RL416	Day_13_Primed (32F)	Primed	KSR
CC	0.28	0.28	0	RL416	Day_13_Primed (32F)	Primed	KSR
CT	0.28	0.26	0.02	RL416	Day_13_Primed (32F)	Primed	KSR
CA	2.51	0.5	2.01	RL417	Primed-hiPSC-P3 (32F)	Primed	KSR
CC	0.39	0.29	0.1	RL417	Primed-hiPSC-P3 (32F)	Primed	KSR
CT	0.7	0.27	0.43	RL417	Primed-hiPSC-P3 (32F)	Primed	KSR
CA	2.53	0.54	1.99	RL418	Primed-hiPSC-P10 (32F)	Primed	KSR
CC	0.42	0.31	0.11	RL418	Primed-hiPSC-P10 (32F)	Primed	KSR
CT	0.74	0.29	0.45	RL418	Primed-hiPSC-P10 (32F)	Primed	KSR
CA	2.54	0.64	1.9	RL697	Day_21_Primed (32F)	Primed	KSR
CC	0.44	0.4	0.04	RL697	Day_21_Primed (32F)	Primed	KSR
CT	0.77	0.4	0.37	RL697	Day_21_Primed (32F)	Primed	KSR
CA	2.22	0.58	1.64	RL698	Day_21_Naive (32F)	Naive	t2iLGoY
CC	0.38	0.32	0.06	RL698	Day_21_Naive (32F)	Naive	t2iLGoY
CT	0.6	0.35	0.25	RL698	Day_21_Naive (32F)	Naive	t2iLGoY
CA	0.32	0.21	0.11	RL399	Day_7 (32F)	Early	Fibroblast
CC	0.14	0.14	0	RL399	Day_7 (32F)	Early	Fibroblast
CT	0.16	0.14	0.02	RL399	Day_7 (32F)	Early	Fibroblast
CA	1.33	0.64	0.69	RL411	Naive-hiPSC_P3 (32F)	Naive	t2iLGoY
CC	0.37	0.38	-0.01	RL411	Naive-hiPSC_P3 (32F)	Naive	t2iLGoY
CT	0.45	0.36	0.09	RL411	Naive-hiPSC_P3 (32F)	Naive	t2iLGoY
CA	1.29	0.54	0.75	RL412	Naive-hiPSC_P10 (32F)	Naive	t2iLGoY
CC	0.32	0.31	0.01	RL412	Naive-hiPSC_P10 (32F)	Naive	t2iLGoY
CT	0.4	0.29	0.11	RL412	Naive-hiPSC_P10 (32F)	Naive	t2iLGoY
CA	0.61	0.6	0.01	RL413	Day_3 (32F)	Early	Fibroblast
CC	0.32	0.34	-0.02	RL413	Day_3 (32F)	Early	Fibroblast
CT	0.29	0.32	-0.03	RL413	Day_3 (32F)	Early	Fibroblast
CA	1.5	0.5	1	RL414	Day_13_Naive (32F)	Naive	t2iLGoY
CC	0.31	0.28	0.03	RL414	Day_13_Naive (32F)	Naive	t2iLGoY
CT	0.42	0.26	0.16	RL414	Day_13_Naive (32F)	Naive	t2iLGoY
CA	0.54	0.51	0.03	RL415	Day_0 (32F)	Early	Fibroblast
CC	0.28	0.29	-0.01	RL415	Day_0 (32F)	Early	Fibroblast
CT	0.26	0.3	-0.04	RL415	Day_0 (32F)	Early	Fibroblast
CA	0.66	0.5	0.16	RL416	Day_13_Primed (32F)	Primed	KSR
CC	0.28	0.28	0	RL416	Day_13_Primed (32F)	Primed	KSR
CT	0.28	0.26	0.02	RL416	Day_13_Primed (32F)	Primed	KSR
CA	2.51	0.5	2.01	RL417	Primed-hiPSC-P3 (32F)	Primed	KSR
CC	0.39	0.29	0.1	RL417	Primed-hiPSC-P3 (32F)	Primed	KSR
CT	0.7	0.27	0.43	RL417	Primed-hiPSC-P3 (32F)	Primed	KSR
CA	2.53	0.54	1.99	RL418	Primed-hiPSC-P10 (32F)	Primed	KSR
CC	0.42	0.31	0.11	RL418	Primed-hiPSC-P10 (32F)	Primed	KSR
CT	0.74	0.29	0.45	RL418	Primed-hiPSC-P10 (32F)	Primed	KSR
CA	2.54	0.64	1.9	RL697	Day_21_Primed (32F)	Primed	KSR
CC	0.44	0.4	0.04	RL697	Day_21_Primed (32F)	Primed	KSR
CT	0.77	0.4	0.37	RL697	Day_21_Primed (32F)	Primed	KSR
CA	2.22	0.58	1.64	RL698	Day_21_Naive (32F)	Naive	t2iLGoY
CC	0.38	0.32	0.06	RL698	Day_21_Naive (32F)	Naive	t2iLGoY
CT	0.6	0.35	0.25	RL698	Day_21_Naive (32F)	Naive	t2iLGoY

## Sheet: ED_Fig_1f
D0_32F_MEF	D3_32F_MEF	D7_32F_MEF	D13_Primed_32F_KSR	D21_Primed_32F_KSR	P3_Primed_32F_KSR	P10_Primed_32F_KSR	D13_Naive_32F_Naive	D21_Naive_32F_Naive	P3_Naive_32F_Naive	P10_Naive_32F_Naive
13.0396	9.61869	14.1221	12.8082	21.9747	18.6165	14.7026	11.4461	10.6018	21.4115	14.2361
0.506102	0.698359	3.15405	4.32192	9.42241	7.42747	6.36711	8.60784	4.35169	5.59067	6.69775
0.26944	0.259537	1.69547	6.83155	111.035	63.8899	60.3744	25.184	31.2844	13.2157	14.0629
0.0764677	0.730796	8.62769	4.2946	7.65406	1.97147	2.5812	146.165	201.106	172.021	148.141
0.132629	0	2.75658	58.659	192.664	11.5405	62.4044	1140.56	826.059	644.628	685.878
1.33978	0.789915	23.0527	44.329	87.99	49.9873	93.207	173.75	90.6187	153.019	127.186
2.02345	4.32965	8.70889	4.62123	0.933346	0.704756	0.860479	12.0107	1.92187	7.31728	4.74219
1.5089	4.06844	10.0557	5.71507	6.20091	6.77545	4.21938	9.85025	1.48035	3.67705	1.94687

## Sheet: ED_Fig_1g
D0_32F_MEF	D3_32F_MEF	D7_32F_MEF	D13_Primed_32F_KSR	D21_Primed_32F_KSR	P3_Primed_32F_KSR	P10_Primed_32F_KSR	D13_Naive_32F_Naive	D21_Naive_32F_Naive	P3_Naive_32F_Naive	P10_Naive_32F_Naive
62.8856	12.9639	5.03271	3.92919	1.05775	0.13198	0.123628	0.0538008	2.41151	4.79291	3.06597
93.9882	39.579	16.5317	13.3367	16.0107	15.6812	10.2265	26.1091	20.5403	29.0635	24.4987
30.5746	17.5754	16.3453	4.17052	2.1431	1.53161	1.5162	3.7461	1.86649	6.81258	3.10496
12.3231	11.303	3.49514	2.46113	1.36711	0.966215	0.354433	1.73202	3.03752	1.59034	1.55223
14.0392	9.45885	1.89736	0.548996	0.146843	0.115314	0.0277595	0.227803	0.0771522	0.277402	0.104501
1.37527	5.96296	13.4486	4.44466	5.65094	1.69301	4.28291	12.3721	4.08888	3.85142	3.09574
85.2802	212.872	459.29	361.94	725.869	786.962	612.941	1230.74	780.584	861.331	803.549
0.76656	0.288228	0.104947	0.100349	0.10551	0.0681422	0.0709317	0.0522386	0.0415085	0.0669604	0.0304993
24.7053	151.383	193.598	168.272	271.869	533.716	125.773	133.521	197.28	97.002	131.53
10.102	27.909	29.5107	22.0483	6.96544	3.42677	6.34752	20.1696	5.43409	6.95917	5.52155

## Sheet: ED_Fig_1h
Element	DMR	Direction	n	.group
Enhancer	TRUE	Decrease	1023	1
Enhancer	TRUE	Increase	283	1
Promoter	TRUE	Decrease	37	2
Promoter	TRUE	Increase	5	2

## Sheet: ED_Fig_1k
dmr	Class	variable	value	state	timepoint
Memory_hypermethylation	Hyper	d0	0
Aberrant_hypermethylation	Hyper	d0	0
Aberrant_hypermethylation	Hyper	d0	0
Memory_hypomethylation	Hypo	d0	0
Aberrant_hypermethylation	Hyper	d0	0
Aberrant_hypermethylation	Hyper	d0	0
Aberrant_hypomethylation	Hypo	d0	0
Aberrant_hypermethylation	Hyper	d0	0
Memory_hypermethylation	Hyper	d0	0
Memory_hypomethylation	Hypo	d0	0
Memory_hypomethylation	Hypo	d0	0
Aberrant_hypomethylation	Hypo	d0	0
Memory_hypomethylation	Hypo	d0	0
Aberrant_hypermethylation	Hyper	d0	0
Partial_hypomethylation_memory	Hypo	d0	0
Aberrant_hypomethylation	Hypo	d0	0
Aberrant_hypermethylation	Hyper	d0	0
Memory_hypomethylation	Hypo	d0	0
Memory_hypomethylation	Hypo	d0	0
Aberrant_hypomethylation	Hypo	d0	0
Memory_hypermethylation	Hyper	d0	0
Memory_hypomethylation	Hypo	d0	0
Memory_hypomethylation	Hypo	d0	0
Memory_hypomethylation	Hypo	d0	0
Aberrant_hypermethylation	Hyper	d0	0
Aberrant_hypermethylation	Hyper	d0	0
Aberrant_hypermethylation	Hyper	d0	0
Memory_hypomethylation	Hypo	d0	0
Aberrant_hypomethylation	Hypo	d0	0
Memory_hypomethylation	Hypo	d0	0
Memory_hypomethylation	Hypo	d0	0
Aberrant_hypermethylation	Hyper	d0	0
Memory_hypomethylation	Hypo	d0	0
Memory_hypomethylation	Hypo	d0	0
Memory_hypomethylation	Hypo	d0	0
Partial_hypomethylation_memory	Hypo	d0	0
Aberrant_hypermethylation	Hyper	d0	0
Memory_hypermethylation	Hyper	d0	0
Memory_hypomethylation	Hypo	d0	0
Memory_hypermethylation	Hyper	d0	0
Memory_hypomethylation	Hypo	d0	0
Memory_hypomethylation	Hypo	d0	0
Memory_hypermethylation	Hyper	d0	0
Memory_hypomethylation	Hypo	d0	0
Memory_hypomethylation	Hypo	d0	0
Memory_hypomethylation	Hypo	d0	0
Memory_hypomethylation	Hypo	d0	0
Partial_hypomethylation_memory	Hypo	d0	0
Memory_hypomethylation	Hypo	d0	0
Memory_hypomethylation	Hypo	d0	0
Memory_hypomethylation	Hypo	d0	0
Memory_hypomethylation	Hypo	d0	0
Memory_hypomethylation	Hypo	d0	0
Memory_hypomethylation	Hypo	d0	0
Memory_hypomethylation	Hypo	d0	0
Memory_hypomethylation	Hypo	d0	0
Memory_hypomethylation	Hypo	d0	0
Memory_hypomethylation	Hypo	d0	0
Memory_hypomethylation	Hypo	d0	0
Partial_hypomethylation_memory	Hypo	d0	0
Memory_hypomethylation	Hypo	d0	0
Memory_hypomethylation	Hypo	d0	0
Aberrant_hypermethylation	Hyper	d0	0
Aberrant_hypermethylation	Hyper	d0	0
Aberrant_hypomethylation	Hypo	d0	0
Memory_hypomethylation	Hypo	d0	0
Memory_hypomethylation	Hypo	d0	0
Aberrant_hypomethylation	Hypo	d0	0
Partial_hypomethylation_memory	Hypo	d0	0
Memory_hypomethylation	Hypo	d0	0
Memory_hypomethylation	Hypo	d0	0
Aberrant_hypermethylation	Hyper	d0	0
Aberrant_hypermethylation	Hyper	d0	0
Memory_hypomethylation	Hypo	d0	0
Memory_hypomethylation	Hypo	d0	0
Memory_hypomethylation	Hypo	d0	0
Memory_hypomethylation	Hypo	d0	0
Memory_hypomethylation	Hypo	d0	0
Aberrant_hypermethylation	Hyper	d0	0
Memory_hypomethylation	Hypo	d0	0
Memory_hypomethylation	Hypo	d0	0
Aberrant_hypermethylation	Hyper	d0	0
Memory_hypomethylation	Hypo	d0	0
Memory_hypomethylation	Hypo	d0	0
Memory_hypomethylation	Hypo	d0	0
Memory_hypomethylation	Hypo	d0	0
Memory_hypomethylation	Hypo	d0	0
Memory_hypomethylation	Hypo	d0	0
Memory_hypomethylation	Hypo	d0	0
Aberrant_hypermethylation	Hyper	d0	0
Memory_hypomethylation	Hypo	d0	0
Memory_hypomethylation	Hypo	d0	0
Memory_hypomethylation	Hypo	d0	0
Partial_hypomethylation_memory	Hypo	d0	0
Memory_hypomethylation	Hypo	d0	0
Memory_hypomethylation	Hypo	d0	0
Memory_hypomethylation	Hypo	d0	0
Memory_hypomethylation	Hypo	d0	0
Memory_hypomethylation	Hypo	d0	0
Partial_hypermethyation_memory	Hyper	d0	0
Memory_hypomethylation	Hypo	d0	0
Memory_hypomethylation	Hypo	d0	0
Memory_hypomethylation	Hypo	d0	0
Memory_hypomethylation	Hypo	d0	0
Memory_hypomethylation	Hypo	d0	0
Aberrant_hypermethylation	Hyper	d0	0
Aberrant_hypermethylation	Hyper	d0	0
Memory_hypomethylation	Hypo	d0	0
Memory_hypomethylation	Hypo	d0	0
Memory_hypomethylation	Hypo	d0	0
Memory_hypomethylation	Hypo	d0	0
Memory_hypomethylation	Hypo	d0	0
Memory_hypomethylation	Hypo	d0	0
Memory_hypomethylation	Hypo	d0	0
Memory_hypomethylation	Hypo	d0	0
Memory_hypomethylation	Hypo	d0	0
Aberrant_hypomethylation	Hypo	d0	0
Aberrant_hypermethylation	Hyper	d0	0
Memory_hypomethylation	Hypo	d0	0
Partial_hypomethylation_memory	Hypo	d0	0
Memory_hypomethylation	Hypo	d0	0
Memory_hypomethylation	Hypo	d0	0
Memory_hypomethylation	Hypo	d0	0
Memory_hypomethylation	Hypo	d0	0
Partial_hypomethylation_memory	Hypo	d0	0
Memory_hypomethylation	Hypo	d0	0
Memory_hypomethylation	Hypo	d0	0
Memory_hypomethylation	Hypo	d0	0
Partial_hypomethylation_memory	Hypo	d0	0
Memory_hypomethylation	Hypo	d0	0
Memory_hypermethylation	Hyper	d0	0
Memory_hypomethylation	Hypo	d0	0
Memory_hypermethylation	Hyper	d0	0
Memory_hypomethylation	Hypo	d0	0
Memory_hypomethylation	Hypo	d0	0
Memory_hypomethylation	Hypo	d0	0
Memory_hypomethylation	Hypo	d0	0
Memory_hypomethylation	Hypo	d0	0
Aberrant_hypermethylation	Hyper	d0	0
Memory_hypomethylation	Hypo	d0	0
Memory_hypomethylation	Hypo	d0	0
Memory_hypomethylation	Hypo	d0	0
Memory_hypomethylation	Hypo	d0	0
Memory_hypomethylation	Hypo	d0	0
Memory_hypomethylation	Hypo	d0	0
Memory_hypomethylation	Hypo	d0	0
Memory_hypomethylation	Hypo	d0	0
Memory_hypomethylation	Hypo	d0	0
Memory_hypomethylation	Hypo	d0	0
Memory_hypomethylation	Hypo	d0	0
Memory_hypomethylation	Hypo	d0	0
Memory_hypomethylation	Hypo	d0	0
Partial_hypomethylation_memory	Hypo	d0	0
Memory_hypomethylation	Hypo	d0	0
Memory_hypomethylation	Hypo	d0	0
Memory_hypomethylation	Hypo	d0	0
Partial_hypomethylation_memory	Hypo	d0	0
Aberrant_hypomethylation	Hypo	d0	0
Memory_hypomethylation	Hypo	d0	0
Partial_hypomethylation_memory	Hypo	d0	0
Memory_hypermethylation	Hyper	d0	0
Memory_hypomethylation	Hypo	d0	0
Memory_hypomethylation	Hypo	d0	0
Partial_hypomethylation_memory	Hypo	d0	0
Memory_hypomethylation	Hypo	d0	0
Partial_hypomethylation_memory	Hypo	d0	0
Memory_hypomethylation	Hypo	d0	0
Memory_hypomethylation	Hypo	d0	0
Aberrant_hypomethylation	Hypo	d0	0
Memory_hypomethylation	Hypo	d0	0
Memory_hypomethylation	Hypo	d0	0
Memory_hypermethylation	Hyper	d0	0
Memory_hypomethylation	Hypo	d0	0
Memory_hypomethylation	Hypo	d0	0
Partial_hypomethylation_memory	Hypo	d0	0
Memory_hypomethylation	Hypo	d0	0
Memory_hypomethylation	Hypo	d0	0
Memory_hypomethylation	Hypo	d0	0
Memory_hypomethylation	Hypo	d0	0
Memory_hypomethylation	Hypo	d0	0
Memory_hypomethylation	Hypo	d0	0
Memory_hypomethylation	Hypo	d0	0
Memory_hypomethylation	Hypo	d0	0
Aberrant_hypermethylation	Hyper	d0	0
Partial_hypomethylation_memory	Hypo	d0	0
Memory_hypomethylation	Hypo	d0	0
Memory_hypomethylation	Hypo	d0	0
Memory_hypomethylation	Hypo	d0	0
Partial_hypomethylation_memory	Hypo	d0	0
Partial_hypomethylation_memory	Hypo	d0	0
Partial_hypomethylation_memory	Hypo	d0	0
Memory_hypomethylation	Hypo	d0	0
Partial_hypomethylation_memory	Hypo	d0	0
Memory_hypomethylation	Hypo	d0	0
Memory_hypomethylation	Hypo	d0	0
Memory_hypomethylation	Hypo	d0	0
Aberrant_hypermethylation	Hyper	d0	0
Aberrant_hypermethylation	Hyper	d0	0
Aberrant_hypermethylation	Hyper	d0	0
Memory_hypomethylation	Hypo	d0	0
Memory_hypermethylation	Hyper	d0	0
Memory_hypomethylation	Hypo	d0	0
Aberrant_hypermethylation	Hyper	d0	0
Partial_hypomethylation_memory	Hypo	d0	0
Memory_hypomethylation	Hypo	d0	0
Memory_hypomethylation	Hypo	d0	0
Partial_hypomethylation_memory	Hypo	d0	0
Memory_hypomethylation	Hypo	d0	0
Partial_hypomethylation_memory	Hypo	d0	0
Memory_hypomethylation	Hypo	d0	0
Partial_hypomethylation_memory	Hypo	d0	0
Memory_hypomethylation	Hypo	d0	0
Memory_hypomethylation	Hypo	d0	0
Partial_hypomethylation_memory	Hypo	d0	0
Partial_hypomethylation_memory	Hypo	d0	0
Memory_hypomethylation	Hypo	d0	0
Memory_hypomethylation	Hypo	d0	0
Aberrant_hypermethylation	Hyper	d0	0
Aberrant_hypomethylation	Hypo	d0	0
Partial_hypomethylation_memory	Hypo	d0	0
Memory_hypomethylation	Hypo	d0	0
Partial_hypomethylation_memory	Hypo	d0	0
Memory_hypomethylation	Hypo	d0	0
Memory_hypomethylation	Hypo	d0	0
Memory_hypomethylation	Hypo	d0	0
Memory_hypomethylation	Hypo	d0	0
Memory_hypomethylation	Hypo	d0	0
Aberrant_hypermethylation	Hyper	d0	0
Memory_hypomethylation	Hypo	d0	0
Memory_hypomethylation	Hypo	d0	0
Memory_hypomethylation	Hypo	d0	0
Memory_hypomethylation	Hypo	d0	0
Memory_hypomethylation	Hypo	d0	0
Partial_hypomethylation_memory	Hypo	d0	0
Memory_hypomethylation	Hypo	d0	0
Partial_hypomethylation_memory	Hypo	d0	0
Memory_hypomethylation	Hypo	d0	0
Memory_hypomethylation	Hypo	d0	0
Memory_hypomethylation	Hypo	d0	0
Memory_hypomethylation	Hypo	d0	0
Memory_hypomethylation	Hypo	d0	0
Aberrant_hypermethylation	Hyper	d0	0
Memory_hypomethylation	Hypo	d0	0
Memory_hypomethylation	Hypo	d0	0
Aberrant_hypermethylation	Hyper	d0	0
Memory_hypomethylation	Hypo	d0	0
Partial_hypomethylation_memory	Hypo	d0	0
Partial_hypomethylation_memory	Hypo	d0	0
Memory_hypomethylation	Hypo	d0	0
Partial_hypomethylation_memory	Hypo	d0	0
Aberrant_hypermethylation	Hyper	d0	0
Memory_hypomethylation	Hypo	d0	0
Memory_hypomethylation	Hypo	d0	0
Memory_hypomethylation	Hypo	d0	0
Memory_hypomethylation	Hypo	d0	0
Memory_hypomethylation	Hypo	d0	0
Memory_hypomethylation	Hypo	d0	0
Partial_hypomethylation_memory	Hypo	d0	0
Partial_hypomethylation_memory	Hypo	d0	0
Aberrant_hypomethylation	Hypo	d0	0
Partial_hypomethylation_memory	Hypo	d0	0
Partial_hypomethylation_memory	Hypo	d0	0
Memory_hypomethylation	Hypo	d0	0
Memory_hypomethylation	Hypo	d0	0
Memory_hypomethylation	Hypo	d0	0
Memory_hypomethylation	Hypo	d0	0
Memory_hypomethylation	Hypo	d0	0
Partial_hypomethylation_memory	Hypo	d0	0
Aberrant_hypermethylation	Hyper	d0	0
Partial_hypomethylation_memory	Hypo	d0	0
Memory_hypomethylation	Hypo	d0	0
Partial_hypomethylation_memory	Hypo	d0	0
Memory_hypomethylation	Hypo	d0	0
Memory_hypermethylation	Hyper	d0	0
Memory_hypomethylation	Hypo	d0	0
Memory_hypomethylation	Hypo	d0	0
Partial_hypomethylation_memory	Hypo	d0	0
Memory_hypomethylation	Hypo	d0	0
Memory_hypomethylation	Hypo	d0	0
Memory_hypomethylation	Hypo	d0	0
Partial_hypomethylation_memory	Hypo	d0	0
Aberrant_hypomethylation	Hypo	d0	0
Memory_hypomethylation	Hypo	d0	0
Partial_hypomethylation_memory	Hypo	d0	0
Memory_hypomethylation	Hypo	d0	0
Memory_hypomethylation	Hypo	d0	0
Memory_hypomethylation	Hypo	d0	0
Memory_hypomethylation	Hypo	d0	0
Memory_hypomethylation	Hypo	d0	0
Partial_hypomethylation_memory	Hypo	d0	0
Aberrant_hypomethylation	Hypo	d0	0
Memory_hypomethylation	Hypo	d0	0
Memory_hypomethylation	Hypo	d0	0
Memory_hypomethylation	Hypo	d0	0
Aberrant_hypermethylation	Hyper	d0	0
Memory_hypomethylation	Hypo	d0	0
Memory_hypomethylation	Hypo	d0	0
Partial_hypomethylation_memory	Hypo	d0	0
Aberrant_hypermethylation	Hyper	d0	0
Partial_hypomethylation_memory	Hypo	d0	0
Memory_hypomethylation	Hypo	d0	0
Memory_hypomethylation	Hypo	d0	0
Memory_hypomethylation	Hypo	d0	0
Memory_hypomethylation	Hypo	d0	0
Memory_hypomethylation	Hypo	d0	0
Memory_hypomethylation	Hypo	d0	0
Partial_hypomethylation_memory	Hypo	d0	0
Memory_hypomethylation	Hypo	d0	0
Memory_hypomethylation	Hypo	d0	0
Partial_hypomethylation_memory	Hypo	d0	0
Partial_hypomethylation_memory	Hypo	d0	0
Memory_hypomethylation	Hypo	d0	0
Memory_hypomethylation	Hypo	d0	0
Memory_hypomethylation	Hypo	d0	0
Memory_hypomethylation	Hypo	d0	0
Partial_hypomethylation_memory	Hypo	d0	0
Memory_hypomethylation	Hypo	d0	0
Memory_hypomethylation	Hypo	d0	0
Memory_hypomethylation	Hypo	d0	0
Partial_hypomethylation_memory	Hypo	d0	0
Memory_hypomethylation	Hypo	d0	0
Memory_hypomethylation	Hypo	d0	0
Memory_hypomethylation	Hypo	d0	0
Partial_hypomethylation_memory	Hypo	d0	0
Memory_hypomethylation	Hypo	d0	0
Memory_hypomethylation	Hypo	d0	0
Memory_hypomethylation	Hypo	d0	0
Aberrant_hypermethylation	Hyper	d0	0
Partial_hypomethylation_memory	Hypo	d0	0
Memory_hypomethylation	Hypo	d0	0
Memory_hypomethylation	Hypo	d0	0
Memory_hypomethylation	Hypo	d0	0
Memory_hypomethylation	Hypo	d0	0
Memory_hypomethylation	Hypo	d0	0
Memory_hypomethylation	Hypo	d0	0
Memory_hypomethylation	Hypo	d0	0
Partial_hypomethylation_memory	Hypo	d0	0
Partial_hypomethylation_memory	Hypo	d0	0
Memory_hypomethylation	Hypo	d0	0
Memory_hypomethylation	Hypo	d0	0
Partial_hypomethylation_memory	Hypo	d0	0
Memory_hypermethylation	Hyper	d0	0
Memory_hypomethylation	Hypo	d0	0
Aberrant_hypomethylation	Hypo	d0	0
Partial_hypomethylation_memory	Hypo	d0	0
Memory_hypomethylation	Hypo	d0	0
Memory_hypermethylation	Hyper	d0	0
Partial_hypomethylation_memory	Hypo	d0	0
Memory_hypomethylation	Hypo	d0	0
Memory_hypermethylation	Hyper	d0	0
Aberrant_hypermethylation	Hyper	d0	0
Memory_hypomethylation	Hypo	d0	0
Memory_hypomethylation	Hypo	d0	0
Memory_hypomethylation	Hypo	d0	0
Memory_hypomethylation	Hypo	d0	0
Partial_hypomethylation_memory	Hypo	d0	0
Memory_hypomethylation	Hypo	d0	0
Aberrant_hypermethylation	Hyper	d0	0
Aberrant_hypermethylation	Hyper	d0	0
Memory_hypomethylation	Hypo	d0	0
Memory_hypermethylation	Hyper	d0	0
Memory_hypomethylation	Hypo	d0	0
Memory_hypomethylation	Hypo	d0	0
Memory_hypomethylation	Hypo	d0	0
Partial_hypomethylation_memory	Hypo	d0	0
Memory_hypermethylation	Hyper	d0	0
Memory_hypomethylation	Hypo	d0	0
Partial_hypomethylation_memory	Hypo	d0	0
Memory_hypomethylation	Hypo	d0	0
Memory_hypomethylation	Hypo	d0	0
Memory_hypomethylation	Hypo	d0	0
Memory_hypermethylation	Hyper	d0	0
Memory_hypomethylation	Hypo	d0	0
Memory_hypomethylation	Hypo	d0	0
Memory_hypomethylation	Hypo	d0	0
Aberrant_hypermethylation	Hyper	d0	0
Memory_hypomethylation	Hypo	d0	0
Memory_hypermethylation	Hyper	d0	0
Memory_hypomethylation	Hypo	d0	0
Aberrant_hypermethylation	Hyper	d0	0
Memory_hypermethylation	Hyper	d0	0
Aberrant_hypermethylation	Hyper	d0	0
Partial_hypomethylation_memory	Hypo	d0	0
Memory_hypomethylation	Hypo	d0	0
Memory_hypomethylation	Hypo	d0	0
Partial_hypomethylation_memory	Hypo	d0	0
Memory_hypomethylation	Hypo	d0	0
Memory_hypomethylation	Hypo	d0	0
Memory_hypermethylation	Hyper	d0	0
Memory_hypomethylation	Hypo	d0	0
Memory_hypomethylation	Hypo	d0	0
Memory_hypomethylation	Hypo	d0	0
Partial_hypomethylation_memory	Hypo	d0	0
Memory_hypomethylation	Hypo	d0	0
Partial_hypomethylation_memory	Hypo	d0	0
Memory_hypermethylation	Hyper	d0	0
Memory_hypomethylation	Hypo	d0	0
Memory_hypomethylation	Hypo	d0	0
Aberrant_hypomethylation	Hypo	d0	0
Memory_hypermethylation	Hyper	d0	0
Memory_hypomethylation	Hypo	d0	0
Partial_hypomethylation_memory	Hypo	d0	0
Memory_hypomethylation	Hypo	d0	0
Partial_hypomethylation_memory	Hypo	d0	0
Memory_hypomethylation	Hypo	d0	0
Partial_hypomethylation_memory	Hypo	d0	0
Memory_hypomethylation	Hypo	d0	0
Aberrant_hypomethylation	Hypo	d0	0
Memory_hypomethylation	Hypo	d0	0
Memory_hypomethylation	Hypo	d0	0
Aberrant_hypermethylation	Hyper	d0	0
Memory_hypomethylation	Hypo	d0	0
Partial_hypomethylation_memory	Hypo	d0	0
Memory_hypomethylation	Hypo	d0	0
Memory_hypomethylation	Hypo	d0	0
Aberrant_hypermethylation	Hyper	d0	0
Partial_hypomethylation_memory	Hypo	d0	0
Memory_hypermethylation	Hyper	d0	0
Memory_hypomethylation	Hypo	d0	0
Memory_hypomethylation	Hypo	d0	0
Memory_hypomethylation	Hypo	d0	0
Partial_hypomethylation_memory	Hypo	d0	0
Aberrant_hypomethylation	Hypo	d0	0
Aberrant_hypermethylation	Hyper	d0	0
Memory_hypomethylation	Hypo	d0	0
Memory_hypomethylation	Hypo	d0	0
Memory_hypomethylation	Hypo	d0	0
Memory_hypomethylation	Hypo	d0	0
Memory_hypomethylation	Hypo	d0	0
Aberrant_hypomethylation	Hypo	d0	0
Partial_hypomethylation_memory	Hypo	d0	0
Memory_hypomethylation	Hypo	d0	0
Memory_hypomethylation	Hypo	d0	0
Partial_hypomethylation_memory	Hypo	d0	0
Memory_hypomethylation	Hypo	d0	0
Memory_hypomethylation	Hypo	d0	0
Partial_hypomethylation_memory	Hypo	d0	0
Memory_hypomethylation	Hypo	d0	0
Memory_hypomethylation	Hypo	d0	0
Memory_hypomethylation	Hypo	d0	0
Memory_hypomethylation	Hypo	d0	0
Memory_hypomethylation	Hypo	d0	0
Aberrant_hypomethylation	Hypo	d0	0
Partial_hypermethyation_memory	Hyper	d0	0
Memory_hypomethylation	Hypo	d0	0
Memory_hypomethylation	Hypo	d0	0
Partial_hypomethylation_memory	Hypo	d0	0
Memory_hypomethylation	Hypo	d0	0
Memory_hypomethylation	Hypo	d0	0
Memory_hypomethylation	Hypo	d0	0
Memory_hypomethylation	Hypo	d0	0
Memory_hypomethylation	Hypo	d0	0
Memory_hypomethylation	Hypo	d0	0
Memory_hypomethylation	Hypo	d0	0
Memory_hypomethylation	Hypo	d0	0
Aberrant_hypermethylation	Hyper	d0	0
Memory_hypomethylation	Hypo	d0	0
Memory_hypermethylation	Hyper	d0	0
Memory_hypomethylation	Hypo	d0	0
Aberrant_hypermethylation	Hyper	d0	0
Partial_hypomethylation_memory	Hypo	d0	0
Memory_hypomethylation	Hypo	d0	0
Memory_hypomethylation	Hypo	d0	0
Memory_hypomethylation	Hypo	d0	0
Memory_hypomethylation	Hypo	d0	0
Partial_hypermethyation_memory	Hyper	d0	0
Memory_hypomethylation	Hypo	d0	0
Partial_hypomethylation_memory	Hypo	d0	0
Memory_hypomethylation	Hypo	d0	0
Memory_hypomethylation	Hypo	d0	0
Memory_hypomethylation	Hypo	d0	0
Aberrant_hypermethylation	Hyper	d0	0
Memory_hypermethylation	Hyper	d0	0
Partial_hypomethylation_memory	Hypo	d0	0
Memory_hypomethylation	Hypo	d0	0
Memory_hypomethylation	Hypo	d0	0
Memory_hypomethylation	Hypo	d0	0
Memory_hypomethylation	Hypo	d0	0
Memory_hypomethylation	Hypo	d0	0
Aberrant_hypermethylation	Hyper	d0	0
Aberrant_hypermethylation	Hyper	d0	0
Memory_hypomethylation	Hypo	d0	0
Aberrant_hypermethylation	Hyper	d0	0
Memory_hypomethylation	Hypo	d0	0
Partial_hypomethylation_memory	Hypo	d0	0
Memory_hypermethylation	Hyper	d0	0
Memory_hypomethylation	Hypo	d0	0
Memory_hypermethylation	Hyper	d0	0
Memory_hypomethylation	Hypo	d0	0
Partial_hypomethylation_memory	Hypo	d0	0
Memory_hypomethylation	Hypo	d0	0
Memory_hypomethylation	Hypo	d0	0
Aberrant_hypomethylation	Hypo	d0	0
Partial_hypomethylation_memory	Hypo	d0	0
Memory_hypomethylation	Hypo	d0	0
Memory_hypomethylation	Hypo	d0	0
Memory_hypomethylation	Hypo	d0	0
Memory_hypomethylation	Hypo	d0	0
Memory_hypomethylation	Hypo	d0	0
Memory_hypomethylation	Hypo	d0	0
Memory_hypomethylation	Hypo	d0	0
Memory_hypomethylation	Hypo	d0	0
Memory_hypomethylation	Hypo	d0	0
Memory_hypomethylation	Hypo	d0	0
Partial_hypomethylation_memory	Hypo	d0	0
Memory_hypomethylation	Hypo	d0	0
Memory_hypomethylation	Hypo	d0	0
Partial_hypomethylation_memory	Hypo	d0	0
Memory_hypomethylation	Hypo	d0	0
Aberrant_hypermethylation	Hyper	d0	0
Partial_hypomethylation_memory	Hypo	d0	0
Memory_hypomethylation	Hypo	d0	0
Partial_hypomethylation_memory	Hypo	d0	0
Partial_hypomethylation_memory	Hypo	d0	0
Partial_hypomethylation_memory	Hypo	d0	0
Memory_hypomethylation	Hypo	d0	0
Aberrant_hypomethylation	Hypo	d0	0
Partial_hypomethylation_memory	Hypo	d0	0
Memory_hypomethylation	Hypo	d0	0
Memory_hypermethylation	Hyper	d0	0
Memory_hypomethylation	Hypo	d0	0
Memory_hypomethylation	Hypo	d0	0
Partial_hypomethylation_memory	Hypo	d0	0
Memory_hypomethylation	Hypo	d0	0
Partial_hypomethylation_memory	Hypo	d0	0
Partial_hypomethylation_memory	Hypo	d0	0
Aberrant_hypomethylation	Hypo	d0	0
Memory_hypomethylation	Hypo	d0	0
Partial_hypomethylation_memory	Hypo	d0	0
Memory_hypomethylation	Hypo	d0	0
Memory_hypomethylation	Hypo	d0	0
Memory_hypermethylation	Hyper	d0	0
Memory_hypomethylation	Hypo	d0	0
Memory_hypermethylation	Hyper	d0	0
Memory_hypomethylation	Hypo	d0	0
Memory_hypomethylation	Hypo	d0	0
Memory_hypermethylation	Hyper	d0	0
Aberrant_hypermethylation	Hyper	d0	0
Memory_hypermethylation	Hyper	d0	0
Memory_hypomethylation	Hypo	d0	0
Memory_hypomethylation	Hypo	d0	0
Aberrant_hypermethylation	Hyper	d0	0
Memory_hypomethylation	Hypo	d0	0
Memory_hypomethylation	Hypo	d0	0
Partial_hypomethylation_memory	Hypo	d0	0
Memory_hypomethylation	Hypo	d0	0
Aberrant_hypermethylation	Hyper	d0	0
Memory_hypomethylation	Hypo	d0	0
Memory_hypomethylation	Hypo	d0	0
Memory_hypomethylation	Hypo	d0	0
Memory_hypomethylation	Hypo	d0	0
Partial_hypomethylation_memory	Hypo	d0	0
Partial_hypomethylation_memory	Hypo	d0	0
Memory_hypomethylation	Hypo	d0	0
Memory_hypomethylation	Hypo	d0	0
Memory_hypermethylation	Hyper	d0	0
Partial_hypomethylation_memory	Hypo	d0	0
Memory_hypomethylation	Hypo	d0	0
Memory_hypomethylation	Hypo	d0	0
Memory_hypomethylation	Hypo	d0	0
Memory_hypermethylation	Hyper	d0	0
Memory_hypomethylation	Hypo	d0	0
Partial_hypomethylation_memory	Hypo	d0	0
Memory_hypomethylation	Hypo	d0	0
Memory_hypomethylation	Hypo	d0	0
Memory_hypomethylation	Hypo	d0	0
Partial_hypomethylation_memory	Hypo	d0	0
Memory_hypomethylation	Hypo	d0	0
Aberrant_hypomethylation	Hypo	d0	0
Partial_hypomethylation_memory	Hypo	d0	0
Memory_hypomethylation	Hypo	d0	0
Aberrant_hypermethylation	Hyper	d0	0
Memory_hypomethylation	Hypo	d0	0
Partial_hypomethylation_memory	Hypo	d0	0
Memory_hypomethylation	Hypo	d0	0
Partial_hypomethylation_memory	Hypo	d0	0
Memory_hypomethylation	Hypo	d0	0
Aberrant_hypomethylation	Hypo	d0	0
Memory_hypomethylation	Hypo	d0	0
Aberrant_hypomethylation	Hypo	d0	0
Memory_hypermethylation	Hyper	d0	0
Memory_hypomethylation	Hypo	d0	0
Memory_hypomethylation	Hypo	d0	0
Aberrant_hypermethylation	Hyper	d0	0
Memory_hypomethylation	Hypo	d0	0
Memory_hypomethylation	Hypo	d0	0
Memory_hypomethylation	Hypo	d0	0
Partial_hypomethylation_memory	Hypo	d0	0
Partial_hypomethylation_memory	Hypo	d0	0
Memory_hypomethylation	Hypo	d0	0
Memory_hypomethylation	Hypo	d0	0
Partial_hypomethylation_memory	Hypo	d0	0
Memory_hypomethylation	Hypo	d0	0
Partial_hypomethylation_memory	Hypo	d0	0
Memory_hypomethylation	Hypo	d0	0
Memory_hypomethylation	Hypo	d0	0
Memory_hypomethylation	Hypo	d0	0
Memory_hypomethylation	Hypo	d0	0
Memory_hypomethylation	Hypo	d0	0
Memory_hypomethylation	Hypo	d0	0
Aberrant_hypermethylation	Hyper	d0	0
Memory_hypomethylation	Hypo	d0	0
Memory_hypomethylation	Hypo	d0	0
Partial_hypomethylation_memory	Hypo	d0	0
Memory_hypomethylation	Hypo	d0	0
Partial_hypomethylation_memory	Hypo	d0	0
Aberrant_hypermethylation	Hyper	d0	0
Memory_hypomethylation	Hypo	d0	0
Aberrant_hypermethylation	Hyper	d0	0
Memory_hypomethylation	Hypo	d0	0
Memory_hypomethylation	Hypo	d0	0
Partial_hypomethylation_memory	Hypo	d0	0
Memory_hypomethylation	Hypo	d0	0
Memory_hypomethylation	Hypo	d0	0
Memory_hypomethylation	Hypo	d0	0
Memory_hypomethylation	Hypo	d0	0
Memory_hypomethylation	Hypo	d0	0
Memory_hypomethylation	Hypo	d0	0
Memory_hypomethylation	Hypo	d0	0
Partial_hypomethylation_memory	Hypo	d0	0
Memory_hypomethylation	Hypo	d0	0
Partial_hypermethyation_memory	Hyper	d0	0
Aberrant_hypermethylation	Hyper	d0	0
Memory_hypomethylation	Hypo	d0	0
Memory_hypomethylation	Hypo	d0	0
Aberrant_hypomethylation	Hypo	d0	0
Partial_hypomethylation_memory	Hypo	d0	0
Memory_hypomethylation	Hypo	d0	0
Memory_hypomethylation	Hypo	d0	0
Memory_hypomethylation	Hypo	d0	0
Memory_hypomethylation	Hypo	d0	0
Partial_hypomethylation_memory	Hypo	d0	0
Aberrant_hypermethylation	Hyper	d0	0
Memory_hypomethylation	Hypo	d0	0
Memory_hypomethylation	Hypo	d0	0
Partial_hypomethylation_memory	Hypo	d0	0
Partial_hypomethylation_memory	Hypo	d0	0
Memory_hypomethylation	Hypo	d0	0
Memory_hypomethylation	Hypo	d0	0
Memory_hypomethylation	Hypo	d0	0
Memory_hypomethylation	Hypo	d0	0
Partial_hypomethylation_memory	Hypo	d0	0
Memory_hypomethylation	Hypo	d0	0
Partial_hypomethylation_memory	Hypo	d0	0
Memory_hypomethylation	Hypo	d0	0
Partial_hypomethylation_memory	Hypo	d0	0
Memory_hypermethylation	Hyper	d0	0
Memory_hypomethylation	Hypo	d0	0
Memory_hypomethylation	Hypo	d0	0
Memory_hypomethylation	Hypo	d0	0
Partial_hypomethylation_memory	Hypo	d0	0
Partial_hypomethylation_memory	Hypo	d0	0
Memory_hypomethylation	Hypo	d0	0
Memory_hypomethylation	Hypo	d0	0
Aberrant_hypomethylation	Hypo	d0	0
Memory_hypomethylation	Hypo	d0	0
Memory_hypomethylation	Hypo	d0	0
Memory_hypomethylation	Hypo	d0	0
Memory_hypomethylation	Hypo	d0	0
Memory_hypomethylation	Hypo	d0	0
Partial_hypomethylation_memory	Hypo	d0	0
Memory_hypomethylation	Hypo	d0	0
Memory_hypomethylation	Hypo	d0	0
Partial_hypomethylation_memory	Hypo	d0	0
Memory_hypermethylation	Hyper	d0	0
Memory_hypomethylation	Hypo	d0	0
Memory_hypomethylation	Hypo	d0	0
Memory_hypomethylation	Hypo	d0	0
Memory_hypomethylation	Hypo	d0	0
Memory_hypomethylation	Hypo	d0	0
Partial_hypomethylation_memory	Hypo	d0	0
Memory_hypomethylation	Hypo	d0	0
Memory_hypermethylation	Hyper	d0	0
Memory_hypomethylation	Hypo	d0	0
Partial_hypomethylation_memory	Hypo	d0	0
Partial_hypomethylation_memory	Hypo	d0	0
Memory_hypomethylation	Hypo	d0	0
Memory_hypomethylation	Hypo	d0	0
Memory_hypomethylation	Hypo	d0	0
Aberrant_hypomethylation	Hypo	d0	0
Partial_hypomethylation_memory	Hypo	d0	0
Memory_hypomethylation	Hypo	d0	0
Memory_hypomethylation	Hypo	d0	0
Memory_hypomethylation	Hypo	d0	0
Memory_hypomethylation	Hypo	d0	0
Memory_hypomethylation	Hypo	d0	0
Memory_hypomethylation	Hypo	d0	0
Memory_hypomethylation	Hypo	d0	0
Memory_hypomethylation	Hypo	d0	0
Memory_hypomethylation	Hypo	d0	0
Memory_hypomethylation	Hypo	d0	0
Partial_hypomethylation_memory	Hypo	d0	0
Partial_hypomethylation_memory	Hypo	d0	0
Partial_hypomethylation_memory	Hypo	d0	0
Memory_hypomethylation	Hypo	d0	0
Memory_hypomethylation	Hypo	d0	0
Memory_hypomethylation	Hypo	d0	0
Partial_hypomethylation_memory	Hypo	d0	0
Aberrant_hypermethylation	Hyper	d0	0
Aberrant_hypomethylation	Hypo	d0	0
Partial_hypomethylation_memory	Hypo	d0	0
Partial_hypomethylation_memory	Hypo	d0	0
Partial_hypomethylation_memory	Hypo	d0	0
Memory_hypermethylation	Hyper	d0	0
Memory_hypomethylation	Hypo	d0	0
Memory_hypomethylation	Hypo	d0	0
Memory_hypomethylation	Hypo	d0	0
Memory_hypomethylation	Hypo	d0	0
Partial_hypomethylation_memory	Hypo	d0	0
Memory_hypomethylation	Hypo	d0	0
Partial_hypomethylation_memory	Hypo	d0	0
Memory_hypomethylation	Hypo	d0	0
Memory_hypomethylation	Hypo	d0	0
Memory_hypomethylation	Hypo	d0	0
Memory_hypomethylation	Hypo	d0	0
Aberrant_hypermethylation	Hyper	d0	0
Memory_hypomethylation	Hypo	d0	0
Partial_hypomethylation_memory	Hypo	d0	0
Memory_hypomethylation	Hypo	d0	0
Memory_hypermethylation	Hyper	d0	0
Aberrant_hypomethylation	Hypo	d0	0
Partial_hypomethylation_memory	Hypo	d0	0
Memory_hypomethylation	Hypo	d0	0
Memory_hypomethylation	Hypo	d0	0
Memory_hypomethylation	Hypo	d0	0
Partial_hypomethylation_memory	Hypo	d0	0
Memory_hypomethylation	Hypo	d0	0
Memory_hypomethylation	Hypo	d0	0
Partial_hypomethylation_memory	Hypo	d0	0
Memory_hypomethylation	Hypo	d0	0
Memory_hypomethylation	Hypo	d0	0
Memory_hypomethylation	Hypo	d0	0
Aberrant_hypomethylation	Hypo	d0	0
Memory_hypomethylation	Hypo	d0	0
Aberrant_hypomethylation	Hypo	d0	0
Memory_hypomethylation	Hypo	d0	0
Partial_hypomethylation_memory	Hypo	d0	0
Memory_hypomethylation	Hypo	d0	0
Partial_hypomethylation_memory	Hypo	d0	0
Memory_hypomethylation	Hypo	d0	0
Memory_hypomethylation	Hypo	d0	0
Memory_hypomethylation	Hypo	d0	0
Memory_hypomethylation	Hypo	d0	0
Aberrant_hypermethylation	Hyper	d0	0
Memory_hypomethylation	Hypo	d0	0
Memory_hypomethylation	Hypo	d0	0
Memory_hypomethylation	Hypo	d0	0
Partial_hypomethylation_memory	Hypo	d0	0
Memory_hypomethylation	Hypo	d0	0
Memory_hypomethylation	Hypo	d0	0
Partial_hypomethylation_memory	Hypo	d0	0
Memory_hypomethylation	Hypo	d0	0
Aberrant_hypomethylation	Hypo	d0	0
Memory_hypomethylation	Hypo	d0	0
Memory_hypomethylation	Hypo	d0	0
Partial_hypomethylation_memory	Hypo	d0	0
Memory_hypomethylation	Hypo	d0	0
Memory_hypomethylation	Hypo	d0	0
Memory_hypomethylation	Hypo	d0	0
Partial_hypomethylation_memory	Hypo	d0	0
Partial_hypomethylation_memory	Hypo	d0	0
Memory_hypermethylation	Hyper	d0	0
Memory_hypomethylation	Hypo	d0	0
Memory_hypermethylation	Hyper	d0	0
Partial_hypomethylation_memory	Hypo	d0	0
Aberrant_hypermethylation	Hyper	d0	0
Memory_hypomethylation	Hypo	d0	0
Memory_hypomethylation	Hypo	d0	0
Memory_hypomethylation	Hypo	d0	0
Aberrant_hypomethylation	Hypo	d0	0
Partial_hypomethylation_memory	Hypo	d0	0
Memory_hypomethylation	Hypo	d0	0
Memory_hypomethylation	Hypo	d0	0
Memory_hypomethylation	Hypo	d0	0
Memory_hypomethylation	Hypo	d0	0
Memory_hypermethylation	Hyper	d0	0
Memory_hypomethylation	Hypo	d0	0
Memory_hypomethylation	Hypo	d0	0
Memory_hypomethylation	Hypo	d0	0
Memory_hypermethylation	Hyper	d0	0
Aberrant_hypomethylation	Hypo	d0	0
Memory_hypomethylation	Hypo	d0	0
Partial_hypomethylation_memory	Hypo	d0	0
Aberrant_hypermethylation	Hyper	d0	0
Memory_hypomethylation	Hypo	d0	0
Aberrant_hypomethylation	Hypo	d0	0
Memory_hypomethylation	Hypo	d0	0
Memory_hypomethylation	Hypo	d0	0
Memory_hypomethylation	Hypo	d0	0
Memory_hypomethylation	Hypo	d0	0
Memory_hypomethylation	Hypo	d0	0
Memory_hypomethylation	Hypo	d0	0
Memory_hypomethylation	Hypo	d0	0
Memory_hypomethylation	Hypo	d0	0
Memory_hypomethylation	Hypo	d0	0
Memory_hypomethylation	Hypo	d0	0
Partial_hypomethylation_memory	Hypo	d0	0
Memory_hypomethylation	Hypo	d0	0
Memory_hypomethylation	Hypo	d0	0
Memory_hypomethylation	Hypo	d0	0
Partial_hypomethylation_memory	Hypo	d0	0
Aberrant_hypermethylation	Hyper	d0	0
Memory_hypomethylation	Hypo	d0	0
Memory_hypomethylation	Hypo	d0	0
Memory_hypomethylation	Hypo	d0	0
Memory_hypomethylation	Hypo	d0	0
Aberrant_hypomethylation	Hypo	d0	0
Memory_hypermethylation	Hyper	d0	0
Partial_hypomethylation_memory	Hypo	d0	0
Memory_hypomethylation	Hypo	d0	0
Memory_hypermethylation	Hyper	d0	0
Memory_hypomethylation	Hypo	d0	0
Memory_hypomethylation	Hypo	d0	0
Memory_hypomethylation	Hypo	d0	0
Memory_hypomethylation	Hypo	d0	0
Partial_hypomethylation_memory	Hypo	d0	0
Partial_hypomethylation_memory	Hypo	d0	0
Memory_hypomethylation	Hypo	d0	0
Memory_hypomethylation	Hypo	d0	0
Memory_hypomethylation	Hypo	d0	0
Memory_hypomethylation	Hypo	d0	0
Aberrant_hypomethylation	Hypo	d0	0
Memory_hypomethylation	Hypo	d0	0
Memory_hypomethylation	Hypo	d0	0
Memory_hypomethylation	Hypo	d0	0
Partial_hypomethylation_memory	Hypo	d0	0
Memory_hypomethylation	Hypo	d0	0
Memory_hypomethylation	Hypo	d0	0
Memory_hypomethylation	Hypo	d0	0
Memory_hypermethylation	Hyper	d0	0
Aberrant_hypomethylation	Hypo	d0	0
Memory_hypomethylation	Hypo	d0	0
Memory_hypomethylation	Hypo	d0	0
Memory_hypermethylation	Hyper	d0	0
Memory_hypomethylation	Hypo	d0	0
Memory_hypomethylation	Hypo	d0	0
Partial_hypomethylation_memory	Hypo	d0	0
Memory_hypomethylation	Hypo	d0	0
Memory_hypermethylation	Hyper	d0	0
Partial_hypomethylation_memory	Hypo	d0	0
Partial_hypermethyation_memory	Hyper	d0	0
Memory_hypomethylation	Hypo	d0	0
Partial_hypomethylation_memory	Hypo	d0	0
Partial_hypomethylation_memory	Hypo	d0	0
Memory_hypomethylation	Hypo	d0	0
Aberrant_hypomethylation	Hypo	d0	0
Partial_hypermethyation_memory	Hyper	d0	0
Memory_hypomethylation	Hypo	d0	0
Partial_hypomethylation_memory	Hypo	d0	0
Memory_hypomethylation	Hypo	d0	0
Memory_hypomethylation	Hypo	d0	0
Memory_hypermethylation	Hyper	d0	0
Aberrant_hypomethylation	Hypo	d0	0
Aberrant_hypermethylation	Hyper	d0	0
Aberrant_hypomethylation	Hypo	d0	0
Memory_hypomethylation	Hypo	d0	0
Memory_hypomethylation	Hypo	d0	0
Memory_hypomethylation	Hypo	d0	0
Aberrant_hypomethylation	Hypo	d0	0
Memory_hypomethylation	Hypo	d0	0
Memory_hypomethylation	Hypo	d0	0
Memory_hypomethylation	Hypo	d0	0
Partial_hypomethylation_memory	Hypo	d0	0
Partial_hypomethylation_memory	Hypo	d0	0
Memory_hypomethylation	Hypo	d0	0
Memory_hypomethylation	Hypo	d0	0
Memory_hypomethylation	Hypo	d0	0
Partial_hypomethylation_memory	Hypo	d0	0
Memory_hypomethylation	Hypo	d0	0
Memory_hypomethylation	Hypo	d0	0
Memory_hypomethylation	Hypo	d0	0
Memory_hypomethylation	Hypo	d0	0
Partial_hypomethylation_memory	Hypo	d0	0
Memory_hypomethylation	Hypo	d0	0
Partial_hypomethylation_memory	Hypo	d0	0
Memory_hypomethylation	Hypo	d0	0
Memory_hypomethylation	Hypo	d0	0
Memory_hypomethylation	Hypo	d0	0
Memory_hypomethylation	Hypo	d0	0
Memory_hypomethylation	Hypo	d0	0
Aberrant_hypomethylation	Hypo	d0	0
Memory_hypomethylation	Hypo	d0	0
Memory_hypomethylation	Hypo	d0	0
Partial_hypomethylation_memory	Hypo	d0	0
Partial_hypomethylation_memory	Hypo	d0	0
Memory_hypomethylation	Hypo	d0	0
Memory_hypomethylation	Hypo	d0	0
Memory_hypomethylation	Hypo	d0	0
Memory_hypomethylation	Hypo	d0	0
Memory_hypomethylation	Hypo	d0	0
Partial_hypomethylation_memory	Hypo	d0	0
Partial_hypomethylation_memory	Hypo	d0	0
Memory_hypomethylation	Hypo	d0	0
Aberrant_hypermethylation	Hyper	d0	0
Memory_hypomethylation	Hypo	d0	0
Memory_hypomethylation	Hypo	d0	0
Partial_hypomethylation_memory	Hypo	d0	0
Partial_hypomethylation_memory	Hypo	d0	0
Memory_hypomethylation	Hypo	d0	0
Aberrant_hypermethylation	Hyper	d0	0
Memory_hypomethylation	Hypo	d0	0
Memory_hypomethylation	Hypo	d0	0
Memory_hypomethylation	Hypo	d0	0
Memory_hypomethylation	Hypo	d0	0
Memory_hypomethylation	Hypo	d0	0
Aberrant_hypermethylation	Hyper	d0	0
Aberrant_hypermethylation	Hyper	d0	0
Aberrant_hypermethylation	Hyper	d0	0
Memory_hypomethylation	Hypo	d0	0
Memory_hypomethylation	Hypo	d0	0
Aberrant_hypomethylation	Hypo	d0	0
Memory_hypomethylation	Hypo	d0	0
Memory_hypomethylation	Hypo	d0	0
Memory_hypomethylation	Hypo	d0	0
Partial_hypomethylation_memory	Hypo	d0	0
Memory_hypomethylation	Hypo	d0	0
Memory_hypomethylation	Hypo	d0	0
Memory_hypomethylation	Hypo	d0	0
Memory_hypomethylation	Hypo	d0	0
Partial_hypomethylation_memory	Hypo	d0	0
Memory_hypomethylation	Hypo	d0	0
Memory_hypomethylation	Hypo	d0	0
Partial_hypomethylation_memory	Hypo	d0	0
Memory_hypomethylation	Hypo	d0	0
Memory_hypomethylation	Hypo	d0	0
Memory_hypermethylation	Hyper	d0	0
Partial_hypomethylation_memory	Hypo	d0	0
Memory_hypomethylation	Hypo	d0	0
Partial_hypomethylation_memory	Hypo	d0	0
Memory_hypomethylation	Hypo	d0	0
Memory_hypomethylation	Hypo	d0	0
Memory_hypomethylation	Hypo	d0	0
Aberrant_hypermethylation	Hyper	d0	0
Memory_hypomethylation	Hypo	d0	0
Memory_hypomethylation	Hypo	d0	0
Aberrant_hypermethylation	Hyper	d0	0
Memory_hypomethylation	Hypo	d0	0
Memory_hypomethylation	Hypo	d0	0
Memory_hypomethylation	Hypo	d0	0
Memory_hypomethylation	Hypo	d0	0
Memory_hypomethylation	Hypo	d0	0
Memory_hypomethylation	Hypo	d0	0
Partial_hypomethylation_memory	Hypo	d0	0
Partial_hypomethylation_memory	Hypo	d0	0
Aberrant_hypomethylation	Hypo	d0	0
Aberrant_hypomethylation	Hypo	d0	0
Aberrant_hypermethylation	Hyper	d0	0
Memory_hypermethylation	Hyper	d0	0
Memory_hypomethylation	Hypo	d0	0
Memory_hypomethylation	Hypo	d0	0
Memory_hypomethylation	Hypo	d0	0
Partial_hypomethylation_memory	Hypo	d0	0
Partial_hypomethylation_memory	Hypo	d0	0
Memory_hypomethylation	Hypo	d0	0
Memory_hypomethylation	Hypo	d0	0
Partial_hypomethylation_memory	Hypo	d0	0
Partial_hypomethylation_memory	Hypo	d0	0
Memory_hypomethylation	Hypo	d0	0
Memory_hypermethylation	Hyper	d0	0
Partial_hypomethylation_memory	Hypo	d0	0
Memory_hypomethylation	Hypo	d0	0
Partial_hypomethylation_memory	Hypo	d0	0
Partial_hypomethylation_memory	Hypo	d0	0
Memory_hypomethylation	Hypo	d0	0
Partial_hypermethyation_memory	Hyper	d0	0
Partial_hypomethylation_memory	Hypo	d0	0
Memory_hypomethylation	Hypo	d0	0
Aberrant_hypomethylation	Hypo	d0	0
Aberrant_hypomethylation	Hypo	d0	0
Memory_hypomethylation	Hypo	d0	0
Aberrant_hypermethylation	Hyper	d0	0
Memory_hypomethylation	Hypo	d0	0
Memory_hypomethylation	Hypo	d0	0
Partial_hypomethylation_memory	Hypo	d0	0
Memory_hypomethylation	Hypo	d0	0
Memory_hypomethylation	Hypo	d0	0
Memory_hypomethylation	Hypo	d0	0
Memory_hypomethylation	Hypo	d0	0
Memory_hypomethylation	Hypo	d0	0
Memory_hypomethylation	Hypo	d0	0
Memory_hypomethylation	Hypo	d0	0
Aberrant_hypermethylation	Hyper	d0	0
Partial_hypomethylation_memory	Hypo	d0	0
Memory_hypomethylation	Hypo	d0	0
Memory_hypomethylation	Hypo	d0	0
Partial_hypomethylation_memory	Hypo	d0	0
Partial_hypomethylation_memory	Hypo	d0	0
Partial_hypomethylation_memory	Hypo	d0	0
Memory_hypomethylation	Hypo	d0	0
Memory_hypomethylation	Hypo	d0	0
Aberrant_hypermethylation	Hyper	d0	0
Aberrant_hypomethylation	Hypo	d0	0
Memory_hypomethylation	Hypo	d0	0
Memory_hypomethylation	Hypo	d0	0
Memory_hypomethylation	Hypo	d0	0
Memory_hypomethylation	Hypo	d0	0
Memory_hypomethylation	Hypo	d0	0
Memory_hypomethylation	Hypo	d0	0
Memory_hypomethylation	Hypo	d0	0
Partial_hypomethylation_memory	Hypo	d0	0
Memory_hypomethylation	Hypo	d0	0
Memory_hypomethylation	Hypo	d0	0
Memory_hypomethylation	Hypo	d0	0
Memory_hypomethylation	Hypo	d0	0
Memory_hypomethylation	Hypo	d0	0
Memory_hypomethylation	Hypo	d0	0
Memory_hypomethylation	Hypo	d0	0
Memory_hypomethylation	Hypo	d0	0
Memory_hypomethylation	Hypo	d0	0
Memory_hypomethylation	Hypo	d0	0
Partial_hypomethylation_memory	Hypo	d0	0
Partial_hypomethylation_memory	Hypo	d0	0
Memory_hypomethylation	Hypo	d0	0
Memory_hypomethylation	Hypo	d0	0
Memory_hypomethylation	Hypo	d0	0
Partial_hypomethylation_memory	Hypo	d0	0
Partial_hypomethylation_memory	Hypo	d0	0
Memory_hypomethylation	Hypo	d0	0
Partial_hypomethylation_memory	Hypo	d0	0
Memory_hypomethylation	Hypo	d0	0
Partial_hypomethylation_memory	Hypo	d0	0
Partial_hypomethylation_memory	Hypo	d0	0
Memory_hypomethylation	Hypo	d0	0
Memory_hypomethylation	Hypo	d0	0
Memory_hypomethylation	Hypo	d0	0
Partial_hypomethylation_memory	Hypo	d0	0
Aberrant_hypermethylation	Hyper	d0	0
Memory_hypomethylation	Hypo	d0	0
Partial_hypomethylation_memory	Hypo	d0	0
Memory_hypomethylation	Hypo	d0	0
Aberrant_hypermethylation	Hyper	d0	0
Memory_hypomethylation	Hypo	d0	0
Memory_hypermethylation	Hyper	d0	0
Memory_hypomethylation	Hypo	d0	0
Memory_hypomethylation	Hypo	d0	0
Memory_hypomethylation	Hypo	d0	0
Memory_hypomethylation	Hypo	d0	0
Memory_hypomethylation	Hypo	d0	0
Memory_hypomethylation	Hypo	d0	0
Memory_hypermethylation	Hyper	d0	0
Partial_hypomethylation_memory	Hypo	d0	0
Memory_hypomethylation	Hypo	d0	0
Memory_hypomethylation	Hypo	d0	0
Memory_hypermethylation	Hyper	d0	0
Memory_hypomethylation	Hypo	d0	0
Partial_hypomethylation_memory	Hypo	d0	0
Memory_hypomethylation	Hypo	d0	0
Memory_hypomethylation	Hypo	d0	0
Partial_hypomethylation_memory	Hypo	d0	0
Memory_hypomethylation	Hypo	d0	0
Memory_hypomethylation	Hypo	d0	0
Memory_hypomethylation	Hypo	d0	0
Partial_hypomethylation_memory	Hypo	d0	0
Partial_hypomethylation_memory	Hypo	d0	0
Memory_hypomethylation	Hypo	d0	0
Aberrant_hypomethylation	Hypo	d0	0
Memory_hypomethylation	Hypo	d0	0
Partial_hypomethylation_memory	Hypo	d0	0
Memory_hypomethylation	Hypo	d0	0
Partial_hypomethylation_memory	Hypo	d0	0
Aberrant_hypermethylation	Hyper	d0	0
Memory_hypomethylation	Hypo	d0	0
Partial_hypomethylation_memory	Hypo	d0	0
Partial_hypomethylation_memory	Hypo	d0	0
Memory_hypomethylation	Hypo	d0	0
Partial_hypomethylation_memory	Hypo	d0	0
Memory_hypermethylation	Hyper	d0	0
Memory_hypomethylation	Hypo	d0	0
Memory_hypomethylation	Hypo	d0	0
Memory_hypomethylation	Hypo	d0	0
Memory_hypomethylation	Hypo	d0	0
Memory_hypomethylation	Hypo	d0	0
Memory_hypomethylation	Hypo	d0	0
Memory_hypomethylation	Hypo	d0	0
Memory_hypomethylation	Hypo	d0	0
Memory_hypomethylation	Hypo	d0	0
Aberrant_hypermethylation	Hyper	d0	0
Partial_hypomethylation_memory	Hypo	d0	0
Memory_hypomethylation	Hypo	d0	0
Aberrant_hypermethylation	Hyper	d0	0
Memory_hypomethylation	Hypo	d0	0
Partial_hypomethylation_memory	Hypo	d0	0
Partial_hypomethylation_memory	Hypo	d0	0
Memory_hypomethylation	Hypo	d0	0
Memory_hypomethylation	Hypo	d0	0
Aberrant_hypomethylation	Hypo	d0	0
Partial_hypomethylation_memory	Hypo	d0	0
Memory_hypomethylation	Hypo	d0	0
Memory_hypomethylation	Hypo	d0	0
Memory_hypomethylation	Hypo	d0	0
Memory_hypomethylation	Hypo	d0	0
Memory_hypomethylation	Hypo	d0	0
Partial_hypomethylation_memory	Hypo	d0	0
Memory_hypomethylation	Hypo	d0	0
Partial_hypomethylation_memory	Hypo	d0	0
Memory_hypomethylation	Hypo	d0	0
Memory_hypomethylation	Hypo	d0	0
Aberrant_hypomethylation	Hypo	d0	0
Aberrant_hypomethylation	Hypo	d0	0
Memory_hypomethylation	Hypo	d0	0
Memory_hypomethylation	Hypo	d0	0
Memory_hypomethylation	Hypo	d0	0
Memory_hypomethylation	Hypo	d0	0
Memory_hypomethylation	Hypo	d0	0
Partial_hypomethylation_memory	Hypo	d0	0
Memory_hypomethylation	Hypo	d0	0
Partial_hypomethylation_memory	Hypo	d0	0
Memory_hypermethylation	Hyper	d0	0
Memory_hypomethylation	Hypo	d0	0
Memory_hypomethylation	Hypo	d0	0
Memory_hypermethylation	Hyper	d0	0
Memory_hypomethylation	Hypo	d0	0
Aberrant_hypermethylation	Hyper	d0	0
Memory_hypomethylation	Hypo	d0	0
Memory_hypomethylation	Hypo	d0	0
Memory_hypomethylation	Hypo	d0	0
Memory_hypomethylation	Hypo	d0	0
Partial_hypomethylation_memory	Hypo	d0	0
Memory_hypomethylation	Hypo	d0	0
Partial_hypomethylation_memory	Hypo	d0	0
Memory_hypomethylation	Hypo	d0	0
Memory_hypomethylation	Hypo	d0	0
Partial_hypomethylation_memory	Hypo	d0	0
Partial_hypomethylation_memory	Hypo	d0	0
Memory_hypomethylation	Hypo	d0	0
Memory_hypermethylation	Hyper	d0	0
Memory_hypomethylation	Hypo	d0	0
Partial_hypomethylation_memory	Hypo	d0	0
Partial_hypermethyation_memory	Hyper	d0	0
Memory_hypomethylation	Hypo	d0	0
Memory_hypomethylation	Hypo	d0	0
Memory_hypomethylation	Hypo	d0	0
Aberrant_hypermethylation	Hyper	d0	0
Memory_hypomethylation	Hypo	d0	0
Aberrant_hypermethylation	Hyper	d0	0
Aberrant_hypermethylation	Hyper	d0	0
Aberrant_hypomethylation	Hypo	d0	0
Memory_hypomethylation	Hypo	d0	0
Memory_hypomethylation	Hypo	d0	0
Memory_hypomethylation	Hypo	d0	0
Memory_hypomethylation	Hypo	d0	0
Memory_hypomethylation	Hypo	d0	0
Partial_hypomethylation_memory	Hypo	d0	0
Partial_hypomethylation_memory	Hypo	d0	0
Memory_hypomethylation	Hypo	d0	0
Memory_hypomethylation	Hypo	d0	0
Memory_hypomethylation	Hypo	d0	0
Memory_hypomethylation	Hypo	d0	0
Memory_hypomethylation	Hypo	d0	0
Memory_hypomethylation	Hypo	d0	0
Partial_hypomethylation_memory	Hypo	d0	0
Partial_hypomethylation_memory	Hypo	d0	0
Memory_hypomethylation	Hypo	d0	0
Memory_hypomethylation	Hypo	d0	0
Memory_hypomethylation	Hypo	d0	0
Partial_hypomethylation_memory	Hypo	d0	0
Memory_hypomethylation	Hypo	d0	0
Memory_hypermethylation	Hyper	d0	0
Partial_hypomethylation_memory	Hypo	d0	0
Partial_hypomethylation_memory	Hypo	d0	0
Memory_hypermethylation	Hyper	d0	0
Memory_hypomethylation	Hypo	d0	0
Memory_hypomethylation	Hypo	d0	0
Memory_hypomethylation	Hypo	d0	0
Aberrant_hypomethylation	Hypo	d0	0
Memory_hypomethylation	Hypo	d0	0
Aberrant_hypermethylation	Hyper	d0	0
Memory_hypomethylation	Hypo	d0	0
Memory_hypomethylation	Hypo	d0	0
Memory_hypomethylation	Hypo	d0	0
Partial_hypomethylation_memory	Hypo	d0	0
Memory_hypomethylation	Hypo	d0	0
Aberrant_hypomethylation	Hypo	d0	0
Memory_hypomethylation	Hypo	d0	0
Memory_hypomethylation	Hypo	d0	0
Memory_hypomethylation	Hypo	d0	0
Memory_hypomethylation	Hypo	d0	0
Memory_hypomethylation	Hypo	d0	0
Memory_hypomethylation	Hypo	d0	0
Memory_hypomethylation	Hypo	d0	0
Memory_hypomethylation	Hypo	d0	0
Partial_hypomethylation_memory	Hypo	d0	0
Partial_hypomethylation_memory	Hypo	d0	0
Memory_hypomethylation	Hypo	d0	0
Memory_hypomethylation	Hypo	d0	0
Partial_hypomethylation_memory	Hypo	d0	0
Memory_hypomethylation	Hypo	d0	0
Memory_hypomethylation	Hypo	d0	0
Memory_hypomethylation	Hypo	d0	0
Memory_hypomethylation	Hypo	d0	0
Memory_hypomethylation	Hypo	d0	0
Memory_hypomethylation	Hypo	d0	0
Partial_hypomethylation_memory	Hypo	d0	0
Memory_hypomethylation	Hypo	d0	0
Memory_hypomethylation	Hypo	d0	0
Partial_hypomethylation_memory	Hypo	d0	0
Aberrant_hypomethylation	Hypo	d0	0
Partial_hypomethylation_memory	Hypo	d0	0
Memory_hypomethylation	Hypo	d0	0
Memory_hypomethylation	Hypo	d0	0
Memory_hypomethylation	Hypo	d0	0
Partial_hypomethylation_memory	Hypo	d0	0
Memory_hypomethylation	Hypo	d0	0
Partial_hypomethylation_memory	Hypo	d0	0
Partial_hypomethylation_memory	Hypo	d0	0
Aberrant_hypermethylation	Hyper	d0	0
Memory_hypomethylation	Hypo	d0	0
Memory_hypomethylation	Hypo	d0	0
Aberrant_hypermethylation	Hyper	d0	0
Memory_hypomethylation	Hypo	d0	0
Memory_hypomethylation	Hypo	d0	0
Aberrant_hypermethylation	Hyper	d0	0
Aberrant_hypomethylation	Hypo	d0	0
Memory_hypomethylation	Hypo	d0	0
Partial_hypomethylation_memory	Hypo	d0	0
Partial_hypomethylation_memory	Hypo	d0	0
Memory_hypomethylation	Hypo	d0	0
Memory_hypomethylation	Hypo	d0	0
Aberrant_hypermethylation	Hyper	d0	0
Memory_hypomethylation	Hypo	d0	0
Partial_hypomethylation_memory	Hypo	d0	0
Memory_hypermethylation	Hyper	d0	0
Memory_hypomethylation	Hypo	d0	0
Aberrant_hypermethylation	Hyper	d0	0
Memory_hypomethylation	Hypo	d0	0
Memory_hypomethylation	Hypo	d0	0
Partial_hypermethyation_memory	Hyper	d0	0
Aberrant_hypermethylation	Hyper	d0	0
Partial_hypomethylation_memory	Hypo	d0	0
Memory_hypomethylation	Hypo	d0	0
Partial_hypomethylation_memory	Hypo	d0	0
Partial_hypomethylation_memory	Hypo	d0	0
Memory_hypermethylation	Hyper	d0	0
Memory_hypomethylation	Hypo	d0	0
Memory_hypomethylation	Hypo	d0	0
Memory_hypomethylation	Hypo	d0	0
Memory_hypomethylation	Hypo	d0	0
Aberrant_hypermethylation	Hyper	d0	0
Memory_hypermethylation	Hyper	d0	0
Memory_hypomethylation	Hypo	d0	0
Memory_hypomethylation	Hypo	d0	0
Partial_hypomethylation_memory	Hypo	d0	0
Partial_hypomethylation_memory	Hypo	d0	0
Memory_hypomethylation	Hypo	d0	0
Memory_hypomethylation	Hypo	d0	0
Memory_hypomethylation	Hypo	d0	0
Memory_hypomethylation	Hypo	d0	0
Memory_hypomethylation	Hypo	d0	0
Memory_hypomethylation	Hypo	d0	0
Partial_hypomethylation_memory	Hypo	d0	0
Memory_hypomethylation	Hypo	d0	0
Memory_hypomethylation	Hypo	d0	0
Memory_hypomethylation	Hypo	d0	0
Memory_hypomethylation	Hypo	d0	0
Memory_hypomethylation	Hypo	d0	0
Memory_hypomethylation	Hypo	d0	0
Memory_hypomethylation	Hypo	d0	0
Memory_hypomethylation	Hypo	d0	0
Partial_hypomethylation_memory	Hypo	d0	0
Memory_hypomethylation	Hypo	d0	0
Memory_hypomethylation	Hypo	d0	0
Aberrant_hypermethylation	Hyper	d0	0
Memory_hypomethylation	Hypo	d0	0
Partial_hypomethylation_memory	Hypo	d0	0
Memory_hypermethylation	Hyper	d0	0
Memory_hypomethylation	Hypo	d0	0
Partial_hypomethylation_memory	Hypo	d0	0
Partial_hypomethylation_memory	Hypo	d0	0
Partial_hypomethylation_memory	Hypo	d0	0
Memory_hypomethylation	Hypo	d0	0
Memory_hypomethylation	Hypo	d0	0
Partial_hypomethylation_memory	Hypo	d0	0
Partial_hypomethylation_memory	Hypo	d0	0
Memory_hypomethylation	Hypo	d0	0
Memory_hypomethylation	Hypo	d0	0
Memory_hypomethylation	Hypo	d0	0
Partial_hypomethylation_memory	Hypo	d0	0
Memory_hypomethylation	Hypo	d0	0
Memory_hypomethylation	Hypo	d0	0
Partial_hypomethylation_memory	Hypo	d0	0
Partial_hypomethylation_memory	Hypo	d0	0
Partial_hypomethylation_memory	Hypo	d0	0
Partial_hypomethylation_memory	Hypo	d0	0
Partial_hypomethylation_memory	Hypo	d0	0
Memory_hypomethylation	Hypo	d0	0
Partial_hypomethylation_memory	Hypo	d0	0
Memory_hypomethylation	Hypo	d0	0
Partial_hypomethylation_memory	Hypo	d0	0
Memory_hypomethylation	Hypo	d0	0
Memory_hypomethylation	Hypo	d0	0
Memory_hypomethylation	Hypo	d0	0
Partial_hypomethylation_memory	Hypo	d0	0
Memory_hypomethylation	Hypo	d0	0
Memory_hypomethylation	Hypo	d0	0
Memory_hypomethylation	Hypo	d0	0
Partial_hypomethylation_memory	Hypo	d0	0
Memory_hypomethylation	Hypo	d0	0
Aberrant_hypermethylation	Hyper	d0	0
Memory_hypomethylation	Hypo	d0	0
Memory_hypomethylation	Hypo	d0	0
Memory_hypermethylation	Hyper	d0	0
Memory_hypomethylation	Hypo	d0	0
Memory_hypermethylation	Hyper	d0	0
Memory_hypomethylation	Hypo	d0	0
Partial_hypomethylation_memory	Hypo	d0	0
Memory_hypomethylation	Hypo	d0	0
Memory_hypomethylation	Hypo	d0	0
Partial_hypomethylation_memory	Hypo	d0	0
Memory_hypomethylation	Hypo	d0	0
Memory_hypomethylation	Hypo	d0	0
Memory_hypomethylation	Hypo	d0	0
Memory_hypomethylation	Hypo	d0	0
Partial_hypomethylation_memory	Hypo	d0	0
Memory_hypomethylation	Hypo	d0	0
Memory_hypermethylation	Hyper	d0	0
Memory_hypermethylation	Hyper	d0	0
Memory_hypomethylation	Hypo	d0	0
Memory_hypomethylation	Hypo	d0	0
Memory_hypomethylation	Hypo	d0	0
Partial_hypomethylation_memory	Hypo	d0	0
Aberrant_hypermethylation	Hyper	d0	0
Memory_hypomethylation	Hypo	d0	0
Memory_hypomethylation	Hypo	d0	0
Partial_hypomethylation_memory	Hypo	d0	0
Memory_hypomethylation	Hypo	d0	0
Memory_hypomethylation	Hypo	d0	0
Partial_hypomethylation_memory	Hypo	d0	0
Memory_hypomethylation	Hypo	d0	0
Memory_hypermethylation	Hyper	d0	0
Partial_hypomethylation_memory	Hypo	d0	0
Memory_hypomethylation	Hypo	d0	0
Memory_hypomethylation	Hypo	d0	0
Memory_hypomethylation	Hypo	d0	0
Partial_hypomethylation_memory	Hypo	d0	0
Memory_hypomethylation	Hypo	d0	0
Memory_hypomethylation	Hypo	d0	0
Memory_hypomethylation	Hypo	d0	0
Partial_hypomethylation_memory	Hypo	d0	0
Aberrant_hypermethylation	Hyper	d0	0
Memory_hypomethylation	Hypo	d0	0
Memory_hypomethylation	Hypo	d0	0
Memory_hypomethylation	Hypo	d0	0
Aberrant_hypomethylation	Hypo	d0	0
Partial_hypomethylation_memory	Hypo	d0	0
Partial_hypomethylation_memory	Hypo	d0	0
Partial_hypomethylation_memory	Hypo	d0	0
Partial_hypomethylation_memory	Hypo	d0	0
Memory_hypomethylation	Hypo	d0	0
Partial_hypomethylation_memory	Hypo	d0	0
Memory_hypomethylation	Hypo	d0	0
Partial_hypomethylation_memory	Hypo	d0	0
Aberrant_hypomethylation	Hypo	d0	0
Aberrant_hypomethylation	Hypo	d0	0
Memory_hypomethylation	Hypo	d0	0
Memory_hypomethylation	Hypo	d0	0
Memory_hypomethylation	Hypo	d0	0
Memory_hypomethylation	Hypo	d0	0
Memory_hypomethylation	Hypo	d0	0
Partial_hypomethylation_memory	Hypo	d0	0
Memory_hypomethylation	Hypo	d0	0
Memory_hypomethylation	Hypo	d0	0
Aberrant_hypermethylation	Hyper	d0	0
Partial_hypomethylation_memory	Hypo	d0	0
Memory_hypomethylation	Hypo	d0	0
Aberrant_hypermethylation	Hyper	d0	0
Memory_hypomethylation	Hypo	d0	0
Partial_hypomethylation_memory	Hypo	d0	0
Memory_hypomethylation	Hypo	d0	0
Memory_hypomethylation	Hypo	d0	0
Memory_hypomethylation	Hypo	d0	0
Partial_hypomethylation_memory	Hypo	d0	0
Memory_hypomethylation	Hypo	d0	0
Aberrant_hypermethylation	Hyper	d0	0
Memory_hypomethylation	Hypo	d0	0
Memory_hypomethylation	Hypo	d0	0
Partial_hypomethylation_memory	Hypo	d0	0
Memory_hypomethylation	Hypo	d0	0
Memory_hypomethylation	Hypo	d0	0
Partial_hypomethylation_memory	Hypo	d0	0
Memory_hypomethylation	Hypo	d0	0
Memory_hypomethylation	Hypo	d0	0
Memory_hypomethylation	Hypo	d0	0
Memory_hypomethylation	Hypo	d0	0
Aberrant_hypomethylation	Hypo	d0	0
Memory_hypomethylation	Hypo	d0	0
Partial_hypomethylation_memory	Hypo	d0	0
Memory_hypomethylation	Hypo	d0	0
Partial_hypomethylation_memory	Hypo	d0	0
Partial_hypomethylation_memory	Hypo	d0	0
Memory_hypomethylation	Hypo	d0	0
Memory_hypomethylation	Hypo	d0	0
Memory_hypomethylation	Hypo	d0	0
Partial_hypomethylation_memory	Hypo	d0	0
Partial_hypomethylation_memory	Hypo	d0	0
Memory_hypomethylation	Hypo	d0	0
Memory_hypomethylation	Hypo	d0	0
Partial_hypomethylation_memory	Hypo	d0	0
Memory_hypomethylation	Hypo	d0	0
Partial_hypomethylation_memory	Hypo	d0	0
Memory_hypomethylation	Hypo	d0	0
Memory_hypomethylation	Hypo	d0	0
Memory_hypomethylation	Hypo	d0	0
Memory_hypomethylation	Hypo	d0	0
Memory_hypermethylation	Hyper	d0	0
Memory_hypomethylation	Hypo	d0	0
Memory_hypomethylation	Hypo	d0	0
Memory_hypomethylation	Hypo	d0	0
Memory_hypomethylation	Hypo	d0	0
Partial_hypomethylation_memory	Hypo	d0	0
Partial_hypomethylation_memory	Hypo	d0	0
Partial_hypomethylation_memory	Hypo	d0	0
Memory_hypomethylation	Hypo	d0	0
Memory_hypermethylation	Hyper	d0	0
Memory_hypomethylation	Hypo	d0	0
Partial_hypomethylation_memory	Hypo	d0	0
Memory_hypomethylation	Hypo	d0	0
Partial_hypomethylation_memory	Hypo	d0	0
Aberrant_hypomethylation	Hypo	d0	0
Aberrant_hypomethylation	Hypo	d0	0
Memory_hypomethylation	Hypo	d0	0
Memory_hypomethylation	Hypo	d0	0
Memory_hypomethylation	Hypo	d0	0
Memory_hypomethylation	Hypo	d0	0
Memory_hypomethylation	Hypo	d0	0
Aberrant_hypermethylation	Hyper	d0	0
Partial_hypomethylation_memory	Hypo	d0	0
Aberrant_hypermethylation	Hyper	d0	0
Memory_hypomethylation	Hypo	d0	0
Memory_hypomethylation	Hypo	d0	0
Memory_hypomethylation	Hypo	d0	0
Memory_hypomethylation	Hypo	d0	0
Aberrant_hypermethylation	Hyper	d0	0
Memory_hypomethylation	Hypo	d0	0
Partial_hypomethylation_memory	Hypo	d0	0
Memory_hypomethylation	Hypo	d0	0
Partial_hypomethylation_memory	Hypo	d0	0
Aberrant_hypomethylation	Hypo	d0	0
Partial_hypomethylation_memory	Hypo	d0	0
Partial_hypomethylation_memory	Hypo	d0	0
Memory_hypomethylation	Hypo	d0	0
Memory_hypomethylation	Hypo	d0	0
Memory_hypomethylation	Hypo	d0	0
Aberrant_hypomethylation	Hypo	d0	0
Aberrant_hypermethylation	Hyper	d0	0
Memory_hypomethylation	Hypo	d0	0
Memory_hypomethylation	Hypo	d0	0
Partial_hypomethylation_memory	Hypo	d0	0
Memory_hypomethylation	Hypo	d0	0
Memory_hypomethylation	Hypo	d0	0
Partial_hypermethyation_memory	Hyper	d0	0
Memory_hypomethylation	Hypo	d0	0
Memory_hypomethylation	Hypo	d0	0
Partial_hypomethylation_memory	Hypo	d0	0
Memory_hypomethylation	Hypo	d0	0
Memory_hypomethylation	Hypo	d0	0
Aberrant_hypermethylation	Hyper	d0	0
Memory_hypomethylation	Hypo	d0	0
Memory_hypomethylation	Hypo	d0	0
Memory_hypomethylation	Hypo	d0	0
Memory_hypomethylation	Hypo	d0	0
Memory_hypomethylation	Hypo	d0	0
Memory_hypomethylation	Hypo	d0	0
Memory_hypomethylation	Hypo	d0	0
Memory_hypomethylation	Hypo	d0	0
Memory_hypomethylation	Hypo	d0	0
Memory_hypomethylation	Hypo	d0	0
Partial_hypomethylation_memory	Hypo	d0	0
Partial_hypomethylation_memory	Hypo	d0	0
Memory_hypomethylation	Hypo	d0	0
Partial_hypomethylation_memory	Hypo	d0	0
Memory_hypomethylation	Hypo	d0	0
Memory_hypomethylation	Hypo	d0	0
Memory_hypomethylation	Hypo	d0	0
Memory_hypermethylation	Hyper	d0	0
Memory_hypermethylation	Hyper	d0	0
Memory_hypomethylation	Hypo	d0	0
Memory_hypomethylation	Hypo	d0	0
Memory_hypomethylation	Hypo	d0	0
Memory_hypomethylation	Hypo	d0	0
Memory_hypomethylation	Hypo	d0	0
Memory_hypomethylation	Hypo	d0	0
Memory_hypomethylation	Hypo	d0	0
Partial_hypomethylation_memory	Hypo	d0	0
Memory_hypomethylation	Hypo	d0	0
Memory_hypomethylation	Hypo	d0	0
Memory_hypomethylation	Hypo	d0	0
Aberrant_hypomethylation	Hypo	d0	0
Memory_hypomethylation	Hypo	d0	0
Memory_hypomethylation	Hypo	d0	0
Partial_hypomethylation_memory	Hypo	d0	0
Memory_hypermethylation	Hyper	d0	0
Memory_hypomethylation	Hypo	d0	0
Memory_hypomethylation	Hypo	d0	0
Memory_hypomethylation	Hypo	d0	0
Memory_hypomethylation	Hypo	d0	0
Partial_hypomethylation_memory	Hypo	d0	0
Partial_hypomethylation_memory	Hypo	d0	0
Memory_hypomethylation	Hypo	d0	0
Memory_hypermethylation	Hyper	d0	0
Memory_hypomethylation	Hypo	d0	0
Memory_hypomethylation	Hypo	d0	0
Memory_hypomethylation	Hypo	d0	0
Memory_hypomethylation	Hypo	d0	0
Memory_hypomethylation	Hypo	d0	0
Partial_hypomethylation_memory	Hypo	d0	0
Partial_hypomethylation_memory	Hypo	d0	0
Partial_hypomethylation_memory	Hypo	d0	0
Partial_hypomethylation_memory	Hypo	d0	0
Partial_hypomethylation_memory	Hypo	d0	0
Memory_hypomethylation	Hypo	d0	0
Partial_hypomethylation_memory	Hypo	d0	0
Memory_hypomethylation	Hypo	d0	0
Aberrant_hypermethylation	Hyper	d0	0
Memory_hypermethylation	Hyper	d0	0
Partial_hypomethylation_memory	Hypo	d0	0
Memory_hypomethylation	Hypo	d0	0
Memory_hypomethylation	Hypo	d0	0
Partial_hypomethylation_memory	Hypo	d0	0
Memory_hypomethylation	Hypo	d0	0
Memory_hypomethylation	Hypo	d0	0
Aberrant_hypomethylation	Hypo	d0	0
Memory_hypomethylation	Hypo	d0	0
Memory_hypomethylation	Hypo	d0	0
Memory_hypomethylation	Hypo	d0	0
Memory_hypomethylation	Hypo	d0	0
Partial_hypomethylation_memory	Hypo	d0	0
Memory_hypomethylation	Hypo	d0	0
Memory_hypomethylation	Hypo	d0	0
Partial_hypomethylation_memory	Hypo	d0	0
Memory_hypomethylation	Hypo	d0	0
Memory_hypomethylation	Hypo	d0	0
Memory_hypermethylation	Hyper	d0	0
Memory_hypomethylation	Hypo	d0	0
Memory_hypomethylation	Hypo	d0	0
Partial_hypomethylation_memory	Hypo	d0	0
Aberrant_hypomethylation	Hypo	d0	0
Memory_hypomethylation	Hypo	d0	0
Aberrant_hypermethylation	Hyper	d0	0
Memory_hypermethylation	Hyper	d0	0
Memory_hypomethylation	Hypo	d0	0
Aberrant_hypomethylation	Hypo	d0	0
Aberrant_hypermethylation	Hyper	d0	0
Memory_hypomethylation	Hypo	d0	0
Memory_hypomethylation	Hypo	d0	0
Memory_hypomethylation	Hypo	d0	0
Partial_hypomethylation_memory	Hypo	d0	0
Memory_hypomethylation	Hypo	d0	0
Memory_hypomethylation	Hypo	d0	0
Memory_hypomethylation	Hypo	d0	0
Memory_hypomethylation	Hypo	d0	0
Memory_hypomethylation	Hypo	d0	0
Partial_hypomethylation_memory	Hypo	d0	0
Memory_hypomethylation	Hypo	d0	0
Partial_hypomethylation_memory	Hypo	d0	0
Memory_hypomethylation	Hypo	d0	0
Aberrant_hypermethylation	Hyper	d0	0
Memory_hypomethylation	Hypo	d0	0
Memory_hypomethylation	Hypo	d0	0
Partial_hypomethylation_memory	Hypo	d0	0
Memory_hypomethylation	Hypo	d0	0
Memory_hypomethylation	Hypo	d0	0
Memory_hypomethylation	Hypo	d0	0
Memory_hypermethylation	Hyper	d0	0
Memory_hypermethylation	Hyper	d0	0
Memory_hypomethylation	Hypo	d0	0
Partial_hypomethylation_memory	Hypo	d0	0
Memory_hypomethylation	Hypo	d0	0
Memory_hypomethylation	Hypo	d0	0
Memory_hypomethylation	Hypo	d0	0
Memory_hypomethylation	Hypo	d0	0
Memory_hypermethylation	Hyper	d0	0
Memory_hypomethylation	Hypo	d0	0
Memory_hypomethylation	Hypo	d0	0
Aberrant_hypomethylation	Hypo	d0	0
Memory_hypomethylation	Hypo	d0	0
Partial_hypomethylation_memory	Hypo	d0	0
Memory_hypomethylation	Hypo	d0	0
Memory_hypomethylation	Hypo	d0	0
Memory_hypomethylation	Hypo	d0	0
Aberrant_hypomethylation	Hypo	d0	0
Memory_hypomethylation	Hypo	d0	0
Aberrant_hypermethylation	Hyper	d0	0
Memory_hypomethylation	Hypo	d0	0
Aberrant_hypermethylation	Hyper	d0	0
Aberrant_hypermethylation	Hyper	d0	0
Aberrant_hypomethylation	Hypo	d0	0
Memory_hypomethylation	Hypo	d0	0
Memory_hypomethylation	Hypo	d0	0
Memory_hypomethylation	Hypo	d0	0
Aberrant_hypermethylation	Hyper	d0	0
Aberrant_hypermethylation	Hyper	d0	0
Aberrant_hypomethylation	Hypo	d0	0
Memory_hypomethylation	Hypo	d0	0
Partial_hypomethylation_memory	Hypo	d0	0
Partial_hypomethylation_memory	Hypo	d0	0
Memory_hypomethylation	Hypo	d0	0
Memory_hypomethylation	Hypo	d0	0
Partial_hypomethylation_memory	Hypo	d0	0
Memory_hypomethylation	Hypo	d0	0
Memory_hypomethylation	Hypo	d0	0
Partial_hypomethylation_memory	Hypo	d0	0
Memory_hypomethylation	Hypo	d0	0
Memory_hypomethylation	Hypo	d0	0
Memory_hypomethylation	Hypo	d0	0
Memory_hypomethylation	Hypo	d0	0
Memory_hypomethylation	Hypo	d0	0
Memory_hypermethylation	Hyper	d0	0
Memory_hypomethylation	Hypo	d0	0
Memory_hypomethylation	Hypo	d0	0
Memory_hypomethylation	Hypo	d0	0
Memory_hypomethylation	Hypo	d0	0
Partial_hypomethylation_memory	Hypo	d0	0
Memory_hypomethylation	Hypo	d0	0
Memory_hypomethylation	Hypo	d0	0
Partial_hypomethylation_memory	Hypo	d0	0
Partial_hypomethylation_memory	Hypo	d0	0
Partial_hypomethylation_memory	Hypo	d0	0
Partial_hypomethylation_memory	Hypo	d0	0
Partial_hypomethylation_memory	Hypo	d0	0
Memory_hypomethylation	Hypo	d0	0
Aberrant_hypermethylation	Hyper	d0	0
Aberrant_hypomethylation	Hypo	d0	0
Memory_hypomethylation	Hypo	d0	0
Aberrant_hypermethylation	Hyper	d0	0
Memory_hypomethylation	Hypo	d0	0
Memory_hypomethylation	Hypo	d0	0
Memory_hypermethylation	Hyper	d0	0
Aberrant_hypomethylation	Hypo	d0	0
Memory_hypomethylation	Hypo	d0	0
Aberrant_hypermethylation	Hyper	d0	0
Memory_hypomethylation	Hypo	d0	0
Partial_hypomethylation_memory	Hypo	d0	0
Memory_hypomethylation	Hypo	d0	0
Memory_hypomethylation	Hypo	d0	0
Memory_hypomethylation	Hypo	d0	0
Memory_hypomethylation	Hypo	d0	0
Memory_hypomethylation	Hypo	d0	0
Memory_hypomethylation	Hypo	d0	0
Memory_hypomethylation	Hypo	d0	0
Partial_hypomethylation_memory	Hypo	d0	0
Memory_hypomethylation	Hypo	d0	0
Memory_hypomethylation	Hypo	d0	0
Partial_hypomethylation_memory	Hypo	d0	0
Aberrant_hypermethylation	Hyper	d0	0
Partial_hypomethylation_memory	Hypo	d0	0
Memory_hypermethylation	Hyper	d0	0
Memory_hypomethylation	Hypo	d0	0
Memory_hypomethylation	Hypo	d0	0
Memory_hypomethylation	Hypo	d0	0
Memory_hypomethylation	Hypo	d0	0
Memory_hypomethylation	Hypo	d0	0
Memory_hypomethylation	Hypo	d0	0
Memory_hypomethylation	Hypo	d0	0
Memory_hypomethylation	Hypo	d0	0
Partial_hypomethylation_memory	Hypo	d0	0
Partial_hypomethylation_memory	Hypo	d0	0
Memory_hypomethylation	Hypo	d0	0
Partial_hypomethylation_memory	Hypo	d0	0
Memory_hypomethylation	Hypo	d0	0
Memory_hypomethylation	Hypo	d0	0
Memory_hypomethylation	Hypo	d0	0
Memory_hypomethylation	Hypo	d0	0
Aberrant_hypomethylation	Hypo	d0	0
Partial_hypomethylation_memory	Hypo	d0	0
Memory_hypomethylation	Hypo	d0	0
Memory_hypermethylation	Hyper	d0	0
Memory_hypomethylation	Hypo	d0	0
Memory_hypomethylation	Hypo	d0	0
Aberrant_hypermethylation	Hyper	d0	0
Aberrant_hypermethylation	Hyper	d0	0
Partial_hypomethylation_memory	Hypo	d0	0
Partial_hypomethylation_memory	Hypo	d0	0
Memory_hypomethylation	Hypo	d0	0
Partial_hypomethylation_memory	Hypo	d0	0
Memory_hypomethylation	Hypo	d0	0
Aberrant_hypomethylation	Hypo	d0	0
Aberrant_hypermethylation	Hyper	d0	0
Memory_hypermethylation	Hyper	d0	0
Memory_hypomethylation	Hypo	d0	0
Partial_hypomethylation_memory	Hypo	d0	0
Memory_hypomethylation	Hypo	d0	0
Memory_hypomethylation	Hypo	d0	0
Memory_hypomethylation	Hypo	d0	0
Memory_hypomethylation	Hypo	d0	0
Aberrant_hypomethylation	Hypo	d0	0
Memory_hypomethylation	Hypo	d0	0
Partial_hypomethylation_memory	Hypo	d0	0
Memory_hypermethylation	Hyper	d0	0
Memory_hypomethylation	Hypo	d0	0
Memory_hypomethylation	Hypo	d0	0
Memory_hypomethylation	Hypo	d0	0
Memory_hypomethylation	Hypo	d0	0
Partial_hypomethylation_memory	Hypo	d0	0
Memory_hypomethylation	Hypo	d0	0
Partial_hypomethylation_memory	Hypo	d0	0
Aberrant_hypomethylation	Hypo	d0	0
Memory_hypomethylation	Hypo	d0	0
Memory_hypomethylation	Hypo	d0	0
Aberrant_hypomethylation	Hypo	d0	0
Aberrant_hypomethylation	Hypo	d0	0
Partial_hypomethylation_memory	Hypo	d0	0
Memory_hypomethylation	Hypo	d0	0
Memory_hypomethylation	Hypo	d0	0
Memory_hypomethylation	Hypo	d0	0
Memory_hypomethylation	Hypo	d0	0
Partial_hypomethylation_memory	Hypo	d0	0
Memory_hypomethylation	Hypo	d0	0
Aberrant_hypermethylation	Hyper	d0	0
Memory_hypomethylation	Hypo	d0	0
Memory_hypomethylation	Hypo	d0	0
Memory_hypomethylation	Hypo	d0	0
Aberrant_hypermethylation	Hyper	d0	0
Memory_hypomethylation	Hypo	d0	0
Memory_hypomethylation	Hypo	d0	0
Aberrant_hypomethylation	Hypo	d0	0
Memory_hypomethylation	Hypo	d0	0
Aberrant_hypermethylation	Hyper	d0	0
Partial_hypomethylation_memory	Hypo	d0	0
Aberrant_hypermethylation	Hyper	d0	0
Memory_hypomethylation	Hypo	d0	0
Partial_hypomethylation_memory	Hypo	d0	0
Memory_hypomethylation	Hypo	d0	0
Partial_hypomethylation_memory	Hypo	d0	0
Memory_hypomethylation	Hypo	d0	0
Memory_hypomethylation	Hypo	d0	0
Memory_hypomethylation	Hypo	d0	0
Memory_hypomethylation	Hypo	d0	0
Memory_hypomethylation	Hypo	d0	0
Memory_hypermethylation	Hyper	d0	0
Memory_hypomethylation	Hypo	d0	0
Memory_hypomethylation	Hypo	d0	0
Partial_hypomethylation_memory	Hypo	d0	0
Memory_hypomethylation	Hypo	d0	0
Memory_hypomethylation	Hypo	d0	0
Memory_hypermethylation	Hyper	d0	0
Memory_hypomethylation	Hypo	d0	0
Memory_hypomethylation	Hypo	d0	0
Memory_hypomethylation	Hypo	d0	0
Memory_hypomethylation	Hypo	d0	0
Memory_hypermethylation	Hyper	d0	0
Memory_hypomethylation	Hypo	d0	0
Aberrant_hypermethylation	Hyper	d0	0
Memory_hypermethylation	Hyper	d0	0
Aberrant_hypomethylation	Hypo	d0	0
Memory_hypomethylation	Hypo	d0	0
Memory_hypomethylation	Hypo	d0	0
Partial_hypomethylation_memory	Hypo	d0	0
Memory_hypomethylation	Hypo	d0	0
Aberrant_hypermethylation	Hyper	d0	0
Memory_hypomethylation	Hypo	d0	0
Memory_hypomethylation	Hypo	d0	0
Memory_hypomethylation	Hypo	d0	0
Aberrant_hypomethylation	Hypo	d0	0
Memory_hypomethylation	Hypo	d0	0
Memory_hypermethylation	Hyper	d0	0
Memory_hypomethylation	Hypo	d0	0
Memory_hypomethylation	Hypo	d0	0
Memory_hypomethylation	Hypo	d0	0
Memory_hypomethylation	Hypo	d0	0
Partial_hypomethylation_memory	Hypo	d0	0
Memory_hypomethylation	Hypo	d0	0
Memory_hypomethylation	Hypo	d0	0
Memory_hypomethylation	Hypo	d0	0
Memory_hypomethylation	Hypo	d0	0
Memory_hypomethylation	Hypo	d0	0
Memory_hypomethylation	Hypo	d0	0
Memory_hypomethylation	Hypo	d0	0
Memory_hypermethylation	Hyper	d0	0
Memory_hypomethylation	Hypo	d0	0
Memory_hypomethylation	Hypo	d0	0
Memory_hypermethylation	Hyper	d0	0
Aberrant_hypomethylation	Hypo	d0	0
Aberrant_hypomethylation	Hypo	d0	0
Memory_hypomethylation	Hypo	d0	0
Memory_hypermethylation	Hyper	d0	0
Memory_hypomethylation	Hypo	d0	0
Aberrant_hypomethylation	Hypo	d0	0
Memory_hypermethylation	Hyper	d0	0
Memory_hypomethylation	Hypo	d0	0
Partial_hypomethylation_memory	Hypo	d0	0
Memory_hypomethylation	Hypo	d0	0
Memory_hypomethylation	Hypo	d0	0
Memory_hypomethylation	Hypo	d0	0
Memory_hypomethylation	Hypo	d0	0
Memory_hypomethylation	Hypo	d0	0
Aberrant_hypermethylation	Hyper	d0	0
Memory_hypomethylation	Hypo	d0	0
Aberrant_hypermethylation	Hyper	d0	0
Partial_hypomethylation_memory	Hypo	d0	0
Partial_hypomethylation_memory	Hypo	d0	0
Aberrant_hypermethylation	Hyper	d0	0
Memory_hypermethylation	Hyper	d0	0
Memory_hypomethylation	Hypo	d0	0
Partial_hypomethylation_memory	Hypo	d0	0
Partial_hypomethylation_memory	Hypo	d0	0
Partial_hypermethyation_memory	Hyper	d0	0
Aberrant_hypomethylation	Hypo	d0	0
Memory_hypomethylation	Hypo	d0	0
Memory_hypomethylation	Hypo	d0	0
Memory_hypermethylation	Hyper	d0	0
Partial_hypomethylation_memory	Hypo	d0	0
Partial_hypomethylation_memory	Hypo	d0	0
Memory_hypomethylation	Hypo	d0	0
Partial_hypomethylation_memory	Hypo	d0	0
Memory_hypomethylation	Hypo	d0	0
Memory_hypomethylation	Hypo	d0	0
Memory_hypomethylation	Hypo	d0	0
Memory_hypomethylation	Hypo	d0	0
Memory_hypomethylation	Hypo	d0	0
Memory_hypomethylation	Hypo	d0	0
Partial_hypomethylation_memory	Hypo	d0	0
Memory_hypomethylation	Hypo	d0	0
Partial_hypomethylation_memory	Hypo	d0	0
Memory_hypomethylation	Hypo	d0	0
Partial_hypomethylation_memory	Hypo	d0	0
Partial_hypomethylation_memory	Hypo	d0	0
Partial_hypomethylation_memory	Hypo	d0	0
Memory_hypomethylation	Hypo	d0	0
Partial_hypomethylation_memory	Hypo	d0	0
Memory_hypermethylation	Hyper	d0	0
Partial_hypomethylation_memory	Hypo	d0	0
Memory_hypermethylation	Hyper	d0	0
Memory_hypomethylation	Hypo	d0	0
Memory_hypomethylation	Hypo	d0	0
Memory_hypomethylation	Hypo	d0	0
Partial_hypomethylation_memory	Hypo	d0	0
Memory_hypomethylation	Hypo	d0	0
Memory_hypomethylation	Hypo	d0	0
Memory_hypomethylation	Hypo	d0	0
Memory_hypomethylation	Hypo	d0	0
Memory_hypermethylation	Hyper	d0	0
Memory_hypomethylation	Hypo	d0	0
Partial_hypomethylation_memory	Hypo	d0	0
Partial_hypomethylation_memory	Hypo	d0	0
Memory_hypermethylation	Hyper	d0	0
Aberrant_hypermethylation	Hyper	d0	0
Aberrant_hypermethylation	Hyper	d0	0
Memory_hypomethylation	Hypo	d0	0
Partial_hypomethylation_memory	Hypo	d0	0
Partial_hypomethylation_memory	Hypo	d0	0
Memory_hypomethylation	Hypo	d0	0
Memory_hypomethylation	Hypo	d0	0
Memory_hypomethylation	Hypo	d0	0
Memory_hypomethylation	Hypo	d0	0
Partial_hypomethylation_memory	Hypo	d0	0
Memory_hypomethylation	Hypo	d0	0
Memory_hypomethylation	Hypo	d0	0
Aberrant_hypermethylation	Hyper	d0	0
Memory_hypomethylation	Hypo	d0	0
Partial_hypomethylation_memory	Hypo	d0	0
Memory_hypomethylation	Hypo	d0	0
Memory_hypermethylation	Hyper	d0	0
Memory_hypomethylation	Hypo	d0	0
Aberrant_hypomethylation	Hypo	d0	0
Memory_hypomethylation	Hypo	d0	0
Memory_hypomethylation	Hypo	d0	0
Memory_hypomethylation	Hypo	d0	0
Partial_hypomethylation_memory	Hypo	d0	0
Partial_hypomethylation_memory	Hypo	d0	0
Memory_hypomethylation	Hypo	d0	0
Memory_hypomethylation	Hypo	d0	0
Memory_hypomethylation	Hypo	d0	0
Memory_hypomethylation	Hypo	d0	0
Memory_hypomethylation	Hypo	d0	0
Memory_hypomethylation	Hypo	d0	0
Aberrant_hypermethylation	Hyper	d0	0
Memory_hypermethylation	Hyper	d0	0
Memory_hypomethylation	Hypo	d0	0
Partial_hypomethylation_memory	Hypo	d0	0
Memory_hypomethylation	Hypo	d0	0
Aberrant_hypomethylation	Hypo	d0	0
Memory_hypomethylation	Hypo	d0	0
Memory_hypomethylation	Hypo	d0	0
Memory_hypomethylation	Hypo	d0	0
Memory_hypomethylation	Hypo	d0	0
Memory_hypermethylation	Hyper	d0	0
Memory_hypomethylation	Hypo	d0	0
Aberrant_hypomethylation	Hypo	d0	0
Partial_hypomethylation_memory	Hypo	d0	0
Aberrant_hypomethylation	Hypo	d0	0
Partial_hypomethylation_memory	Hypo	d0	0
Aberrant_hypermethylation	Hyper	d0	0
Memory_hypomethylation	Hypo	d0	0
Memory_hypomethylation	Hypo	d0	0
Aberrant_hypermethylation	Hyper	d0	0
Aberrant_hypermethylation	Hyper	d0	0
Aberrant_hypermethylation	Hyper	d0	0
Memory_hypomethylation	Hypo	d0	0
Memory_hypomethylation	Hypo	d0	0
Partial_hypomethylation_memory	Hypo	d0	0
Memory_hypomethylation	Hypo	d0	0
Aberrant_hypomethylation	Hypo	d0	0
Memory_hypomethylation	Hypo	d0	0
Memory_hypomethylation	Hypo	d0	0
Partial_hypomethylation_memory	Hypo	d0	0
Memory_hypomethylation	Hypo	d0	0
Memory_hypomethylation	Hypo	d0	0
Memory_hypomethylation	Hypo	d0	0
Aberrant_hypermethylation	Hyper	d0	0
Memory_hypomethylation	Hypo	d0	0
Partial_hypomethylation_memory	Hypo	d0	0
Memory_hypomethylation	Hypo	d0	0
Memory_hypomethylation	Hypo	d0	0
Memory_hypermethylation	Hyper	d0	0
Memory_hypermethylation	Hyper	d0	0
Memory_hypomethylation	Hypo	d0	0
Partial_hypomethylation_memory	Hypo	d0	0
Partial_hypomethylation_memory	Hypo	d0	0
Memory_hypomethylation	Hypo	d0	0
Memory_hypomethylation	Hypo	d0	0
Partial_hypomethylation_memory	Hypo	d0	0
Aberrant_hypomethylation	Hypo	d0	0
Memory_hypomethylation	Hypo	d0	0
Memory_hypomethylation	Hypo	d0	0
Aberrant_hypermethylation	Hyper	d0	0
Memory_hypomethylation	Hypo	d0	0
Memory_hypomethylation	Hypo	d0	0
Memory_hypomethylation	Hypo	d0	0
Partial_hypomethylation_memory	Hypo	d0	0
Aberrant_hypermethylation	Hyper	d0	0
Memory_hypomethylation	Hypo	d0	0
Memory_hypomethylation	Hypo	d0	0
Memory_hypomethylation	Hypo	d0	0
Aberrant_hypomethylation	Hypo	d0	0
Memory_hypomethylation	Hypo	d0	0
Partial_hypomethylation_memory	Hypo	d0	0
Memory_hypomethylation	Hypo	d0	0
Memory_hypomethylation	Hypo	d0	0
Memory_hypomethylation	Hypo	d0	0
Memory_hypermethylation	Hyper	d0	0
Memory_hypomethylation	Hypo	d0	0
Aberrant_hypomethylation	Hypo	d0	0
Memory_hypermethylation	Hyper	d0	0
Memory_hypomethylation	Hypo	d0	0
Partial_hypomethylation_memory	Hypo	d0	0
Aberrant_hypermethylation	Hyper	d0	0
Partial_hypomethylation_memory	Hypo	d0	0
Partial_hypomethylation_memory	Hypo	d0	0
Aberrant_hypomethylation	Hypo	d0	0
Memory_hypermethylation	Hyper	d0	0
Aberrant_hypermethylation	Hyper	d0	0
Partial_hypomethylation_memory	Hypo	d0	0
Memory_hypomethylation	Hypo	d0	0
Memory_hypomethylation	Hypo	d0	0
Memory_hypomethylation	Hypo	d0	0
Memory_hypomethylation	Hypo	d0	0
Memory_hypomethylation	Hypo	d0	0
Memory_hypomethylation	Hypo	d0	0
Aberrant_hypomethylation	Hypo	d0	0
Partial_hypomethylation_memory	Hypo	d0	0
Memory_hypermethylation	Hyper	d0	0
Partial_hypomethylation_memory	Hypo	d0	0
Memory_hypomethylation	Hypo	d0	0
Partial_hypomethylation_memory	Hypo	d0	0
Memory_hypomethylation	Hypo	d0	0
Memory_hypomethylation	Hypo	d0	0
Memory_hypomethylation	Hypo	d0	0
Partial_hypomethylation_memory	Hypo	d0	0
Partial_hypomethylation_memory	Hypo	d0	0
Partial_hypomethylation_memory	Hypo	d0	0
Aberrant_hypomethylation	Hypo	d0	0
Memory_hypomethylation	Hypo	d0	0
Memory_hypomethylation	Hypo	d0	0
Memory_hypomethylation	Hypo	d0	0
Partial_hypomethylation_memory	Hypo	d0	0
Partial_hypomethylation_memory	Hypo	d0	0
Memory_hypomethylation	Hypo	d0	0
Memory_hypermethylation	Hyper	d0	0
Memory_hypomethylation	Hypo	d0	0
Memory_hypomethylation	Hypo	d0	0
Memory_hypomethylation	Hypo	d0	0
Memory_hypomethylation	Hypo	d0	0
Memory_hypomethylation	Hypo	d0	0
Aberrant_hypermethylation	Hyper	d0	0
Memory_hypomethylation	Hypo	d0	0
Memory_hypomethylation	Hypo	d0	0
Memory_hypomethylation	Hypo	d0	0
Memory_hypomethylation	Hypo	d0	0
Memory_hypomethylation	Hypo	d0	0
Memory_hypomethylation	Hypo	d0	0
Partial_hypomethylation_memory	Hypo	d0	0
Memory_hypomethylation	Hypo	d0	0
Partial_hypomethylation_memory	Hypo	d0	0
Aberrant_hypomethylation	Hypo	d0	0
Partial_hypomethylation_memory	Hypo	d0	0
Memory_hypomethylation	Hypo	d0	0
Memory_hypomethylation	Hypo	d0	0
Partial_hypomethylation_memory	Hypo	d0	0
Memory_hypomethylation	Hypo	d0	0
Aberrant_hypomethylation	Hypo	d0	0
Memory_hypermethylation	Hyper	d0	0
Memory_hypomethylation	Hypo	d0	0
Memory_hypomethylation	Hypo	d0	0
Memory_hypomethylation	Hypo	d0	0
Partial_hypomethylation_memory	Hypo	d0	0
Memory_hypomethylation	Hypo	d0	0
Memory_hypomethylation	Hypo	d0	0
Memory_hypomethylation	Hypo	d0	0
Partial_hypomethylation_memory	Hypo	d0	0
[truncated: 90,719 more rows]
