# Supplementary material for: Transient naive reprogramming corrects hiPS cells functionally and epigenetically
Source: Nature. 2023 Aug 16;620(7975):863–72. doi: 10.1038/s41586-023-06424-7 (PMC10447250; doi:10.1038/s41586-023-06424-7)
Supplement: Supplementary file 21 — Source Data Extended Data Fig. 3 [file 41586_2023_6424_MOESM21_ESM.xlsx]

## Sheet: ED_Fig_3a
DMR	Element	olaps	Pval	Zscore	pc
Corrected	CH-DMR	1219	0.00497512	144.454	0.552333
Corrected	Fibroblast_H3K9me3	632	0.00497512	51.5762	0.286362
Uncorrected	Promoter	136	0.00497512	29.7459	0.261538
Uncorrected	Exon	214	0.00497512	28.8971	0.411538
Corrected	Fibroblast_PMD	1741	0.00497512	26.4771	0.788854
Corrected	Constitutive_H3K9me3	406	0.00497512	20.2876	0.18396
Uncorrected	CH-DMR	76	0.00497512	12.4356	0.146154
Corrected	Fibroblast_LAD	337	0.00497512	12.3151	0.152696
Uncorrected	Enhancer	192	0.00497512	10.8568	0.369231
Uncorrected	Constitutive_H3K9me3	93	0.00497512	10.5349	0.178846
Corrected	LTR	669	0.00497512	9.4001	0.303126
Uncorrected	Fibroblast_LAD	62	0.00497512	4.4327	0.119231
Corrected	Promoter	102	0.00497512	4.0786	0.0462166
Uncorrected	Fibroblast_H3K9me3	43	0.00497512	3.3031	0.0826923
Uncorrected	UCE	1	0.104478	2.9925	0.00192308
Corrected	Constitutive_LAD	745	0.00497512	2.3682	0.337562
Uncorrected	Fibroblast_PMD	256	0.402985	0.4733	0.492308
Uncorrected	Intron	239	0.303483	-0.2594	0.459615
Uncorrected	ESC_H3K9me3	47	0.303483	-0.8515	0.0903846
Corrected	UCE	0	0.502488	-0.9023	0
Corrected	Exon	156	0.00497512	-3.1673	0.0706842
Uncorrected	ESC_LAD	9	0.00497512	-4.3968	0.0173077
Corrected	LINE	935	0.00497512	-4.5782	0.423652
Corrected	ESC_H3K9me3	154	0.00497512	-5.7047	0.069778
Corrected	Intron	907	0.00497512	-5.7192	0.410965
Corrected	Enhancer	328	0.00497512	-6.13	0.148618
Uncorrected	LTR	70	0.00497512	-7.6008	0.134615
Uncorrected	Constitutive_LAD	80	0.00497512	-9.0172	0.153846
Uncorrected	SINE	129	0.00497512	-9.4612	0.248077
Corrected	SINE	817	0.00497512	-10.6342	0.370186
Corrected	ESC_LAD	51	0.00497512	-11.4819	0.0231083
Uncorrected	LINE	83	0.00497512	-17.8925	0.159615

## Sheet: ED_Fig_3b
group	pc
CG-DMR overlap CH-DMR	0.941313
No CH-DMR overlap	0.689944

## Sheet: ED_Fig_3c
class	loci	CH_olap	variable	value
Memory_hypermethylation	chr12:130642603-130650204		TNT-hiPSC	0.0187357
Aberrant_hypermethylation	chr10:133108848-133111109		TNT-hiPSC	0.0550126
Aberrant_hypermethylation	chr4:8856630-8879787		TNT-hiPSC	0.00894135
Memory_hypomethylation	chr16:53406798-53407808		TNT-hiPSC	-0.840336
Aberrant_hypermethylation	chr12:130386982-130389235		TNT-hiPSC	0.0243833
Aberrant_hypermethylation	chr7:157475692-157485380		TNT-hiPSC	0.0625477
Aberrant_hypomethylation	chr18:14178726-14179709		TNT-hiPSC	-0.593346
Aberrant_hypermethylation	chr12:128750838-128753892		TNT-hiPSC	0.0318711
Memory_hypermethylation	chr12:130356474-130357606		TNT-hiPSC	0.0715062
Memory_hypomethylation	chr21:33765563-33766056		TNT-hiPSC	-0.44567
Memory_hypomethylation	chr1:207818036-207819316		TNT-hiPSC	-0.664798
Aberrant_hypomethylation	chr18:14458089-14458699		TNT-hiPSC	-0.420887
Memory_hypomethylation	chr16:28379408-28379554		TNT-hiPSC	-0.696119
Aberrant_hypermethylation	chr6:62995372-62996560		TNT-hiPSC	0.00948324
Partial_hypomethylation_memory	chr15:101389349-101390385		TNT-hiPSC	-0.648047
Aberrant_hypomethylation	chr2:3652816-3653413		TNT-hiPSC	-0.589118
Aberrant_hypermethylation	chr5:3594818-3603143		TNT-hiPSC	-0.00791164
Memory_hypomethylation	chr7:42896236-42897134		TNT-hiPSC	-0.54666
Memory_hypomethylation	chr6:10883541-10885472		TNT-hiPSC	-0.382049
Aberrant_hypomethylation	chr18:14640977-14641588		TNT-hiPSC	-0.285817
Memory_hypermethylation	chr12:130255758-130256906		TNT-hiPSC	0.0592498
Memory_hypomethylation	chr6:29893944-29895260		TNT-hiPSC	-0.683137
Memory_hypomethylation	chr18:14450104-14451003		TNT-hiPSC	-0.687726
Memory_hypomethylation	chr12:130135091-130138721		TNT-hiPSC	-0.0234406
Aberrant_hypermethylation	chr12:130498609-130499277		TNT-hiPSC	-0.0276454
Aberrant_hypermethylation	chr12:129454043-129455024		TNT-hiPSC	-0.0483593
Aberrant_hypermethylation	chr8:139508581-139509921		TNT-hiPSC	0.0198843
Memory_hypomethylation	chr5:68628355-68628738		TNT-hiPSC	-0.599927
Aberrant_hypomethylation	chr4:1522123-1522365		TNT-hiPSC	-0.21907
Memory_hypomethylation	chr19:12758274-12759250		TNT-hiPSC	-0.625924
Memory_hypomethylation	chr10:132200182-132206793		TNT-hiPSC	-0.0269996
Aberrant_hypermethylation	chr8:139926188-139926744		TNT-hiPSC	0.0514159
Memory_hypomethylation	chr12:129600828-129605504		TNT-hiPSC	-0.0409882
Memory_hypomethylation	chr1:229567139-229569101		TNT-hiPSC	-0.552287
Memory_hypomethylation	chr20:29611445-29612151		TNT-hiPSC	-0.570103
Partial_hypomethylation_memory	chr9:139738746-139739775		TNT-hiPSC	-0.486832
Aberrant_hypermethylation	chr7:154001859-154002608		TNT-hiPSC	-0.040025
Memory_hypermethylation	chr12:130481721-130482424		TNT-hiPSC	0.15099
Memory_hypomethylation	chr2:91634539-91636144		TNT-hiPSC	-0.284299
Memory_hypermethylation	chr4:8893076-8896308		TNT-hiPSC	0.0105115
Memory_hypomethylation	chr18:15197588-15198729		TNT-hiPSC	-0.536959
Memory_hypomethylation	chr6:29817828-29818380		TNT-hiPSC	-0.556933
Memory_hypermethylation	chr12:130704920-130706116		TNT-hiPSC	0.040133
Memory_hypomethylation	chr11:18727273-18728342		TNT-hiPSC	-0.779891
Memory_hypomethylation	chr4:87825251-87825691		TNT-hiPSC	-0.648232
Memory_hypomethylation	chr18:14747794-14748660		TNT-hiPSC	-0.631514
Memory_hypomethylation	chr8:58055024-58056225		TNT-hiPSC	-0.565961
Partial_hypomethylation_memory	chr11:20622023-20627599		TNT-hiPSC	-0.550802
Memory_hypomethylation	chr17:4688444-4690372		TNT-hiPSC	-0.681525
Memory_hypomethylation	chr3:12595380-12595817		TNT-hiPSC	-0.484879
Memory_hypomethylation	chr16:66981674-66983023		TNT-hiPSC	-0.530238
Memory_hypomethylation	chr8:139484075-139486541		TNT-hiPSC	-0.0692322
Memory_hypomethylation	chr10:133131546-133139765		TNT-hiPSC	-0.0131289
Memory_hypomethylation	chr6:17016123-17016767		TNT-hiPSC	-0.529111
Memory_hypomethylation	chr10:133319388-133321743		TNT-hiPSC	-0.0439238
Memory_hypomethylation	chr2:133110002-133111155		TNT-hiPSC	-0.269542
Memory_hypomethylation	chr18:14430639-14431566		TNT-hiPSC	-0.58251
Memory_hypomethylation	chr10:132241284-132247240		TNT-hiPSC	-0.0369846
Memory_hypomethylation	chr12:130401939-130405333		TNT-hiPSC	-0.0292778
Partial_hypomethylation_memory	chr20:5484740-5485378		TNT-hiPSC	-0.717968
Memory_hypomethylation	chr10:132437196-132442431		TNT-hiPSC	-0.00929765
Memory_hypomethylation	chr12:130453418-130456776		TNT-hiPSC	-0.00293796
Aberrant_hypermethylation	chr7:157808231-157809873		TNT-hiPSC	0.208665
Aberrant_hypermethylation	chr16:6068928-6070588		TNT-hiPSC	0.000749226
Aberrant_hypomethylation	chr20:29524372-29525474		TNT-hiPSC	-0.506492
Memory_hypomethylation	chr6:27529062-27530216		TNT-hiPSC	-0.469044
Memory_hypomethylation	chr8:139187357-139191967		TNT-hiPSC	-0.0251567
Aberrant_hypomethylation	chr9:1041926-1054282		TNT-hiPSC	-0.388738
Partial_hypomethylation_memory	chr10:729189-730416		TNT-hiPSC	-0.187432
Memory_hypomethylation	chr2:234847480-234848034		TNT-hiPSC	-0.567981
Memory_hypomethylation	chr10:132651090-132652504		TNT-hiPSC	-0.0687851
Aberrant_hypermethylation	chr22:50063748-50065058		TNT-hiPSC	0.0977747
Aberrant_hypermethylation	chr22:48885535-48887512		TNT-hiPSC	0.43632
Memory_hypomethylation	chr6:17580424-17581214		TNT-hiPSC	-0.51952
Memory_hypomethylation	chr20:25967666-25968244		TNT-hiPSC	-0.508349
Memory_hypomethylation	chr12:129881880-129886947		TNT-hiPSC	-0.0299444
Memory_hypomethylation	chr10:132303286-132306853		TNT-hiPSC	-0.0929259
Memory_hypomethylation	chr20:623116-623458		TNT-hiPSC	-0.531912
Aberrant_hypermethylation	chr12:128850294-128850754		TNT-hiPSC	-0.050935
Memory_hypomethylation	chr2:133104444-133105325		TNT-hiPSC	-0.203902
Memory_hypomethylation	chr12:130046907-130049623		TNT-hiPSC	-0.0130764
Aberrant_hypermethylation	chr7:153749180-153750318		TNT-hiPSC	-0.00195413
Memory_hypomethylation	chr12:129168999-129174185		TNT-hiPSC	-0.0335821
Memory_hypomethylation	chr8:139523765-139527425		TNT-hiPSC	-0.0360146
Memory_hypomethylation	chr10:132688604-132693192		TNT-hiPSC	-0.0157024
Memory_hypomethylation	chr10:132210699-132212382		TNT-hiPSC	-0.026216
Memory_hypomethylation	chr8:139588431-139590539		TNT-hiPSC	-0.0453369
Memory_hypomethylation	chr13:24902124-24902740		TNT-hiPSC	-0.538185
Memory_hypomethylation	chr3:183734672-183735148		TNT-hiPSC	-0.0779334
Aberrant_hypermethylation	chr10:65632153-65632598		TNT-hiPSC	0.321452
Memory_hypomethylation	chr14:106880610-106882660		TNT-hiPSC	-0.181292
Memory_hypomethylation	chr2:106886119-106886859		TNT-hiPSC	-0.755333
Memory_hypomethylation	chr10:132260556-132264190		TNT-hiPSC	-0.0277181
Partial_hypomethylation_memory	chr12:130075984-130083302		TNT-hiPSC	-0.0277886
Memory_hypomethylation	chr19:51829861-51830692		TNT-hiPSC	-0.670638
Memory_hypomethylation	chr12:130376059-130377711		TNT-hiPSC	-0.0166976
Memory_hypomethylation	chr10:132751755-132755221		TNT-hiPSC	-0.0261332
Memory_hypomethylation	chr10:133092848-133095517		TNT-hiPSC	0.00101827
Memory_hypomethylation	chr12:129626710-129628148		TNT-hiPSC	-0.050002
Partial_hypermethyation_memory	chr15:100469196-100470450		TNT-hiPSC	0.128045
Memory_hypomethylation	chr6:27525635-27526457		TNT-hiPSC	-0.686593
Memory_hypomethylation	chr10:132311182-132312643		TNT-hiPSC	-0.0470083
Memory_hypomethylation	chr10:132321741-132324031		TNT-hiPSC	-0.0233637
Memory_hypomethylation	chr8:139501334-139504854		TNT-hiPSC	-0.00848486
Memory_hypomethylation	chr5:156570374-156570823		TNT-hiPSC	-0.573722
Aberrant_hypermethylation	chr16:6910970-6911815		TNT-hiPSC	0.0480083
Aberrant_hypermethylation	chr3:2139513-2142077		TNT-hiPSC	0.00338895
Memory_hypomethylation	chr10:132383198-132384818		TNT-hiPSC	-0.0300974
Memory_hypomethylation	chr10:132408282-132410901		TNT-hiPSC	-0.0205569
Memory_hypomethylation	chr10:132405314-132407304		TNT-hiPSC	-0.0249579
Memory_hypomethylation	chr10:132642785-132645160		TNT-hiPSC	-0.0266937
Memory_hypomethylation	chr19:19650893-19652066		TNT-hiPSC	-0.510805
Memory_hypomethylation	chr6:31275875-31276669		TNT-hiPSC	-0.658127
Memory_hypomethylation	chr8:139263714-139269693		TNT-hiPSC	0.0149646
Memory_hypomethylation	chr12:129909145-129911804		TNT-hiPSC	-0.0297095
Memory_hypomethylation	chr4:13524437-13531544		TNT-hiPSC	-0.392019
Aberrant_hypomethylation	chr20:13338638-13343330		TNT-hiPSC	-0.0245089
Aberrant_hypermethylation	chr7:157754590-157755139		TNT-hiPSC	0.261587
Memory_hypomethylation	chr8:139557923-139560676		TNT-hiPSC	-0.0392595
Partial_hypomethylation_memory	chr9:130955064-130955536		TNT-hiPSC	-0.726953
Memory_hypomethylation	chr10:132026298-132026983		TNT-hiPSC	-0.0476602
Memory_hypomethylation	chr6:150346252-150347277		TNT-hiPSC	-0.690127
Memory_hypomethylation	chr10:132171767-132175962		TNT-hiPSC	-0.00985537
Memory_hypomethylation	chr8:139320938-139324483		TNT-hiPSC	0.0124562
Partial_hypomethylation_memory	chr8:139000442-139002346		TNT-hiPSC	-0.0455811
Memory_hypomethylation	chr16:90148712-90149220		TNT-hiPSC	-0.311488
Memory_hypomethylation	chr12:129862296-129866436		TNT-hiPSC	-0.0198199
Memory_hypomethylation	chr10:132477739-132481179		TNT-hiPSC	-0.00573513
Partial_hypomethylation_memory	chr12:129846433-129849318		TNT-hiPSC	-0.0130235
Memory_hypomethylation	chr12:130084563-130089390		TNT-hiPSC	-0.00403362
Memory_hypermethylation	chr17:5674419-5674865		TNT-hiPSC	0.530437
Memory_hypomethylation	chr12:130032913-130035078		TNT-hiPSC	-0.0161273
Memory_hypermethylation	chr18:14314771-14318757		TNT-hiPSC	0.168435
Memory_hypomethylation	chr16:7086990-7089445		TNT-hiPSC	-0.0274058
Memory_hypomethylation	chr18:14999289-15000512		TNT-hiPSC	-0.56084
Memory_hypomethylation	chr8:139358647-139363153		TNT-hiPSC	-0.0235675
Memory_hypomethylation	chr12:129704675-129705828		TNT-hiPSC	-0.0754833
Memory_hypomethylation	chr21:47010057-47011162		TNT-hiPSC	-0.327748
Aberrant_hypermethylation	chr12:130526719-130527319		TNT-hiPSC	-0.0161891
Memory_hypomethylation	chr17:46018654-46019512		TNT-hiPSC	-0.37514
Memory_hypomethylation	chr12:130328966-130330536		TNT-hiPSC	-0.0011931
Memory_hypomethylation	chr12:129934219-129935923		TNT-hiPSC	-0.0165048
Memory_hypomethylation	chr8:139085186-139089609		TNT-hiPSC	-0.0180851
Memory_hypomethylation	chr12:128698108-128701453		TNT-hiPSC	-0.0411681
Memory_hypomethylation	chr8:139379244-139381723		TNT-hiPSC	-0.0112862
Memory_hypomethylation	chr10:132344356-132345552		TNT-hiPSC	-0.0599255
Memory_hypomethylation	chr14:104551896-104552427		TNT-hiPSC	-0.36886
Memory_hypomethylation	chr12:128985235-128986898		TNT-hiPSC	-0.059584
Memory_hypomethylation	chr3:138151942-138153127		TNT-hiPSC	-0.245806
Memory_hypomethylation	chr8:139439853-139440612		TNT-hiPSC	-0.0246627
Memory_hypomethylation	chr9:141044365-141045279		TNT-hiPSC	-0.0326352
Memory_hypomethylation	chr12:130331072-130331817		TNT-hiPSC	-0.0151776
Partial_hypomethylation_memory	chr6:27250698-27252030		TNT-hiPSC	-0.432528
Memory_hypomethylation	chr12:129690274-129693317		TNT-hiPSC	-0.0259153
Memory_hypomethylation	chr8:53012452-53013283		TNT-hiPSC	-0.635866
Memory_hypomethylation	chr12:129029334-129030398		TNT-hiPSC	-0.0540676
Partial_hypomethylation_memory	chr12:129791776-129793543		TNT-hiPSC	-0.00670496
Aberrant_hypomethylation	chr12:3507039-3507527		TNT-hiPSC	-0.139962
Memory_hypomethylation	chr8:139354318-139355793		TNT-hiPSC	-0.0348499
Partial_hypomethylation_memory	chr12:130464612-130466598		TNT-hiPSC	-0.0524911
Memory_hypermethylation	chr22:48765157-48766416		TNT-hiPSC	0.360136
Memory_hypomethylation	chr12:130043172-130044612		TNT-hiPSC	-0.0445563
Memory_hypomethylation	chr8:139119975-139123768		TNT-hiPSC	-0.00372873
Partial_hypomethylation_memory	chr7:153922319-153924108		TNT-hiPSC	-0.0483603
Memory_hypomethylation	chr1:149398881-149400576		TNT-hiPSC	-0.511779
Partial_hypomethylation_memory	chr6:166471412-166472143		TNT-hiPSC	-0.0853741
Memory_hypomethylation	chr10:132255029-132257985		TNT-hiPSC	-0.01676
Memory_hypomethylation	chr16:6834646-6837197		TNT-hiPSC	-0.0503169
Aberrant_hypomethylation	chr3:78724347-78724826		TNT-hiPSC	-0.092347
Memory_hypomethylation	chr9:115140838-115141462		TNT-hiPSC	-0.16236
Memory_hypomethylation	chr12:129942231-129944425		TNT-hiPSC	-0.0144262
Memory_hypermethylation	chr18:14917421-14921274		TNT-hiPSC	0.231984
Memory_hypomethylation	chr14:67878555-67879166		TNT-hiPSC	-0.640372
Memory_hypomethylation	chr8:57025506-57026601		TNT-hiPSC	-0.740276
Partial_hypomethylation_memory	chr8:139452013-139454754		TNT-hiPSC	-0.0369342
Memory_hypomethylation	chr12:129939256-129940843		TNT-hiPSC	-0.0437585
Memory_hypomethylation	chr8:139241537-139244305		TNT-hiPSC	-0.0644717
Memory_hypomethylation	chr8:138994194-138996008		TNT-hiPSC	-0.00389501
Memory_hypomethylation	chr12:128904503-128906313		TNT-hiPSC	-0.0109965
Memory_hypomethylation	chr12:130392189-130393374		TNT-hiPSC	-0.0280724
Memory_hypomethylation	chr2:91847473-91848417		TNT-hiPSC	-0.146157
Memory_hypomethylation	chr12:130431651-130433575		TNT-hiPSC	-0.0259994
Memory_hypomethylation	chr12:129738031-129740194		TNT-hiPSC	-0.00666458
Aberrant_hypermethylation	chr12:128822031-128824024		TNT-hiPSC	-0.019809
Partial_hypomethylation_memory	chr10:91596869-91598066		TNT-hiPSC	-0.826807
Memory_hypomethylation	chr1:209404846-209405415		TNT-hiPSC	-0.646019
Memory_hypomethylation	chr8:125985352-125986019		TNT-hiPSC	-0.710909
Memory_hypomethylation	chr6:24357732-24358355		TNT-hiPSC	-0.609848
Partial_hypomethylation_memory	chr16:5834490-5836525		TNT-hiPSC	-0.194949
Partial_hypomethylation_memory	chr12:130225895-130230141		TNT-hiPSC	-0.00449869
Partial_hypomethylation_memory	chr8:139076299-139077742		TNT-hiPSC	-0.0195878
Memory_hypomethylation	chr14:36741303-36742501		TNT-hiPSC	-0.567071
Partial_hypomethylation_memory	chr2:191242980-191243423		TNT-hiPSC	-0.302108
Memory_hypomethylation	chr8:139442923-139445117		TNT-hiPSC	-0.0134653
Memory_hypomethylation	chr12:128773946-128777012		TNT-hiPSC	-0.0552503
Memory_hypomethylation	chr10:132140878-132141940		TNT-hiPSC	-0.00998134
Aberrant_hypermethylation	chr20:29509549-29513145		TNT-hiPSC	0.204545
Aberrant_hypermethylation	chr12:130502234-130502623		TNT-hiPSC	-0.00445295
Aberrant_hypermethylation	chr12:128675176-128675443		TNT-hiPSC	-0.0235144
Memory_hypomethylation	chr13:112870270-112871087		TNT-hiPSC	-0.00387915
Memory_hypermethylation	chr6:100894801-100897620		TNT-hiPSC	0.479446
Memory_hypomethylation	chr3:146187073-146187850		TNT-hiPSC	-0.511888
Aberrant_hypermethylation	chr18:14264071-14266363		TNT-hiPSC	0.167212
Partial_hypomethylation_memory	chr5:151304739-151305356		TNT-hiPSC	-0.231997
Memory_hypomethylation	chr11:14926713-14927799		TNT-hiPSC	-0.590464
Memory_hypomethylation	chr9:33750520-33751376		TNT-hiPSC	-0.694853
Partial_hypomethylation_memory	chr1:149284722-149288738		TNT-hiPSC	-0.37056
Memory_hypomethylation	chr11:424776-425347		TNT-hiPSC	-0.381944
Partial_hypomethylation_memory	chr7:154011196-154012591		TNT-hiPSC	0.0206226
Memory_hypomethylation	chr12:128953842-128957281		TNT-hiPSC	-0.0284335
Partial_hypomethylation_memory	chr6:28802203-28802929		TNT-hiPSC	-0.501476
Memory_hypomethylation	chr10:132776121-132777710		TNT-hiPSC	-0.0169552
Memory_hypomethylation	chr8:139226036-139229394		TNT-hiPSC	-0.0258055
Partial_hypomethylation_memory	chr12:128647957-128649640		TNT-hiPSC	-0.00782648
Partial_hypomethylation_memory	chr7:157761904-157764468		TNT-hiPSC	-0.0254648
Memory_hypomethylation	chr10:133033186-133034758		TNT-hiPSC	0.0147092
Memory_hypomethylation	chr12:128852928-128857680		TNT-hiPSC	-0.0292949
Aberrant_hypermethylation	chr5:3606493-3607067		TNT-hiPSC	-0.0740001
Aberrant_hypomethylation	chr2:91936703-91937335		TNT-hiPSC	-0.255378
Partial_hypomethylation_memory	chr8:139467625-139469539		TNT-hiPSC	-0.0148498
Memory_hypomethylation	chr12:130232893-130233882		TNT-hiPSC	0.0125677
Partial_hypomethylation_memory	chr3:42306036-42307519		TNT-hiPSC	-0.548949
Memory_hypomethylation	chr8:139289765-139291897		TNT-hiPSC	-0.0380891
Memory_hypomethylation	chr2:241123952-241125383		TNT-hiPSC	-0.209086
Memory_hypomethylation	chr8:138920538-138922576		TNT-hiPSC	-0.000762243
Memory_hypomethylation	chr12:129921270-129924655		TNT-hiPSC	-0.0410512
Memory_hypomethylation	chr20:29550782-29551655		TNT-hiPSC	-0.603112
Aberrant_hypermethylation	chr22:48972263-48972631		TNT-hiPSC	0.421655
Memory_hypomethylation	chr10:132444483-132445915		TNT-hiPSC	-0.0129145
Memory_hypomethylation	chr8:139571076-139572305		TNT-hiPSC	-0.0497126
Memory_hypomethylation	chr12:128628716-128631133		TNT-hiPSC	-0.0567859
Memory_hypomethylation	chr10:132670207-132671716		TNT-hiPSC	-0.0398122
Memory_hypomethylation	chr8:139424627-139426109		TNT-hiPSC	-0.0803535
Partial_hypomethylation_memory	chr5:177411343-177412636		TNT-hiPSC	-0.727325
Memory_hypomethylation	chr8:34636853-34639379		TNT-hiPSC	-0.148054
Partial_hypomethylation_memory	chr8:139307548-139310569		TNT-hiPSC	-0.0144274
Memory_hypomethylation	chr12:130366813-130368665		TNT-hiPSC	-0.0408082
Memory_hypomethylation	chr10:132553178-132555803		TNT-hiPSC	-0.0260299
Memory_hypomethylation	chr9:44118138-44119268		TNT-hiPSC	-0.374954
Memory_hypomethylation	chr10:132780937-132782039		TNT-hiPSC	-0.0697591
Memory_hypomethylation	chr12:130035607-130036556		TNT-hiPSC	0.00259219
Aberrant_hypermethylation	chr18:14396505-14400135		TNT-hiPSC	0.148453
Memory_hypomethylation	chr10:132605781-132608096		TNT-hiPSC	-0.00159921
Memory_hypomethylation	chr2:131450110-131450984		TNT-hiPSC	-0.646003
Aberrant_hypermethylation	chr10:133251495-133252391		TNT-hiPSC	-0.123763
Memory_hypomethylation	chr12:130220893-130224218		TNT-hiPSC	-0.0346052
Partial_hypomethylation_memory	chr8:138463781-138465798		TNT-hiPSC	-0.0296233
Partial_hypomethylation_memory	chr7:38350754-38351257		TNT-hiPSC	-0.701725
Memory_hypomethylation	chr12:128960300-128961430		TNT-hiPSC	-0.0590989
Partial_hypomethylation_memory	chr8:139679035-139680914		TNT-hiPSC	-0.0845724
Aberrant_hypermethylation	chr12:130765721-130765948		TNT-hiPSC	-0.0366144
Memory_hypomethylation	chr6:110797476-110798147		TNT-hiPSC	-0.677291
Memory_hypomethylation	chr12:130093888-130095499		TNT-hiPSC	-0.0136019
Memory_hypomethylation	chr8:138791642-138793272		TNT-hiPSC	-0.0273837
Memory_hypomethylation	chr10:132143906-132145482		TNT-hiPSC	-0.0649045
Memory_hypomethylation	chr12:49726250-49728537		TNT-hiPSC	-0.454311
Memory_hypomethylation	chr10:104192743-104193123		TNT-hiPSC	-0.150588
Partial_hypomethylation_memory	chr10:132700792-132701887		TNT-hiPSC	-0.00237386
Partial_hypomethylation_memory	chr8:138633279-138637036		TNT-hiPSC	-0.0440838
Aberrant_hypomethylation	chr11:88241425-88242656		TNT-hiPSC	-0.272284
Partial_hypomethylation_memory	chr8:139406797-139408968		TNT-hiPSC	-0.00269068
Partial_hypomethylation_memory	chr8:139448606-139450522		TNT-hiPSC	-0.0269522
Memory_hypomethylation	chr12:129890067-129890786		TNT-hiPSC	-0.0285434
Memory_hypomethylation	chr17:6145644-6146321		TNT-hiPSC	-0.170477
Memory_hypomethylation	chr20:18360696-18361089		TNT-hiPSC	-0.42141
Memory_hypomethylation	chr8:138850812-138853098		TNT-hiPSC	-0.00702691
Memory_hypomethylation	chr10:132806948-132807405		TNT-hiPSC	0.0163713
Partial_hypomethylation_memory	chr8:139543680-139544925		TNT-hiPSC	-0.0291227
Aberrant_hypermethylation	chr12:127210981-127212578		TNT-hiPSC	0.0101038
Partial_hypomethylation_memory	chr19:24154458-24155001		TNT-hiPSC	-0.589719
Memory_hypomethylation	chr8:139210754-139212949		TNT-hiPSC	-0.00055405
Partial_hypomethylation_memory	chr8:139231916-139233876		TNT-hiPSC	-0.0252174
Memory_hypomethylation	chr8:140036561-140038344		TNT-hiPSC	0.00452416
Memory_hypermethylation	chr1:152223307-152227845		TNT-hiPSC	0.220346
Memory_hypomethylation	chr1:164341964-164343015		TNT-hiPSC	-0.164774
Memory_hypomethylation	chr3:2657731-2659500		TNT-hiPSC	-0.188405
Partial_hypomethylation_memory	chr9:6715883-6716324		TNT-hiPSC	-0.72225
Memory_hypomethylation	chr6:117583885-117585207		TNT-hiPSC	-0.306037
Memory_hypomethylation	chr8:24591653-24592085		TNT-hiPSC	-0.295833
Memory_hypomethylation	chr16:6939521-6941090		TNT-hiPSC	-0.086402
Partial_hypomethylation_memory	chr1:205818899-205819492		TNT-hiPSC	-0.855025
Aberrant_hypomethylation	chr6:5431374-5432278		TNT-hiPSC	-0.186652
Memory_hypomethylation	chr14:89444651-89445660		TNT-hiPSC	-0.200252
Partial_hypomethylation_memory	chr7:117854280-117854852		TNT-hiPSC	-0.713823
Memory_hypomethylation	chr20:29534876-29535276		TNT-hiPSC	-0.56638
Memory_hypomethylation	chr8:138683569-138684908		TNT-hiPSC	-0.0208716
Memory_hypomethylation	chr19:36912202-36912880		TNT-hiPSC	-0.656656
Memory_hypomethylation	chr10:132360468-132362332		TNT-hiPSC	-0.00661051
Memory_hypomethylation	chr10:132223152-132224825		TNT-hiPSC	-0.0108338
Partial_hypomethylation_memory	chr12:129696575-129697835		TNT-hiPSC	-0.025844
Aberrant_hypomethylation	chr2:83510644-83512088		TNT-hiPSC	-0.158845
Memory_hypomethylation	chr8:6091474-6092435		TNT-hiPSC	-0.180019
Memory_hypomethylation	chr12:129830456-129833098		TNT-hiPSC	-0.0381725
Memory_hypomethylation	chr10:132335938-132336594		TNT-hiPSC	-0.00431243
Aberrant_hypermethylation	chr10:133185282-133185642		TNT-hiPSC	-0.0300858
Memory_hypomethylation	chr7:153905513-153906311		TNT-hiPSC	-0.0312089
Memory_hypomethylation	chr10:132808096-132808348		TNT-hiPSC	-0.0360077
Partial_hypomethylation_memory	chr7:154417610-154418808		TNT-hiPSC	0.00479005
Aberrant_hypermethylation	chr22:49843526-49844620		TNT-hiPSC	0.0857425
Partial_hypomethylation_memory	chr11:504190-504968		TNT-hiPSC	-0.561385
Memory_hypomethylation	chr12:129850489-129852690		TNT-hiPSC	-0.0385005
Memory_hypomethylation	chr8:139173216-139175619		TNT-hiPSC	-0.051368
Memory_hypomethylation	chr13:105074542-105075451		TNT-hiPSC	-0.12729
Memory_hypomethylation	chr8:139305833-139306815		TNT-hiPSC	-0.000725167
Memory_hypomethylation	chr10:132147664-132149862		TNT-hiPSC	-0.0179263
Memory_hypomethylation	chr8:138983440-138984744		TNT-hiPSC	-0.0017452
Partial_hypomethylation_memory	chr8:139528513-139531984		TNT-hiPSC	-0.0337344
Memory_hypomethylation	chr7:72813725-72814023		TNT-hiPSC	-0.650997
Memory_hypomethylation	chr10:132427970-132428448		TNT-hiPSC	-0.0249406
Partial_hypomethylation_memory	chr12:130360853-130361956		TNT-hiPSC	-0.00337046
Partial_hypomethylation_memory	chr10:132725524-132727366		TNT-hiPSC	-0.0118586
Memory_hypomethylation	chr10:132420293-132421006		TNT-hiPSC	-0.0214895
Memory_hypomethylation	chr10:132370765-132371816		TNT-hiPSC	-0.0108174
Memory_hypomethylation	chr21:30390891-30391881		TNT-hiPSC	-0.471414
Memory_hypomethylation	chr10:124638836-124639898		TNT-hiPSC	-0.535739
Partial_hypomethylation_memory	chr10:132472557-132474543		TNT-hiPSC	-0.0093163
Memory_hypomethylation	chr8:145638358-145639106		TNT-hiPSC	-0.565184
Memory_hypomethylation	chr10:132357633-132358369		TNT-hiPSC	-0.0384063
Memory_hypomethylation	chr14:93616835-93617252		TNT-hiPSC	-0.356424
Partial_hypomethylation_memory	chr12:130319122-130319836		TNT-hiPSC	-0.0213964
Memory_hypomethylation	chr12:129643876-129644054		TNT-hiPSC	-0.0238961
Memory_hypomethylation	chr12:130051506-130052171		TNT-hiPSC	-0.0518027
Memory_hypomethylation	chr10:132621195-132624255		TNT-hiPSC	-0.00576335
Partial_hypomethylation_memory	chr7:157750907-157752409		TNT-hiPSC	-0.115078
Memory_hypomethylation	chr12:126593429-126596297		TNT-hiPSC	-0.0641692
Memory_hypomethylation	chr16:6966105-6967602		TNT-hiPSC	-0.00781664
Memory_hypomethylation	chr19:1851550-1852476		TNT-hiPSC	-0.61313
Aberrant_hypermethylation	chr18:14786951-14789773		TNT-hiPSC	0.206998
Partial_hypomethylation_memory	chr19:45655443-45656698		TNT-hiPSC	-0.460136
Memory_hypomethylation	chr8:138602803-138607144		TNT-hiPSC	-0.0339943
Memory_hypomethylation	chr4:57457973-57458926		TNT-hiPSC	-0.2428
Memory_hypomethylation	chr7:11220727-11221599		TNT-hiPSC	-0.149103
Memory_hypomethylation	chr10:132679144-132682021		TNT-hiPSC	0.02709
Memory_hypomethylation	chr10:93414827-93415391		TNT-hiPSC	-0.384377
Memory_hypomethylation	chr2:91873820-91874485		TNT-hiPSC	-0.210738
Memory_hypomethylation	chr10:132963217-132964902		TNT-hiPSC	-0.0148483
Partial_hypomethylation_memory	chr1:149144792-149149385		TNT-hiPSC	-0.213233
Partial_hypomethylation_memory	chr12:9392777-9393068		TNT-hiPSC	-0.519886
Memory_hypomethylation	chr10:132190589-132193156		TNT-hiPSC	-0.0186859
Memory_hypomethylation	chr12:129092742-129095334		TNT-hiPSC	-0.0374691
Partial_hypomethylation_memory	chr4:379766-380857		TNT-hiPSC	-0.800651
Memory_hypermethylation	chr5:2755158-2758368		TNT-hiPSC	-0.0120427
Memory_hypomethylation	chr10:132130354-132130840		TNT-hiPSC	-0.00680052
Aberrant_hypomethylation	chr15:99408496-99409592		TNT-hiPSC	-0.569092
Partial_hypomethylation_memory	chr9:39132721-39133144		TNT-hiPSC	-0.578877
Memory_hypomethylation	chr12:129611974-129612566		TNT-hiPSC	-0.0305202
Memory_hypermethylation	chr16:936203-937097		TNT-hiPSC	0.2595
Partial_hypomethylation_memory	chr10:132281275-132283242		TNT-hiPSC	-0.012103
Memory_hypomethylation	chr4:170695808-170696547		TNT-hiPSC	-0.618528
Memory_hypermethylation	chr7:157801158-157801712		TNT-hiPSC	0.0534417
Aberrant_hypermethylation	chr2:121695603-121697233		TNT-hiPSC	0.142683
Memory_hypomethylation	chr10:132348184-132349185		TNT-hiPSC	-0.00649606
Memory_hypomethylation	chr12:133180273-133181188		TNT-hiPSC	-0.326698
Memory_hypomethylation	chr7:125860176-125861055		TNT-hiPSC	-0.125508
Memory_hypomethylation	chr7:48192831-48193793		TNT-hiPSC	-0.196998
Partial_hypomethylation_memory	chr10:132998114-132998964		TNT-hiPSC	-0.0365794
Memory_hypomethylation	chr12:129222358-129223855		TNT-hiPSC	0.0160086
Aberrant_hypermethylation	chr18:47413656-47414376		TNT-hiPSC	0.217362
Aberrant_hypermethylation	chr17:11145136-11145502		TNT-hiPSC	-0.00742032
Memory_hypomethylation	chr1:153508301-153508953		TNT-hiPSC	-0.51989
Memory_hypermethylation	chr5:3590318-3592867		TNT-hiPSC	-0.0362675
Memory_hypomethylation	chr8:139622612-139624775		TNT-hiPSC	-0.0709522
Memory_hypomethylation	chr13:112996489-112997367		TNT-hiPSC	-0.318194
Memory_hypomethylation	chr10:132314369-132315685		TNT-hiPSC	-0.0598116
Partial_hypomethylation_memory	chr22:46646699-46647441		TNT-hiPSC	-0.198958
Memory_hypermethylation	chr15:48034585-48035306		TNT-hiPSC	0.212893
Memory_hypomethylation	chr22:46762603-46763540		TNT-hiPSC	-0.297532
Partial_hypomethylation_memory	chr7:157625315-157625708		TNT-hiPSC	-0.0929187
Memory_hypomethylation	chr17:42004352-42005374		TNT-hiPSC	-0.474263
Memory_hypomethylation	chr2:91669569-91671632		TNT-hiPSC	-0.155252
Memory_hypomethylation	chr7:146033222-146034181		TNT-hiPSC	-0.100535
Memory_hypermethylation	chr18:14777711-14779428		TNT-hiPSC	0.169565
Memory_hypomethylation	chr12:30496003-30496618		TNT-hiPSC	-0.248968
Memory_hypomethylation	chr7:158017485-158018127		TNT-hiPSC	0.048457
Memory_hypomethylation	chr17:33775890-33777797		TNT-hiPSC	-0.30639
Aberrant_hypermethylation	chr18:14769384-14771518		TNT-hiPSC	0.276087
Memory_hypomethylation	chr8:139410389-139412999		TNT-hiPSC	-0.0160752
Memory_hypermethylation	chr20:54922800-54923500		TNT-hiPSC	0.205557
Memory_hypomethylation	chr12:129490849-129491383		TNT-hiPSC	-0.0433264
Aberrant_hypermethylation	chr18:14385624-14387238		TNT-hiPSC	0.206662
Memory_hypermethylation	chr19:3719042-3719602		TNT-hiPSC	0.485463
Aberrant_hypermethylation	chr7:157472509-157474512		TNT-hiPSC	0.0897636
Partial_hypomethylation_memory	chr16:6872555-6874143		TNT-hiPSC	-0.0590401
Memory_hypomethylation	chr4:6107021-6107524		TNT-hiPSC	-0.679608
Memory_hypomethylation	chr19:10404093-10405374		TNT-hiPSC	-0.223942
Partial_hypomethylation_memory	chr12:130001666-130003779		TNT-hiPSC	-0.00880598
Memory_hypomethylation	chr12:130364028-130364393		TNT-hiPSC	-0.0435068
Memory_hypomethylation	chr4:57918757-57920582		TNT-hiPSC	-0.300847
Memory_hypermethylation	chr12:126675343-126676239		TNT-hiPSC	0.0381572
Memory_hypomethylation	chr4:189227153-189227699		TNT-hiPSC	-0.206765
Memory_hypomethylation	chr17:11455406-11457232		TNT-hiPSC	-0.0640686
Memory_hypomethylation	chr17:33813940-33818579		TNT-hiPSC	-0.402126
Partial_hypomethylation_memory	chr16:6961431-6963140		TNT-hiPSC	-0.00830249
Memory_hypomethylation	chr3:65342024-65342867		TNT-hiPSC	-0.481993
Partial_hypomethylation_memory	chr9:34622867-34624216		TNT-hiPSC	-0.516527
Memory_hypermethylation	chr10:132846904-132847686		TNT-hiPSC	-0.0321285
Memory_hypomethylation	chr8:139283813-139285255		TNT-hiPSC	-0.0648422
Memory_hypomethylation	chr12:52300548-52301582		TNT-hiPSC	-0.574641
Aberrant_hypomethylation	chr9:79453694-79454316		TNT-hiPSC	-0.297221
Memory_hypermethylation	chr1:17401563-17402359		TNT-hiPSC	0.37688
Memory_hypomethylation	chr7:157661611-157662647		TNT-hiPSC	-0.034763
Partial_hypomethylation_memory	chr7:151217552-151218059		TNT-hiPSC	-0.768506
Memory_hypomethylation	chr2:34307053-34311349		TNT-hiPSC	-0.125198
Partial_hypomethylation_memory	chr5:33936752-33939440		TNT-hiPSC	-0.255687
Memory_hypomethylation	chr1:1657579-1657832		TNT-hiPSC	-0.135219
Partial_hypomethylation_memory	chr12:128729756-128731113		TNT-hiPSC	-0.144186
Memory_hypomethylation	chr13:106865232-106866380		TNT-hiPSC	-0.0640364
Aberrant_hypomethylation	chr1:202054505-202056242		TNT-hiPSC	-0.0199322
Memory_hypomethylation	chr8:138553320-138554384		TNT-hiPSC	-0.0362311
Memory_hypomethylation	chr12:129731289-129732011		TNT-hiPSC	-0.0152383
Aberrant_hypermethylation	chr6:29910865-29911106		TNT-hiPSC	0.416454
Memory_hypomethylation	chr8:138732817-138734040		TNT-hiPSC	-0.0176659
Partial_hypomethylation_memory	chr2:233215681-233217358		TNT-hiPSC	-0.68398
Memory_hypomethylation	chr12:130217933-130218801		TNT-hiPSC	0.0253719
Memory_hypomethylation	chr1:149670242-149674259		TNT-hiPSC	-0.397376
Aberrant_hypermethylation	chr1:158182653-158184019		TNT-hiPSC	0.351612
Partial_hypomethylation_memory	chr12:130273404-130274336		TNT-hiPSC	-0.0251176
Memory_hypermethylation	chr12:130621603-130622032		TNT-hiPSC	-0.0158902
Memory_hypomethylation	chr4:674019-675969		TNT-hiPSC	-0.121343
Memory_hypomethylation	chr20:41577459-41580713		TNT-hiPSC	-0.00388493
Memory_hypomethylation	chr16:7222973-7223950		TNT-hiPSC	-0.0497698
Partial_hypomethylation_memory	chr12:130186663-130187862		TNT-hiPSC	-0.0289196
Aberrant_hypomethylation	chr8:70501233-70501820		TNT-hiPSC	-0.0575188
Aberrant_hypermethylation	chr18:14328414-14329549		TNT-hiPSC	0.222211
Memory_hypomethylation	chr8:139222436-139224094		TNT-hiPSC	-0.0183257
Memory_hypomethylation	chr19:12305446-12306626		TNT-hiPSC	-0.766979
Memory_hypomethylation	chr19:35395939-35396668		TNT-hiPSC	-0.312086
Memory_hypomethylation	chr12:129969017-129970963		TNT-hiPSC	0.0140028
Memory_hypomethylation	chr17:21219849-21220682		TNT-hiPSC	-0.135099
Aberrant_hypomethylation	chr19:38515656-38516219		TNT-hiPSC	-0.231319
Partial_hypomethylation_memory	chr16:5598584-5601288		TNT-hiPSC	-0.0676889
Memory_hypomethylation	chr10:132296318-132297747		TNT-hiPSC	-0.0121708
Memory_hypomethylation	chr10:133083366-133084467		TNT-hiPSC	0.0213878
Partial_hypomethylation_memory	chr18:75896711-75898408		TNT-hiPSC	-0.024491
Memory_hypomethylation	chr10:132516567-132518172		TNT-hiPSC	-0.0112749
Memory_hypomethylation	chr10:132639602-132641046		TNT-hiPSC	-0.0519677
Partial_hypomethylation_memory	chr12:130369742-130372121		TNT-hiPSC	-0.0177855
Memory_hypomethylation	chr1:59041758-59042411		TNT-hiPSC	-0.725534
Memory_hypomethylation	chr8:139366075-139368623		TNT-hiPSC	-0.00695114
Memory_hypomethylation	chr12:129164222-129165554		TNT-hiPSC	-0.0208242
Memory_hypomethylation	chr12:130409875-130410894		TNT-hiPSC	0.00117206
Memory_hypomethylation	chr8:139471685-139472456		TNT-hiPSC	-0.0190661
Aberrant_hypomethylation	chr2:226608649-226608880		TNT-hiPSC	-0.189753
Partial_hypermethyation_memory	chr9:14547137-14547766		TNT-hiPSC	0.132303
Memory_hypomethylation	chr5:1856340-1857157		TNT-hiPSC	-0.325829
Memory_hypomethylation	chr17:79992411-79993537		TNT-hiPSC	-0.0943063
Partial_hypomethylation_memory	chr10:132355151-132355779		TNT-hiPSC	-0.0158357
Memory_hypomethylation	chr6:27235704-27236185		TNT-hiPSC	-0.486625
Memory_hypomethylation	chr12:130780861-130782229		TNT-hiPSC	-0.137063
Memory_hypomethylation	chr8:139565557-139566627		TNT-hiPSC	0.000451687
Memory_hypomethylation	chr19:21751734-21752229		TNT-hiPSC	-0.209345
Memory_hypomethylation	chr9:66343504-66343752		TNT-hiPSC	-0.364745
Memory_hypomethylation	chr8:139413725-139414563		TNT-hiPSC	-0.076946
Memory_hypomethylation	chr3:93560327-93560562		TNT-hiPSC	-0.194557
Memory_hypomethylation	chr8:139143224-139143991		TNT-hiPSC	-0.0146329
Aberrant_hypermethylation	chr7:158110059-158111372		TNT-hiPSC	-0.0590259
Memory_hypomethylation	chr2:175594414-175595279		TNT-hiPSC	-0.507725
Memory_hypermethylation	chr16:88821814-88822164		TNT-hiPSC	0.152241
Memory_hypomethylation	chr3:29481659-29482339		TNT-hiPSC	-0.185761
Aberrant_hypermethylation	chr7:157530804-157531174		TNT-hiPSC	-0.0190441
Partial_hypomethylation_memory	chr12:128768378-128771550		TNT-hiPSC	-0.0278346
Memory_hypomethylation	chr8:138667985-138670410		TNT-hiPSC	-0.0334393
Memory_hypomethylation	chr10:132338258-132341125		TNT-hiPSC	-0.0333593
Memory_hypomethylation	chr19:39055584-39056356		TNT-hiPSC	-0.396966
Memory_hypomethylation	chr7:2704473-2705228		TNT-hiPSC	-0.543379
Partial_hypermethyation_memory	chr2:119614187-119616901		TNT-hiPSC	0.102248
Memory_hypomethylation	chr15:48483759-48484396		TNT-hiPSC	-0.434719
Partial_hypomethylation_memory	chr12:129952145-129954624		TNT-hiPSC	-0.00011948
Memory_hypomethylation	chr7:153837877-153839510		TNT-hiPSC	-0.00788074
Memory_hypomethylation	chr2:131185930-131186551		TNT-hiPSC	-0.65254
Memory_hypomethylation	chr14:65016908-65017629		TNT-hiPSC	-0.158127
Aberrant_hypermethylation	chr18:14257279-14259014		TNT-hiPSC	0.170077
Memory_hypermethylation	chr22:49665274-49666418		TNT-hiPSC	0.0962613
Partial_hypomethylation_memory	chr4:190986014-190986502		TNT-hiPSC	-0.192372
Memory_hypomethylation	chr10:132289507-132291111		TNT-hiPSC	0.0269453
Memory_hypomethylation	chr4:180069041-180070363		TNT-hiPSC	-0.255775
Memory_hypomethylation	chr10:132653028-132653884		TNT-hiPSC	-0.0117449
Memory_hypomethylation	chr7:47092056-47092766		TNT-hiPSC	-0.318067
Memory_hypomethylation	chr12:129782722-129783567		TNT-hiPSC	-0.0528493
Aberrant_hypermethylation	chr7:157644411-157644731		TNT-hiPSC	0.136992
Aberrant_hypermethylation	chr18:14320000-14321243		TNT-hiPSC	0.270984
Memory_hypomethylation	chr3:27674152-27674753		TNT-hiPSC	-0.441726
Aberrant_hypermethylation	chr3:93629383-93630182		TNT-hiPSC	0.278255
Memory_hypomethylation	chr19:54057208-54058244		TNT-hiPSC	-0.381653
Partial_hypomethylation_memory	chr20:30062659-30063780		TNT-hiPSC	-0.582304
Memory_hypermethylation	chr10:1410942-1411531		TNT-hiPSC	0.0594804
Memory_hypomethylation	chr10:132456363-132457527		TNT-hiPSC	0.00230626
Memory_hypermethylation	chr12:128872372-128872647		TNT-hiPSC	0.0796179
Memory_hypomethylation	chr7:68202106-68204282		TNT-hiPSC	-0.0941513
Partial_hypomethylation_memory	chr7:158750330-158751479		TNT-hiPSC	-0.619521
Memory_hypomethylation	chr12:130170335-130170675		TNT-hiPSC	-0.00695711
Memory_hypomethylation	chr8:139024020-139025861		TNT-hiPSC	-0.00680899
Aberrant_hypomethylation	chr9:44164175-44167423		TNT-hiPSC	-0.153421
Partial_hypomethylation_memory	chr12:129977221-129977922		TNT-hiPSC	-0.0284428
Memory_hypomethylation	chr5:55117449-55117965		TNT-hiPSC	-0.408826
Memory_hypomethylation	chr14:57730304-57730851		TNT-hiPSC	-0.31384
Memory_hypomethylation	chr7:143813616-143816966		TNT-hiPSC	-0.118377
Memory_hypomethylation	chr8:139013504-139014914		TNT-hiPSC	0.00236607
Memory_hypomethylation	chr22:38476973-38478861		TNT-hiPSC	-0.434274
Memory_hypomethylation	chr12:128651071-128651931		TNT-hiPSC	-0.0114566
Memory_hypomethylation	chr10:132932048-132933218		TNT-hiPSC	-0.033052
Memory_hypomethylation	chr12:99852196-99853073		TNT-hiPSC	-0.147534
Memory_hypomethylation	chr7:150292545-150293720		TNT-hiPSC	-0.156473
Memory_hypomethylation	chr10:132287382-132288161		TNT-hiPSC	-0.0192971
Partial_hypomethylation_memory	chr12:129743121-129745271		TNT-hiPSC	-0.0466006
Memory_hypomethylation	chr14:70038274-70039596		TNT-hiPSC	-0.503017
Memory_hypomethylation	chr14:34883721-34884479		TNT-hiPSC	-0.350965
Partial_hypomethylation_memory	chr3:1617689-1620714		TNT-hiPSC	0.0107755
Memory_hypomethylation	chr19:54514526-54514971		TNT-hiPSC	-0.122475
Aberrant_hypermethylation	chr12:129460763-129461120		TNT-hiPSC	-0.113235
Partial_hypomethylation_memory	chr22:51042031-51042965		TNT-hiPSC	-0.617164
Memory_hypomethylation	chr6:10886019-10886573		TNT-hiPSC	-0.356025
Partial_hypomethylation_memory	chr10:132735318-132735908		TNT-hiPSC	-0.00930815
Partial_hypomethylation_memory	chr10:132482925-132484313		TNT-hiPSC	-0.0214214
Partial_hypomethylation_memory	chr12:126873205-126875656		TNT-hiPSC	0.00885534
Memory_hypomethylation	chr12:129421457-129422358		TNT-hiPSC	-0.0164595
Aberrant_hypomethylation	chr13:28016258-28016714		TNT-hiPSC	-0.510382
Partial_hypomethylation_memory	chr9:100069808-100070435		TNT-hiPSC	-0.71291
Memory_hypomethylation	chr7:157652913-157653328		TNT-hiPSC	-0.0862105
Memory_hypermethylation	chr7:157633701-157634955		TNT-hiPSC	-0.0423942
Memory_hypomethylation	chr12:129994375-129995629		TNT-hiPSC	-0.019927
Memory_hypomethylation	chr12:130057935-130058655		TNT-hiPSC	-0.0025106
Partial_hypomethylation_memory	chr12:130509963-130510692		TNT-hiPSC	-0.0274842
Memory_hypomethylation	chr8:138904210-138907400		TNT-hiPSC	-0.0500949
Partial_hypomethylation_memory	chr13:20716114-20716669		TNT-hiPSC	-0.615898
Partial_hypomethylation_memory	chr10:132850926-132851667		TNT-hiPSC	-0.029387
Aberrant_hypomethylation	chr8:94507910-94508410		TNT-hiPSC	-0.407212
Memory_hypomethylation	chr17:11338997-11340491		TNT-hiPSC	-0.0307616
Partial_hypomethylation_memory	chr5:135802295-135803367		TNT-hiPSC	-0.579369
Memory_hypomethylation	chr7:153936150-153937376		TNT-hiPSC	0.0121518
Memory_hypomethylation	chr12:129498462-129501343		TNT-hiPSC	-0.0262163
Memory_hypermethylation	chr18:14445858-14447061		TNT-hiPSC	0.155166
Memory_hypomethylation	chr16:88612309-88613300		TNT-hiPSC	-0.193452
Memory_hypermethylation	chr12:130529038-130530227		TNT-hiPSC	0.0656665
Memory_hypomethylation	chr12:129184629-129185605		TNT-hiPSC	-0.0219108
Memory_hypomethylation	chr3:179064229-179065157		TNT-hiPSC	-0.509044
Memory_hypermethylation	chr18:14184292-14186989		TNT-hiPSC	0.185436
Aberrant_hypermethylation	chr2:89915747-89916710		TNT-hiPSC	0.233876
Memory_hypermethylation	chr7:157587420-157588223		TNT-hiPSC	0.162891
Memory_hypomethylation	chr6:28719671-28720802		TNT-hiPSC	-0.0675179
Memory_hypomethylation	chr6:168435804-168436902		TNT-hiPSC	-0.375222
Aberrant_hypermethylation	chr12:130312121-130313066		TNT-hiPSC	-0.0528032
Memory_hypomethylation	chr12:126656218-126658679		TNT-hiPSC	-0.0423224
Memory_hypomethylation	chr4:42679871-42680358		TNT-hiPSC	-0.137788
Partial_hypomethylation_memory	chr7:154095052-154096190		TNT-hiPSC	0.0270257
Memory_hypomethylation	chr8:139136235-139137030		TNT-hiPSC	-0.00376619
Aberrant_hypermethylation	chr12:130538143-130538518		TNT-hiPSC	0.00755446
Memory_hypomethylation	chr10:132108997-132111260		TNT-hiPSC	-0.0318269
Memory_hypomethylation	chr19:49521822-49523268		TNT-hiPSC	-0.164816
Memory_hypomethylation	chr11:17757840-17758226		TNT-hiPSC	-0.314323
Memory_hypomethylation	chr18:76750100-76752857		TNT-hiPSC	-0.326119
Partial_hypomethylation_memory	chr12:126779070-126781639		TNT-hiPSC	-0.0249746
Partial_hypomethylation_memory	chr19:22398039-22398592		TNT-hiPSC	-0.416205
Memory_hypomethylation	chr6:53938868-53940040		TNT-hiPSC	-0.101464
Memory_hypomethylation	chr12:126672019-126673465		TNT-hiPSC	-0.0468937
Memory_hypermethylation	chr8:2308322-2308768		TNT-hiPSC	0.231232
Partial_hypomethylation_memory	chr16:6996658-6998629		TNT-hiPSC	-0.0194814
Memory_hypomethylation	chr16:818327-819526		TNT-hiPSC	-0.102794
Memory_hypomethylation	chr12:129723341-129724818		TNT-hiPSC	-0.0112013
Memory_hypomethylation	chr9:7566975-7567463		TNT-hiPSC	-0.22279
Memory_hypermethylation	chr1:161427180-161427575		TNT-hiPSC	0.211686
Memory_hypomethylation	chr16:6819162-6819935		TNT-hiPSC	-0.035365
Partial_hypomethylation_memory	chr19:52104428-52104988		TNT-hiPSC	-0.435885
Memory_hypomethylation	chr12:130147910-130148746		TNT-hiPSC	-0.0339926
Memory_hypomethylation	chr12:129842425-129843019		TNT-hiPSC	-0.0123894
Memory_hypomethylation	chr10:133268083-133269091		TNT-hiPSC	-0.0255538
Partial_hypomethylation_memory	chr18:43418530-43419187		TNT-hiPSC	-0.712092
Memory_hypomethylation	chr2:208976843-208977452		TNT-hiPSC	-0.262018
Aberrant_hypomethylation	chr5:169063509-169064674		TNT-hiPSC	-0.212893
Partial_hypomethylation_memory	chr7:153846329-153847695		TNT-hiPSC	-0.000154989
Memory_hypomethylation	chr12:129480756-129483472		TNT-hiPSC	-0.00855595
Aberrant_hypermethylation	chr7:157485904-157486718		TNT-hiPSC	0.0514606
Memory_hypomethylation	chr7:157705546-157706117		TNT-hiPSC	-0.0542398
Partial_hypomethylation_memory	chr12:129087023-129088870		TNT-hiPSC	-0.00136772
Memory_hypomethylation	chr12:130743416-130744508		TNT-hiPSC	-0.0690846
Partial_hypomethylation_memory	chr12:128800873-128802904		TNT-hiPSC	-0.0102978
Memory_hypomethylation	chr12:130213506-130214755		TNT-hiPSC	-0.0608898
Aberrant_hypomethylation	chr6:27729401-27730694		TNT-hiPSC	-0.524783
Memory_hypomethylation	chr3:167159834-167160786		TNT-hiPSC	-0.0952248
Aberrant_hypomethylation	chr16:16660467-16660932		TNT-hiPSC	-0.322176
Memory_hypermethylation	chr22:24297546-24298809		TNT-hiPSC	0.392635
Memory_hypomethylation	chr18:75714-76169		TNT-hiPSC	-0.0675742
Memory_hypomethylation	chr15:45448850-45448920		TNT-hiPSC	-0.146346
Aberrant_hypermethylation	chr18:14278186-14279462		TNT-hiPSC	0.247371
Memory_hypomethylation	chr10:132167544-132168203		TNT-hiPSC	-0.0313322
Memory_hypomethylation	chr10:133150542-133150734		TNT-hiPSC	-0.0884018
Memory_hypomethylation	chr5:43396852-43397467		TNT-hiPSC	-0.591867
Partial_hypomethylation_memory	chr5:138713969-138714360		TNT-hiPSC	-0.490385
Partial_hypomethylation_memory	chr12:128950690-128952576		TNT-hiPSC	-0.0610478
Memory_hypomethylation	chr10:59779271-59780083		TNT-hiPSC	-0.12151
Memory_hypomethylation	chr2:9613710-9615876		TNT-hiPSC	-0.328508
Partial_hypomethylation_memory	chr8:138806358-138807946		TNT-hiPSC	-0.0288742
Memory_hypomethylation	chr13:112998611-112999490		TNT-hiPSC	-0.162223
Partial_hypomethylation_memory	chr7:153920296-153920986		TNT-hiPSC	-0.0132181
Memory_hypomethylation	chr12:130756235-130757503		TNT-hiPSC	-0.062423
Memory_hypomethylation	chr19:41414206-41415213		TNT-hiPSC	-0.249431
Memory_hypomethylation	chr19:37701156-37701833		TNT-hiPSC	-0.39092
Memory_hypomethylation	chr2:91845033-91845997		TNT-hiPSC	-0.0310804
Memory_hypomethylation	chr12:128737374-128738368		TNT-hiPSC	0.0318186
Memory_hypomethylation	chr20:54245269-54246280		TNT-hiPSC	-0.0395468
Aberrant_hypermethylation	chr18:14934841-14937251		TNT-hiPSC	0.191831
Memory_hypomethylation	chr12:130183692-130184156		TNT-hiPSC	-0.0357163
Memory_hypomethylation	chr12:128796863-128799003		TNT-hiPSC	-0.0241974
Partial_hypomethylation_memory	chr7:64342657-64343476		TNT-hiPSC	-0.528323
Memory_hypomethylation	chr8:139478056-139479059		TNT-hiPSC	-0.0245953
Partial_hypomethylation_memory	chr7:154527676-154529072		TNT-hiPSC	0.020262
Aberrant_hypermethylation	chr2:38056735-38057643		TNT-hiPSC	0.182244
Memory_hypomethylation	chr10:132219294-132220291		TNT-hiPSC	-0.0372951
Aberrant_hypermethylation	chr7:158118411-158118931		TNT-hiPSC	-0.122279
Memory_hypomethylation	chr12:130155490-130156772		TNT-hiPSC	-0.0184223
Memory_hypomethylation	chr18:77623847-77624274		TNT-hiPSC	-0.267894
Partial_hypomethylation_memory	chr10:132665938-132667666		TNT-hiPSC	-0.0144371
Memory_hypomethylation	chr19:57682795-57684513		TNT-hiPSC	-0.256845
Memory_hypomethylation	chr6:58146673-58149697		TNT-hiPSC	-0.296305
Memory_hypomethylation	chr12:130266383-130266792		TNT-hiPSC	0.0163217
Memory_hypomethylation	chr10:133193400-133193714		TNT-hiPSC	-0.0392525
Memory_hypomethylation	chr10:132876698-132877057		TNT-hiPSC	-0.0327046
Memory_hypomethylation	chr10:132502241-132503114		TNT-hiPSC	-0.00191161
Memory_hypomethylation	chr11:3674741-3674971		TNT-hiPSC	-0.0730967
Partial_hypomethylation_memory	chr10:132363746-132364528		TNT-hiPSC	-0.0127212
Memory_hypomethylation	chr12:128723034-128724712		TNT-hiPSC	-0.0722336
Partial_hypermethyation_memory	chr8:38831508-38832728		TNT-hiPSC	0.23542
Aberrant_hypermethylation	chr17:21502733-21504643		TNT-hiPSC	0.0966588
Memory_hypomethylation	chr2:241496549-241496817		TNT-hiPSC	-0.257481
Memory_hypomethylation	chr12:130073180-130073950		TNT-hiPSC	-0.00859067
Aberrant_hypomethylation	chr3:110607555-110608000		TNT-hiPSC	-0.131253
Partial_hypomethylation_memory	chr4:35575641-35576820		TNT-hiPSC	-0.121381
Memory_hypomethylation	chr22:48623853-48625794		TNT-hiPSC	-0.148488
Memory_hypomethylation	chr12:130152084-130153611		TNT-hiPSC	-0.050079
Memory_hypomethylation	chr12:128944499-128945525		TNT-hiPSC	-0.0104077
Memory_hypomethylation	chr6:151429387-151429823		TNT-hiPSC	-0.0940434
Partial_hypomethylation_memory	chr12:129004133-129004834		TNT-hiPSC	-0.0124644
Aberrant_hypermethylation	chr22:48971068-48971343		TNT-hiPSC	0.582437
Memory_hypomethylation	chr8:139238429-139239728		TNT-hiPSC	-0.0550418
Memory_hypomethylation	chr15:91208339-91209184		TNT-hiPSC	-0.651194
Partial_hypomethylation_memory	chr11:119872000-119873106		TNT-hiPSC	-0.0949141
Partial_hypomethylation_memory	chr19:23253316-23254400		TNT-hiPSC	-0.556507
Memory_hypomethylation	chr3:113220948-113222068		TNT-hiPSC	-0.072012
Memory_hypomethylation	chr4:23603368-23603809		TNT-hiPSC	-0.361604
Memory_hypomethylation	chr10:133041840-133042258		TNT-hiPSC	-0.00444966
Memory_hypomethylation	chr10:132318849-132320121		TNT-hiPSC	-0.0272222
Partial_hypomethylation_memory	chr7:76026757-76027138		TNT-hiPSC	-0.445043
Memory_hypomethylation	chr19:24097450-24098157		TNT-hiPSC	-0.637751
Partial_hypomethylation_memory	chr10:133170092-133171317		TNT-hiPSC	-0.0701141
Memory_hypomethylation	chr12:126928698-126929568		TNT-hiPSC	-0.0590561
Partial_hypomethylation_memory	chr4:69969543-69969897		TNT-hiPSC	-0.157841
Memory_hypermethylation	chr8:2212368-2212774		TNT-hiPSC	0.00078774
Memory_hypomethylation	chr8:139280117-139281319		TNT-hiPSC	-0.00459943
Memory_hypomethylation	chr10:132748797-132749243		TNT-hiPSC	-0.00861832
Memory_hypomethylation	chr22:20946176-20946532		TNT-hiPSC	-0.293995
Partial_hypomethylation_memory	chr10:132279506-132280187		TNT-hiPSC	-0.0109321
Partial_hypomethylation_memory	chr3:1856648-1857957		TNT-hiPSC	-0.0400755
Memory_hypomethylation	chr7:157817081-157817757		TNT-hiPSC	-0.0451335
Memory_hypomethylation	chr20:41360994-41361960		TNT-hiPSC	-0.0142955
Aberrant_hypomethylation	chr12:59781510-59782360		TNT-hiPSC	-0.0675084
Memory_hypomethylation	chr5:171881920-171882645		TNT-hiPSC	-0.0160672
Memory_hypomethylation	chr19:49636253-49637330		TNT-hiPSC	-0.317532
Memory_hypomethylation	chr2:176930901-176939696		TNT-hiPSC	-0.413868
Memory_hypomethylation	chr13:103984961-103987623		TNT-hiPSC	-0.102296
Memory_hypomethylation	chr12:130248672-130249400		TNT-hiPSC	-0.00187958
Partial_hypomethylation_memory	chr10:132467567-132468527		TNT-hiPSC	0.00399596
Memory_hypomethylation	chr12:126901258-126902435		TNT-hiPSC	-0.0724826
Memory_hypomethylation	chr12:129825334-129826815		TNT-hiPSC	-0.0521972
Partial_hypomethylation_memory	chr12:130789466-130790102		TNT-hiPSC	-0.0906597
Memory_hypermethylation	chr9:89757682-89758485		TNT-hiPSC	0.142985
Memory_hypomethylation	chr20:12594135-12595225		TNT-hiPSC	-0.211862
Memory_hypomethylation	chr10:132434521-132435534		TNT-hiPSC	-0.00833357
Memory_hypomethylation	chr1:196881360-196882093		TNT-hiPSC	-0.251991
Memory_hypomethylation	chr8:17449915-17450182		TNT-hiPSC	-0.116909
Memory_hypomethylation	chr10:133250637-133251184		TNT-hiPSC	-0.0158176
Partial_hypomethylation_memory	chr12:128687621-128689682		TNT-hiPSC	-0.0606678
Memory_hypomethylation	chr10:132550319-132551107		TNT-hiPSC	0.0106929
Memory_hypermethylation	chr17:9652029-9652827		TNT-hiPSC	0.302593
Memory_hypomethylation	chr20:41017242-41018879		TNT-hiPSC	-0.0580406
Partial_hypomethylation_memory	chr22:17516914-17518385		TNT-hiPSC	-0.29718
Partial_hypomethylation_memory	chr16:63651138-63651662		TNT-hiPSC	-0.656671
Memory_hypomethylation	chr4:143232881-143233373		TNT-hiPSC	-0.361542
Memory_hypomethylation	chr5:118770805-118770980		TNT-hiPSC	-0.233316
Memory_hypomethylation	chr7:35494118-35494834		TNT-hiPSC	-0.609955
Aberrant_hypomethylation	chr1:244532937-244533404		TNT-hiPSC	-0.0820995
Partial_hypomethylation_memory	chr3:192289010-192289623		TNT-hiPSC	-0.269571
Memory_hypomethylation	chr7:82137543-82137847		TNT-hiPSC	-0.440045
Memory_hypomethylation	chr5:3730239-3731381		TNT-hiPSC	-0.019476
Memory_hypomethylation	chr4:189375995-189377058		TNT-hiPSC	-0.181919
Memory_hypomethylation	chr8:138875382-138876050		TNT-hiPSC	0.0160988
Memory_hypomethylation	chr18:76409390-76410089		TNT-hiPSC	-0.0549381
Memory_hypomethylation	chr5:3032409-3032869		TNT-hiPSC	-0.0436061
Memory_hypomethylation	chr1:11958240-11958883		TNT-hiPSC	-0.336242
Memory_hypomethylation	chr9:134420760-134422151		TNT-hiPSC	-0.529423
Memory_hypomethylation	chr12:128666317-128668099		TNT-hiPSC	-0.0438969
Memory_hypomethylation	chr8:2585537-2586225		TNT-hiPSC	-0.601823
Partial_hypomethylation_memory	chr12:130181245-130182074		TNT-hiPSC	-0.0443315
Partial_hypomethylation_memory	chr16:6566934-6567717		TNT-hiPSC	-0.0368532
Partial_hypomethylation_memory	chr6:26043184-26046360		TNT-hiPSC	-0.762559
Memory_hypomethylation	chr7:157828580-157829169		TNT-hiPSC	-0.0194947
Memory_hypomethylation	chr12:128381584-128382866		TNT-hiPSC	-0.00342207
Memory_hypomethylation	chr12:130131945-130132683		TNT-hiPSC	-0.0632224
Partial_hypomethylation_memory	chr10:132766099-132767690		TNT-hiPSC	0.0180496
Aberrant_hypermethylation	chr16:6533667-6533948		TNT-hiPSC	-0.0362612
Aberrant_hypomethylation	chr5:43063890-43064584		TNT-hiPSC	-0.0579221
Partial_hypomethylation_memory	chr8:2848871-2849453		TNT-hiPSC	-0.109098
Partial_hypomethylation_memory	chr8:138615058-138615692		TNT-hiPSC	-0.055445
Partial_hypomethylation_memory	chr10:132418643-132419317		TNT-hiPSC	-0.0209855
Memory_hypermethylation	chr16:54445446-54445935		TNT-hiPSC	0.32565
Memory_hypomethylation	chr12:128888204-128889157		TNT-hiPSC	-0.0897625
Memory_hypomethylation	chr4:107083-108156		TNT-hiPSC	-0.511223
Memory_hypomethylation	chr12:128681206-128684890		TNT-hiPSC	-0.00679066
Memory_hypomethylation	chr5:8457449-8458461		TNT-hiPSC	-0.492728
Partial_hypomethylation_memory	chr12:130475974-130477866		TNT-hiPSC	0.00365058
Memory_hypomethylation	chr1:149137561-149138516		TNT-hiPSC	-0.133406
Partial_hypomethylation_memory	chr7:154379504-154380191		TNT-hiPSC	-0.0112861
Memory_hypomethylation	chr6:97039602-97039944		TNT-hiPSC	-0.17722
Memory_hypomethylation	chr8:138931441-138932964		TNT-hiPSC	-0.0288584
Memory_hypomethylation	chr3:52553095-52553433		TNT-hiPSC	-0.305001
Memory_hypomethylation	chr2:130694046-130694401		TNT-hiPSC	-0.425596
Aberrant_hypermethylation	chr18:14827577-14828806		TNT-hiPSC	0.242815
Memory_hypomethylation	chr22:34551166-34552414		TNT-hiPSC	-0.210175
Partial_hypomethylation_memory	chr19:22234980-22236126		TNT-hiPSC	-0.35623
Memory_hypomethylation	chr12:130201482-130202107		TNT-hiPSC	-0.0296022
Memory_hypermethylation	chr18:76829297-76829559		TNT-hiPSC	0.1278
Aberrant_hypomethylation	chr11:88953771-88953919		TNT-hiPSC	-0.0531673
Partial_hypomethylation_memory	chr12:131022045-131022387		TNT-hiPSC	-0.107809
Memory_hypomethylation	chr3:1895686-1897558		TNT-hiPSC	-0.0379379
Memory_hypomethylation	chr1:117474955-117475512		TNT-hiPSC	-0.113607
Memory_hypomethylation	chr8:70906707-70907229		TNT-hiPSC	-0.470848
Partial_hypomethylation_memory	chr19:12624212-12624770		TNT-hiPSC	-0.268375
Memory_hypomethylation	chr3:1954407-1956854		TNT-hiPSC	-0.0325123
Memory_hypomethylation	chr16:23765810-23767020		TNT-hiPSC	-0.356236
Partial_hypomethylation_memory	chr12:130334920-130335915		TNT-hiPSC	-0.0396508
Memory_hypomethylation	chr12:129983556-129984956		TNT-hiPSC	-0.0189103
Memory_hypomethylation	chr12:130192716-130193727		TNT-hiPSC	-0.0363641
Memory_hypomethylation	chr3:184768010-184768281		TNT-hiPSC	-0.447344
Aberrant_hypomethylation	chr17:33761094-33761850		TNT-hiPSC	-0.22306
Memory_hypomethylation	chr10:132616175-132617443		TNT-hiPSC	0.0014532
Aberrant_hypomethylation	chr2:242989769-242989908		TNT-hiPSC	-0.369639
Memory_hypomethylation	chr10:57523830-57524819		TNT-hiPSC	-0.303056
Partial_hypomethylation_memory	chr7:67705585-67707004		TNT-hiPSC	-0.114638
Memory_hypomethylation	chr12:126333570-126335086		TNT-hiPSC	-0.0627938
Partial_hypomethylation_memory	chr8:4417233-4417850		TNT-hiPSC	-0.0574082
Memory_hypomethylation	chr8:138523782-138525274		TNT-hiPSC	-0.0325101
Memory_hypomethylation	chr21:20423283-20425021		TNT-hiPSC	-0.18904
Memory_hypomethylation	chr3:1966579-1968692		TNT-hiPSC	-0.0264863
Memory_hypomethylation	chr1:62677895-62678689		TNT-hiPSC	-0.11188
Aberrant_hypermethylation	chr18:14947004-14948534		TNT-hiPSC	0.145204
Memory_hypomethylation	chr10:132247815-132248713		TNT-hiPSC	-0.0110091
Memory_hypomethylation	chr12:126534069-126535495		TNT-hiPSC	-0.125788
Memory_hypomethylation	chr13:20694459-20695200		TNT-hiPSC	-0.246833
Partial_hypomethylation_memory	chr8:139147288-139148204		TNT-hiPSC	0.0360136
Memory_hypomethylation	chr8:139332205-139333727		TNT-hiPSC	-0.0258542
Memory_hypomethylation	chr6:29963815-29964804		TNT-hiPSC	-0.25134
Partial_hypomethylation_memory	chr6:29729286-29731381		TNT-hiPSC	-0.209965
Memory_hypomethylation	chr8:138660916-138663031		TNT-hiPSC	-0.0102628
Aberrant_hypomethylation	chr22:29156888-29157420		TNT-hiPSC	-0.0251531
Memory_hypomethylation	chr8:139022681-139023105		TNT-hiPSC	0.0175276
Memory_hypomethylation	chr5:157097845-157099038		TNT-hiPSC	-0.547324
Partial_hypomethylation_memory	chr6:2990587-2991223		TNT-hiPSC	-0.138851
Memory_hypomethylation	chr1:179940415-179941395		TNT-hiPSC	-0.117548
Memory_hypomethylation	chr17:33819143-33824929		TNT-hiPSC	-0.308929
Memory_hypomethylation	chr22:49518380-49519831		TNT-hiPSC	-0.0500587
Partial_hypomethylation_memory	chr12:130434456-130434729		TNT-hiPSC	-0.0400641
Partial_hypomethylation_memory	chr16:7235161-7236031		TNT-hiPSC	-0.0903642
Memory_hypermethylation	chr18:14244496-14246722		TNT-hiPSC	0.121741
Memory_hypomethylation	chr10:132051170-132051875		TNT-hiPSC	-0.0230984
Memory_hypermethylation	chr18:14254309-14254878		TNT-hiPSC	0.169039
Partial_hypomethylation_memory	chr12:129515220-129516036		TNT-hiPSC	-0.0363229
Aberrant_hypermethylation	chr18:14980041-14981906		TNT-hiPSC	0.20163
Memory_hypomethylation	chr11:65779182-65779723		TNT-hiPSC	-0.413468
Memory_hypomethylation	chr4:168845883-168846259		TNT-hiPSC	-0.0654519
Memory_hypomethylation	chr8:138757173-138758160		TNT-hiPSC	-0.0109811
Aberrant_hypomethylation	chr15:40600279-40600862		TNT-hiPSC	-0.0797621
Partial_hypomethylation_memory	chr10:132230620-132231496		TNT-hiPSC	-0.0107635
Memory_hypomethylation	chr19:14320105-14320759		TNT-hiPSC	-0.569733
Memory_hypomethylation	chr15:28834320-28834402		TNT-hiPSC	-0.292213
Memory_hypomethylation	chr19:51432868-51433092		TNT-hiPSC	-0.139889
Memory_hypomethylation	chr4:48493263-48493878		TNT-hiPSC	-0.146374
Memory_hypermethylation	chr7:67642011-67642481		TNT-hiPSC	0.172059
Memory_hypomethylation	chr4:165706017-165707055		TNT-hiPSC	-0.180944
Memory_hypomethylation	chr8:139489174-139490325		TNT-hiPSC	-0.0552246
Memory_hypomethylation	chr10:132657918-132659047		TNT-hiPSC	0.00366624
Memory_hypermethylation	chr19:43241061-43243718		TNT-hiPSC	0.249185
Aberrant_hypomethylation	chr7:98416553-98417498		TNT-hiPSC	-0.187435
Memory_hypomethylation	chr8:39797497-39797778		TNT-hiPSC	-0.0504359
Partial_hypomethylation_memory	chr16:7166631-7167885		TNT-hiPSC	-0.0249308
Aberrant_hypermethylation	chr12:130511188-130511448		TNT-hiPSC	-0.0119699
Memory_hypomethylation	chr12:129121258-129122391		TNT-hiPSC	-0.0807209
Aberrant_hypomethylation	chr6:13860072-13860771		TNT-hiPSC	-0.489524
Memory_hypomethylation	chr8:109123323-109124018		TNT-hiPSC	-0.151159
Memory_hypomethylation	chr6:28446406-28447184		TNT-hiPSC	-0.49251
Memory_hypomethylation	chr19:36642241-36643691		TNT-hiPSC	-0.625094
Memory_hypomethylation	chr12:2862340-2862826		TNT-hiPSC	-0.220825
Memory_hypomethylation	chr16:6958978-6959713		TNT-hiPSC	-0.036121
Memory_hypomethylation	chr10:132469102-132471604		TNT-hiPSC	-0.00738181
Memory_hypomethylation	chr9:139258524-139259074		TNT-hiPSC	-0.65223
Memory_hypomethylation	chr7:154228632-154229743		TNT-hiPSC	-0.038772
Memory_hypomethylation	chr7:137968073-137968670		TNT-hiPSC	-0.0952557
Memory_hypomethylation	chr19:51994065-51994380		TNT-hiPSC	-0.0726246
Partial_hypomethylation_memory	chr19:54946218-54947169		TNT-hiPSC	-0.117085
Memory_hypomethylation	chr16:7187369-7188348		TNT-hiPSC	-0.00712086
Memory_hypomethylation	chr2:16153911-16154518		TNT-hiPSC	-0.12666
Memory_hypomethylation	chr7:120555937-120557251		TNT-hiPSC	-0.178045
Partial_hypomethylation_memory	chr6:128395382-128395866		TNT-hiPSC	-0.114694
Aberrant_hypermethylation	chr10:132800688-132801064		TNT-hiPSC	-0.0396189
Memory_hypomethylation	chr1:33772374-33772987		TNT-hiPSC	-0.484296
Memory_hypomethylation	chr12:129926917-129927696		TNT-hiPSC	-0.0687462
Memory_hypomethylation	chr5:16638790-16639473		TNT-hiPSC	-0.166138
Memory_hypomethylation	chr8:123904858-123905770		TNT-hiPSC	-0.113732
Aberrant_hypomethylation	chr2:8597347-8598009		TNT-hiPSC	-0.52344
Memory_hypermethylation	chr19:6782272-6782853		TNT-hiPSC	0.279717
Partial_hypomethylation_memory	chr5:26818911-26819984		TNT-hiPSC	-0.192779
Memory_hypomethylation	chr7:31686373-31687219		TNT-hiPSC	-0.0508917
Memory_hypermethylation	chr18:14233016-14233538		TNT-hiPSC	0.259321
Memory_hypomethylation	chr10:132635815-132636555		TNT-hiPSC	-0.0398722
Memory_hypomethylation	chr13:22238334-22239304		TNT-hiPSC	-0.106353
Memory_hypomethylation	chr6:38682834-38683524		TNT-hiPSC	-0.572093
Memory_hypomethylation	chr8:138824280-138825111		TNT-hiPSC	0.0239247
Partial_hypomethylation_memory	chr19:39283013-39283565		TNT-hiPSC	-0.547954
Partial_hypomethylation_memory	chr7:120532775-120534425		TNT-hiPSC	-0.214993
Memory_hypomethylation	chr10:133295670-133296590		TNT-hiPSC	-0.0800604
Memory_hypomethylation	chr12:49729222-49729876		TNT-hiPSC	-0.33345
Memory_hypomethylation	chr17:10900361-10901517		TNT-hiPSC	-0.0771414
Memory_hypomethylation	chr17:11037506-11039000		TNT-hiPSC	-0.0336668
Aberrant_hypomethylation	chr2:23851903-23852107		TNT-hiPSC	-0.0520564
Memory_hypomethylation	chr8:139159897-139160527		TNT-hiPSC	-0.0142749
Memory_hypomethylation	chr10:68219862-68221307		TNT-hiPSC	-0.228898
Memory_hypomethylation	chr10:133160337-133163183		TNT-hiPSC	0.00411136
Partial_hypomethylation_memory	chr7:154073657-154074751		TNT-hiPSC	0.0354722
Memory_hypomethylation	chr3:1373454-1375032		TNT-hiPSC	-0.0262002
Memory_hypomethylation	chr5:115849381-115849520		TNT-hiPSC	-0.101801
Memory_hypomethylation	chr7:135335058-135335678		TNT-hiPSC	-0.3632
Memory_hypermethylation	chr18:76266139-76266452		TNT-hiPSC	-0.101696
Aberrant_hypomethylation	chr4:79815931-79816236		TNT-hiPSC	-0.270708
Memory_hypomethylation	chr7:154188590-154189275		TNT-hiPSC	0.00525098
Memory_hypomethylation	chr19:39589162-39590062		TNT-hiPSC	-0.525503
Memory_hypermethylation	chr1:244516273-244517261		TNT-hiPSC	0.241019
Memory_hypomethylation	chr11:5296731-5298180		TNT-hiPSC	-0.174402
Memory_hypomethylation	chr7:154486907-154487502		TNT-hiPSC	0.023407
Partial_hypomethylation_memory	chr2:22980154-22980659		TNT-hiPSC	-0.120035
Memory_hypomethylation	chr20:54177349-54179384		TNT-hiPSC	-0.00728738
Memory_hypermethylation	chr12:131118404-131118792		TNT-hiPSC	-0.0529589
Partial_hypomethylation_memory	chr7:67604321-67606419		TNT-hiPSC	-0.0861241
Partial_hypermethyation_memory	chr2:110274079-110274301		TNT-hiPSC	0.18267
Memory_hypomethylation	chr10:107376628-107377420		TNT-hiPSC	-0.107213
Partial_hypomethylation_memory	chr10:132832830-132833314		TNT-hiPSC	0.0133649
Partial_hypomethylation_memory	chr7:67203187-67204506		TNT-hiPSC	-0.0989055
Memory_hypomethylation	chr17:10982359-10983571		TNT-hiPSC	-0.0255025
Aberrant_hypomethylation	chr15:67146102-67146407		TNT-hiPSC	-0.06386
Partial_hypermethyation_memory	chr5:3103603-3105027		TNT-hiPSC	0.0747147
Memory_hypomethylation	chr20:3641161-3642137		TNT-hiPSC	-0.574385
Partial_hypomethylation_memory	chr8:139180317-139182231		TNT-hiPSC	-0.0165363
Memory_hypomethylation	chr16:7229579-7230483		TNT-hiPSC	-0.0308129
Memory_hypomethylation	chr7:157655926-157656143		TNT-hiPSC	-0.0199033
Memory_hypermethylation	chr3:93591134-93592116		TNT-hiPSC	0.251533
Aberrant_hypomethylation	chr18:37271730-37272178		TNT-hiPSC	-0.0467319
Aberrant_hypermethylation	chr18:14208581-14209686		TNT-hiPSC	0.223102
Aberrant_hypomethylation	chr4:57698849-57699196		TNT-hiPSC	-0.209405
Memory_hypomethylation	chr16:5772787-5774836		TNT-hiPSC	-0.0483781
Memory_hypomethylation	chr21:24704742-24706017		TNT-hiPSC	-0.0818334
Memory_hypomethylation	chr18:43570883-43571251		TNT-hiPSC	-0.122666
Aberrant_hypomethylation	chr4:126481524-126483364		TNT-hiPSC	-0.0499089
Memory_hypomethylation	chr8:138694062-138694641		TNT-hiPSC	-0.0291242
Memory_hypomethylation	chr4:64149416-64150541		TNT-hiPSC	-0.163631
Memory_hypomethylation	chr20:54158432-54159424		TNT-hiPSC	0.0227208
Partial_hypomethylation_memory	chr16:6059032-6060346		TNT-hiPSC	-0.038261
Partial_hypomethylation_memory	chr9:1083517-1084084		TNT-hiPSC	-0.143465
Memory_hypomethylation	chr12:128641350-128642247		TNT-hiPSC	-0.0477359
Memory_hypomethylation	chr10:132854183-132854749		TNT-hiPSC	0.0142444
Memory_hypomethylation	chr2:3750691-3751831		TNT-hiPSC	-0.500087
Partial_hypomethylation_memory	chr9:263974-265664		TNT-hiPSC	-0.122853
Memory_hypomethylation	chr1:15155064-15155879		TNT-hiPSC	-0.179485
Memory_hypomethylation	chr4:55420493-55420705		TNT-hiPSC	-0.166562
Memory_hypomethylation	chr5:63255883-63257605		TNT-hiPSC	-0.49838
Memory_hypomethylation	chr17:63928287-63928845		TNT-hiPSC	-0.26075
Partial_hypomethylation_memory	chr16:6610717-6612554		TNT-hiPSC	-0.0286701
Memory_hypomethylation	chr6:27269968-27271347		TNT-hiPSC	-0.312266
Partial_hypomethylation_memory	chr7:67156023-67157734		TNT-hiPSC	-0.0833088
Memory_hypomethylation	chr7:67496558-67497137		TNT-hiPSC	-0.125271
Memory_hypomethylation	chr7:154862681-154863299		TNT-hiPSC	-0.716556
Memory_hypomethylation	chr14:24779875-24780724		TNT-hiPSC	-0.525274
Memory_hypomethylation	chr8:48675615-48676054		TNT-hiPSC	-0.374812
Memory_hypomethylation	chr12:129682103-129683739		TNT-hiPSC	-0.00883026
Aberrant_hypomethylation	chr12:22852284-22852970		TNT-hiPSC	-0.117225
Memory_hypomethylation	chr15:22692758-22693174		TNT-hiPSC	-0.154177
Memory_hypomethylation	chr1:164349991-164350809		TNT-hiPSC	-0.255874
Partial_hypomethylation_memory	chr10:132507466-132508309		TNT-hiPSC	0.00366257
Partial_hypomethylation_memory	chr22:48508086-48509192		TNT-hiPSC	-0.137975
Memory_hypomethylation	chr3:2326708-2327892		TNT-hiPSC	-0.0580643
Memory_hypomethylation	chr8:138600391-138601971		TNT-hiPSC	-0.0319492
Memory_hypomethylation	chr6:146349979-146351348		TNT-hiPSC	-0.487365
Memory_hypomethylation	chr10:132630027-132631538		TNT-hiPSC	-0.00789005
Memory_hypomethylation	chr17:3289570-3290100		TNT-hiPSC	-0.496396
Partial_hypomethylation_memory	chr12:126364164-126366020		TNT-hiPSC	-0.044658
Partial_hypomethylation_memory	chr17:10987804-10988951		TNT-hiPSC	-0.040363
Memory_hypomethylation	chr7:155808633-155809247		TNT-hiPSC	-0.113635
Aberrant_hypermethylation	chr18:14738942-14739714		TNT-hiPSC	0.245372
Memory_hypomethylation	chr13:69218752-69219192		TNT-hiPSC	-0.115054
Memory_hypomethylation	chr9:33218692-33219969		TNT-hiPSC	-0.12589
Partial_hypomethylation_memory	chr19:4784920-4785465		TNT-hiPSC	-0.511663
Partial_hypomethylation_memory	chr7:154151122-154152064		TNT-hiPSC	-0.0501579
Memory_hypomethylation	chr11:41599703-41600154		TNT-hiPSC	-0.091029
Aberrant_hypermethylation	chr18:14187807-14190283		TNT-hiPSC	0.183889
Memory_hypomethylation	chr17:10865084-10866238		TNT-hiPSC	-0.120188
Memory_hypomethylation	chr10:133153796-133154656		TNT-hiPSC	-0.0340717
Memory_hypomethylation	chr7:154190092-154190561		TNT-hiPSC	0.00416674
Memory_hypomethylation	chr12:128870756-128871195		TNT-hiPSC	-0.146517
Memory_hypomethylation	chr7:67475691-67477428		TNT-hiPSC	-0.0850713
Aberrant_hypermethylation	chr18:14364236-14365384		TNT-hiPSC	0.180917
Aberrant_hypermethylation	chr12:129338351-129338841		TNT-hiPSC	0.00132002
Aberrant_hypermethylation	chr10:16933392-16934272		TNT-hiPSC	0.249423
Memory_hypomethylation	chr16:6193694-6194673		TNT-hiPSC	-0.0759844
Memory_hypomethylation	chr10:132713449-132714870		TNT-hiPSC	0.0150812
Aberrant_hypomethylation	chr7:2074847-2074963		TNT-hiPSC	-0.054398
Memory_hypomethylation	chr8:139496111-139497868		TNT-hiPSC	-0.00647194
Memory_hypomethylation	chr21:24124704-24125907		TNT-hiPSC	-0.203473
Memory_hypomethylation	chr17:10962455-10963791		TNT-hiPSC	-0.0713058
Partial_hypomethylation_memory	chr18:52918890-52919386		TNT-hiPSC	-0.225803
Memory_hypomethylation	chr5:2772249-2773436		TNT-hiPSC	-0.174607
Memory_hypomethylation	chr6:74024344-74025186		TNT-hiPSC	-0.682779
Memory_hypomethylation	chr7:153994705-153995058		TNT-hiPSC	-0.0396948
Memory_hypomethylation	chr12:130777254-130778140		TNT-hiPSC	-0.075473
Partial_hypomethylation_memory	chr12:128654846-128656266		TNT-hiPSC	-0.0267441
Memory_hypomethylation	chr12:128778348-128780132		TNT-hiPSC	-0.0671756
Memory_hypomethylation	chr20:41491792-41494764		TNT-hiPSC	-0.0157738
Partial_hypomethylation_memory	chr8:138517400-138519007		TNT-hiPSC	-0.0256817
Memory_hypomethylation	chr10:1620508-1620790		TNT-hiPSC	-0.15994
Memory_hypomethylation	chr1:166743551-166744001		TNT-hiPSC	-0.444611
Memory_hypermethylation	chr19:24113418-24114672		TNT-hiPSC	0.228952
Partial_hypomethylation_memory	chr7:8633758-8634428		TNT-hiPSC	-0.063866
Memory_hypomethylation	chr22:48579869-48580554		TNT-hiPSC	-0.144466
Partial_hypomethylation_memory	chr8:139388577-139389495		TNT-hiPSC	-0.0821493
Memory_hypomethylation	chr11:86850001-86852466		TNT-hiPSC	-0.210625
Memory_hypomethylation	chr10:132417569-132417995		TNT-hiPSC	-0.0420495
Memory_hypomethylation	chr8:138623197-138624595		TNT-hiPSC	-0.10552
Aberrant_hypermethylation	chr17:21472923-21474601		TNT-hiPSC	0.108391
Memory_hypomethylation	chr7:67588510-67589631		TNT-hiPSC	-0.0713991
Memory_hypomethylation	chr4:168842360-168843880		TNT-hiPSC	-0.193822
Aberrant_hypermethylation	chr22:48888170-48888570		TNT-hiPSC	0.202259
Memory_hypomethylation	chr22:49915358-49916456		TNT-hiPSC	-0.0439167
Memory_hypomethylation	chr5:53463162-53463790		TNT-hiPSC	-0.319614
Memory_hypomethylation	chr21:25272001-25273741		TNT-hiPSC	-0.092153
Memory_hypomethylation	chr11:75139129-75139646		TNT-hiPSC	-0.620484
Memory_hypomethylation	chr8:61279964-61280858		TNT-hiPSC	-0.0979449
Memory_hypomethylation	chr22:50007294-50007700		TNT-hiPSC	-0.0654315
Partial_hypomethylation_memory	chr8:138969329-138970706		TNT-hiPSC	-0.0040347
Partial_hypomethylation_memory	chr16:86795160-86795611		TNT-hiPSC	-0.280222
Aberrant_hypomethylation	chr9:826539-826782		TNT-hiPSC	-0.250355
Aberrant_hypomethylation	chr13:76593832-76594190		TNT-hiPSC	-0.105224
Aberrant_hypermethylation	chr13:69813062-69814223		TNT-hiPSC	0.11172
Memory_hypermethylation	chr22:49930050-49930734		TNT-hiPSC	0.0989681
Memory_hypomethylation	chr19:40228820-40229766		TNT-hiPSC	-0.140319
Memory_hypomethylation	chr8:138651000-138652300		TNT-hiPSC	-0.0169171
Memory_hypomethylation	chr10:132565409-132566516		TNT-hiPSC	-0.0234101
Partial_hypomethylation_memory	chr7:67577163-67579374		TNT-hiPSC	-0.100835
Partial_hypomethylation_memory	chr12:129567644-129568641		TNT-hiPSC	-0.0671391
Memory_hypomethylation	chr12:128906893-128907246		TNT-hiPSC	-0.00211908
Memory_hypomethylation	chr4:187125306-187125696		TNT-hiPSC	-0.378775
Partial_hypomethylation_memory	chr10:132462263-132463046		TNT-hiPSC	-0.0157568
Partial_hypomethylation_memory	chr7:158013428-158014335		TNT-hiPSC	0.00636761
Memory_hypomethylation	chr11:20617872-20620970		TNT-hiPSC	-0.406026
Memory_hypermethylation	chr17:20801779-20802456		TNT-hiPSC	0.142858
Partial_hypomethylation_memory	chr10:132943102-132944216		TNT-hiPSC	-0.0304825
Memory_hypomethylation	chr7:156432688-156432998		TNT-hiPSC	-0.35053
Partial_hypomethylation_memory	chr10:56519388-56519781		TNT-hiPSC	-0.115117
Partial_hypomethylation_memory	chr17:17108772-17109678		TNT-hiPSC	-0.766067
Memory_hypomethylation	chr9:18630004-18631394		TNT-hiPSC	-0.25952
Partial_hypermethyation_memory	chr5:3116367-3120248		TNT-hiPSC	-0.0549613
Partial_hypomethylation_memory	chr1:4586074-4587191		TNT-hiPSC	-0.0251868
Memory_hypomethylation	chr14:104753153-104753617		TNT-hiPSC	-0.329907
Aberrant_hypomethylation	chr17:33758909-33759648		TNT-hiPSC	-0.218349
Aberrant_hypomethylation	chr6:27744816-27745459		TNT-hiPSC	-0.130304
Memory_hypomethylation	chr8:138589610-138590988		TNT-hiPSC	-0.0053356
Aberrant_hypermethylation	chr12:130017445-130017855		TNT-hiPSC	0.113219
Memory_hypomethylation	chr8:139429234-139431161		TNT-hiPSC	-0.062454
Memory_hypomethylation	chr1:7552618-7552964		TNT-hiPSC	-0.293326
Partial_hypomethylation_memory	chr12:129555425-129556243		TNT-hiPSC	-0.051173
Memory_hypomethylation	chr19:20482036-20483577		TNT-hiPSC	-0.116736
Memory_hypomethylation	chr21:14978214-14978639		TNT-hiPSC	-0.308806
Memory_hypomethylation	chr8:139249725-139250963		TNT-hiPSC	3.04209e-05
Memory_hypomethylation	chr17:11275850-11277587		TNT-hiPSC	-0.0034026
Memory_hypomethylation	chr12:12939687-12940287		TNT-hiPSC	-0.566462
Memory_hypomethylation	chr11:103481971-103482199		TNT-hiPSC	-0.117623
Memory_hypomethylation	chr1:207186794-207187585		TNT-hiPSC	-0.229649
Aberrant_hypermethylation	chr18:14956134-14957075		TNT-hiPSC	0.176802
Partial_hypomethylation_memory	chr1:17018894-17020457		TNT-hiPSC	-0.408138
Memory_hypomethylation	chr1:111506010-111507050		TNT-hiPSC	-0.214575
Memory_hypomethylation	chr19:21750203-21750669		TNT-hiPSC	-0.127831
Partial_hypomethylation_memory	chr3:1583187-1584496		TNT-hiPSC	-0.0273893
Partial_hypomethylation_memory	chr19:57828900-57829242		TNT-hiPSC	-0.529877
Partial_hypomethylation_memory	chr16:7210356-7212131		TNT-hiPSC	-0.0209448
Memory_hypomethylation	chr7:67550333-67552109		TNT-hiPSC	-0.084491
Memory_hypomethylation	chr20:41355322-41356689		TNT-hiPSC	-0.0368953
Aberrant_hypermethylation	chr18:14627020-14628009		TNT-hiPSC	0.120305
Aberrant_hypomethylation	chr2:240129457-240130193		TNT-hiPSC	-0.153637
Memory_hypomethylation	chr12:129878020-129878746		TNT-hiPSC	-0.0213369
Memory_hypomethylation	chr8:22342406-22342804		TNT-hiPSC	-0.0838762
Memory_hypomethylation	chr14:103739512-103740578		TNT-hiPSC	-0.645911
Memory_hypomethylation	chr22:25680902-25681257		TNT-hiPSC	-0.184684
Memory_hypomethylation	chr12:1486249-1487932		TNT-hiPSC	-0.224236
Memory_hypomethylation	chr8:139607495-139608413		TNT-hiPSC	0.00181458
Memory_hypomethylation	chr8:139137542-139138159		TNT-hiPSC	0.0229752
Partial_hypomethylation_memory	chr4:40955672-40956594		TNT-hiPSC	-0.143951
Memory_hypomethylation	chr6:158642556-158642795		TNT-hiPSC	-0.227252
Memory_hypomethylation	chr20:41428429-41429353		TNT-hiPSC	-0.0422609
Memory_hypomethylation	chr21:24218502-24219631		TNT-hiPSC	-0.142783
Memory_hypomethylation	chr8:138825857-138826708		TNT-hiPSC	-0.0247757
Memory_hypomethylation	chr12:25129205-25129588		TNT-hiPSC	-0.0920164
Memory_hypomethylation	chr9:41953995-41955148		TNT-hiPSC	-0.169543
Memory_hypomethylation	chr12:128455086-128458860		TNT-hiPSC	-0.069541
Memory_hypomethylation	chr8:138731564-138732232		TNT-hiPSC	-0.00961082
Memory_hypomethylation	chr4:85403511-85405386		TNT-hiPSC	-0.433115
Memory_hypomethylation	chr11:42432758-42434500		TNT-hiPSC	-0.0850835
Partial_hypomethylation_memory	chr1:149186100-149187228		TNT-hiPSC	-0.198014
Partial_hypomethylation_memory	chr12:129641868-129643293		TNT-hiPSC	-0.0422749
Memory_hypomethylation	chr8:138973055-138974148		TNT-hiPSC	-0.000247196
Memory_hypomethylation	chr7:31296222-31296574		TNT-hiPSC	-0.129377
Memory_hypomethylation	chr1:194767609-194767984		TNT-hiPSC	-0.33816
Partial_hypomethylation_memory	chr12:130719575-130720476		TNT-hiPSC	-0.0433651
Partial_hypomethylation_memory	chr10:133145640-133146563		TNT-hiPSC	0.00372189
Memory_hypomethylation	chr8:144367160-144367524		TNT-hiPSC	-0.0830772
Partial_hypomethylation_memory	chr10:131121413-131122115		TNT-hiPSC	-0.0199001
Memory_hypomethylation	chr4:6665729-6666584		TNT-hiPSC	-0.638896
Partial_hypomethylation_memory	chr12:129734550-129735238		TNT-hiPSC	-0.018516
Partial_hypomethylation_memory	chr12:126462939-126464032		TNT-hiPSC	-0.0468459
Memory_hypomethylation	chr16:77558555-77559585		TNT-hiPSC	-0.0692166
Memory_hypomethylation	chr15:46944385-46945819		TNT-hiPSC	-0.109112
Memory_hypomethylation	chr10:38382893-38383804		TNT-hiPSC	-0.310636
Partial_hypomethylation_memory	chr20:54140247-54141026		TNT-hiPSC	-0.0479151
Aberrant_hypermethylation	chr2:23193070-23194270		TNT-hiPSC	0.0970148
Memory_hypomethylation	chr1:248020450-248021326		TNT-hiPSC	-0.422954
Partial_hypomethylation_memory	chr12:128625386-128626596		TNT-hiPSC	-0.0415037
Memory_hypomethylation	chr12:117062509-117062828		TNT-hiPSC	-0.155427
Aberrant_hypermethylation	chr18:14699868-14700560		TNT-hiPSC	0.0943321
Memory_hypomethylation	chr12:128786383-128788430		TNT-hiPSC	-0.000860335
Memory_hypermethylation	chr5:2738870-2741047		TNT-hiPSC	-0.0768424
Memory_hypomethylation	chr8:2373405-2374087		TNT-hiPSC	-0.0657985
Memory_hypomethylation	chr18:14979078-14979326		TNT-hiPSC	-0.228949
Memory_hypomethylation	chr12:129822477-129823234		TNT-hiPSC	-0.0125281
Memory_hypomethylation	chr4:170776717-170777618		TNT-hiPSC	-0.115873
Memory_hypomethylation	chr22:49119746-49120573		TNT-hiPSC	-0.101663
Memory_hypomethylation	chr15:93271225-93271947		TNT-hiPSC	-0.142373
Memory_hypermethylation	chr22:50118410-50118808		TNT-hiPSC	0.0521338
Partial_hypomethylation_memory	chr8:38964944-38965422		TNT-hiPSC	-0.751504
Memory_hypomethylation	chr8:139653516-139653949		TNT-hiPSC	-0.0240686
Memory_hypomethylation	chr7:26385549-26385787		TNT-hiPSC	-0.0824528
Memory_hypermethylation	chr16:6607913-6608875		TNT-hiPSC	-0.00472048
Memory_hypomethylation	chr8:137077717-137078361		TNT-hiPSC	-0.293952
Partial_hypomethylation_memory	chr1:29451662-29452103		TNT-hiPSC	-0.072929
Memory_hypomethylation	chr12:129853803-129855157		TNT-hiPSC	-0.0412232
Memory_hypomethylation	chr7:67175064-67176364		TNT-hiPSC	-0.126478
Partial_hypomethylation_memory	chr7:4742599-4743146		TNT-hiPSC	-0.164316
Memory_hypomethylation	chr12:128437199-128437705		TNT-hiPSC	-0.0534934
Memory_hypomethylation	chr15:78556636-78557532		TNT-hiPSC	-0.549075
Memory_hypomethylation	chr1:161462429-161464493		TNT-hiPSC	-0.0911802
Partial_hypomethylation_memory	chr19:9473565-9474042		TNT-hiPSC	-0.547228
Partial_hypomethylation_memory	chr12:128930960-128931731		TNT-hiPSC	-0.256423
Memory_hypomethylation	chr8:139419989-139420643		TNT-hiPSC	-0.0575503
Aberrant_hypomethylation	chr18:34295190-34295931		TNT-hiPSC	-0.198839
Memory_hypomethylation	chr20:41548123-41549016		TNT-hiPSC	-0.0503749
Partial_hypomethylation_memory	chr8:138666764-138667280		TNT-hiPSC	-0.0336516
Memory_hypomethylation	chr16:55866648-55867301		TNT-hiPSC	-0.475537
Partial_hypomethylation_memory	chr12:130380848-130381174		TNT-hiPSC	-0.0180762
Aberrant_hypermethylation	chr10:1749077-1749287		TNT-hiPSC	0.181332
Memory_hypomethylation	chr5:12861553-12862243		TNT-hiPSC	-0.166359
Partial_hypomethylation_memory	chr19:22192709-22193911		TNT-hiPSC	-0.527604
Partial_hypomethylation_memory	chr20:40966386-40968982		TNT-hiPSC	-0.0158808
Memory_hypomethylation	chr11:45750733-45751842		TNT-hiPSC	-0.0678662
Partial_hypomethylation_memory	chr9:99639452-99640078		TNT-hiPSC	-0.616059
Memory_hypermethylation	chr7:93269315-93270962		TNT-hiPSC	0.359129
Memory_hypomethylation	chr2:115419539-115420306		TNT-hiPSC	-0.524233
Memory_hypomethylation	chr14:57662843-57663642		TNT-hiPSC	-0.0817751
Memory_hypomethylation	chr20:18018085-18018564		TNT-hiPSC	-0.0538292
Memory_hypomethylation	chr17:10965359-10965684		TNT-hiPSC	-0.032297
Memory_hypomethylation	chr10:132603789-132604469		TNT-hiPSC	-0.0285861
Memory_hypomethylation	chr16:6889605-6890379		TNT-hiPSC	-0.0121598
Memory_hypomethylation	chr12:128317554-128317972		TNT-hiPSC	-0.0273814
Memory_hypomethylation	chr14:104835844-104836058		TNT-hiPSC	-0.044667
Memory_hypomethylation	chr20:10685606-10685965		TNT-hiPSC	-0.153246
Aberrant_hypermethylation	chr5:2751110-2753746		TNT-hiPSC	-0.00118324
Partial_hypomethylation_memory	chr14:38071052-38072512		TNT-hiPSC	-0.314474
Memory_hypomethylation	chr6:29885609-29887053		TNT-hiPSC	-0.178841
Aberrant_hypermethylation	chr7:154585908-154586308		TNT-hiPSC	-0.120331
Memory_hypomethylation	chr1:163113570-163115522		TNT-hiPSC	-0.170378
Partial_hypomethylation_memory	chr8:67454292-67454965		TNT-hiPSC	-0.674664
Partial_hypomethylation_memory	chr17:4981325-4982163		TNT-hiPSC	-0.499945
Memory_hypomethylation	chr8:139061253-139062513		TNT-hiPSC	0.0226091
Memory_hypomethylation	chr9:114362087-114362503		TNT-hiPSC	-0.314388
Aberrant_hypomethylation	chr3:27445600-27445970		TNT-hiPSC	-0.232169
Partial_hypomethylation_memory	chr20:44452466-44452776		TNT-hiPSC	-0.298663
Memory_hypomethylation	chr7:157908006-157909452		TNT-hiPSC	-0.0339558
Memory_hypomethylation	chr10:132183105-132185038		TNT-hiPSC	0.0203388
Memory_hypomethylation	chr7:99775409-99775654		TNT-hiPSC	-0.485665
Memory_hypomethylation	chr12:33578120-33580542		TNT-hiPSC	-0.0814809
Memory_hypomethylation	chr8:105478693-105479420		TNT-hiPSC	-0.566688
Partial_hypomethylation_memory	chr19:58629404-58630014		TNT-hiPSC	-0.515248
Memory_hypomethylation	chr21:24159845-24162813		TNT-hiPSC	-0.0325175
Partial_hypomethylation_memory	chr10:133283659-133284232		TNT-hiPSC	0.019051
Memory_hypomethylation	chr7:68065819-68067016		TNT-hiPSC	-0.0902549
Memory_hypomethylation	chr10:132057528-132057960		TNT-hiPSC	0.00217797
Aberrant_hypomethylation	chr10:89418619-89419054		TNT-hiPSC	-0.0581567
Aberrant_hypomethylation	chr1:48521182-48521759		TNT-hiPSC	-0.187206
Memory_hypomethylation	chr4:86462392-86463027		TNT-hiPSC	-0.153231
Memory_hypomethylation	chr8:138873624-138873986		TNT-hiPSC	0.00793787
Memory_hypomethylation	chr8:14254818-14255483		TNT-hiPSC	-0.108196
Memory_hypomethylation	chr22:48080590-48082185		TNT-hiPSC	-0.171927
Memory_hypomethylation	chr8:139067878-139068345		TNT-hiPSC	-0.0583745
Partial_hypomethylation_memory	chr11:90241190-90242429		TNT-hiPSC	-0.102158
Memory_hypomethylation	chr7:103510063-103512176		TNT-hiPSC	-0.167341
Partial_hypomethylation_memory	chr12:130185394-130185980		TNT-hiPSC	-0.00136373
Memory_hypermethylation	chr15:42603997-42604682		TNT-hiPSC	0.0951638
Memory_hypomethylation	chr2:95536507-95537904		TNT-hiPSC	-0.427825
Memory_hypomethylation	chr8:137085971-137086957		TNT-hiPSC	-0.223945
Memory_hypermethylation	chr13:60013926-60014051		TNT-hiPSC	0.314008
Memory_hypomethylation	chr3:155348954-155349258		TNT-hiPSC	-0.324617
Aberrant_hypermethylation	chr18:14371358-14373266		TNT-hiPSC	0.204328
Memory_hypomethylation	chr16:6799603-6801306		TNT-hiPSC	-0.000385347
Memory_hypomethylation	chr17:11164767-11165919		TNT-hiPSC	-0.0277805
Memory_hypomethylation	chr15:40556375-40556784		TNT-hiPSC	-0.10448
Memory_hypomethylation	chr13:61820588-61822694		TNT-hiPSC	-0.100253
Partial_hypomethylation_memory	chr13:68279507-68280521		TNT-hiPSC	-0.139195
Memory_hypomethylation	chr12:129946835-129948167		TNT-hiPSC	-0.018492
Partial_hypomethylation_memory	chr2:225307005-225307707		TNT-hiPSC	-0.825239
Memory_hypomethylation	chr5:25984115-25984888		TNT-hiPSC	-0.300299
Memory_hypomethylation	chr12:130348889-130349864		TNT-hiPSC	0.0134683
Partial_hypomethylation_memory	chr7:32358016-32358783		TNT-hiPSC	-0.648163
Partial_hypomethylation_memory	chr8:51555942-51556635		TNT-hiPSC	-0.159521
Memory_hypomethylation	chr10:132432125-132432839		TNT-hiPSC	-0.0158253
Memory_hypermethylation	chr18:15107623-15108333		TNT-hiPSC	0.1407
Memory_hypomethylation	chr19:10624574-10625775		TNT-hiPSC	-0.43851
Partial_hypomethylation_memory	chr11:42722314-42723367		TNT-hiPSC	-0.0969752
Partial_hypermethyation_memory	chr14:93518076-93518396		TNT-hiPSC	0.294056
Memory_hypomethylation	chr9:108454973-108456224		TNT-hiPSC	-0.0740319
Memory_hypomethylation	chr12:130697940-130698497		TNT-hiPSC	-0.000967679
Memory_hypomethylation	chr14:73712256-73713083		TNT-hiPSC	-0.49359
Aberrant_hypermethylation	chr16:16099877-16100758		TNT-hiPSC	0.369737
Memory_hypomethylation	chr12:94354195-94356420		TNT-hiPSC	-0.367917
Aberrant_hypermethylation	chr10:132722467-132722830		TNT-hiPSC	0.0324404
Aberrant_hypermethylation	chr17:21486890-21487535		TNT-hiPSC	0.0572721
Aberrant_hypomethylation	chr8:111706778-111707758		TNT-hiPSC	-0.164832
Memory_hypomethylation	chr3:36916350-36917761		TNT-hiPSC	-0.341756
Memory_hypomethylation	chr8:139806955-139807524		TNT-hiPSC	-0.0374963
Memory_hypomethylation	chr1:53611175-53611683		TNT-hiPSC	-0.168236
Memory_hypomethylation	chr16:6777013-6777767		TNT-hiPSC	-0.0535168
Memory_hypomethylation	chr8:138587946-138589083		TNT-hiPSC	-0.0207003
Partial_hypomethylation_memory	chr1:196866311-196866881		TNT-hiPSC	-0.461039
Partial_hypomethylation_memory	chr20:41125084-41126245		TNT-hiPSC	-0.0224282
Memory_hypomethylation	chr10:132265328-132266466		TNT-hiPSC	0.0290756
Memory_hypomethylation	chr21:22105789-22105915		TNT-hiPSC	-0.158715
Memory_hypomethylation	chr8:48100164-48100913		TNT-hiPSC	-0.623768
Memory_hypomethylation	chr19:33749424-33750313		TNT-hiPSC	-0.198792
Memory_hypomethylation	chr7:67498285-67499985		TNT-hiPSC	-0.119761
Memory_hypomethylation	chr1:155264451-155265775		TNT-hiPSC	-0.218316
Partial_hypomethylation_memory	chr10:132046756-132047317		TNT-hiPSC	0.0117207
Partial_hypomethylation_memory	chr9:9865816-9866562		TNT-hiPSC	-0.0304723
Memory_hypomethylation	chr6:58141424-58143036		TNT-hiPSC	-0.362648
Memory_hypomethylation	chr10:59760411-59761290		TNT-hiPSC	-0.209839
Memory_hypomethylation	chr11:125075186-125076578		TNT-hiPSC	-0.101233
Partial_hypomethylation_memory	chr10:132498833-132500164		TNT-hiPSC	0.00429764
Memory_hypomethylation	chr7:67256423-67257339		TNT-hiPSC	-0.137707
Memory_hypermethylation	chr18:14225546-14226298		TNT-hiPSC	0.37573
Partial_hypomethylation_memory	chr8:3215906-3216706		TNT-hiPSC	-0.133271
Partial_hypomethylation_memory	chr2:97166023-97166578		TNT-hiPSC	-0.570372
Memory_hypermethylation	chr17:2775400-2775940		TNT-hiPSC	0.233613
Memory_hypomethylation	chr17:33698830-33699713		TNT-hiPSC	-0.0826362
Memory_hypomethylation	chr7:67336678-67338047		TNT-hiPSC	-0.0792893
Memory_hypomethylation	chr19:53345370-53345763		TNT-hiPSC	-0.201027
Aberrant_hypomethylation	chr7:77669595-77670044		TNT-hiPSC	-0.125376
Memory_hypomethylation	chr8:139534343-139535367		TNT-hiPSC	-0.151372
Aberrant_hypermethylation	chr12:130396104-130396404		TNT-hiPSC	0.0107535
Memory_hypomethylation	chr15:83315395-83315977		TNT-hiPSC	-0.180962
Memory_hypomethylation	chr7:67664088-67665326		TNT-hiPSC	-0.088128
Memory_hypomethylation	chr12:128342041-128342605		TNT-hiPSC	-0.0387763
Partial_hypomethylation_memory	chr13:112755055-112756474		TNT-hiPSC	-0.170204
Memory_hypomethylation	chr20:41071731-41072290		TNT-hiPSC	-0.0977797
Aberrant_hypomethylation	chr1:219214391-219215213		TNT-hiPSC	-0.349215
Memory_hypomethylation	chr14:34269188-34270538		TNT-hiPSC	-0.355603
Memory_hypomethylation	chr22:48157023-48158095		TNT-hiPSC	-0.107253
Memory_hypomethylation	chr7:67488165-67488826		TNT-hiPSC	-0.0792749
Memory_hypomethylation	chr7:157815874-157816583		TNT-hiPSC	-0.0315205
Memory_hypomethylation	chr16:9159329-9159617		TNT-hiPSC	-0.0976762
Memory_hypomethylation	chr22:48449375-48450095		TNT-hiPSC	-0.0901439
Memory_hypomethylation	chr19:18356408-18357024		TNT-hiPSC	-0.18805
Memory_hypomethylation	chr6:30019514-30019803		TNT-hiPSC	-0.182762
Partial_hypomethylation_memory	chr4:131381635-131382297		TNT-hiPSC	-0.130861
Partial_hypomethylation_memory	chr10:133431503-133432435		TNT-hiPSC	-0.0083645
Memory_hypomethylation	chr9:100881931-100882222		TNT-hiPSC	-0.154279
Memory_hypomethylation	chr11:132903515-132905100		TNT-hiPSC	-0.213638
Partial_hypomethylation_memory	chr10:133123149-133123824		TNT-hiPSC	-0.0427455
Memory_hypomethylation	chr1:156616401-156616945		TNT-hiPSC	-0.517047
Memory_hypomethylation	chr18:73147-73706		TNT-hiPSC	-0.123092
Memory_hypomethylation	chr7:141628887-141629846		TNT-hiPSC	-0.0634257
Memory_hypomethylation	chr6:29952068-29953249		TNT-hiPSC	-0.199676
Memory_hypomethylation	chr20:41648435-41650109		TNT-hiPSC	-0.0367098
Memory_hypomethylation	chr10:111523420-111523771		TNT-hiPSC	-0.231999
Partial_hypomethylation_memory	chr17:73007914-73008274		TNT-hiPSC	-0.168833
Memory_hypomethylation	chr17:33825466-33826162		TNT-hiPSC	-0.239205
Memory_hypomethylation	chr1:240914493-240916667		TNT-hiPSC	-0.0555207
Partial_hypomethylation_memory	chr8:2926266-2927106		TNT-hiPSC	-0.0274679
Aberrant_hypomethylation	chr11:12736302-12736694		TNT-hiPSC	-0.143684
Partial_hypomethylation_memory	chr6:151819857-151820880		TNT-hiPSC	-0.165059
Memory_hypomethylation	chr17:10827929-10828492		TNT-hiPSC	-0.0946721
Memory_hypomethylation	chr8:139761162-139762404		TNT-hiPSC	-0.0439869
Memory_hypomethylation	chr2:235392394-235393050		TNT-hiPSC	-0.177147
Partial_hypomethylation_memory	chr3:1964924-1966012		TNT-hiPSC	-0.0793404
Memory_hypomethylation	chr20:54308954-54311851		TNT-hiPSC	0.0434672
Partial_hypomethylation_memory	chr2:4233595-4233901		TNT-hiPSC	-0.137304
Partial_hypomethylation_memory	chr11:39965337-39965654		TNT-hiPSC	-0.143272
Aberrant_hypermethylation	chr18:14970439-14971445		TNT-hiPSC	0.158079
Memory_hypomethylation	chr2:75147444-75147842		TNT-hiPSC	-0.16232
Memory_hypomethylation	chr21:24243827-24246774		TNT-hiPSC	-0.0599219
Aberrant_hypermethylation	chr2:90013070-90013879		TNT-hiPSC	0.174713
Memory_hypomethylation	chr20:9487068-9489782		TNT-hiPSC	-0.262983
Memory_hypomethylation	chr12:98516543-98517334		TNT-hiPSC	-0.10936
Aberrant_hypermethylation	chr11:118138564-118140202		TNT-hiPSC	0.145054
Aberrant_hypomethylation	chr3:96737707-96737766		TNT-hiPSC	-0.1486
Memory_hypomethylation	chr11:12725672-12726490		TNT-hiPSC	-0.0356688
Partial_hypomethylation_memory	chr7:67960750-67961903		TNT-hiPSC	-0.146206
Partial_hypomethylation_memory	chr19:52034940-52035287		TNT-hiPSC	-0.172239
Memory_hypomethylation	chr7:153991144-153991919		TNT-hiPSC	-0.00956877
Memory_hypomethylation	chr7:68037852-68038613		TNT-hiPSC	-0.119342
Aberrant_hypermethylation	chr1:248079046-248079537		TNT-hiPSC	0.167766
Memory_hypomethylation	chr19:50203531-50205037		TNT-hiPSC	-0.195682
Partial_hypomethylation_memory	chr5:41925449-41926001		TNT-hiPSC	-0.257323
Memory_hypermethylation	chr11:5433527-5433713		TNT-hiPSC	0.189026
Memory_hypomethylation	chr8:137796500-137797758		TNT-hiPSC	-0.0597568
Aberrant_hypermethylation	chr12:130115435-130116193		TNT-hiPSC	-0.00727969
Memory_hypomethylation	chr17:10968426-10969236		TNT-hiPSC	-0.075594
Memory_hypomethylation	chr7:68075010-68076043		TNT-hiPSC	-0.150634
Partial_hypermethyation_memory	chr8:72753809-72755052		TNT-hiPSC	0.0539945
Aberrant_hypermethylation	chr12:126467949-126469484		TNT-hiPSC	0.01541
Partial_hypomethylation_memory	chr10:132758909-132760308		TNT-hiPSC	-0.0583038
Memory_hypomethylation	chr6:67904445-67905029		TNT-hiPSC	-0.165653
Partial_hypomethylation_memory	chr12:130140043-130141646		TNT-hiPSC	-0.0251648
Partial_hypomethylation_memory	chr12:129623927-129624788		TNT-hiPSC	-0.055859
Memory_hypermethylation	chr18:14156635-14157361		TNT-hiPSC	0.255437
Memory_hypomethylation	chr19:39341829-39342309		TNT-hiPSC	-0.298476
Memory_hypomethylation	chr3:193944603-193944779		TNT-hiPSC	-0.230078
Memory_hypomethylation	chr12:129107220-129108126		TNT-hiPSC	0.00888945
Memory_hypomethylation	chr8:139271158-139271585		TNT-hiPSC	-0.0908194
Aberrant_hypermethylation	chr18:14332027-14332957		TNT-hiPSC	0.125176
Memory_hypermethylation	chr12:28995753-28995874		TNT-hiPSC	0.573163
Memory_hypomethylation	chr6:39362591-39363123		TNT-hiPSC	-0.108531
Memory_hypomethylation	chr3:2884106-2884777		TNT-hiPSC	-0.134313
Partial_hypomethylation_memory	chr16:6994535-6995316		TNT-hiPSC	-0.0677486
Partial_hypomethylation_memory	chr8:138768860-138770617		TNT-hiPSC	-0.0207134
Memory_hypomethylation	chr8:122424652-122424819		TNT-hiPSC	-0.0976502
Memory_hypomethylation	chr11:96678619-96680329		TNT-hiPSC	0.0535626
Memory_hypomethylation	chr12:130384664-130385537		TNT-hiPSC	0.00451293
Memory_hypomethylation	chr9:100329338-100330034		TNT-hiPSC	-0.368377
Memory_hypomethylation	chr10:132575161-132575822		TNT-hiPSC	-0.0609684
Memory_hypomethylation	chr2:135281158-135282289		TNT-hiPSC	-0.107872
Partial_hypomethylation_memory	chr6:40567356-40567720		TNT-hiPSC	-0.37072
Memory_hypomethylation	chr4:86511551-86511866		TNT-hiPSC	-0.108423
Memory_hypomethylation	chr1:155830080-155830488		TNT-hiPSC	-0.499516
Memory_hypomethylation	chr11:60793422-60794175		TNT-hiPSC	-0.0820293
Memory_hypomethylation	chr7:113160691-113161480		TNT-hiPSC	-0.142982
Memory_hypomethylation	chr22:48606612-48608479		TNT-hiPSC	-0.095325
Memory_hypomethylation	chr11:73668325-73669256		TNT-hiPSC	-0.583645
Memory_hypomethylation	chr20:15792451-15793232		TNT-hiPSC	-0.210562
Memory_hypomethylation	chr15:32267516-32267829		TNT-hiPSC	-0.421297
Partial_hypomethylation_memory	chr12:91971803-91972370		TNT-hiPSC	-0.0687644
Memory_hypomethylation	chr12:129010140-129010503		TNT-hiPSC	-0.0273226
Memory_hypomethylation	chr1:229479434-229479759		TNT-hiPSC	-0.293069
Aberrant_hypermethylation	chr8:22046384-22046838		TNT-hiPSC	0.0167421
Memory_hypomethylation	chr17:16900844-16901333		TNT-hiPSC	-0.120117
Partial_hypomethylation_memory	chr12:129987320-129987811		TNT-hiPSC	-0.0175321
Memory_hypermethylation	chr20:55286814-55287616		TNT-hiPSC	0.325936
Memory_hypomethylation	chr4:189816200-189817426		TNT-hiPSC	-0.118676
Partial_hypomethylation_memory	chr4:37518985-37520861		TNT-hiPSC	-0.202748
Partial_hypomethylation_memory	chr16:7217813-7218461		TNT-hiPSC	-0.0951932
Partial_hypomethylation_memory	chr19:57617538-57618049		TNT-hiPSC	-0.343942
Memory_hypomethylation	chr13:112867649-112869134		TNT-hiPSC	-0.0437458
Memory_hypomethylation	chr3:36189982-36190651		TNT-hiPSC	-0.258353
Partial_hypomethylation_memory	chr19:56988205-56990251		TNT-hiPSC	-0.513257
Partial_hypomethylation_memory	chr19:37266500-37267082		TNT-hiPSC	-0.557979
Memory_hypomethylation	chr2:115217493-115218278		TNT-hiPSC	-0.131704
Memory_hypomethylation	chr8:138411521-138413249		TNT-hiPSC	-0.0778567
Memory_hypomethylation	chr9:100849737-100850391		TNT-hiPSC	-0.394576
Partial_hypomethylation_memory	chr10:132645731-132646692		TNT-hiPSC	-0.00156322
Memory_hypomethylation	chr19:49843277-49843715		TNT-hiPSC	-0.191665
Memory_hypomethylation	chr10:118457480-118457904		TNT-hiPSC	-0.0520926
Partial_hypomethylation_memory	chr12:129715073-129716265		TNT-hiPSC	-0.00987644
Partial_hypomethylation_memory	chr20:54210152-54211365		TNT-hiPSC	0.00313343
Partial_hypomethylation_memory	chr6:42893093-42893443		TNT-hiPSC	-0.0404137
Partial_hypomethylation_memory	chr19:23185468-23186021		TNT-hiPSC	-0.641473
Partial_hypomethylation_memory	chr8:139750432-139751572		TNT-hiPSC	-0.0207463
Memory_hypomethylation	chr1:7973214-7974981		TNT-hiPSC	0.053047
Partial_hypomethylation_memory	chr12:126299076-126299800		TNT-hiPSC	-0.0182219
Memory_hypomethylation	chr3:1883178-1883661		TNT-hiPSC	-0.0217767
Partial_hypomethylation_memory	chr17:11134939-11136556		TNT-hiPSC	-0.00799716
Memory_hypomethylation	chr3:81853133-81853606		TNT-hiPSC	-0.141388
Memory_hypomethylation	chr12:130592928-130593656		TNT-hiPSC	-0.0264697
Memory_hypomethylation	chr20:52613382-52614275		TNT-hiPSC	-0.107968
Partial_hypomethylation_memory	chr7:157681838-157682117		TNT-hiPSC	0.01433
Memory_hypomethylation	chr7:157770201-157770445		TNT-hiPSC	-0.0437238
Memory_hypomethylation	chr3:1826533-1827789		TNT-hiPSC	-0.0165847
Memory_hypomethylation	chr7:157953110-157954184		TNT-hiPSC	0.000975993
Partial_hypomethylation_memory	chr7:67506010-67506963		TNT-hiPSC	-0.1056
Memory_hypomethylation	chr20:41306413-41307886		TNT-hiPSC	-0.0124162
Aberrant_hypermethylation	chr18:14913262-14914033		TNT-hiPSC	0.258289
Memory_hypomethylation	chr10:132188191-132188378		TNT-hiPSC	0.0125201
Memory_hypomethylation	chr20:40946430-40948098		TNT-hiPSC	-0.0233303
Memory_hypermethylation	chr19:43299581-43301192		TNT-hiPSC	0.282832
Memory_hypomethylation	chr9:140044757-140045805		TNT-hiPSC	-0.153505
Memory_hypermethylation	chr2:35809833-35810147		TNT-hiPSC	0.271232
Memory_hypomethylation	chr20:20847210-20848643		TNT-hiPSC	-0.0904795
Partial_hypomethylation_memory	chr12:128663104-128663847		TNT-hiPSC	-0.0455143
Memory_hypomethylation	chr12:130429713-130430327		TNT-hiPSC	-0.00141334
Memory_hypomethylation	chr17:11045466-11047146		TNT-hiPSC	-0.121304
Partial_hypomethylation_memory	chr7:154005166-154005923		TNT-hiPSC	-0.0822497
Memory_hypomethylation	chr12:130292759-130293303		TNT-hiPSC	-0.00509273
Memory_hypomethylation	chr20:6768214-6768692		TNT-hiPSC	0.021009
Memory_hypomethylation	chr16:88614208-88617585		TNT-hiPSC	-0.210532
Memory_hypomethylation	chr12:129859502-129860465		TNT-hiPSC	-0.0214047
Partial_hypomethylation_memory	chr13:22808980-22809306		TNT-hiPSC	-0.118505
Memory_hypomethylation	chr10:57724117-57725127		TNT-hiPSC	-0.333596
Memory_hypermethylation	chr1:33166455-33166886		TNT-hiPSC	0.178505
Memory_hypermethylation	chr8:135265923-135267488		TNT-hiPSC	0.279714
Memory_hypomethylation	chr17:7906270-7907444		TNT-hiPSC	-0.474593
Memory_hypomethylation	chr8:49427075-49427796		TNT-hiPSC	-0.553586
Memory_hypomethylation	chr12:129180638-129181861		TNT-hiPSC	-0.0316303
Partial_hypomethylation_memory	chr8:138656411-138657563		TNT-hiPSC	-0.0291218
Aberrant_hypermethylation	chr10:123427780-123428620		TNT-hiPSC	0.116314
Memory_hypomethylation	chr6:32632261-32632939		TNT-hiPSC	-0.294175
Memory_hypomethylation	chr2:61935672-61936131		TNT-hiPSC	-0.0624105
Partial_hypomethylation_memory	chr12:131107338-131108649		TNT-hiPSC	-0.041797
Memory_hypomethylation	chr12:126866119-126866727		TNT-hiPSC	-3.99944e-05
Memory_hypomethylation	chr22:35899476-35899947		TNT-hiPSC	-0.13881
Partial_hypomethylation_memory	chr16:6842304-6843117		TNT-hiPSC	0.0344317
Memory_hypomethylation	chr12:128766826-128767609		TNT-hiPSC	-0.0571255
Memory_hypermethylation	chr18:76481619-76482304		TNT-hiPSC	-0.0194537
Partial_hypomethylation_memory	chr8:35797860-35798850		TNT-hiPSC	-0.13607
Memory_hypomethylation	chr8:2649390-2650093		TNT-hiPSC	-0.216144
Memory_hypomethylation	chr3:133464842-133465419		TNT-hiPSC	-0.697957
Memory_hypomethylation	chr11:12589263-12590721		TNT-hiPSC	-0.0929374
Partial_hypomethylation_memory	chr8:138978132-138979829		TNT-hiPSC	-0.0355691
Memory_hypomethylation	chr7:66991523-66992307		TNT-hiPSC	-0.125009
Memory_hypomethylation	chr7:95025433-95026248		TNT-hiPSC	-0.627653
Memory_hypomethylation	chr7:67876139-67877087		TNT-hiPSC	-0.114371
Partial_hypomethylation_memory	chr16:86802070-86802301		TNT-hiPSC	-0.0931291
Aberrant_hypermethylation	chr18:14540780-14541471		TNT-hiPSC	0.240899
Memory_hypomethylation	chr11:101918354-101918794		TNT-hiPSC	-0.202165
Memory_hypomethylation	chr12:130344018-130344479		TNT-hiPSC	0.00283565
Memory_hypomethylation	chr10:132169408-132170054		TNT-hiPSC	-0.0266486
Aberrant_hypomethylation	chr19:7619850-7620413		TNT-hiPSC	-0.500342
Partial_hypomethylation_memory	chr12:130245599-130245869		TNT-hiPSC	-0.0768024
Partial_hypomethylation_memory	chr5:18344982-18346301		TNT-hiPSC	-0.0360417
Partial_hypomethylation_memory	chr7:67897573-67899051		TNT-hiPSC	-0.0984433
Partial_hypomethylation_memory	chr12:129039052-129039835		TNT-hiPSC	-0.0419905
Memory_hypomethylation	chr13:87483313-87484063		TNT-hiPSC	-0.418405
Partial_hypomethylation_memory	chr14:51326241-51326891		TNT-hiPSC	-0.088268
Memory_hypomethylation	chr21:24101200-24102319		TNT-hiPSC	-0.086232
Partial_hypomethylation_memory	chr7:154136057-154136373		TNT-hiPSC	0.0687798
Aberrant_hypomethylation	chr19:51020046-51020616		TNT-hiPSC	-0.221102
Aberrant_hypomethylation	chr11:126361047-126361417		TNT-hiPSC	-0.0898578
Memory_hypomethylation	chr19:7754591-7754911		TNT-hiPSC	-0.129117
Memory_hypomethylation	chr7:67111222-67112851		TNT-hiPSC	-0.0867367
Memory_hypomethylation	chr20:16034268-16034828		TNT-hiPSC	-0.198617
Memory_hypomethylation	chr6:168501254-168502925		TNT-hiPSC	-0.632921
Memory_hypomethylation	chr8:138630487-138631666		TNT-hiPSC	-0.0793386
Partial_hypomethylation_memory	chr16:2835035-2835855		TNT-hiPSC	-0.515987
Memory_hypomethylation	chr12:129904748-129905346		TNT-hiPSC	0.000630231
Memory_hypomethylation	chr5:3250286-3252785		TNT-hiPSC	-0.00723001
Aberrant_hypermethylation	chr7:153752220-153752819		TNT-hiPSC	0.0453337
Partial_hypomethylation_memory	chr8:139426702-139428137		TNT-hiPSC	-0.09409
Memory_hypomethylation	chr20:8753944-8754348		TNT-hiPSC	-0.302075
Aberrant_hypermethylation	chr4:96208754-96209382		TNT-hiPSC	0.179705
Memory_hypomethylation	chr3:125075832-125076480		TNT-hiPSC	-0.506843
Partial_hypomethylation_memory	chr12:129764546-129766171		TNT-hiPSC	-0.0336427
Memory_hypomethylation	chr10:132995832-132996595		TNT-hiPSC	0.0255042
Memory_hypomethylation	chr2:141338793-141339112		TNT-hiPSC	-0.321222
Memory_hypomethylation	chr10:43331848-43332926		TNT-hiPSC	-0.468361
Partial_hypomethylation_memory	chr12:126265096-126265895		TNT-hiPSC	-0.022734
Memory_hypomethylation	chr4:48485946-48486810		TNT-hiPSC	-0.239317
Aberrant_hypermethylation	chr18:14740679-14741569		TNT-hiPSC	0.265231
Memory_hypomethylation	chr1:56924971-56925410		TNT-hiPSC	-0.113529
Memory_hypomethylation	chr7:147319216-147320251		TNT-hiPSC	-0.220207
Partial_hypomethylation_memory	chr11:66335539-66336150		TNT-hiPSC	-0.748796
Memory_hypomethylation	chr20:41065459-41067586		TNT-hiPSC	-0.0373079
Memory_hypomethylation	chr8:139554126-139554877		TNT-hiPSC	0.0469914
Partial_hypomethylation_memory	chr20:25846730-25847041		TNT-hiPSC	-0.103911
Memory_hypomethylation	chr1:57126874-57128255		TNT-hiPSC	-0.244546
Memory_hypomethylation	chr5:29846273-29847093		TNT-hiPSC	-0.155392
Memory_hypomethylation	chr20:12669424-12670135		TNT-hiPSC	-0.262173
Memory_hypomethylation	chr10:132217114-132218065		TNT-hiPSC	-0.0250105
Aberrant_hypomethylation	chr17:15792333-15792933		TNT-hiPSC	-0.0852431
Memory_hypomethylation	chr10:132138403-132139308		TNT-hiPSC	-0.0156075
Partial_hypomethylation_memory	chr11:42685948-42686779		TNT-hiPSC	-0.0797668
Memory_hypomethylation	chr2:75135726-75136430		TNT-hiPSC	-0.389999
Partial_hypomethylation_memory	chr7:64029947-64030770		TNT-hiPSC	-0.333748
Partial_hypomethylation_memory	chr4:11474290-11474858		TNT-hiPSC	-0.057554
Memory_hypomethylation	chr12:129216355-129217824		TNT-hiPSC	-0.0372581
Memory_hypomethylation	chr12:128890723-128891331		TNT-hiPSC	-0.00791201
Memory_hypomethylation	chr11:123931705-123932915		TNT-hiPSC	-0.206234
Partial_hypomethylation_memory	chr22:51016632-51017121		TNT-hiPSC	-0.488636
Partial_hypomethylation_memory	chr10:132601694-132602091		TNT-hiPSC	-0.0281975
Memory_hypomethylation	chr14:97058758-97059495		TNT-hiPSC	-0.538027
Memory_hypomethylation	chr22:49878188-49879230		TNT-hiPSC	-0.0584465
Partial_hypomethylation_memory	chr7:153870962-153871383		TNT-hiPSC	-0.0325263
Memory_hypomethylation	chr10:133293394-133293914		TNT-hiPSC	-0.061595
Partial_hypomethylation_memory	chr19:11533452-11534787		TNT-hiPSC	-0.238069
Memory_hypomethylation	chr8:9646909-9647948		TNT-hiPSC	-0.223906
Memory_hypomethylation	chr10:101874720-101875138		TNT-hiPSC	-0.643416
Memory_hypomethylation	chr19:4329027-4329539		TNT-hiPSC	-0.218579
Memory_hypomethylation	chr12:130735793-130736538		TNT-hiPSC	-0.00239778
Memory_hypermethylation	chr7:149973598-149974037		TNT-hiPSC	0.091012
Memory_hypomethylation	chr4:106824637-106825782		TNT-hiPSC	-0.125933
Memory_hypomethylation	chr7:67980754-67981801		TNT-hiPSC	-0.13809
Memory_hypomethylation	chr8:144301894-144302592		TNT-hiPSC	-0.0789418
Memory_hypomethylation	chr7:155768844-155769481		TNT-hiPSC	-0.0453188
Partial_hypomethylation_memory	chr7:67059066-67059791		TNT-hiPSC	-0.165183
Partial_hypomethylation_memory	chr17:55122796-55123751		TNT-hiPSC	-0.563587
Partial_hypomethylation_memory	chr20:30071913-30072183		TNT-hiPSC	-0.187497
Memory_hypomethylation	chr12:30511203-30512014		TNT-hiPSC	-0.213274
Memory_hypermethylation	chr1:110375366-110376575		TNT-hiPSC	0.244516
Memory_hypomethylation	chr17:33562551-33564001		TNT-hiPSC	-0.127905
Partial_hypomethylation_memory	chr12:128510243-128511334		TNT-hiPSC	-0.0323351
Memory_hypomethylation	chr22:49101292-49101657		TNT-hiPSC	-0.0982042
Partial_hypomethylation_memory	chr10:43393311-43394125		TNT-hiPSC	-0.636551
Aberrant_hypomethylation	chr11:94840390-94841210		TNT-hiPSC	0.0208642
Aberrant_hypomethylation	chr17:26708121-26708726		TNT-hiPSC	-0.285834
Memory_hypomethylation	chr17:51039815-51040771		TNT-hiPSC	-0.0656384
Memory_hypomethylation	chr20:41385221-41386877		TNT-hiPSC	-0.0294717
Memory_hypomethylation	chr12:66690559-66691496		TNT-hiPSC	-0.0923642
Memory_hypomethylation	chr7:157771092-157771566		TNT-hiPSC	-0.0994092
Memory_hypomethylation	chr6:25882335-25882794		TNT-hiPSC	-0.41058
Aberrant_hypermethylation	chr19:871952-873031		TNT-hiPSC	0.273464
Partial_hypomethylation_memory	chr10:132529443-132529850		TNT-hiPSC	-0.035401
Aberrant_hypermethylation	chr10:68676712-68677460		TNT-hiPSC	0.130469
Memory_hypomethylation	chr1:117236253-117236756		TNT-hiPSC	-0.0680464
Memory_hypomethylation	chr15:39442635-39443136		TNT-hiPSC	-0.109824
Memory_hypomethylation	chr17:10950484-10951667		TNT-hiPSC	-0.110088
Memory_hypomethylation	chr12:79086124-79086471		TNT-hiPSC	-0.168968
Aberrant_hypermethylation	chr5:178396480-178396636		TNT-hiPSC	0.238547
Memory_hypomethylation	chr2:7358598-7359916		TNT-hiPSC	-0.396962
Partial_hypomethylation_memory	chr22:48115889-48116684		TNT-hiPSC	-0.106197
Memory_hypomethylation	chr16:7046636-7048023		TNT-hiPSC	-0.140873
Partial_hypomethylation_memory	chr12:129748912-129749291		TNT-hiPSC	0.00762594
Aberrant_hypomethylation	chr9:799177-799644		TNT-hiPSC	-0.148725
Partial_hypomethylation_memory	chr10:38691231-38692240		TNT-hiPSC	-0.685198
Partial_hypomethylation_memory	chr20:40608659-40609540		TNT-hiPSC	-0.0774024
Memory_hypomethylation	chr4:60599871-60600294		TNT-hiPSC	-0.0415826
Memory_hypomethylation	chr7:67734228-67735264		TNT-hiPSC	-0.12086
Memory_hypomethylation	chr10:133206810-133207461		TNT-hiPSC	0.0143188
Aberrant_hypomethylation	chr19:49243183-49243923		TNT-hiPSC	-0.0855203
Aberrant_hypermethylation	chr18:14468113-14469791		TNT-hiPSC	0.185426
Memory_hypomethylation	chr2:59772608-59774253		TNT-hiPSC	-0.106151
Memory_hypomethylation	chr4:53727431-53727843		TNT-hiPSC	-0.0192183
Partial_hypomethylation_memory	chr7:68388352-68388930		TNT-hiPSC	-0.0503002
Memory_hypomethylation	chr22:48618342-48618750		TNT-hiPSC	-0.0927181
Memory_hypomethylation	chr1:231869574-231870268		TNT-hiPSC	-0.111702
Partial_hypermethyation_memory	chr12:8941172-8941486		TNT-hiPSC	0.037018
Memory_hypomethylation	chr1:241197159-241198087		TNT-hiPSC	-0.142663
Memory_hypomethylation	chr10:125751022-125751941		TNT-hiPSC	-0.471263
Partial_hypomethylation_memory	chr10:132398659-132399898		TNT-hiPSC	-0.0500814
Memory_hypomethylation	chr1:200631148-200632619		TNT-hiPSC	-0.0442667
Memory_hypomethylation	chr12:128999071-128999669		TNT-hiPSC	-0.0563768
Aberrant_hypermethylation	chr3:26018761-26019693		TNT-hiPSC	0.104509
Memory_hypomethylation	chr22:49069352-49069848		TNT-hiPSC	-0.115327
Memory_hypomethylation	chr6:32296842-32297615		TNT-hiPSC	-0.14141
Memory_hypomethylation	chr5:97139298-97140034		TNT-hiPSC	-0.152827
Memory_hypomethylation	chr15:46892255-46892850		TNT-hiPSC	-0.0836754
Memory_hypomethylation	chr8:138707838-138708702		TNT-hiPSC	-0.0400321
Memory_hypomethylation	chr20:41309959-41310678		TNT-hiPSC	-0.032239
Memory_hypomethylation	chr19:51983767-51984269		TNT-hiPSC	-0.0828772
Memory_hypomethylation	chr16:7182672-7183840		TNT-hiPSC	0.000829871
Memory_hypomethylation	chr16:12960169-12961161		TNT-hiPSC	-0.158705
Memory_hypomethylation	chr7:146092506-146093714		TNT-hiPSC	-0.0781235
Partial_hypomethylation_memory	chr3:1589118-1590507		TNT-hiPSC	-0.00594478
Partial_hypomethylation_memory	chr20:44638702-44640785		TNT-hiPSC	-0.557059
Memory_hypomethylation	chr12:129619041-129620567		TNT-hiPSC	0.0182369
Partial_hypomethylation_memory	chr8:34774809-34775642		TNT-hiPSC	-0.0992962
Memory_hypomethylation	chr22:49733472-49734634		TNT-hiPSC	-0.0999846
Memory_hypomethylation	chr3:1886723-1888163		TNT-hiPSC	-0.0195086
Memory_hypomethylation	chr1:4598089-4600127		TNT-hiPSC	0.00815414
Memory_hypermethylation	chr1:119716333-119717155		TNT-hiPSC	0.366712
Memory_hypermethylation	chr1:73101762-73101816		TNT-hiPSC	0.42921
Memory_hypomethylation	chr3:2006705-2007690		TNT-hiPSC	-0.011067
Memory_hypomethylation	chr1:111394180-111394403		TNT-hiPSC	-0.15693
Memory_hypomethylation	chr20:41080112-41081262		TNT-hiPSC	-0.0457005
Memory_hypomethylation	chr12:129190912-129191629		TNT-hiPSC	-0.0136616
Memory_hypomethylation	chr8:138795700-138797080		TNT-hiPSC	-0.0214355
Memory_hypomethylation	chr3:2074544-2076026		TNT-hiPSC	-0.0586657
Memory_hypomethylation	chr10:132774307-132774923		TNT-hiPSC	-0.0128897
Partial_hypomethylation_memory	chr12:86229702-86230367		TNT-hiPSC	-0.0934956
Memory_hypomethylation	chr22:48584814-48586785		TNT-hiPSC	-0.0856997
Memory_hypomethylation	chr10:132054131-132054647		TNT-hiPSC	-0.0434605
Memory_hypomethylation	chr2:3315680-3315936		TNT-hiPSC	-0.156401
Aberrant_hypomethylation	chr19:58947490-58947991		TNT-hiPSC	-0.113412
Memory_hypomethylation	chr12:91868700-91869741		TNT-hiPSC	-0.0813462
Memory_hypomethylation	chr7:150498189-150499080		TNT-hiPSC	-0.336821
Partial_hypomethylation_memory	chr8:139511272-139512754		TNT-hiPSC	-0.0165887
Memory_hypermethylation	chr12:91427414-91428386		TNT-hiPSC	0.195426
Memory_hypomethylation	chr7:154163288-154164414		TNT-hiPSC	-0.0636178
Memory_hypomethylation	chr7:67795695-67796762		TNT-hiPSC	-0.184005
Memory_hypomethylation	chr22:48762080-48762669		TNT-hiPSC	-0.111689
Memory_hypomethylation	chr2:1435296-1435846		TNT-hiPSC	-0.106144
Partial_hypomethylation_memory	chr12:128832972-128834461		TNT-hiPSC	-0.0119573
Partial_hypomethylation_memory	chr12:129065420-129066686		TNT-hiPSC	0.00639442
Memory_hypomethylation	chr20:43378842-43379362		TNT-hiPSC	0.0309357
Memory_hypermethylation	chr11:126471496-126471725		TNT-hiPSC	0.0402581
Memory_hypomethylation	chr3:2033886-2034947		TNT-hiPSC	-0.0555344
Memory_hypomethylation	chr18:75874731-75875718		TNT-hiPSC	-0.00693474
Memory_hypomethylation	chr12:129587944-129588469		TNT-hiPSC	-0.103808
Memory_hypomethylation	chr5:115537850-115538954		TNT-hiPSC	-0.130712
Memory_hypomethylation	chr20:41326260-41327058		TNT-hiPSC	-0.0694245
Partial_hypomethylation_memory	chr9:8330167-8331282		TNT-hiPSC	-0.113927
Partial_hypomethylation_memory	chr16:6756242-6757399		TNT-hiPSC	-0.0418122
Partial_hypomethylation_memory	chr1:46940237-46940522		TNT-hiPSC	-0.0921853
Partial_hypomethylation_memory	chr10:135341324-135343424		TNT-hiPSC	-0.203897
Partial_hypomethylation_memory	chr7:154476433-154477465		TNT-hiPSC	0.0127026
Memory_hypomethylation	chr12:76315315-76315702		TNT-hiPSC	-0.0607821
Partial_hypomethylation_memory	chr6:55257786-55258866		TNT-hiPSC	-0.162587
Memory_hypomethylation	chr7:121941102-121941928		TNT-hiPSC	-0.22973
Aberrant_hypermethylation	chr18:14517393-14518891		TNT-hiPSC	0.194377
Memory_hypermethylation	chr8:5159683-5160626		TNT-hiPSC	0.311557
Partial_hypomethylation_memory	chr10:132930782-132931259		TNT-hiPSC	-0.0244987
Memory_hypomethylation	chr6:21701321-21701892		TNT-hiPSC	-0.111227
Memory_hypomethylation	chr10:133339592-133340558		TNT-hiPSC	-0.000180961
Partial_hypomethylation_memory	chr8:3790689-3791525		TNT-hiPSC	-0.035256
Memory_hypomethylation	chr18:51883130-51883440		TNT-hiPSC	-0.116464
Memory_hypomethylation	chr12:126384901-126387070		TNT-hiPSC	-0.0388223
Aberrant_hypomethylation	chr19:14196245-14196984		TNT-hiPSC	-0.179111
Memory_hypomethylation	chr11:5425528-5425846		TNT-hiPSC	-0.123361
Memory_hypomethylation	chr7:67970788-67971642		TNT-hiPSC	-0.0865263
Memory_hypomethylation	chr10:127117572-127118812		TNT-hiPSC	-0.091764
Memory_hypomethylation	chr2:200468552-200469091		TNT-hiPSC	-0.344619
Partial_hypomethylation_memory	chr11:279342-281228		TNT-hiPSC	-0.614606
Memory_hypomethylation	chr9:131834214-131834813		TNT-hiPSC	-0.0875953
Memory_hypomethylation	chr4:61913445-61914242		TNT-hiPSC	-0.161039
Partial_hypomethylation_memory	chr7:67907275-67908055		TNT-hiPSC	-0.125168
Memory_hypomethylation	chr5:150618807-150619179		TNT-hiPSC	-0.156028
Memory_hypomethylation	chr8:138431069-138432649		TNT-hiPSC	-0.0945418
Memory_hypermethylation	chr10:133119522-133119828		TNT-hiPSC	-0.0822413
Memory_hypomethylation	chr7:9220098-9220748		TNT-hiPSC	-0.154303
Memory_hypomethylation	chr7:67602673-67603773		TNT-hiPSC	-0.139124
Partial_hypomethylation_memory	chr8:33155833-33157028		TNT-hiPSC	-0.294694
Aberrant_hypomethylation	chr7:11224505-11225582		TNT-hiPSC	-0.14979
Memory_hypomethylation	chr22:48168664-48170632		TNT-hiPSC	-0.137997
Aberrant_hypermethylation	chr1:158660313-158660885		TNT-hiPSC	0.200357
Memory_hypermethylation	chr14:96088201-96088385		TNT-hiPSC	0.128169
Memory_hypomethylation	chr20:51697451-51698166		TNT-hiPSC	-0.184935
Aberrant_hypomethylation	chr19:50308487-50308921		TNT-hiPSC	-0.390027
Aberrant_hypermethylation	chr7:103176954-103178626		TNT-hiPSC	0.236729
Memory_hypomethylation	chr7:119598564-119599462		TNT-hiPSC	-0.300831
Memory_hypomethylation	chr19:20484139-20484653		TNT-hiPSC	-0.0993696
Memory_hypomethylation	chr4:177227398-177228195		TNT-hiPSC	-0.077622
Partial_hypomethylation_memory	chr12:130471750-130472767		TNT-hiPSC	0.0215475
Memory_hypomethylation	chr12:130406369-130407227		TNT-hiPSC	-0.0336977
Memory_hypomethylation	chr2:95522896-95524267		TNT-hiPSC	-0.302321
Memory_hypomethylation	chr7:154496653-154497738		TNT-hiPSC	0.0503924
Memory_hypomethylation	chr10:132240260-132240702		TNT-hiPSC	-0.0251059
Memory_hypomethylation	chr13:25023442-25023941		TNT-hiPSC	-0.168603
Partial_hypomethylation_memory	chr3:2119306-2120993		TNT-hiPSC	0.0041667
Memory_hypomethylation	chr17:11688422-11689569		TNT-hiPSC	-0.0629348
Partial_hypomethylation_memory	chr14:93697766-93698416		TNT-hiPSC	-0.419833
Memory_hypomethylation	chr5:6891735-6892733		TNT-hiPSC	-0.139452
Aberrant_hypermethylation	chr1:55444762-55445392		TNT-hiPSC	0.184053
Memory_hypomethylation	chr18:76038132-76039269		TNT-hiPSC	-0.0591505
Memory_hypomethylation	chr20:41304204-41305272		TNT-hiPSC	-0.0719571
Partial_hypomethylation_memory	chr2:115384094-115384403		TNT-hiPSC	-0.181892
Memory_hypomethylation	chr20:54226127-54227145		TNT-hiPSC	0.00479243
Memory_hypomethylation	chr7:154473676-154474324		TNT-hiPSC	0.00189542
Memory_hypomethylation	chr12:129702028-129702950		TNT-hiPSC	-0.0622293
Memory_hypermethylation	chr18:14262639-14263322		TNT-hiPSC	0.204837
Memory_hypermethylation	chr11:18791433-18791874		TNT-hiPSC	0.320581
Memory_hypomethylation	chr2:54935864-54936739		TNT-hiPSC	-0.434289
Partial_hypomethylation_memory	chr8:139787859-139788428		TNT-hiPSC	0.0250223
Memory_hypomethylation	chr19:21648307-21648467		TNT-hiPSC	-0.0488471
Memory_hypomethylation	chr8:138643882-138644739		TNT-hiPSC	0.000885829
Memory_hypomethylation	chr1:83831544-83832058		TNT-hiPSC	-0.196598
Memory_hypomethylation	chr6:117588333-117588869		TNT-hiPSC	-0.321264
Memory_hypermethylation	chr2:130076138-130076495		TNT-hiPSC	0.196376
Memory_hypomethylation	chr8:139536006-139536239		TNT-hiPSC	-0.00568342
Memory_hypomethylation	chr10:132868908-132869261		TNT-hiPSC	0.0140627
Aberrant_hypomethylation	chr5:60921853-60922514		TNT-hiPSC	-0.389401
Memory_hypomethylation	chr12:128805090-128805921		TNT-hiPSC	0.00179287
Partial_hypomethylation_memory	chr8:139473941-139475412		TNT-hiPSC	0.015523
Memory_hypomethylation	chr8:1685286-1685682		TNT-hiPSC	-0.118435
Memory_hypomethylation	chr1:101769918-101770602		TNT-hiPSC	-0.196295
Memory_hypomethylation	chr7:67736009-67736658		TNT-hiPSC	-0.0496159
Aberrant_hypomethylation	chr5:3207771-3208292		TNT-hiPSC	-0.139878
Memory_hypomethylation	chr7:155861657-155862485		TNT-hiPSC	0.0110555
Aberrant_hypermethylation	chr18:14566230-14567346		TNT-hiPSC	0.229041
Memory_hypomethylation	chr7:67973908-67974955		TNT-hiPSC	-0.159233
Aberrant_hypermethylation	chr13:73242711-73243121		TNT-hiPSC	0.139202
Aberrant_hypermethylation	chr12:129466103-129466707		TNT-hiPSC	-0.0219428
Aberrant_hypomethylation	chr14:25396561-25397336		TNT-hiPSC	-0.162851
Memory_hypomethylation	chr12:129834966-129835866		TNT-hiPSC	-0.0230894
Memory_hypomethylation	chr9:1872627-1873156		TNT-hiPSC	-0.112062
Memory_hypomethylation	chr17:68173022-68173494		TNT-hiPSC	-0.0920248
Aberrant_hypermethylation	chr7:948631-949333		TNT-hiPSC	0.117595
Aberrant_hypermethylation	chr20:29494964-29496252		TNT-hiPSC	0.213246
Aberrant_hypomethylation	chr9:133342824-133343107		TNT-hiPSC	-0.192036
Memory_hypomethylation	chr5:27777010-27777290		TNT-hiPSC	-0.106083
Partial_hypomethylation_memory	chr3:1775608-1776366		TNT-hiPSC	-0.0100192
Partial_hypomethylation_memory	chr4:35410042-35411742		TNT-hiPSC	-0.0787657
Memory_hypomethylation	chr11:37226216-37226859		TNT-hiPSC	-0.117652
Memory_hypomethylation	chr12:129386978-129387561		TNT-hiPSC	-0.0755675
Partial_hypomethylation_memory	chr16:6949648-6950297		TNT-hiPSC	-0.0119703
Memory_hypomethylation	chr3:1744075-1745532		TNT-hiPSC	0.0168418
Memory_hypomethylation	chr8:139811596-139813061		TNT-hiPSC	-0.00625131
Partial_hypomethylation_memory	chr16:5841406-5842136		TNT-hiPSC	-0.212457
Memory_hypomethylation	chr12:130517288-130518543		TNT-hiPSC	-0.0729786
Memory_hypomethylation	chr6:154938293-154938946		TNT-hiPSC	-0.144554
Memory_hypomethylation	chr12:129794131-129794491		TNT-hiPSC	-0.0715836
Memory_hypomethylation	chr2:27529556-27530417		TNT-hiPSC	-0.247203
Memory_hypomethylation	chr17:9206562-9208295		TNT-hiPSC	-0.106123
Memory_hypermethylation	chr2:37978522-37979006		TNT-hiPSC	0.195185
Memory_hypomethylation	chr12:84110488-84111440		TNT-hiPSC	-0.110742
Memory_hypomethylation	chr18:34876450-34876840		TNT-hiPSC	-0.134809
Memory_hypomethylation	chr9:66553545-66554058		TNT-hiPSC	-0.291302
Memory_hypomethylation	chr4:33862472-33863324		TNT-hiPSC	-0.061582
Partial_hypomethylation_memory	chr20:40831978-40832823		TNT-hiPSC	-0.0133634
Memory_hypomethylation	chr6:139898774-139899112		TNT-hiPSC	-0.122227
Memory_hypomethylation	chr8:3226446-3227729		TNT-hiPSC	-0.11984
Partial_hypomethylation_memory	chr7:153969497-153969883		TNT-hiPSC	0.0663468
Partial_hypomethylation_memory	chr12:53183747-53184225		TNT-hiPSC	-0.709791
Partial_hypomethylation_memory	chr7:67130040-67131563		TNT-hiPSC	-0.0980123
Partial_hypomethylation_memory	chr12:126192225-126193230		TNT-hiPSC	-0.0337795
Partial_hypomethylation_memory	chr12:129912733-129914235		TNT-hiPSC	-0.0299358
Memory_hypomethylation	chr20:41311329-41312348		TNT-hiPSC	-0.0268834
Aberrant_hypermethylation	chr2:212893348-212894076		TNT-hiPSC	0.209995
Aberrant_hypomethylation	chr15:76257288-76257544		TNT-hiPSC	-0.0675025
Memory_hypomethylation	chr8:139564097-139565002		TNT-hiPSC	-0.0998263
Aberrant_hypermethylation	chr22:49700962-49701300		TNT-hiPSC	0.223226
Memory_hypomethylation	chr1:183909122-183910075		TNT-hiPSC	-0.0795544
Memory_hypomethylation	chr10:133011170-133011575		TNT-hiPSC	-0.0695886
Memory_hypermethylation	chr2:37998552-37999184		TNT-hiPSC	0.215742
Aberrant_hypomethylation	chr2:182188333-182188553		TNT-hiPSC	-0.0708208
Memory_hypomethylation	chr7:154385686-154386451		TNT-hiPSC	-0.0220155
Aberrant_hypermethylation	chr18:14337025-14337662		TNT-hiPSC	0.213657
Memory_hypomethylation	chr10:133263685-133264339		TNT-hiPSC	0.021017
Partial_hypomethylation_memory	chr12:133483848-133484431		TNT-hiPSC	-0.337697
Memory_hypomethylation	chr10:15537020-15537648		TNT-hiPSC	-0.164423
Memory_hypomethylation	chr10:82360534-82361051		TNT-hiPSC	-0.0518626
Memory_hypomethylation	chr12:130383449-130384112		TNT-hiPSC	-0.0510786
Memory_hypomethylation	chr11:134500329-134500977		TNT-hiPSC	-0.102188
Memory_hypomethylation	chr17:11342637-11345156		TNT-hiPSC	-0.00776071
Memory_hypomethylation	chr8:138902054-138902241		TNT-hiPSC	0.0191401
Memory_hypomethylation	chr13:105105200-105106013		TNT-hiPSC	-0.14868
Partial_hypomethylation_memory	chr12:130118536-130119227		TNT-hiPSC	-0.00033001
Memory_hypomethylation	chr12:128922963-128923851		TNT-hiPSC	0.0223087
Memory_hypomethylation	chr8:1825213-1825454		TNT-hiPSC	-0.125887
Partial_hypomethylation_memory	chr7:67716290-67716956		TNT-hiPSC	-0.145702
Aberrant_hypermethylation	chr20:29548814-29549865		TNT-hiPSC	0.311688
Partial_hypomethylation_memory	chr17:10941458-10942757		TNT-hiPSC	-0.0576681
Memory_hypermethylation	chr22:48074489-48075042		TNT-hiPSC	0.269044
Memory_hypomethylation	chr22:49457734-49458379		TNT-hiPSC	-0.0914808
Memory_hypomethylation	chr7:53269434-53270035		TNT-hiPSC	-0.0763139
Memory_hypomethylation	chr1:162102955-162104087		TNT-hiPSC	-0.151671
Memory_hypomethylation	chr16:5775751-5776528		TNT-hiPSC	-0.106259
Memory_hypomethylation	chr12:129798236-129799378		TNT-hiPSC	-0.036863
Memory_hypomethylation	chr13:24999110-25000079		TNT-hiPSC	-0.178939
Memory_hypomethylation	chr18:39802339-39803915		TNT-hiPSC	-0.110084
Memory_hypomethylation	chr20:46770065-46771133		TNT-hiPSC	-0.200725
Partial_hypomethylation_memory	chr11:59670005-59671017		TNT-hiPSC	-0.0895716
Partial_hypomethylation_memory	chr10:133187917-133188438		TNT-hiPSC	0.00890679
Memory_hypomethylation	chr10:132331053-132332030		TNT-hiPSC	-0.0291602
Partial_hypomethylation_memory	chr2:125469090-125469536		TNT-hiPSC	-0.214053
Memory_hypomethylation	chr2:80549601-80550473		TNT-hiPSC	-0.285756
Memory_hypomethylation	chr1:187085567-187085872		TNT-hiPSC	-0.0773757
Memory_hypomethylation	chr2:34567754-34568511		TNT-hiPSC	-0.137114
Memory_hypomethylation	chr11:122613623-122614120		TNT-hiPSC	-0.199173
Aberrant_hypomethylation	chr10:131844887-131845110		TNT-hiPSC	0.00611872
Partial_hypomethylation_memory	chr3:1985045-1986046		TNT-hiPSC	-0.00677125
Memory_hypomethylation	chr3:153727411-153727971		TNT-hiPSC	-0.214374
Memory_hypermethylation	chr15:61700732-61701080		TNT-hiPSC	0.192116
Memory_hypomethylation	chr3:1659475-1660003		TNT-hiPSC	0.0101104
Memory_hypomethylation	chr16:9158320-9158621		TNT-hiPSC	-0.0841618
Aberrant_hypermethylation	chr19:36287961-36288768		TNT-hiPSC	0.245406
Aberrant_hypermethylation	chr4:145029886-145030552		TNT-hiPSC	0.219274
Partial_hypomethylation_memory	chr12:129694723-129695049		TNT-hiPSC	-0.0261131
Partial_hypomethylation_memory	chr20:41474082-41475331		TNT-hiPSC	-0.0129842
Memory_hypomethylation	chr7:27937556-27938000		TNT-hiPSC	-0.0597223
Partial_hypomethylation_memory	chr9:10853609-10854331		TNT-hiPSC	-0.397077
Memory_hypomethylation	chr7:154255294-154255848		TNT-hiPSC	0.00851266
Aberrant_hypomethylation	chr5:76010472-76010935		TNT-hiPSC	-0.16741
Aberrant_hypermethylation	chr18:14351452-14352268		TNT-hiPSC	0.150001
Memory_hypermethylation	chr1:16847053-16848099		TNT-hiPSC	0.237625
Memory_hypomethylation	chr1:156215287-156215857		TNT-hiPSC	-0.614569
Partial_hypomethylation_memory	chr1:149162337-149162735		TNT-hiPSC	-0.0850713
Memory_hypomethylation	chr10:127733386-127733948		TNT-hiPSC	-0.209755
Memory_hypomethylation	chr4:20868488-20869801		TNT-hiPSC	-0.123579
Memory_hypomethylation	chr20:12489134-12490773		TNT-hiPSC	-0.107709
Memory_hypomethylation	chr22:48991333-48991578		TNT-hiPSC	-0.0779289
Aberrant_hypomethylation	chr1:38892524-38893885		TNT-hiPSC	0.229594
Memory_hypomethylation	chr14:73736776-73737177		TNT-hiPSC	-0.386225
Partial_hypomethylation_memory	chr9:120405028-120405527		TNT-hiPSC	-0.470233
Memory_hypermethylation	chr7:4170644-4171078		TNT-hiPSC	0.129737
Memory_hypomethylation	chr16:7030992-7032231		TNT-hiPSC	-0.0291686
Memory_hypomethylation	chr21:23438376-23439658		TNT-hiPSC	-0.0848061
Memory_hypomethylation	chr6:32445337-32446829		TNT-hiPSC	-0.0885012
Memory_hypomethylation	chr12:129081267-129082493		TNT-hiPSC	-0.0336082
Partial_hypomethylation_memory	chr16:20359691-20360217		TNT-hiPSC	-0.4793
Memory_hypomethylation	chr9:132916730-132917041		TNT-hiPSC	-0.191273
Partial_hypomethylation_memory	chr12:128428064-128428694		TNT-hiPSC	-0.0318794
Aberrant_hypomethylation	chr2:236992814-236993375		TNT-hiPSC	-0.145965
Memory_hypomethylation	chr21:20418452-20419037		TNT-hiPSC	-0.0944864
Memory_hypomethylation	chr7:103853055-103853506		TNT-hiPSC	-0.113545
Aberrant_hypomethylation	chr18:34292601-34293082		TNT-hiPSC	-0.205195
Aberrant_hypomethylation	chr19:49935891-49937153		TNT-hiPSC	-0.335893
Partial_hypomethylation_memory	chr14:45381194-45381695		TNT-hiPSC	-0.677556
Memory_hypomethylation	chr8:24201513-24201926		TNT-hiPSC	-0.0796102
Memory_hypomethylation	chr19:56653138-56653424		TNT-hiPSC	-0.175475
Memory_hypomethylation	chr8:138228458-138229972		TNT-hiPSC	-0.0510534
Memory_hypomethylation	chr12:130988047-130988325		TNT-hiPSC	-0.174157
Partial_hypomethylation_memory	chr16:6944446-6945798		TNT-hiPSC	-0.0842973
Memory_hypomethylation	chr2:102803624-102804576		TNT-hiPSC	-0.469887
Aberrant_hypermethylation	chr8:135298398-135299602		TNT-hiPSC	0.183489
Memory_hypomethylation	chr12:130760242-130761010		TNT-hiPSC	-0.0992382
Memory_hypomethylation	chr22:48553656-48554474		TNT-hiPSC	-0.126091
Memory_hypomethylation	chr10:132098251-132098519		TNT-hiPSC	-0.0271375
Aberrant_hypermethylation	chr7:153748457-153748568		TNT-hiPSC	-0.0204446
Memory_hypomethylation	chr1:111390468-111390891		TNT-hiPSC	-0.118909
Memory_hypomethylation	chr5:97360329-97360569		TNT-hiPSC	-0.223859
Aberrant_hypomethylation	chr15:94012905-94013496		TNT-hiPSC	-0.0483323
Memory_hypomethylation	chr10:43361339-43362032		TNT-hiPSC	-0.465862
Aberrant_hypermethylation	chr4:8689895-8690173		TNT-hiPSC	0.0231705
Partial_hypomethylation_memory	chr3:2493325-2494465		TNT-hiPSC	-0.0839371
Aberrant_hypermethylation	chr18:14375746-14376967		TNT-hiPSC	0.223794
Memory_hypomethylation	chr1:4723594-4723832		TNT-hiPSC	-0.0371761
Partial_hypomethylation_memory	chr3:42727209-42727803		TNT-hiPSC	-0.396644
Memory_hypomethylation	chr8:145162641-145163484		TNT-hiPSC	-0.22935
Partial_hypomethylation_memory	chr18:49280282-49280886		TNT-hiPSC	-0.161164
Memory_hypomethylation	chr6:150297243-150298015		TNT-hiPSC	-0.21525
Memory_hypomethylation	chr9:26212300-26213359		TNT-hiPSC	-0.0460977
Memory_hypomethylation	chr14:107190493-107190835		TNT-hiPSC	-0.010529
Memory_hypomethylation	chr10:14804027-14804673		TNT-hiPSC	-0.0470408
Memory_hypomethylation	chr5:91096058-91096291		TNT-hiPSC	-0.263355
Memory_hypermethylation	chr12:128782749-128783103		TNT-hiPSC	0.0199864
Memory_hypomethylation	chr7:89747658-89749221		TNT-hiPSC	-0.217901
Memory_hypomethylation	chr21:24699805-24701264		TNT-hiPSC	-0.0738007
Partial_hypomethylation_memory	chr9:99838612-99839858		TNT-hiPSC	-0.440189
Memory_hypomethylation	chr4:176139499-176140974		TNT-hiPSC	-0.0665507
Memory_hypomethylation	chr12:130408737-130408991		TNT-hiPSC	-0.0204811
Memory_hypermethylation	chr1:87285251-87285921		TNT-hiPSC	0.0889952
Memory_hypomethylation	chr8:138900991-138901489		TNT-hiPSC	-0.0134102
Memory_hypomethylation	chr10:132762123-132762767		TNT-hiPSC	-0.0521655
Memory_hypomethylation	chr11:20187097-20188331		TNT-hiPSC	-0.0658073
Memory_hypomethylation	chr10:132872765-132873303		TNT-hiPSC	0.0180769
Memory_hypermethylation	chr2:10879-11664		TNT-hiPSC	0.419255
Memory_hypomethylation	chr4:36910140-36910942		TNT-hiPSC	-0.187989
Aberrant_hypermethylation	chr6:100748027-100748811		TNT-hiPSC	0.0800239
Memory_hypermethylation	chr18:14229947-14230954		TNT-hiPSC	0.175822
Aberrant_hypomethylation	chr6:158128432-158130421		TNT-hiPSC	-0.0380272
Memory_hypomethylation	chr3:130466346-130466879		TNT-hiPSC	-0.532927
Memory_hypomethylation	chr1:77211003-77211381		TNT-hiPSC	-0.218442
Partial_hypomethylation_memory	chr10:133364915-133365635		TNT-hiPSC	-0.0213613
Memory_hypomethylation	chr1:146548646-146552231		TNT-hiPSC	-0.45928
Aberrant_hypermethylation	chr18:14307926-14308979		TNT-hiPSC	0.143067
Memory_hypomethylation	chr20:54111276-54112177		TNT-hiPSC	0.025261
Memory_hypomethylation	chr7:67535581-67536376		TNT-hiPSC	-0.114775
Memory_hypomethylation	chr9:66303278-66303515		TNT-hiPSC	0.0458059
Aberrant_hypomethylation	chr2:160761503-160761746		TNT-hiPSC	-0.184376
Memory_hypomethylation	chr3:80019405-80020237		TNT-hiPSC	-0.0827291
Memory_hypermethylation	chr12:71152268-71152593		TNT-hiPSC	0.273376
Memory_hypomethylation	chr21:30114354-30115605		TNT-hiPSC	-0.198912
Memory_hypomethylation	chr8:61626399-61627047		TNT-hiPSC	-0.379155
Memory_hypomethylation	chr16:6826849-6827622		TNT-hiPSC	-0.0813114
Memory_hypomethylation	chr12:126504943-126506501		TNT-hiPSC	-0.032569
Partial_hypomethylation_memory	chr17:79503612-79504347		TNT-hiPSC	-0.470339
Memory_hypomethylation	chr12:126522090-126523137		TNT-hiPSC	0.0130451
Memory_hypomethylation	chr17:63966990-63967754		TNT-hiPSC	-0.353101
Memory_hypomethylation	chr16:6740098-6740735		TNT-hiPSC	-0.0240983
Memory_hypomethylation	chr3:2023829-2025592		TNT-hiPSC	-0.0140973
Memory_hypomethylation	chr4:69164004-69165037		TNT-hiPSC	-0.0437939
Memory_hypomethylation	chr14:81851393-81852961		TNT-hiPSC	-0.0589964
Memory_hypomethylation	chr20:41274857-41276107		TNT-hiPSC	-0.0520967
Memory_hypermethylation	chr2:37982027-37983295		TNT-hiPSC	0.224629
Memory_hypomethylation	chr6:159359852-159361014		TNT-hiPSC	-0.440167
Memory_hypomethylation	chr17:11677507-11678192		TNT-hiPSC	-0.136993
Memory_hypermethylation	chr22:48772341-48772811		TNT-hiPSC	0.256827
Aberrant_hypomethylation	chr11:9400561-9400885		TNT-hiPSC	-0.232043
Aberrant_hypomethylation	chr7:35132588-35132945		TNT-hiPSC	-0.0909931
Memory_hypomethylation	chr11:71009292-71009455		TNT-hiPSC	-0.115021
Memory_hypermethylation	chr18:46131859-46132240		TNT-hiPSC	0.10338
Memory_hypomethylation	chr7:4070339-4071103		TNT-hiPSC	-0.265976
Aberrant_hypomethylation	chr6:162871106-162871674		TNT-hiPSC	-0.212235
Memory_hypermethylation	chr3:7677463-7678339		TNT-hiPSC	0.242789
Memory_hypomethylation	chr13:105834028-105834725		TNT-hiPSC	-0.0921331
Partial_hypomethylation_memory	chr2:201980713-201983708		TNT-hiPSC	-0.226259
Memory_hypomethylation	chr12:23864589-23865340		TNT-hiPSC	-0.109378
Memory_hypomethylation	chr20:32254879-32255889		TNT-hiPSC	-0.397779
Memory_hypomethylation	chr20:40486247-40486718		TNT-hiPSC	-0.125718
Memory_hypomethylation	chr22:48192099-48192668		TNT-hiPSC	-0.215615
Memory_hypomethylation	chr12:126905646-126906773		TNT-hiPSC	-0.188429
Aberrant_hypermethylation	chr18:14249658-14250632		TNT-hiPSC	0.154568
Memory_hypomethylation	chr12:126347034-126348108		TNT-hiPSC	-0.00419984
Aberrant_hypermethylation	chr18:14481169-14482241		TNT-hiPSC	0.225429
Partial_hypomethylation_memory	chr8:2725577-2726197		TNT-hiPSC	-0.0219624
Partial_hypomethylation_memory	chr17:11333362-11334267		TNT-hiPSC	-0.0274244
Aberrant_hypermethylation	chr18:14581458-14582322		TNT-hiPSC	0.248227
Memory_hypermethylation	chr5:158329776-158330621		TNT-hiPSC	0.347598
Memory_hypomethylation	chr9:136118689-136119921		TNT-hiPSC	-0.137488
Partial_hypomethylation_memory	chr3:1192595-1193883		TNT-hiPSC	-0.0741422
Partial_hypomethylation_memory	chr15:46899330-46900300		TNT-hiPSC	-0.0986685
Partial_hypermethyation_memory	chr4:80885560-80886459		TNT-hiPSC	0.0902317
Aberrant_hypomethylation	chr2:206598424-206598936		TNT-hiPSC	-0.120414
Memory_hypomethylation	chr22:48560520-48561264		TNT-hiPSC	-0.103751
Memory_hypomethylation	chr17:56851108-56851297		TNT-hiPSC	-0.0344325
Memory_hypermethylation	chr4:26165457-26165777		TNT-hiPSC	0.184314
Partial_hypomethylation_memory	chr7:156059378-156060540		TNT-hiPSC	-0.0433587
Partial_hypomethylation_memory	chr7:68001746-68002356		TNT-hiPSC	-0.161164
Memory_hypomethylation	chr1:247511123-247511563		TNT-hiPSC	-0.552464
Partial_hypomethylation_memory	chr8:138741530-138742797		TNT-hiPSC	-0.0039291
Memory_hypomethylation	chr19:35329888-35330404		TNT-hiPSC	-0.223751
Memory_hypomethylation	chr15:22646297-22646845		TNT-hiPSC	-0.244509
Memory_hypomethylation	chr10:109163715-109164128		TNT-hiPSC	-0.101828
Memory_hypomethylation	chr12:12882328-12882875		TNT-hiPSC	-0.0409224
Memory_hypomethylation	chr22:49708892-49710016		TNT-hiPSC	-0.0739477
Memory_hypomethylation	chr1:218106654-218107073		TNT-hiPSC	-0.114803
Partial_hypomethylation_memory	chr3:1849097-1850347		TNT-hiPSC	-0.0835996
Memory_hypomethylation	chr12:129144708-129146421		TNT-hiPSC	0.0271191
Partial_hypomethylation_memory	chr8:138368006-138369385		TNT-hiPSC	0.0109646
Memory_hypomethylation	chr1:158147143-158148137		TNT-hiPSC	-0.262238
Partial_hypomethylation_memory	chr19:34556926-34557509		TNT-hiPSC	-0.187621
Partial_hypomethylation_memory	chr10:132585699-132586090		TNT-hiPSC	-0.0203874
Partial_hypomethylation_memory	chr20:30073399-30073836		TNT-hiPSC	-0.384733
Memory_hypomethylation	chr10:71285531-71286347		TNT-hiPSC	-0.282075
Partial_hypomethylation_memory	chr3:2079671-2081274		TNT-hiPSC	-0.0407185
Memory_hypermethylation	chr14:54658765-54659831		TNT-hiPSC	0.356982
Partial_hypomethylation_memory	chr16:6816511-6817472		TNT-hiPSC	-0.0206478
Memory_hypermethylation	chr5:1686960-1687232		TNT-hiPSC	0.27071
Memory_hypomethylation	chr4:35166308-35166973		TNT-hiPSC	-0.187491
Memory_hypomethylation	chr4:71958187-71958611		TNT-hiPSC	-0.122725
Memory_hypomethylation	chr17:61615436-61616034		TNT-hiPSC	-0.448652
Partial_hypomethylation_memory	chr16:5990110-5991137		TNT-hiPSC	-0.0451663
Memory_hypomethylation	chr5:141132589-141133253		TNT-hiPSC	-0.363749
Memory_hypomethylation	chr14:58290996-58292436		TNT-hiPSC	-0.0988471
Memory_hypomethylation	chr10:133334205-133334642		TNT-hiPSC	-0.0338991
Memory_hypomethylation	chr2:10146586-10146914		TNT-hiPSC	-0.554788
Memory_hypermethylation	chr10:18511054-18511844		TNT-hiPSC	0.123197
Memory_hypomethylation	chr12:129370321-129371061		TNT-hiPSC	0.0340392
Partial_hypomethylation_memory	chr8:4299227-4299918		TNT-hiPSC	-0.0289168
Partial_hypomethylation_memory	chr19:15947057-15948285		TNT-hiPSC	-0.702788
Memory_hypermethylation	chr12:951774-952250		TNT-hiPSC	0.415487
Aberrant_hypermethylation	chr4:173221036-173221705		TNT-hiPSC	0.170629
Aberrant_hypermethylation	chr18:14941314-14942177		TNT-hiPSC	0.219935
Memory_hypomethylation	chr2:225164867-225165630		TNT-hiPSC	-0.129231
Partial_hypomethylation_memory	chr19:52130920-52131195		TNT-hiPSC	-0.0810293
Partial_hypomethylation_memory	chr7:67591319-67591766		TNT-hiPSC	-0.0420892
Memory_hypomethylation	chr12:128819022-128819844		TNT-hiPSC	-0.0196401
Memory_hypomethylation	chr8:4442917-4443613		TNT-hiPSC	-0.109737
Memory_hypomethylation	chr1:171008340-171009630		TNT-hiPSC	-0.0834326
Memory_hypomethylation	chr10:133004613-133004929		TNT-hiPSC	-0.0323711
Partial_hypomethylation_memory	chr2:81865993-81867335		TNT-hiPSC	-0.093446
Memory_hypomethylation	chr10:27608619-27609163		TNT-hiPSC	-0.420027
Memory_hypomethylation	chr13:36283402-36283852		TNT-hiPSC	-0.130917
Aberrant_hypermethylation	chr4:42330899-42332083		TNT-hiPSC	0.295512
Memory_hypomethylation	chr1:50513645-50514520		TNT-hiPSC	-0.424142
Partial_hypomethylation_memory	chr5:140180637-140181250		TNT-hiPSC	-0.104482
Memory_hypomethylation	chr10:122552103-122553700		TNT-hiPSC	-0.298467
Memory_hypermethylation	chr5:11772881-11773854		TNT-hiPSC	0.234292
Memory_hypomethylation	chr8:128107100-128107711		TNT-hiPSC	-0.118838
Aberrant_hypomethylation	chr1:41580186-41580641		TNT-hiPSC	-0.135033
Memory_hypomethylation	chr3:192882987-192883896		TNT-hiPSC	-0.054309
Memory_hypomethylation	chr9:93880145-93880719		TNT-hiPSC	-0.219274
Memory_hypomethylation	chr19:57123570-57125190		TNT-hiPSC	-0.142967
Partial_hypomethylation_memory	chr5:4396859-4398325		TNT-hiPSC	0.00467678
Partial_hypomethylation_memory	chr8:3987052-3988012		TNT-hiPSC	-0.184654
Memory_hypomethylation	chr11:75503372-75503719		TNT-hiPSC	-0.0905181
Memory_hypomethylation	chr8:55417541-55417744		TNT-hiPSC	-0.0759332
Memory_hypomethylation	chr5:75531403-75532012		TNT-hiPSC	-0.187898
Memory_hypomethylation	chr7:157589155-157589461		TNT-hiPSC	-0.0416093
Memory_hypomethylation	chr12:129135166-129135984		TNT-hiPSC	0.0130256
Memory_hypomethylation	chr3:2278829-2279954		TNT-hiPSC	-0.0349646
Aberrant_hypermethylation	chr4:118341442-118342216		TNT-hiPSC	0.12645
Memory_hypermethylation	chr4:15597945-15598608		TNT-hiPSC	0.20398
Memory_hypomethylation	chr15:93265400-93266319		TNT-hiPSC	-0.222796
Partial_hypomethylation_memory	chr10:132801753-132802867		TNT-hiPSC	-0.0138003
Memory_hypomethylation	chr6:29704083-29705030		TNT-hiPSC	-0.299184
Aberrant_hypomethylation	chr8:22034195-22034943		TNT-hiPSC	-0.506903
Memory_hypomethylation	chr1:33082427-33083093		TNT-hiPSC	-0.177047
Memory_hypomethylation	chr10:87165084-87165600		TNT-hiPSC	-0.158122
Memory_hypomethylation	chr8:2673048-2673980		TNT-hiPSC	-0.133848
Memory_hypomethylation	chr14:106167595-106167951		TNT-hiPSC	-0.169947
Memory_hypermethylation	chr2:216428390-216429396		TNT-hiPSC	0.333844
Memory_hypomethylation	chr1:247987241-247988078		TNT-hiPSC	-0.0945606
Aberrant_hypomethylation	chr13:45742375-45743209		TNT-hiPSC	-0.1428
Partial_hypomethylation_memory	chr19:35615304-35615754		TNT-hiPSC	-0.706783
Aberrant_hypomethylation	chr2:223585314-223586066		TNT-hiPSC	-0.171009
Partial_hypomethylation_memory	chr20:43944990-43945645		TNT-hiPSC	-0.157698
Aberrant_hypermethylation	chr8:48038642-48039890		TNT-hiPSC	0.237481
Memory_hypomethylation	chr7:156015831-156016756		TNT-hiPSC	-0.0942465
Memory_hypomethylation	chr16:6225410-6226298		TNT-hiPSC	-0.114515
Aberrant_hypermethylation	chr2:167433436-167434186		TNT-hiPSC	0.163322
Aberrant_hypermethylation	chr2:30183775-30185394		TNT-hiPSC	0.125761
Aberrant_hypermethylation	chr22:49178760-49178945		TNT-hiPSC	0.379616
Memory_hypomethylation	chr6:101879016-101879928		TNT-hiPSC	-0.0945085
Memory_hypomethylation	chr12:129856952-129857592		TNT-hiPSC	0.00333865
Partial_hypomethylation_memory	chr20:40781257-40783268		TNT-hiPSC	-0.0260473
Memory_hypomethylation	chr22:48139773-48140760		TNT-hiPSC	-0.135845
Aberrant_hypomethylation	chr3:171438016-171438367		TNT-hiPSC	-0.0385908
Memory_hypomethylation	chr8:20358056-20358620		TNT-hiPSC	-0.248993
Memory_hypomethylation	chr9:29460174-29460701		TNT-hiPSC	-0.163713
Partial_hypomethylation_memory	chr12:128644868-128645567		TNT-hiPSC	-0.0233916
Memory_hypomethylation	chr18:66951366-66951941		TNT-hiPSC	-0.085721
Memory_hypomethylation	chr5:24770612-24771475		TNT-hiPSC	-0.127187
Memory_hypomethylation	chr7:157832558-157833130		TNT-hiPSC	-0.0123727
Aberrant_hypermethylation	chr18:14636464-14637707		TNT-hiPSC	0.196564
Memory_hypomethylation	chr6:21723789-21725691		TNT-hiPSC	-0.0868928
Partial_hypomethylation_memory	chr13:20161108-20161285		TNT-hiPSC	-0.0833636
Memory_hypomethylation	chr19:53088082-53088695		TNT-hiPSC	-0.125227
Memory_hypomethylation	chr4:42194040-42194236		TNT-hiPSC	-0.129701
Memory_hypermethylation	chr7:150110519-150110827		TNT-hiPSC	0.199653
Memory_hypermethylation	chr18:14915554-14915975		TNT-hiPSC	0.268966
Memory_hypomethylation	chr4:79421621-79422036		TNT-hiPSC	-0.209451
Partial_hypomethylation_memory	chr3:2196428-2197079		TNT-hiPSC	-0.0542005
Partial_hypomethylation_memory	chr17:15686219-15686473		TNT-hiPSC	-0.651416
Memory_hypomethylation	chr11:86833100-86833828		TNT-hiPSC	-0.284482
Memory_hypomethylation	chr18:76021275-76024130		TNT-hiPSC	0.0105091
Partial_hypomethylation_memory	chr16:12044322-12044677		TNT-hiPSC	-0.0532138
Aberrant_hypomethylation	chr5:147100937-147101724		TNT-hiPSC	0.0477323
Memory_hypomethylation	chr9:1700392-1701417		TNT-hiPSC	-0.272886
Memory_hypomethylation	chr4:100992522-100993928		TNT-hiPSC	-0.109483
Aberrant_hypermethylation	chr11:123566468-123566943		TNT-hiPSC	0.242774
Memory_hypomethylation	chr3:2064592-2065580		TNT-hiPSC	-0.00348425
Memory_hypomethylation	chr6:65274898-65275581		TNT-hiPSC	-0.0642245
Memory_hypomethylation	chr20:41501930-41502402		TNT-hiPSC	-0.148009
Partial_hypomethylation_memory	chr17:11517588-11518513		TNT-hiPSC	-0.035509
Aberrant_hypermethylation	chr9:44162318-44163413		TNT-hiPSC	0.181496
Memory_hypomethylation	chr12:130333042-130333934		TNT-hiPSC	-0.0113695
Memory_hypomethylation	chr10:84350293-84351120		TNT-hiPSC	-0.0925729
Memory_hypomethylation	chr3:1000211-1001547		TNT-hiPSC	0.00930497
Aberrant_hypomethylation	chr12:42539166-42539762		TNT-hiPSC	-0.040748
Memory_hypomethylation	chr6:108328441-108328795		TNT-hiPSC	-0.0673942
Partial_hypomethylation_memory	chr8:43101397-43102805		TNT-hiPSC	-0.286499
Memory_hypomethylation	chr15:31515714-31516540		TNT-hiPSC	-0.297998
Memory_hypomethylation	chr1:103506863-103507742		TNT-hiPSC	-0.0783281
Memory_hypomethylation	chr11:134702817-134703694		TNT-hiPSC	-0.0806254
Memory_hypermethylation	chr12:28988784-28989152		TNT-hiPSC	0.367061
Memory_hypomethylation	chr5:7112377-7112837		TNT-hiPSC	-0.313675
Aberrant_hypomethylation	chr5:42966057-42966716		TNT-hiPSC	-0.236655
Memory_hypermethylation	chr1:158176517-158177153		TNT-hiPSC	0.217334
Memory_hypomethylation	chr18:75524810-75525991		TNT-hiPSC	-0.0633498
Partial_hypomethylation_memory	chr10:133315575-133315926		TNT-hiPSC	0.0325237
Aberrant_hypermethylation	chr4:143942208-143942490		TNT-hiPSC	0.359559
Partial_hypomethylation_memory	chr21:23915046-23915960		TNT-hiPSC	-0.0363437
Partial_hypomethylation_memory	chr3:75834048-75835158		TNT-hiPSC	-0.290718
Aberrant_hypomethylation	chr13:83675849-83676588		TNT-hiPSC	-0.0455771
Memory_hypermethylation	chr4:56146791-56147631		TNT-hiPSC	0.140658
Aberrant_hypermethylation	chr18:14786093-14786421		TNT-hiPSC	0.177734
Partial_hypomethylation_memory	chr7:127911407-127912554		TNT-hiPSC	-0.715338
Memory_hypomethylation	chr6:35109060-35109390		TNT-hiPSC	-0.436107
Memory_hypomethylation	chr9:114654451-114655486		TNT-hiPSC	-0.0714029
Memory_hypomethylation	chr8:39819611-39820451		TNT-hiPSC	-0.00374332
Memory_hypomethylation	chr7:67428877-67430048		TNT-hiPSC	-0.0830472
Memory_hypomethylation	chr21:16990551-16991469		TNT-hiPSC	-0.155922
Memory_hypomethylation	chr22:48834312-48834749		TNT-hiPSC	-0.13924
Aberrant_hypomethylation	chr3:135303835-135303938		TNT-hiPSC	0.000851307
Partial_hypomethylation_memory	chr7:156215193-156215995		TNT-hiPSC	0.00497622
Memory_hypermethylation	chr17:9649355-9649988		TNT-hiPSC	0.209901
Partial_hypomethylation_memory	chr19:42579192-42579497		TNT-hiPSC	-0.0837408
Memory_hypomethylation	chr5:114987885-114988363		TNT-hiPSC	-0.0165795
Partial_hypomethylation_memory	chr2:219766567-219766867		TNT-hiPSC	-0.0752369
Memory_hypomethylation	chr14:34866097-34866916		TNT-hiPSC	-0.16594
Memory_hypomethylation	chr19:17261887-17262124		TNT-hiPSC	-0.0998748
Memory_hypomethylation	chr7:140732557-140733168		TNT-hiPSC	-0.0603647
Partial_hypomethylation_memory	chr20:44451471-44451923		TNT-hiPSC	-0.402279
Partial_hypomethylation_memory	chr16:7172035-7173128		TNT-hiPSC	-0.0315545
Partial_hypomethylation_memory	chr17:11467177-11468676		TNT-hiPSC	-0.0599474
Aberrant_hypomethylation	chr16:81202917-81203494		TNT-hiPSC	-0.0531699
Memory_hypomethylation	chr10:47150869-47151178		TNT-hiPSC	-0.0248737
Memory_hypomethylation	chr4:166829597-166830363		TNT-hiPSC	-0.244068
Memory_hypomethylation	chr3:1869112-1870655		TNT-hiPSC	-0.0649391
Partial_hypomethylation_memory	chr8:140039868-140040701		TNT-hiPSC	-0.0371119
Partial_hypomethylation_memory	chr8:138493473-138494632		TNT-hiPSC	-0.0309335
Memory_hypomethylation	chr14:105469676-105469942		TNT-hiPSC	-0.0679484
Memory_hypermethylation	chr1:19876674-19877988		TNT-hiPSC	0.19249
Memory_hypomethylation	chr16:6486930-6487863		TNT-hiPSC	-0.0102842
Memory_hypomethylation	chr8:138692299-138692961		TNT-hiPSC	-0.0676308
Memory_hypomethylation	chr19:37463436-37464786		TNT-hiPSC	-0.319285
Memory_hypomethylation	chr19:2487926-2489619		TNT-hiPSC	-0.339146
Memory_hypomethylation	chr12:129040920-129042042		TNT-hiPSC	0.00093861
Aberrant_hypermethylation	chr22:50025952-50026600		TNT-hiPSC	0.0513743
Memory_hypomethylation	chr13:112872956-112873915		TNT-hiPSC	-0.0569657
Memory_hypomethylation	chr1:4502719-4503398		TNT-hiPSC	-0.0744764
Memory_hypomethylation	chr11:42303048-42303659		TNT-hiPSC	-0.0672286
Memory_hypomethylation	chr7:147728311-147729143		TNT-hiPSC	0.00187405
Memory_hypomethylation	chr21:18032264-18032850		TNT-hiPSC	-0.0912723
Memory_hypomethylation	chr12:98092033-98092433		TNT-hiPSC	-0.150247
Partial_hypomethylation_memory	chr19:44555045-44555601		TNT-hiPSC	-0.353094
Memory_hypomethylation	chr8:77629661-77630198		TNT-hiPSC	-0.0812295
Partial_hypomethylation_memory	chr12:130874146-130874471		TNT-hiPSC	-0.0464437
Aberrant_hypomethylation	chr17:8788523-8788638		TNT-hiPSC	-0.225087
Partial_hypomethylation_memory	chr19:57154198-57155084		TNT-hiPSC	-0.392846
Memory_hypomethylation	chr7:67644023-67644691		TNT-hiPSC	-0.11914
Memory_hypomethylation	chr7:67615964-67616517		TNT-hiPSC	-0.109161
Partial_hypomethylation_memory	chr11:66326730-66327125		TNT-hiPSC	-0.368693
Memory_hypomethylation	chr7:109570287-109571165		TNT-hiPSC	-0.112867
Aberrant_hypomethylation	chr1:171157631-171158332		TNT-hiPSC	-0.0949393
Memory_hypermethylation	chr8:133115757-133116251		TNT-hiPSC	0.228285
Memory_hypomethylation	chr3:159349416-159350047		TNT-hiPSC	-0.0969285
Memory_hypomethylation	chr20:40927733-40928373		TNT-hiPSC	-0.00375955
Memory_hypomethylation	chr2:65124053-65124444		TNT-hiPSC	-0.0689424
Partial_hypomethylation_memory	chr21:42016364-42016981		TNT-hiPSC	-0.113056
Memory_hypomethylation	chr14:27955239-27955720		TNT-hiPSC	-0.226667
Memory_hypomethylation	chr13:79233596-79234548		TNT-hiPSC	-0.350716
Memory_hypomethylation	chr20:15754268-15755681		TNT-hiPSC	-0.113097
Partial_hypomethylation_memory	chr3:1337764-1338258		TNT-hiPSC	-0.11974
[truncated: 6,182 more rows]

## Sheet: ED_Fig_3d
hESC	NtP.hiPSC	Primed.hiPSC	TNT.hiPSC
0.0669158	0.154588	0.16784	0.12467
0.402834	0.347162	0.513738	0.358478
0.538195	0.480997	0.361483	0.520143
0.142628	0.325224	0.266028	0.300192
0.637597	0.508493	0.204811	0.659641
0.112735	0.329649	0.354617	0.364349
0.0753282	0.184153	0.170615	0.213663
0.481074	0.617544	0.611713	0.700606
0.489572	0.388821	0.235779	0.48544
0.578705	0.636256	0.599134	0.59643
0.492411	0.410814	0.345821	0.506064
0.468754	0.460813	0.27357	0.457638
0.395473	0.392606	0.276631	0.329546
0.588269	0.554874	0.392758	0.576946
0.441544	0.515857	0.404285	0.570024
0.101993	0.345803	0.493872	0.366765
0.561517	0.502964	0.344671	0.567357
0.0833071	0.148175	0.143543	0.122062
0.689074	0.718578	0.648669	0.722848
0.0643781	0.245028	0.242259	0.215649
0.654669	0.662384	0.554874	0.693557
0.495628	0.517608	0.45984	0.524798
0.153951	0.197274	0.476514	0.391079
0.417083	0.42145	0.231366	0.403155
0.486944	0.557695	0.298669	0.537367
0.467769	0.52371	0.501643	0.537266
0.462399	0.359735	0.244896	0.325001
0.691078	0.600523	0.395644	0.72332
0.564379	0.548141	0.49705	0.590258
0.667899	0.727367	0.502584	0.718141
0.745942	0.738744	0.643838	0.75861
0.693333	0.68377	0.569217	0.647724
0.583415	0.680887	0.460071	0.678573
0.75938	0.780592	0.581865	0.791648
0.786652	0.79737	0.67393	0.781594
0.622442	0.662072	0.475576	0.655555
0.424833	0.43814	0.219897	0.575353
0.461579	0.394973	0.296662	0.405933
0.192683	0.376163	0.279099	0.259638
0.450069	0.401624	0.231247	0.389528
0.434733	0.370986	0.292017	0.417476
0.127679	0.375478	0.351334	0.3433
0.157947	0.304367	0.360082	0.275848

## Sheet: ED_Fig_3e
id	loci	grp	progenitor	batch	lab	background	variable	value	up
RL1124	chr1:49365000-50570000	TNT-hiPSC	Fibroblast	A	Lister	32F	1	0.677786	FALSE
RL1124	chr1:2370000-3505000	TNT-hiPSC	Fibroblast	A	Lister	32F	1	0.706925	FALSE
RL1124	chr1:3980000-5925000	TNT-hiPSC	Fibroblast	A	Lister	32F	1	0.993512	TRUE
RL1124	chr1:152085000-152955000	TNT-hiPSC	Fibroblast	A	Lister	32F	1	1	FALSE
RL1124	chr10:37065000-38300000	TNT-hiPSC	Fibroblast	A	Lister	32F	1	0.909246	FALSE
RL1124	chr10:131980000-133695000	TNT-hiPSC	Fibroblast	A	Lister	32F	1	0.827038	TRUE
RL1124	chr10:38425000-38750000	TNT-hiPSC	Fibroblast	A	Lister	32F	1	0.506103	FALSE
RL1124	chr11:49220000-49750000	TNT-hiPSC	Fibroblast	A	Lister	32F	1	0.194971	FALSE
RL1124	chr12:38705000-39685000	TNT-hiPSC	Fibroblast	A	Lister	32F	1		FALSE
RL1124	chr12:125995000-131275000	TNT-hiPSC	Fibroblast	A	Lister	32F	1	0.710947	TRUE
RL1124	chr14:101370000-101520000	TNT-hiPSC	Fibroblast	A	Lister	32F	1	0.520134	TRUE
RL1124	chr16:7880000-8625000	TNT-hiPSC	Fibroblast	A	Lister	32F	1	0.32599	TRUE
RL1124	chr16:5545000-7715000	TNT-hiPSC	Fibroblast	A	Lister	32F	1	0.445596	TRUE
RL1124	chr17:10745000-11870000	TNT-hiPSC	Fibroblast	A	Lister	32F	1	0.488185	TRUE
RL1124	chr17:21650000-21870000	TNT-hiPSC	Fibroblast	A	Lister	32F	1	0.820787	TRUE
RL1124	chr18:75470000-76735000	TNT-hiPSC	Fibroblast	A	Lister	32F	1	0.423038	TRUE
RL1124	chr18:14135000-15045000	TNT-hiPSC	Fibroblast	A	Lister	32F	1	0.669026	FALSE
RL1124	chr19:14905000-15185000	TNT-hiPSC	Fibroblast	A	Lister	32F	1	0.397138	FALSE
RL1124	chr19:28335000-29295000	TNT-hiPSC	Fibroblast	A	Lister	32F	1		TRUE
RL1124	chr19:43075000-43850000	TNT-hiPSC	Fibroblast	A	Lister	32F	1	0.439527	FALSE
RL1124	chr2:114715000-117750000	TNT-hiPSC	Fibroblast	A	Lister	32F	1	0.8754	TRUE
RL1124	chr2:125565000-127325000	TNT-hiPSC	Fibroblast	A	Lister	32F	1	0.571251	TRUE
RL1124	chr2:90045000-90275000	TNT-hiPSC	Fibroblast	A	Lister	32F	1	0.182404	FALSE
RL1124	chr20:40320000-42085000	TNT-hiPSC	Fibroblast	A	Lister	32F	1	0.663849	TRUE
RL1124	chr20:53260000-54690000	TNT-hiPSC	Fibroblast	A	Lister	32F	1	0.704355	TRUE
RL1124	chr21:31445000-32885000	TNT-hiPSC	Fibroblast	A	Lister	32F	1	0.623344	FALSE
RL1124	chr22:47575000-50160000	TNT-hiPSC	Fibroblast	A	Lister	32F	1	0.661522	TRUE
RL1124	chr3:60000-3100000	TNT-hiPSC	Fibroblast	A	Lister	32F	1		TRUE
RL1124	chr4:44725000-47450000	TNT-hiPSC	Fibroblast	A	Lister	32F	1	0.947067	TRUE
RL1124	chr4:63640000-65150000	TNT-hiPSC	Fibroblast	A	Lister	32F	1	0.958042	TRUE
RL1124	chr5:20305000-21510000	TNT-hiPSC	Fibroblast	A	Lister	32F	1	0.763536	TRUE
RL1124	chr5:21625000-25075000	TNT-hiPSC	Fibroblast	A	Lister	32F	1	0.798375	TRUE
RL1124	chr5:25850000-26875000	TNT-hiPSC	Fibroblast	A	Lister	32F	1	0.676726	TRUE
RL1124	chr5:27645000-28865000	TNT-hiPSC	Fibroblast	A	Lister	32F	1	0.826356	TRUE
RL1124	chr6:64435000-68330000	TNT-hiPSC	Fibroblast	A	Lister	32F	1		TRUE
RL1124	chr6:61895000-64285000	TNT-hiPSC	Fibroblast	A	Lister	32F	1		TRUE
RL1124	chr7:152835000-154735000	TNT-hiPSC	Fibroblast	A	Lister	32F	1	0.628148	TRUE
RL1124	chr7:157220000-158395000	TNT-hiPSC	Fibroblast	A	Lister	32F	1	0.300655	TRUE
RL1124	chr7:4330000-4700000	TNT-hiPSC	Fibroblast	A	Lister	32F	1	0.753594	FALSE
RL1124	chr8:1995000-4850000	TNT-hiPSC	Fibroblast	A	Lister	32F	1		TRUE
RL1124	chr8:136815000-140690000	TNT-hiPSC	Fibroblast	A	Lister	32F	1	0.526968	TRUE
RL1124	chr8:47820000-48180000	TNT-hiPSC	Fibroblast	A	Lister	32F	1	0.200162	FALSE
RL1124	chr9:975000-1715000	TNT-hiPSC	Fibroblast	A	Lister	32F	1	0.395957	FALSE
RL1125	chr1:49365000-50570000	TNT-hiPSC	Fibroblast	A	Lister	38F	1	0.634266	FALSE
RL1125	chr1:2370000-3505000	TNT-hiPSC	Fibroblast	A	Lister	38F	1	0.769679	FALSE
RL1125	chr1:3980000-5925000	TNT-hiPSC	Fibroblast	A	Lister	38F	1	1	TRUE
RL1125	chr1:152085000-152955000	TNT-hiPSC	Fibroblast	A	Lister	38F	1	1	FALSE
RL1125	chr10:37065000-38300000	TNT-hiPSC	Fibroblast	A	Lister	38F	1	0.926728	FALSE
RL1125	chr10:131980000-133695000	TNT-hiPSC	Fibroblast	A	Lister	38F	1	0.773178	TRUE
RL1125	chr10:38425000-38750000	TNT-hiPSC	Fibroblast	A	Lister	38F	1	0.404183	FALSE
RL1125	chr11:49220000-49750000	TNT-hiPSC	Fibroblast	A	Lister	38F	1	0.26054	FALSE
RL1125	chr12:38705000-39685000	TNT-hiPSC	Fibroblast	A	Lister	38F	1		FALSE
RL1125	chr12:125995000-131275000	TNT-hiPSC	Fibroblast	A	Lister	38F	1	0.700964	TRUE
RL1125	chr14:101370000-101520000	TNT-hiPSC	Fibroblast	A	Lister	38F	1	0.36776	TRUE
RL1125	chr16:7880000-8625000	TNT-hiPSC	Fibroblast	A	Lister	38F	1	0.329711	TRUE
RL1125	chr16:5545000-7715000	TNT-hiPSC	Fibroblast	A	Lister	38F	1	0.413573	TRUE
RL1125	chr17:10745000-11870000	TNT-hiPSC	Fibroblast	A	Lister	38F	1	0.450593	TRUE
RL1125	chr17:21650000-21870000	TNT-hiPSC	Fibroblast	A	Lister	38F	1	0.684466	TRUE
RL1125	chr18:75470000-76735000	TNT-hiPSC	Fibroblast	A	Lister	38F	1	0.405182	TRUE
RL1125	chr18:14135000-15045000	TNT-hiPSC	Fibroblast	A	Lister	38F	1	0.657456	FALSE
RL1125	chr19:14905000-15185000	TNT-hiPSC	Fibroblast	A	Lister	38F	1	0.403693	FALSE
RL1125	chr19:28335000-29295000	TNT-hiPSC	Fibroblast	A	Lister	38F	1		TRUE
RL1125	chr19:43075000-43850000	TNT-hiPSC	Fibroblast	A	Lister	38F	1	0.381314	FALSE
RL1125	chr2:114715000-117750000	TNT-hiPSC	Fibroblast	A	Lister	38F	1	0.846904	TRUE
RL1125	chr2:125565000-127325000	TNT-hiPSC	Fibroblast	A	Lister	38F	1	0.548567	TRUE
RL1125	chr2:90045000-90275000	TNT-hiPSC	Fibroblast	A	Lister	38F	1	0.0734675	FALSE
RL1125	chr20:40320000-42085000	TNT-hiPSC	Fibroblast	A	Lister	38F	1	0.676024	TRUE
RL1125	chr20:53260000-54690000	TNT-hiPSC	Fibroblast	A	Lister	38F	1	0.674509	TRUE
RL1125	chr21:31445000-32885000	TNT-hiPSC	Fibroblast	A	Lister	38F	1	0.548592	FALSE
RL1125	chr22:47575000-50160000	TNT-hiPSC	Fibroblast	A	Lister	38F	1	0.697306	TRUE
RL1125	chr3:60000-3100000	TNT-hiPSC	Fibroblast	A	Lister	38F	1		TRUE
RL1125	chr4:44725000-47450000	TNT-hiPSC	Fibroblast	A	Lister	38F	1	0.994358	TRUE
RL1125	chr4:63640000-65150000	TNT-hiPSC	Fibroblast	A	Lister	38F	1	0.966597	TRUE
RL1125	chr5:20305000-21510000	TNT-hiPSC	Fibroblast	A	Lister	38F	1	0.772304	TRUE
RL1125	chr5:21625000-25075000	TNT-hiPSC	Fibroblast	A	Lister	38F	1	0.720062	TRUE
RL1125	chr5:25850000-26875000	TNT-hiPSC	Fibroblast	A	Lister	38F	1	0.622951	TRUE
RL1125	chr5:27645000-28865000	TNT-hiPSC	Fibroblast	A	Lister	38F	1	0.826107	TRUE
RL1125	chr6:64435000-68330000	TNT-hiPSC	Fibroblast	A	Lister	38F	1		TRUE
RL1125	chr6:61895000-64285000	TNT-hiPSC	Fibroblast	A	Lister	38F	1		TRUE
RL1125	chr7:152835000-154735000	TNT-hiPSC	Fibroblast	A	Lister	38F	1	0.635128	TRUE
RL1125	chr7:157220000-158395000	TNT-hiPSC	Fibroblast	A	Lister	38F	1	0.275221	TRUE
RL1125	chr7:4330000-4700000	TNT-hiPSC	Fibroblast	A	Lister	38F	1	0.77052	FALSE
RL1125	chr8:1995000-4850000	TNT-hiPSC	Fibroblast	A	Lister	38F	1		TRUE
RL1125	chr8:136815000-140690000	TNT-hiPSC	Fibroblast	A	Lister	38F	1	0.530678	TRUE
RL1125	chr8:47820000-48180000	TNT-hiPSC	Fibroblast	A	Lister	38F	1	0.0903843	FALSE
RL1125	chr9:975000-1715000	TNT-hiPSC	Fibroblast	A	Lister	38F	1	0.312367	FALSE
RL1751_1771	chr1:49365000-50570000	Primed-hiPSC	Fibroblast	A	Lister	32F	1	0.605648	FALSE
RL1751_1771	chr1:2370000-3505000	Primed-hiPSC	Fibroblast	A	Lister	32F	1	0.683327	FALSE
RL1751_1771	chr1:3980000-5925000	Primed-hiPSC	Fibroblast	A	Lister	32F	1	0.921912	TRUE
RL1751_1771	chr1:152085000-152955000	Primed-hiPSC	Fibroblast	A	Lister	32F	1	1	FALSE
RL1751_1771	chr10:37065000-38300000	Primed-hiPSC	Fibroblast	A	Lister	32F	1	0.802167	FALSE
RL1751_1771	chr10:131980000-133695000	Primed-hiPSC	Fibroblast	A	Lister	32F	1	0.669148	TRUE
RL1751_1771	chr10:38425000-38750000	Primed-hiPSC	Fibroblast	A	Lister	32F	1	0.484086	FALSE
RL1751_1771	chr11:49220000-49750000	Primed-hiPSC	Fibroblast	A	Lister	32F	1	0.391874	FALSE
RL1751_1771	chr12:38705000-39685000	Primed-hiPSC	Fibroblast	A	Lister	32F	1		FALSE
RL1751_1771	chr12:125995000-131275000	Primed-hiPSC	Fibroblast	A	Lister	32F	1	0.698528	TRUE
RL1751_1771	chr14:101370000-101520000	Primed-hiPSC	Fibroblast	A	Lister	32F	1	0.443081	TRUE
RL1751_1771	chr16:7880000-8625000	Primed-hiPSC	Fibroblast	A	Lister	32F	1	0.153827	TRUE
RL1751_1771	chr16:5545000-7715000	Primed-hiPSC	Fibroblast	A	Lister	32F	1	0.432845	TRUE
RL1751_1771	chr17:10745000-11870000	Primed-hiPSC	Fibroblast	A	Lister	32F	1	0.451807	TRUE
RL1751_1771	chr17:21650000-21870000	Primed-hiPSC	Fibroblast	A	Lister	32F	1	1	TRUE
RL1751_1771	chr18:75470000-76735000	Primed-hiPSC	Fibroblast	A	Lister	32F	1	0.34961	TRUE
RL1751_1771	chr18:14135000-15045000	Primed-hiPSC	Fibroblast	A	Lister	32F	1	0.637849	FALSE
RL1751_1771	chr19:14905000-15185000	Primed-hiPSC	Fibroblast	A	Lister	32F	1	0.431777	FALSE
RL1751_1771	chr19:28335000-29295000	Primed-hiPSC	Fibroblast	A	Lister	32F	1		TRUE
RL1751_1771	chr19:43075000-43850000	Primed-hiPSC	Fibroblast	A	Lister	32F	1	0.431811	FALSE
RL1751_1771	chr2:114715000-117750000	Primed-hiPSC	Fibroblast	A	Lister	32F	1	0.766449	TRUE
RL1751_1771	chr2:125565000-127325000	Primed-hiPSC	Fibroblast	A	Lister	32F	1	0.487345	TRUE
RL1751_1771	chr2:90045000-90275000	Primed-hiPSC	Fibroblast	A	Lister	32F	1	0.187386	FALSE
RL1751_1771	chr20:40320000-42085000	Primed-hiPSC	Fibroblast	A	Lister	32F	1	0.628111	TRUE
RL1751_1771	chr20:53260000-54690000	Primed-hiPSC	Fibroblast	A	Lister	32F	1	0.787143	TRUE
RL1751_1771	chr21:31445000-32885000	Primed-hiPSC	Fibroblast	A	Lister	32F	1	0.581591	FALSE
RL1751_1771	chr22:47575000-50160000	Primed-hiPSC	Fibroblast	A	Lister	32F	1	0.662728	TRUE
RL1751_1771	chr3:60000-3100000	Primed-hiPSC	Fibroblast	A	Lister	32F	1		TRUE
RL1751_1771	chr4:44725000-47450000	Primed-hiPSC	Fibroblast	A	Lister	32F	1	1	TRUE
RL1751_1771	chr4:63640000-65150000	Primed-hiPSC	Fibroblast	A	Lister	32F	1	0.907552	TRUE
RL1751_1771	chr5:20305000-21510000	Primed-hiPSC	Fibroblast	A	Lister	32F	1	0.774617	TRUE
RL1751_1771	chr5:21625000-25075000	Primed-hiPSC	Fibroblast	A	Lister	32F	1	0.80998	TRUE
RL1751_1771	chr5:25850000-26875000	Primed-hiPSC	Fibroblast	A	Lister	32F	1	0.663893	TRUE
RL1751_1771	chr5:27645000-28865000	Primed-hiPSC	Fibroblast	A	Lister	32F	1	0.81733	TRUE
RL1751_1771	chr6:64435000-68330000	Primed-hiPSC	Fibroblast	A	Lister	32F	1		TRUE
RL1751_1771	chr6:61895000-64285000	Primed-hiPSC	Fibroblast	A	Lister	32F	1		TRUE
RL1751_1771	chr7:152835000-154735000	Primed-hiPSC	Fibroblast	A	Lister	32F	1	0.59006	TRUE
RL1751_1771	chr7:157220000-158395000	Primed-hiPSC	Fibroblast	A	Lister	32F	1	0.059041	TRUE
RL1751_1771	chr7:4330000-4700000	Primed-hiPSC	Fibroblast	A	Lister	32F	1	0.591988	FALSE
RL1751_1771	chr8:1995000-4850000	Primed-hiPSC	Fibroblast	A	Lister	32F	1		TRUE
RL1751_1771	chr8:136815000-140690000	Primed-hiPSC	Fibroblast	A	Lister	32F	1	0.541971	TRUE
RL1751_1771	chr8:47820000-48180000	Primed-hiPSC	Fibroblast	A	Lister	32F	1	0.0615713	FALSE
RL1751_1771	chr9:975000-1715000	Primed-hiPSC	Fibroblast	A	Lister	32F	1	0.42438	FALSE
RL417	chr1:49365000-50570000	Primed-hiPSC	Fibroblast	A	Lister	32F	1	0.758425	FALSE
RL417	chr1:2370000-3505000	Primed-hiPSC	Fibroblast	A	Lister	32F	1	0.715364	FALSE
RL417	chr1:3980000-5925000	Primed-hiPSC	Fibroblast	A	Lister	32F	1	1	TRUE
RL417	chr1:152085000-152955000	Primed-hiPSC	Fibroblast	A	Lister	32F	1	1	FALSE
RL417	chr10:37065000-38300000	Primed-hiPSC	Fibroblast	A	Lister	32F	1	1	FALSE
RL417	chr10:131980000-133695000	Primed-hiPSC	Fibroblast	A	Lister	32F	1	0.737708	TRUE
RL417	chr10:38425000-38750000	Primed-hiPSC	Fibroblast	A	Lister	32F	1	0.38721	FALSE
RL417	chr11:49220000-49750000	Primed-hiPSC	Fibroblast	A	Lister	32F	1	0.287257	FALSE
RL417	chr12:38705000-39685000	Primed-hiPSC	Fibroblast	A	Lister	32F	1		FALSE
RL417	chr12:125995000-131275000	Primed-hiPSC	Fibroblast	A	Lister	32F	1	0.708617	TRUE
RL417	chr14:101370000-101520000	Primed-hiPSC	Fibroblast	A	Lister	32F	1	0.565456	TRUE
RL417	chr16:7880000-8625000	Primed-hiPSC	Fibroblast	A	Lister	32F	1	0.147103	TRUE
RL417	chr16:5545000-7715000	Primed-hiPSC	Fibroblast	A	Lister	32F	1	0.447647	TRUE
RL417	chr17:10745000-11870000	Primed-hiPSC	Fibroblast	A	Lister	32F	1	0.574139	TRUE
RL417	chr17:21650000-21870000	Primed-hiPSC	Fibroblast	A	Lister	32F	1	1	TRUE
RL417	chr18:75470000-76735000	Primed-hiPSC	Fibroblast	A	Lister	32F	1	0.451279	TRUE
RL417	chr18:14135000-15045000	Primed-hiPSC	Fibroblast	A	Lister	32F	1	0.852983	FALSE
RL417	chr19:14905000-15185000	Primed-hiPSC	Fibroblast	A	Lister	32F	1	0.416222	FALSE
RL417	chr19:28335000-29295000	Primed-hiPSC	Fibroblast	A	Lister	32F	1		TRUE
RL417	chr19:43075000-43850000	Primed-hiPSC	Fibroblast	A	Lister	32F	1	0.539561	FALSE
RL417	chr2:114715000-117750000	Primed-hiPSC	Fibroblast	A	Lister	32F	1	0.931133	TRUE
RL417	chr2:125565000-127325000	Primed-hiPSC	Fibroblast	A	Lister	32F	1	0.552156	TRUE
RL417	chr2:90045000-90275000	Primed-hiPSC	Fibroblast	A	Lister	32F	1	0.147666	FALSE
RL417	chr20:40320000-42085000	Primed-hiPSC	Fibroblast	A	Lister	32F	1	0.699832	TRUE
RL417	chr20:53260000-54690000	Primed-hiPSC	Fibroblast	A	Lister	32F	1	0.785165	TRUE
RL417	chr21:31445000-32885000	Primed-hiPSC	Fibroblast	A	Lister	32F	1	0.57215	FALSE
RL417	chr22:47575000-50160000	Primed-hiPSC	Fibroblast	A	Lister	32F	1	0.743733	TRUE
RL417	chr3:60000-3100000	Primed-hiPSC	Fibroblast	A	Lister	32F	1		TRUE
RL417	chr4:44725000-47450000	Primed-hiPSC	Fibroblast	A	Lister	32F	1	1	TRUE
RL417	chr4:63640000-65150000	Primed-hiPSC	Fibroblast	A	Lister	32F	1	0.852735	TRUE
RL417	chr5:20305000-21510000	Primed-hiPSC	Fibroblast	A	Lister	32F	1	0.706619	TRUE
RL417	chr5:21625000-25075000	Primed-hiPSC	Fibroblast	A	Lister	32F	1	0.741823	TRUE
RL417	chr5:25850000-26875000	Primed-hiPSC	Fibroblast	A	Lister	32F	1	0.419406	TRUE
RL417	chr5:27645000-28865000	Primed-hiPSC	Fibroblast	A	Lister	32F	1	0.323532	TRUE
RL417	chr6:64435000-68330000	Primed-hiPSC	Fibroblast	A	Lister	32F	1		TRUE
RL417	chr6:61895000-64285000	Primed-hiPSC	Fibroblast	A	Lister	32F	1		TRUE
RL417	chr7:152835000-154735000	Primed-hiPSC	Fibroblast	A	Lister	32F	1	0.631429	TRUE
RL417	chr7:157220000-158395000	Primed-hiPSC	Fibroblast	A	Lister	32F	1	0.307557	TRUE
RL417	chr7:4330000-4700000	Primed-hiPSC	Fibroblast	A	Lister	32F	1	0.765098	FALSE
RL417	chr8:1995000-4850000	Primed-hiPSC	Fibroblast	A	Lister	32F	1		TRUE
RL417	chr8:136815000-140690000	Primed-hiPSC	Fibroblast	A	Lister	32F	1	0.598041	TRUE
RL417	chr8:47820000-48180000	Primed-hiPSC	Fibroblast	A	Lister	32F	1	0.0886061	FALSE
RL417	chr9:975000-1715000	Primed-hiPSC	Fibroblast	A	Lister	32F	1	0.435606	FALSE
RL418	chr1:49365000-50570000	Primed-hiPSC	Fibroblast	A	Lister	32F	1	0.774451	FALSE
RL418	chr1:2370000-3505000	Primed-hiPSC	Fibroblast	A	Lister	32F	1	0.670208	FALSE
RL418	chr1:3980000-5925000	Primed-hiPSC	Fibroblast	A	Lister	32F	1	0.876537	TRUE
RL418	chr1:152085000-152955000	Primed-hiPSC	Fibroblast	A	Lister	32F	1	1	FALSE
RL418	chr10:37065000-38300000	Primed-hiPSC	Fibroblast	A	Lister	32F	1	1	FALSE
RL418	chr10:131980000-133695000	Primed-hiPSC	Fibroblast	A	Lister	32F	1	0.690312	TRUE
RL418	chr10:38425000-38750000	Primed-hiPSC	Fibroblast	A	Lister	32F	1	0.397119	FALSE
RL418	chr11:49220000-49750000	Primed-hiPSC	Fibroblast	A	Lister	32F	1	0.154498	FALSE
RL418	chr12:38705000-39685000	Primed-hiPSC	Fibroblast	A	Lister	32F	1		FALSE
RL418	chr12:125995000-131275000	Primed-hiPSC	Fibroblast	A	Lister	32F	1	0.605928	TRUE
RL418	chr14:101370000-101520000	Primed-hiPSC	Fibroblast	A	Lister	32F	1	0.482724	TRUE
RL418	chr16:7880000-8625000	Primed-hiPSC	Fibroblast	A	Lister	32F	1	0.0569237	TRUE
RL418	chr16:5545000-7715000	Primed-hiPSC	Fibroblast	A	Lister	32F	1	0.42559	TRUE
RL418	chr17:10745000-11870000	Primed-hiPSC	Fibroblast	A	Lister	32F	1	0.611924	TRUE
RL418	chr17:21650000-21870000	Primed-hiPSC	Fibroblast	A	Lister	32F	1	1	TRUE
RL418	chr18:75470000-76735000	Primed-hiPSC	Fibroblast	A	Lister	32F	1	0.454382	TRUE
RL418	chr18:14135000-15045000	Primed-hiPSC	Fibroblast	A	Lister	32F	1	0.981179	FALSE
RL418	chr19:14905000-15185000	Primed-hiPSC	Fibroblast	A	Lister	32F	1	0.383285	FALSE
RL418	chr19:28335000-29295000	Primed-hiPSC	Fibroblast	A	Lister	32F	1		TRUE
RL418	chr19:43075000-43850000	Primed-hiPSC	Fibroblast	A	Lister	32F	1	0.546046	FALSE
RL418	chr2:114715000-117750000	Primed-hiPSC	Fibroblast	A	Lister	32F	1	0.883462	TRUE
RL418	chr2:125565000-127325000	Primed-hiPSC	Fibroblast	A	Lister	32F	1	0.45472	TRUE
RL418	chr2:90045000-90275000	Primed-hiPSC	Fibroblast	A	Lister	32F	1	0.0470546	FALSE
RL418	chr20:40320000-42085000	Primed-hiPSC	Fibroblast	A	Lister	32F	1	0.687242	TRUE
RL418	chr20:53260000-54690000	Primed-hiPSC	Fibroblast	A	Lister	32F	1	0.639838	TRUE
RL418	chr21:31445000-32885000	Primed-hiPSC	Fibroblast	A	Lister	32F	1	0.493634	FALSE
RL418	chr22:47575000-50160000	Primed-hiPSC	Fibroblast	A	Lister	32F	1	0.83184	TRUE
RL418	chr3:60000-3100000	Primed-hiPSC	Fibroblast	A	Lister	32F	1		TRUE
RL418	chr4:44725000-47450000	Primed-hiPSC	Fibroblast	A	Lister	32F	1	1	TRUE
RL418	chr4:63640000-65150000	Primed-hiPSC	Fibroblast	A	Lister	32F	1	0.932166	TRUE
RL418	chr5:20305000-21510000	Primed-hiPSC	Fibroblast	A	Lister	32F	1	0.69264	TRUE
RL418	chr5:21625000-25075000	Primed-hiPSC	Fibroblast	A	Lister	32F	1	0.685554	TRUE
RL418	chr5:25850000-26875000	Primed-hiPSC	Fibroblast	A	Lister	32F	1	0.45373	TRUE
RL418	chr5:27645000-28865000	Primed-hiPSC	Fibroblast	A	Lister	32F	1	0.369653	TRUE
RL418	chr6:64435000-68330000	Primed-hiPSC	Fibroblast	A	Lister	32F	1		TRUE
RL418	chr6:61895000-64285000	Primed-hiPSC	Fibroblast	A	Lister	32F	1		TRUE
RL418	chr7:152835000-154735000	Primed-hiPSC	Fibroblast	A	Lister	32F	1	0.724122	TRUE
RL418	chr7:157220000-158395000	Primed-hiPSC	Fibroblast	A	Lister	32F	1	0.167905	TRUE
RL418	chr7:4330000-4700000	Primed-hiPSC	Fibroblast	A	Lister	32F	1	0.682884	FALSE
RL418	chr8:1995000-4850000	Primed-hiPSC	Fibroblast	A	Lister	32F	1		TRUE
RL418	chr8:136815000-140690000	Primed-hiPSC	Fibroblast	A	Lister	32F	1	0.507251	TRUE
RL418	chr8:47820000-48180000	Primed-hiPSC	Fibroblast	A	Lister	32F	1	0.0622196	FALSE
RL418	chr9:975000-1715000	Primed-hiPSC	Fibroblast	A	Lister	32F	1	0.382665	FALSE
RL703	chr1:49365000-50570000	Primed-hiPSC	Fibroblast	A	Lister	38F	1	0.763692	FALSE
RL703	chr1:2370000-3505000	Primed-hiPSC	Fibroblast	A	Lister	38F	1	0.763016	FALSE
RL703	chr1:3980000-5925000	Primed-hiPSC	Fibroblast	A	Lister	38F	1	0.913168	TRUE
RL703	chr1:152085000-152955000	Primed-hiPSC	Fibroblast	A	Lister	38F	1	0.925861	FALSE
RL703	chr10:37065000-38300000	Primed-hiPSC	Fibroblast	A	Lister	38F	1	1	FALSE
RL703	chr10:131980000-133695000	Primed-hiPSC	Fibroblast	A	Lister	38F	1	0.747869	TRUE
RL703	chr10:38425000-38750000	Primed-hiPSC	Fibroblast	A	Lister	38F	1	0.428352	FALSE
RL703	chr11:49220000-49750000	Primed-hiPSC	Fibroblast	A	Lister	38F	1	0.21546	FALSE
RL703	chr12:38705000-39685000	Primed-hiPSC	Fibroblast	A	Lister	38F	1		FALSE
RL703	chr12:125995000-131275000	Primed-hiPSC	Fibroblast	A	Lister	38F	1	0.624831	TRUE
RL703	chr14:101370000-101520000	Primed-hiPSC	Fibroblast	A	Lister	38F	1	0.34711	TRUE
RL703	chr16:7880000-8625000	Primed-hiPSC	Fibroblast	A	Lister	38F	1	0.332039	TRUE
RL703	chr16:5545000-7715000	Primed-hiPSC	Fibroblast	A	Lister	38F	1	0.385983	TRUE
RL703	chr17:10745000-11870000	Primed-hiPSC	Fibroblast	A	Lister	38F	1	0.494017	TRUE
RL703	chr17:21650000-21870000	Primed-hiPSC	Fibroblast	A	Lister	38F	1	1	TRUE
RL703	chr18:75470000-76735000	Primed-hiPSC	Fibroblast	A	Lister	38F	1	0.421924	TRUE
RL703	chr18:14135000-15045000	Primed-hiPSC	Fibroblast	A	Lister	38F	1	0.869826	FALSE
RL703	chr19:14905000-15185000	Primed-hiPSC	Fibroblast	A	Lister	38F	1	0.291182	FALSE
RL703	chr19:28335000-29295000	Primed-hiPSC	Fibroblast	A	Lister	38F	1		TRUE
RL703	chr19:43075000-43850000	Primed-hiPSC	Fibroblast	A	Lister	38F	1	0.411208	FALSE
RL703	chr2:114715000-117750000	Primed-hiPSC	Fibroblast	A	Lister	38F	1	0.84356	TRUE
RL703	chr2:125565000-127325000	Primed-hiPSC	Fibroblast	A	Lister	38F	1	0.535179	TRUE
RL703	chr2:90045000-90275000	Primed-hiPSC	Fibroblast	A	Lister	38F	1	0.0998533	FALSE
RL703	chr20:40320000-42085000	Primed-hiPSC	Fibroblast	A	Lister	38F	1	0.628226	TRUE
RL703	chr20:53260000-54690000	Primed-hiPSC	Fibroblast	A	Lister	38F	1	0.689119	TRUE
RL703	chr21:31445000-32885000	Primed-hiPSC	Fibroblast	A	Lister	38F	1	0.539363	FALSE
RL703	chr22:47575000-50160000	Primed-hiPSC	Fibroblast	A	Lister	38F	1	0.670412	TRUE
RL703	chr3:60000-3100000	Primed-hiPSC	Fibroblast	A	Lister	38F	1		TRUE
RL703	chr4:44725000-47450000	Primed-hiPSC	Fibroblast	A	Lister	38F	1	0.991764	TRUE
RL703	chr4:63640000-65150000	Primed-hiPSC	Fibroblast	A	Lister	38F	1	0.985749	TRUE
RL703	chr5:20305000-21510000	Primed-hiPSC	Fibroblast	A	Lister	38F	1	0.754508	TRUE
RL703	chr5:21625000-25075000	Primed-hiPSC	Fibroblast	A	Lister	38F	1	0.746914	TRUE
RL703	chr5:25850000-26875000	Primed-hiPSC	Fibroblast	A	Lister	38F	1	0.535557	TRUE
RL703	chr5:27645000-28865000	Primed-hiPSC	Fibroblast	A	Lister	38F	1	0.689713	TRUE
RL703	chr6:64435000-68330000	Primed-hiPSC	Fibroblast	A	Lister	38F	1		TRUE
RL703	chr6:61895000-64285000	Primed-hiPSC	Fibroblast	A	Lister	38F	1		TRUE
RL703	chr7:152835000-154735000	Primed-hiPSC	Fibroblast	A	Lister	38F	1	0.590896	TRUE
RL703	chr7:157220000-158395000	Primed-hiPSC	Fibroblast	A	Lister	38F	1	0.28308	TRUE
RL703	chr7:4330000-4700000	Primed-hiPSC	Fibroblast	A	Lister	38F	1	0.721187	FALSE
RL703	chr8:1995000-4850000	Primed-hiPSC	Fibroblast	A	Lister	38F	1		TRUE
RL703	chr8:136815000-140690000	Primed-hiPSC	Fibroblast	A	Lister	38F	1	0.513753	TRUE
RL703	chr8:47820000-48180000	Primed-hiPSC	Fibroblast	A	Lister	38F	1	0.0519022	FALSE
RL703	chr9:975000-1715000	Primed-hiPSC	Fibroblast	A	Lister	38F	1	0.331991	FALSE
RL837	chr1:49365000-50570000	NtP-hiPSC	Fibroblast	A	Lister	38F	1	0.705809	FALSE
RL837	chr1:2370000-3505000	NtP-hiPSC	Fibroblast	A	Lister	38F	1	0.65217	FALSE
RL837	chr1:3980000-5925000	NtP-hiPSC	Fibroblast	A	Lister	38F	1	1	TRUE
RL837	chr1:152085000-152955000	NtP-hiPSC	Fibroblast	A	Lister	38F	1	1	FALSE
RL837	chr10:37065000-38300000	NtP-hiPSC	Fibroblast	A	Lister	38F	1	1	FALSE
RL837	chr10:131980000-133695000	NtP-hiPSC	Fibroblast	A	Lister	38F	1	0.839285	TRUE
RL837	chr10:38425000-38750000	NtP-hiPSC	Fibroblast	A	Lister	38F	1	0.0936566	FALSE
RL837	chr11:49220000-49750000	NtP-hiPSC	Fibroblast	A	Lister	38F	1	0.134183	FALSE
RL837	chr12:38705000-39685000	NtP-hiPSC	Fibroblast	A	Lister	38F	1		FALSE
RL837	chr12:125995000-131275000	NtP-hiPSC	Fibroblast	A	Lister	38F	1	0.704354	TRUE
RL837	chr14:101370000-101520000	NtP-hiPSC	Fibroblast	A	Lister	38F	1	0.48091	TRUE
RL837	chr16:7880000-8625000	NtP-hiPSC	Fibroblast	A	Lister	38F	1	0.377669	TRUE
RL837	chr16:5545000-7715000	NtP-hiPSC	Fibroblast	A	Lister	38F	1	0.443001	TRUE
RL837	chr17:10745000-11870000	NtP-hiPSC	Fibroblast	A	Lister	38F	1	0.530704	TRUE
RL837	chr17:21650000-21870000	NtP-hiPSC	Fibroblast	A	Lister	38F	1	0.129015	TRUE
RL837	chr18:75470000-76735000	NtP-hiPSC	Fibroblast	A	Lister	38F	1	0.40554	TRUE
RL837	chr18:14135000-15045000	NtP-hiPSC	Fibroblast	A	Lister	38F	1	0.729944	FALSE
RL837	chr19:14905000-15185000	NtP-hiPSC	Fibroblast	A	Lister	38F	1	0.350102	FALSE
RL837	chr19:28335000-29295000	NtP-hiPSC	Fibroblast	A	Lister	38F	1		TRUE
RL837	chr19:43075000-43850000	NtP-hiPSC	Fibroblast	A	Lister	38F	1	0.505362	FALSE
RL837	chr2:114715000-117750000	NtP-hiPSC	Fibroblast	A	Lister	38F	1	0.883244	TRUE
RL837	chr2:125565000-127325000	NtP-hiPSC	Fibroblast	A	Lister	38F	1	0.533102	TRUE
RL837	chr2:90045000-90275000	NtP-hiPSC	Fibroblast	A	Lister	38F	1	0.128588	FALSE
RL837	chr20:40320000-42085000	NtP-hiPSC	Fibroblast	A	Lister	38F	1	0.636452	TRUE
RL837	chr20:53260000-54690000	NtP-hiPSC	Fibroblast	A	Lister	38F	1	0.839541	TRUE
RL837	chr21:31445000-32885000	NtP-hiPSC	Fibroblast	A	Lister	38F	1	0.585464	FALSE
RL837	chr22:47575000-50160000	NtP-hiPSC	Fibroblast	A	Lister	38F	1	0.737986	TRUE
RL837	chr3:60000-3100000	NtP-hiPSC	Fibroblast	A	Lister	38F	1		TRUE
RL837	chr4:44725000-47450000	NtP-hiPSC	Fibroblast	A	Lister	38F	1	1	TRUE
RL837	chr4:63640000-65150000	NtP-hiPSC	Fibroblast	A	Lister	38F	1	0.894651	TRUE
RL837	chr5:20305000-21510000	NtP-hiPSC	Fibroblast	A	Lister	38F	1	0.741966	TRUE
RL837	chr5:21625000-25075000	NtP-hiPSC	Fibroblast	A	Lister	38F	1	0.786778	TRUE
RL837	chr5:25850000-26875000	NtP-hiPSC	Fibroblast	A	Lister	38F	1	0.670029	TRUE
RL837	chr5:27645000-28865000	NtP-hiPSC	Fibroblast	A	Lister	38F	1	0.884505	TRUE
RL837	chr6:64435000-68330000	NtP-hiPSC	Fibroblast	A	Lister	38F	1		TRUE
RL837	chr6:61895000-64285000	NtP-hiPSC	Fibroblast	A	Lister	38F	1		TRUE
RL837	chr7:152835000-154735000	NtP-hiPSC	Fibroblast	A	Lister	38F	1	0.577039	TRUE
RL837	chr7:157220000-158395000	NtP-hiPSC	Fibroblast	A	Lister	38F	1	0.357468	TRUE
RL837	chr7:4330000-4700000	NtP-hiPSC	Fibroblast	A	Lister	38F	1	0.83376	FALSE
RL837	chr8:1995000-4850000	NtP-hiPSC	Fibroblast	A	Lister	38F	1		TRUE
RL837	chr8:136815000-140690000	NtP-hiPSC	Fibroblast	A	Lister	38F	1	0.579525	TRUE
RL837	chr8:47820000-48180000	NtP-hiPSC	Fibroblast	A	Lister	38F	1	0.0847928	FALSE
RL837	chr9:975000-1715000	NtP-hiPSC	Fibroblast	A	Lister	38F	1	0.371181	FALSE
RL936	chr1:49365000-50570000	NtP-hiPSC	Fibroblast	A	Lister	32F	1	0.736729	FALSE
RL936	chr1:2370000-3505000	NtP-hiPSC	Fibroblast	A	Lister	32F	1	0.693685	FALSE
RL936	chr1:3980000-5925000	NtP-hiPSC	Fibroblast	A	Lister	32F	1	1	TRUE
RL936	chr1:152085000-152955000	NtP-hiPSC	Fibroblast	A	Lister	32F	1	1	FALSE
RL936	chr10:37065000-38300000	NtP-hiPSC	Fibroblast	A	Lister	32F	1	0.901679	FALSE
RL936	chr10:131980000-133695000	NtP-hiPSC	Fibroblast	A	Lister	32F	1	0.677002	TRUE
RL936	chr10:38425000-38750000	NtP-hiPSC	Fibroblast	A	Lister	32F	1	0.422258	FALSE
RL936	chr11:49220000-49750000	NtP-hiPSC	Fibroblast	A	Lister	32F	1	0.281522	FALSE
RL936	chr12:38705000-39685000	NtP-hiPSC	Fibroblast	A	Lister	32F	1		FALSE
RL936	chr12:125995000-131275000	NtP-hiPSC	Fibroblast	A	Lister	32F	1	0.631544	TRUE
RL936	chr14:101370000-101520000	NtP-hiPSC	Fibroblast	A	Lister	32F	1	0.223538	TRUE
RL936	chr16:7880000-8625000	NtP-hiPSC	Fibroblast	A	Lister	32F	1	0.368731	TRUE
RL936	chr16:5545000-7715000	NtP-hiPSC	Fibroblast	A	Lister	32F	1	0.37004	TRUE
RL936	chr17:10745000-11870000	NtP-hiPSC	Fibroblast	A	Lister	32F	1	0.490573	TRUE
RL936	chr17:21650000-21870000	NtP-hiPSC	Fibroblast	A	Lister	32F	1	0.970596	TRUE
RL936	chr18:75470000-76735000	NtP-hiPSC	Fibroblast	A	Lister	32F	1	0.417123	TRUE
RL936	chr18:14135000-15045000	NtP-hiPSC	Fibroblast	A	Lister	32F	1	0.853158	FALSE
RL936	chr19:14905000-15185000	NtP-hiPSC	Fibroblast	A	Lister	32F	1	0.392817	FALSE
RL936	chr19:28335000-29295000	NtP-hiPSC	Fibroblast	A	Lister	32F	1		TRUE
RL936	chr19:43075000-43850000	NtP-hiPSC	Fibroblast	A	Lister	32F	1	0.384396	FALSE
RL936	chr2:114715000-117750000	NtP-hiPSC	Fibroblast	A	Lister	32F	1	0.837107	TRUE
RL936	chr2:125565000-127325000	NtP-hiPSC	Fibroblast	A	Lister	32F	1	0.483234	TRUE
RL936	chr2:90045000-90275000	NtP-hiPSC	Fibroblast	A	Lister	32F	1	0.0995045	FALSE
RL936	chr20:40320000-42085000	NtP-hiPSC	Fibroblast	A	Lister	32F	1	0.599419	TRUE
RL936	chr20:53260000-54690000	NtP-hiPSC	Fibroblast	A	Lister	32F	1	0.789928	TRUE
RL936	chr21:31445000-32885000	NtP-hiPSC	Fibroblast	A	Lister	32F	1	0.528937	FALSE
RL936	chr22:47575000-50160000	NtP-hiPSC	Fibroblast	A	Lister	32F	1	0.703359	TRUE
RL936	chr3:60000-3100000	NtP-hiPSC	Fibroblast	A	Lister	32F	1		TRUE
RL936	chr4:44725000-47450000	NtP-hiPSC	Fibroblast	A	Lister	32F	1	1	TRUE
RL936	chr4:63640000-65150000	NtP-hiPSC	Fibroblast	A	Lister	32F	1	0.988567	TRUE
RL936	chr5:20305000-21510000	NtP-hiPSC	Fibroblast	A	Lister	32F	1	0.686972	TRUE
RL936	chr5:21625000-25075000	NtP-hiPSC	Fibroblast	A	Lister	32F	1	0.769479	TRUE
RL936	chr5:25850000-26875000	NtP-hiPSC	Fibroblast	A	Lister	32F	1	0.622547	TRUE
RL936	chr5:27645000-28865000	NtP-hiPSC	Fibroblast	A	Lister	32F	1	0.815419	TRUE
RL936	chr6:64435000-68330000	NtP-hiPSC	Fibroblast	A	Lister	32F	1		TRUE
RL936	chr6:61895000-64285000	NtP-hiPSC	Fibroblast	A	Lister	32F	1		TRUE
RL936	chr7:152835000-154735000	NtP-hiPSC	Fibroblast	A	Lister	32F	1	0.652445	TRUE
RL936	chr7:157220000-158395000	NtP-hiPSC	Fibroblast	A	Lister	32F	1	0.340419	TRUE
RL936	chr7:4330000-4700000	NtP-hiPSC	Fibroblast	A	Lister	32F	1	0.665095	FALSE
RL936	chr8:1995000-4850000	NtP-hiPSC	Fibroblast	A	Lister	32F	1		TRUE
RL936	chr8:136815000-140690000	NtP-hiPSC	Fibroblast	A	Lister	32F	1	0.537327	TRUE
RL936	chr8:47820000-48180000	NtP-hiPSC	Fibroblast	A	Lister	32F	1	0.0573921	FALSE
RL936	chr9:975000-1715000	NtP-hiPSC	Fibroblast	A	Lister	32F	1	0.329035	FALSE
RL937	chr1:49365000-50570000	NtP-hiPSC	Fibroblast	A	Lister	38F	1	0.773828	FALSE
RL937	chr1:2370000-3505000	NtP-hiPSC	Fibroblast	A	Lister	38F	1	0.697843	FALSE
RL937	chr1:3980000-5925000	NtP-hiPSC	Fibroblast	A	Lister	38F	1	1	TRUE
RL937	chr1:152085000-152955000	NtP-hiPSC	Fibroblast	A	Lister	38F	1	0.95835	FALSE
RL937	chr10:37065000-38300000	NtP-hiPSC	Fibroblast	A	Lister	38F	1	0.998194	FALSE
RL937	chr10:131980000-133695000	NtP-hiPSC	Fibroblast	A	Lister	38F	1	0.821555	TRUE
RL937	chr10:38425000-38750000	NtP-hiPSC	Fibroblast	A	Lister	38F	1	0.358242	FALSE
RL937	chr11:49220000-49750000	NtP-hiPSC	Fibroblast	A	Lister	38F	1	0.234654	FALSE
RL937	chr12:38705000-39685000	NtP-hiPSC	Fibroblast	A	Lister	38F	1		FALSE
RL937	chr12:125995000-131275000	NtP-hiPSC	Fibroblast	A	Lister	38F	1	0.709054	TRUE
RL937	chr14:101370000-101520000	NtP-hiPSC	Fibroblast	A	Lister	38F	1	0.434756	TRUE
RL937	chr16:7880000-8625000	NtP-hiPSC	Fibroblast	A	Lister	38F	1	0.358234	TRUE
RL937	chr16:5545000-7715000	NtP-hiPSC	Fibroblast	A	Lister	38F	1	0.429149	TRUE
RL937	chr17:10745000-11870000	NtP-hiPSC	Fibroblast	A	Lister	38F	1	0.368249	TRUE
RL937	chr17:21650000-21870000	NtP-hiPSC	Fibroblast	A	Lister	38F	1	1	TRUE
RL937	chr18:75470000-76735000	NtP-hiPSC	Fibroblast	A	Lister	38F	1	0.435182	TRUE
RL937	chr18:14135000-15045000	NtP-hiPSC	Fibroblast	A	Lister	38F	1	0.785802	FALSE
RL937	chr19:14905000-15185000	NtP-hiPSC	Fibroblast	A	Lister	38F	1	0.342984	FALSE
RL937	chr19:28335000-29295000	NtP-hiPSC	Fibroblast	A	Lister	38F	1		TRUE
RL937	chr19:43075000-43850000	NtP-hiPSC	Fibroblast	A	Lister	38F	1	0.449021	FALSE
RL937	chr2:114715000-117750000	NtP-hiPSC	Fibroblast	A	Lister	38F	1	0.910291	TRUE
RL937	chr2:125565000-127325000	NtP-hiPSC	Fibroblast	A	Lister	38F	1	0.588173	TRUE
RL937	chr2:90045000-90275000	NtP-hiPSC	Fibroblast	A	Lister	38F	1	0.0822344	FALSE
RL937	chr20:40320000-42085000	NtP-hiPSC	Fibroblast	A	Lister	38F	1	0.654552	TRUE
RL937	chr20:53260000-54690000	NtP-hiPSC	Fibroblast	A	Lister	38F	1	0.749232	TRUE
RL937	chr21:31445000-32885000	NtP-hiPSC	Fibroblast	A	Lister	38F	1	0.598148	FALSE
RL937	chr22:47575000-50160000	NtP-hiPSC	Fibroblast	A	Lister	38F	1	0.718389	TRUE
RL937	chr3:60000-3100000	NtP-hiPSC	Fibroblast	A	Lister	38F	1		TRUE
RL937	chr4:44725000-47450000	NtP-hiPSC	Fibroblast	A	Lister	38F	1	1	TRUE
RL937	chr4:63640000-65150000	NtP-hiPSC	Fibroblast	A	Lister	38F	1	0.950644	TRUE
RL937	chr5:20305000-21510000	NtP-hiPSC	Fibroblast	A	Lister	38F	1	0.814755	TRUE
RL937	chr5:21625000-25075000	NtP-hiPSC	Fibroblast	A	Lister	38F	1	0.811243	TRUE
RL937	chr5:25850000-26875000	NtP-hiPSC	Fibroblast	A	Lister	38F	1	0.667675	TRUE
RL937	chr5:27645000-28865000	NtP-hiPSC	Fibroblast	A	Lister	38F	1	0.87629	TRUE
RL937	chr6:64435000-68330000	NtP-hiPSC	Fibroblast	A	Lister	38F	1		TRUE
RL937	chr6:61895000-64285000	NtP-hiPSC	Fibroblast	A	Lister	38F	1		TRUE
RL937	chr7:152835000-154735000	NtP-hiPSC	Fibroblast	A	Lister	38F	1	0.596652	TRUE
RL937	chr7:157220000-158395000	NtP-hiPSC	Fibroblast	A	Lister	38F	1	0.103577	TRUE
RL937	chr7:4330000-4700000	NtP-hiPSC	Fibroblast	A	Lister	38F	1	0.778737	FALSE
RL937	chr8:1995000-4850000	NtP-hiPSC	Fibroblast	A	Lister	38F	1		TRUE
RL937	chr8:136815000-140690000	NtP-hiPSC	Fibroblast	A	Lister	38F	1	0.528666	TRUE
RL937	chr8:47820000-48180000	NtP-hiPSC	Fibroblast	A	Lister	38F	1	0.116597	FALSE
RL937	chr9:975000-1715000	NtP-hiPSC	Fibroblast	A	Lister	38F	1	0.383474	FALSE
SRS004213	chr1:49365000-50570000	hESC	ESC	Ecker	Ecker	H1	1	0.688808	FALSE
SRS004213	chr1:2370000-3505000	hESC	ESC	Ecker	Ecker	H1	1	0.821177	FALSE
SRS004213	chr1:3980000-5925000	hESC	ESC	Ecker	Ecker	H1	1	1	TRUE
SRS004213	chr1:152085000-152955000	hESC	ESC	Ecker	Ecker	H1	1	1	FALSE
SRS004213	chr10:37065000-38300000	hESC	ESC	Ecker	Ecker	H1	1	1	FALSE
SRS004213	chr10:131980000-133695000	hESC	ESC	Ecker	Ecker	H1	1	0.698212	TRUE
SRS004213	chr10:38425000-38750000	hESC	ESC	Ecker	Ecker	H1	1	0.192779	FALSE
SRS004213	chr11:49220000-49750000	hESC	ESC	Ecker	Ecker	H1	1	0	FALSE
SRS004213	chr12:38705000-39685000	hESC	ESC	Ecker	Ecker	H1	1		FALSE
SRS004213	chr12:125995000-131275000	hESC	ESC	Ecker	Ecker	H1	1	0.63622	TRUE
SRS004213	chr14:101370000-101520000	hESC	ESC	Ecker	Ecker	H1	1	0.629035	TRUE
SRS004213	chr16:7880000-8625000	hESC	ESC	Ecker	Ecker	H1	1	0.409888	TRUE
SRS004213	chr16:5545000-7715000	hESC	ESC	Ecker	Ecker	H1	1	0.413183	TRUE
SRS004213	chr17:10745000-11870000	hESC	ESC	Ecker	Ecker	H1	1	0.458887	TRUE
SRS004213	chr17:21650000-21870000	hESC	ESC	Ecker	Ecker	H1	1	0.612757	TRUE
SRS004213	chr18:75470000-76735000	hESC	ESC	Ecker	Ecker	H1	1	0.422275	TRUE
SRS004213	chr18:14135000-15045000	hESC	ESC	Ecker	Ecker	H1	1	0.776939	FALSE
SRS004213	chr19:14905000-15185000	hESC	ESC	Ecker	Ecker	H1	1	0.475219	FALSE
SRS004213	chr19:28335000-29295000	hESC	ESC	Ecker	Ecker	H1	1		TRUE
SRS004213	chr19:43075000-43850000	hESC	ESC	Ecker	Ecker	H1	1	0.336622	FALSE
SRS004213	chr2:114715000-117750000	hESC	ESC	Ecker	Ecker	H1	1	0.794526	TRUE
SRS004213	chr2:125565000-127325000	hESC	ESC	Ecker	Ecker	H1	1	0.569467	TRUE
SRS004213	chr2:90045000-90275000	hESC	ESC	Ecker	Ecker	H1	1	0.132749	FALSE
SRS004213	chr20:40320000-42085000	hESC	ESC	Ecker	Ecker	H1	1	0.653888	TRUE
SRS004213	chr20:53260000-54690000	hESC	ESC	Ecker	Ecker	H1	1	0.814055	TRUE
SRS004213	chr21:31445000-32885000	hESC	ESC	Ecker	Ecker	H1	1	0.525411	FALSE
SRS004213	chr22:47575000-50160000	hESC	ESC	Ecker	Ecker	H1	1	0.689637	TRUE
SRS004213	chr3:60000-3100000	hESC	ESC	Ecker	Ecker	H1	1		TRUE
SRS004213	chr4:44725000-47450000	hESC	ESC	Ecker	Ecker	H1	1	1	TRUE
SRS004213	chr4:63640000-65150000	hESC	ESC	Ecker	Ecker	H1	1	0.899158	TRUE
SRS004213	chr5:20305000-21510000	hESC	ESC	Ecker	Ecker	H1	1	0.735869	TRUE
SRS004213	chr5:21625000-25075000	hESC	ESC	Ecker	Ecker	H1	1	0.723991	TRUE
SRS004213	chr5:25850000-26875000	hESC	ESC	Ecker	Ecker	H1	1	0.621668	TRUE
SRS004213	chr5:27645000-28865000	hESC	ESC	Ecker	Ecker	H1	1	0.835354	TRUE
SRS004213	chr6:64435000-68330000	hESC	ESC	Ecker	Ecker	H1	1		TRUE
SRS004213	chr6:61895000-64285000	hESC	ESC	Ecker	Ecker	H1	1		TRUE
SRS004213	chr7:152835000-154735000	hESC	ESC	Ecker	Ecker	H1	1	0.555434	TRUE
SRS004213	chr7:157220000-158395000	hESC	ESC	Ecker	Ecker	H1	1	0.361805	TRUE
SRS004213	chr7:4330000-4700000	hESC	ESC	Ecker	Ecker	H1	1	0.69094	FALSE
SRS004213	chr8:1995000-4850000	hESC	ESC	Ecker	Ecker	H1	1		TRUE
SRS004213	chr8:136815000-140690000	hESC	ESC	Ecker	Ecker	H1	1	0.567308	TRUE
SRS004213	chr8:47820000-48180000	hESC	ESC	Ecker	Ecker	H1	1	0	FALSE
SRS004213	chr9:975000-1715000	hESC	ESC	Ecker	Ecker	H1	1	0.363827	FALSE
SRS114877	chr1:49365000-50570000	hESC	ESC	Ecker	Ecker	H9	1	0.604463	FALSE
SRS114877	chr1:2370000-3505000	hESC	ESC	Ecker	Ecker	H9	1	0.687291	FALSE
SRS114877	chr1:3980000-5925000	hESC	ESC	Ecker	Ecker	H9	1	0.946595	TRUE
SRS114877	chr1:152085000-152955000	hESC	ESC	Ecker	Ecker	H9	1	1	FALSE
SRS114877	chr10:37065000-38300000	hESC	ESC	Ecker	Ecker	H9	1	0.996946	FALSE
SRS114877	chr10:131980000-133695000	hESC	ESC	Ecker	Ecker	H9	1	0.77706	TRUE
SRS114877	chr10:38425000-38750000	hESC	ESC	Ecker	Ecker	H9	1	0.123017	FALSE
SRS114877	chr11:49220000-49750000	hESC	ESC	Ecker	Ecker	H9	1	0.619642	FALSE
SRS114877	chr12:38705000-39685000	hESC	ESC	Ecker	Ecker	H9	1		FALSE
SRS114877	chr12:125995000-131275000	hESC	ESC	Ecker	Ecker	H9	1	0.70898	TRUE
SRS114877	chr14:101370000-101520000	hESC	ESC	Ecker	Ecker	H9	1	0.572042	TRUE
SRS114877	chr16:7880000-8625000	hESC	ESC	Ecker	Ecker	H9	1	0.302339	TRUE
SRS114877	chr16:5545000-7715000	hESC	ESC	Ecker	Ecker	H9	1	0.524876	TRUE
SRS114877	chr17:10745000-11870000	hESC	ESC	Ecker	Ecker	H9	1	0.463754	TRUE
SRS114877	chr17:21650000-21870000	hESC	ESC	Ecker	Ecker	H9	1	0.1828	TRUE
SRS114877	chr18:75470000-76735000	hESC	ESC	Ecker	Ecker	H9	1	0.432444	TRUE
SRS114877	chr18:14135000-15045000	hESC	ESC	Ecker	Ecker	H9	1	0.963516	FALSE
SRS114877	chr19:14905000-15185000	hESC	ESC	Ecker	Ecker	H9	1	0.464251	FALSE
SRS114877	chr19:28335000-29295000	hESC	ESC	Ecker	Ecker	H9	1		TRUE
SRS114877	chr19:43075000-43850000	hESC	ESC	Ecker	Ecker	H9	1	0.407566	FALSE
SRS114877	chr2:114715000-117750000	hESC	ESC	Ecker	Ecker	H9	1	0.764836	TRUE
SRS114877	chr2:125565000-127325000	hESC	ESC	Ecker	Ecker	H9	1	0.658916	TRUE
SRS114877	chr2:90045000-90275000	hESC	ESC	Ecker	Ecker	H9	1	0.188793	FALSE
SRS114877	chr20:40320000-42085000	hESC	ESC	Ecker	Ecker	H9	1	0.806545	TRUE
SRS114877	chr20:53260000-54690000	hESC	ESC	Ecker	Ecker	H9	1	0.711494	TRUE
SRS114877	chr21:31445000-32885000	hESC	ESC	Ecker	Ecker	H9	1	0.484451	FALSE
SRS114877	chr22:47575000-50160000	hESC	ESC	Ecker	Ecker	H9	1	0.718996	TRUE
SRS114877	chr3:60000-3100000	hESC	ESC	Ecker	Ecker	H9	1		TRUE
SRS114877	chr4:44725000-47450000	hESC	ESC	Ecker	Ecker	H9	1	0.93581	TRUE
SRS114877	chr4:63640000-65150000	hESC	ESC	Ecker	Ecker	H9	1	0.903433	TRUE
SRS114877	chr5:20305000-21510000	hESC	ESC	Ecker	Ecker	H9	1	0.855685	TRUE
SRS114877	chr5:21625000-25075000	hESC	ESC	Ecker	Ecker	H9	1	0.663776	TRUE
SRS114877	chr5:25850000-26875000	hESC	ESC	Ecker	Ecker	H9	1	0.551147	TRUE
SRS114877	chr5:27645000-28865000	hESC	ESC	Ecker	Ecker	H9	1	0.793755	TRUE
SRS114877	chr6:64435000-68330000	hESC	ESC	Ecker	Ecker	H9	1		TRUE
SRS114877	chr6:61895000-64285000	hESC	ESC	Ecker	Ecker	H9	1		TRUE
SRS114877	chr7:152835000-154735000	hESC	ESC	Ecker	Ecker	H9	1	0.60854	TRUE
SRS114877	chr7:157220000-158395000	hESC	ESC	Ecker	Ecker	H9	1	0.330331	TRUE
SRS114877	chr7:4330000-4700000	hESC	ESC	Ecker	Ecker	H9	1	0.666671	FALSE
SRS114877	chr8:1995000-4850000	hESC	ESC	Ecker	Ecker	H9	1		TRUE
SRS114877	chr8:136815000-140690000	hESC	ESC	Ecker	Ecker	H9	1	0.524267	TRUE
SRS114877	chr8:47820000-48180000	hESC	ESC	Ecker	Ecker	H9	1	0.0906398	FALSE
SRS114877	chr9:975000-1715000	hESC	ESC	Ecker	Ecker	H9	1	0.498867	FALSE
SRS606777	chr1:49365000-50570000	hESC	ESC	Mitalipov	Mitalipov	hESC_1	1	0.684263	FALSE
SRS606777	chr1:2370000-3505000	hESC	ESC	Mitalipov	Mitalipov	hESC_1	1	0.732309	FALSE
SRS606777	chr1:3980000-5925000	hESC	ESC	Mitalipov	Mitalipov	hESC_1	1	1	TRUE
SRS606777	chr1:152085000-152955000	hESC	ESC	Mitalipov	Mitalipov	hESC_1	1	1	FALSE
SRS606777	chr10:37065000-38300000	hESC	ESC	Mitalipov	Mitalipov	hESC_1	1	1	FALSE
SRS606777	chr10:131980000-133695000	hESC	ESC	Mitalipov	Mitalipov	hESC_1	1	0.685122	TRUE
SRS606777	chr10:38425000-38750000	hESC	ESC	Mitalipov	Mitalipov	hESC_1	1	0.307345	FALSE
SRS606777	chr11:49220000-49750000	hESC	ESC	Mitalipov	Mitalipov	hESC_1	1	0.188255	FALSE
SRS606777	chr12:38705000-39685000	hESC	ESC	Mitalipov	Mitalipov	hESC_1	1		FALSE
SRS606777	chr12:125995000-131275000	hESC	ESC	Mitalipov	Mitalipov	hESC_1	1	0.73596	TRUE
SRS606777	chr14:101370000-101520000	hESC	ESC	Mitalipov	Mitalipov	hESC_1	1	0.498298	TRUE
SRS606777	chr16:7880000-8625000	hESC	ESC	Mitalipov	Mitalipov	hESC_1	1	0.402026	TRUE
SRS606777	chr16:5545000-7715000	hESC	ESC	Mitalipov	Mitalipov	hESC_1	1	0.451828	TRUE
SRS606777	chr17:10745000-11870000	hESC	ESC	Mitalipov	Mitalipov	hESC_1	1	0.550288	TRUE
SRS606777	chr17:21650000-21870000	hESC	ESC	Mitalipov	Mitalipov	hESC_1	1	1	TRUE
SRS606777	chr18:75470000-76735000	hESC	ESC	Mitalipov	Mitalipov	hESC_1	1	0.438555	TRUE
SRS606777	chr18:14135000-15045000	hESC	ESC	Mitalipov	Mitalipov	hESC_1	1	0.837059	FALSE
SRS606777	chr19:14905000-15185000	hESC	ESC	Mitalipov	Mitalipov	hESC_1	1	0.455877	FALSE
SRS606777	chr19:28335000-29295000	hESC	ESC	Mitalipov	Mitalipov	hESC_1	1		TRUE
SRS606777	chr19:43075000-43850000	hESC	ESC	Mitalipov	Mitalipov	hESC_1	1	0.490228	FALSE
SRS606777	chr2:114715000-117750000	hESC	ESC	Mitalipov	Mitalipov	hESC_1	1	0.910849	TRUE
SRS606777	chr2:125565000-127325000	hESC	ESC	Mitalipov	Mitalipov	hESC_1	1	0.542613	TRUE
SRS606777	chr2:90045000-90275000	hESC	ESC	Mitalipov	Mitalipov	hESC_1	1	0.0201563	FALSE
SRS606777	chr20:40320000-42085000	hESC	ESC	Mitalipov	Mitalipov	hESC_1	1	0.682704	TRUE
SRS606777	chr20:53260000-54690000	hESC	ESC	Mitalipov	Mitalipov	hESC_1	1	0.77652	TRUE
SRS606777	chr21:31445000-32885000	hESC	ESC	Mitalipov	Mitalipov	hESC_1	1	0.553456	FALSE
SRS606777	chr22:47575000-50160000	hESC	ESC	Mitalipov	Mitalipov	hESC_1	1	0.682938	TRUE
SRS606777	chr3:60000-3100000	hESC	ESC	Mitalipov	Mitalipov	hESC_1	1		TRUE
SRS606777	chr4:44725000-47450000	hESC	ESC	Mitalipov	Mitalipov	hESC_1	1	1	TRUE
SRS606777	chr4:63640000-65150000	hESC	ESC	Mitalipov	Mitalipov	hESC_1	1	0.858385	TRUE
SRS606777	chr5:20305000-21510000	hESC	ESC	Mitalipov	Mitalipov	hESC_1	1	0.778357	TRUE
SRS606777	chr5:21625000-25075000	hESC	ESC	Mitalipov	Mitalipov	hESC_1	1	0.787106	TRUE
SRS606777	chr5:25850000-26875000	hESC	ESC	Mitalipov	Mitalipov	hESC_1	1	0.627209	TRUE
SRS606777	chr5:27645000-28865000	hESC	ESC	Mitalipov	Mitalipov	hESC_1	1	0.769115	TRUE
SRS606777	chr6:64435000-68330000	hESC	ESC	Mitalipov	Mitalipov	hESC_1	1		TRUE
SRS606777	chr6:61895000-64285000	hESC	ESC	Mitalipov	Mitalipov	hESC_1	1		TRUE
SRS606777	chr7:152835000-154735000	hESC	ESC	Mitalipov	Mitalipov	hESC_1	1	0.667609	TRUE
SRS606777	chr7:157220000-158395000	hESC	ESC	Mitalipov	Mitalipov	hESC_1	1	0.30728	TRUE
SRS606777	chr7:4330000-4700000	hESC	ESC	Mitalipov	Mitalipov	hESC_1	1	0.748265	FALSE
SRS606777	chr8:1995000-4850000	hESC	ESC	Mitalipov	Mitalipov	hESC_1	1		TRUE
SRS606777	chr8:136815000-140690000	hESC	ESC	Mitalipov	Mitalipov	hESC_1	1	0.585823	TRUE
SRS606777	chr8:47820000-48180000	hESC	ESC	Mitalipov	Mitalipov	hESC_1	1	0.0767853	FALSE
SRS606777	chr9:975000-1715000	hESC	ESC	Mitalipov	Mitalipov	hESC_1	1	0.466766	FALSE
SRS606778	chr1:49365000-50570000	hESC	ESC	Mitalipov	Mitalipov	hESC_2	1	0.725458	FALSE
SRS606778	chr1:2370000-3505000	hESC	ESC	Mitalipov	Mitalipov	hESC_2	1	0.679798	FALSE
SRS606778	chr1:3980000-5925000	hESC	ESC	Mitalipov	Mitalipov	hESC_2	1	1	TRUE
SRS606778	chr1:152085000-152955000	hESC	ESC	Mitalipov	Mitalipov	hESC_2	1	1	FALSE
SRS606778	chr10:37065000-38300000	hESC	ESC	Mitalipov	Mitalipov	hESC_2	1	1	FALSE
SRS606778	chr10:131980000-133695000	hESC	ESC	Mitalipov	Mitalipov	hESC_2	1	0.716868	TRUE
SRS606778	chr10:38425000-38750000	hESC	ESC	Mitalipov	Mitalipov	hESC_2	1	0.203874	FALSE
SRS606778	chr11:49220000-49750000	hESC	ESC	Mitalipov	Mitalipov	hESC_2	1	0.16473	FALSE
SRS606778	chr12:38705000-39685000	hESC	ESC	Mitalipov	Mitalipov	hESC_2	1		FALSE
SRS606778	chr12:125995000-131275000	hESC	ESC	Mitalipov	Mitalipov	hESC_2	1	0.710326	TRUE
SRS606778	chr14:101370000-101520000	hESC	ESC	Mitalipov	Mitalipov	hESC_2	1	0.361922	TRUE
SRS606778	chr16:7880000-8625000	hESC	ESC	Mitalipov	Mitalipov	hESC_2	1	0.424554	TRUE
SRS606778	chr16:5545000-7715000	hESC	ESC	Mitalipov	Mitalipov	hESC_2	1	0.448478	TRUE
SRS606778	chr17:10745000-11870000	hESC	ESC	Mitalipov	Mitalipov	hESC_2	1	0.550938	TRUE
SRS606778	chr17:21650000-21870000	hESC	ESC	Mitalipov	Mitalipov	hESC_2	1	1	TRUE
SRS606778	chr18:75470000-76735000	hESC	ESC	Mitalipov	Mitalipov	hESC_2	1	0.476489	TRUE
SRS606778	chr18:14135000-15045000	hESC	ESC	Mitalipov	Mitalipov	hESC_2	1	0.834245	FALSE
SRS606778	chr19:14905000-15185000	hESC	ESC	Mitalipov	Mitalipov	hESC_2	1	0.45933	FALSE
SRS606778	chr19:28335000-29295000	hESC	ESC	Mitalipov	Mitalipov	hESC_2	1		TRUE
SRS606778	chr19:43075000-43850000	hESC	ESC	Mitalipov	Mitalipov	hESC_2	1	0.394377	FALSE
SRS606778	chr2:114715000-117750000	hESC	ESC	Mitalipov	Mitalipov	hESC_2	1	0.822645	TRUE
SRS606778	chr2:125565000-127325000	hESC	ESC	Mitalipov	Mitalipov	hESC_2	1	0.515375	TRUE
SRS606778	chr2:90045000-90275000	hESC	ESC	Mitalipov	Mitalipov	hESC_2	1	0.245942	FALSE
SRS606778	chr20:40320000-42085000	hESC	ESC	Mitalipov	Mitalipov	hESC_2	1	0.691768	TRUE
SRS606778	chr20:53260000-54690000	hESC	ESC	Mitalipov	Mitalipov	hESC_2	1	0.752917	TRUE
SRS606778	chr21:31445000-32885000	hESC	ESC	Mitalipov	Mitalipov	hESC_2	1	0.539833	FALSE
SRS606778	chr22:47575000-50160000	hESC	ESC	Mitalipov	Mitalipov	hESC_2	1	0.685678	TRUE
SRS606778	chr3:60000-3100000	hESC	ESC	Mitalipov	Mitalipov	hESC_2	1		TRUE
SRS606778	chr4:44725000-47450000	hESC	ESC	Mitalipov	Mitalipov	hESC_2	1	1	TRUE
SRS606778	chr4:63640000-65150000	hESC	ESC	Mitalipov	Mitalipov	hESC_2	1	0.831047	TRUE
SRS606778	chr5:20305000-21510000	hESC	ESC	Mitalipov	Mitalipov	hESC_2	1	0.795468	TRUE
SRS606778	chr5:21625000-25075000	hESC	ESC	Mitalipov	Mitalipov	hESC_2	1	0.769693	TRUE
SRS606778	chr5:25850000-26875000	hESC	ESC	Mitalipov	Mitalipov	hESC_2	1	0.643129	TRUE
SRS606778	chr5:27645000-28865000	hESC	ESC	Mitalipov	Mitalipov	hESC_2	1	0.784605	TRUE
SRS606778	chr6:64435000-68330000	hESC	ESC	Mitalipov	Mitalipov	hESC_2	1		TRUE
SRS606778	chr6:61895000-64285000	hESC	ESC	Mitalipov	Mitalipov	hESC_2	1		TRUE
SRS606778	chr7:152835000-154735000	hESC	ESC	Mitalipov	Mitalipov	hESC_2	1	0.658385	TRUE
SRS606778	chr7:157220000-158395000	hESC	ESC	Mitalipov	Mitalipov	hESC_2	1	0.368258	TRUE
SRS606778	chr7:4330000-4700000	hESC	ESC	Mitalipov	Mitalipov	hESC_2	1	0.835734	FALSE
SRS606778	chr8:1995000-4850000	hESC	ESC	Mitalipov	Mitalipov	hESC_2	1		TRUE
SRS606778	chr8:136815000-140690000	hESC	ESC	Mitalipov	Mitalipov	hESC_2	1	0.608444	TRUE
SRS606778	chr8:47820000-48180000	hESC	ESC	Mitalipov	Mitalipov	hESC_2	1	0.0791587	FALSE
SRS606778	chr9:975000-1715000	hESC	ESC	Mitalipov	Mitalipov	hESC_2	1	0.449519	FALSE
RL1124	chr1:49365000-50570000	TNT-hiPSC	Fibroblast	A	Lister	32F	2	0.906266	FALSE
RL1124	chr1:2370000-3505000	TNT-hiPSC	Fibroblast	A	Lister	32F	2	0.614905	FALSE
RL1124	chr1:3980000-5925000	TNT-hiPSC	Fibroblast	A	Lister	32F	2	0.748545	TRUE
RL1124	chr1:152085000-152955000	TNT-hiPSC	Fibroblast	A	Lister	32F	2	0.65783	FALSE
RL1124	chr10:37065000-38300000	TNT-hiPSC	Fibroblast	A	Lister	32F	2	0.786721	FALSE
RL1124	chr10:131980000-133695000	TNT-hiPSC	Fibroblast	A	Lister	32F	2	0.676136	TRUE
RL1124	chr10:38425000-38750000	TNT-hiPSC	Fibroblast	A	Lister	32F	2	0.363943	FALSE
RL1124	chr11:49220000-49750000	TNT-hiPSC	Fibroblast	A	Lister	32F	2	0.272932	FALSE
RL1124	chr12:38705000-39685000	TNT-hiPSC	Fibroblast	A	Lister	32F	2	0.130876	FALSE
RL1124	chr12:125995000-131275000	TNT-hiPSC	Fibroblast	A	Lister	32F	2	0.584544	TRUE
RL1124	chr14:101370000-101520000	TNT-hiPSC	Fibroblast	A	Lister	32F	2	0.859881	TRUE
RL1124	chr16:7880000-8625000	TNT-hiPSC	Fibroblast	A	Lister	32F	2	0.424781	TRUE
RL1124	chr16:5545000-7715000	TNT-hiPSC	Fibroblast	A	Lister	32F	2	0.929216	TRUE
RL1124	chr17:10745000-11870000	TNT-hiPSC	Fibroblast	A	Lister	32F	2	0.480293	TRUE
RL1124	chr17:21650000-21870000	TNT-hiPSC	Fibroblast	A	Lister	32F	2	0.108344	TRUE
RL1124	chr18:75470000-76735000	TNT-hiPSC	Fibroblast	A	Lister	32F	2	0.516236	TRUE
RL1124	chr18:14135000-15045000	TNT-hiPSC	Fibroblast	A	Lister	32F	2	0.617296	FALSE
RL1124	chr19:14905000-15185000	TNT-hiPSC	Fibroblast	A	Lister	32F	2	0.47358	FALSE
RL1124	chr19:28335000-29295000	TNT-hiPSC	Fibroblast	A	Lister	32F	2		TRUE
RL1124	chr19:43075000-43850000	TNT-hiPSC	Fibroblast	A	Lister	32F	2	0.463186	FALSE
RL1124	chr2:114715000-117750000	TNT-hiPSC	Fibroblast	A	Lister	32F	2	0.872937	TRUE
RL1124	chr2:125565000-127325000	TNT-hiPSC	Fibroblast	A	Lister	32F	2	0.559429	TRUE
RL1124	chr2:90045000-90275000	TNT-hiPSC	Fibroblast	A	Lister	32F	2	0.21976	FALSE
RL1124	chr20:40320000-42085000	TNT-hiPSC	Fibroblast	A	Lister	32F	2	0.673748	TRUE
RL1124	chr20:53260000-54690000	TNT-hiPSC	Fibroblast	A	Lister	32F	2	0.648382	TRUE
RL1124	chr21:31445000-32885000	TNT-hiPSC	Fibroblast	A	Lister	32F	2	0.536038	FALSE
RL1124	chr22:47575000-50160000	TNT-hiPSC	Fibroblast	A	Lister	32F	2	0.837316	TRUE
RL1124	chr3:60000-3100000	TNT-hiPSC	Fibroblast	A	Lister	32F	2		TRUE
RL1124	chr4:44725000-47450000	TNT-hiPSC	Fibroblast	A	Lister	32F	2	0.805251	TRUE
RL1124	chr4:63640000-65150000	TNT-hiPSC	Fibroblast	A	Lister	32F	2	0.938326	TRUE
RL1124	chr5:20305000-21510000	TNT-hiPSC	Fibroblast	A	Lister	32F	2	0.992446	TRUE
RL1124	chr5:21625000-25075000	TNT-hiPSC	Fibroblast	A	Lister	32F	2	1	TRUE
RL1124	chr5:25850000-26875000	TNT-hiPSC	Fibroblast	A	Lister	32F	2	0.623018	TRUE
RL1124	chr5:27645000-28865000	TNT-hiPSC	Fibroblast	A	Lister	32F	2	0.637982	TRUE
RL1124	chr6:64435000-68330000	TNT-hiPSC	Fibroblast	A	Lister	32F	2		TRUE
RL1124	chr6:61895000-64285000	TNT-hiPSC	Fibroblast	A	Lister	32F	2		TRUE
RL1124	chr7:152835000-154735000	TNT-hiPSC	Fibroblast	A	Lister	32F	2	0.826204	TRUE
RL1124	chr7:157220000-158395000	TNT-hiPSC	Fibroblast	A	Lister	32F	2	0.30777	TRUE
RL1124	chr7:4330000-4700000	TNT-hiPSC	Fibroblast	A	Lister	32F	2	0.901108	FALSE
RL1124	chr8:1995000-4850000	TNT-hiPSC	Fibroblast	A	Lister	32F	2		TRUE
RL1124	chr8:136815000-140690000	TNT-hiPSC	Fibroblast	A	Lister	32F	2	0.372749	TRUE
RL1124	chr8:47820000-48180000	TNT-hiPSC	Fibroblast	A	Lister	32F	2	0.316359	FALSE
RL1124	chr9:975000-1715000	TNT-hiPSC	Fibroblast	A	Lister	32F	2	0.483796	FALSE
RL1125	chr1:49365000-50570000	TNT-hiPSC	Fibroblast	A	Lister	38F	2	0.94412	FALSE
RL1125	chr1:2370000-3505000	TNT-hiPSC	Fibroblast	A	Lister	38F	2	0.689001	FALSE
RL1125	chr1:3980000-5925000	TNT-hiPSC	Fibroblast	A	Lister	38F	2	0.848535	TRUE
RL1125	chr1:152085000-152955000	TNT-hiPSC	Fibroblast	A	Lister	38F	2	0.579414	FALSE
RL1125	chr10:37065000-38300000	TNT-hiPSC	Fibroblast	A	Lister	38F	2	0.782213	FALSE
RL1125	chr10:131980000-133695000	TNT-hiPSC	Fibroblast	A	Lister	38F	2	0.627965	TRUE
RL1125	chr10:38425000-38750000	TNT-hiPSC	Fibroblast	A	Lister	38F	2	0.258723	FALSE
RL1125	chr11:49220000-49750000	TNT-hiPSC	Fibroblast	A	Lister	38F	2	0.180941	FALSE
RL1125	chr12:38705000-39685000	TNT-hiPSC	Fibroblast	A	Lister	38F	2	0.0707396	FALSE
RL1125	chr12:125995000-131275000	TNT-hiPSC	Fibroblast	A	Lister	38F	2	0.54402	TRUE
RL1125	chr14:101370000-101520000	TNT-hiPSC	Fibroblast	A	Lister	38F	2	0.829595	TRUE
RL1125	chr16:7880000-8625000	TNT-hiPSC	Fibroblast	A	Lister	38F	2	0.372123	TRUE
RL1125	chr16:5545000-7715000	TNT-hiPSC	Fibroblast	A	Lister	38F	2	0.858986	TRUE
RL1125	chr17:10745000-11870000	TNT-hiPSC	Fibroblast	A	Lister	38F	2	0.438146	TRUE
RL1125	chr17:21650000-21870000	TNT-hiPSC	Fibroblast	A	Lister	38F	2	0.281072	TRUE
RL1125	chr18:75470000-76735000	TNT-hiPSC	Fibroblast	A	Lister	38F	2	0.464218	TRUE
RL1125	chr18:14135000-15045000	TNT-hiPSC	Fibroblast	A	Lister	38F	2	0.586656	FALSE
RL1125	chr19:14905000-15185000	TNT-hiPSC	Fibroblast	A	Lister	38F	2	0.463123	FALSE
RL1125	chr19:28335000-29295000	TNT-hiPSC	Fibroblast	A	Lister	38F	2		TRUE
RL1125	chr19:43075000-43850000	TNT-hiPSC	Fibroblast	A	Lister	38F	2	0.409052	FALSE
RL1125	chr2:114715000-117750000	TNT-hiPSC	Fibroblast	A	Lister	38F	2	0.82119	TRUE
RL1125	chr2:125565000-127325000	TNT-hiPSC	Fibroblast	A	Lister	38F	2	0.540716	TRUE
RL1125	chr2:90045000-90275000	TNT-hiPSC	Fibroblast	A	Lister	38F	2	0.124797	FALSE
RL1125	chr20:40320000-42085000	TNT-hiPSC	Fibroblast	A	Lister	38F	2	0.669722	TRUE
RL1125	chr20:53260000-54690000	TNT-hiPSC	Fibroblast	A	Lister	38F	2	0.599126	TRUE
RL1125	chr21:31445000-32885000	TNT-hiPSC	Fibroblast	A	Lister	38F	2	0.518587	FALSE
RL1125	chr22:47575000-50160000	TNT-hiPSC	Fibroblast	A	Lister	38F	2	0.763848	TRUE
RL1125	chr3:60000-3100000	TNT-hiPSC	Fibroblast	A	Lister	38F	2		TRUE
RL1125	chr4:44725000-47450000	TNT-hiPSC	Fibroblast	A	Lister	38F	2	0.875821	TRUE
RL1125	chr4:63640000-65150000	TNT-hiPSC	Fibroblast	A	Lister	38F	2	0.964647	TRUE
RL1125	chr5:20305000-21510000	TNT-hiPSC	Fibroblast	A	Lister	38F	2	0.994295	TRUE
RL1125	chr5:21625000-25075000	TNT-hiPSC	Fibroblast	A	Lister	38F	2	1	TRUE
RL1125	chr5:25850000-26875000	TNT-hiPSC	Fibroblast	A	Lister	38F	2	0.602708	TRUE
RL1125	chr5:27645000-28865000	TNT-hiPSC	Fibroblast	A	Lister	38F	2	0.635424	TRUE
RL1125	chr6:64435000-68330000	TNT-hiPSC	Fibroblast	A	Lister	38F	2		TRUE
RL1125	chr6:61895000-64285000	TNT-hiPSC	Fibroblast	A	Lister	38F	2		TRUE
RL1125	chr7:152835000-154735000	TNT-hiPSC	Fibroblast	A	Lister	38F	2	0.840679	TRUE
RL1125	chr7:157220000-158395000	TNT-hiPSC	Fibroblast	A	Lister	38F	2	0.309512	TRUE
RL1125	chr7:4330000-4700000	TNT-hiPSC	Fibroblast	A	Lister	38F	2	0.930098	FALSE
RL1125	chr8:1995000-4850000	TNT-hiPSC	Fibroblast	A	Lister	38F	2		TRUE
RL1125	chr8:136815000-140690000	TNT-hiPSC	Fibroblast	A	Lister	38F	2	0.37032	TRUE
RL1125	chr8:47820000-48180000	TNT-hiPSC	Fibroblast	A	Lister	38F	2	0.122148	FALSE
RL1125	chr9:975000-1715000	TNT-hiPSC	Fibroblast	A	Lister	38F	2	0.465569	FALSE
RL1751_1771	chr1:49365000-50570000	Primed-hiPSC	Fibroblast	A	Lister	32F	2	0.82224	FALSE
RL1751_1771	chr1:2370000-3505000	Primed-hiPSC	Fibroblast	A	Lister	32F	2	0.58938	FALSE
RL1751_1771	chr1:3980000-5925000	Primed-hiPSC	Fibroblast	A	Lister	32F	2	0.715109	TRUE
RL1751_1771	chr1:152085000-152955000	Primed-hiPSC	Fibroblast	A	Lister	32F	2	0.663392	FALSE
RL1751_1771	chr10:37065000-38300000	Primed-hiPSC	Fibroblast	A	Lister	32F	2	0.687365	FALSE
RL1751_1771	chr10:131980000-133695000	Primed-hiPSC	Fibroblast	A	Lister	32F	2	0.605312	TRUE
RL1751_1771	chr10:38425000-38750000	Primed-hiPSC	Fibroblast	A	Lister	32F	2	0.395587	FALSE
RL1751_1771	chr11:49220000-49750000	Primed-hiPSC	Fibroblast	A	Lister	32F	2	0.291222	FALSE
RL1751_1771	chr12:38705000-39685000	Primed-hiPSC	Fibroblast	A	Lister	32F	2	0.102307	FALSE
RL1751_1771	chr12:125995000-131275000	Primed-hiPSC	Fibroblast	A	Lister	32F	2	0.570336	TRUE
RL1751_1771	chr14:101370000-101520000	Primed-hiPSC	Fibroblast	A	Lister	32F	2	1	TRUE
RL1751_1771	chr16:7880000-8625000	Primed-hiPSC	Fibroblast	A	Lister	32F	2	0.233611	TRUE
RL1751_1771	chr16:5545000-7715000	Primed-hiPSC	Fibroblast	A	Lister	32F	2	0.832292	TRUE
RL1751_1771	chr17:10745000-11870000	Primed-hiPSC	Fibroblast	A	Lister	32F	2	0.450545	TRUE
RL1751_1771	chr17:21650000-21870000	Primed-hiPSC	Fibroblast	A	Lister	32F	2	0.159166	TRUE
RL1751_1771	chr18:75470000-76735000	Primed-hiPSC	Fibroblast	A	Lister	32F	2	0.445091	TRUE
RL1751_1771	chr18:14135000-15045000	Primed-hiPSC	Fibroblast	A	Lister	32F	2	0.582899	FALSE
RL1751_1771	chr19:14905000-15185000	Primed-hiPSC	Fibroblast	A	Lister	32F	2	0.481656	FALSE
RL1751_1771	chr19:28335000-29295000	Primed-hiPSC	Fibroblast	A	Lister	32F	2		TRUE
RL1751_1771	chr19:43075000-43850000	Primed-hiPSC	Fibroblast	A	Lister	32F	2	0.350047	FALSE
RL1751_1771	chr2:114715000-117750000	Primed-hiPSC	Fibroblast	A	Lister	32F	2	0.747027	TRUE
RL1751_1771	chr2:125565000-127325000	Primed-hiPSC	Fibroblast	A	Lister	32F	2	0.451488	TRUE
RL1751_1771	chr2:90045000-90275000	Primed-hiPSC	Fibroblast	A	Lister	32F	2	0.17953	FALSE
RL1751_1771	chr20:40320000-42085000	Primed-hiPSC	Fibroblast	A	Lister	32F	2	0.592575	TRUE
RL1751_1771	chr20:53260000-54690000	Primed-hiPSC	Fibroblast	A	Lister	32F	2	0.662287	TRUE
RL1751_1771	chr21:31445000-32885000	Primed-hiPSC	Fibroblast	A	Lister	32F	2	0.553337	FALSE
RL1751_1771	chr22:47575000-50160000	Primed-hiPSC	Fibroblast	A	Lister	32F	2	0.768506	TRUE
RL1751_1771	chr3:60000-3100000	Primed-hiPSC	Fibroblast	A	Lister	32F	2		TRUE
RL1751_1771	chr4:44725000-47450000	Primed-hiPSC	Fibroblast	A	Lister	32F	2	0.739949	TRUE
RL1751_1771	chr4:63640000-65150000	Primed-hiPSC	Fibroblast	A	Lister	32F	2	0.859993	TRUE
RL1751_1771	chr5:20305000-21510000	Primed-hiPSC	Fibroblast	A	Lister	32F	2	0.887598	TRUE
RL1751_1771	chr5:21625000-25075000	Primed-hiPSC	Fibroblast	A	Lister	32F	2	1	TRUE
RL1751_1771	chr5:25850000-26875000	Primed-hiPSC	Fibroblast	A	Lister	32F	2	0.584909	TRUE
RL1751_1771	chr5:27645000-28865000	Primed-hiPSC	Fibroblast	A	Lister	32F	2	0.70206	TRUE
RL1751_1771	chr6:64435000-68330000	Primed-hiPSC	Fibroblast	A	Lister	32F	2		TRUE
RL1751_1771	chr6:61895000-64285000	Primed-hiPSC	Fibroblast	A	Lister	32F	2		TRUE
RL1751_1771	chr7:152835000-154735000	Primed-hiPSC	Fibroblast	A	Lister	32F	2	0.815542	TRUE
RL1751_1771	chr7:157220000-158395000	Primed-hiPSC	Fibroblast	A	Lister	32F	2	0.0954269	TRUE
RL1751_1771	chr7:4330000-4700000	Primed-hiPSC	Fibroblast	A	Lister	32F	2	0.706066	FALSE
RL1751_1771	chr8:1995000-4850000	Primed-hiPSC	Fibroblast	A	Lister	32F	2		TRUE
RL1751_1771	chr8:136815000-140690000	Primed-hiPSC	Fibroblast	A	Lister	32F	2	0.387558	TRUE
RL1751_1771	chr8:47820000-48180000	Primed-hiPSC	Fibroblast	A	Lister	32F	2	0.0859279	FALSE
RL1751_1771	chr9:975000-1715000	Primed-hiPSC	Fibroblast	A	Lister	32F	2	0.490022	FALSE
RL417	chr1:49365000-50570000	Primed-hiPSC	Fibroblast	A	Lister	32F	2	1	FALSE
RL417	chr1:2370000-3505000	Primed-hiPSC	Fibroblast	A	Lister	32F	2	0.684412	FALSE
RL417	chr1:3980000-5925000	Primed-hiPSC	Fibroblast	A	Lister	32F	2	0.838042	TRUE
RL417	chr1:152085000-152955000	Primed-hiPSC	Fibroblast	A	Lister	32F	2	0.693643	FALSE
RL417	chr10:37065000-38300000	Primed-hiPSC	Fibroblast	A	Lister	32F	2	0.846696	FALSE
RL417	chr10:131980000-133695000	Primed-hiPSC	Fibroblast	A	Lister	32F	2	0.660796	TRUE
RL417	chr10:38425000-38750000	Primed-hiPSC	Fibroblast	A	Lister	32F	2	0.346617	FALSE
RL417	chr11:49220000-49750000	Primed-hiPSC	Fibroblast	A	Lister	32F	2	0.277133	FALSE
RL417	chr12:38705000-39685000	Primed-hiPSC	Fibroblast	A	Lister	32F	2	0.114484	FALSE
RL417	chr12:125995000-131275000	Primed-hiPSC	Fibroblast	A	Lister	32F	2	0.625329	TRUE
RL417	chr14:101370000-101520000	Primed-hiPSC	Fibroblast	A	Lister	32F	2	0.928212	TRUE
RL417	chr16:7880000-8625000	Primed-hiPSC	Fibroblast	A	Lister	32F	2	0.216972	TRUE
RL417	chr16:5545000-7715000	Primed-hiPSC	Fibroblast	A	Lister	32F	2	0.890375	TRUE
RL417	chr17:10745000-11870000	Primed-hiPSC	Fibroblast	A	Lister	32F	2	0.591584	TRUE
RL417	chr17:21650000-21870000	Primed-hiPSC	Fibroblast	A	Lister	32F	2	0.206163	TRUE
RL417	chr18:75470000-76735000	Primed-hiPSC	Fibroblast	A	Lister	32F	2	0.558823	TRUE
RL417	chr18:14135000-15045000	Primed-hiPSC	Fibroblast	A	Lister	32F	2	0.771493	FALSE
RL417	chr19:14905000-15185000	Primed-hiPSC	Fibroblast	A	Lister	32F	2	0.505657	FALSE
RL417	chr19:28335000-29295000	Primed-hiPSC	Fibroblast	A	Lister	32F	2		TRUE
RL417	chr19:43075000-43850000	Primed-hiPSC	Fibroblast	A	Lister	32F	2	0.440198	FALSE
RL417	chr2:114715000-117750000	Primed-hiPSC	Fibroblast	A	Lister	32F	2	0.89988	TRUE
RL417	chr2:125565000-127325000	Primed-hiPSC	Fibroblast	A	Lister	32F	2	0.472664	TRUE
RL417	chr2:90045000-90275000	Primed-hiPSC	Fibroblast	A	Lister	32F	2	0.187352	FALSE
RL417	chr20:40320000-42085000	Primed-hiPSC	Fibroblast	A	Lister	32F	2	0.719667	TRUE
RL417	chr20:53260000-54690000	Primed-hiPSC	Fibroblast	A	Lister	32F	2	0.734448	TRUE
RL417	chr21:31445000-32885000	Primed-hiPSC	Fibroblast	A	Lister	32F	2	0.560656	FALSE
RL417	chr22:47575000-50160000	Primed-hiPSC	Fibroblast	A	Lister	32F	2	0.808342	TRUE
RL417	chr3:60000-3100000	Primed-hiPSC	Fibroblast	A	Lister	32F	2		TRUE
RL417	chr4:44725000-47450000	Primed-hiPSC	Fibroblast	A	Lister	32F	2	0.805366	TRUE
RL417	chr4:63640000-65150000	Primed-hiPSC	Fibroblast	A	Lister	32F	2	0.816776	TRUE
RL417	chr5:20305000-21510000	Primed-hiPSC	Fibroblast	A	Lister	32F	2	0.982134	TRUE
RL417	chr5:21625000-25075000	Primed-hiPSC	Fibroblast	A	Lister	32F	2	1	TRUE
RL417	chr5:25850000-26875000	Primed-hiPSC	Fibroblast	A	Lister	32F	2	0.42283	TRUE
RL417	chr5:27645000-28865000	Primed-hiPSC	Fibroblast	A	Lister	32F	2	0.297038	TRUE
RL417	chr6:64435000-68330000	Primed-hiPSC	Fibroblast	A	Lister	32F	2		TRUE
RL417	chr6:61895000-64285000	Primed-hiPSC	Fibroblast	A	Lister	32F	2		TRUE
RL417	chr7:152835000-154735000	Primed-hiPSC	Fibroblast	A	Lister	32F	2	0.835284	TRUE
RL417	chr7:157220000-158395000	Primed-hiPSC	Fibroblast	A	Lister	32F	2	0.361447	TRUE
RL417	chr7:4330000-4700000	Primed-hiPSC	Fibroblast	A	Lister	32F	2	0.875579	FALSE
RL417	chr8:1995000-4850000	Primed-hiPSC	Fibroblast	A	Lister	32F	2		TRUE
RL417	chr8:136815000-140690000	Primed-hiPSC	Fibroblast	A	Lister	32F	2	0.470236	TRUE
RL417	chr8:47820000-48180000	Primed-hiPSC	Fibroblast	A	Lister	32F	2	0.0747725	FALSE
RL417	chr9:975000-1715000	Primed-hiPSC	Fibroblast	A	Lister	32F	2	0.542006	FALSE
RL418	chr1:49365000-50570000	Primed-hiPSC	Fibroblast	A	Lister	32F	2	1	FALSE
RL418	chr1:2370000-3505000	Primed-hiPSC	Fibroblast	A	Lister	32F	2	0.749827	FALSE
RL418	chr1:3980000-5925000	Primed-hiPSC	Fibroblast	A	Lister	32F	2	0.863749	TRUE
RL418	chr1:152085000-152955000	Primed-hiPSC	Fibroblast	A	Lister	32F	2	0.633666	FALSE
RL418	chr10:37065000-38300000	Primed-hiPSC	Fibroblast	A	Lister	32F	2	0.862931	FALSE
RL418	chr10:131980000-133695000	Primed-hiPSC	Fibroblast	A	Lister	32F	2	0.595473	TRUE
RL418	chr10:38425000-38750000	Primed-hiPSC	Fibroblast	A	Lister	32F	2	0.349139	FALSE
RL418	chr11:49220000-49750000	Primed-hiPSC	Fibroblast	A	Lister	32F	2	0.235814	FALSE
RL418	chr12:38705000-39685000	Primed-hiPSC	Fibroblast	A	Lister	32F	2	0.105884	FALSE
RL418	chr12:125995000-131275000	Primed-hiPSC	Fibroblast	A	Lister	32F	2	0.558439	TRUE
RL418	chr14:101370000-101520000	Primed-hiPSC	Fibroblast	A	Lister	32F	2	0.996666	TRUE
RL418	chr16:7880000-8625000	Primed-hiPSC	Fibroblast	A	Lister	32F	2	0.0790468	TRUE
RL418	chr16:5545000-7715000	Primed-hiPSC	Fibroblast	A	Lister	32F	2	0.932096	TRUE
RL418	chr17:10745000-11870000	Primed-hiPSC	Fibroblast	A	Lister	32F	2	0.645063	TRUE
RL418	chr17:21650000-21870000	Primed-hiPSC	Fibroblast	A	Lister	32F	2	0.264152	TRUE
RL418	chr18:75470000-76735000	Primed-hiPSC	Fibroblast	A	Lister	32F	2	0.533036	TRUE
RL418	chr18:14135000-15045000	Primed-hiPSC	Fibroblast	A	Lister	32F	2	0.791227	FALSE
RL418	chr19:14905000-15185000	Primed-hiPSC	Fibroblast	A	Lister	32F	2	0.523223	FALSE
RL418	chr19:28335000-29295000	Primed-hiPSC	Fibroblast	A	Lister	32F	2		TRUE
RL418	chr19:43075000-43850000	Primed-hiPSC	Fibroblast	A	Lister	32F	2	0.544122	FALSE
RL418	chr2:114715000-117750000	Primed-hiPSC	Fibroblast	A	Lister	32F	2	0.843362	TRUE
RL418	chr2:125565000-127325000	Primed-hiPSC	Fibroblast	A	Lister	32F	2	0.423715	TRUE
RL418	chr2:90045000-90275000	Primed-hiPSC	Fibroblast	A	Lister	32F	2	0.0464273	FALSE
RL418	chr20:40320000-42085000	Primed-hiPSC	Fibroblast	A	Lister	32F	2	0.765896	TRUE
RL418	chr20:53260000-54690000	Primed-hiPSC	Fibroblast	A	Lister	32F	2	0.582276	TRUE
RL418	chr21:31445000-32885000	Primed-hiPSC	Fibroblast	A	Lister	32F	2	0.508462	FALSE
RL418	chr22:47575000-50160000	Primed-hiPSC	Fibroblast	A	Lister	32F	2	0.816065	TRUE
RL418	chr3:60000-3100000	Primed-hiPSC	Fibroblast	A	Lister	32F	2		TRUE
RL418	chr4:44725000-47450000	Primed-hiPSC	Fibroblast	A	Lister	32F	2	0.863199	TRUE
RL418	chr4:63640000-65150000	Primed-hiPSC	Fibroblast	A	Lister	32F	2	0.823927	TRUE
RL418	chr5:20305000-21510000	Primed-hiPSC	Fibroblast	A	Lister	32F	2	1	TRUE
RL418	chr5:21625000-25075000	Primed-hiPSC	Fibroblast	A	Lister	32F	2	1	TRUE
RL418	chr5:25850000-26875000	Primed-hiPSC	Fibroblast	A	Lister	32F	2	0.439367	TRUE
RL418	chr5:27645000-28865000	Primed-hiPSC	Fibroblast	A	Lister	32F	2	0.333262	TRUE
RL418	chr6:64435000-68330000	Primed-hiPSC	Fibroblast	A	Lister	32F	2		TRUE
RL418	chr6:61895000-64285000	Primed-hiPSC	Fibroblast	A	Lister	32F	2		TRUE
RL418	chr7:152835000-154735000	Primed-hiPSC	Fibroblast	A	Lister	32F	2	0.83208	TRUE
RL418	chr7:157220000-158395000	Primed-hiPSC	Fibroblast	A	Lister	32F	2	0.29025	TRUE
RL418	chr7:4330000-4700000	Primed-hiPSC	Fibroblast	A	Lister	32F	2	0.760168	FALSE
RL418	chr8:1995000-4850000	Primed-hiPSC	Fibroblast	A	Lister	32F	2		TRUE
RL418	chr8:136815000-140690000	Primed-hiPSC	Fibroblast	A	Lister	32F	2	0.426527	TRUE
RL418	chr8:47820000-48180000	Primed-hiPSC	Fibroblast	A	Lister	32F	2	0.0851825	FALSE
RL418	chr9:975000-1715000	Primed-hiPSC	Fibroblast	A	Lister	32F	2	0.542694	FALSE
RL703	chr1:49365000-50570000	Primed-hiPSC	Fibroblast	A	Lister	38F	2	0.988038	FALSE
RL703	chr1:2370000-3505000	Primed-hiPSC	Fibroblast	A	Lister	38F	2	0.532001	FALSE
RL703	chr1:3980000-5925000	Primed-hiPSC	Fibroblast	A	Lister	38F	2	0.801964	TRUE
RL703	chr1:152085000-152955000	Primed-hiPSC	Fibroblast	A	Lister	38F	2	0.624375	FALSE
RL703	chr10:37065000-38300000	Primed-hiPSC	Fibroblast	A	Lister	38F	2	0.811982	FALSE
RL703	chr10:131980000-133695000	Primed-hiPSC	Fibroblast	A	Lister	38F	2	0.623383	TRUE
RL703	chr10:38425000-38750000	Primed-hiPSC	Fibroblast	A	Lister	38F	2	0.333717	FALSE
RL703	chr11:49220000-49750000	Primed-hiPSC	Fibroblast	A	Lister	38F	2	0.135822	FALSE
RL703	chr12:38705000-39685000	Primed-hiPSC	Fibroblast	A	Lister	38F	2	0.0769888	FALSE
RL703	chr12:125995000-131275000	Primed-hiPSC	Fibroblast	A	Lister	38F	2	0.488146	TRUE
RL703	chr14:101370000-101520000	Primed-hiPSC	Fibroblast	A	Lister	38F	2	0.730849	TRUE
RL703	chr16:7880000-8625000	Primed-hiPSC	Fibroblast	A	Lister	38F	2	0.341471	TRUE
RL703	chr16:5545000-7715000	Primed-hiPSC	Fibroblast	A	Lister	38F	2	0.8946	TRUE
RL703	chr17:10745000-11870000	Primed-hiPSC	Fibroblast	A	Lister	38F	2	0.499778	TRUE
RL703	chr17:21650000-21870000	Primed-hiPSC	Fibroblast	A	Lister	38F	2	0.253346	TRUE
RL703	chr18:75470000-76735000	Primed-hiPSC	Fibroblast	A	Lister	38F	2	0.470801	TRUE
RL703	chr18:14135000-15045000	Primed-hiPSC	Fibroblast	A	Lister	38F	2	0.741206	FALSE
RL703	chr19:14905000-15185000	Primed-hiPSC	Fibroblast	A	Lister	38F	2	0.45778	FALSE
RL703	chr19:28335000-29295000	Primed-hiPSC	Fibroblast	A	Lister	38F	2		TRUE
RL703	chr19:43075000-43850000	Primed-hiPSC	Fibroblast	A	Lister	38F	2	0.503627	FALSE
RL703	chr2:114715000-117750000	Primed-hiPSC	Fibroblast	A	Lister	38F	2	0.828208	TRUE
RL703	chr2:125565000-127325000	Primed-hiPSC	Fibroblast	A	Lister	38F	2	0.48889	TRUE
RL703	chr2:90045000-90275000	Primed-hiPSC	Fibroblast	A	Lister	38F	2	0.113066	FALSE
RL703	chr20:40320000-42085000	Primed-hiPSC	Fibroblast	A	Lister	38F	2	0.632518	TRUE
RL703	chr20:53260000-54690000	Primed-hiPSC	Fibroblast	A	Lister	38F	2	0.598312	TRUE
RL703	chr21:31445000-32885000	Primed-hiPSC	Fibroblast	A	Lister	38F	2	0.486778	FALSE
RL703	chr22:47575000-50160000	Primed-hiPSC	Fibroblast	A	Lister	38F	2	0.747076	TRUE
RL703	chr3:60000-3100000	Primed-hiPSC	Fibroblast	A	Lister	38F	2		TRUE
RL703	chr4:44725000-47450000	Primed-hiPSC	Fibroblast	A	Lister	38F	2	0.909657	TRUE
RL703	chr4:63640000-65150000	Primed-hiPSC	Fibroblast	A	Lister	38F	2	0.975059	TRUE
RL703	chr5:20305000-21510000	Primed-hiPSC	Fibroblast	A	Lister	38F	2	1	TRUE
RL703	chr5:21625000-25075000	Primed-hiPSC	Fibroblast	A	Lister	38F	2	1	TRUE
RL703	chr5:25850000-26875000	Primed-hiPSC	Fibroblast	A	Lister	38F	2	0.529805	TRUE
RL703	chr5:27645000-28865000	Primed-hiPSC	Fibroblast	A	Lister	38F	2	0.492567	TRUE
RL703	chr6:64435000-68330000	Primed-hiPSC	Fibroblast	A	Lister	38F	2		TRUE
RL703	chr6:61895000-64285000	Primed-hiPSC	Fibroblast	A	Lister	38F	2		TRUE
RL703	chr7:152835000-154735000	Primed-hiPSC	Fibroblast	A	Lister	38F	2	0.825566	TRUE
RL703	chr7:157220000-158395000	Primed-hiPSC	Fibroblast	A	Lister	38F	2	0.319426	TRUE
RL703	chr7:4330000-4700000	Primed-hiPSC	Fibroblast	A	Lister	38F	2	0.890178	FALSE
RL703	chr8:1995000-4850000	Primed-hiPSC	Fibroblast	A	Lister	38F	2		TRUE
RL703	chr8:136815000-140690000	Primed-hiPSC	Fibroblast	A	Lister	38F	2	0.368916	TRUE
RL703	chr8:47820000-48180000	Primed-hiPSC	Fibroblast	A	Lister	38F	2	0.0396559	FALSE
RL703	chr9:975000-1715000	Primed-hiPSC	Fibroblast	A	Lister	38F	2	0.472798	FALSE
RL837	chr1:49365000-50570000	NtP-hiPSC	Fibroblast	A	Lister	38F	2	1	FALSE
RL837	chr1:2370000-3505000	NtP-hiPSC	Fibroblast	A	Lister	38F	2	0.680461	FALSE
RL837	chr1:3980000-5925000	NtP-hiPSC	Fibroblast	A	Lister	38F	2	0.84229	TRUE
RL837	chr1:152085000-152955000	NtP-hiPSC	Fibroblast	A	Lister	38F	2	0.630935	FALSE
RL837	chr10:37065000-38300000	NtP-hiPSC	Fibroblast	A	Lister	38F	2	0.843862	FALSE
RL837	chr10:131980000-133695000	NtP-hiPSC	Fibroblast	A	Lister	38F	2	0.735389	TRUE
RL837	chr10:38425000-38750000	NtP-hiPSC	Fibroblast	A	Lister	38F	2	0.0927266	FALSE
RL837	chr11:49220000-49750000	NtP-hiPSC	Fibroblast	A	Lister	38F	2	0.109078	FALSE
RL837	chr12:38705000-39685000	NtP-hiPSC	Fibroblast	A	Lister	38F	2	0.0959734	FALSE
RL837	chr12:125995000-131275000	NtP-hiPSC	Fibroblast	A	Lister	38F	2	0.623273	TRUE
RL837	chr14:101370000-101520000	NtP-hiPSC	Fibroblast	A	Lister	38F	2	0.871648	TRUE
RL837	chr16:7880000-8625000	NtP-hiPSC	Fibroblast	A	Lister	38F	2	0.399173	TRUE
RL837	chr16:5545000-7715000	NtP-hiPSC	Fibroblast	A	Lister	38F	2	0.878506	TRUE
RL837	chr17:10745000-11870000	NtP-hiPSC	Fibroblast	A	Lister	38F	2	0.558272	TRUE
RL837	chr17:21650000-21870000	NtP-hiPSC	Fibroblast	A	Lister	38F	2	0.0389914	TRUE
RL837	chr18:75470000-76735000	NtP-hiPSC	Fibroblast	A	Lister	38F	2	0.51142	TRUE
RL837	chr18:14135000-15045000	NtP-hiPSC	Fibroblast	A	Lister	38F	2	0.645531	FALSE
RL837	chr19:14905000-15185000	NtP-hiPSC	Fibroblast	A	Lister	38F	2	0.481233	FALSE
RL837	chr19:28335000-29295000	NtP-hiPSC	Fibroblast	A	Lister	38F	2		TRUE
RL837	chr19:43075000-43850000	NtP-hiPSC	Fibroblast	A	Lister	38F	2	0.512267	FALSE
RL837	chr2:114715000-117750000	NtP-hiPSC	Fibroblast	A	Lister	38F	2	0.826471	TRUE
RL837	chr2:125565000-127325000	NtP-hiPSC	Fibroblast	A	Lister	38F	2	0.547613	TRUE
RL837	chr2:90045000-90275000	NtP-hiPSC	Fibroblast	A	Lister	38F	2	0.178231	FALSE
RL837	chr20:40320000-42085000	NtP-hiPSC	Fibroblast	A	Lister	38F	2	0.619074	TRUE
RL837	chr20:53260000-54690000	NtP-hiPSC	Fibroblast	A	Lister	38F	2	0.774293	TRUE
RL837	chr21:31445000-32885000	NtP-hiPSC	Fibroblast	A	Lister	38F	2	0.534531	FALSE
RL837	chr22:47575000-50160000	NtP-hiPSC	Fibroblast	A	Lister	38F	2	0.850883	TRUE
RL837	chr3:60000-3100000	NtP-hiPSC	Fibroblast	A	Lister	38F	2		TRUE
RL837	chr4:44725000-47450000	NtP-hiPSC	Fibroblast	A	Lister	38F	2	0.834307	TRUE
RL837	chr4:63640000-65150000	NtP-hiPSC	Fibroblast	A	Lister	38F	2	0.903874	TRUE
RL837	chr5:20305000-21510000	NtP-hiPSC	Fibroblast	A	Lister	38F	2	0.976699	TRUE
RL837	chr5:21625000-25075000	NtP-hiPSC	Fibroblast	A	Lister	38F	2	1	TRUE
RL837	chr5:25850000-26875000	NtP-hiPSC	Fibroblast	A	Lister	38F	2	0.6695	TRUE
RL837	chr5:27645000-28865000	NtP-hiPSC	Fibroblast	A	Lister	38F	2	0.642867	TRUE
RL837	chr6:64435000-68330000	NtP-hiPSC	Fibroblast	A	Lister	38F	2		TRUE
RL837	chr6:61895000-64285000	NtP-hiPSC	Fibroblast	A	Lister	38F	2		TRUE
RL837	chr7:152835000-154735000	NtP-hiPSC	Fibroblast	A	Lister	38F	2	0.77884	TRUE
RL837	chr7:157220000-158395000	NtP-hiPSC	Fibroblast	A	Lister	38F	2	0.388127	TRUE
RL837	chr7:4330000-4700000	NtP-hiPSC	Fibroblast	A	Lister	38F	2	0.920158	FALSE
RL837	chr8:1995000-4850000	NtP-hiPSC	Fibroblast	A	Lister	38F	2		TRUE
RL837	chr8:136815000-140690000	NtP-hiPSC	Fibroblast	A	Lister	38F	2	0.419079	TRUE
RL837	chr8:47820000-48180000	NtP-hiPSC	Fibroblast	A	Lister	38F	2	0.0904223	FALSE
RL837	chr9:975000-1715000	NtP-hiPSC	Fibroblast	A	Lister	38F	2	0.464434	FALSE
RL936	chr1:49365000-50570000	NtP-hiPSC	Fibroblast	A	Lister	32F	2	1	FALSE
RL936	chr1:2370000-3505000	NtP-hiPSC	Fibroblast	A	Lister	32F	2	0.632275	FALSE
RL936	chr1:3980000-5925000	NtP-hiPSC	Fibroblast	A	Lister	32F	2	0.843793	TRUE
RL936	chr1:152085000-152955000	NtP-hiPSC	Fibroblast	A	Lister	32F	2	0.602552	FALSE
RL936	chr10:37065000-38300000	NtP-hiPSC	Fibroblast	A	Lister	32F	2	0.772265	FALSE
RL936	chr10:131980000-133695000	NtP-hiPSC	Fibroblast	A	Lister	32F	2	0.595823	TRUE
RL936	chr10:38425000-38750000	NtP-hiPSC	Fibroblast	A	Lister	32F	2	0.376292	FALSE
RL936	chr11:49220000-49750000	NtP-hiPSC	Fibroblast	A	Lister	32F	2	0.209348	FALSE
RL936	chr12:38705000-39685000	NtP-hiPSC	Fibroblast	A	Lister	32F	2	0.1177	FALSE
RL936	chr12:125995000-131275000	NtP-hiPSC	Fibroblast	A	Lister	32F	2	0.465179	TRUE
RL936	chr14:101370000-101520000	NtP-hiPSC	Fibroblast	A	Lister	32F	2	0.48426	TRUE
RL936	chr16:7880000-8625000	NtP-hiPSC	Fibroblast	A	Lister	32F	2	0.428658	TRUE
RL936	chr16:5545000-7715000	NtP-hiPSC	Fibroblast	A	Lister	32F	2	0.860942	TRUE
RL936	chr17:10745000-11870000	NtP-hiPSC	Fibroblast	A	Lister	32F	2	0.486237	TRUE
RL936	chr17:21650000-21870000	NtP-hiPSC	Fibroblast	A	Lister	32F	2	0.0451546	TRUE
RL936	chr18:75470000-76735000	NtP-hiPSC	Fibroblast	A	Lister	32F	2	0.503407	TRUE
RL936	chr18:14135000-15045000	NtP-hiPSC	Fibroblast	A	Lister	32F	2	0.686672	FALSE
RL936	chr19:14905000-15185000	NtP-hiPSC	Fibroblast	A	Lister	32F	2	0.563219	FALSE
RL936	chr19:28335000-29295000	NtP-hiPSC	Fibroblast	A	Lister	32F	2		TRUE
RL936	chr19:43075000-43850000	NtP-hiPSC	Fibroblast	A	Lister	32F	2	0.44841	FALSE
RL936	chr2:114715000-117750000	NtP-hiPSC	Fibroblast	A	Lister	32F	2	0.860326	TRUE
RL936	chr2:125565000-127325000	NtP-hiPSC	Fibroblast	A	Lister	32F	2	0.460502	TRUE
RL936	chr2:90045000-90275000	NtP-hiPSC	Fibroblast	A	Lister	32F	2	0.0472066	FALSE
RL936	chr20:40320000-42085000	NtP-hiPSC	Fibroblast	A	Lister	32F	2	0.61621	TRUE
RL936	chr20:53260000-54690000	NtP-hiPSC	Fibroblast	A	Lister	32F	2	0.711717	TRUE
RL936	chr21:31445000-32885000	NtP-hiPSC	Fibroblast	A	Lister	32F	2	0.490396	FALSE
RL936	chr22:47575000-50160000	NtP-hiPSC	Fibroblast	A	Lister	32F	2	0.713487	TRUE
RL936	chr3:60000-3100000	NtP-hiPSC	Fibroblast	A	Lister	32F	2		TRUE
RL936	chr4:44725000-47450000	NtP-hiPSC	Fibroblast	A	Lister	32F	2	0.813839	TRUE
RL936	chr4:63640000-65150000	NtP-hiPSC	Fibroblast	A	Lister	32F	2	0.913434	TRUE
RL936	chr5:20305000-21510000	NtP-hiPSC	Fibroblast	A	Lister	32F	2	0.924123	TRUE
RL936	chr5:21625000-25075000	NtP-hiPSC	Fibroblast	A	Lister	32F	2	1	TRUE
RL936	chr5:25850000-26875000	NtP-hiPSC	Fibroblast	A	Lister	32F	2	0.504872	TRUE
RL936	chr5:27645000-28865000	NtP-hiPSC	Fibroblast	A	Lister	32F	2	0.591749	TRUE
RL936	chr6:64435000-68330000	NtP-hiPSC	Fibroblast	A	Lister	32F	2		TRUE
RL936	chr6:61895000-64285000	NtP-hiPSC	Fibroblast	A	Lister	32F	2		TRUE
RL936	chr7:152835000-154735000	NtP-hiPSC	Fibroblast	A	Lister	32F	2	0.836463	TRUE
RL936	chr7:157220000-158395000	NtP-hiPSC	Fibroblast	A	Lister	32F	2	0.408393	TRUE
RL936	chr7:4330000-4700000	NtP-hiPSC	Fibroblast	A	Lister	32F	2	0.805833	FALSE
RL936	chr8:1995000-4850000	NtP-hiPSC	Fibroblast	A	Lister	32F	2		TRUE
RL936	chr8:136815000-140690000	NtP-hiPSC	Fibroblast	A	Lister	32F	2	0.394507	TRUE
RL936	chr8:47820000-48180000	NtP-hiPSC	Fibroblast	A	Lister	32F	2	0.143874	FALSE
RL936	chr9:975000-1715000	NtP-hiPSC	Fibroblast	A	Lister	32F	2	0.467508	FALSE
RL937	chr1:49365000-50570000	NtP-hiPSC	Fibroblast	A	Lister	38F	2	1	FALSE
RL937	chr1:2370000-3505000	NtP-hiPSC	Fibroblast	A	Lister	38F	2	0.606646	FALSE
RL937	chr1:3980000-5925000	NtP-hiPSC	Fibroblast	A	Lister	38F	2	0.923854	TRUE
RL937	chr1:152085000-152955000	NtP-hiPSC	Fibroblast	A	Lister	38F	2	0.661858	FALSE
RL937	chr10:37065000-38300000	NtP-hiPSC	Fibroblast	A	Lister	38F	2	0.880736	FALSE
RL937	chr10:131980000-133695000	NtP-hiPSC	Fibroblast	A	Lister	38F	2	0.683459	TRUE
RL937	chr10:38425000-38750000	NtP-hiPSC	Fibroblast	A	Lister	38F	2	0.255888	FALSE
RL937	chr11:49220000-49750000	NtP-hiPSC	Fibroblast	A	Lister	38F	2	0.433334	FALSE
RL937	chr12:38705000-39685000	NtP-hiPSC	Fibroblast	A	Lister	38F	2	0.0502917	FALSE
RL937	chr12:125995000-131275000	NtP-hiPSC	Fibroblast	A	Lister	38F	2	0.584347	TRUE
RL937	chr14:101370000-101520000	NtP-hiPSC	Fibroblast	A	Lister	38F	2	0.926498	TRUE
RL937	chr16:7880000-8625000	NtP-hiPSC	Fibroblast	A	Lister	38F	2	0.39666	TRUE
RL937	chr16:5545000-7715000	NtP-hiPSC	Fibroblast	A	Lister	38F	2	0.872949	TRUE
RL937	chr17:10745000-11870000	NtP-hiPSC	Fibroblast	A	Lister	38F	2	0.253221	TRUE
RL937	chr17:21650000-21870000	NtP-hiPSC	Fibroblast	A	Lister	38F	2	0.0497179	TRUE
RL937	chr18:75470000-76735000	NtP-hiPSC	Fibroblast	A	Lister	38F	2	0.560243	TRUE
RL937	chr18:14135000-15045000	NtP-hiPSC	Fibroblast	A	Lister	38F	2	0.763564	FALSE
RL937	chr19:14905000-15185000	NtP-hiPSC	Fibroblast	A	Lister	38F	2	0.433207	FALSE
RL937	chr19:28335000-29295000	NtP-hiPSC	Fibroblast	A	Lister	38F	2		TRUE
RL937	chr19:43075000-43850000	NtP-hiPSC	Fibroblast	A	Lister	38F	2	0.394328	FALSE
RL937	chr2:114715000-117750000	NtP-hiPSC	Fibroblast	A	Lister	38F	2	0.776576	TRUE
RL937	chr2:125565000-127325000	NtP-hiPSC	Fibroblast	A	Lister	38F	2	0.560012	TRUE
RL937	chr2:90045000-90275000	NtP-hiPSC	Fibroblast	A	Lister	38F	2	0.0867417	FALSE
RL937	chr20:40320000-42085000	NtP-hiPSC	Fibroblast	A	Lister	38F	2	0.671856	TRUE
RL937	chr20:53260000-54690000	NtP-hiPSC	Fibroblast	A	Lister	38F	2	0.634641	TRUE
RL937	chr21:31445000-32885000	NtP-hiPSC	Fibroblast	A	Lister	38F	2	0.58038	FALSE
RL937	chr22:47575000-50160000	NtP-hiPSC	Fibroblast	A	Lister	38F	2	0.823319	TRUE
RL937	chr3:60000-3100000	NtP-hiPSC	Fibroblast	A	Lister	38F	2		TRUE
RL937	chr4:44725000-47450000	NtP-hiPSC	Fibroblast	A	Lister	38F	2	0.84624	TRUE
RL937	chr4:63640000-65150000	NtP-hiPSC	Fibroblast	A	Lister	38F	2	0.993116	TRUE
RL937	chr5:20305000-21510000	NtP-hiPSC	Fibroblast	A	Lister	38F	2	0.978368	TRUE
RL937	chr5:21625000-25075000	NtP-hiPSC	Fibroblast	A	Lister	38F	2	1	TRUE
RL937	chr5:25850000-26875000	NtP-hiPSC	Fibroblast	A	Lister	38F	2	0.628519	TRUE
RL937	chr5:27645000-28865000	NtP-hiPSC	Fibroblast	A	Lister	38F	2	0.679801	TRUE
RL937	chr6:64435000-68330000	NtP-hiPSC	Fibroblast	A	Lister	38F	2		TRUE
RL937	chr6:61895000-64285000	NtP-hiPSC	Fibroblast	A	Lister	38F	2		TRUE
RL937	chr7:152835000-154735000	NtP-hiPSC	Fibroblast	A	Lister	38F	2	0.781192	TRUE
RL937	chr7:157220000-158395000	NtP-hiPSC	Fibroblast	A	Lister	38F	2	0.20046	TRUE
RL937	chr7:4330000-4700000	NtP-hiPSC	Fibroblast	A	Lister	38F	2	0.930969	FALSE
RL937	chr8:1995000-4850000	NtP-hiPSC	Fibroblast	A	Lister	38F	2		TRUE
RL937	chr8:136815000-140690000	NtP-hiPSC	Fibroblast	A	Lister	38F	2	0.426936	TRUE
RL937	chr8:47820000-48180000	NtP-hiPSC	Fibroblast	A	Lister	38F	2	0.334475	FALSE
RL937	chr9:975000-1715000	NtP-hiPSC	Fibroblast	A	Lister	38F	2	0.520404	FALSE
SRS004213	chr1:49365000-50570000	hESC	ESC	Ecker	Ecker	H1	2	1	FALSE
SRS004213	chr1:2370000-3505000	hESC	ESC	Ecker	Ecker	H1	2	0.647701	FALSE
SRS004213	chr1:3980000-5925000	hESC	ESC	Ecker	Ecker	H1	2	0.890573	TRUE
SRS004213	chr1:152085000-152955000	hESC	ESC	Ecker	Ecker	H1	2	0.685054	FALSE
SRS004213	chr10:37065000-38300000	hESC	ESC	Ecker	Ecker	H1	2	0.809473	FALSE
SRS004213	chr10:131980000-133695000	hESC	ESC	Ecker	Ecker	H1	2	0.602307	TRUE
SRS004213	chr10:38425000-38750000	hESC	ESC	Ecker	Ecker	H1	2	0.129091	FALSE
SRS004213	chr11:49220000-49750000	hESC	ESC	Ecker	Ecker	H1	2	0	FALSE
SRS004213	chr12:38705000-39685000	hESC	ESC	Ecker	Ecker	H1	2	0	FALSE
SRS004213	chr12:125995000-131275000	hESC	ESC	Ecker	Ecker	H1	2	0.539199	TRUE
SRS004213	chr14:101370000-101520000	hESC	ESC	Ecker	Ecker	H1	2	0.977232	TRUE
SRS004213	chr16:7880000-8625000	hESC	ESC	Ecker	Ecker	H1	2	0.422832	TRUE
SRS004213	chr16:5545000-7715000	hESC	ESC	Ecker	Ecker	H1	2	0.863201	TRUE
SRS004213	chr17:10745000-11870000	hESC	ESC	Ecker	Ecker	H1	2	0.4795	TRUE
SRS004213	chr17:21650000-21870000	hESC	ESC	Ecker	Ecker	H1	2	0	TRUE
SRS004213	chr18:75470000-76735000	hESC	ESC	Ecker	Ecker	H1	2	0.498583	TRUE
SRS004213	chr18:14135000-15045000	hESC	ESC	Ecker	Ecker	H1	2	0.650266	FALSE
SRS004213	chr19:14905000-15185000	hESC	ESC	Ecker	Ecker	H1	2	0.452638	FALSE
SRS004213	chr19:28335000-29295000	hESC	ESC	Ecker	Ecker	H1	2		TRUE
SRS004213	chr19:43075000-43850000	hESC	ESC	Ecker	Ecker	H1	2	0.374008	FALSE
SRS004213	chr2:114715000-117750000	hESC	ESC	Ecker	Ecker	H1	2	0.821725	TRUE
SRS004213	chr2:125565000-127325000	hESC	ESC	Ecker	Ecker	H1	2	0.519532	TRUE
SRS004213	chr2:90045000-90275000	hESC	ESC	Ecker	Ecker	H1	2	0.139273	FALSE
SRS004213	chr20:40320000-42085000	hESC	ESC	Ecker	Ecker	H1	2	0.627468	TRUE
SRS004213	chr20:53260000-54690000	hESC	ESC	Ecker	Ecker	H1	2	0.694895	TRUE
SRS004213	chr21:31445000-32885000	hESC	ESC	Ecker	Ecker	H1	2	0.525285	FALSE
SRS004213	chr22:47575000-50160000	hESC	ESC	Ecker	Ecker	H1	2	0.758064	TRUE
SRS004213	chr3:60000-3100000	hESC	ESC	Ecker	Ecker	H1	2		TRUE
SRS004213	chr4:44725000-47450000	hESC	ESC	Ecker	Ecker	H1	2	0.756551	TRUE
SRS004213	chr4:63640000-65150000	hESC	ESC	Ecker	Ecker	H1	2	0.879352	TRUE
SRS004213	chr5:20305000-21510000	hESC	ESC	Ecker	Ecker	H1	2	0.920873	TRUE
SRS004213	chr5:21625000-25075000	hESC	ESC	Ecker	Ecker	H1	2	0.999588	TRUE
SRS004213	chr5:25850000-26875000	hESC	ESC	Ecker	Ecker	H1	2	0.58758	TRUE
SRS004213	chr5:27645000-28865000	hESC	ESC	Ecker	Ecker	H1	2	0.70191	TRUE
SRS004213	chr6:64435000-68330000	hESC	ESC	Ecker	Ecker	H1	2		TRUE
SRS004213	chr6:61895000-64285000	hESC	ESC	Ecker	Ecker	H1	2		TRUE
SRS004213	chr7:152835000-154735000	hESC	ESC	Ecker	Ecker	H1	2	0.748882	TRUE
SRS004213	chr7:157220000-158395000	hESC	ESC	Ecker	Ecker	H1	2	0.350523	TRUE
SRS004213	chr7:4330000-4700000	hESC	ESC	Ecker	Ecker	H1	2	0.921771	FALSE
SRS004213	chr8:1995000-4850000	hESC	ESC	Ecker	Ecker	H1	2		TRUE
SRS004213	chr8:136815000-140690000	hESC	ESC	Ecker	Ecker	H1	2	0.42102	TRUE
SRS004213	chr8:47820000-48180000	hESC	ESC	Ecker	Ecker	H1	2	0	FALSE
SRS004213	chr9:975000-1715000	hESC	ESC	Ecker	Ecker	H1	2	0.449404	FALSE
SRS114877	chr1:49365000-50570000	hESC	ESC	Ecker	Ecker	H9	2	0.77696	FALSE
SRS114877	chr1:2370000-3505000	hESC	ESC	Ecker	Ecker	H9	2	0.664851	FALSE
SRS114877	chr1:3980000-5925000	hESC	ESC	Ecker	Ecker	H9	2	0.751432	TRUE
SRS114877	chr1:152085000-152955000	hESC	ESC	Ecker	Ecker	H9	2	0.687067	FALSE
SRS114877	chr10:37065000-38300000	hESC	ESC	Ecker	Ecker	H9	2	0.896325	FALSE
SRS114877	chr10:131980000-133695000	hESC	ESC	Ecker	Ecker	H9	2	0.626082	TRUE
SRS114877	chr10:38425000-38750000	hESC	ESC	Ecker	Ecker	H9	2	0.136375	FALSE
SRS114877	chr11:49220000-49750000	hESC	ESC	Ecker	Ecker	H9	2	0.421665	FALSE
SRS114877	chr12:38705000-39685000	hESC	ESC	Ecker	Ecker	H9	2	0.117267	FALSE
SRS114877	chr12:125995000-131275000	hESC	ESC	Ecker	Ecker	H9	2	0.637391	TRUE
SRS114877	chr14:101370000-101520000	hESC	ESC	Ecker	Ecker	H9	2	0.702065	TRUE
SRS114877	chr16:7880000-8625000	hESC	ESC	Ecker	Ecker	H9	2	0.408948	TRUE
SRS114877	chr16:5545000-7715000	hESC	ESC	Ecker	Ecker	H9	2	0.971051	TRUE
SRS114877	chr17:10745000-11870000	hESC	ESC	Ecker	Ecker	H9	2	0.528443	TRUE
SRS114877	chr17:21650000-21870000	hESC	ESC	Ecker	Ecker	H9	2	0.0755792	TRUE
SRS114877	chr18:75470000-76735000	hESC	ESC	Ecker	Ecker	H9	2	0.475308	TRUE
SRS114877	chr18:14135000-15045000	hESC	ESC	Ecker	Ecker	H9	2	0.963541	FALSE
SRS114877	chr19:14905000-15185000	hESC	ESC	Ecker	Ecker	H9	2	0.499391	FALSE
SRS114877	chr19:28335000-29295000	hESC	ESC	Ecker	Ecker	H9	2		TRUE
SRS114877	chr19:43075000-43850000	hESC	ESC	Ecker	Ecker	H9	2	0.437172	FALSE
SRS114877	chr2:114715000-117750000	hESC	ESC	Ecker	Ecker	H9	2	0.925199	TRUE
SRS114877	chr2:125565000-127325000	hESC	ESC	Ecker	Ecker	H9	2	0.613788	TRUE
SRS114877	chr2:90045000-90275000	hESC	ESC	Ecker	Ecker	H9	2	0.290777	FALSE
SRS114877	chr20:40320000-42085000	hESC	ESC	Ecker	Ecker	H9	2	0.754224	TRUE
SRS114877	chr20:53260000-54690000	hESC	ESC	Ecker	Ecker	H9	2	0.626198	TRUE
SRS114877	chr21:31445000-32885000	hESC	ESC	Ecker	Ecker	H9	2	0.507298	FALSE
SRS114877	chr22:47575000-50160000	hESC	ESC	Ecker	Ecker	H9	2	0.822688	TRUE
SRS114877	chr3:60000-3100000	hESC	ESC	Ecker	Ecker	H9	2		TRUE
SRS114877	chr4:44725000-47450000	hESC	ESC	Ecker	Ecker	H9	2	0.768407	TRUE
SRS114877	chr4:63640000-65150000	hESC	ESC	Ecker	Ecker	H9	2	0.913441	TRUE
SRS114877	chr5:20305000-21510000	hESC	ESC	Ecker	Ecker	H9	2	1	TRUE
SRS114877	chr5:21625000-25075000	hESC	ESC	Ecker	Ecker	H9	2	1	TRUE
SRS114877	chr5:25850000-26875000	hESC	ESC	Ecker	Ecker	H9	2	0.584136	TRUE
SRS114877	chr5:27645000-28865000	hESC	ESC	Ecker	Ecker	H9	2	0.643219	TRUE
SRS114877	chr6:64435000-68330000	hESC	ESC	Ecker	Ecker	H9	2		TRUE
SRS114877	chr6:61895000-64285000	hESC	ESC	Ecker	Ecker	H9	2		TRUE
SRS114877	chr7:152835000-154735000	hESC	ESC	Ecker	Ecker	H9	2	0.851263	TRUE
SRS114877	chr7:157220000-158395000	hESC	ESC	Ecker	Ecker	H9	2	0.370216	TRUE
SRS114877	chr7:4330000-4700000	hESC	ESC	Ecker	Ecker	H9	2	0.839874	FALSE
SRS114877	chr8:1995000-4850000	hESC	ESC	Ecker	Ecker	H9	2		TRUE
SRS114877	chr8:136815000-140690000	hESC	ESC	Ecker	Ecker	H9	2	0.39265	TRUE
SRS114877	chr8:47820000-48180000	hESC	ESC	Ecker	Ecker	H9	2	0.0385298	FALSE
SRS114877	chr9:975000-1715000	hESC	ESC	Ecker	Ecker	H9	2	0.542162	FALSE
SRS606777	chr1:49365000-50570000	hESC	ESC	Mitalipov	Mitalipov	hESC_1	2	0.969144	FALSE
SRS606777	chr1:2370000-3505000	hESC	ESC	Mitalipov	Mitalipov	hESC_1	2	0.69694	FALSE
SRS606777	chr1:3980000-5925000	hESC	ESC	Mitalipov	Mitalipov	hESC_1	2	0.787942	TRUE
SRS606777	chr1:152085000-152955000	hESC	ESC	Mitalipov	Mitalipov	hESC_1	2	0.652557	FALSE
SRS606777	chr10:37065000-38300000	hESC	ESC	Mitalipov	Mitalipov	hESC_1	2	0.843713	FALSE
SRS606777	chr10:131980000-133695000	hESC	ESC	Mitalipov	Mitalipov	hESC_1	2	0.63117	TRUE
SRS606777	chr10:38425000-38750000	hESC	ESC	Mitalipov	Mitalipov	hESC_1	2	0.218583	FALSE
SRS606777	chr11:49220000-49750000	hESC	ESC	Mitalipov	Mitalipov	hESC_1	2	0.114738	FALSE
SRS606777	chr12:38705000-39685000	hESC	ESC	Mitalipov	Mitalipov	hESC_1	2	0.0924799	FALSE
SRS606777	chr12:125995000-131275000	hESC	ESC	Mitalipov	Mitalipov	hESC_1	2	0.623319	TRUE
SRS606777	chr14:101370000-101520000	hESC	ESC	Mitalipov	Mitalipov	hESC_1	2	0.822447	TRUE
SRS606777	chr16:7880000-8625000	hESC	ESC	Mitalipov	Mitalipov	hESC_1	2	0.429626	TRUE
SRS606777	chr16:5545000-7715000	hESC	ESC	Mitalipov	Mitalipov	hESC_1	2	0.87502	TRUE
SRS606777	chr17:10745000-11870000	hESC	ESC	Mitalipov	Mitalipov	hESC_1	2	0.526431	TRUE
SRS606777	chr17:21650000-21870000	hESC	ESC	Mitalipov	Mitalipov	hESC_1	2	0.0857377	TRUE
SRS606777	chr18:75470000-76735000	hESC	ESC	Mitalipov	Mitalipov	hESC_1	2	0.522193	TRUE
SRS606777	chr18:14135000-15045000	hESC	ESC	Mitalipov	Mitalipov	hESC_1	2	0.759751	FALSE
SRS606777	chr19:14905000-15185000	hESC	ESC	Mitalipov	Mitalipov	hESC_1	2	0.494297	FALSE
SRS606777	chr19:28335000-29295000	hESC	ESC	Mitalipov	Mitalipov	hESC_1	2		TRUE
SRS606777	chr19:43075000-43850000	hESC	ESC	Mitalipov	Mitalipov	hESC_1	2	0.46646	FALSE
SRS606777	chr2:114715000-117750000	hESC	ESC	Mitalipov	Mitalipov	hESC_1	2	0.840555	TRUE
SRS606777	chr2:125565000-127325000	hESC	ESC	Mitalipov	Mitalipov	hESC_1	2	0.485044	TRUE
SRS606777	chr2:90045000-90275000	hESC	ESC	Mitalipov	Mitalipov	hESC_1	2	0.0347472	FALSE
SRS606777	chr20:40320000-42085000	hESC	ESC	Mitalipov	Mitalipov	hESC_1	2	0.713283	TRUE
SRS606777	chr20:53260000-54690000	hESC	ESC	Mitalipov	Mitalipov	hESC_1	2	0.688733	TRUE
SRS606777	chr21:31445000-32885000	hESC	ESC	Mitalipov	Mitalipov	hESC_1	2	0.56172	FALSE
SRS606777	chr22:47575000-50160000	hESC	ESC	Mitalipov	Mitalipov	hESC_1	2	0.765537	TRUE
SRS606777	chr3:60000-3100000	hESC	ESC	Mitalipov	Mitalipov	hESC_1	2		TRUE
SRS606777	chr4:44725000-47450000	hESC	ESC	Mitalipov	Mitalipov	hESC_1	2	0.798101	TRUE
SRS606777	chr4:63640000-65150000	hESC	ESC	Mitalipov	Mitalipov	hESC_1	2	0.870585	TRUE
SRS606777	chr5:20305000-21510000	hESC	ESC	Mitalipov	Mitalipov	hESC_1	2	0.979693	TRUE
SRS606777	chr5:21625000-25075000	hESC	ESC	Mitalipov	Mitalipov	hESC_1	2	1	TRUE
SRS606777	chr5:25850000-26875000	hESC	ESC	Mitalipov	Mitalipov	hESC_1	2	0.659404	TRUE
SRS606777	chr5:27645000-28865000	hESC	ESC	Mitalipov	Mitalipov	hESC_1	2	0.646748	TRUE
SRS606777	chr6:64435000-68330000	hESC	ESC	Mitalipov	Mitalipov	hESC_1	2		TRUE
SRS606777	chr6:61895000-64285000	hESC	ESC	Mitalipov	Mitalipov	hESC_1	2		TRUE
SRS606777	chr7:152835000-154735000	hESC	ESC	Mitalipov	Mitalipov	hESC_1	2	0.803369	TRUE
SRS606777	chr7:157220000-158395000	hESC	ESC	Mitalipov	Mitalipov	hESC_1	2	0.334316	TRUE
SRS606777	chr7:4330000-4700000	hESC	ESC	Mitalipov	Mitalipov	hESC_1	2	0.905617	FALSE
SRS606777	chr8:1995000-4850000	hESC	ESC	Mitalipov	Mitalipov	hESC_1	2		TRUE
SRS606777	chr8:136815000-140690000	hESC	ESC	Mitalipov	Mitalipov	hESC_1	2	0.465224	TRUE
SRS606777	chr8:47820000-48180000	hESC	ESC	Mitalipov	Mitalipov	hESC_1	2	0.0731129	FALSE
SRS606777	chr9:975000-1715000	hESC	ESC	Mitalipov	Mitalipov	hESC_1	2	0.609188	FALSE
SRS606778	chr1:49365000-50570000	hESC	ESC	Mitalipov	Mitalipov	hESC_2	2	0.967111	FALSE
SRS606778	chr1:2370000-3505000	hESC	ESC	Mitalipov	Mitalipov	hESC_2	2	0.683107	FALSE
SRS606778	chr1:3980000-5925000	hESC	ESC	Mitalipov	Mitalipov	hESC_2	2	0.870079	TRUE
SRS606778	chr1:152085000-152955000	hESC	ESC	Mitalipov	Mitalipov	hESC_2	2	0.625456	FALSE
SRS606778	chr10:37065000-38300000	hESC	ESC	Mitalipov	Mitalipov	hESC_2	2	0.826173	FALSE
SRS606778	chr10:131980000-133695000	hESC	ESC	Mitalipov	Mitalipov	hESC_2	2	0.607231	TRUE
SRS606778	chr10:38425000-38750000	hESC	ESC	Mitalipov	Mitalipov	hESC_2	2	0.180825	FALSE
SRS606778	chr11:49220000-49750000	hESC	ESC	Mitalipov	Mitalipov	hESC_2	2	0.233059	FALSE
SRS606778	chr12:38705000-39685000	hESC	ESC	Mitalipov	Mitalipov	hESC_2	2	0.0774803	FALSE
SRS606778	chr12:125995000-131275000	hESC	ESC	Mitalipov	Mitalipov	hESC_2	2	0.634157	TRUE
SRS606778	chr14:101370000-101520000	hESC	ESC	Mitalipov	Mitalipov	hESC_2	2	0.600592	TRUE
SRS606778	chr16:7880000-8625000	hESC	ESC	Mitalipov	Mitalipov	hESC_2	2	0.453663	TRUE
SRS606778	chr16:5545000-7715000	hESC	ESC	Mitalipov	Mitalipov	hESC_2	2	0.861934	TRUE
SRS606778	chr17:10745000-11870000	hESC	ESC	Mitalipov	Mitalipov	hESC_2	2	0.57499	TRUE
SRS606778	chr17:21650000-21870000	hESC	ESC	Mitalipov	Mitalipov	hESC_2	2	0.185719	TRUE
SRS606778	chr18:75470000-76735000	hESC	ESC	Mitalipov	Mitalipov	hESC_2	2	0.535241	TRUE
SRS606778	chr18:14135000-15045000	hESC	ESC	Mitalipov	Mitalipov	hESC_2	2	0.739434	FALSE
SRS606778	chr19:14905000-15185000	hESC	ESC	Mitalipov	Mitalipov	hESC_2	2	0.549255	FALSE
SRS606778	chr19:28335000-29295000	hESC	ESC	Mitalipov	Mitalipov	hESC_2	2		TRUE
SRS606778	chr19:43075000-43850000	hESC	ESC	Mitalipov	Mitalipov	hESC_2	2	0.441112	FALSE
SRS606778	chr2:114715000-117750000	hESC	ESC	Mitalipov	Mitalipov	hESC_2	2	0.831522	TRUE
SRS606778	chr2:125565000-127325000	hESC	ESC	Mitalipov	Mitalipov	hESC_2	2	0.465334	TRUE
SRS606778	chr2:90045000-90275000	hESC	ESC	Mitalipov	Mitalipov	hESC_2	2	0.189767	FALSE
SRS606778	chr20:40320000-42085000	hESC	ESC	Mitalipov	Mitalipov	hESC_2	2	0.712798	TRUE
SRS606778	chr20:53260000-54690000	hESC	ESC	Mitalipov	Mitalipov	hESC_2	2	0.702804	TRUE
SRS606778	chr21:31445000-32885000	hESC	ESC	Mitalipov	Mitalipov	hESC_2	2	0.566613	FALSE
SRS606778	chr22:47575000-50160000	hESC	ESC	Mitalipov	Mitalipov	hESC_2	2	0.769887	TRUE
SRS606778	chr3:60000-3100000	hESC	ESC	Mitalipov	Mitalipov	hESC_2	2		TRUE
SRS606778	chr4:44725000-47450000	hESC	ESC	Mitalipov	Mitalipov	hESC_2	2	0.757444	TRUE
SRS606778	chr4:63640000-65150000	hESC	ESC	Mitalipov	Mitalipov	hESC_2	2	0.840777	TRUE
SRS606778	chr5:20305000-21510000	hESC	ESC	Mitalipov	Mitalipov	hESC_2	2	0.98193	TRUE
SRS606778	chr5:21625000-25075000	hESC	ESC	Mitalipov	Mitalipov	hESC_2	2	1	TRUE
SRS606778	chr5:25850000-26875000	hESC	ESC	Mitalipov	Mitalipov	hESC_2	2	0.57874	TRUE
SRS606778	chr5:27645000-28865000	hESC	ESC	Mitalipov	Mitalipov	hESC_2	2	0.645543	TRUE
SRS606778	chr6:64435000-68330000	hESC	ESC	Mitalipov	Mitalipov	hESC_2	2		TRUE
SRS606778	chr6:61895000-64285000	hESC	ESC	Mitalipov	Mitalipov	hESC_2	2		TRUE
SRS606778	chr7:152835000-154735000	hESC	ESC	Mitalipov	Mitalipov	hESC_2	2	0.785797	TRUE
SRS606778	chr7:157220000-158395000	hESC	ESC	Mitalipov	Mitalipov	hESC_2	2	0.409081	TRUE
SRS606778	chr7:4330000-4700000	hESC	ESC	Mitalipov	Mitalipov	hESC_2	2	0.958231	FALSE
SRS606778	chr8:1995000-4850000	hESC	ESC	Mitalipov	Mitalipov	hESC_2	2		TRUE
SRS606778	chr8:136815000-140690000	hESC	ESC	Mitalipov	Mitalipov	hESC_2	2	0.477176	TRUE
SRS606778	chr8:47820000-48180000	hESC	ESC	Mitalipov	Mitalipov	hESC_2	2	0.112343	FALSE
SRS606778	chr9:975000-1715000	hESC	ESC	Mitalipov	Mitalipov	hESC_2	2	0.576399	FALSE
RL1124	chr1:49365000-50570000	TNT-hiPSC	Fibroblast	A	Lister	32F	3	0.694768	FALSE
RL1124	chr1:2370000-3505000	TNT-hiPSC	Fibroblast	A	Lister	32F	3	0.534948	FALSE
RL1124	chr1:3980000-5925000	TNT-hiPSC	Fibroblast	A	Lister	32F	3	0.456028	TRUE
RL1124	chr1:152085000-152955000	TNT-hiPSC	Fibroblast	A	Lister	32F	3	0.695451	FALSE
RL1124	chr10:37065000-38300000	TNT-hiPSC	Fibroblast	A	Lister	32F	3	0.742272	FALSE
RL1124	chr10:131980000-133695000	TNT-hiPSC	Fibroblast	A	Lister	32F	3	0.755356	TRUE
RL1124	chr10:38425000-38750000	TNT-hiPSC	Fibroblast	A	Lister	32F	3	0.174822	FALSE
RL1124	chr11:49220000-49750000	TNT-hiPSC	Fibroblast	A	Lister	32F	3	0.4799	FALSE
RL1124	chr12:38705000-39685000	TNT-hiPSC	Fibroblast	A	Lister	32F	3	0.191538	FALSE
RL1124	chr12:125995000-131275000	TNT-hiPSC	Fibroblast	A	Lister	32F	3	0.98428	TRUE
RL1124	chr14:101370000-101520000	TNT-hiPSC	Fibroblast	A	Lister	32F	3	0.962027	TRUE
RL1124	chr16:7880000-8625000	TNT-hiPSC	Fibroblast	A	Lister	32F	3	0.347025	TRUE
RL1124	chr16:5545000-7715000	TNT-hiPSC	Fibroblast	A	Lister	32F	3	0.648641	TRUE
RL1124	chr17:10745000-11870000	TNT-hiPSC	Fibroblast	A	Lister	32F	3	0.612019	TRUE
RL1124	chr17:21650000-21870000	TNT-hiPSC	Fibroblast	A	Lister	32F	3	0.12078	TRUE
RL1124	chr18:75470000-76735000	TNT-hiPSC	Fibroblast	A	Lister	32F	3	0.6638	TRUE
RL1124	chr18:14135000-15045000	TNT-hiPSC	Fibroblast	A	Lister	32F	3	0.776296	FALSE
RL1124	chr19:14905000-15185000	TNT-hiPSC	Fibroblast	A	Lister	32F	3	0.106765	FALSE
RL1124	chr19:28335000-29295000	TNT-hiPSC	Fibroblast	A	Lister	32F	3		TRUE
RL1124	chr19:43075000-43850000	TNT-hiPSC	Fibroblast	A	Lister	32F	3	0.705683	FALSE
RL1124	chr2:114715000-117750000	TNT-hiPSC	Fibroblast	A	Lister	32F	3	0.961357	TRUE
RL1124	chr2:125565000-127325000	TNT-hiPSC	Fibroblast	A	Lister	32F	3	0.591213	TRUE
RL1124	chr2:90045000-90275000	TNT-hiPSC	Fibroblast	A	Lister	32F	3	0.172425	FALSE
RL1124	chr20:40320000-42085000	TNT-hiPSC	Fibroblast	A	Lister	32F	3	0.632677	TRUE
RL1124	chr20:53260000-54690000	TNT-hiPSC	Fibroblast	A	Lister	32F	3	1	TRUE
RL1124	chr21:31445000-32885000	TNT-hiPSC	Fibroblast	A	Lister	32F	3	0.854072	FALSE
RL1124	chr22:47575000-50160000	TNT-hiPSC	Fibroblast	A	Lister	32F	3	0.72451	TRUE
RL1124	chr3:60000-3100000	TNT-hiPSC	Fibroblast	A	Lister	32F	3		TRUE
RL1124	chr4:44725000-47450000	TNT-hiPSC	Fibroblast	A	Lister	32F	3	0.611908	TRUE
RL1124	chr4:63640000-65150000	TNT-hiPSC	Fibroblast	A	Lister	32F	3	0.936499	TRUE
RL1124	chr5:20305000-21510000	TNT-hiPSC	Fibroblast	A	Lister	32F	3	0.884552	TRUE
RL1124	chr5:21625000-25075000	TNT-hiPSC	Fibroblast	A	Lister	32F	3	0.805259	TRUE
RL1124	chr5:25850000-26875000	TNT-hiPSC	Fibroblast	A	Lister	32F	3	0.699441	TRUE
RL1124	chr5:27645000-28865000	TNT-hiPSC	Fibroblast	A	Lister	32F	3	0.781025	TRUE
RL1124	chr6:64435000-68330000	TNT-hiPSC	Fibroblast	A	Lister	32F	3		TRUE
RL1124	chr6:61895000-64285000	TNT-hiPSC	Fibroblast	A	Lister	32F	3		TRUE
RL1124	chr7:152835000-154735000	TNT-hiPSC	Fibroblast	A	Lister	32F	3	0.679531	TRUE
RL1124	chr7:157220000-158395000	TNT-hiPSC	Fibroblast	A	Lister	32F	3	0.379639	TRUE
RL1124	chr7:4330000-4700000	TNT-hiPSC	Fibroblast	A	Lister	32F	3	0.87871	FALSE
RL1124	chr8:1995000-4850000	TNT-hiPSC	Fibroblast	A	Lister	32F	3		TRUE
RL1124	chr8:136815000-140690000	TNT-hiPSC	Fibroblast	A	Lister	32F	3	0.517182	TRUE
RL1124	chr8:47820000-48180000	TNT-hiPSC	Fibroblast	A	Lister	32F	3	0.058867	FALSE
RL1124	chr9:975000-1715000	TNT-hiPSC	Fibroblast	A	Lister	32F	3	0.552951	FALSE
RL1125	chr1:49365000-50570000	TNT-hiPSC	Fibroblast	A	Lister	38F	3	0.788311	FALSE
RL1125	chr1:2370000-3505000	TNT-hiPSC	Fibroblast	A	Lister	38F	3	0.516354	FALSE
RL1125	chr1:3980000-5925000	TNT-hiPSC	Fibroblast	A	Lister	38F	3	0.465834	TRUE
RL1125	chr1:152085000-152955000	TNT-hiPSC	Fibroblast	A	Lister	38F	3	0.67994	FALSE
RL1125	chr10:37065000-38300000	TNT-hiPSC	Fibroblast	A	Lister	38F	3	0.69031	FALSE
RL1125	chr10:131980000-133695000	TNT-hiPSC	Fibroblast	A	Lister	38F	3	0.671242	TRUE
RL1125	chr10:38425000-38750000	TNT-hiPSC	Fibroblast	A	Lister	38F	3	0.100909	FALSE
RL1125	chr11:49220000-49750000	TNT-hiPSC	Fibroblast	A	Lister	38F	3	0.319986	FALSE
RL1125	chr12:38705000-39685000	TNT-hiPSC	Fibroblast	A	Lister	38F	3	0.0996	FALSE
RL1125	chr12:125995000-131275000	TNT-hiPSC	Fibroblast	A	Lister	38F	3	0.96103	TRUE
RL1125	chr14:101370000-101520000	TNT-hiPSC	Fibroblast	A	Lister	38F	3	0.941069	TRUE
RL1125	chr16:7880000-8625000	TNT-hiPSC	Fibroblast	A	Lister	38F	3	0.276365	TRUE
RL1125	chr16:5545000-7715000	TNT-hiPSC	Fibroblast	A	Lister	38F	3	0.631385	TRUE
RL1125	chr17:10745000-11870000	TNT-hiPSC	Fibroblast	A	Lister	38F	3	0.65949	TRUE
RL1125	chr17:21650000-21870000	TNT-hiPSC	Fibroblast	A	Lister	38F	3	0.278404	TRUE
RL1125	chr18:75470000-76735000	TNT-hiPSC	Fibroblast	A	Lister	38F	3	0.678676	TRUE
RL1125	chr18:14135000-15045000	TNT-hiPSC	Fibroblast	A	Lister	38F	3	0.742067	FALSE
RL1125	chr19:14905000-15185000	TNT-hiPSC	Fibroblast	A	Lister	38F	3	0.111307	FALSE
RL1125	chr19:28335000-29295000	TNT-hiPSC	Fibroblast	A	Lister	38F	3		TRUE
RL1125	chr19:43075000-43850000	TNT-hiPSC	Fibroblast	A	Lister	38F	3	0.772572	FALSE
RL1125	chr2:114715000-117750000	TNT-hiPSC	Fibroblast	A	Lister	38F	3	0.979055	TRUE
RL1125	chr2:125565000-127325000	TNT-hiPSC	Fibroblast	A	Lister	38F	3	0.520309	TRUE
RL1125	chr2:90045000-90275000	TNT-hiPSC	Fibroblast	A	Lister	38F	3	0.221844	FALSE
RL1125	chr20:40320000-42085000	TNT-hiPSC	Fibroblast	A	Lister	38F	3	0.543184	TRUE
RL1125	chr20:53260000-54690000	TNT-hiPSC	Fibroblast	A	Lister	38F	3	1	TRUE
RL1125	chr21:31445000-32885000	TNT-hiPSC	Fibroblast	A	Lister	38F	3	0.914075	FALSE
RL1125	chr22:47575000-50160000	TNT-hiPSC	Fibroblast	A	Lister	38F	3	0.710783	TRUE
RL1125	chr3:60000-3100000	TNT-hiPSC	Fibroblast	A	Lister	38F	3		TRUE
RL1125	chr4:44725000-47450000	TNT-hiPSC	Fibroblast	A	Lister	38F	3	0.66208	TRUE
RL1125	chr4:63640000-65150000	TNT-hiPSC	Fibroblast	A	Lister	38F	3	0.890765	TRUE
RL1125	chr5:20305000-21510000	TNT-hiPSC	Fibroblast	A	Lister	38F	3	0.961673	TRUE
RL1125	chr5:21625000-25075000	TNT-hiPSC	Fibroblast	A	Lister	38F	3	0.736462	TRUE
RL1125	chr5:25850000-26875000	TNT-hiPSC	Fibroblast	A	Lister	38F	3	0.684936	TRUE
RL1125	chr5:27645000-28865000	TNT-hiPSC	Fibroblast	A	Lister	38F	3	0.732829	TRUE
RL1125	chr6:64435000-68330000	TNT-hiPSC	Fibroblast	A	Lister	38F	3		TRUE
RL1125	chr6:61895000-64285000	TNT-hiPSC	Fibroblast	A	Lister	38F	3		TRUE
RL1125	chr7:152835000-154735000	TNT-hiPSC	Fibroblast	A	Lister	38F	3	0.668144	TRUE
RL1125	chr7:157220000-158395000	TNT-hiPSC	Fibroblast	A	Lister	38F	3	0.358088	TRUE
RL1125	chr7:4330000-4700000	TNT-hiPSC	Fibroblast	A	Lister	38F	3	0.946591	FALSE
RL1125	chr8:1995000-4850000	TNT-hiPSC	Fibroblast	A	Lister	38F	3		TRUE
RL1125	chr8:136815000-140690000	TNT-hiPSC	Fibroblast	A	Lister	38F	3	0.479998	TRUE
RL1125	chr8:47820000-48180000	TNT-hiPSC	Fibroblast	A	Lister	38F	3	0.0877211	FALSE
RL1125	chr9:975000-1715000	TNT-hiPSC	Fibroblast	A	Lister	38F	3	0.563492	FALSE
RL1751_1771	chr1:49365000-50570000	Primed-hiPSC	Fibroblast	A	Lister	32F	3	0.637721	FALSE
RL1751_1771	chr1:2370000-3505000	Primed-hiPSC	Fibroblast	A	Lister	32F	3	0.416938	FALSE
RL1751_1771	chr1:3980000-5925000	Primed-hiPSC	Fibroblast	A	Lister	32F	3	0.414624	TRUE
RL1751_1771	chr1:152085000-152955000	Primed-hiPSC	Fibroblast	A	Lister	32F	3	0.779131	FALSE
RL1751_1771	chr10:37065000-38300000	Primed-hiPSC	Fibroblast	A	Lister	32F	3	0.621679	FALSE
RL1751_1771	chr10:131980000-133695000	Primed-hiPSC	Fibroblast	A	Lister	32F	3	0.589739	TRUE
RL1751_1771	chr10:38425000-38750000	Primed-hiPSC	Fibroblast	A	Lister	32F	3	0.122514	FALSE
RL1751_1771	chr11:49220000-49750000	Primed-hiPSC	Fibroblast	A	Lister	32F	3	0.290501	FALSE
RL1751_1771	chr12:38705000-39685000	Primed-hiPSC	Fibroblast	A	Lister	32F	3	0.137838	FALSE
RL1751_1771	chr12:125995000-131275000	Primed-hiPSC	Fibroblast	A	Lister	32F	3	0.896433	TRUE
RL1751_1771	chr14:101370000-101520000	Primed-hiPSC	Fibroblast	A	Lister	32F	3	0.803455	TRUE
RL1751_1771	chr16:7880000-8625000	Primed-hiPSC	Fibroblast	A	Lister	32F	3	0.238398	TRUE
RL1751_1771	chr16:5545000-7715000	Primed-hiPSC	Fibroblast	A	Lister	32F	3	0.603808	TRUE
RL1751_1771	chr17:10745000-11870000	Primed-hiPSC	Fibroblast	A	Lister	32F	3	0.596756	TRUE
RL1751_1771	chr17:21650000-21870000	Primed-hiPSC	Fibroblast	A	Lister	32F	3	0.334447	TRUE
RL1751_1771	chr18:75470000-76735000	Primed-hiPSC	Fibroblast	A	Lister	32F	3	0.61118	TRUE
RL1751_1771	chr18:14135000-15045000	Primed-hiPSC	Fibroblast	A	Lister	32F	3	0.600786	FALSE
RL1751_1771	chr19:14905000-15185000	Primed-hiPSC	Fibroblast	A	Lister	32F	3	0.0886682	FALSE
RL1751_1771	chr19:28335000-29295000	Primed-hiPSC	Fibroblast	A	Lister	32F	3		TRUE
RL1751_1771	chr19:43075000-43850000	Primed-hiPSC	Fibroblast	A	Lister	32F	3	0.725737	FALSE
RL1751_1771	chr2:114715000-117750000	Primed-hiPSC	Fibroblast	A	Lister	32F	3	0.918272	TRUE
RL1751_1771	chr2:125565000-127325000	Primed-hiPSC	Fibroblast	A	Lister	32F	3	0.512924	TRUE
RL1751_1771	chr2:90045000-90275000	Primed-hiPSC	Fibroblast	A	Lister	32F	3	0.17224	FALSE
RL1751_1771	chr20:40320000-42085000	Primed-hiPSC	Fibroblast	A	Lister	32F	3	0.555343	TRUE
RL1751_1771	chr20:53260000-54690000	Primed-hiPSC	Fibroblast	A	Lister	32F	3	0.997221	TRUE
RL1751_1771	chr21:31445000-32885000	Primed-hiPSC	Fibroblast	A	Lister	32F	3	0.963924	FALSE
RL1751_1771	chr22:47575000-50160000	Primed-hiPSC	Fibroblast	A	Lister	32F	3	0.703282	TRUE
RL1751_1771	chr3:60000-3100000	Primed-hiPSC	Fibroblast	A	Lister	32F	3		TRUE
RL1751_1771	chr4:44725000-47450000	Primed-hiPSC	Fibroblast	A	Lister	32F	3	0.639609	TRUE
RL1751_1771	chr4:63640000-65150000	Primed-hiPSC	Fibroblast	A	Lister	32F	3	0.835804	TRUE
RL1751_1771	chr5:20305000-21510000	Primed-hiPSC	Fibroblast	A	Lister	32F	3	0.844673	TRUE
RL1751_1771	chr5:21625000-25075000	Primed-hiPSC	Fibroblast	A	Lister	32F	3	0.873058	TRUE
RL1751_1771	chr5:25850000-26875000	Primed-hiPSC	Fibroblast	A	Lister	32F	3	0.698259	TRUE
RL1751_1771	chr5:27645000-28865000	Primed-hiPSC	Fibroblast	A	Lister	32F	3	0.861051	TRUE
RL1751_1771	chr6:64435000-68330000	Primed-hiPSC	Fibroblast	A	Lister	32F	3		TRUE
RL1751_1771	chr6:61895000-64285000	Primed-hiPSC	Fibroblast	A	Lister	32F	3		TRUE
RL1751_1771	chr7:152835000-154735000	Primed-hiPSC	Fibroblast	A	Lister	32F	3	0.725439	TRUE
RL1751_1771	chr7:157220000-158395000	Primed-hiPSC	Fibroblast	A	Lister	32F	3	0.295339	TRUE
RL1751_1771	chr7:4330000-4700000	Primed-hiPSC	Fibroblast	A	Lister	32F	3	0.653458	FALSE
RL1751_1771	chr8:1995000-4850000	Primed-hiPSC	Fibroblast	A	Lister	32F	3		TRUE
RL1751_1771	chr8:136815000-140690000	Primed-hiPSC	Fibroblast	A	Lister	32F	3	0.518065	TRUE
RL1751_1771	chr8:47820000-48180000	Primed-hiPSC	Fibroblast	A	Lister	32F	3	0.0612783	FALSE
RL1751_1771	chr9:975000-1715000	Primed-hiPSC	Fibroblast	A	Lister	32F	3	0.615836	FALSE
RL417	chr1:49365000-50570000	Primed-hiPSC	Fibroblast	A	Lister	32F	3	0.794494	FALSE
RL417	chr1:2370000-3505000	Primed-hiPSC	Fibroblast	A	Lister	32F	3	0.571113	FALSE
RL417	chr1:3980000-5925000	Primed-hiPSC	Fibroblast	A	Lister	32F	3	0.479492	TRUE
RL417	chr1:152085000-152955000	Primed-hiPSC	Fibroblast	A	Lister	32F	3	0.747033	FALSE
RL417	chr10:37065000-38300000	Primed-hiPSC	Fibroblast	A	Lister	32F	3	0.787216	FALSE
RL417	chr10:131980000-133695000	Primed-hiPSC	Fibroblast	A	Lister	32F	3	0.687738	TRUE
RL417	chr10:38425000-38750000	Primed-hiPSC	Fibroblast	A	Lister	32F	3	0.101584	FALSE
RL417	chr11:49220000-49750000	Primed-hiPSC	Fibroblast	A	Lister	32F	3	0.503862	FALSE
RL417	chr12:38705000-39685000	Primed-hiPSC	Fibroblast	A	Lister	32F	3	0.11663	FALSE
RL417	chr12:125995000-131275000	Primed-hiPSC	Fibroblast	A	Lister	32F	3	0.952463	TRUE
RL417	chr14:101370000-101520000	Primed-hiPSC	Fibroblast	A	Lister	32F	3	0.917111	TRUE
RL417	chr16:7880000-8625000	Primed-hiPSC	Fibroblast	A	Lister	32F	3	0.243704	TRUE
RL417	chr16:5545000-7715000	Primed-hiPSC	Fibroblast	A	Lister	32F	3	0.653218	TRUE
RL417	chr17:10745000-11870000	Primed-hiPSC	Fibroblast	A	Lister	32F	3	0.822995	TRUE
RL417	chr17:21650000-21870000	Primed-hiPSC	Fibroblast	A	Lister	32F	3	0.350212	TRUE
RL417	chr18:75470000-76735000	Primed-hiPSC	Fibroblast	A	Lister	32F	3	0.695232	TRUE
RL417	chr18:14135000-15045000	Primed-hiPSC	Fibroblast	A	Lister	32F	3	0.837097	FALSE
RL417	chr19:14905000-15185000	Primed-hiPSC	Fibroblast	A	Lister	32F	3	0.179067	FALSE
RL417	chr19:28335000-29295000	Primed-hiPSC	Fibroblast	A	Lister	32F	3		TRUE
RL417	chr19:43075000-43850000	Primed-hiPSC	Fibroblast	A	Lister	32F	3	0.818619	FALSE
RL417	chr2:114715000-117750000	Primed-hiPSC	Fibroblast	A	Lister	32F	3	0.981653	TRUE
RL417	chr2:125565000-127325000	Primed-hiPSC	Fibroblast	A	Lister	32F	3	0.471128	TRUE
RL417	chr2:90045000-90275000	Primed-hiPSC	Fibroblast	A	Lister	32F	3	0.261534	FALSE
RL417	chr20:40320000-42085000	Primed-hiPSC	Fibroblast	A	Lister	32F	3	0.550239	TRUE
RL417	chr20:53260000-54690000	Primed-hiPSC	Fibroblast	A	Lister	32F	3	1	TRUE
RL417	chr21:31445000-32885000	Primed-hiPSC	Fibroblast	A	Lister	32F	3	0.863071	FALSE
RL417	chr22:47575000-50160000	Primed-hiPSC	Fibroblast	A	Lister	32F	3	0.719841	TRUE
RL417	chr3:60000-3100000	Primed-hiPSC	Fibroblast	A	Lister	32F	3		TRUE
RL417	chr4:44725000-47450000	Primed-hiPSC	Fibroblast	A	Lister	32F	3	0.618699	TRUE
RL417	chr4:63640000-65150000	Primed-hiPSC	Fibroblast	A	Lister	32F	3	0.864997	TRUE
RL417	chr5:20305000-21510000	Primed-hiPSC	Fibroblast	A	Lister	32F	3	0.854571	TRUE
RL417	chr5:21625000-25075000	Primed-hiPSC	Fibroblast	A	Lister	32F	3	0.740279	TRUE
RL417	chr5:25850000-26875000	Primed-hiPSC	Fibroblast	A	Lister	32F	3	0.529627	TRUE
RL417	chr5:27645000-28865000	Primed-hiPSC	Fibroblast	A	Lister	32F	3	0.384462	TRUE
RL417	chr6:64435000-68330000	Primed-hiPSC	Fibroblast	A	Lister	32F	3		TRUE
RL417	chr6:61895000-64285000	Primed-hiPSC	Fibroblast	A	Lister	32F	3		TRUE
RL417	chr7:152835000-154735000	Primed-hiPSC	Fibroblast	A	Lister	32F	3	0.7424	TRUE
RL417	chr7:157220000-158395000	Primed-hiPSC	Fibroblast	A	Lister	32F	3	0.393512	TRUE
RL417	chr7:4330000-4700000	Primed-hiPSC	Fibroblast	A	Lister	32F	3	0.839607	FALSE
RL417	chr8:1995000-4850000	Primed-hiPSC	Fibroblast	A	Lister	32F	3		TRUE
RL417	chr8:136815000-140690000	Primed-hiPSC	Fibroblast	A	Lister	32F	3	0.517859	TRUE
RL417	chr8:47820000-48180000	Primed-hiPSC	Fibroblast	A	Lister	32F	3	0.0612545	FALSE
RL417	chr9:975000-1715000	Primed-hiPSC	Fibroblast	A	Lister	32F	3	0.6143	FALSE
RL418	chr1:49365000-50570000	Primed-hiPSC	Fibroblast	A	Lister	32F	3	0.700462	FALSE
RL418	chr1:2370000-3505000	Primed-hiPSC	Fibroblast	A	Lister	32F	3	0.602959	FALSE
RL418	chr1:3980000-5925000	Primed-hiPSC	Fibroblast	A	Lister	32F	3	0.513271	TRUE
RL418	chr1:152085000-152955000	Primed-hiPSC	Fibroblast	A	Lister	32F	3	0.704317	FALSE
RL418	chr10:37065000-38300000	Primed-hiPSC	Fibroblast	A	Lister	32F	3	0.788457	FALSE
RL418	chr10:131980000-133695000	Primed-hiPSC	Fibroblast	A	Lister	32F	3	0.673952	TRUE
RL418	chr10:38425000-38750000	Primed-hiPSC	Fibroblast	A	Lister	32F	3	0.135403	FALSE
RL418	chr11:49220000-49750000	Primed-hiPSC	Fibroblast	A	Lister	32F	3	0.602746	FALSE
RL418	chr12:38705000-39685000	Primed-hiPSC	Fibroblast	A	Lister	32F	3	0.135999	FALSE
RL418	chr12:125995000-131275000	Primed-hiPSC	Fibroblast	A	Lister	32F	3	0.78289	TRUE
RL418	chr14:101370000-101520000	Primed-hiPSC	Fibroblast	A	Lister	32F	3	1	TRUE
RL418	chr16:7880000-8625000	Primed-hiPSC	Fibroblast	A	Lister	32F	3	0.0541514	TRUE
RL418	chr16:5545000-7715000	Primed-hiPSC	Fibroblast	A	Lister	32F	3	0.696199	TRUE
RL418	chr17:10745000-11870000	Primed-hiPSC	Fibroblast	A	Lister	32F	3	0.901685	TRUE
RL418	chr17:21650000-21870000	Primed-hiPSC	Fibroblast	A	Lister	32F	3	0.475106	TRUE
RL418	chr18:75470000-76735000	Primed-hiPSC	Fibroblast	A	Lister	32F	3	0.572857	TRUE
RL418	chr18:14135000-15045000	Primed-hiPSC	Fibroblast	A	Lister	32F	3	1	FALSE
RL418	chr19:14905000-15185000	Primed-hiPSC	Fibroblast	A	Lister	32F	3	0.133555	FALSE
RL418	chr19:28335000-29295000	Primed-hiPSC	Fibroblast	A	Lister	32F	3		TRUE
RL418	chr19:43075000-43850000	Primed-hiPSC	Fibroblast	A	Lister	32F	3	0.93483	FALSE
RL418	chr2:114715000-117750000	Primed-hiPSC	Fibroblast	A	Lister	32F	3	0.886159	TRUE
RL418	chr2:125565000-127325000	Primed-hiPSC	Fibroblast	A	Lister	32F	3	0.440825	TRUE
RL418	chr2:90045000-90275000	Primed-hiPSC	Fibroblast	A	Lister	32F	3	0.0650267	FALSE
RL418	chr20:40320000-42085000	Primed-hiPSC	Fibroblast	A	Lister	32F	3	0.534996	TRUE
RL418	chr20:53260000-54690000	Primed-hiPSC	Fibroblast	A	Lister	32F	3	0.815971	TRUE
RL418	chr21:31445000-32885000	Primed-hiPSC	Fibroblast	A	Lister	32F	3	0.777225	FALSE
RL418	chr22:47575000-50160000	Primed-hiPSC	Fibroblast	A	Lister	32F	3	0.709643	TRUE
RL418	chr3:60000-3100000	Primed-hiPSC	Fibroblast	A	Lister	32F	3		TRUE
RL418	chr4:44725000-47450000	Primed-hiPSC	Fibroblast	A	Lister	32F	3	0.503962	TRUE
RL418	chr4:63640000-65150000	Primed-hiPSC	Fibroblast	A	Lister	32F	3	0.774241	TRUE
RL418	chr5:20305000-21510000	Primed-hiPSC	Fibroblast	A	Lister	32F	3	0.732089	TRUE
RL418	chr5:21625000-25075000	Primed-hiPSC	Fibroblast	A	Lister	32F	3	0.676033	TRUE
RL418	chr5:25850000-26875000	Primed-hiPSC	Fibroblast	A	Lister	32F	3	0.542505	TRUE
RL418	chr5:27645000-28865000	Primed-hiPSC	Fibroblast	A	Lister	32F	3	0.336082	TRUE
RL418	chr6:64435000-68330000	Primed-hiPSC	Fibroblast	A	Lister	32F	3		TRUE
RL418	chr6:61895000-64285000	Primed-hiPSC	Fibroblast	A	Lister	32F	3		TRUE
RL418	chr7:152835000-154735000	Primed-hiPSC	Fibroblast	A	Lister	32F	3	0.933755	TRUE
RL418	chr7:157220000-158395000	Primed-hiPSC	Fibroblast	A	Lister	32F	3	0.390214	TRUE
RL418	chr7:4330000-4700000	Primed-hiPSC	Fibroblast	A	Lister	32F	3	0.714769	FALSE
RL418	chr8:1995000-4850000	Primed-hiPSC	Fibroblast	A	Lister	32F	3		TRUE
RL418	chr8:136815000-140690000	Primed-hiPSC	Fibroblast	A	Lister	32F	3	0.532442	TRUE
RL418	chr8:47820000-48180000	Primed-hiPSC	Fibroblast	A	Lister	32F	3	0.0652214	FALSE
RL418	chr9:975000-1715000	Primed-hiPSC	Fibroblast	A	Lister	32F	3	0.61784	FALSE
RL703	chr1:49365000-50570000	Primed-hiPSC	Fibroblast	A	Lister	38F	3	0.81584	FALSE
RL703	chr1:2370000-3505000	Primed-hiPSC	Fibroblast	A	Lister	38F	3	0.517115	FALSE
RL703	chr1:3980000-5925000	Primed-hiPSC	Fibroblast	A	Lister	38F	3	0.414241	TRUE
RL703	chr1:152085000-152955000	Primed-hiPSC	Fibroblast	A	Lister	38F	3	0.738837	FALSE
RL703	chr10:37065000-38300000	Primed-hiPSC	Fibroblast	A	Lister	38F	3	0.778847	FALSE
RL703	chr10:131980000-133695000	Primed-hiPSC	Fibroblast	A	Lister	38F	3	0.663917	TRUE
RL703	chr10:38425000-38750000	Primed-hiPSC	Fibroblast	A	Lister	38F	3	0.0874843	FALSE
RL703	chr11:49220000-49750000	Primed-hiPSC	Fibroblast	A	Lister	38F	3	0.251947	FALSE
RL703	chr12:38705000-39685000	Primed-hiPSC	Fibroblast	A	Lister	38F	3	0.0879456	FALSE
RL703	chr12:125995000-131275000	Primed-hiPSC	Fibroblast	A	Lister	38F	3	0.806371	TRUE
RL703	chr14:101370000-101520000	Primed-hiPSC	Fibroblast	A	Lister	38F	3	0.755501	TRUE
RL703	chr16:7880000-8625000	Primed-hiPSC	Fibroblast	A	Lister	38F	3	0.299749	TRUE
RL703	chr16:5545000-7715000	Primed-hiPSC	Fibroblast	A	Lister	38F	3	0.648808	TRUE
RL703	chr17:10745000-11870000	Primed-hiPSC	Fibroblast	A	Lister	38F	3	0.821911	TRUE
RL703	chr17:21650000-21870000	Primed-hiPSC	Fibroblast	A	Lister	38F	3	0.359607	TRUE
RL703	chr18:75470000-76735000	Primed-hiPSC	Fibroblast	A	Lister	38F	3	0.630364	TRUE
RL703	chr18:14135000-15045000	Primed-hiPSC	Fibroblast	A	Lister	38F	3	0.855601	FALSE
RL703	chr19:14905000-15185000	Primed-hiPSC	Fibroblast	A	Lister	38F	3	0.0902692	FALSE
RL703	chr19:28335000-29295000	Primed-hiPSC	Fibroblast	A	Lister	38F	3		TRUE
RL703	chr19:43075000-43850000	Primed-hiPSC	Fibroblast	A	Lister	38F	3	0.766201	FALSE
RL703	chr2:114715000-117750000	Primed-hiPSC	Fibroblast	A	Lister	38F	3	1	TRUE
RL703	chr2:125565000-127325000	Primed-hiPSC	Fibroblast	A	Lister	38F	3	0.527288	TRUE
RL703	chr2:90045000-90275000	Primed-hiPSC	Fibroblast	A	Lister	38F	3	0.158545	FALSE
RL703	chr20:40320000-42085000	Primed-hiPSC	Fibroblast	A	Lister	38F	3	0.601445	TRUE
RL703	chr20:53260000-54690000	Primed-hiPSC	Fibroblast	A	Lister	38F	3	0.880505	TRUE
RL703	chr21:31445000-32885000	Primed-hiPSC	Fibroblast	A	Lister	38F	3	0.838751	FALSE
RL703	chr22:47575000-50160000	Primed-hiPSC	Fibroblast	A	Lister	38F	3	0.590761	TRUE
RL703	chr3:60000-3100000	Primed-hiPSC	Fibroblast	A	Lister	38F	3		TRUE
RL703	chr4:44725000-47450000	Primed-hiPSC	Fibroblast	A	Lister	38F	3	0.676272	TRUE
RL703	chr4:63640000-65150000	Primed-hiPSC	Fibroblast	A	Lister	38F	3	0.949762	TRUE
RL703	chr5:20305000-21510000	Primed-hiPSC	Fibroblast	A	Lister	38F	3	0.87054	TRUE
RL703	chr5:21625000-25075000	Primed-hiPSC	Fibroblast	A	Lister	38F	3	0.78598	TRUE
RL703	chr5:25850000-26875000	Primed-hiPSC	Fibroblast	A	Lister	38F	3	0.651717	TRUE
RL703	chr5:27645000-28865000	Primed-hiPSC	Fibroblast	A	Lister	38F	3	0.662559	TRUE
RL703	chr6:64435000-68330000	Primed-hiPSC	Fibroblast	A	Lister	38F	3		TRUE
RL703	chr6:61895000-64285000	Primed-hiPSC	Fibroblast	A	Lister	38F	3		TRUE
RL703	chr7:152835000-154735000	Primed-hiPSC	Fibroblast	A	Lister	38F	3	0.711783	TRUE
RL703	chr7:157220000-158395000	Primed-hiPSC	Fibroblast	A	Lister	38F	3	0.368243	TRUE
RL703	chr7:4330000-4700000	Primed-hiPSC	Fibroblast	A	Lister	38F	3	0.842294	FALSE
RL703	chr8:1995000-4850000	Primed-hiPSC	Fibroblast	A	Lister	38F	3		TRUE
RL703	chr8:136815000-140690000	Primed-hiPSC	Fibroblast	A	Lister	38F	3	0.522984	TRUE
RL703	chr8:47820000-48180000	Primed-hiPSC	Fibroblast	A	Lister	38F	3	0.0414065	FALSE
RL703	chr9:975000-1715000	Primed-hiPSC	Fibroblast	A	Lister	38F	3	0.526153	FALSE
RL837	chr1:49365000-50570000	NtP-hiPSC	Fibroblast	A	Lister	38F	3	0.745442	FALSE
RL837	chr1:2370000-3505000	NtP-hiPSC	Fibroblast	A	Lister	38F	3	0.488068	FALSE
RL837	chr1:3980000-5925000	NtP-hiPSC	Fibroblast	A	Lister	38F	3	0.509774	TRUE
RL837	chr1:152085000-152955000	NtP-hiPSC	Fibroblast	A	Lister	38F	3	0.752966	FALSE
RL837	chr10:37065000-38300000	NtP-hiPSC	Fibroblast	A	Lister	38F	3	0.770233	FALSE
RL837	chr10:131980000-133695000	NtP-hiPSC	Fibroblast	A	Lister	38F	3	0.760983	TRUE
RL837	chr10:38425000-38750000	NtP-hiPSC	Fibroblast	A	Lister	38F	3	0.0798247	FALSE
RL837	chr11:49220000-49750000	NtP-hiPSC	Fibroblast	A	Lister	38F	3	0.174729	FALSE
RL837	chr12:38705000-39685000	NtP-hiPSC	Fibroblast	A	Lister	38F	3	0.13521	FALSE
RL837	chr12:125995000-131275000	NtP-hiPSC	Fibroblast	A	Lister	38F	3	0.945037	TRUE
RL837	chr14:101370000-101520000	NtP-hiPSC	Fibroblast	A	Lister	38F	3	1	TRUE
RL837	chr16:7880000-8625000	NtP-hiPSC	Fibroblast	A	Lister	38F	3	0.35222	TRUE
RL837	chr16:5545000-7715000	NtP-hiPSC	Fibroblast	A	Lister	38F	3	0.642492	TRUE
RL837	chr17:10745000-11870000	NtP-hiPSC	Fibroblast	A	Lister	38F	3	0.758695	TRUE
RL837	chr17:21650000-21870000	NtP-hiPSC	Fibroblast	A	Lister	38F	3	0.0956977	TRUE
RL837	chr18:75470000-76735000	NtP-hiPSC	Fibroblast	A	Lister	38F	3	0.640618	TRUE
RL837	chr18:14135000-15045000	NtP-hiPSC	Fibroblast	A	Lister	38F	3	0.82083	FALSE
RL837	chr19:14905000-15185000	NtP-hiPSC	Fibroblast	A	Lister	38F	3	0.128741	FALSE
RL837	chr19:28335000-29295000	NtP-hiPSC	Fibroblast	A	Lister	38F	3		TRUE
RL837	chr19:43075000-43850000	NtP-hiPSC	Fibroblast	A	Lister	38F	3	0.873609	FALSE
RL837	chr2:114715000-117750000	NtP-hiPSC	Fibroblast	A	Lister	38F	3	0.939511	TRUE
RL837	chr2:125565000-127325000	NtP-hiPSC	Fibroblast	A	Lister	38F	3	0.523218	TRUE
RL837	chr2:90045000-90275000	NtP-hiPSC	Fibroblast	A	Lister	38F	3	0.222851	FALSE
RL837	chr20:40320000-42085000	NtP-hiPSC	Fibroblast	A	Lister	38F	3	0.477054	TRUE
RL837	chr20:53260000-54690000	NtP-hiPSC	Fibroblast	A	Lister	38F	3	1	TRUE
RL837	chr21:31445000-32885000	NtP-hiPSC	Fibroblast	A	Lister	38F	3	0.889419	FALSE
RL837	chr22:47575000-50160000	NtP-hiPSC	Fibroblast	A	Lister	38F	3	0.730612	TRUE
RL837	chr3:60000-3100000	NtP-hiPSC	Fibroblast	A	Lister	38F	3		TRUE
RL837	chr4:44725000-47450000	NtP-hiPSC	Fibroblast	A	Lister	38F	3	0.715502	TRUE
RL837	chr4:63640000-65150000	NtP-hiPSC	Fibroblast	A	Lister	38F	3	0.816668	TRUE
RL837	chr5:20305000-21510000	NtP-hiPSC	Fibroblast	A	Lister	38F	3	0.863149	TRUE
RL837	chr5:21625000-25075000	NtP-hiPSC	Fibroblast	A	Lister	38F	3	0.743322	TRUE
RL837	chr5:25850000-26875000	NtP-hiPSC	Fibroblast	A	Lister	38F	3	0.766075	TRUE
RL837	chr5:27645000-28865000	NtP-hiPSC	Fibroblast	A	Lister	38F	3	0.790291	TRUE
RL837	chr6:64435000-68330000	NtP-hiPSC	Fibroblast	A	Lister	38F	3		TRUE
RL837	chr6:61895000-64285000	NtP-hiPSC	Fibroblast	A	Lister	38F	3		TRUE
RL837	chr7:152835000-154735000	NtP-hiPSC	Fibroblast	A	Lister	38F	3	0.653191	TRUE
RL837	chr7:157220000-158395000	NtP-hiPSC	Fibroblast	A	Lister	38F	3	0.40342	TRUE
RL837	chr7:4330000-4700000	NtP-hiPSC	Fibroblast	A	Lister	38F	3	0.830071	FALSE
RL837	chr8:1995000-4850000	NtP-hiPSC	Fibroblast	A	Lister	38F	3		TRUE
RL837	chr8:136815000-140690000	NtP-hiPSC	Fibroblast	A	Lister	38F	3	0.496875	TRUE
RL837	chr8:47820000-48180000	NtP-hiPSC	Fibroblast	A	Lister	38F	3	0.05889	FALSE
RL837	chr9:975000-1715000	NtP-hiPSC	Fibroblast	A	Lister	38F	3	0.550797	FALSE
RL936	chr1:49365000-50570000	NtP-hiPSC	Fibroblast	A	Lister	32F	3	0.691351	FALSE
RL936	chr1:2370000-3505000	NtP-hiPSC	Fibroblast	A	Lister	32F	3	0.519379	FALSE
RL936	chr1:3980000-5925000	NtP-hiPSC	Fibroblast	A	Lister	32F	3	0.496409	TRUE
RL936	chr1:152085000-152955000	NtP-hiPSC	Fibroblast	A	Lister	32F	3	0.691989	FALSE
RL936	chr10:37065000-38300000	NtP-hiPSC	Fibroblast	A	Lister	32F	3	0.744697	FALSE
RL936	chr10:131980000-133695000	NtP-hiPSC	Fibroblast	A	Lister	32F	3	0.630566	TRUE
RL936	chr10:38425000-38750000	NtP-hiPSC	Fibroblast	A	Lister	32F	3	0.0843136	FALSE
RL936	chr11:49220000-49750000	NtP-hiPSC	Fibroblast	A	Lister	32F	3	0.450406	FALSE
RL936	chr12:38705000-39685000	NtP-hiPSC	Fibroblast	A	Lister	32F	3	0.12473	FALSE
RL936	chr12:125995000-131275000	NtP-hiPSC	Fibroblast	A	Lister	32F	3	0.83293	TRUE
RL936	chr14:101370000-101520000	NtP-hiPSC	Fibroblast	A	Lister	32F	3	0.452935	TRUE
RL936	chr16:7880000-8625000	NtP-hiPSC	Fibroblast	A	Lister	32F	3	0.360128	TRUE
RL936	chr16:5545000-7715000	NtP-hiPSC	Fibroblast	A	Lister	32F	3	0.615422	TRUE
RL936	chr17:10745000-11870000	NtP-hiPSC	Fibroblast	A	Lister	32F	3	0.743739	TRUE
RL936	chr17:21650000-21870000	NtP-hiPSC	Fibroblast	A	Lister	32F	3	0.18928	TRUE
RL936	chr18:75470000-76735000	NtP-hiPSC	Fibroblast	A	Lister	32F	3	0.622564	TRUE
RL936	chr18:14135000-15045000	NtP-hiPSC	Fibroblast	A	Lister	32F	3	0.913527	FALSE
RL936	chr19:14905000-15185000	NtP-hiPSC	Fibroblast	A	Lister	32F	3	0.111837	FALSE
RL936	chr19:28335000-29295000	NtP-hiPSC	Fibroblast	A	Lister	32F	3		TRUE
RL936	chr19:43075000-43850000	NtP-hiPSC	Fibroblast	A	Lister	32F	3	0.715349	FALSE
RL936	chr2:114715000-117750000	NtP-hiPSC	Fibroblast	A	Lister	32F	3	0.96057	TRUE
RL936	chr2:125565000-127325000	NtP-hiPSC	Fibroblast	A	Lister	32F	3	0.489678	TRUE
RL936	chr2:90045000-90275000	NtP-hiPSC	Fibroblast	A	Lister	32F	3	0.120019	FALSE
RL936	chr20:40320000-42085000	NtP-hiPSC	Fibroblast	A	Lister	32F	3	0.560381	TRUE
RL936	chr20:53260000-54690000	NtP-hiPSC	Fibroblast	A	Lister	32F	3	1	TRUE
RL936	chr21:31445000-32885000	NtP-hiPSC	Fibroblast	A	Lister	32F	3	0.803462	FALSE
RL936	chr22:47575000-50160000	NtP-hiPSC	Fibroblast	A	Lister	32F	3	0.674744	TRUE
RL936	chr3:60000-3100000	NtP-hiPSC	Fibroblast	A	Lister	32F	3		TRUE
RL936	chr4:44725000-47450000	NtP-hiPSC	Fibroblast	A	Lister	32F	3	0.563538	TRUE
RL936	chr4:63640000-65150000	NtP-hiPSC	Fibroblast	A	Lister	32F	3	0.844019	TRUE
RL936	chr5:20305000-21510000	NtP-hiPSC	Fibroblast	A	Lister	32F	3	0.772826	TRUE
RL936	chr5:21625000-25075000	NtP-hiPSC	Fibroblast	A	Lister	32F	3	0.760452	TRUE
RL936	chr5:25850000-26875000	NtP-hiPSC	Fibroblast	A	Lister	32F	3	0.602924	TRUE
RL936	chr5:27645000-28865000	NtP-hiPSC	Fibroblast	A	Lister	32F	3	0.706705	TRUE
RL936	chr6:64435000-68330000	NtP-hiPSC	Fibroblast	A	Lister	32F	3		TRUE
RL936	chr6:61895000-64285000	NtP-hiPSC	Fibroblast	A	Lister	32F	3		TRUE
RL936	chr7:152835000-154735000	NtP-hiPSC	Fibroblast	A	Lister	32F	3	0.759219	TRUE
RL936	chr7:157220000-158395000	NtP-hiPSC	Fibroblast	A	Lister	32F	3	0.389518	TRUE
RL936	chr7:4330000-4700000	NtP-hiPSC	Fibroblast	A	Lister	32F	3	0.757753	FALSE
RL936	chr8:1995000-4850000	NtP-hiPSC	Fibroblast	A	Lister	32F	3		TRUE
RL936	chr8:136815000-140690000	NtP-hiPSC	Fibroblast	A	Lister	32F	3	0.534941	TRUE
RL936	chr8:47820000-48180000	NtP-hiPSC	Fibroblast	A	Lister	32F	3	0.0108289	FALSE
RL936	chr9:975000-1715000	NtP-hiPSC	Fibroblast	A	Lister	32F	3	0.56044	FALSE
RL937	chr1:49365000-50570000	NtP-hiPSC	Fibroblast	A	Lister	38F	3	0.789074	FALSE
RL937	chr1:2370000-3505000	NtP-hiPSC	Fibroblast	A	Lister	38F	3	0.493731	FALSE
RL937	chr1:3980000-5925000	NtP-hiPSC	Fibroblast	A	Lister	38F	3	0.42856	TRUE
RL937	chr1:152085000-152955000	NtP-hiPSC	Fibroblast	A	Lister	38F	3	0.732208	FALSE
RL937	chr10:37065000-38300000	NtP-hiPSC	Fibroblast	A	Lister	38F	3	0.768323	FALSE
RL937	chr10:131980000-133695000	NtP-hiPSC	Fibroblast	A	Lister	38F	3	0.715512	TRUE
RL937	chr10:38425000-38750000	NtP-hiPSC	Fibroblast	A	Lister	38F	3	0.0450537	FALSE
RL937	chr11:49220000-49750000	NtP-hiPSC	Fibroblast	A	Lister	38F	3	0.526344	FALSE
RL937	chr12:38705000-39685000	NtP-hiPSC	Fibroblast	A	Lister	38F	3	0.0714484	FALSE
RL937	chr12:125995000-131275000	NtP-hiPSC	Fibroblast	A	Lister	38F	3	0.918403	TRUE
RL937	chr14:101370000-101520000	NtP-hiPSC	Fibroblast	A	Lister	38F	3	0.8821	TRUE
RL937	chr16:7880000-8625000	NtP-hiPSC	Fibroblast	A	Lister	38F	3	0.339229	TRUE
RL937	chr16:5545000-7715000	NtP-hiPSC	Fibroblast	A	Lister	38F	3	0.654953	TRUE
RL937	chr17:10745000-11870000	NtP-hiPSC	Fibroblast	A	Lister	38F	3	0.413187	TRUE
RL937	chr17:21650000-21870000	NtP-hiPSC	Fibroblast	A	Lister	38F	3	0.15632	TRUE
RL937	chr18:75470000-76735000	NtP-hiPSC	Fibroblast	A	Lister	38F	3	0.705337	TRUE
RL937	chr18:14135000-15045000	NtP-hiPSC	Fibroblast	A	Lister	38F	3	0.882444	FALSE
RL937	chr19:14905000-15185000	NtP-hiPSC	Fibroblast	A	Lister	38F	3	0.0889071	FALSE
RL937	chr19:28335000-29295000	NtP-hiPSC	Fibroblast	A	Lister	38F	3		TRUE
RL937	chr19:43075000-43850000	NtP-hiPSC	Fibroblast	A	Lister	38F	3	0.845912	FALSE
RL937	chr2:114715000-117750000	NtP-hiPSC	Fibroblast	A	Lister	38F	3	0.9899	TRUE
RL937	chr2:125565000-127325000	NtP-hiPSC	Fibroblast	A	Lister	38F	3	0.587315	TRUE
RL937	chr2:90045000-90275000	NtP-hiPSC	Fibroblast	A	Lister	38F	3	0.0785995	FALSE
RL937	chr20:40320000-42085000	NtP-hiPSC	Fibroblast	A	Lister	38F	3	0.55408	TRUE
RL937	chr20:53260000-54690000	NtP-hiPSC	Fibroblast	A	Lister	38F	3	1	TRUE
RL937	chr21:31445000-32885000	NtP-hiPSC	Fibroblast	A	Lister	38F	3	0.850635	FALSE
RL937	chr22:47575000-50160000	NtP-hiPSC	Fibroblast	A	Lister	38F	3	0.69246	TRUE
RL937	chr3:60000-3100000	NtP-hiPSC	Fibroblast	A	Lister	38F	3		TRUE
RL937	chr4:44725000-47450000	NtP-hiPSC	Fibroblast	A	Lister	38F	3	0.683477	TRUE
RL937	chr4:63640000-65150000	NtP-hiPSC	Fibroblast	A	Lister	38F	3	0.95122	TRUE
RL937	chr5:20305000-21510000	NtP-hiPSC	Fibroblast	A	Lister	38F	3	0.901963	TRUE
RL937	chr5:21625000-25075000	NtP-hiPSC	Fibroblast	A	Lister	38F	3	0.85268	TRUE
RL937	chr5:25850000-26875000	NtP-hiPSC	Fibroblast	A	Lister	38F	3	0.829093	TRUE
RL937	chr5:27645000-28865000	NtP-hiPSC	Fibroblast	A	Lister	38F	3	0.879058	TRUE
RL937	chr6:64435000-68330000	NtP-hiPSC	Fibroblast	A	Lister	38F	3		TRUE
RL937	chr6:61895000-64285000	NtP-hiPSC	Fibroblast	A	Lister	38F	3		TRUE
RL937	chr7:152835000-154735000	NtP-hiPSC	Fibroblast	A	Lister	38F	3	0.697263	TRUE
RL937	chr7:157220000-158395000	NtP-hiPSC	Fibroblast	A	Lister	38F	3	0.379477	TRUE
RL937	chr7:4330000-4700000	NtP-hiPSC	Fibroblast	A	Lister	38F	3	0.839371	FALSE
RL937	chr8:1995000-4850000	NtP-hiPSC	Fibroblast	A	Lister	38F	3		TRUE
RL937	chr8:136815000-140690000	NtP-hiPSC	Fibroblast	A	Lister	38F	3	0.512578	TRUE
RL937	chr8:47820000-48180000	NtP-hiPSC	Fibroblast	A	Lister	38F	3	0.0418907	FALSE
RL937	chr9:975000-1715000	NtP-hiPSC	Fibroblast	A	Lister	38F	3	0.561344	FALSE
SRS004213	chr1:49365000-50570000	hESC	ESC	Ecker	Ecker	H1	3	0.757025	FALSE
SRS004213	chr1:2370000-3505000	hESC	ESC	Ecker	Ecker	H1	3	0.500782	FALSE
SRS004213	chr1:3980000-5925000	hESC	ESC	Ecker	Ecker	H1	3	0.491479	TRUE
SRS004213	chr1:152085000-152955000	hESC	ESC	Ecker	Ecker	H1	3	0.742369	FALSE
SRS004213	chr10:37065000-38300000	hESC	ESC	Ecker	Ecker	H1	3	0.749089	FALSE
SRS004213	chr10:131980000-133695000	hESC	ESC	Ecker	Ecker	H1	3	0.635825	TRUE
SRS004213	chr10:38425000-38750000	hESC	ESC	Ecker	Ecker	H1	3	0	FALSE
SRS004213	chr11:49220000-49750000	hESC	ESC	Ecker	Ecker	H1	3	0.174004	FALSE
SRS004213	chr12:38705000-39685000	hESC	ESC	Ecker	Ecker	H1	3	0.0652347	FALSE
SRS004213	chr12:125995000-131275000	hESC	ESC	Ecker	Ecker	H1	3	0.874556	TRUE
SRS004213	chr14:101370000-101520000	hESC	ESC	Ecker	Ecker	H1	3	0.9929	TRUE
SRS004213	chr16:7880000-8625000	hESC	ESC	Ecker	Ecker	H1	3	0.363035	TRUE
SRS004213	chr16:5545000-7715000	hESC	ESC	Ecker	Ecker	H1	3	0.612072	TRUE
SRS004213	chr17:10745000-11870000	hESC	ESC	Ecker	Ecker	H1	3	0.666342	TRUE
SRS004213	chr17:21650000-21870000	hESC	ESC	Ecker	Ecker	H1	3	0.0348491	TRUE
SRS004213	chr18:75470000-76735000	hESC	ESC	Ecker	Ecker	H1	3	0.61691	TRUE
SRS004213	chr18:14135000-15045000	hESC	ESC	Ecker	Ecker	H1	3	0.783404	FALSE
SRS004213	chr19:14905000-15185000	hESC	ESC	Ecker	Ecker	H1	3	0.0448106	FALSE
SRS004213	chr19:28335000-29295000	hESC	ESC	Ecker	Ecker	H1	3		TRUE
SRS004213	chr19:43075000-43850000	hESC	ESC	Ecker	Ecker	H1	3	0.817816	FALSE
SRS004213	chr2:114715000-117750000	hESC	ESC	Ecker	Ecker	H1	3	0.867133	TRUE
SRS004213	chr2:125565000-127325000	hESC	ESC	Ecker	Ecker	H1	3	0.527812	TRUE
SRS004213	chr2:90045000-90275000	hESC	ESC	Ecker	Ecker	H1	3	0.171649	FALSE
SRS004213	chr20:40320000-42085000	hESC	ESC	Ecker	Ecker	H1	3	0.469237	TRUE
SRS004213	chr20:53260000-54690000	hESC	ESC	Ecker	Ecker	H1	3	0.988372	TRUE
SRS004213	chr21:31445000-32885000	hESC	ESC	Ecker	Ecker	H1	3	0.82547	FALSE
SRS004213	chr22:47575000-50160000	hESC	ESC	Ecker	Ecker	H1	3	0.692491	TRUE
SRS004213	chr3:60000-3100000	hESC	ESC	Ecker	Ecker	H1	3		TRUE
SRS004213	chr4:44725000-47450000	hESC	ESC	Ecker	Ecker	H1	3	0.61711	TRUE
SRS004213	chr4:63640000-65150000	hESC	ESC	Ecker	Ecker	H1	3	0.893051	TRUE
SRS004213	chr5:20305000-21510000	hESC	ESC	Ecker	Ecker	H1	3	0.775232	TRUE
SRS004213	chr5:21625000-25075000	hESC	ESC	Ecker	Ecker	H1	3	0.81879	TRUE
SRS004213	chr5:25850000-26875000	hESC	ESC	Ecker	Ecker	H1	3	0.722236	TRUE
SRS004213	chr5:27645000-28865000	hESC	ESC	Ecker	Ecker	H1	3	0.792844	TRUE
SRS004213	chr6:64435000-68330000	hESC	ESC	Ecker	Ecker	H1	3		TRUE
SRS004213	chr6:61895000-64285000	hESC	ESC	Ecker	Ecker	H1	3		TRUE
SRS004213	chr7:152835000-154735000	hESC	ESC	Ecker	Ecker	H1	3	0.644691	TRUE
SRS004213	chr7:157220000-158395000	hESC	ESC	Ecker	Ecker	H1	3	0.352884	TRUE
SRS004213	chr7:4330000-4700000	hESC	ESC	Ecker	Ecker	H1	3	0.82147	FALSE
SRS004213	chr8:1995000-4850000	hESC	ESC	Ecker	Ecker	H1	3		TRUE
SRS004213	chr8:136815000-140690000	hESC	ESC	Ecker	Ecker	H1	3	0.493884	TRUE
SRS004213	chr8:47820000-48180000	hESC	ESC	Ecker	Ecker	H1	3	0	FALSE
SRS004213	chr9:975000-1715000	hESC	ESC	Ecker	Ecker	H1	3	0.560027	FALSE
SRS114877	chr1:49365000-50570000	hESC	ESC	Ecker	Ecker	H9	3	0.651744	FALSE
SRS114877	chr1:2370000-3505000	hESC	ESC	Ecker	Ecker	H9	3	0.52633	FALSE
SRS114877	chr1:3980000-5925000	hESC	ESC	Ecker	Ecker	H9	3	0.525888	TRUE
SRS114877	chr1:152085000-152955000	hESC	ESC	Ecker	Ecker	H9	3	0.845788	FALSE
SRS114877	chr10:37065000-38300000	hESC	ESC	Ecker	Ecker	H9	3	0.781893	FALSE
SRS114877	chr10:131980000-133695000	hESC	ESC	Ecker	Ecker	H9	3	0.681947	TRUE
SRS114877	chr10:38425000-38750000	hESC	ESC	Ecker	Ecker	H9	3	0.100933	FALSE
SRS114877	chr11:49220000-49750000	hESC	ESC	Ecker	Ecker	H9	3	0.338103	FALSE
SRS114877	chr12:38705000-39685000	hESC	ESC	Ecker	Ecker	H9	3	0.186959	FALSE
SRS114877	chr12:125995000-131275000	hESC	ESC	Ecker	Ecker	H9	3	0.94533	TRUE
SRS114877	chr14:101370000-101520000	hESC	ESC	Ecker	Ecker	H9	3	0.705316	TRUE
SRS114877	chr16:7880000-8625000	hESC	ESC	Ecker	Ecker	H9	3	0.368793	TRUE
SRS114877	chr16:5545000-7715000	hESC	ESC	Ecker	Ecker	H9	3	0.67333	TRUE
SRS114877	chr17:10745000-11870000	hESC	ESC	Ecker	Ecker	H9	3	0.708914	TRUE
SRS114877	chr17:21650000-21870000	hESC	ESC	Ecker	Ecker	H9	3	0.273669	TRUE
SRS114877	chr18:75470000-76735000	hESC	ESC	Ecker	Ecker	H9	3	0.627665	TRUE
SRS114877	chr18:14135000-15045000	hESC	ESC	Ecker	Ecker	H9	3	1	FALSE
SRS114877	chr19:14905000-15185000	hESC	ESC	Ecker	Ecker	H9	3	0.0496696	FALSE
SRS114877	chr19:28335000-29295000	hESC	ESC	Ecker	Ecker	H9	3		TRUE
SRS114877	chr19:43075000-43850000	hESC	ESC	Ecker	Ecker	H9	3	0.673993	FALSE
SRS114877	chr2:114715000-117750000	hESC	ESC	Ecker	Ecker	H9	3	0.84728	TRUE
SRS114877	chr2:125565000-127325000	hESC	ESC	Ecker	Ecker	H9	3	0.562568	TRUE
SRS114877	chr2:90045000-90275000	hESC	ESC	Ecker	Ecker	H9	3	0.424331	FALSE
SRS114877	chr20:40320000-42085000	hESC	ESC	Ecker	Ecker	H9	3	0.524022	TRUE
SRS114877	chr20:53260000-54690000	hESC	ESC	Ecker	Ecker	H9	3	1	TRUE
SRS114877	chr21:31445000-32885000	hESC	ESC	Ecker	Ecker	H9	3	0.882693	FALSE
SRS114877	chr22:47575000-50160000	hESC	ESC	Ecker	Ecker	H9	3	0.72585	TRUE
SRS114877	chr3:60000-3100000	hESC	ESC	Ecker	Ecker	H9	3		TRUE
SRS114877	chr4:44725000-47450000	hESC	ESC	Ecker	Ecker	H9	3	0.608641	TRUE
SRS114877	chr4:63640000-65150000	hESC	ESC	Ecker	Ecker	H9	3	0.804132	TRUE
SRS114877	chr5:20305000-21510000	hESC	ESC	Ecker	Ecker	H9	3	0.928607	TRUE
SRS114877	chr5:21625000-25075000	hESC	ESC	Ecker	Ecker	H9	3	0.774086	TRUE
SRS114877	chr5:25850000-26875000	hESC	ESC	Ecker	Ecker	H9	3	0.633058	TRUE
SRS114877	chr5:27645000-28865000	hESC	ESC	Ecker	Ecker	H9	3	0.668102	TRUE
SRS114877	chr6:64435000-68330000	hESC	ESC	Ecker	Ecker	H9	3		TRUE
SRS114877	chr6:61895000-64285000	hESC	ESC	Ecker	Ecker	H9	3		TRUE
SRS114877	chr7:152835000-154735000	hESC	ESC	Ecker	Ecker	H9	3	0.66297	TRUE
SRS114877	chr7:157220000-158395000	hESC	ESC	Ecker	Ecker	H9	3	0.430595	TRUE
SRS114877	chr7:4330000-4700000	hESC	ESC	Ecker	Ecker	H9	3	0.688015	FALSE
SRS114877	chr8:1995000-4850000	hESC	ESC	Ecker	Ecker	H9	3		TRUE
SRS114877	chr8:136815000-140690000	hESC	ESC	Ecker	Ecker	H9	3	0.500877	TRUE
SRS114877	chr8:47820000-48180000	hESC	ESC	Ecker	Ecker	H9	3	0.024545	FALSE
SRS114877	chr9:975000-1715000	hESC	ESC	Ecker	Ecker	H9	3	0.614208	FALSE
SRS606777	chr1:49365000-50570000	hESC	ESC	Mitalipov	Mitalipov	hESC_1	3	0.780859	FALSE
SRS606777	chr1:2370000-3505000	hESC	ESC	Mitalipov	Mitalipov	hESC_1	3	0.573681	FALSE
SRS606777	chr1:3980000-5925000	hESC	ESC	Mitalipov	Mitalipov	hESC_1	3	0.454563	TRUE
SRS606777	chr1:152085000-152955000	hESC	ESC	Mitalipov	Mitalipov	hESC_1	3	0.771283	FALSE
SRS606777	chr10:37065000-38300000	hESC	ESC	Mitalipov	Mitalipov	hESC_1	3	0.745355	FALSE
SRS606777	chr10:131980000-133695000	hESC	ESC	Mitalipov	Mitalipov	hESC_1	3	0.665619	TRUE
SRS606777	chr10:38425000-38750000	hESC	ESC	Mitalipov	Mitalipov	hESC_1	3	0.0526091	FALSE
SRS606777	chr11:49220000-49750000	hESC	ESC	Mitalipov	Mitalipov	hESC_1	3	0.163073	FALSE
SRS606777	chr12:38705000-39685000	hESC	ESC	Mitalipov	Mitalipov	hESC_1	3	0.0992498	FALSE
SRS606777	chr12:125995000-131275000	hESC	ESC	Mitalipov	Mitalipov	hESC_1	3	0.959131	TRUE
SRS606777	chr14:101370000-101520000	hESC	ESC	Mitalipov	Mitalipov	hESC_1	3	0.802577	TRUE
SRS606777	chr16:7880000-8625000	hESC	ESC	Mitalipov	Mitalipov	hESC_1	3	0.379149	TRUE
SRS606777	chr16:5545000-7715000	hESC	ESC	Mitalipov	Mitalipov	hESC_1	3	0.662214	TRUE
SRS606777	chr17:10745000-11870000	hESC	ESC	Mitalipov	Mitalipov	hESC_1	3	0.743088	TRUE
SRS606777	chr17:21650000-21870000	hESC	ESC	Mitalipov	Mitalipov	hESC_1	3	0.122933	TRUE
SRS606777	chr18:75470000-76735000	hESC	ESC	Mitalipov	Mitalipov	hESC_1	3	0.664461	TRUE
SRS606777	chr18:14135000-15045000	hESC	ESC	Mitalipov	Mitalipov	hESC_1	3	0.847489	FALSE
SRS606777	chr19:14905000-15185000	hESC	ESC	Mitalipov	Mitalipov	hESC_1	3	0.111299	FALSE
SRS606777	chr19:28335000-29295000	hESC	ESC	Mitalipov	Mitalipov	hESC_1	3		TRUE
SRS606777	chr19:43075000-43850000	hESC	ESC	Mitalipov	Mitalipov	hESC_1	3	0.867285	FALSE
SRS606777	chr2:114715000-117750000	hESC	ESC	Mitalipov	Mitalipov	hESC_1	3	0.899758	TRUE
SRS606777	chr2:125565000-127325000	hESC	ESC	Mitalipov	Mitalipov	hESC_1	3	0.496596	TRUE
SRS606777	chr2:90045000-90275000	hESC	ESC	Mitalipov	Mitalipov	hESC_1	3	0.0475606	FALSE
SRS606777	chr20:40320000-42085000	hESC	ESC	Mitalipov	Mitalipov	hESC_1	3	0.558162	TRUE
SRS606777	chr20:53260000-54690000	hESC	ESC	Mitalipov	Mitalipov	hESC_1	3	1	TRUE
SRS606777	chr21:31445000-32885000	hESC	ESC	Mitalipov	Mitalipov	hESC_1	3	0.879698	FALSE
SRS606777	chr22:47575000-50160000	hESC	ESC	Mitalipov	Mitalipov	hESC_1	3	0.67195	TRUE
SRS606777	chr3:60000-3100000	hESC	ESC	Mitalipov	Mitalipov	hESC_1	3		TRUE
SRS606777	chr4:44725000-47450000	hESC	ESC	Mitalipov	Mitalipov	hESC_1	3	0.64969	TRUE
SRS606777	chr4:63640000-65150000	hESC	ESC	Mitalipov	Mitalipov	hESC_1	3	0.900588	TRUE
SRS606777	chr5:20305000-21510000	hESC	ESC	Mitalipov	Mitalipov	hESC_1	3	0.871094	TRUE
SRS606777	chr5:21625000-25075000	hESC	ESC	Mitalipov	Mitalipov	hESC_1	3	0.847264	TRUE
SRS606777	chr5:25850000-26875000	hESC	ESC	Mitalipov	Mitalipov	hESC_1	3	0.671051	TRUE
SRS606777	chr5:27645000-28865000	hESC	ESC	Mitalipov	Mitalipov	hESC_1	3	0.748457	TRUE
SRS606777	chr6:64435000-68330000	hESC	ESC	Mitalipov	Mitalipov	hESC_1	3		TRUE
SRS606777	chr6:61895000-64285000	hESC	ESC	Mitalipov	Mitalipov	hESC_1	3		TRUE
SRS606777	chr7:152835000-154735000	hESC	ESC	Mitalipov	Mitalipov	hESC_1	3	0.700503	TRUE
SRS606777	chr7:157220000-158395000	hESC	ESC	Mitalipov	Mitalipov	hESC_1	3	0.376516	TRUE
SRS606777	chr7:4330000-4700000	hESC	ESC	Mitalipov	Mitalipov	hESC_1	3	0.798385	FALSE
SRS606777	chr8:1995000-4850000	hESC	ESC	Mitalipov	Mitalipov	hESC_1	3		TRUE
SRS606777	chr8:136815000-140690000	hESC	ESC	Mitalipov	Mitalipov	hESC_1	3	0.525458	TRUE
SRS606777	chr8:47820000-48180000	hESC	ESC	Mitalipov	Mitalipov	hESC_1	3	0.0671032	FALSE
SRS606777	chr9:975000-1715000	hESC	ESC	Mitalipov	Mitalipov	hESC_1	3	0.592407	FALSE
SRS606778	chr1:49365000-50570000	hESC	ESC	Mitalipov	Mitalipov	hESC_2	3	0.783514	FALSE
SRS606778	chr1:2370000-3505000	hESC	ESC	Mitalipov	Mitalipov	hESC_2	3	0.558317	FALSE
SRS606778	chr1:3980000-5925000	hESC	ESC	Mitalipov	Mitalipov	hESC_2	3	0.542682	TRUE
SRS606778	chr1:152085000-152955000	hESC	ESC	Mitalipov	Mitalipov	hESC_2	3	0.741855	FALSE
SRS606778	chr10:37065000-38300000	hESC	ESC	Mitalipov	Mitalipov	hESC_2	3	0.778284	FALSE
SRS606778	chr10:131980000-133695000	hESC	ESC	Mitalipov	Mitalipov	hESC_2	3	0.628201	TRUE
SRS606778	chr10:38425000-38750000	hESC	ESC	Mitalipov	Mitalipov	hESC_2	3	0.064468	FALSE
SRS606778	chr11:49220000-49750000	hESC	ESC	Mitalipov	Mitalipov	hESC_2	3	0.235848	FALSE
SRS606778	chr12:38705000-39685000	hESC	ESC	Mitalipov	Mitalipov	hESC_2	3	0.106994	FALSE
SRS606778	chr12:125995000-131275000	hESC	ESC	Mitalipov	Mitalipov	hESC_2	3	0.947061	TRUE
SRS606778	chr14:101370000-101520000	hESC	ESC	Mitalipov	Mitalipov	hESC_2	3	0.642822	TRUE
SRS606778	chr16:7880000-8625000	hESC	ESC	Mitalipov	Mitalipov	hESC_2	3	0.393548	TRUE
SRS606778	chr16:5545000-7715000	hESC	ESC	Mitalipov	Mitalipov	hESC_2	3	0.650334	TRUE
SRS606778	chr17:10745000-11870000	hESC	ESC	Mitalipov	Mitalipov	hESC_2	3	0.803243	TRUE
SRS606778	chr17:21650000-21870000	hESC	ESC	Mitalipov	Mitalipov	hESC_2	3	0.202606	TRUE
SRS606778	chr18:75470000-76735000	hESC	ESC	Mitalipov	Mitalipov	hESC_2	3	0.716325	TRUE
SRS606778	chr18:14135000-15045000	hESC	ESC	Mitalipov	Mitalipov	hESC_2	3	0.864707	FALSE
SRS606778	chr19:14905000-15185000	hESC	ESC	Mitalipov	Mitalipov	hESC_2	3	0.101545	FALSE
SRS606778	chr19:28335000-29295000	hESC	ESC	Mitalipov	Mitalipov	hESC_2	3		TRUE
SRS606778	chr19:43075000-43850000	hESC	ESC	Mitalipov	Mitalipov	hESC_2	3	0.74804	FALSE
SRS606778	chr2:114715000-117750000	hESC	ESC	Mitalipov	Mitalipov	hESC_2	3	0.88065	TRUE
SRS606778	chr2:125565000-127325000	hESC	ESC	Mitalipov	Mitalipov	hESC_2	3	0.463749	TRUE
SRS606778	chr2:90045000-90275000	hESC	ESC	Mitalipov	Mitalipov	hESC_2	3	0.245221	FALSE
SRS606778	chr20:40320000-42085000	hESC	ESC	Mitalipov	Mitalipov	hESC_2	3	0.547746	TRUE
SRS606778	chr20:53260000-54690000	hESC	ESC	Mitalipov	Mitalipov	hESC_2	3	0.947812	TRUE
SRS606778	chr21:31445000-32885000	hESC	ESC	Mitalipov	Mitalipov	hESC_2	3	0.900776	FALSE
SRS606778	chr22:47575000-50160000	hESC	ESC	Mitalipov	Mitalipov	hESC_2	3	0.657942	TRUE
SRS606778	chr3:60000-3100000	hESC	ESC	Mitalipov	Mitalipov	hESC_2	3		TRUE
SRS606778	chr4:44725000-47450000	hESC	ESC	Mitalipov	Mitalipov	hESC_2	3	0.603068	TRUE
SRS606778	chr4:63640000-65150000	hESC	ESC	Mitalipov	Mitalipov	hESC_2	3	0.869264	TRUE
SRS606778	chr5:20305000-21510000	hESC	ESC	Mitalipov	Mitalipov	hESC_2	3	0.887018	TRUE
SRS606778	chr5:21625000-25075000	hESC	ESC	Mitalipov	Mitalipov	hESC_2	3	0.799544	TRUE
SRS606778	chr5:25850000-26875000	hESC	ESC	Mitalipov	Mitalipov	hESC_2	3	0.665144	TRUE
SRS606778	chr5:27645000-28865000	hESC	ESC	Mitalipov	Mitalipov	hESC_2	3	0.748766	TRUE
SRS606778	chr6:64435000-68330000	hESC	ESC	Mitalipov	Mitalipov	hESC_2	3		TRUE
SRS606778	chr6:61895000-64285000	hESC	ESC	Mitalipov	Mitalipov	hESC_2	3		TRUE
SRS606778	chr7:152835000-154735000	hESC	ESC	Mitalipov	Mitalipov	hESC_2	3	0.728558	TRUE
SRS606778	chr7:157220000-158395000	hESC	ESC	Mitalipov	Mitalipov	hESC_2	3	0.414381	TRUE
SRS606778	chr7:4330000-4700000	hESC	ESC	Mitalipov	Mitalipov	hESC_2	3	0.806232	FALSE
SRS606778	chr8:1995000-4850000	hESC	ESC	Mitalipov	Mitalipov	hESC_2	3		TRUE
SRS606778	chr8:136815000-140690000	hESC	ESC	Mitalipov	Mitalipov	hESC_2	3	0.522614	TRUE
SRS606778	chr8:47820000-48180000	hESC	ESC	Mitalipov	Mitalipov	hESC_2	3	0.0836739	FALSE
SRS606778	chr9:975000-1715000	hESC	ESC	Mitalipov	Mitalipov	hESC_2	3	0.61693	FALSE
RL1124	chr1:49365000-50570000	TNT-hiPSC	Fibroblast	A	Lister	32F	4	0.500775	FALSE
RL1124	chr1:2370000-3505000	TNT-hiPSC	Fibroblast	A	Lister	32F	4	1	FALSE
RL1124	chr1:3980000-5925000	TNT-hiPSC	Fibroblast	A	Lister	32F	4	0.315456	TRUE
RL1124	chr1:152085000-152955000	TNT-hiPSC	Fibroblast	A	Lister	32F	4	0.834746	FALSE
RL1124	chr10:37065000-38300000	TNT-hiPSC	Fibroblast	A	Lister	32F	4	0.555424	FALSE
RL1124	chr10:131980000-133695000	TNT-hiPSC	Fibroblast	A	Lister	32F	4	0.746315	TRUE
RL1124	chr10:38425000-38750000	TNT-hiPSC	Fibroblast	A	Lister	32F	4	0.20383	FALSE
RL1124	chr11:49220000-49750000	TNT-hiPSC	Fibroblast	A	Lister	32F	4	0.582864	FALSE
RL1124	chr12:38705000-39685000	TNT-hiPSC	Fibroblast	A	Lister	32F	4	0.170233	FALSE
RL1124	chr12:125995000-131275000	TNT-hiPSC	Fibroblast	A	Lister	32F	4	0.721883	TRUE
RL1124	chr14:101370000-101520000	TNT-hiPSC	Fibroblast	A	Lister	32F	4	0.709783	TRUE
RL1124	chr16:7880000-8625000	TNT-hiPSC	Fibroblast	A	Lister	32F	4	0.439072	TRUE
RL1124	chr16:5545000-7715000	TNT-hiPSC	Fibroblast	A	Lister	32F	4	0.517255	TRUE
RL1124	chr17:10745000-11870000	TNT-hiPSC	Fibroblast	A	Lister	32F	4	0.836165	TRUE
RL1124	chr17:21650000-21870000	TNT-hiPSC	Fibroblast	A	Lister	32F	4	0.291814	TRUE
RL1124	chr18:75470000-76735000	TNT-hiPSC	Fibroblast	A	Lister	32F	4	1	TRUE
RL1124	chr18:14135000-15045000	TNT-hiPSC	Fibroblast	A	Lister	32F	4	0.517287	FALSE
RL1124	chr19:14905000-15185000	TNT-hiPSC	Fibroblast	A	Lister	32F	4	0.0891392	FALSE
RL1124	chr19:28335000-29295000	TNT-hiPSC	Fibroblast	A	Lister	32F	4	0.380267	TRUE
RL1124	chr19:43075000-43850000	TNT-hiPSC	Fibroblast	A	Lister	32F	4	1	FALSE
RL1124	chr2:114715000-117750000	TNT-hiPSC	Fibroblast	A	Lister	32F	4	0.95618	TRUE
RL1124	chr2:125565000-127325000	TNT-hiPSC	Fibroblast	A	Lister	32F	4	0.670793	TRUE
RL1124	chr2:90045000-90275000	TNT-hiPSC	Fibroblast	A	Lister	32F	4	0.0637542	FALSE
RL1124	chr20:40320000-42085000	TNT-hiPSC	Fibroblast	A	Lister	32F	4	0.521889	TRUE
RL1124	chr20:53260000-54690000	TNT-hiPSC	Fibroblast	A	Lister	32F	4	0.956475	TRUE
RL1124	chr21:31445000-32885000	TNT-hiPSC	Fibroblast	A	Lister	32F	4	0.448312	FALSE
RL1124	chr22:47575000-50160000	TNT-hiPSC	Fibroblast	A	Lister	32F	4	0.668074	TRUE
RL1124	chr3:60000-3100000	TNT-hiPSC	Fibroblast	A	Lister	32F	4		TRUE
RL1124	chr4:44725000-47450000	TNT-hiPSC	Fibroblast	A	Lister	32F	4	0.620781	TRUE
RL1124	chr4:63640000-65150000	TNT-hiPSC	Fibroblast	A	Lister	32F	4	0.925198	TRUE
RL1124	chr5:20305000-21510000	TNT-hiPSC	Fibroblast	A	Lister	32F	4	0.829991	TRUE
RL1124	chr5:21625000-25075000	TNT-hiPSC	Fibroblast	A	Lister	32F	4	0.821638	TRUE
RL1124	chr5:25850000-26875000	TNT-hiPSC	Fibroblast	A	Lister	32F	4	0.666377	TRUE
RL1124	chr5:27645000-28865000	TNT-hiPSC	Fibroblast	A	Lister	32F	4	0.827825	TRUE
RL1124	chr6:64435000-68330000	TNT-hiPSC	Fibroblast	A	Lister	32F	4	0.703884	TRUE
RL1124	chr6:61895000-64285000	TNT-hiPSC	Fibroblast	A	Lister	32F	4		TRUE
RL1124	chr7:152835000-154735000	TNT-hiPSC	Fibroblast	A	Lister	32F	4	0.554505	TRUE
RL1124	chr7:157220000-158395000	TNT-hiPSC	Fibroblast	A	Lister	32F	4	0.511369	TRUE
RL1124	chr7:4330000-4700000	TNT-hiPSC	Fibroblast	A	Lister	32F	4	0.756791	FALSE
RL1124	chr8:1995000-4850000	TNT-hiPSC	Fibroblast	A	Lister	32F	4	0.26877	TRUE
RL1124	chr8:136815000-140690000	TNT-hiPSC	Fibroblast	A	Lister	32F	4	0.505324	TRUE
RL1124	chr8:47820000-48180000	TNT-hiPSC	Fibroblast	A	Lister	32F	4	0.0645264	FALSE
RL1124	chr9:975000-1715000	TNT-hiPSC	Fibroblast	A	Lister	32F	4	0.60711	FALSE
RL1125	chr1:49365000-50570000	TNT-hiPSC	Fibroblast	A	Lister	38F	4	0.409001	FALSE
RL1125	chr1:2370000-3505000	TNT-hiPSC	Fibroblast	A	Lister	38F	4	1	FALSE
RL1125	chr1:3980000-5925000	TNT-hiPSC	Fibroblast	A	Lister	38F	4	0.293572	TRUE
RL1125	chr1:152085000-152955000	TNT-hiPSC	Fibroblast	A	Lister	38F	4	0.78354	FALSE
RL1125	chr10:37065000-38300000	TNT-hiPSC	Fibroblast	A	Lister	38F	4	0.501771	FALSE
RL1125	chr10:131980000-133695000	TNT-hiPSC	Fibroblast	A	Lister	38F	4	0.649462	TRUE
RL1125	chr10:38425000-38750000	TNT-hiPSC	Fibroblast	A	Lister	38F	4	0.0651346	FALSE
RL1125	chr11:49220000-49750000	TNT-hiPSC	Fibroblast	A	Lister	38F	4	0.426574	FALSE
RL1125	chr12:38705000-39685000	TNT-hiPSC	Fibroblast	A	Lister	38F	4	0.0765132	FALSE
RL1125	chr12:125995000-131275000	TNT-hiPSC	Fibroblast	A	Lister	38F	4	0.714718	TRUE
RL1125	chr14:101370000-101520000	TNT-hiPSC	Fibroblast	A	Lister	38F	4	0.662629	TRUE
RL1125	chr16:7880000-8625000	TNT-hiPSC	Fibroblast	A	Lister	38F	4	0.414811	TRUE
RL1125	chr16:5545000-7715000	TNT-hiPSC	Fibroblast	A	Lister	38F	4	0.482257	TRUE
RL1125	chr17:10745000-11870000	TNT-hiPSC	Fibroblast	A	Lister	38F	4	0.748141	TRUE
RL1125	chr17:21650000-21870000	TNT-hiPSC	Fibroblast	A	Lister	38F	4	0.283673	TRUE
RL1125	chr18:75470000-76735000	TNT-hiPSC	Fibroblast	A	Lister	38F	4	1	TRUE
RL1125	chr18:14135000-15045000	TNT-hiPSC	Fibroblast	A	Lister	38F	4	0.594654	FALSE
RL1125	chr19:14905000-15185000	TNT-hiPSC	Fibroblast	A	Lister	38F	4	0.0250441	FALSE
RL1125	chr19:28335000-29295000	TNT-hiPSC	Fibroblast	A	Lister	38F	4	0.344896	TRUE
RL1125	chr19:43075000-43850000	TNT-hiPSC	Fibroblast	A	Lister	38F	4	0.935688	FALSE
RL1125	chr2:114715000-117750000	TNT-hiPSC	Fibroblast	A	Lister	38F	4	0.944077	TRUE
RL1125	chr2:125565000-127325000	TNT-hiPSC	Fibroblast	A	Lister	38F	4	0.603834	TRUE
RL1125	chr2:90045000-90275000	TNT-hiPSC	Fibroblast	A	Lister	38F	4	0.0372146	FALSE
RL1125	chr20:40320000-42085000	TNT-hiPSC	Fibroblast	A	Lister	38F	4	0.445797	TRUE
RL1125	chr20:53260000-54690000	TNT-hiPSC	Fibroblast	A	Lister	38F	4	0.950385	TRUE
RL1125	chr21:31445000-32885000	TNT-hiPSC	Fibroblast	A	Lister	38F	4	0.466376	FALSE
RL1125	chr22:47575000-50160000	TNT-hiPSC	Fibroblast	A	Lister	38F	4	0.64479	TRUE
RL1125	chr3:60000-3100000	TNT-hiPSC	Fibroblast	A	Lister	38F	4		TRUE
RL1125	chr4:44725000-47450000	TNT-hiPSC	Fibroblast	A	Lister	38F	4	0.573391	TRUE
RL1125	chr4:63640000-65150000	TNT-hiPSC	Fibroblast	A	Lister	38F	4	1	TRUE
RL1125	chr5:20305000-21510000	TNT-hiPSC	Fibroblast	A	Lister	38F	4	0.826751	TRUE
RL1125	chr5:21625000-25075000	TNT-hiPSC	Fibroblast	A	Lister	38F	4	0.754121	TRUE
RL1125	chr5:25850000-26875000	TNT-hiPSC	Fibroblast	A	Lister	38F	4	0.696773	TRUE
RL1125	chr5:27645000-28865000	TNT-hiPSC	Fibroblast	A	Lister	38F	4	0.815598	TRUE
RL1125	chr6:64435000-68330000	TNT-hiPSC	Fibroblast	A	Lister	38F	4	0.687801	TRUE
RL1125	chr6:61895000-64285000	TNT-hiPSC	Fibroblast	A	Lister	38F	4		TRUE
RL1125	chr7:152835000-154735000	TNT-hiPSC	Fibroblast	A	Lister	38F	4	0.548362	TRUE
RL1125	chr7:157220000-158395000	TNT-hiPSC	Fibroblast	A	Lister	38F	4	0.494144	TRUE
RL1125	chr7:4330000-4700000	TNT-hiPSC	Fibroblast	A	Lister	38F	4	0.799254	FALSE
RL1125	chr8:1995000-4850000	TNT-hiPSC	Fibroblast	A	Lister	38F	4	0.208989	TRUE
RL1125	chr8:136815000-140690000	TNT-hiPSC	Fibroblast	A	Lister	38F	4	0.497572	TRUE
RL1125	chr8:47820000-48180000	TNT-hiPSC	Fibroblast	A	Lister	38F	4	0.133243	FALSE
RL1125	chr9:975000-1715000	TNT-hiPSC	Fibroblast	A	Lister	38F	4	0.607581	FALSE
RL1751_1771	chr1:49365000-50570000	Primed-hiPSC	Fibroblast	A	Lister	32F	4	0.454884	FALSE
RL1751_1771	chr1:2370000-3505000	Primed-hiPSC	Fibroblast	A	Lister	32F	4	1	FALSE
RL1751_1771	chr1:3980000-5925000	Primed-hiPSC	Fibroblast	A	Lister	32F	4	0.0995354	TRUE
RL1751_1771	chr1:152085000-152955000	Primed-hiPSC	Fibroblast	A	Lister	32F	4	0.834449	FALSE
RL1751_1771	chr10:37065000-38300000	Primed-hiPSC	Fibroblast	A	Lister	32F	4	0.421272	FALSE
RL1751_1771	chr10:131980000-133695000	Primed-hiPSC	Fibroblast	A	Lister	32F	4	0.57777	TRUE
RL1751_1771	chr10:38425000-38750000	Primed-hiPSC	Fibroblast	A	Lister	32F	4	0.136238	FALSE
RL1751_1771	chr11:49220000-49750000	Primed-hiPSC	Fibroblast	A	Lister	32F	4	0.531105	FALSE
RL1751_1771	chr12:38705000-39685000	Primed-hiPSC	Fibroblast	A	Lister	32F	4	0.115205	FALSE
RL1751_1771	chr12:125995000-131275000	Primed-hiPSC	Fibroblast	A	Lister	32F	4	0.715684	TRUE
RL1751_1771	chr14:101370000-101520000	Primed-hiPSC	Fibroblast	A	Lister	32F	4	0.612638	TRUE
RL1751_1771	chr16:7880000-8625000	Primed-hiPSC	Fibroblast	A	Lister	32F	4	0.337463	TRUE
RL1751_1771	chr16:5545000-7715000	Primed-hiPSC	Fibroblast	A	Lister	32F	4	0.477074	TRUE
RL1751_1771	chr17:10745000-11870000	Primed-hiPSC	Fibroblast	A	Lister	32F	4	0.746996	TRUE
RL1751_1771	chr17:21650000-21870000	Primed-hiPSC	Fibroblast	A	Lister	32F	4	0.4147	TRUE
RL1751_1771	chr18:75470000-76735000	Primed-hiPSC	Fibroblast	A	Lister	32F	4	1	TRUE
RL1751_1771	chr18:14135000-15045000	Primed-hiPSC	Fibroblast	A	Lister	32F	4	0.59629	FALSE
RL1751_1771	chr19:14905000-15185000	Primed-hiPSC	Fibroblast	A	Lister	32F	4	0.0372938	FALSE
RL1751_1771	chr19:28335000-29295000	Primed-hiPSC	Fibroblast	A	Lister	32F	4	0.455516	TRUE
RL1751_1771	chr19:43075000-43850000	Primed-hiPSC	Fibroblast	A	Lister	32F	4	0.948071	FALSE
RL1751_1771	chr2:114715000-117750000	Primed-hiPSC	Fibroblast	A	Lister	32F	4	1	TRUE
RL1751_1771	chr2:125565000-127325000	Primed-hiPSC	Fibroblast	A	Lister	32F	4	0.532916	TRUE
RL1751_1771	chr2:90045000-90275000	Primed-hiPSC	Fibroblast	A	Lister	32F	4	0.0646756	FALSE
RL1751_1771	chr20:40320000-42085000	Primed-hiPSC	Fibroblast	A	Lister	32F	4	0.466095	TRUE
RL1751_1771	chr20:53260000-54690000	Primed-hiPSC	Fibroblast	A	Lister	32F	4	0.842999	TRUE
RL1751_1771	chr21:31445000-32885000	Primed-hiPSC	Fibroblast	A	Lister	32F	4	0.396357	FALSE
RL1751_1771	chr22:47575000-50160000	Primed-hiPSC	Fibroblast	A	Lister	32F	4	0.619968	TRUE
RL1751_1771	chr3:60000-3100000	Primed-hiPSC	Fibroblast	A	Lister	32F	4		TRUE
RL1751_1771	chr4:44725000-47450000	Primed-hiPSC	Fibroblast	A	Lister	32F	4	0.678396	TRUE
RL1751_1771	chr4:63640000-65150000	Primed-hiPSC	Fibroblast	A	Lister	32F	4	0.78789	TRUE
RL1751_1771	chr5:20305000-21510000	Primed-hiPSC	Fibroblast	A	Lister	32F	4	0.798216	TRUE
RL1751_1771	chr5:21625000-25075000	Primed-hiPSC	Fibroblast	A	Lister	32F	4	0.862116	TRUE
RL1751_1771	chr5:25850000-26875000	Primed-hiPSC	Fibroblast	A	Lister	32F	4	0.71458	TRUE
RL1751_1771	chr5:27645000-28865000	Primed-hiPSC	Fibroblast	A	Lister	32F	4	0.856912	TRUE
RL1751_1771	chr6:64435000-68330000	Primed-hiPSC	Fibroblast	A	Lister	32F	4	0.70115	TRUE
RL1751_1771	chr6:61895000-64285000	Primed-hiPSC	Fibroblast	A	Lister	32F	4		TRUE
RL1751_1771	chr7:152835000-154735000	Primed-hiPSC	Fibroblast	A	Lister	32F	4	0.510313	TRUE
RL1751_1771	chr7:157220000-158395000	Primed-hiPSC	Fibroblast	A	Lister	32F	4	0.459083	TRUE
RL1751_1771	chr7:4330000-4700000	Primed-hiPSC	Fibroblast	A	Lister	32F	4	0.640442	FALSE
RL1751_1771	chr8:1995000-4850000	Primed-hiPSC	Fibroblast	A	Lister	32F	4	0.251996	TRUE
RL1751_1771	chr8:136815000-140690000	Primed-hiPSC	Fibroblast	A	Lister	32F	4	0.476208	TRUE
RL1751_1771	chr8:47820000-48180000	Primed-hiPSC	Fibroblast	A	Lister	32F	4	0.0635889	FALSE
RL1751_1771	chr9:975000-1715000	Primed-hiPSC	Fibroblast	A	Lister	32F	4	0.639561	FALSE
RL417	chr1:49365000-50570000	Primed-hiPSC	Fibroblast	A	Lister	32F	4	0.524602	FALSE
RL417	chr1:2370000-3505000	Primed-hiPSC	Fibroblast	A	Lister	32F	4	1	FALSE
RL417	chr1:3980000-5925000	Primed-hiPSC	Fibroblast	A	Lister	32F	4	0.354898	TRUE
RL417	chr1:152085000-152955000	Primed-hiPSC	Fibroblast	A	Lister	32F	4	0.814446	FALSE
RL417	chr10:37065000-38300000	Primed-hiPSC	Fibroblast	A	Lister	32F	4	0.545818	FALSE
RL417	chr10:131980000-133695000	Primed-hiPSC	Fibroblast	A	Lister	32F	4	0.6891	TRUE
RL417	chr10:38425000-38750000	Primed-hiPSC	Fibroblast	A	Lister	32F	4	0.157712	FALSE
RL417	chr11:49220000-49750000	Primed-hiPSC	Fibroblast	A	Lister	32F	4	0.70327	FALSE
RL417	chr12:38705000-39685000	Primed-hiPSC	Fibroblast	A	Lister	32F	4	0.0975368	FALSE
RL417	chr12:125995000-131275000	Primed-hiPSC	Fibroblast	A	Lister	32F	4	0.76715	TRUE
RL417	chr14:101370000-101520000	Primed-hiPSC	Fibroblast	A	Lister	32F	4	0.771678	TRUE
RL417	chr16:7880000-8625000	Primed-hiPSC	Fibroblast	A	Lister	32F	4	0.340373	TRUE
RL417	chr16:5545000-7715000	Primed-hiPSC	Fibroblast	A	Lister	32F	4	0.561391	TRUE
RL417	chr17:10745000-11870000	Primed-hiPSC	Fibroblast	A	Lister	32F	4	0.916158	TRUE
RL417	chr17:21650000-21870000	Primed-hiPSC	Fibroblast	A	Lister	32F	4	0.440863	TRUE
RL417	chr18:75470000-76735000	Primed-hiPSC	Fibroblast	A	Lister	32F	4	1	TRUE
RL417	chr18:14135000-15045000	Primed-hiPSC	Fibroblast	A	Lister	32F	4	0.732561	FALSE
RL417	chr19:14905000-15185000	Primed-hiPSC	Fibroblast	A	Lister	32F	4	0.142939	FALSE
RL417	chr19:28335000-29295000	Primed-hiPSC	Fibroblast	A	Lister	32F	4	0.279752	TRUE
RL417	chr19:43075000-43850000	Primed-hiPSC	Fibroblast	A	Lister	32F	4	1	FALSE
RL417	chr2:114715000-117750000	Primed-hiPSC	Fibroblast	A	Lister	32F	4	1	TRUE
RL417	chr2:125565000-127325000	Primed-hiPSC	Fibroblast	A	Lister	32F	4	0.544768	TRUE
RL417	chr2:90045000-90275000	Primed-hiPSC	Fibroblast	A	Lister	32F	4	0.100562	FALSE
RL417	chr20:40320000-42085000	Primed-hiPSC	Fibroblast	A	Lister	32F	4	0.486636	TRUE
RL417	chr20:53260000-54690000	Primed-hiPSC	Fibroblast	A	Lister	32F	4	0.909315	TRUE
RL417	chr21:31445000-32885000	Primed-hiPSC	Fibroblast	A	Lister	32F	4	0.513374	FALSE
RL417	chr22:47575000-50160000	Primed-hiPSC	Fibroblast	A	Lister	32F	4	0.691059	TRUE
RL417	chr3:60000-3100000	Primed-hiPSC	Fibroblast	A	Lister	32F	4		TRUE
RL417	chr4:44725000-47450000	Primed-hiPSC	Fibroblast	A	Lister	32F	4	0.585178	TRUE
RL417	chr4:63640000-65150000	Primed-hiPSC	Fibroblast	A	Lister	32F	4	0.969713	TRUE
RL417	chr5:20305000-21510000	Primed-hiPSC	Fibroblast	A	Lister	32F	4	0.810911	TRUE
RL417	chr5:21625000-25075000	Primed-hiPSC	Fibroblast	A	Lister	32F	4	0.781646	TRUE
RL417	chr5:25850000-26875000	Primed-hiPSC	Fibroblast	A	Lister	32F	4	0.527766	TRUE
RL417	chr5:27645000-28865000	Primed-hiPSC	Fibroblast	A	Lister	32F	4	0.526472	TRUE
RL417	chr6:64435000-68330000	Primed-hiPSC	Fibroblast	A	Lister	32F	4	0.271386	TRUE
RL417	chr6:61895000-64285000	Primed-hiPSC	Fibroblast	A	Lister	32F	4		TRUE
RL417	chr7:152835000-154735000	Primed-hiPSC	Fibroblast	A	Lister	32F	4	0.632128	TRUE
RL417	chr7:157220000-158395000	Primed-hiPSC	Fibroblast	A	Lister	32F	4	0.499471	TRUE
RL417	chr7:4330000-4700000	Primed-hiPSC	Fibroblast	A	Lister	32F	4	0.712868	FALSE
RL417	chr8:1995000-4850000	Primed-hiPSC	Fibroblast	A	Lister	32F	4	0.322045	TRUE
RL417	chr8:136815000-140690000	Primed-hiPSC	Fibroblast	A	Lister	32F	4	0.555438	TRUE
RL417	chr8:47820000-48180000	Primed-hiPSC	Fibroblast	A	Lister	32F	4	0.101927	FALSE
RL417	chr9:975000-1715000	Primed-hiPSC	Fibroblast	A	Lister	32F	4	0.711559	FALSE
RL418	chr1:49365000-50570000	Primed-hiPSC	Fibroblast	A	Lister	32F	4	0.48756	FALSE
RL418	chr1:2370000-3505000	Primed-hiPSC	Fibroblast	A	Lister	32F	4	0.982516	FALSE
RL418	chr1:3980000-5925000	Primed-hiPSC	Fibroblast	A	Lister	32F	4	0.5917	TRUE
RL418	chr1:152085000-152955000	Primed-hiPSC	Fibroblast	A	Lister	32F	4	0.825771	FALSE
RL418	chr10:37065000-38300000	Primed-hiPSC	Fibroblast	A	Lister	32F	4	0.52084	FALSE
RL418	chr10:131980000-133695000	Primed-hiPSC	Fibroblast	A	Lister	32F	4	0.647223	TRUE
RL418	chr10:38425000-38750000	Primed-hiPSC	Fibroblast	A	Lister	32F	4	0.19486	FALSE
RL418	chr11:49220000-49750000	Primed-hiPSC	Fibroblast	A	Lister	32F	4	0.778877	FALSE
RL418	chr12:38705000-39685000	Primed-hiPSC	Fibroblast	A	Lister	32F	4	0.0926278	FALSE
RL418	chr12:125995000-131275000	Primed-hiPSC	Fibroblast	A	Lister	32F	4	0.717994	TRUE
RL418	chr14:101370000-101520000	Primed-hiPSC	Fibroblast	A	Lister	32F	4	0.641707	TRUE
RL418	chr16:7880000-8625000	Primed-hiPSC	Fibroblast	A	Lister	32F	4	0.0936293	TRUE
RL418	chr16:5545000-7715000	Primed-hiPSC	Fibroblast	A	Lister	32F	4	0.692758	TRUE
RL418	chr17:10745000-11870000	Primed-hiPSC	Fibroblast	A	Lister	32F	4	1	TRUE
RL418	chr17:21650000-21870000	Primed-hiPSC	Fibroblast	A	Lister	32F	4	0.467788	TRUE
RL418	chr18:75470000-76735000	Primed-hiPSC	Fibroblast	A	Lister	32F	4	0.900748	TRUE
RL418	chr18:14135000-15045000	Primed-hiPSC	Fibroblast	A	Lister	32F	4	0.867962	FALSE
RL418	chr19:14905000-15185000	Primed-hiPSC	Fibroblast	A	Lister	32F	4	0.180278	FALSE
RL418	chr19:28335000-29295000	Primed-hiPSC	Fibroblast	A	Lister	32F	4	0.227257	TRUE
RL418	chr19:43075000-43850000	Primed-hiPSC	Fibroblast	A	Lister	32F	4	1	FALSE
RL418	chr2:114715000-117750000	Primed-hiPSC	Fibroblast	A	Lister	32F	4	1	TRUE
RL418	chr2:125565000-127325000	Primed-hiPSC	Fibroblast	A	Lister	32F	4	0.543251	TRUE
RL418	chr2:90045000-90275000	Primed-hiPSC	Fibroblast	A	Lister	32F	4	0.0580941	FALSE
RL418	chr20:40320000-42085000	Primed-hiPSC	Fibroblast	A	Lister	32F	4	0.494363	TRUE
RL418	chr20:53260000-54690000	Primed-hiPSC	Fibroblast	A	Lister	32F	4	0.802847	TRUE
RL418	chr21:31445000-32885000	Primed-hiPSC	Fibroblast	A	Lister	32F	4	0.495058	FALSE
RL418	chr22:47575000-50160000	Primed-hiPSC	Fibroblast	A	Lister	32F	4	0.699978	TRUE
RL418	chr3:60000-3100000	Primed-hiPSC	Fibroblast	A	Lister	32F	4		TRUE
RL418	chr4:44725000-47450000	Primed-hiPSC	Fibroblast	A	Lister	32F	4	0.347427	TRUE
RL418	chr4:63640000-65150000	Primed-hiPSC	Fibroblast	A	Lister	32F	4	0.901767	TRUE
RL418	chr5:20305000-21510000	Primed-hiPSC	Fibroblast	A	Lister	32F	4	0.66891	TRUE
RL418	chr5:21625000-25075000	Primed-hiPSC	Fibroblast	A	Lister	32F	4	0.642924	TRUE
RL418	chr5:25850000-26875000	Primed-hiPSC	Fibroblast	A	Lister	32F	4	0.512322	TRUE
RL418	chr5:27645000-28865000	Primed-hiPSC	Fibroblast	A	Lister	32F	4	0.493471	TRUE
RL418	chr6:64435000-68330000	Primed-hiPSC	Fibroblast	A	Lister	32F	4	0.11448	TRUE
RL418	chr6:61895000-64285000	Primed-hiPSC	Fibroblast	A	Lister	32F	4		TRUE
RL418	chr7:152835000-154735000	Primed-hiPSC	Fibroblast	A	Lister	32F	4	0.802849	TRUE
RL418	chr7:157220000-158395000	Primed-hiPSC	Fibroblast	A	Lister	32F	4	0.50092	TRUE
RL418	chr7:4330000-4700000	Primed-hiPSC	Fibroblast	A	Lister	32F	4	0.607514	FALSE
RL418	chr8:1995000-4850000	Primed-hiPSC	Fibroblast	A	Lister	32F	4	0.431315	TRUE
RL418	chr8:136815000-140690000	Primed-hiPSC	Fibroblast	A	Lister	32F	4	0.617131	TRUE
RL418	chr8:47820000-48180000	Primed-hiPSC	Fibroblast	A	Lister	32F	4	0.0996521	FALSE
RL418	chr9:975000-1715000	Primed-hiPSC	Fibroblast	A	Lister	32F	4	0.578939	FALSE
RL703	chr1:49365000-50570000	Primed-hiPSC	Fibroblast	A	Lister	38F	4	0.411622	FALSE
RL703	chr1:2370000-3505000	Primed-hiPSC	Fibroblast	A	Lister	38F	4	1	FALSE
RL703	chr1:3980000-5925000	Primed-hiPSC	Fibroblast	A	Lister	38F	4	0.319648	TRUE
RL703	chr1:152085000-152955000	Primed-hiPSC	Fibroblast	A	Lister	38F	4	0.785422	FALSE
RL703	chr10:37065000-38300000	Primed-hiPSC	Fibroblast	A	Lister	38F	4	0.497114	FALSE
RL703	chr10:131980000-133695000	Primed-hiPSC	Fibroblast	A	Lister	38F	4	0.629597	TRUE
RL703	chr10:38425000-38750000	Primed-hiPSC	Fibroblast	A	Lister	38F	4	0.0821799	FALSE
RL703	chr11:49220000-49750000	Primed-hiPSC	Fibroblast	A	Lister	38F	4	0.381376	FALSE
RL703	chr12:38705000-39685000	Primed-hiPSC	Fibroblast	A	Lister	38F	4	0.063705	FALSE
RL703	chr12:125995000-131275000	Primed-hiPSC	Fibroblast	A	Lister	38F	4	0.629077	TRUE
RL703	chr14:101370000-101520000	Primed-hiPSC	Fibroblast	A	Lister	38F	4	0.606664	TRUE
RL703	chr16:7880000-8625000	Primed-hiPSC	Fibroblast	A	Lister	38F	4	0.46501	TRUE
RL703	chr16:5545000-7715000	Primed-hiPSC	Fibroblast	A	Lister	38F	4	0.519105	TRUE
RL703	chr17:10745000-11870000	Primed-hiPSC	Fibroblast	A	Lister	38F	4	0.894305	TRUE
RL703	chr17:21650000-21870000	Primed-hiPSC	Fibroblast	A	Lister	38F	4	0.396354	TRUE
RL703	chr18:75470000-76735000	Primed-hiPSC	Fibroblast	A	Lister	38F	4	0.922929	TRUE
RL703	chr18:14135000-15045000	Primed-hiPSC	Fibroblast	A	Lister	38F	4	0.744018	FALSE
RL703	chr19:14905000-15185000	Primed-hiPSC	Fibroblast	A	Lister	38F	4	0.0649023	FALSE
RL703	chr19:28335000-29295000	Primed-hiPSC	Fibroblast	A	Lister	38F	4	0.165154	TRUE
RL703	chr19:43075000-43850000	Primed-hiPSC	Fibroblast	A	Lister	38F	4	0.961834	FALSE
RL703	chr2:114715000-117750000	Primed-hiPSC	Fibroblast	A	Lister	38F	4	0.986924	TRUE
RL703	chr2:125565000-127325000	Primed-hiPSC	Fibroblast	A	Lister	38F	4	0.541832	TRUE
RL703	chr2:90045000-90275000	Primed-hiPSC	Fibroblast	A	Lister	38F	4	0.0400222	FALSE
RL703	chr20:40320000-42085000	Primed-hiPSC	Fibroblast	A	Lister	38F	4	0.474263	TRUE
RL703	chr20:53260000-54690000	Primed-hiPSC	Fibroblast	A	Lister	38F	4	0.83248	TRUE
RL703	chr21:31445000-32885000	Primed-hiPSC	Fibroblast	A	Lister	38F	4	0.412216	FALSE
RL703	chr22:47575000-50160000	Primed-hiPSC	Fibroblast	A	Lister	38F	4	0.509795	TRUE
RL703	chr3:60000-3100000	Primed-hiPSC	Fibroblast	A	Lister	38F	4		TRUE
RL703	chr4:44725000-47450000	Primed-hiPSC	Fibroblast	A	Lister	38F	4	0.596776	TRUE
RL703	chr4:63640000-65150000	Primed-hiPSC	Fibroblast	A	Lister	38F	4	0.986181	TRUE
RL703	chr5:20305000-21510000	Primed-hiPSC	Fibroblast	A	Lister	38F	4	0.769596	TRUE
RL703	chr5:21625000-25075000	Primed-hiPSC	Fibroblast	A	Lister	38F	4	0.794496	TRUE
RL703	chr5:25850000-26875000	Primed-hiPSC	Fibroblast	A	Lister	38F	4	0.604158	TRUE
RL703	chr5:27645000-28865000	Primed-hiPSC	Fibroblast	A	Lister	38F	4	0.736766	TRUE
RL703	chr6:64435000-68330000	Primed-hiPSC	Fibroblast	A	Lister	38F	4	0.771069	TRUE
RL703	chr6:61895000-64285000	Primed-hiPSC	Fibroblast	A	Lister	38F	4		TRUE
RL703	chr7:152835000-154735000	Primed-hiPSC	Fibroblast	A	Lister	38F	4	0.571773	TRUE
RL703	chr7:157220000-158395000	Primed-hiPSC	Fibroblast	A	Lister	38F	4	0.468628	TRUE
RL703	chr7:4330000-4700000	Primed-hiPSC	Fibroblast	A	Lister	38F	4	0.713806	FALSE
RL703	chr8:1995000-4850000	Primed-hiPSC	Fibroblast	A	Lister	38F	4	0.318754	TRUE
RL703	chr8:136815000-140690000	Primed-hiPSC	Fibroblast	A	Lister	38F	4	0.503452	TRUE
RL703	chr8:47820000-48180000	Primed-hiPSC	Fibroblast	A	Lister	38F	4	0.0890322	FALSE
RL703	chr9:975000-1715000	Primed-hiPSC	Fibroblast	A	Lister	38F	4	0.551619	FALSE
RL837	chr1:49365000-50570000	NtP-hiPSC	Fibroblast	A	Lister	38F	4	0.492321	FALSE
RL837	chr1:2370000-3505000	NtP-hiPSC	Fibroblast	A	Lister	38F	4	1	FALSE
RL837	chr1:3980000-5925000	NtP-hiPSC	Fibroblast	A	Lister	38F	4	0.0958134	TRUE
RL837	chr1:152085000-152955000	NtP-hiPSC	Fibroblast	A	Lister	38F	4	0.880132	FALSE
RL837	chr10:37065000-38300000	NtP-hiPSC	Fibroblast	A	Lister	38F	4	0.608631	FALSE
RL837	chr10:131980000-133695000	NtP-hiPSC	Fibroblast	A	Lister	38F	4	0.742993	TRUE
RL837	chr10:38425000-38750000	NtP-hiPSC	Fibroblast	A	Lister	38F	4	0.0877766	FALSE
RL837	chr11:49220000-49750000	NtP-hiPSC	Fibroblast	A	Lister	38F	4	0.28049	FALSE
RL837	chr12:38705000-39685000	NtP-hiPSC	Fibroblast	A	Lister	38F	4	0.0972878	FALSE
RL837	chr12:125995000-131275000	NtP-hiPSC	Fibroblast	A	Lister	38F	4	0.724829	TRUE
RL837	chr14:101370000-101520000	NtP-hiPSC	Fibroblast	A	Lister	38F	4	0.727053	TRUE
RL837	chr16:7880000-8625000	NtP-hiPSC	Fibroblast	A	Lister	38F	4	0.498576	TRUE
RL837	chr16:5545000-7715000	NtP-hiPSC	Fibroblast	A	Lister	38F	4	0.556398	TRUE
RL837	chr17:10745000-11870000	NtP-hiPSC	Fibroblast	A	Lister	38F	4	0.819674	TRUE
RL837	chr17:21650000-21870000	NtP-hiPSC	Fibroblast	A	Lister	38F	4	0.162531	TRUE
RL837	chr18:75470000-76735000	NtP-hiPSC	Fibroblast	A	Lister	38F	4	1	TRUE
RL837	chr18:14135000-15045000	NtP-hiPSC	Fibroblast	A	Lister	38F	4	0.670197	FALSE
RL837	chr19:14905000-15185000	NtP-hiPSC	Fibroblast	A	Lister	38F	4	0.153068	FALSE
RL837	chr19:28335000-29295000	NtP-hiPSC	Fibroblast	A	Lister	38F	4	0.365513	TRUE
RL837	chr19:43075000-43850000	NtP-hiPSC	Fibroblast	A	Lister	38F	4	0.933966	FALSE
RL837	chr2:114715000-117750000	NtP-hiPSC	Fibroblast	A	Lister	38F	4	1	TRUE
RL837	chr2:125565000-127325000	NtP-hiPSC	Fibroblast	A	Lister	38F	4	0.618799	TRUE
RL837	chr2:90045000-90275000	NtP-hiPSC	Fibroblast	A	Lister	38F	4	0.1009	FALSE
RL837	chr20:40320000-42085000	NtP-hiPSC	Fibroblast	A	Lister	38F	4	0.432854	TRUE
RL837	chr20:53260000-54690000	NtP-hiPSC	Fibroblast	A	Lister	38F	4	0.901233	TRUE
RL837	chr21:31445000-32885000	NtP-hiPSC	Fibroblast	A	Lister	38F	4	0.433442	FALSE
RL837	chr22:47575000-50160000	NtP-hiPSC	Fibroblast	A	Lister	38F	4	0.702693	TRUE
RL837	chr3:60000-3100000	NtP-hiPSC	Fibroblast	A	Lister	38F	4		TRUE
RL837	chr4:44725000-47450000	NtP-hiPSC	Fibroblast	A	Lister	38F	4	0.688164	TRUE
RL837	chr4:63640000-65150000	NtP-hiPSC	Fibroblast	A	Lister	38F	4	0.796531	TRUE
RL837	chr5:20305000-21510000	NtP-hiPSC	Fibroblast	A	Lister	38F	4	0.847924	TRUE
RL837	chr5:21625000-25075000	NtP-hiPSC	Fibroblast	A	Lister	38F	4	0.792584	TRUE
RL837	chr5:25850000-26875000	NtP-hiPSC	Fibroblast	A	Lister	38F	4	0.738284	TRUE
RL837	chr5:27645000-28865000	NtP-hiPSC	Fibroblast	A	Lister	38F	4	0.835162	TRUE
RL837	chr6:64435000-68330000	NtP-hiPSC	Fibroblast	A	Lister	38F	4	0.705776	TRUE
RL837	chr6:61895000-64285000	NtP-hiPSC	Fibroblast	A	Lister	38F	4		TRUE
RL837	chr7:152835000-154735000	NtP-hiPSC	Fibroblast	A	Lister	38F	4	0.606033	TRUE
RL837	chr7:157220000-158395000	NtP-hiPSC	Fibroblast	A	Lister	38F	4	0.52914	TRUE
RL837	chr7:4330000-4700000	NtP-hiPSC	Fibroblast	A	Lister	38F	4	0.794842	FALSE
RL837	chr8:1995000-4850000	NtP-hiPSC	Fibroblast	A	Lister	38F	4	0.316975	TRUE
RL837	chr8:136815000-140690000	NtP-hiPSC	Fibroblast	A	Lister	38F	4	0.510774	TRUE
RL837	chr8:47820000-48180000	NtP-hiPSC	Fibroblast	A	Lister	38F	4	0.0736087	FALSE
RL837	chr9:975000-1715000	NtP-hiPSC	Fibroblast	A	Lister	38F	4	0.599828	FALSE
RL936	chr1:49365000-50570000	NtP-hiPSC	Fibroblast	A	Lister	32F	4	0.440476	FALSE
RL936	chr1:2370000-3505000	NtP-hiPSC	Fibroblast	A	Lister	32F	4	1	FALSE
RL936	chr1:3980000-5925000	NtP-hiPSC	Fibroblast	A	Lister	32F	4	0.311636	TRUE
RL936	chr1:152085000-152955000	NtP-hiPSC	Fibroblast	A	Lister	32F	4	0.816395	FALSE
RL936	chr10:37065000-38300000	NtP-hiPSC	Fibroblast	A	Lister	32F	4	0.49121	FALSE
RL936	chr10:131980000-133695000	NtP-hiPSC	Fibroblast	A	Lister	32F	4	0.655564	TRUE
RL936	chr10:38425000-38750000	NtP-hiPSC	Fibroblast	A	Lister	32F	4	0.142083	FALSE
RL936	chr11:49220000-49750000	NtP-hiPSC	Fibroblast	A	Lister	32F	4	0.733255	FALSE
RL936	chr12:38705000-39685000	NtP-hiPSC	Fibroblast	A	Lister	32F	4	0.116662	FALSE
RL936	chr12:125995000-131275000	NtP-hiPSC	Fibroblast	A	Lister	32F	4	0.703955	TRUE
RL936	chr14:101370000-101520000	NtP-hiPSC	Fibroblast	A	Lister	32F	4	0.287106	TRUE
RL936	chr16:7880000-8625000	NtP-hiPSC	Fibroblast	A	Lister	32F	4	0.54279	TRUE
RL936	chr16:5545000-7715000	NtP-hiPSC	Fibroblast	A	Lister	32F	4	0.570361	TRUE
RL936	chr17:10745000-11870000	NtP-hiPSC	Fibroblast	A	Lister	32F	4	0.814242	TRUE
RL936	chr17:21650000-21870000	NtP-hiPSC	Fibroblast	A	Lister	32F	4	0.289823	TRUE
RL936	chr18:75470000-76735000	NtP-hiPSC	Fibroblast	A	Lister	32F	4	1	TRUE
RL936	chr18:14135000-15045000	NtP-hiPSC	Fibroblast	A	Lister	32F	4	0.72836	FALSE
RL936	chr19:14905000-15185000	NtP-hiPSC	Fibroblast	A	Lister	32F	4	0.104472	FALSE
RL936	chr19:28335000-29295000	NtP-hiPSC	Fibroblast	A	Lister	32F	4	0.398885	TRUE
RL936	chr19:43075000-43850000	NtP-hiPSC	Fibroblast	A	Lister	32F	4	0.968039	FALSE
RL936	chr2:114715000-117750000	NtP-hiPSC	Fibroblast	A	Lister	32F	4	0.967084	TRUE
[truncated: 14,771 more rows]

## Sheet: ED_Fig_3e2
.	id	variable	value	pooled	group
Up	ENCFF108MOZ.bigWig	1	1.08636	TRUE	ESC
Down	ENCFF108MOZ.bigWig	1	1.3445	TRUE	ESC
Up	ENCFF735TXC.bigWig	1	1	TRUE	Fibroblast
Down	ENCFF735TXC.bigWig	1	1.0664	TRUE	Fibroblast
Up	N2P_38F_H3K9me3_r1_FE_sorted.bw	1	1.11747	FALSE	N2P
Down	N2P_38F_H3K9me3_r1_FE_sorted.bw	1	1	FALSE	N2P
Up	N2P_38F_H3K9me3_r2_FE_sorted.bw	1	1.04975	FALSE	N2P
Down	N2P_38F_H3K9me3_r2_FE_sorted.bw	1	1	FALSE	N2P
Up	Primed_32F_H3K9me3_FE_sorted.bw	1	1.16214	FALSE	Primed
Down	Primed_32F_H3K9me3_FE_sorted.bw	1	1	FALSE	Primed
Up	Primed_38F_H3K9me3_FE_sorted.bw	1	1	FALSE	Primed
Down	Primed_38F_H3K9me3_FE_sorted.bw	1	1	FALSE	Primed
Up	RL2011_2020_02_06_P33_32F_Naive_SR_clone1_H3K9me3_ChIP_S7_merged_lanes_dedup_FE.bigwig	1	1.02612	FALSE	Naive
Down	RL2011_2020_02_06_P33_32F_Naive_SR_clone1_H3K9me3_ChIP_S7_merged_lanes_dedup_FE.bigwig	1	1	FALSE	Naive
Up	TNT_32F_H3K9me3_r1_FE_sorted.bw	1	1	FALSE	TNT
Down	TNT_32F_H3K9me3_r1_FE_sorted.bw	1	1	FALSE	TNT
Up	TNT_32F_H3K9me3_r2_FE_sorted.bw	1	1	FALSE	TNT
Down	TNT_32F_H3K9me3_r2_FE_sorted.bw	1	1	FALSE	TNT
Up	TNT_38F_H3K9me3_FE_sorted.bw	1	1.01875	FALSE	TNT
Down	TNT_38F_H3K9me3_FE_sorted.bw	1	1	FALSE	TNT
Up	ENCFF108MOZ.bigWig	2	1.03695	TRUE	ESC
Down	ENCFF108MOZ.bigWig	2	1.36622	TRUE	ESC
Up	ENCFF735TXC.bigWig	2	1.03721	TRUE	Fibroblast
Down	ENCFF735TXC.bigWig	2	1.24489	TRUE	Fibroblast
Up	N2P_38F_H3K9me3_r1_FE_sorted.bw	2	1.08755	FALSE	N2P
Down	N2P_38F_H3K9me3_r1_FE_sorted.bw	2	1.34857	FALSE	N2P
Up	N2P_38F_H3K9me3_r2_FE_sorted.bw	2	1.08003	FALSE	N2P
Down	N2P_38F_H3K9me3_r2_FE_sorted.bw	2	1.22647	FALSE	N2P
Up	Primed_32F_H3K9me3_FE_sorted.bw	2	1.13333	FALSE	Primed
Down	Primed_32F_H3K9me3_FE_sorted.bw	2	1.34077	FALSE	Primed
Up	Primed_38F_H3K9me3_FE_sorted.bw	2	1.01797	FALSE	Primed
Down	Primed_38F_H3K9me3_FE_sorted.bw	2	1.30613	FALSE	Primed
Up	RL2011_2020_02_06_P33_32F_Naive_SR_clone1_H3K9me3_ChIP_S7_merged_lanes_dedup_FE.bigwig	2	1.04401	FALSE	Naive
Down	RL2011_2020_02_06_P33_32F_Naive_SR_clone1_H3K9me3_ChIP_S7_merged_lanes_dedup_FE.bigwig	2	1.07942	FALSE	Naive
Up	TNT_32F_H3K9me3_r1_FE_sorted.bw	2	1.04106	FALSE	TNT
Down	TNT_32F_H3K9me3_r1_FE_sorted.bw	2	1.2343	FALSE	TNT
Up	TNT_32F_H3K9me3_r2_FE_sorted.bw	2	1.03718	FALSE	TNT
Down	TNT_32F_H3K9me3_r2_FE_sorted.bw	2	1.34202	FALSE	TNT
Up	TNT_38F_H3K9me3_FE_sorted.bw	2	1.05742	FALSE	TNT
Down	TNT_38F_H3K9me3_FE_sorted.bw	2	1.27223	FALSE	TNT
Up	ENCFF108MOZ.bigWig	3	1	TRUE	ESC
Down	ENCFF108MOZ.bigWig	3	1.47424	TRUE	ESC
Up	ENCFF735TXC.bigWig	3	1.00379	TRUE	Fibroblast
Down	ENCFF735TXC.bigWig	3	1.35769	TRUE	Fibroblast
Up	N2P_38F_H3K9me3_r1_FE_sorted.bw	3	1.07431	FALSE	N2P
Down	N2P_38F_H3K9me3_r1_FE_sorted.bw	3	1.72534	FALSE	N2P
Up	N2P_38F_H3K9me3_r2_FE_sorted.bw	3	1.08221	FALSE	N2P
Down	N2P_38F_H3K9me3_r2_FE_sorted.bw	3	1.55608	FALSE	N2P
Up	Primed_32F_H3K9me3_FE_sorted.bw	3	1.03841	FALSE	Primed
Down	Primed_32F_H3K9me3_FE_sorted.bw	3	1.76599	FALSE	Primed
Up	Primed_38F_H3K9me3_FE_sorted.bw	3	1.00405	FALSE	Primed
Down	Primed_38F_H3K9me3_FE_sorted.bw	3	1.56288	FALSE	Primed
Up	RL2011_2020_02_06_P33_32F_Naive_SR_clone1_H3K9me3_ChIP_S7_merged_lanes_dedup_FE.bigwig	3	1	FALSE	Naive
Down	RL2011_2020_02_06_P33_32F_Naive_SR_clone1_H3K9me3_ChIP_S7_merged_lanes_dedup_FE.bigwig	3	1.21327	FALSE	Naive
Up	TNT_32F_H3K9me3_r1_FE_sorted.bw	3	1.06456	FALSE	TNT
Down	TNT_32F_H3K9me3_r1_FE_sorted.bw	3	1.56653	FALSE	TNT
Up	TNT_32F_H3K9me3_r2_FE_sorted.bw	3	1.04801	FALSE	TNT
Down	TNT_32F_H3K9me3_r2_FE_sorted.bw	3	1.77142	FALSE	TNT
Up	TNT_38F_H3K9me3_FE_sorted.bw	3	1.09373	FALSE	TNT
Down	TNT_38F_H3K9me3_FE_sorted.bw	3	1.70999	FALSE	TNT
Up	ENCFF108MOZ.bigWig	4	1.25897	TRUE	ESC
Down	ENCFF108MOZ.bigWig	4	1.53121	TRUE	ESC
Up	ENCFF735TXC.bigWig	4	1.25458	TRUE	Fibroblast
Down	ENCFF735TXC.bigWig	4	1.23516	TRUE	Fibroblast
Up	N2P_38F_H3K9me3_r1_FE_sorted.bw	4	1.37377	FALSE	N2P
Down	N2P_38F_H3K9me3_r1_FE_sorted.bw	4	1.34722	FALSE	N2P
Up	N2P_38F_H3K9me3_r2_FE_sorted.bw	4	1.27518	FALSE	N2P
Down	N2P_38F_H3K9me3_r2_FE_sorted.bw	4	1.30542	FALSE	N2P
Up	Primed_32F_H3K9me3_FE_sorted.bw	4	1.40469	FALSE	Primed
Down	Primed_32F_H3K9me3_FE_sorted.bw	4	1.27782	FALSE	Primed
Up	Primed_38F_H3K9me3_FE_sorted.bw	4	1.24767	FALSE	Primed
Down	Primed_38F_H3K9me3_FE_sorted.bw	4	1.21749	FALSE	Primed
Up	RL2011_2020_02_06_P33_32F_Naive_SR_clone1_H3K9me3_ChIP_S7_merged_lanes_dedup_FE.bigwig	4	1.07718	FALSE	Naive
Down	RL2011_2020_02_06_P33_32F_Naive_SR_clone1_H3K9me3_ChIP_S7_merged_lanes_dedup_FE.bigwig	4	1.09864	FALSE	Naive
Up	TNT_32F_H3K9me3_r1_FE_sorted.bw	4	1.23544	FALSE	TNT
Down	TNT_32F_H3K9me3_r1_FE_sorted.bw	4	1.20036	FALSE	TNT
Up	TNT_32F_H3K9me3_r2_FE_sorted.bw	4	1.3262	FALSE	TNT
Down	TNT_32F_H3K9me3_r2_FE_sorted.bw	4	1.26158	FALSE	TNT
Up	TNT_38F_H3K9me3_FE_sorted.bw	4	1.32169	FALSE	TNT
Down	TNT_38F_H3K9me3_FE_sorted.bw	4	1.39756	FALSE	TNT
Up	ENCFF108MOZ.bigWig	5	1.22195	TRUE	ESC
Down	ENCFF108MOZ.bigWig	5	1.35787	TRUE	ESC
Up	ENCFF735TXC.bigWig	5	1.16303	TRUE	Fibroblast
Down	ENCFF735TXC.bigWig	5	1.18088	TRUE	Fibroblast
Up	N2P_38F_H3K9me3_r1_FE_sorted.bw	5	1.19774	FALSE	N2P
Down	N2P_38F_H3K9me3_r1_FE_sorted.bw	5	1.6373	FALSE	N2P
Up	N2P_38F_H3K9me3_r2_FE_sorted.bw	5	1.14849	FALSE	N2P
Down	N2P_38F_H3K9me3_r2_FE_sorted.bw	5	1.55541	FALSE	N2P
Up	Primed_32F_H3K9me3_FE_sorted.bw	5	1.22862	FALSE	Primed
Down	Primed_32F_H3K9me3_FE_sorted.bw	5	1.61414	FALSE	Primed
Up	Primed_38F_H3K9me3_FE_sorted.bw	5	1.13229	FALSE	Primed
Down	Primed_38F_H3K9me3_FE_sorted.bw	5	1.49018	FALSE	Primed
Up	RL2011_2020_02_06_P33_32F_Naive_SR_clone1_H3K9me3_ChIP_S7_merged_lanes_dedup_FE.bigwig	5	1.04497	FALSE	Naive
Down	RL2011_2020_02_06_P33_32F_Naive_SR_clone1_H3K9me3_ChIP_S7_merged_lanes_dedup_FE.bigwig	5	1.16268	FALSE	Naive
Up	TNT_32F_H3K9me3_r1_FE_sorted.bw	5	1.11494	FALSE	TNT
Down	TNT_32F_H3K9me3_r1_FE_sorted.bw	5	1.33402	FALSE	TNT
Up	TNT_32F_H3K9me3_r2_FE_sorted.bw	5	1.16553	FALSE	TNT
Down	TNT_32F_H3K9me3_r2_FE_sorted.bw	5	1.44145	FALSE	TNT
Up	TNT_38F_H3K9me3_FE_sorted.bw	5	1.16807	FALSE	TNT
Down	TNT_38F_H3K9me3_FE_sorted.bw	5	1.62287	FALSE	TNT
Up	ENCFF108MOZ.bigWig	6	1.23049	TRUE	ESC
Down	ENCFF108MOZ.bigWig	6	1.3466	TRUE	ESC
Up	ENCFF735TXC.bigWig	6	1.25988	TRUE	Fibroblast
Down	ENCFF735TXC.bigWig	6	1.13832	TRUE	Fibroblast
Up	N2P_38F_H3K9me3_r1_FE_sorted.bw	6	1.1987	FALSE	N2P
Down	N2P_38F_H3K9me3_r1_FE_sorted.bw	6	1.60708	FALSE	N2P
Up	N2P_38F_H3K9me3_r2_FE_sorted.bw	6	1.18334	FALSE	N2P
Down	N2P_38F_H3K9me3_r2_FE_sorted.bw	6	1.54313	FALSE	N2P
Up	Primed_32F_H3K9me3_FE_sorted.bw	6	1.18931	FALSE	Primed
Down	Primed_32F_H3K9me3_FE_sorted.bw	6	1.54309	FALSE	Primed
Up	Primed_38F_H3K9me3_FE_sorted.bw	6	1.11786	FALSE	Primed
Down	Primed_38F_H3K9me3_FE_sorted.bw	6	1.44676	FALSE	Primed
Up	RL2011_2020_02_06_P33_32F_Naive_SR_clone1_H3K9me3_ChIP_S7_merged_lanes_dedup_FE.bigwig	6	1.04627	FALSE	Naive
Down	RL2011_2020_02_06_P33_32F_Naive_SR_clone1_H3K9me3_ChIP_S7_merged_lanes_dedup_FE.bigwig	6	1.16446	FALSE	Naive
Up	TNT_32F_H3K9me3_r1_FE_sorted.bw	6	1.14037	FALSE	TNT
Down	TNT_32F_H3K9me3_r1_FE_sorted.bw	6	1.32986	FALSE	TNT
Up	TNT_32F_H3K9me3_r2_FE_sorted.bw	6	1.20138	FALSE	TNT
Down	TNT_32F_H3K9me3_r2_FE_sorted.bw	6	1.44089	FALSE	TNT
Up	TNT_38F_H3K9me3_FE_sorted.bw	6	1.17313	FALSE	TNT
Down	TNT_38F_H3K9me3_FE_sorted.bw	6	1.61315	FALSE	TNT
Up	ENCFF108MOZ.bigWig	7	1.22525	TRUE	ESC
Down	ENCFF108MOZ.bigWig	7	1.2325	TRUE	ESC
Up	ENCFF735TXC.bigWig	7	1.1867	TRUE	Fibroblast
Down	ENCFF735TXC.bigWig	7	1.27104	TRUE	Fibroblast
Up	N2P_38F_H3K9me3_r1_FE_sorted.bw	7	1.15109	FALSE	N2P
Down	N2P_38F_H3K9me3_r1_FE_sorted.bw	7	1.35226	FALSE	N2P
Up	N2P_38F_H3K9me3_r2_FE_sorted.bw	7	1.13414	FALSE	N2P
Down	N2P_38F_H3K9me3_r2_FE_sorted.bw	7	1.29283	FALSE	N2P
Up	Primed_32F_H3K9me3_FE_sorted.bw	7	1.1425	FALSE	Primed
Down	Primed_32F_H3K9me3_FE_sorted.bw	7	1.21256	FALSE	Primed
Up	Primed_38F_H3K9me3_FE_sorted.bw	7	1.08943	FALSE	Primed
Down	Primed_38F_H3K9me3_FE_sorted.bw	7	1.18386	FALSE	Primed
Up	RL2011_2020_02_06_P33_32F_Naive_SR_clone1_H3K9me3_ChIP_S7_merged_lanes_dedup_FE.bigwig	7	1.03827	FALSE	Naive
Down	RL2011_2020_02_06_P33_32F_Naive_SR_clone1_H3K9me3_ChIP_S7_merged_lanes_dedup_FE.bigwig	7	1.10403	FALSE	Naive
Up	TNT_32F_H3K9me3_r1_FE_sorted.bw	7	1.11673	FALSE	TNT
Down	TNT_32F_H3K9me3_r1_FE_sorted.bw	7	1.09215	FALSE	TNT
Up	TNT_32F_H3K9me3_r2_FE_sorted.bw	7	1.15539	FALSE	TNT
Down	TNT_32F_H3K9me3_r2_FE_sorted.bw	7	1.14259	FALSE	TNT
Up	TNT_38F_H3K9me3_FE_sorted.bw	7	1.14665	FALSE	TNT
Down	TNT_38F_H3K9me3_FE_sorted.bw	7	1.33476	FALSE	TNT
Up	ENCFF108MOZ.bigWig	8	1.12694	TRUE	ESC
Down	ENCFF108MOZ.bigWig	8	1.35172	TRUE	ESC
Up	ENCFF735TXC.bigWig	8	1.1618	TRUE	Fibroblast
Down	ENCFF735TXC.bigWig	8	1.50149	TRUE	Fibroblast
Up	N2P_38F_H3K9me3_r1_FE_sorted.bw	8	1.01723	FALSE	N2P
Down	N2P_38F_H3K9me3_r1_FE_sorted.bw	8	1.891	FALSE	N2P
Up	N2P_38F_H3K9me3_r2_FE_sorted.bw	8	1.01436	FALSE	N2P
Down	N2P_38F_H3K9me3_r2_FE_sorted.bw	8	1.6921	FALSE	N2P
Up	Primed_32F_H3K9me3_FE_sorted.bw	8	1	FALSE	Primed
Down	Primed_32F_H3K9me3_FE_sorted.bw	8	1.81903	FALSE	Primed
Up	Primed_38F_H3K9me3_FE_sorted.bw	8	1.00201	FALSE	Primed
Down	Primed_38F_H3K9me3_FE_sorted.bw	8	1.68609	FALSE	Primed
Up	RL2011_2020_02_06_P33_32F_Naive_SR_clone1_H3K9me3_ChIP_S7_merged_lanes_dedup_FE.bigwig	8	1.03062	FALSE	Naive
Down	RL2011_2020_02_06_P33_32F_Naive_SR_clone1_H3K9me3_ChIP_S7_merged_lanes_dedup_FE.bigwig	8	1.25547	FALSE	Naive
Up	TNT_32F_H3K9me3_r1_FE_sorted.bw	8	1.0065	FALSE	TNT
Down	TNT_32F_H3K9me3_r1_FE_sorted.bw	8	1.55335	FALSE	TNT
Up	TNT_32F_H3K9me3_r2_FE_sorted.bw	8	1.04255	FALSE	TNT
Down	TNT_32F_H3K9me3_r2_FE_sorted.bw	8	1.75171	FALSE	TNT
Up	TNT_38F_H3K9me3_FE_sorted.bw	8	1.01693	FALSE	TNT
Down	TNT_38F_H3K9me3_FE_sorted.bw	8	1.81013	FALSE	TNT
Up	ENCFF108MOZ.bigWig	9	1.09275	TRUE	ESC
Down	ENCFF108MOZ.bigWig	9	1.32809	TRUE	ESC
Up	ENCFF735TXC.bigWig	9	1.22218	TRUE	Fibroblast
Down	ENCFF735TXC.bigWig	9	1.48893	TRUE	Fibroblast
Up	N2P_38F_H3K9me3_r1_FE_sorted.bw	9	1	FALSE	N2P
Down	N2P_38F_H3K9me3_r1_FE_sorted.bw	9	1.85925	FALSE	N2P
Up	N2P_38F_H3K9me3_r2_FE_sorted.bw	9	1	FALSE	N2P
Down	N2P_38F_H3K9me3_r2_FE_sorted.bw	9	1.60889	FALSE	N2P
Up	Primed_32F_H3K9me3_FE_sorted.bw	9	1.0228	FALSE	Primed
Down	Primed_32F_H3K9me3_FE_sorted.bw	9	1.76082	FALSE	Primed
Up	Primed_38F_H3K9me3_FE_sorted.bw	9	1.00208	FALSE	Primed
Down	Primed_38F_H3K9me3_FE_sorted.bw	9	1.62208	FALSE	Primed
Up	RL2011_2020_02_06_P33_32F_Naive_SR_clone1_H3K9me3_ChIP_S7_merged_lanes_dedup_FE.bigwig	9	1.01284	FALSE	Naive
Down	RL2011_2020_02_06_P33_32F_Naive_SR_clone1_H3K9me3_ChIP_S7_merged_lanes_dedup_FE.bigwig	9	1.24578	FALSE	Naive
Up	TNT_32F_H3K9me3_r1_FE_sorted.bw	9	1.00085	FALSE	TNT
Down	TNT_32F_H3K9me3_r1_FE_sorted.bw	9	1.5129	FALSE	TNT
Up	TNT_32F_H3K9me3_r2_FE_sorted.bw	9	1.01989	FALSE	TNT
Down	TNT_32F_H3K9me3_r2_FE_sorted.bw	9	1.70888	FALSE	TNT
Up	TNT_38F_H3K9me3_FE_sorted.bw	9	1	FALSE	TNT
Down	TNT_38F_H3K9me3_FE_sorted.bw	9	1.77922	FALSE	TNT
Up	ENCFF108MOZ.bigWig	10	1.16949	TRUE	ESC
Down	ENCFF108MOZ.bigWig	10	1.40236	TRUE	ESC
Up	ENCFF735TXC.bigWig	10	1.26579	TRUE	Fibroblast
Down	ENCFF735TXC.bigWig	10	1.3867	TRUE	Fibroblast
Up	N2P_38F_H3K9me3_r1_FE_sorted.bw	10	1.07999	FALSE	N2P
Down	N2P_38F_H3K9me3_r1_FE_sorted.bw	10	1.88685	FALSE	N2P
Up	N2P_38F_H3K9me3_r2_FE_sorted.bw	10	1.07997	FALSE	N2P
Down	N2P_38F_H3K9me3_r2_FE_sorted.bw	10	1.67496	FALSE	N2P
Up	Primed_32F_H3K9me3_FE_sorted.bw	10	1.17526	FALSE	Primed
Down	Primed_32F_H3K9me3_FE_sorted.bw	10	1.94017	FALSE	Primed
Up	Primed_38F_H3K9me3_FE_sorted.bw	10	1.09461	FALSE	Primed
Down	Primed_38F_H3K9me3_FE_sorted.bw	10	1.69926	FALSE	Primed
Up	RL2011_2020_02_06_P33_32F_Naive_SR_clone1_H3K9me3_ChIP_S7_merged_lanes_dedup_FE.bigwig	10	1.04406	FALSE	Naive
Down	RL2011_2020_02_06_P33_32F_Naive_SR_clone1_H3K9me3_ChIP_S7_merged_lanes_dedup_FE.bigwig	10	1.27694	FALSE	Naive
Up	TNT_32F_H3K9me3_r1_FE_sorted.bw	10	1.06509	FALSE	TNT
Down	TNT_32F_H3K9me3_r1_FE_sorted.bw	10	1.55336	FALSE	TNT
Up	TNT_32F_H3K9me3_r2_FE_sorted.bw	10	1.11182	FALSE	TNT
Down	TNT_32F_H3K9me3_r2_FE_sorted.bw	10	1.71553	FALSE	TNT
Up	TNT_38F_H3K9me3_FE_sorted.bw	10	1.07041	FALSE	TNT
Down	TNT_38F_H3K9me3_FE_sorted.bw	10	1.77792	FALSE	TNT
Up	ENCFF108MOZ.bigWig	11	1.40689	TRUE	ESC
Down	ENCFF108MOZ.bigWig	11	1.74691	TRUE	ESC
Up	ENCFF735TXC.bigWig	11	1.70269	TRUE	Fibroblast
Down	ENCFF735TXC.bigWig	11	1.46521	TRUE	Fibroblast
Up	N2P_38F_H3K9me3_r1_FE_sorted.bw	11	1.52426	FALSE	N2P
Down	N2P_38F_H3K9me3_r1_FE_sorted.bw	11	1.88159	FALSE	N2P
Up	N2P_38F_H3K9me3_r2_FE_sorted.bw	11	1.64899	FALSE	N2P
Down	N2P_38F_H3K9me3_r2_FE_sorted.bw	11	1.7634	FALSE	N2P
Up	Primed_32F_H3K9me3_FE_sorted.bw	11	2.05619	FALSE	Primed
Down	Primed_32F_H3K9me3_FE_sorted.bw	11	1.97513	FALSE	Primed
Up	Primed_38F_H3K9me3_FE_sorted.bw	11	1.62693	FALSE	Primed
Down	Primed_38F_H3K9me3_FE_sorted.bw	11	1.5827	FALSE	Primed
Up	RL2011_2020_02_06_P33_32F_Naive_SR_clone1_H3K9me3_ChIP_S7_merged_lanes_dedup_FE.bigwig	11	1.18412	FALSE	Naive
Down	RL2011_2020_02_06_P33_32F_Naive_SR_clone1_H3K9me3_ChIP_S7_merged_lanes_dedup_FE.bigwig	11	1.2546	FALSE	Naive
Up	TNT_32F_H3K9me3_r1_FE_sorted.bw	11	1.46527	FALSE	TNT
Down	TNT_32F_H3K9me3_r1_FE_sorted.bw	11	1.45	FALSE	TNT
Up	TNT_32F_H3K9me3_r2_FE_sorted.bw	11	1.61674	FALSE	TNT
Down	TNT_32F_H3K9me3_r2_FE_sorted.bw	11	1.58769	FALSE	TNT
Up	TNT_38F_H3K9me3_FE_sorted.bw	11	1.58236	FALSE	TNT
Down	TNT_38F_H3K9me3_FE_sorted.bw	11	1.70166	FALSE	TNT
Up	ENCFF108MOZ.bigWig	12	1.28541	TRUE	ESC
Down	ENCFF108MOZ.bigWig	12	1.77518	TRUE	ESC
Up	ENCFF735TXC.bigWig	12	1.79464	TRUE	Fibroblast
Down	ENCFF735TXC.bigWig	12	1.5737	TRUE	Fibroblast
Up	N2P_38F_H3K9me3_r1_FE_sorted.bw	12	1.34554	FALSE	N2P
Down	N2P_38F_H3K9me3_r1_FE_sorted.bw	12	2.26775	FALSE	N2P
Up	N2P_38F_H3K9me3_r2_FE_sorted.bw	12	1.64438	FALSE	N2P
Down	N2P_38F_H3K9me3_r2_FE_sorted.bw	12	2.06342	FALSE	N2P
Up	Primed_32F_H3K9me3_FE_sorted.bw	12	2.10205	FALSE	Primed
Down	Primed_32F_H3K9me3_FE_sorted.bw	12	2.2883	FALSE	Primed
Up	Primed_38F_H3K9me3_FE_sorted.bw	12	1.55819	FALSE	Primed
Down	Primed_38F_H3K9me3_FE_sorted.bw	12	1.83375	FALSE	Primed
Up	RL2011_2020_02_06_P33_32F_Naive_SR_clone1_H3K9me3_ChIP_S7_merged_lanes_dedup_FE.bigwig	12	1.18702	FALSE	Naive
Down	RL2011_2020_02_06_P33_32F_Naive_SR_clone1_H3K9me3_ChIP_S7_merged_lanes_dedup_FE.bigwig	12	1.29639	FALSE	Naive
Up	TNT_32F_H3K9me3_r1_FE_sorted.bw	12	1.31715	FALSE	TNT
Down	TNT_32F_H3K9me3_r1_FE_sorted.bw	12	1.65925	FALSE	TNT
Up	TNT_32F_H3K9me3_r2_FE_sorted.bw	12	1.4625	FALSE	TNT
Down	TNT_32F_H3K9me3_r2_FE_sorted.bw	12	1.82619	FALSE	TNT
Up	TNT_38F_H3K9me3_FE_sorted.bw	12	1.46728	FALSE	TNT
Down	TNT_38F_H3K9me3_FE_sorted.bw	12	2.1133	FALSE	TNT
Up	ENCFF108MOZ.bigWig	13	1.19326	TRUE	ESC
Down	ENCFF108MOZ.bigWig	13	1.96257	TRUE	ESC
Up	ENCFF735TXC.bigWig	13	1.837	TRUE	Fibroblast
Down	ENCFF735TXC.bigWig	13	1.86541	TRUE	Fibroblast
Up	N2P_38F_H3K9me3_r1_FE_sorted.bw	13	1.19163	FALSE	N2P
Down	N2P_38F_H3K9me3_r1_FE_sorted.bw	13	2.64895	FALSE	N2P
Up	N2P_38F_H3K9me3_r2_FE_sorted.bw	13	1.61776	FALSE	N2P
Down	N2P_38F_H3K9me3_r2_FE_sorted.bw	13	2.53105	FALSE	N2P
Up	Primed_32F_H3K9me3_FE_sorted.bw	13	2.05362	FALSE	Primed
Down	Primed_32F_H3K9me3_FE_sorted.bw	13	2.79033	FALSE	Primed
Up	Primed_38F_H3K9me3_FE_sorted.bw	13	1.4542	FALSE	Primed
Down	Primed_38F_H3K9me3_FE_sorted.bw	13	2.08523	FALSE	Primed
Up	RL2011_2020_02_06_P33_32F_Naive_SR_clone1_H3K9me3_ChIP_S7_merged_lanes_dedup_FE.bigwig	13	1.15597	FALSE	Naive
Down	RL2011_2020_02_06_P33_32F_Naive_SR_clone1_H3K9me3_ChIP_S7_merged_lanes_dedup_FE.bigwig	13	1.29651	FALSE	Naive
Up	TNT_32F_H3K9me3_r1_FE_sorted.bw	13	1.22871	FALSE	TNT
Down	TNT_32F_H3K9me3_r1_FE_sorted.bw	13	1.83341	FALSE	TNT
Up	TNT_32F_H3K9me3_r2_FE_sorted.bw	13	1.34419	FALSE	TNT
Down	TNT_32F_H3K9me3_r2_FE_sorted.bw	13	2.03233	FALSE	TNT
Up	TNT_38F_H3K9me3_FE_sorted.bw	13	1.42148	FALSE	TNT
Down	TNT_38F_H3K9me3_FE_sorted.bw	13	2.52308	FALSE	TNT
Up	ENCFF108MOZ.bigWig	14	1.20145	TRUE	ESC
Down	ENCFF108MOZ.bigWig	14	1.92834	TRUE	ESC
Up	ENCFF735TXC.bigWig	14	1.84857	TRUE	Fibroblast
Down	ENCFF735TXC.bigWig	14	1.67895	TRUE	Fibroblast
Up	N2P_38F_H3K9me3_r1_FE_sorted.bw	14	1.19161	FALSE	N2P
Down	N2P_38F_H3K9me3_r1_FE_sorted.bw	14	2.29065	FALSE	N2P
Up	N2P_38F_H3K9me3_r2_FE_sorted.bw	14	1.62945	FALSE	N2P
Down	N2P_38F_H3K9me3_r2_FE_sorted.bw	14	2.04885	FALSE	N2P
Up	Primed_32F_H3K9me3_FE_sorted.bw	14	2.00745	FALSE	Primed
Down	Primed_32F_H3K9me3_FE_sorted.bw	14	2.44931	FALSE	Primed
Up	Primed_38F_H3K9me3_FE_sorted.bw	14	1.44045	FALSE	Primed
Down	Primed_38F_H3K9me3_FE_sorted.bw	14	1.76725	FALSE	Primed
Up	RL2011_2020_02_06_P33_32F_Naive_SR_clone1_H3K9me3_ChIP_S7_merged_lanes_dedup_FE.bigwig	14	1.15161	FALSE	Naive
Down	RL2011_2020_02_06_P33_32F_Naive_SR_clone1_H3K9me3_ChIP_S7_merged_lanes_dedup_FE.bigwig	14	1.2053	FALSE	Naive
Up	TNT_32F_H3K9me3_r1_FE_sorted.bw	14	1.22747	FALSE	TNT
Down	TNT_32F_H3K9me3_r1_FE_sorted.bw	14	1.50354	FALSE	TNT
Up	TNT_32F_H3K9me3_r2_FE_sorted.bw	14	1.35405	FALSE	TNT
Down	TNT_32F_H3K9me3_r2_FE_sorted.bw	14	1.62369	FALSE	TNT
Up	TNT_38F_H3K9me3_FE_sorted.bw	14	1.41552	FALSE	TNT
Down	TNT_38F_H3K9me3_FE_sorted.bw	14	1.95949	FALSE	TNT
Up	ENCFF108MOZ.bigWig	15	1.15359	TRUE	ESC
Down	ENCFF108MOZ.bigWig	15	1.85223	TRUE	ESC
Up	ENCFF735TXC.bigWig	15	1.8795	TRUE	Fibroblast
Down	ENCFF735TXC.bigWig	15	1.68665	TRUE	Fibroblast
Up	N2P_38F_H3K9me3_r1_FE_sorted.bw	15	1.14473	FALSE	N2P
Down	N2P_38F_H3K9me3_r1_FE_sorted.bw	15	2.3955	FALSE	N2P
Up	N2P_38F_H3K9me3_r2_FE_sorted.bw	15	1.61596	FALSE	N2P
Down	N2P_38F_H3K9me3_r2_FE_sorted.bw	15	2.154	FALSE	N2P
Up	Primed_32F_H3K9me3_FE_sorted.bw	15	2.0531	FALSE	Primed
Down	Primed_32F_H3K9me3_FE_sorted.bw	15	2.64667	FALSE	Primed
Up	Primed_38F_H3K9me3_FE_sorted.bw	15	1.47314	FALSE	Primed
Down	Primed_38F_H3K9me3_FE_sorted.bw	15	1.88543	FALSE	Primed
Up	RL2011_2020_02_06_P33_32F_Naive_SR_clone1_H3K9me3_ChIP_S7_merged_lanes_dedup_FE.bigwig	15	1.13412	FALSE	Naive
Down	RL2011_2020_02_06_P33_32F_Naive_SR_clone1_H3K9me3_ChIP_S7_merged_lanes_dedup_FE.bigwig	15	1.27225	FALSE	Naive
Up	TNT_32F_H3K9me3_r1_FE_sorted.bw	15	1.18352	FALSE	TNT
Down	TNT_32F_H3K9me3_r1_FE_sorted.bw	15	1.59089	FALSE	TNT
Up	TNT_32F_H3K9me3_r2_FE_sorted.bw	15	1.30697	FALSE	TNT
Down	TNT_32F_H3K9me3_r2_FE_sorted.bw	15	1.77029	FALSE	TNT
Up	TNT_38F_H3K9me3_FE_sorted.bw	15	1.36821	FALSE	TNT
Down	TNT_38F_H3K9me3_FE_sorted.bw	15	2.05579	FALSE	TNT
Up	ENCFF108MOZ.bigWig	16	1.21052	TRUE	ESC
Down	ENCFF108MOZ.bigWig	16	1.64376	TRUE	ESC
Up	ENCFF735TXC.bigWig	16	1.90492	TRUE	Fibroblast
Down	ENCFF735TXC.bigWig	16	1.61151	TRUE	Fibroblast
Up	N2P_38F_H3K9me3_r1_FE_sorted.bw	16	1.24266	FALSE	N2P
Down	N2P_38F_H3K9me3_r1_FE_sorted.bw	16	2.0457	FALSE	N2P
Up	N2P_38F_H3K9me3_r2_FE_sorted.bw	16	1.66213	FALSE	N2P
Down	N2P_38F_H3K9me3_r2_FE_sorted.bw	16	2.15602	FALSE	N2P
Up	Primed_32F_H3K9me3_FE_sorted.bw	16	2.2117	FALSE	Primed
Down	Primed_32F_H3K9me3_FE_sorted.bw	16	2.37126	FALSE	Primed
Up	Primed_38F_H3K9me3_FE_sorted.bw	16	1.56354	FALSE	Primed
Down	Primed_38F_H3K9me3_FE_sorted.bw	16	1.77835	FALSE	Primed
Up	RL2011_2020_02_06_P33_32F_Naive_SR_clone1_H3K9me3_ChIP_S7_merged_lanes_dedup_FE.bigwig	16	1.16351	FALSE	Naive
Down	RL2011_2020_02_06_P33_32F_Naive_SR_clone1_H3K9me3_ChIP_S7_merged_lanes_dedup_FE.bigwig	16	1.25428	FALSE	Naive
Up	TNT_32F_H3K9me3_r1_FE_sorted.bw	16	1.29843	FALSE	TNT
Down	TNT_32F_H3K9me3_r1_FE_sorted.bw	16	1.57682	FALSE	TNT
Up	TNT_32F_H3K9me3_r2_FE_sorted.bw	16	1.43005	FALSE	TNT
Down	TNT_32F_H3K9me3_r2_FE_sorted.bw	16	1.72006	FALSE	TNT
Up	TNT_38F_H3K9me3_FE_sorted.bw	16	1.43946	FALSE	TNT
Down	TNT_38F_H3K9me3_FE_sorted.bw	16	1.99233	FALSE	TNT
Up	ENCFF108MOZ.bigWig	17	1.23508	TRUE	ESC
Down	ENCFF108MOZ.bigWig	17	1.59047	TRUE	ESC
Up	ENCFF735TXC.bigWig	17	1.99631	TRUE	Fibroblast
Down	ENCFF735TXC.bigWig	17	1.66972	TRUE	Fibroblast
Up	N2P_38F_H3K9me3_r1_FE_sorted.bw	17	1.30504	FALSE	N2P
Down	N2P_38F_H3K9me3_r1_FE_sorted.bw	17	2.08125	FALSE	N2P
Up	N2P_38F_H3K9me3_r2_FE_sorted.bw	17	1.70907	FALSE	N2P
Down	N2P_38F_H3K9me3_r2_FE_sorted.bw	17	2.00811	FALSE	N2P
Up	Primed_32F_H3K9me3_FE_sorted.bw	17	2.3147	FALSE	Primed
Down	Primed_32F_H3K9me3_FE_sorted.bw	17	2.10004	FALSE	Primed
Up	Primed_38F_H3K9me3_FE_sorted.bw	17	1.63694	FALSE	Primed
Down	Primed_38F_H3K9me3_FE_sorted.bw	17	1.67194	FALSE	Primed
Up	RL2011_2020_02_06_P33_32F_Naive_SR_clone1_H3K9me3_ChIP_S7_merged_lanes_dedup_FE.bigwig	17	1.16171	FALSE	Naive
Down	RL2011_2020_02_06_P33_32F_Naive_SR_clone1_H3K9me3_ChIP_S7_merged_lanes_dedup_FE.bigwig	17	1.20165	FALSE	Naive
Up	TNT_32F_H3K9me3_r1_FE_sorted.bw	17	1.32848	FALSE	TNT
Down	TNT_32F_H3K9me3_r1_FE_sorted.bw	17	1.33863	FALSE	TNT
Up	TNT_32F_H3K9me3_r2_FE_sorted.bw	17	1.48094	FALSE	TNT
Down	TNT_32F_H3K9me3_r2_FE_sorted.bw	17	1.44767	FALSE	TNT
Up	TNT_38F_H3K9me3_FE_sorted.bw	17	1.48861	FALSE	TNT
Down	TNT_38F_H3K9me3_FE_sorted.bw	17	1.70986	FALSE	TNT
Up	ENCFF108MOZ.bigWig	18	1.20419	TRUE	ESC
Down	ENCFF108MOZ.bigWig	18	1.6678	TRUE	ESC
Up	ENCFF735TXC.bigWig	18	2.02288	TRUE	Fibroblast
Down	ENCFF735TXC.bigWig	18	1.54864	TRUE	Fibroblast
Up	N2P_38F_H3K9me3_r1_FE_sorted.bw	18	1.368	FALSE	N2P
Down	N2P_38F_H3K9me3_r1_FE_sorted.bw	18	2.10702	FALSE	N2P
Up	N2P_38F_H3K9me3_r2_FE_sorted.bw	18	1.67813	FALSE	N2P
Down	N2P_38F_H3K9me3_r2_FE_sorted.bw	18	1.9655	FALSE	N2P
Up	Primed_32F_H3K9me3_FE_sorted.bw	18	2.16737	FALSE	Primed
Down	Primed_32F_H3K9me3_FE_sorted.bw	18	2.12035	FALSE	Primed
Up	Primed_38F_H3K9me3_FE_sorted.bw	18	1.54751	FALSE	Primed
Down	Primed_38F_H3K9me3_FE_sorted.bw	18	1.82621	FALSE	Primed
Up	RL2011_2020_02_06_P33_32F_Naive_SR_clone1_H3K9me3_ChIP_S7_merged_lanes_dedup_FE.bigwig	18	1.16371	FALSE	Naive
Down	RL2011_2020_02_06_P33_32F_Naive_SR_clone1_H3K9me3_ChIP_S7_merged_lanes_dedup_FE.bigwig	18	1.21742	FALSE	Naive
Up	TNT_32F_H3K9me3_r1_FE_sorted.bw	18	1.27324	FALSE	TNT
Down	TNT_32F_H3K9me3_r1_FE_sorted.bw	18	1.46608	FALSE	TNT
Up	TNT_32F_H3K9me3_r2_FE_sorted.bw	18	1.37856	FALSE	TNT
Down	TNT_32F_H3K9me3_r2_FE_sorted.bw	18	1.51667	FALSE	TNT
Up	TNT_38F_H3K9me3_FE_sorted.bw	18	1.46359	FALSE	TNT
Down	TNT_38F_H3K9me3_FE_sorted.bw	18	1.75134	FALSE	TNT
Up	ENCFF108MOZ.bigWig	19	1.21491	TRUE	ESC
Down	ENCFF108MOZ.bigWig	19	1.84103	TRUE	ESC
Up	ENCFF735TXC.bigWig	19	1.91977	TRUE	Fibroblast
Down	ENCFF735TXC.bigWig	19	1.50726	TRUE	Fibroblast
Up	N2P_38F_H3K9me3_r1_FE_sorted.bw	19	1.32968	FALSE	N2P
Down	N2P_38F_H3K9me3_r1_FE_sorted.bw	19	2.03104	FALSE	N2P
Up	N2P_38F_H3K9me3_r2_FE_sorted.bw	19	1.66114	FALSE	N2P
Down	N2P_38F_H3K9me3_r2_FE_sorted.bw	19	1.76029	FALSE	N2P
Up	Primed_32F_H3K9me3_FE_sorted.bw	19	2.02061	FALSE	Primed
Down	Primed_32F_H3K9me3_FE_sorted.bw	19	1.92953	FALSE	Primed
Up	Primed_38F_H3K9me3_FE_sorted.bw	19	1.41999	FALSE	Primed
Down	Primed_38F_H3K9me3_FE_sorted.bw	19	1.66272	FALSE	Primed
Up	RL2011_2020_02_06_P33_32F_Naive_SR_clone1_H3K9me3_ChIP_S7_merged_lanes_dedup_FE.bigwig	19	1.17493	FALSE	Naive
Down	RL2011_2020_02_06_P33_32F_Naive_SR_clone1_H3K9me3_ChIP_S7_merged_lanes_dedup_FE.bigwig	19	1.20889	FALSE	Naive
Up	TNT_32F_H3K9me3_r1_FE_sorted.bw	19	1.28253	FALSE	TNT
Down	TNT_32F_H3K9me3_r1_FE_sorted.bw	19	1.38298	FALSE	TNT
Up	TNT_32F_H3K9me3_r2_FE_sorted.bw	19	1.37433	FALSE	TNT
Down	TNT_32F_H3K9me3_r2_FE_sorted.bw	19	1.4546	FALSE	TNT
Up	TNT_38F_H3K9me3_FE_sorted.bw	19	1.43742	FALSE	TNT
Down	TNT_38F_H3K9me3_FE_sorted.bw	19	1.58584	FALSE	TNT
Up	ENCFF108MOZ.bigWig	20	1.23002	TRUE	ESC
Down	ENCFF108MOZ.bigWig	20	1.71231	TRUE	ESC
Up	ENCFF735TXC.bigWig	20	1.78022	TRUE	Fibroblast
Down	ENCFF735TXC.bigWig	20	1.51867	TRUE	Fibroblast
Up	N2P_38F_H3K9me3_r1_FE_sorted.bw	20	1.39389	FALSE	N2P
Down	N2P_38F_H3K9me3_r1_FE_sorted.bw	20	1.9709	FALSE	N2P
Up	N2P_38F_H3K9me3_r2_FE_sorted.bw	20	1.59148	FALSE	N2P
Down	N2P_38F_H3K9me3_r2_FE_sorted.bw	20	1.76393	FALSE	N2P
Up	Primed_32F_H3K9me3_FE_sorted.bw	20	1.93806	FALSE	Primed
Down	Primed_32F_H3K9me3_FE_sorted.bw	20	1.94612	FALSE	Primed
Up	Primed_38F_H3K9me3_FE_sorted.bw	20	1.49013	FALSE	Primed
Down	Primed_38F_H3K9me3_FE_sorted.bw	20	1.63712	FALSE	Primed
Up	RL2011_2020_02_06_P33_32F_Naive_SR_clone1_H3K9me3_ChIP_S7_merged_lanes_dedup_FE.bigwig	20	1.18724	FALSE	Naive
Down	RL2011_2020_02_06_P33_32F_Naive_SR_clone1_H3K9me3_ChIP_S7_merged_lanes_dedup_FE.bigwig	20	1.23652	FALSE	Naive
Up	TNT_32F_H3K9me3_r1_FE_sorted.bw	20	1.33042	FALSE	TNT
Down	TNT_32F_H3K9me3_r1_FE_sorted.bw	20	1.50433	FALSE	TNT
Up	TNT_32F_H3K9me3_r2_FE_sorted.bw	20	1.42691	FALSE	TNT
Down	TNT_32F_H3K9me3_r2_FE_sorted.bw	20	1.57011	FALSE	TNT
Up	TNT_38F_H3K9me3_FE_sorted.bw	20	1.45541	FALSE	TNT
Down	TNT_38F_H3K9me3_FE_sorted.bw	20	1.74075	FALSE	TNT
Up	ENCFF108MOZ.bigWig	21	1.20593	TRUE	ESC
Down	ENCFF108MOZ.bigWig	21	1.44594	TRUE	ESC
Up	ENCFF735TXC.bigWig	21	1.2138	TRUE	Fibroblast
Down	ENCFF735TXC.bigWig	21	1.16341	TRUE	Fibroblast
Up	N2P_38F_H3K9me3_r1_FE_sorted.bw	21	1.2978	FALSE	N2P
Down	N2P_38F_H3K9me3_r1_FE_sorted.bw	21	1.77246	FALSE	N2P
Up	N2P_38F_H3K9me3_r2_FE_sorted.bw	21	1.24209	FALSE	N2P
Down	N2P_38F_H3K9me3_r2_FE_sorted.bw	21	1.52094	FALSE	N2P
Up	Primed_32F_H3K9me3_FE_sorted.bw	21	1.40979	FALSE	Primed
Down	Primed_32F_H3K9me3_FE_sorted.bw	21	1.74766	FALSE	Primed
Up	Primed_38F_H3K9me3_FE_sorted.bw	21	1.2959	FALSE	Primed
Down	Primed_38F_H3K9me3_FE_sorted.bw	21	1.61482	FALSE	Primed
Up	RL2011_2020_02_06_P33_32F_Naive_SR_clone1_H3K9me3_ChIP_S7_merged_lanes_dedup_FE.bigwig	21	1.12429	FALSE	Naive
Down	RL2011_2020_02_06_P33_32F_Naive_SR_clone1_H3K9me3_ChIP_S7_merged_lanes_dedup_FE.bigwig	21	1.18928	FALSE	Naive
Up	TNT_32F_H3K9me3_r1_FE_sorted.bw	21	1.23581	FALSE	TNT
Down	TNT_32F_H3K9me3_r1_FE_sorted.bw	21	1.50709	FALSE	TNT
Up	TNT_32F_H3K9me3_r2_FE_sorted.bw	21	1.33195	FALSE	TNT
Down	TNT_32F_H3K9me3_r2_FE_sorted.bw	21	1.68626	FALSE	TNT
Up	TNT_38F_H3K9me3_FE_sorted.bw	21	1.29316	FALSE	TNT
Down	TNT_38F_H3K9me3_FE_sorted.bw	21	1.64525	FALSE	TNT
Up	ENCFF108MOZ.bigWig	22	1.18583	TRUE	ESC
Down	ENCFF108MOZ.bigWig	22	1.39833	TRUE	ESC
Up	ENCFF735TXC.bigWig	22	1.25446	TRUE	Fibroblast
Down	ENCFF735TXC.bigWig	22	1.12043	TRUE	Fibroblast
Up	N2P_38F_H3K9me3_r1_FE_sorted.bw	22	1.49723	FALSE	N2P
Down	N2P_38F_H3K9me3_r1_FE_sorted.bw	22	1.77234	FALSE	N2P
Up	N2P_38F_H3K9me3_r2_FE_sorted.bw	22	1.40196	FALSE	N2P
Down	N2P_38F_H3K9me3_r2_FE_sorted.bw	22	1.53609	FALSE	N2P
Up	Primed_32F_H3K9me3_FE_sorted.bw	22	1.3646	FALSE	Primed
Down	Primed_32F_H3K9me3_FE_sorted.bw	22	1.71611	FALSE	Primed
Up	Primed_38F_H3K9me3_FE_sorted.bw	22	1.24306	FALSE	Primed
Down	Primed_38F_H3K9me3_FE_sorted.bw	22	1.54715	FALSE	Primed
Up	RL2011_2020_02_06_P33_32F_Naive_SR_clone1_H3K9me3_ChIP_S7_merged_lanes_dedup_FE.bigwig	22	1.15676	FALSE	Naive
Down	RL2011_2020_02_06_P33_32F_Naive_SR_clone1_H3K9me3_ChIP_S7_merged_lanes_dedup_FE.bigwig	22	1.1193	FALSE	Naive
Up	TNT_32F_H3K9me3_r1_FE_sorted.bw	22	1.24118	FALSE	TNT
Down	TNT_32F_H3K9me3_r1_FE_sorted.bw	22	1.41087	FALSE	TNT
Up	TNT_32F_H3K9me3_r2_FE_sorted.bw	22	1.31606	FALSE	TNT
Down	TNT_32F_H3K9me3_r2_FE_sorted.bw	22	1.66131	FALSE	TNT
Up	TNT_38F_H3K9me3_FE_sorted.bw	22	1.5226	FALSE	TNT
Down	TNT_38F_H3K9me3_FE_sorted.bw	22	1.5978	FALSE	TNT
Up	ENCFF108MOZ.bigWig	23	1.11595	TRUE	ESC
Down	ENCFF108MOZ.bigWig	23	1.1923	TRUE	ESC
Up	ENCFF735TXC.bigWig	23	1.12441	TRUE	Fibroblast
Down	ENCFF735TXC.bigWig	23	1.06556	TRUE	Fibroblast
Up	N2P_38F_H3K9me3_r1_FE_sorted.bw	23	1.23556	FALSE	N2P
Down	N2P_38F_H3K9me3_r1_FE_sorted.bw	23	1.57807	FALSE	N2P
Up	N2P_38F_H3K9me3_r2_FE_sorted.bw	23	1.22955	FALSE	N2P
Down	N2P_38F_H3K9me3_r2_FE_sorted.bw	23	1.47285	FALSE	N2P
Up	Primed_32F_H3K9me3_FE_sorted.bw	23	1.24583	FALSE	Primed
Down	Primed_32F_H3K9me3_FE_sorted.bw	23	1.75416	FALSE	Primed
Up	Primed_38F_H3K9me3_FE_sorted.bw	23	1.20589	FALSE	Primed
Down	Primed_38F_H3K9me3_FE_sorted.bw	23	1.55799	FALSE	Primed
Up	RL2011_2020_02_06_P33_32F_Naive_SR_clone1_H3K9me3_ChIP_S7_merged_lanes_dedup_FE.bigwig	23	1.12335	FALSE	Naive
Down	RL2011_2020_02_06_P33_32F_Naive_SR_clone1_H3K9me3_ChIP_S7_merged_lanes_dedup_FE.bigwig	23	1.12768	FALSE	Naive
Up	TNT_32F_H3K9me3_r1_FE_sorted.bw	23	1.20004	FALSE	TNT
Down	TNT_32F_H3K9me3_r1_FE_sorted.bw	23	1.36967	FALSE	TNT
Up	TNT_32F_H3K9me3_r2_FE_sorted.bw	23	1.27909	FALSE	TNT
Down	TNT_32F_H3K9me3_r2_FE_sorted.bw	23	1.60197	FALSE	TNT
Up	TNT_38F_H3K9me3_FE_sorted.bw	23	1.27429	FALSE	TNT
Down	TNT_38F_H3K9me3_FE_sorted.bw	23	1.47112	FALSE	TNT
Up	ENCFF108MOZ.bigWig	24	1.14601	TRUE	ESC
Down	ENCFF108MOZ.bigWig	24	1.29972	TRUE	ESC
Up	ENCFF735TXC.bigWig	24	1.23484	TRUE	Fibroblast
Down	ENCFF735TXC.bigWig	24	1.04506	TRUE	Fibroblast
Up	N2P_38F_H3K9me3_r1_FE_sorted.bw	24	1.25863	FALSE	N2P
Down	N2P_38F_H3K9me3_r1_FE_sorted.bw	24	1.43711	FALSE	N2P
Up	N2P_38F_H3K9me3_r2_FE_sorted.bw	24	1.20514	FALSE	N2P
Down	N2P_38F_H3K9me3_r2_FE_sorted.bw	24	1.31063	FALSE	N2P
Up	Primed_32F_H3K9me3_FE_sorted.bw	24	1.38507	FALSE	Primed
Down	Primed_32F_H3K9me3_FE_sorted.bw	24	1.52677	FALSE	Primed
Up	Primed_38F_H3K9me3_FE_sorted.bw	24	1.25019	FALSE	Primed
Down	Primed_38F_H3K9me3_FE_sorted.bw	24	1.42377	FALSE	Primed
Up	RL2011_2020_02_06_P33_32F_Naive_SR_clone1_H3K9me3_ChIP_S7_merged_lanes_dedup_FE.bigwig	24	1.12929	FALSE	Naive
Down	RL2011_2020_02_06_P33_32F_Naive_SR_clone1_H3K9me3_ChIP_S7_merged_lanes_dedup_FE.bigwig	24	1.02023	FALSE	Naive
Up	TNT_32F_H3K9me3_r1_FE_sorted.bw	24	1.2314	FALSE	TNT
Down	TNT_32F_H3K9me3_r1_FE_sorted.bw	24	1.3468	FALSE	TNT
Up	TNT_32F_H3K9me3_r2_FE_sorted.bw	24	1.29891	FALSE	TNT
Down	TNT_32F_H3K9me3_r2_FE_sorted.bw	24	1.52772	FALSE	TNT
Up	TNT_38F_H3K9me3_FE_sorted.bw	24	1.27057	FALSE	TNT
Down	TNT_38F_H3K9me3_FE_sorted.bw	24	1.40623	FALSE	TNT
Up	ENCFF108MOZ.bigWig	25	1.15609	TRUE	ESC
Down	ENCFF108MOZ.bigWig	25	1.45221	TRUE	ESC
Up	ENCFF735TXC.bigWig	25	1.27307	TRUE	Fibroblast
Down	ENCFF735TXC.bigWig	25	1.38823	TRUE	Fibroblast
Up	N2P_38F_H3K9me3_r1_FE_sorted.bw	25	1.32346	FALSE	N2P
Down	N2P_38F_H3K9me3_r1_FE_sorted.bw	25	1.95955	FALSE	N2P
Up	N2P_38F_H3K9me3_r2_FE_sorted.bw	25	1.25279	FALSE	N2P
Down	N2P_38F_H3K9me3_r2_FE_sorted.bw	25	1.86225	FALSE	N2P
Up	Primed_32F_H3K9me3_FE_sorted.bw	25	1.5356	FALSE	Primed
Down	Primed_32F_H3K9me3_FE_sorted.bw	25	2.43703	FALSE	Primed
Up	Primed_38F_H3K9me3_FE_sorted.bw	25	1.2809	FALSE	Primed
Down	Primed_38F_H3K9me3_FE_sorted.bw	25	1.87933	FALSE	Primed
Up	RL2011_2020_02_06_P33_32F_Naive_SR_clone1_H3K9me3_ChIP_S7_merged_lanes_dedup_FE.bigwig	25	1.10614	FALSE	Naive
Down	RL2011_2020_02_06_P33_32F_Naive_SR_clone1_H3K9me3_ChIP_S7_merged_lanes_dedup_FE.bigwig	25	1.22568	FALSE	Naive
Up	TNT_32F_H3K9me3_r1_FE_sorted.bw	25	1.27661	FALSE	TNT
Down	TNT_32F_H3K9me3_r1_FE_sorted.bw	25	1.86571	FALSE	TNT
Up	TNT_32F_H3K9me3_r2_FE_sorted.bw	25	1.37894	FALSE	TNT
Down	TNT_32F_H3K9me3_r2_FE_sorted.bw	25	2.17408	FALSE	TNT
Up	TNT_38F_H3K9me3_FE_sorted.bw	25	1.30133	FALSE	TNT
Down	TNT_38F_H3K9me3_FE_sorted.bw	25	1.92468	FALSE	TNT
Up	ENCFF108MOZ.bigWig	26	1.20922	TRUE	ESC
Down	ENCFF108MOZ.bigWig	26	1	TRUE	ESC
Up	ENCFF735TXC.bigWig	26	1.37507	TRUE	Fibroblast
Down	ENCFF735TXC.bigWig	26	1.07273	TRUE	Fibroblast
Up	N2P_38F_H3K9me3_r1_FE_sorted.bw	26	1.33643	FALSE	N2P
Down	N2P_38F_H3K9me3_r1_FE_sorted.bw	26	1.73665	FALSE	N2P
Up	N2P_38F_H3K9me3_r2_FE_sorted.bw	26	1.36062	FALSE	N2P
Down	N2P_38F_H3K9me3_r2_FE_sorted.bw	26	1.71161	FALSE	N2P
Up	Primed_32F_H3K9me3_FE_sorted.bw	26	1.57917	FALSE	Primed
Down	Primed_32F_H3K9me3_FE_sorted.bw	26	2.07646	FALSE	Primed
Up	Primed_38F_H3K9me3_FE_sorted.bw	26	1.29188	FALSE	Primed
Down	Primed_38F_H3K9me3_FE_sorted.bw	26	1.67004	FALSE	Primed
Up	RL2011_2020_02_06_P33_32F_Naive_SR_clone1_H3K9me3_ChIP_S7_merged_lanes_dedup_FE.bigwig	26	1.13337	FALSE	Naive
Down	RL2011_2020_02_06_P33_32F_Naive_SR_clone1_H3K9me3_ChIP_S7_merged_lanes_dedup_FE.bigwig	26	1.11023	FALSE	Naive
Up	TNT_32F_H3K9me3_r1_FE_sorted.bw	26	1.29876	FALSE	TNT
Down	TNT_32F_H3K9me3_r1_FE_sorted.bw	26	1.68137	FALSE	TNT
Up	TNT_32F_H3K9me3_r2_FE_sorted.bw	26	1.38087	FALSE	TNT
Down	TNT_32F_H3K9me3_r2_FE_sorted.bw	26	1.86144	FALSE	TNT
Up	TNT_38F_H3K9me3_FE_sorted.bw	26	1.35276	FALSE	TNT
Down	TNT_38F_H3K9me3_FE_sorted.bw	26	1.78606	FALSE	TNT
Up	ENCFF108MOZ.bigWig	27	1.26277	TRUE	ESC
Down	ENCFF108MOZ.bigWig	27	1.25366	TRUE	ESC
Up	ENCFF735TXC.bigWig	27	1.53869	TRUE	Fibroblast
Down	ENCFF735TXC.bigWig	27	1.145	TRUE	Fibroblast
Up	N2P_38F_H3K9me3_r1_FE_sorted.bw	27	1.45695	FALSE	N2P
Down	N2P_38F_H3K9me3_r1_FE_sorted.bw	27	1.94814	FALSE	N2P
Up	N2P_38F_H3K9me3_r2_FE_sorted.bw	27	1.44643	FALSE	N2P
Down	N2P_38F_H3K9me3_r2_FE_sorted.bw	27	1.8186	FALSE	N2P
Up	Primed_32F_H3K9me3_FE_sorted.bw	27	1.78452	FALSE	Primed
Down	Primed_32F_H3K9me3_FE_sorted.bw	27	2.30902	FALSE	Primed
Up	Primed_38F_H3K9me3_FE_sorted.bw	27	1.4813	FALSE	Primed
Down	Primed_38F_H3K9me3_FE_sorted.bw	27	1.82471	FALSE	Primed
Up	RL2011_2020_02_06_P33_32F_Naive_SR_clone1_H3K9me3_ChIP_S7_merged_lanes_dedup_FE.bigwig	27	1.13954	FALSE	Naive
Down	RL2011_2020_02_06_P33_32F_Naive_SR_clone1_H3K9me3_ChIP_S7_merged_lanes_dedup_FE.bigwig	27	1.14967	FALSE	Naive
Up	TNT_32F_H3K9me3_r1_FE_sorted.bw	27	1.39895	FALSE	TNT
Down	TNT_32F_H3K9me3_r1_FE_sorted.bw	27	1.83303	FALSE	TNT
Up	TNT_32F_H3K9me3_r2_FE_sorted.bw	27	1.53928	FALSE	TNT
Down	TNT_32F_H3K9me3_r2_FE_sorted.bw	27	2.04475	FALSE	TNT
Up	TNT_38F_H3K9me3_FE_sorted.bw	27	1.40265	FALSE	TNT
Down	TNT_38F_H3K9me3_FE_sorted.bw	27	1.98766	FALSE	TNT
Up	ENCFF108MOZ.bigWig	28	1.25	TRUE	ESC
Down	ENCFF108MOZ.bigWig	28	1.0726	TRUE	ESC
Up	ENCFF735TXC.bigWig	28	1.33696	TRUE	Fibroblast
Down	ENCFF735TXC.bigWig	28	1	TRUE	Fibroblast
Up	N2P_38F_H3K9me3_r1_FE_sorted.bw	28	1.21787	FALSE	N2P
Down	N2P_38F_H3K9me3_r1_FE_sorted.bw	28	1.66813	FALSE	N2P
Up	N2P_38F_H3K9me3_r2_FE_sorted.bw	28	1.23682	FALSE	N2P
Down	N2P_38F_H3K9me3_r2_FE_sorted.bw	28	1.59256	FALSE	N2P
Up	Primed_32F_H3K9me3_FE_sorted.bw	28	1.29258	FALSE	Primed
Down	Primed_32F_H3K9me3_FE_sorted.bw	28	1.89032	FALSE	Primed
Up	Primed_38F_H3K9me3_FE_sorted.bw	28	1.20849	FALSE	Primed
Down	Primed_38F_H3K9me3_FE_sorted.bw	28	1.50038	FALSE	Primed
Up	RL2011_2020_02_06_P33_32F_Naive_SR_clone1_H3K9me3_ChIP_S7_merged_lanes_dedup_FE.bigwig	28	1.08864	FALSE	Naive
Down	RL2011_2020_02_06_P33_32F_Naive_SR_clone1_H3K9me3_ChIP_S7_merged_lanes_dedup_FE.bigwig	28	1.11014	FALSE	Naive
Up	TNT_32F_H3K9me3_r1_FE_sorted.bw	28	1.18506	FALSE	TNT
Down	TNT_32F_H3K9me3_r1_FE_sorted.bw	28	1.55801	FALSE	TNT
Up	TNT_32F_H3K9me3_r2_FE_sorted.bw	28	1.23209	FALSE	TNT
Down	TNT_32F_H3K9me3_r2_FE_sorted.bw	28	1.70721	FALSE	TNT
Up	TNT_38F_H3K9me3_FE_sorted.bw	28	1.19076	FALSE	TNT
Down	TNT_38F_H3K9me3_FE_sorted.bw	28	1.7361	FALSE	TNT
Up	ENCFF108MOZ.bigWig	29	1.24175	TRUE	ESC
Down	ENCFF108MOZ.bigWig	29	1.07798	TRUE	ESC
Up	ENCFF735TXC.bigWig	29	1.25471	TRUE	Fibroblast
Down	ENCFF735TXC.bigWig	29	1.1814	TRUE	Fibroblast
Up	N2P_38F_H3K9me3_r1_FE_sorted.bw	29	1.20813	FALSE	N2P
Down	N2P_38F_H3K9me3_r1_FE_sorted.bw	29	1.3537	FALSE	N2P
Up	N2P_38F_H3K9me3_r2_FE_sorted.bw	29	1.19189	FALSE	N2P
Down	N2P_38F_H3K9me3_r2_FE_sorted.bw	29	1.40256	FALSE	N2P
Up	Primed_32F_H3K9me3_FE_sorted.bw	29	1.24536	FALSE	Primed
Down	Primed_32F_H3K9me3_FE_sorted.bw	29	1.78212	FALSE	Primed
Up	Primed_38F_H3K9me3_FE_sorted.bw	29	1.20098	FALSE	Primed
Down	Primed_38F_H3K9me3_FE_sorted.bw	29	1.43577	FALSE	Primed
Up	RL2011_2020_02_06_P33_32F_Naive_SR_clone1_H3K9me3_ChIP_S7_merged_lanes_dedup_FE.bigwig	29	1.09387	FALSE	Naive
Down	RL2011_2020_02_06_P33_32F_Naive_SR_clone1_H3K9me3_ChIP_S7_merged_lanes_dedup_FE.bigwig	29	1.06294	FALSE	Naive
Up	TNT_32F_H3K9me3_r1_FE_sorted.bw	29	1.19908	FALSE	TNT
Down	TNT_32F_H3K9me3_r1_FE_sorted.bw	29	1.44212	FALSE	TNT
Up	TNT_32F_H3K9me3_r2_FE_sorted.bw	29	1.24737	FALSE	TNT
Down	TNT_32F_H3K9me3_r2_FE_sorted.bw	29	1.54424	FALSE	TNT
Up	TNT_38F_H3K9me3_FE_sorted.bw	29	1.22081	FALSE	TNT
Down	TNT_38F_H3K9me3_FE_sorted.bw	29	1.50717	FALSE	TNT
Up	ENCFF108MOZ.bigWig	30	1.17573	TRUE	ESC
Down	ENCFF108MOZ.bigWig	30	1.0152	TRUE	ESC
Up	ENCFF735TXC.bigWig	30	1.06157	TRUE	Fibroblast
Down	ENCFF735TXC.bigWig	30	1.14924	TRUE	Fibroblast
Up	N2P_38F_H3K9me3_r1_FE_sorted.bw	30	1.29746	FALSE	N2P
Down	N2P_38F_H3K9me3_r1_FE_sorted.bw	30	1.23479	FALSE	N2P
Up	N2P_38F_H3K9me3_r2_FE_sorted.bw	30	1.22038	FALSE	N2P
Down	N2P_38F_H3K9me3_r2_FE_sorted.bw	30	1.31808	FALSE	N2P
Up	Primed_32F_H3K9me3_FE_sorted.bw	30	1.33277	FALSE	Primed
Down	Primed_32F_H3K9me3_FE_sorted.bw	30	1.63291	FALSE	Primed
Up	Primed_38F_H3K9me3_FE_sorted.bw	30	1.27134	FALSE	Primed
Down	Primed_38F_H3K9me3_FE_sorted.bw	30	1.27395	FALSE	Primed
Up	RL2011_2020_02_06_P33_32F_Naive_SR_clone1_H3K9me3_ChIP_S7_merged_lanes_dedup_FE.bigwig	30	1.10124	FALSE	Naive
Down	RL2011_2020_02_06_P33_32F_Naive_SR_clone1_H3K9me3_ChIP_S7_merged_lanes_dedup_FE.bigwig	30	1.00249	FALSE	Naive
Up	TNT_32F_H3K9me3_r1_FE_sorted.bw	30	1.25711	FALSE	TNT
Down	TNT_32F_H3K9me3_r1_FE_sorted.bw	30	1.30883	FALSE	TNT
Up	TNT_32F_H3K9me3_r2_FE_sorted.bw	30	1.34452	FALSE	TNT
Down	TNT_32F_H3K9me3_r2_FE_sorted.bw	30	1.39918	FALSE	TNT
Up	TNT_38F_H3K9me3_FE_sorted.bw	30	1.28304	FALSE	TNT
Down	TNT_38F_H3K9me3_FE_sorted.bw	30	1.42597	FALSE	TNT

## Sheet: ED_Fig_3f
RL2351_merge	RL2352_merge	RL3073	RL3074	RL3075	RL417	RL418	RL699	RL700	SRR1561745_merge	SRS004213	SRS114877	SRS606777	SRS606778
0.0713293	0.0490713	0.403871	0.471014	0.375271	0.592696	0.565039	0.19664	0.365055	0.0358835	0.107296	0.0406667	0.0483295	0.0451249
0.021097	0.0153551	0.0271186	0.0522388	0.0406504	0.657875	0.418931	0.0842912	0.0676692	0.0235602	0.0794913	0.0318302	0.0307692	0.0249855
0.189122	0.0883625	0.626151	0.614856	0.590764	0.292004	0.464234	0.426191	0.5428	0.0931685	0.166812	0.142968	0.127993	0.125614
0.817053	0.939394	0.109756	0.0333333	0.084507	0.052439	0.0600775	0.0901857	0.266187	0.950442	0.90122	0.942731	0.694704	0.927607
0.0148342	0.0118577	0.525097	0.434426	0.38806	0.5625	0.490394	0.108374	0.138554	0.00928793	0.0265487	0.00522648	0.00788436	0.00875
0.0524648	0.0233077	0.0215054	0.0194647	0.0168539	0.263617	0.277603	0.159674	0.315714	0.0280668	0.081145	0.0356659	0.0397755	0.0394371
0.720088	0.870617	0.0322581	0.0392157	0.0425532	0.124777	0.0830946	0.0597015	0.0188679	0.916955	0.863014	0.882759	0.790382	0.635443
0.0295179	0.0263889	0.294118	0.439114	0.278689	0.550353	0.34375	0.125	0.12973	0.0278746	0.0558097	0.0429655	0.0349854	0.0354873
0.208276	0.195301	0.423529	0.5	0.232143	0.696231	0.652778	0.395018	0.633803	0.0369128	0.224964	0.103806	0.125714	0.169946
0.736661	0.837321	0.05	0.171875	0.0425532	0.123944	0.0984848	0.111111	0.0952381	0.897059	0.839572	0.947552	0.532673	0.662304
0.880999	0.943158	0.701657	0.897436	0.763158	0.0786773	0.0592287	0.475862	0.49505	0.965347	0.930138	0.955959	0.822041	0.3746
0.744038	0.883392	0.0238095	0.027027	0	0.253219	0.246862	0.149533	0.0833333	0.942308	0.899329	0.905172	0.866438	0.750842
0.0108696	0.0185634	0.0330579	0.00909091	0.0128205	0.39881	0.270349	0.0175953	0.0654206	0.00192308	0.021164	0.00859107	0.00915332	0.0151692
0.91308	0.917918	0.342466	0.310345	0.163934	0.184862	0.09	0.278443	0.299145	0.724832	0.891407	0.954612	0.779706	0.719198
0.802083	0.856764	0.0526316	0.0952381	0.125	0.162602	0.483193	0.256881	0.416667	0.873418	0.834758	0.861272	0.865116	0.851163
0.110666	0.02182	0.0304613	0.0152778	0.0310078	0.135596	0.354282	0.228657	0.491252	0.0229226	0.0462275	0.0236052	0.0284192	0.0296094
0.902303	0.906816	0.5	0.475248	0.693548	0.411917	0.517398	0.279793	0.176656	0.958904	0.916968	0.940621	0.86193	0.902913
0.446782	0.387701	0.0964467	0.159292	0.018018	0.0916335	0.0763828	0.234337	0.455471	0.350336	0.506128	0.540163	0.371844	0.632653
0.748416	0.830084	0.12	0.111111	0	0.162939	0.144304	0.0690909	0.225962	0.905	0.866828	0.82	0.792308	0.743316
0.0566572	0.112994	0.241379	0.538462	0.375	0.621212	0.508333	0.198347	0.352941	0.127273	0.151515	0.132867	0.126394	0.175781
0.816351	0.828986	0.300546	0.411348	0.348214	0.086728	0.17757	0.449315	0.559748	0.926966	0.835212	0.949535	0.558348	0.377212
0.896433	0.913043	0	0.0285714	0.0808081	0.0600858	0.108527	0.185714	0.0333333	0.963035	0.812207	0.908163	0.666667	0.461538
0.901316	0.934713	0.779661	0.777778	0.837209	0.723243	0.561427	0.301563	0.338308	0.917836	0.909871	0.938815	0.942396	0.926257
0.109843	0.0771277	0.377778	0.276596	0.403846	0.548463	0.34891	0.101266	0.155556	0.0898876	0.227679	0.124183	0.159145	0.148883
0.204198	0.0533118	0.530612	0.244444	0.307692	0.613027	0.461929	0.08	0.189189	0.059633	0.257511	0.0588235	0.110024	0.12069
0.0552381	0.139676	0.0934066	0.0448718	0.032967	0.318569	0.239812	0.125	0.387755	0.0518732	0.116183	0.069397	0.0941402	0.0651499
0.599119	0.933902	0.229885	0.130435	0.269231	0.0651341	0.0721649	0.255556	0.369565	0.539394	0.800654	0.966543	0.521401	0.428256
0.851429	0.880682	0	0	0	0.310345	0.360656	0.347826	0.555556	0.804348	0.783217	0.964912	0.920455	0.948454
0.413444	0.807615	0.206349	0.0441176	0.10101	0.083004	0.103306	0.0672043	0.432432	0.722826	0.860539	0.947137	0.881579	0.723856
0.88098	0.906269	0.887417	0.877049	0.913043	0.756014	0.586603	0.498698	0.529412	0.931611	0.880342	0.92545	0.922371	0.936131
0.0220994	0.0416667	0	0	0	0.321918	0.473684	0.160428	0.22807	0.0258065	0.0226244	0.00772201	0.0310559	0.018315
0.867386	0.907301	0.730769	0.708333	0.716667	0.708972	0.547872	0.195021	0.20339	0.920455	0.858347	0.919708	0.905993	0.926203
0.870501	0.369934	0.0391061	0.0929204	0.0676692	0.107857	0.0963426	0.268222	0.613636	0.497951	0.759704	0.925331	0.552134	0.93117
0.814978	0.90625	0.216216	0.129412	0.164179	0.13945	0.166154	0.0704846	0.0238095	0.902857	0.588133	0.879227	0.706349	0.480607
0.766649	0.869515	0.199336	0.274074	0.140187	0.223642	0.168906	0.118227	0.547619	0.976388	0.854962	0.953252	0.754682	0.704598
0.0799347	0.0544693	0.0357143	0	0.0416667	0.412541	0.543624	0.192308	0.219512	0.0930233	0.141264	0.183486	0.0827068	0.0668103
0.187755	0.194245	0.518519	0.75	0.777778	0.653659	0.602484	0.344828	0.354839	0.201681	0.3125	0.258741	0.230337	0.210526
0.912514	0.927044	0.22619	0.27566	0.284047	0.175587	0.156425	0.0701754	0.0642077	0.924479	0.520357	0.890771	0.710879	0.482544
0.0933402	0.0631988	0.557484	0.637993	0.711191	0.267729	0.471753	0.381432	0.604478	0.0469958	0.0724299	0.0737393	0.0566535	0.0588438
0.952588	0.949229	0.138211	0.118182	0.116071	0.331984	0.225443	0.0904311	0.0501931	0.932862	0.862	0.938119	0.859375	0.686546
0.711009	0.783959	0.445455	0.322581	0.179104	0.244541	0.170732	0.185075	0.230769	0.839695	0.733737	0.883562	0.800745	0.488417
0.172742	0.103093	0.333333	0.238095	0.478261	0.613839	0.54798	0.317204	0.688679	0.0282258	0.303732	0.096463	0.084507	0.074813
0.805444	0.896007	0.867347	0.838235	0.927835	0.0854573	0.0649351	0.641084	0.64881	0.912548	0.854037	0.943182	0.8925	0.750627
0.693374	0.743883	0.28777	0.142857	0.194805	0.164589	0.173789	0.0875912	0.242424	0.770833	0.860795	0.96831	0.607018	0.549342
0.904059	0.914201	0.0102041	0	0.00961538	0.220149	0.0881671	0.114537	0.296296	0.934132	0.903399	0.95082	0.879612	0.72327
0.92838	0.964052	0.467337	0.714286	0.83908	0.25	0.0820433	0.219512	0.547368	0.952494	0.886693	0.974592	0.949304	0.868272
0.663233	0.777497	0.392027	0.502825	0.43686	0.166514	0.398254	0.450348	0.492806	0.641574	0.748415	0.767377	0.542155	0.582909
0.856145	0.891815	0.531073	0.445652	0.647826	0.180543	0.204122	0.511879	0.629371	0.681877	0.924776	0.925	0.712969	0.900426
0.497638	0.586053	0.325581	0.457143	0.210526	0.223629	0.107817	0.149153	0.21875	0.669261	0.788333	0.829721	0.740286	0.765432
0.499083	0.467062	0.0900901	0.0617284	0.0890411	0.155397	0.107877	0.472885	0.613139	0.818321	0.544959	0.905172	0.605664	0.481308
0.869671	0.856448	0.855422	0.8	0.862745	0.660661	0.370036	0.160271	0.0980392	0.931677	0.8458	0.927419	0.902609	0.919658
0.831325	0.867878	0.864322	0.820513	0.829268	0.691279	0.520849	0.230506	0.265176	0.878109	0.865213	0.879227	0.860759	0.869888
0.915751	0.946746	0.958333	0.666667	0.970149	0.207386	0.307692	0.299465	0.294118	0.970874	0.945899	0.956522	0.682927	0.656885
0.848665	0.889041	0.830769	0.659091	0.772727	0.549249	0.563941	0.317416	0.269565	0.847701	0.869832	0.900415	0.830739	0.897917
0.378235	0.318253	0.0404412	0.0954545	0.116129	0.123404	0.0905292	0.0666667	0.12931	0.354571	0.40275	0.399033	0.430781	0.237435
0.876652	0.898851	0.0442478	0	0.0405405	0.0560345	0.0928571	0.0323625	0.0566038	0.930693	0.926136	0.927673	0.832117	0.671772
0.851085	0.876632	0.815385	0.833333	0.814815	0.70574	0.553509	0.233219	0.354286	0.911685	0.820915	0.89117	0.872104	0.902727
0.865504	0.85242	0.742424	0.681818	0.731707	0.694444	0.47	0.189655	0.247706	0.899666	0.873611	0.920354	0.862136	0.921495
0.869485	0.852146	0.282609	0.95	0.740741	0.202492	0.131222	0.481928	0.756757	0.852564	0.839344	0.900398	0.888655	0.953804
0.85906	0.901057	0.833333	0.852632	0.890625	0.706011	0.56422	0.518257	0.559184	0.92691	0.890208	0.895636	0.903776	0.945853
0.878302	0.892372	0.906667	0.888889	0.857143	0.756098	0.586331	0.294455	0.350649	0.930693	0.884793	0.905128	0.924242	0.957547
0.0942452	0.0509596	0.0892857	0.0133333	0.0520833	0.687225	0.450116	0.275728	0.346774	0.0299003	0.292818	0.0689103	0.0555556	0.121524
0.0212656	0.0174782	0.0137931	0.0301508	0	0.359649	0.418465	0.0502717	0.109453	0.013369	0.0374787	0.0350058	0.0306834	0.0366361
0.772291	0.866755	0.0588235	0.0243902	0.0574713	0.205176	0.0968468	0.352459	0.573034	0.855513	0.456401	0.900369	0.837209	0.553942
0.645009	0.888889	0.139241	0.269231	0.108108	0.158974	0.0997268	0.189899	0.414013	0.56	0.639548	0.861511	0.532419	0.623622
0.873694	0.851738	0.88764	0.859155	0.907407	0.695764	0.484928	0.344037	0.346734	0.912736	0.882298	0.917969	0.879162	0.892068
0.809395	0.391054	0.0658135	0.0846774	0.0670968	0.094361	0.498316	0.406845	0.583093	0.291289	0.578779	0.860355	0.773443	0.161599
0.83667	0.842012	0.528662	0.45	0.48	0.529481	0.602782	0.30608	0.589552	0.823821	0.806293	0.889968	0.843164	0.85112
0.906646	0.82663	0.954023	0.892857	1	0.239496	0.546083	0.55814	0.557143	0.927083	0.923295	0.951743	0.867273	0.679842
0.757576	0.852778	0.604651	0.592593	0.666667	0.461059	0.233202	0.161812	0.284211	0.836957	0.827751	0.811594	0.856557	0.889831
0.0568182	0.0251289	0.0916667	0.0344828	0.0285714	0.383648	0.268707	0.255255	0.396396	0.0453649	0.101351	0.0281955	0.0433944	0.0400534
0.0160226	0.0104615	0.522727	0.520661	0.472222	0.63902	0.524246	0.290135	0.451128	0.0101695	0.0485981	0.0147601	0.0260999	0.0298869
0.43964	0.754683	0.396825	0.2	0.15	0.104478	0.0482759	0.107362	0.212329	0.441913	0.807095	0.959786	0.778894	0.692422
0.59761	0.864828	0.317647	0.133333	0.241379	0.171315	0.111111	0.134021	0.333333	0.913043	0.900794	0.896552	0.848564	0.746753
0.845426	0.882532	0.679245	0.641026	0.689655	0.650219	0.498674	0.185668	0.320988	0.910537	0.882669	0.921533	0.893054	0.896433
0.86685	0.87276	0.78481	0.910256	0.837398	0.687359	0.487053	0.322416	0.467105	0.933333	0.877069	0.90364	0.897338	0.924794
0.708411	0.665331	0.104651	0.137931	0.0634921	0.184358	0.181818	0.4875	0.815789	0.486056	0.830918	0.708333	0.906323	0.693182
0.139759	0.0432692	0.0243902	0.619048	0.368421	0.682657	0.594488	0.444444	0.642857	0.0961538	0.394531	0.160305	0.142349	0.268966
0.39632	0.448795	0.116162	0.226087	0.220183	0.118799	0.126138	0.0792793	0.107784	0.392661	0.244173	0.439683	0.436157	0.350923
0.911392	0.922764	0.535714	0.744186	0.651163	0.699588	0.446301	0.22063	0.26	0.902367	0.875	0.912458	0.934322	0.946984
0.0118505	0.0228102	0	0	0	0.369266	0.296089	0.0117994	0.131148	0.0109409	0.0263158	0.0447368	0.00732601	0.00606061
0.845455	0.880043	0.778443	0.705036	0.770642	0.732959	0.581959	0.308349	0.41555	0.913835	0.871981	0.89033	0.905989	0.907831
0.90119	0.881163	0.907895	0.954545	0.942308	0.769772	0.573284	0.293805	0.264516	0.959302	0.892272	0.910494	0.908918	0.961818
0.824675	0.871889	0.82716	0.769231	0.805195	0.680622	0.544338	0.358885	0.516908	0.889845	0.854826	0.892697	0.88049	0.866024
0.876838	0.91358	0.8	0.851852	0.75	0.585106	0.568266	0.382759	0.585714	0.933735	0.841328	0.877863	0.928082	0.929329
0.865882	0.873635	0.754386	0.77193	0.871795	0.648579	0.423077	0.318996	0.283951	0.937956	0.893333	0.890909	0.889671	0.899061
0.933555	0.935143	0.127273	0.115385	0.0851064	0.243137	0.122186	0.13913	0.162162	0.494949	0.939203	0.948454	0.738786	0.951435
0.600806	0.716263	0.325	0.115385	0.222222	0.201754	0.114286	0.015873	0	0.355731	0.660194	0.591696	0.526448	0.558659
0.181159	0.212766	0.863636	1	0.75	0.896907	0.82	0.506849	0.576923	0.20339	0.287129	0.220779	0.234568	0.27907
0.765138	0.785971	0.442308	0.323529	0.381818	0.341004	0.294258	0.104369	0.110236	0.805907	0.691803	0.883117	0.643564	0.696864
0.891377	0.690323	0.297297	0.380952	0.128571	0.0984683	0.524194	0.145455	0.311475	0.943231	0.850467	0.960591	0.857778	0.756871
0.828625	0.864322	0.873418	0.708333	0.9125	0.697581	0.50431	0.464286	0.476636	0.903421	0.874166	0.893155	0.877854	0.897375
0.833826	0.871698	0.772727	0.714286	0.803279	0.681182	0.486734	0.19685	0.229665	0.883081	0.846242	0.898396	0.876652	0.875186
0.872576	0.795883	0.129032	0.190476	0.161017	0.131944	0.699317	0.41358	0.486486	0.914286	0.846602	0.91922	0.926901	0.712747
0.9	0.946058	0.611111	0.772727	0.690476	0.69589	0.487273	0.198444	0.366197	0.923913	0.874704	0.933333	0.909938	0.926761
0.851551	0.876322	0.824742	0.829787	0.791209	0.702275	0.504337	0.326316	0.463855	0.90035	0.859935	0.855285	0.856826	0.902208
0.893849	0.892013	0.901099	0.918919	0.944444	0.723785	0.552288	0.337127	0.597561	0.933985	0.871768	0.920765	0.901153	0.913713
0.902299	0.911765	0.771429	0.833333	0.833333	0.653846	0.57	0.219048	0.355932	0.972851	0.867241	0.915129	0.905852	0.933884
0.348649	0.160194	0.74	0.56	0.490909	0.515419	0.597122	0.382239	0.661972	0.349794	0.198	0.297071	0.363839	0.250614
0.295477	0.9194	0.762376	0.682927	0.83871	0.115702	0.0622568	0.170608	0.392344	0.908854	0.838043	0.920561	0.824667	0.881851
0.88491	0.91404	0.794872	0.813953	0.702703	0.667752	0.470588	0.445378	0.6	0.900552	0.868512	0.936364	0.92	0.949438
0.900388	0.897408	0.914286	0.888889	0.890625	0.7536	0.618333	0.387805	0.521739	0.928962	0.895522	0.932161	0.91311	0.946565
0.883234	0.88125	0.868132	0.87931	0.85	0.740469	0.513557	0.269646	0.322917	0.907692	0.857837	0.917476	0.899351	0.921233
0.653951	0.894822	0.571429	0.5625	0.425	0.371622	0.0701299	0.0950226	0.178082	0.909524	0.855072	0.91635	0.784314	0.813291
0.140992	0.163142	0.214286	0.125	0.294118	0.66113	0.565574	0.0307692	0.372093	0.054878	0.193211	0.125	0.0671378	0.137324
0.0327553	0.0344343	0.145833	0.177778	0.129371	0.402291	0.313825	0.0560345	0.10303	0.0345118	0.0839552	0.0300429	0.0412371	0.0464871
0.909091	0.91984	0.888889	0.820513	0.882353	0.773973	0.550964	0.359413	0.536232	0.939815	0.920968	0.955	0.927027	0.941953
0.892966	0.913793	0.928571	0.916667	0.871795	0.684091	0.548589	0.5	0.561905	0.928571	0.893773	0.925	0.888889	0.92246
0.920925	0.932715	0.913043	0.853333	0.825	0.754181	0.589015	0.528358	0.672897	0.938005	0.929024	0.934783	0.913851	0.939891
0.859296	0.897004	0.782609	0.538462	0.806452	0.58567	0.431734	0.247312	0.411765	0.909605	0.89008	0.910053	0.909396	0.956656
0.352863	0.550145	0.0952381	0.210191	0.209607	0.0993289	0.0436242	0.0745763	0.232877	0.714801	0.725543	0.854573	0.737226	0.500539
0.741176	0.791506	0.666667	0.25	0.904762	0.101942	0.075	0.452055	0.4	0.840278	0.610619	0.873684	0.819608	0.553892
0.815109	0.82575	0.84375	0.837838	0.862745	0.709637	0.462279	0.398707	0.42953	0.887234	0.842675	0.824074	0.893645	0.88274
0.870504	0.871124	0.768116	0.787879	0.759259	0.675192	0.475387	0.263581	0.234848	0.872063	0.880519	0.894737	0.892999	0.890039
0.513753	0.74384	0.284926	0.293501	0.296128	0.0735626	0.123042	0.560322	0.701014	0.472572	0.1303	0.942887	0.512844	0.214649
0.850925	0.892116	0.571429	0.583333	0.6	0.465704	0.17237	0.0939597	0.427027	0.883139	0.750779	0.825525	0.845656	0.84375
0.133087	0.139942	0.223881	0.111111	0.15625	0.738028	0.4775	0.34715	0.421053	0.0992366	0.388027	0.0694444	0.166213	0.169412
0.856021	0.828151	0.87931	0.878049	0.816327	0.713024	0.533156	0.221024	0.298077	0.89434	0.895175	0.907749	0.88665	0.902148
0.934066	0.957346	0.0485437	0.12	0.0338983	0.093361	0.064133	0.0337079	0.0857143	0.970238	0.835073	0.958333	0.927727	0.899836
0.852632	0.8	0.869565	0.666667	0.857143	0.632653	0.497006	0.301471	0.216216	0.923077	0.857143	0.873684	0.9	0.87013
0.853457	0.685333	0.141593	0.119048	0.12	0.124043	0.155039	0.111399	0.388889	0.835366	0.805917	0.918114	0.82197	0.765603
0.860941	0.914552	0.822785	0.823529	0.90411	0.730178	0.593509	0.458599	0.523077	0.870656	0.894535	0.898455	0.897668	0.91453
0.811377	0.848571	0.797468	0.811594	0.947368	0.655039	0.515213	0.314655	0.355769	0.8875	0.869565	0.835866	0.841046	0.86811
0.867626	0.878743	0.917808	0.888889	0.924528	0.733209	0.541176	0.42663	0.317647	0.941558	0.872059	0.907591	0.921101	0.948529
0.5054	0.835227	0.128571	0.195122	0.289157	0.247458	0.0954198	0.463087	0.431818	0.755319	0.819196	0.758772	0.896074	0.836323
0.830645	0.869106	0.666667	0.75	0.706522	0.64405	0.494465	0.284375	0.312102	0.90378	0.814602	0.909091	0.808965	0.84323
0.871111	0.874269	0.877193	0.87931	0.813953	0.696281	0.537037	0.382857	0.439655	0.916107	0.886612	0.887978	0.876744	0.907725
0.859155	0.893451	0.645161	0.714286	0.679245	0.72349	0.469697	0.205082	0.252688	0.935484	0.867144	0.905797	0.937244	0.947165
0.889137	0.917038	0.76699	0.745455	0.75	0.726046	0.508246	0.240506	0.258242	0.933619	0.886186	0.930412	0.894569	0.936111
0.267303	0.0844794	1	0.931034	0.888889	0.961538	0.679739	0.4	0.846154	0.125	0.521739	0.438462	0.659341	0.400568
0.882583	0.917625	0.730769	0.764706	0.695652	0.613889	0.424342	0.220884	0.166667	0.915556	0.873346	0.936073	0.923729	0.912
0.611922	0.665339	0.824324	0.890909	0.897959	0.877104	0.88	0.569231	0.5625	0.666667	0.723308	0.743034	0.670433	0.743381
0.863764	0.907407	0.844156	0.793103	0.681818	0.618538	0.400911	0.529412	0.427273	0.92	0.869118	0.914286	0.802998	0.818182
0.830317	0.937923	0.0606061	0.0641026	0.0636943	0.320513	0.132723	0.247788	0	0.948571	0.886598	0.95539	0.913341	0.791381
0.844495	0.85274	0.865169	0.853659	0.796296	0.690051	0.538462	0.308911	0.309859	0.889435	0.853369	0.877238	0.877761	0.870398
0.880412	0.931604	0.704545	0.777778	0.806452	0.652027	0.445283	0.302703	0.3	0.932099	0.906173	0.943503	0.926421	0.963235
0.305063	0.49589	0.146853	0.0972222	0	0.0735931	0.0472637	0.0836653	0.181818	0.431707	0.495495	0.475439	0.467153	0.186207
0.140212	0.102535	0.470588	0.636364	0.396825	0.701149	0.689655	0.298013	0.296296	0.165517	0.337423	0.121495	0.129496	0.158416
0.377341	0.482163	0.03125	0.0684932	0.04	0.0834473	0.0517598	0.0433839	0.319444	0.513274	0.449422	0.475556	0.627965	0.359043
0.91723	0.925373	0.857143	0.818182	0.703704	0.728426	0.531507	0.319149	0.381579	0.95614	0.898799	0.900552	0.943601	0.904535
0.798095	0.921875	0.574468	0.619048	0.757576	0.658667	0.543353	0.301695	0.290323	0.868056	0.88588	0.849315	0.918206	0.961637
0.844055	0.835959	0.87037	0.898305	0.823529	0.69857	0.460441	0.382208	0.329897	0.90205	0.833969	0.89207	0.841207	0.867196
0.867868	0.867718	0.703297	0.8	0.729167	0.664992	0.484956	0.224439	0.292517	0.919403	0.80254	0.827676	0.884848	0.912637
0.88601	0.899317	0.896552	0.9375	0.888889	0.723562	0.593258	0.289894	0.383178	0.941176	0.918129	0.915789	0.944321	0.948718
0.875252	0.929088	0.903846	0.724138	0.901639	0.756637	0.53317	0.354545	0.587302	0.967742	0.910256	0.936396	0.931818	0.960733
0.475	0.768844	0.122449	0.0333333	0.227273	0.154639	0.145729	0.384058	0.470588	0.433071	0.832278	0.497854	0.76386	0.446512
0.820197	0.859788	0.578947	0.652174	0.769231	0.595745	0.358744	0.163265	0.166667	0.89441	0.851632	0.931034	0.876033	0.911765
0.569383	0.636129	0.703704	0.714286	0.5	0.354701	0.2603	0.5375	0.6	0.878788	0.891068	0.69898	0.920213	0.883621
0.87	0.863636	0.421053	1	0.758621	0.644737	0.352941	0.146667	0.179487	0.956204	0.892086	0.897059	0.885542	0.950249
0.379344	0.414458	0.0434783	0.0777778	0.275862	0.0916808	0.0443548	0.190871	0.394737	0.354402	0.793953	0.326496	0.441275	0.690932
0.926174	0.929368	0.714286	0.625	0.642857	0.648276	0.41358	0.239521	0.363636	0.933962	0.904564	0.93578	0.935294	0.899408
0.900681	0.935368	0.753165	0.911504	0.801527	0.156576	0.0763636	0.144564	0.555944	0.932099	0.904459	0.941606	0.878674	0.93247
0.891379	0.922388	0.795455	0.822581	0.783333	0.715856	0.603421	0.312253	0.371429	0.932584	0.848721	0.9	0.935154	0.949367
0.7696	0.864818	0.585714	0.923077	0.568627	0.189376	0.19214	0.323276	0.340426	0.646789	0.804813	0.930876	0.840385	0.762443
0.858407	0.854103	0.676471	0.8	0.714286	0.654412	0.464135	0.3	0.314607	0.865385	0.867021	0.916031	0.910204	0.926316
0.850895	0.87844	0.764706	0.807692	0.666667	0.638235	0.490347	0.179641	0.242105	0.933333	0.845433	0.867089	0.873188	0.907285
0.436207	0.361905	0.247059	0.217391	0.272727	0.287234	0.193548	0.0689655	0.290323	0.659459	0.593909	0.619318	0.610759	0.741803
0.889447	0.865306	0.769231	0.818182	0.875	0.614035	0.377049	0.345794	0.4	1	0.852399	0.923077	0.918605	0.908537
0.885122	0.917241	0.705882	0.625	0.68	0.712042	0.512422	0.325088	0.314815	0.936937	0.889081	0.907749	0.938272	0.952802
0.0607143	0.223729	0.559322	0.444444	0.472222	0.642202	0.549689	0.227848	0.559322	0.047619	0.151261	0.0348259	0.336117	0.318519
0.820922	0.89009	0.607843	0.72093	0.673469	0.612832	0.488778	0.224771	0.237113	0.879845	0.833815	0.913669	0.87886	0.888571
0.902196	0.872432	0.861702	0.8625	0.927536	0.729138	0.550075	0.383944	0.363636	0.903485	0.897045	0.91791	0.88746	0.922759
0.880911	0.924632	0.627451	0.757576	0.586207	0.658291	0.543284	0.455882	0.526316	0.935622	0.87384	0.847458	0.936963	0.904255
0.883935	0.705845	0.506173	0.654321	0.637931	0.0267857	0.0238095	0.046332	0.0703125	0.93722	0.784553	0.921971	0.269521	0.207547
0.722348	0.75	0.511111	0.5	0.583333	0.490347	0.561404	0.4	0.365385	0.68306	0.729282	0.746988	0.665025	0.761566
0.851936	0.92584	0.820513	0.769231	0.839286	0.751566	0.50969	0.403315	0.452941	0.936842	0.875203	0.925065	0.884191	0.914122
0.82342	0.876325	0.75	0.794118	0.609756	0.608899	0.432515	0.487805	0.41129	0.86747	0.903114	0.835616	0.903981	0.927885
0.964646	0.953157	0.72973	0.666667	0.714286	0.707224	0.415525	0.122222	0.30303	0.97006	0.719457	0.954955	0.919014	0.938776
0.68652	0.461207	0.12987	0.123077	0.0833333	0.123116	0.099359	0.0416667	0.108696	0.792079	0.470914	0.859223	0.514045	0.855
0.894587	0.913863	0.836066	0.652174	0.883721	0.744681	0.635556	0.299363	0.346939	0.927273	0.902098	0.926761	0.945946	0.939959
0.653484	0.586837	0.982143	0.913043	0.885714	0.823821	0.874286	0.505376	0.433333	0.488479	0.669474	0.527919	0.572626	0.733516
0.918082	0.873265	0.10559	0.0793651	0.103896	0.0892857	0.13948	0.190217	0.428571	0.959596	0.578818	0.970522	0.387156	0.363905
0.934722	0.94781	0.331839	0.466667	0.158537	0.0530786	0.068408	0.15103	0.248227	0.981413	0.8767	0.948034	0.352126	0.495396
0.83727	0.815934	0.851852	0.666667	0.923077	0.690909	0.498099	0.152466	0.197183	0.889474	0.915691	0.865922	0.883162	0.9
0.806527	0.870482	0.702703	0.48	0.7	0.572491	0.296154	0.196172	0.161765	0.882353	0.756614	0.859459	0.765182	0.824219
0.786853	0.892453	0.77551	0.575758	0.76	0.593407	0.419355	0.321138	0.3	0.800905	0.880531	0.855769	0.889189	0.90678
0.885149	0.895522	0.894737	0.972973	0.931034	0.762712	0.414474	0.343042	0.4	0.943662	0.901437	0.914573	0.905882	0.909348
0.837802	0.898113	0.830986	0.72973	0.757576	0.763975	0.531856	0.263158	0.36	0.925197	0.897239	0.935018	0.910569	0.935223
0.892405	0.964413	0.769231	0.68	0.78125	0.685	0.485549	0.25	0.285714	0.949495	0.893417	0.93038	0.920833	0.946188
0.859675	0.569701	0.161417	0.0675676	0.164557	0.103801	0.0430328	0.0548303	0.268041	0.672414	0.42735	0.723164	0.533557	0.360208
0.902534	0.890467	0.783784	0.771429	0.625	0.66954	0.463504	0.267782	0.333333	0.877119	0.898851	0.873333	0.865031	0.891738
0.889563	0.880448	0.753425	0.783333	0.819672	0.682927	0.478599	0.27	0.311321	0.9279	0.875	0.921053	0.902752	0.928943
0.20436	0.109785	0.466667	0.339623	0.533333	0.685606	0.511468	0.249284	0.368421	0.129139	0.38685	0.191136	0.23176	0.313059
0.917412	0.937652	0.469388	0.759615	0.533898	0.126214	0.0942699	0.299435	0.573529	0.950581	0.908306	0.969819	0.870629	0.858793
0.962446	0.970611	0.954955	0.955556	0.971429	0.131234	0.756381	0.606061	0	0.985759	0.906832	0.979239	0.92093	0.873214
0.820106	0.781942	0.631579	0.233333	0.333333	0.0899471	0.19573	0	0.232558	0.909953	0.835214	0.929078	0.636166	0.589109
0.898582	0.560649	0.553191	0.441176	0.458333	0.124031	0.138211	0.3	0.0576923	0.52	0.901499	0.970075	0.421914	0.698873
0.76006	0.931343	0.642857	0.692308	0.678571	0.553776	0.465181	0.405303	0.444444	0.795745	0.90113	0.839662	0.920879	0.953247
0.826381	0.839408	0.786667	0.795455	0.694915	0.624567	0.377358	0.253298	0.139535	0.852665	0.851628	0.855072	0.836555	0.865832
0.801948	0.875969	0.777778	0.928571	0.857143	0.661224	0.330097	0.339869	0.354167	0.908451	0.875758	0.947368	0.825581	0.923767
0.253369	0.533138	0.404255	0.340659	0.2	0.0636516	0.295492	0.45539	0.635071	0.502632	0.70024	0.819172	0.822606	0.717836
0.775599	0.80597	0.516129	0.575758	0.769231	0.594444	0.480916	0.140909	0.261905	0.990566	0.91954	0.939024	0.950893	0.884058
0.866469	0.884615	0.904762	0.785714	1	0.64684	0.5	0.229508	0.196429	0.908451	0.899696	0.877301	0.875	0.91791
0.854777	0.817193	0.72043	0.666667	0.723077	0.714822	0.478615	0.31761	0.438356	0.863636	0.841146	0.871194	0.856444	0.83659
0.856061	0.911917	0.789474	0.863636	0.888889	0.735192	0.471963	0.273438	0.32	0.909639	0.873596	0.893082	0.88	0.911017
0.598611	0.696784	0.931507	0.942308	0.954545	0.914339	0.868231	0.460759	0.5	0.608553	0.793651	0.701835	0.686916	0.860619
0.623886	0.593846	0.613636	0.560976	0.790698	0.854839	0.813299	0.381166	0.545455	0.6	0.681458	0.585831	0.680108	0.633867
0.182432	0.171617	0.285714	0.37037	0.478261	0.706806	0.628049	0.362069	0.333333	0.159292	0.51773	0.285714	0.328063	0.328358
0.85906	0.873786	0.772727	0.956522	0.722222	0.820041	0.734219	0.636704	0.521739	0.862745	0.879433	0.864943	0.865604	0.940367
0.510812	0.48169	0.890585	0.935484	0.947977	0.778753	0.904605	0.661909	0.73741	0.42301	0.100654	0.533627	0.071601	0.314163
0.372497	0.853933	0.386364	0.5	0.43609	0.0342466	0.0546448	0.20202	0.329268	0.821429	0.597656	0.437086	0.402724	0.322064
0.590361	0.551948	0.86	0.935484	0.851852	0.864769	0.788618	0.447619	0.478261	0.566502	0.607143	0.574586	0.580071	0.659498
0.559947	0.625424	0.38806	0.193548	0.272727	0.367089	0.189349	0.22	0.156863	0.53937	0.759076	0.765823	0.506667	0.571734
0.494505	0.835193	0.781609	0.703125	0.918033	0.0488145	0.293598	0.534091	0.702703	0.900901	0.750365	0.947987	0.615116	0.44629
0.923591	0.942414	0.221311	0.419355	0.237288	0.144397	0.103614	0.509434	0.811765	0.928793	0.91709	0.936937	0.475504	0.377778
0.805453	0.807257	0.8507	0.870536	0.79661	0.224719	0.447785	0.476604	0.590844	0.814731	0.759117	0.899266	0.678507	0.605444
0.608424	0.79434	0.233333	0.216216	0.265823	0.30855	0.344298	0.270345	0.495833	0.837662	0.760125	0.915152	0.78733	0.68915
0.844037	0.937093	0.959184	0.928571	0.866667	0.751825	0.69589	0.510791	0.483516	0.910995	0.869494	0.921569	0.922601	0.936937
0.870968	0.906574	0.712644	0.84	0.680851	0.721754	0.54827	0.223242	0.333333	0.925824	0.867836	0.896861	0.891813	0.933657
0.859972	0.905844	0.86	0.888889	0.904762	0.440129	0.64497	0.273885	0.318182	0.912371	0.856287	0.888889	0.892473	0.952978
0.799235	0.861915	0.714286	0.772727	0.894737	0.545455	0.421429	0.155477	0.288462	0.818182	0.735786	0.858407	0.88968	0.865248
0.871391	0.85879	0.80597	0.828571	0.864865	0.705128	0.536998	0.281501	0.284314	0.91635	0.843709	0.877966	0.881818	0.915254
0.848	0.884488	0.9	0.833333	0.733333	0.6	0.309013	0.149171	0.319444	0.871429	0.857955	0.883436	0.84127	0.923497
0.881329	0.899096	0.892857	0.829268	0.865385	0.695175	0.579221	0.239067	0.213675	0.90566	0.852986	0.877698	0.891258	0.932854
0.901294	0.898	0.943396	0.914894	0.967742	0.746575	0.543478	0.341365	0.569231	0.926606	0.869863	0.940945	0.898701	0.944598
0.867448	0.839674	0.694215	0.844444	0.779412	0.681055	0.492476	0.321678	0.364198	0.890688	0.827797	0.875494	0.850503	0.86193
0.382716	0.0132548	0.569444	0.611765	0.265306	0.224868	0.464945	0.218543	0.466667	0.0244755	0.110236	0.0375	0.0458015	0.0385396
0.863905	0.756176	0.443609	0.352518	0.563636	0.240401	0.397895	0.124105	0.311927	0.958333	0.871173	0.826506	0.490463	0.459843
0.862694	0.880702	0.866667	0.95	0.882353	0.687243	0.425532	0.285714	0.347826	0.900662	0.891496	0.89404	0.908676	0.943925
0.786047	0.832853	0.6875	0.588235	0.65625	0.59144	0.415179	0.257485	0.34	0.927928	0.856734	0.853659	0.823529	0.881226
0.731798	0.7072	0.335025	0.4	0.363636	0.251116	0.125209	0.229426	0.363636	0.814286	0.803938	0.938642	0.794941	0.77788
0.868	0.869388	0.847826	0.913043	0.888889	0.672176	0.545161	0.383051	0.46988	0.918552	0.879418	0.865306	0.888554	0.898017
0.839623	0.817544	0.333333	0.111111	0.307692	0.347305	0.29771	0.146067	0.235294	0.846847	0.601124	0.825397	0.83691	0.880184
0.889241	0.821958	0.895522	0.820513	0.871795	0.705394	0.532995	0.431734	0.465909	0.910112	0.866242	0.930233	0.892231	0.934118
0.856007	0.877531	0.707865	0.763636	0.785714	0.705718	0.540412	0.305785	0.336134	0.902381	0.886016	0.866221	0.914027	0.945946
0.878947	0.940111	0.0689655	0.030303	0	0.292373	0.230769	0.343284	0.608	0.877976	0.708738	0.867987	0.903752	0.581272
0.880519	0.917778	0.902439	0.846154	0.833333	0.678571	0.518797	0.569507	0.672414	0.85443	0.884181	0.910798	0.913793	0.916376
0.799363	0.747253	0.681818	0.684211	0.75	0.55042	0.36413	0.135417	0.108108	0.962617	0.85214	0.92	0.860963	0.89083
0.862483	0.884984	0.755814	0.762712	0.818182	0.725599	0.549098	0.206983	0.314961	0.927673	0.893758	0.911111	0.87451	0.934087
0.934247	0.930288	0.851064	0.9	0.828571	0.702786	0.549815	0.215054	0.360656	0.92	0.914557	0.921569	0.935065	0.906832
0.762846	0.773234	0.551724	0.6	0.6	0.386243	0.241379	0.2125	0.21875	0.815534	0.806748	0.72619	0.783333	0.869565
0.893505	0.932905	0.135294	0.171429	0.233645	0.0644851	0.144048	0.339378	0.520548	0.938889	0.889362	0.946581	0.758567	0.459125
0.924855	0.951181	0.685185	0.589744	0.675676	0.591703	0.492574	0.334337	0.373494	0.938849	0.903727	0.935361	0.933486	0.951049
0.86855	0.855842	0.869048	0.890909	0.846154	0.759729	0.562937	0.344622	0.305732	0.896848	0.883508	0.902256	0.921502	0.926136
0.892628	0.90595	0.787234	0.56	0.75	0.747875	0.50519	0.259494	0.263158	0.954545	0.890244	0.92517	0.905759	0.924419
0.821429	0.825228	0.833333	0.958333	0.875	0.679417	0.582781	0.238095	0.352941	0.876161	0.860972	0.923954	0.866803	0.925197
0.366388	0.94084	0.454545	0.3	0.178862	0.280669	0.105932	0.079096	0.290909	0.76701	0.814554	0.888889	0.771242	0.572402
0.818947	0.950147	0.576923	0.541667	0.692308	0.466063	0.376404	0.184906	0.276596	0.823529	0.781931	0.922481	0.86758	0.896714
0.86631	0.901961	0.68	0.666667	0.666667	0.56875	0.430894	0.137615	0.105263	0.90625	0.921296	0.883117	0.888889	0.917808
0.601915	0.659808	0.910256	0.869565	0.956522	0.871186	0.793103	0.336207	0.247706	0.669145	0.68864	0.655052	0.668293	0.730233
0.847025	0.901392	0.823529	0.772727	0.777778	0.735915	0.508929	0.375385	0.406977	0.87619	0.800277	0.880556	0.862254	0.91623
0.804688	0.881988	0.0645161	0	0	0.06	0.0683761	0.161017	0.307692	0.922414	0.825	0.876543	0.519481	0.459184
0.16	0.11042	0.0952381	0.126761	0.259259	0.713846	0.633803	0.373134	0.304348	0.0745098	0.530744	0.502907	0.377129	0.242152
0.888981	0.894967	0.683544	0.702703	0.617021	0.74359	0.503215	0.231263	0.282759	0.922141	0.865672	0.884615	0.898051	0.892012
0.880399	0.842105	0.863636	0.913043	0.666667	0.714859	0.354978	0.420091	0.263158	0.95122	0.881757	0.910112	0.933333	0.944954
0.90669	0.931699	0.441558	0.758621	0.545455	0.0857143	0.323887	0.302083	0.215385	0.927632	0.905263	0.968912	0.82516	0.871622
0.803922	0.854801	0.619048	0.894737	0.818182	0.618321	0.445498	0.343612	0.360656	0.873096	0.830846	0.882353	0.882155	0.915493
0.859684	0.867749	0.789474	0.9	0.851852	0.753351	0.448485	0.227273	0.3	0.930851	0.893836	0.901639	0.893082	0.938312
0.0691824	0.02746	0.37037	0.266667	0.125	0.421965	0.205128	0.0888889	0.0869565	0.0647482	0.126582	0.117021	0.168182	0.102564
0.92163	0.946996	0.0344828	0.0540541	0.031746	0.0729614	0.0586907	0.259434	0.19697	0.923445	0.84629	0.964844	0.445283	0.382271
0.857923	0.928803	0.88	0.6875	0.789474	0.6974	0.550532	0.29703	0.4375	0.93722	0.884752	0.924812	0.894872	0.931973
0.837398	0.911765	0.894737	0.954545	0.888889	0.688	0.39823	0.262195	0.163636	0.880282	0.928814	0.873563	0.9	0.94964
0.807107	0.836364	0.692308	0.692308	0.833333	0.52	0.36	0.238342	0.241379	0.900709	0.828479	0.864286	0.787879	0.775785
0.728608	0.674714	0.409231	0.440945	0.483444	0.356865	0.661775	0.358575	0.635714	0.912281	0.765089	0.907869	0.71871	0.540195
0.598145	0.627315	0.0833333	0.354839	0.142857	0.357143	0.341549	0.0833333	0.172727	0.531646	0.690909	0.705263	0.68	0.571429
0.891156	0.901198	0.814815	0.833333	0.852941	0.688213	0.46729	0.21875	0.619048	0.897959	0.890819	0.916667	0.907285	0.952191
0.895508	0.827147	0.776596	0.827586	0.804878	0.754427	0.523936	0.539101	0.481481	0.95443	0.875371	0.930175	0.792126	0.835121
0.368858	0.274029	0.534965	0.287671	0.688235	0.0812757	0.128386	0.339474	0.560976	0.517581	0.570861	0.541311	0.323295	0.217883
0.816239	0.893004	0.962963	0.793103	0.857143	0.682927	0.462236	0.283784	0.403846	0.926606	0.879279	0.882911	0.904372	0.922043
0.866667	0.909375	0.939394	0.973684	0.896552	0.749153	0.475655	0.221277	0.191011	0.939394	0.86747	0.947368	0.864964	0.885609
0.876777	0.896552	0.777778	0.636364	0.545455	0.617647	0.461538	0.222222	0.148148	0.918367	0.85	0.938462	0.912162	0.914062
0.901163	0.901899	0.461538	0.521739	0.428571	0.585492	0.568493	0.27381	0.645161	0.87931	0.769841	0.906977	0.940217	0.930556
0.86	0.59375	0.6	0.333333	0.25	0.246914	0.218182	0.163934	0	0.973684	0.90566	0.9375	0.906667	0.918033
0.86963	0.879279	0.919355	0.893617	0.888889	0.770138	0.507973	0.362288	0.27972	0.935345	0.896194	0.928571	0.900552	0.95
0.822785	0.898438	0.833333	0.772727	0.857143	0.405405	0.411765	0.24	0.230769	0.830189	0.804511	0.855263	0.872549	0.975
0.86478	0.851124	0.884615	1	0.714286	0.757576	0.4	0.272152	0.294118	0.948864	0.896725	0.906977	0.909836	0.880478
0.0490446	0.0282609	0.282209	0.294118	0.202381	0.389463	0.493642	0.322767	0.435294	0.0355731	0.10991	0.0717241	0.0810296	0.0434084
0.655844	0.912517	0.134615	0.16	0.175	0.0864553	0.10299	0.17316	0.382353	0.928571	0.884283	0.904943	0.758621	0.495479
0.868333	0.838658	0.886364	0.822222	0.770833	0.708235	0.507732	0.441509	0.5	0.911017	0.823636	0.860544	0.844075	0.901809
0.836134	0.824798	0.71875	0.833333	0.833333	0.626712	0.456349	0.27881	0.183333	0.823204	0.873333	0.832461	0.80756	0.854785
0.853448	0.857143	0.666667	0.962963	0.857143	0.697674	0.396135	0.413793	0.358209	0.899408	0.881757	0.931298	0.917431	0.958333
0.43259	0.500503	0.755556	0.690909	0.735849	0.894947	0.806988	0.205714	0.287879	0.442029	0.616606	0.534626	0.47877	0.599686
0.82263	0.835556	0.428571	0.666667	0.384615	0.541485	0.535912	0.345528	0.314607	0.816514	0.787302	0.884615	0.797619	0.807487
0.922515	0.929339	0.660714	0.684211	0.741935	0.653716	0.541152	0.342205	0.225	0.939716	0.812616	0.934932	0.943662	0.944072
0.816972	0.861352	0.71875	0.729167	0.653333	0.236364	0.434343	0.0988372	0.666667	0.917098	0.929032	0.96	0.915367	0.921053
0.501699	0.601015	0.214953	0.515152	0.266667	0.392188	0.306321	0.506122	0.583333	0.838298	0.737888	0.920103	0.886991	0.938859
0.659259	0.530303	0.166667	0	0.3	0.153846	0.153846	0.171429	0.047619	0.6	0.67	0.75641	0.550847	0.959184
0.832347	0.921507	0.803279	0.844444	0.931034	0.657061	0.505917	0.528889	0.714286	0.930636	0.871893	0.845238	0.856287	0.94723
0.854645	0.927847	0.672897	0.636364	0.289474	0.316384	0.536585	0.466942	0.339623	0.963636	0.920904	0.942197	0.931532	0.967936
0.688797	0.766332	0.490196	0.666667	0.482759	0.668524	0.516216	0.0727273	0.5	0.86802	0.80625	0.815029	0.804428	0.832317
0.351003	0.442623	0.04	0.0545455	0.0625	0.17942	0.0987013	0.101266	0.163636	0.528796	0.430267	0.615741	0.45515	0.491525
0.888889	0.947368	0.761194	0.692308	0.967742	0.100437	0.111392	0.0546875	0.38806	0.931507	0.912671	0.9225	0.897839	0.806324
0.810026	0.859116	0.0434783	0	0.0222222	0.104839	0.0468085	0.184783	0.159091	0.828125	0.438095	0.901408	0.793233	0.435374
0.873333	0.857143	0.888889	1	0.833333	0.697872	0.425234	0.251497	0.2	0.946309	0.898551	0.90411	0.891156	0.959276
0.657401	0.855469	0.181102	0.354167	0.0645161	0.0562613	0.102639	0.0805556	0.0714286	0.98155	0.845486	0.97619	0.435467	0.250888
0.869136	0.9225	0.857143	0.764706	1	0.666667	0.43609	0.345178	0.455882	0.899497	0.878866	0.88764	0.857143	0.843972
0.865169	0.875233	0.903846	0.948718	0.870968	0.690289	0.47	0.516129	0.391304	0.912037	0.805263	0.897436	0.877778	0.929825
0.854503	0.910588	0.714286	0.806452	0.678571	0.692547	0.425325	0.26009	0.290323	0.894472	0.860068	0.883721	0.908197	0.915361
0.564033	0.787611	0.289474	0.291667	0.32	0.415584	0.212766	0.046332	0.4	0.931429	0.512397	0.845361	0.670996	0.71308
0.828715	0.942584	0.555556	0.56	0.6	0.469314	0.389961	0.213115	0.313725	0.940887	0.723183	0.925234	0.871369	0.956731
0.861745	0.87156	0.589286	0.529412	0.5	0.601671	0.473973	0.221176	0.294643	0.880531	0.814815	0.833333	0.912145	0.898876
0.887255	0.867403	0.9	0.6	0.909091	0.707692	0.566038	0.253521	0.296296	0.842105	0.91573	0.95082	0.834711	0.916667
0.444954	0.393365	0.333333	0.65	0.142857	0.819048	0.690476	0.346667	0.363636	0.344086	0.538462	0.376471	0.293103	0.387597
0.89415	0.944039	0.909091	0.857143	1	0.733945	0.618375	0.511521	0.490566	0.932886	0.895216	0.926316	0.889262	0.942953
0.89726	0.878261	1	1	0.875	0.506494	0.360825	0.151515	0.285714	0.848485	0.9125	0.857143	0.868687	0.914634
0.844595	0.783217	0.888889	0.888889	0.75	0.688811	0.622449	0.402556	0.313953	0.890173	0.861538	0.774194	0.867159	0.918699
0.237443	0.217523	0.280702	0.222222	0.25	0.670149	0.550827	0.126238	0.157576	0.0726257	0.239531	0.103015	0.107511	0.341709
0.846222	0.842586	0.0925926	0	0.1	0.145313	0.263158	0.0482456	0.21875	0.896985	0.899514	0.947368	0.759283	0.450893
0.859218	0.94433	0.831933	0.86	0.684211	0.722675	0.639925	0.315789	0.31405	0.905405	0.905405	0.902597	0.913636	0.951351
0.777444	0.843284	0.693548	0.78	0.692308	0.638009	0.417323	0.161383	0.239583	0.869565	0.792988	0.883333	0.837838	0.919355
0.909091	0.918089	0.576923	0.636364	0.538462	0.647368	0.620879	0.282051	0.328125	0.95122	0.893471	0.926829	0.948571	0.964912
0.907258	0.863636	0.866667	0.777778	0.857143	0.687898	0.374101	0.216216	0.102564	0.893617	0.887218	1	0.907692	0.926829
0.903374	0.912256	0.8	0.692308	0.829268	0.710204	0.561521	0.421365	0.626667	0.950178	0.833333	0.903766	0.864693	0.861507
0.85	0.824034	0.909091	1	1	0.615854	0.425197	0.269231	0.228571	0.915663	0.865979	0.965517	0.918919	0.918367
0.822	0.842593	0.745098	0.895833	0.821429	0.747642	0.589286	0.334646	0.386364	0.925926	0.863563	0.929461	0.895674	0.908665
0.890274	0.943694	0.0930233	0.6	0.0952381	0.407821	0.194595	0.113402	0.2	0.934783	0.871212	0.947977	0.785366	0.958549
0.837209	0.9	0.777778	0.8125	0.75	0.448649	0.303371	0.318182	0.434783	0.920792	0.844291	0.882979	0.925	0.917241
0.908163	0.919614	0.863636	0.636364	1	0.745614	0.514423	0.256944	0.432836	0.941935	0.914826	0.921739	0.896714	0.958015
0.859122	0.87468	0.9	0.733333	0.611111	0.641115	0.439394	0.328283	0.642857	0.884615	0.842723	0.827957	0.846154	0.904605
0.89899	0.931408	0.92	0.9	0.941176	0.781915	0.551136	0.613636	0.69697	0.962264	0.904255	0.958621	0.922619	0.948571
0.736462	0.657258	0.421053	0.666667	0.5	0.426752	0.346405	0.265537	0.484848	0.688172	0.855814	0.719008	0.686667	0.760563
0.529703	0.945972	0.0483871	0.015873	0.0545455	0.0601852	0.0316832	0.0321782	0.0136054	0.368644	0.771605	0.473913	0.364537	0.479889
0.886557	0.888554	0.741935	0.731343	0.428571	0.0837752	0.0515192	0.0434783	0.029703	0.947522	0.790419	0.975073	0.678761	0.438627
0.81106	0.836788	0.837209	0.75	0.8	0.58457	0.377622	0.234043	0.315068	0.849765	0.868354	0.882682	0.840678	0.919298
0.445043	0.703608	0.0266667	0.0133333	0.0645161	0.0533333	0.304245	0.0137615	0.0851064	0.79646	0.762987	0.862069	0.906198	0.834206
0.892857	0.906716	0.833333	0.875	0.944444	0.619318	0.496183	0.551282	0.421053	0.905512	0.879699	0.942857	0.908046	0.931429
0.815166	0.544554	0.451613	0.346154	0.416667	0.444444	0.390411	0.25	0.393939	0.914894	0.839506	0.861538	0.596026	0.789474
0.88993	0.917808	0.833333	0.714286	0.9	0.724409	0.576	0.35443	0.411765	0.975207	0.888235	0.923077	0.933333	0.936396
0.900585	0.948571	0.578947	1	0.666667	0.574468	0.5	0.174419	0.2	0.912281	0.893258	0.928571	0.912088	0.955056
0.873518	0.895765	0.6	0.285714	0.571429	0.538462	0.481865	0.162162	0.214286	0.881818	0.86532	0.938462	0.880208	0.841808
0.89375	0.91587	0.970588	0.866667	0.83871	0.761084	0.545181	0.287179	0.408163	0.932271	0.929504	0.902041	0.921212	0.94186
0.89426	0.894737	0.823529	0.958333	0.931034	0.577982	0.565934	0.277108	0.255319	0.898148	0.881579	0.89899	0.91133	0.926702
0.813725	0.900365	0.78481	0.754386	0.724138	0.700348	0.423598	0.193705	0.333333	0.902077	0.848301	0.887097	0.881271	0.929078
0.885808	0.908046	0.903226	0.92	0.885714	0.739558	0.481268	0.57598	0.688525	0.909774	0.86944	0.943089	0.92944	0.946015
0.688863	0.641388	0.112583	0.0972222	0.253731	0.112051	0.196262	0.145299	0.458824	0.854795	0.709333	0.961957	0.888399	0.592593
0.619377	0.634146	0.867925	0.857143	0.827586	0.830022	0.741379	0.310734	0.298246	0.594059	0.665877	0.562874	0.624224	0.707602
0.563466	0.773015	0.116466	0.19697	0.167598	0.218891	0.100613	0.194226	0.425641	0.548847	0.838235	0.940966	0.436177	0.350474
0.789541	0.827586	0.757576	0.828125	0.833333	0.676425	0.427015	0.494481	0.504065	0.835404	0.752443	0.828025	0.791228	0.890523
0.893092	0.949187	0.821429	0.833333	0.888889	0.624665	0.59375	0.667808	0.727273	0.952532	0.878125	0.946429	0.935115	0.968815
0.724638	0.815261	0.391304	0.27027	0.545455	0.565217	0.417957	0.216438	0.234694	0.919598	0.702703	0.908257	0.785714	0.893082
0.86618	0.919355	0.873563	0.913043	0.925926	0.714992	0.508982	0.237179	0.422222	0.924528	0.864985	0.874332	0.878205	0.876364
0.688525	0.815068	0.375	0.428571	0.333333	0.336283	0.348214	0.219512	0.32	0.815385	0.702532	0.710145	0.732919	0.771242
0.905163	0.445626	0.251613	0.288288	0.354167	0.0589971	0.0905172	0.100478	0.242857	0.656051	0.651163	0.691882	0.413913	0.224453
0.888611	0.923323	0.8	0.75	0.794118	0.6826	0.49004	0.442353	0.542636	0.955056	0.849941	0.925414	0.888889	0.909091
0.840964	0.884972	0.857456	0.865922	0.842623	0.239872	0.504529	0.658184	0.775819	0.882171	0.789267	0.906547	0.849125	0.597458
0.92561	0.919662	0.166667	0.210526	0.516129	0.31728	0.433071	0.326683	0.604027	0.9125	0.925	0.942029	0.819599	0.794007
0.844118	0.860744	0.84375	0.692308	0.766667	0.69964	0.505995	0.572391	0.5	0.825688	0.893778	0.863128	0.818681	0.858974
0.803109	0.844327	0.535714	0.666667	0.896552	0.604255	0.366516	0.166667	0.259259	0.862275	0.864583	0.815287	0.882562	0.883019
0.91649	0.940327	0.363636	0.535484	0.402062	0.0976616	0.368723	0.27619	0.487805	0.908297	0.905138	0.942609	0.847875	0.805714
0.0481423	0.0199744	0.015748	0.0277778	0.0517928	0.0500194	0.267805	0.119201	0.342742	0.0352273	0.0380213	0.0304622	0.043956	0.0278582
0.783784	0.797872	0.857143	0.894737	0.875	0.605714	0.365714	0.357724	0.432432	0.807229	0.79386	0.90099	0.83237	0.892857
0.392032	0.860639	0.0336538	0.0119048	0	0.214363	0.409639	0.0341727	0.223684	0.646602	0.829361	0.86413	0.725331	0.793017
0.950469	0.957187	0.69697	0.555556	0.641509	0.51505	0.878788	0.466667	0.44186	0.919003	0.920821	0.957364	0.969309	0.868946
0.91502	0.8992	0.657143	0.736842	0.833333	0.744048	0.542373	0.395238	0.53125	0.872449	0.875	0.926421	0.902808	0.924581
0.427536	0.0890869	0.814815	0.571429	0.813953	0.767647	0.877953	0.580247	0.741935	0.17284	0.318436	0.316239	0.552023	0.494983
0.878307	0.899522	0.824324	0.717949	0.873016	0.755319	0.533784	0.548638	0.706897	0.916667	0.900277	0.938389	0.931699	0.935223
0.670673	0.828004	0.284091	0.434783	0.244444	0.138	0.10479	0.334821	0.4	0.896774	0.872587	0.911616	0.56239	0.386878
0.496622	0.431493	0.6	0.333333	0.368421	0.749319	0.583562	0.421053	0.393617	0.358491	0.576302	0.368932	0.369863	0.491477
0.673743	0.670857	0.893204	0.910714	0.857143	0.902778	0.872197	0.631714	0.594203	0.623853	0.6179	0.612188	0.62218	0.680529
0.89548	0.916185	0.870968	0.923077	1	0.659389	0.558011	0.371681	0.41791	0.958763	0.882175	0.931624	0.928177	0.91623
0.841623	0.572549	0.384615	0.296875	0.415842	0.728311	0.7173	0.38843	0.490909	0.770619	0.76962	0.856802	0.80814	0.770294
0.944805	0.905172	0.642857	0.769231	0.863636	0.656627	0.576389	0.396552	0.40625	0.959184	0.894472	1	0.944828	0.911392
0.599251	0.596685	0.210526	0.384615	0.210526	0.285714	0.288889	0.303448	0.230769	0.6875	0.613139	0.672131	0.643357	0.679739
0.882494	0.867521	0.846154	0.85	0.851852	0.70915	0.511254	0.352227	0.410526	0.923497	0.869718	0.888889	0.88685	0.926923
0.898585	0.876289	0.833333	0.954545	0.764706	0.714286	0.505576	0.268293	0.217949	0.883978	0.831818	0.918033	0.876494	0.945055
0.408377	0.503311	0.882353	0.764706	0.733333	0.859649	0.852071	0.483333	0.645833	0.493506	0.482955	0.61	0.478992	0.576687
0.273484	0.171263	0.421053	0.359375	0.269231	0.407104	0.659664	0.486486	0.492063	0.101266	0.403509	0.226496	0.443325	0.4
0.359259	0.599711	0.139241	0.326087	0.16	0.0440835	0.132353	0.264957	0.44	0.719557	0.691327	0.89801	0.593897	0.188161
0.195286	0.0461334	0.03125	0.075	0.108527	0.179288	0.351799	0.236471	0.504386	0.0520749	0.112607	0.0719665	0.0896696	0.078125
0.809901	0.819026	0.84127	0.823529	0.809524	0.676166	0.478873	0.265	0.328767	0.887387	0.861818	0.890566	0.856698	0.893064
0.853179	0.840855	0.333333	0.285714	0.53012	0.668966	0.766204	0.659164	0.707317	0.875	0.871383	0.914027	0.915141	0.897338
0.876087	0.921717	0.906977	0.92	0.8125	0.677333	0.597484	0.466667	0.649123	0.895238	0.866255	0.943262	0.916667	0.936556
0.499037	0.73183	0.358025	0.378378	0.107692	0.41784	0.30198	0.33125	0.26087	0.4875	0.728972	0.563739	0.843072	0.824834
0.372414	0.380117	0.785714	1	0.916667	0.793103	0.871287	0.553191	0.538462	0.333333	0.494845	0.5	0.615385	0.487179
0.824176	0.773669	0.466667	0.531915	0.215686	0.540816	0.540625	0.502924	0.52	0.777372	0.828383	0.82623	0.867925	0.808673
0.907063	0.92963	0.928571	0.875	0.933333	0.715909	0.649254	0.274194	0.424242	0.961538	0.932624	0.883929	0.926554	0.962406
0.45567	0.687117	0.128571	0.0294118	0.0588235	0.11619	0.10804	0.0875912	0.241935	0.486339	0.596875	0.874439	0.595278	0.529022
0.938324	0.368577	0.131111	0.0314961	0.0760234	0.0555556	0.0449173	0.0332889	0.0258993	0.76707	0.16453	0.747785	0.569083	0.177267
0.902141	0.959877	0.607143	0.758621	0.8	0.699074	0.606383	0.376147	0.304878	0.96124	0.906883	0.944444	0.944444	0.952153
0.696335	0.707113	0.959184	0.823529	0.909091	0.88785	0.831956	0.242647	0.389474	0.699552	0.627566	0.693333	0.669456	0.743243
0.947566	0.907285	0.444444	0.583333	0.6	0.513699	0.493056	0.28777	0.275	0.992754	0.942731	0.929577	0.915663	0.979592
0.885093	0.890244	0.909091	0.869565	1	0.653846	0.535912	0.213836	0.163636	0.942149	0.848057	0.795699	0.924324	0.887255
0.42571	0.88024	0.574713	0.56338	0.565714	0.19171	0.301415	0.320136	0.607143	0.505691	0.281637	0.575064	0.634711	0.541067
0.552817	0.541254	0.857143	0.8125	0.944444	0.850202	0.737778	0.186441	0.19697	0.490909	0.601562	0.413462	0.536313	0.624365
0.854118	0.886214	0.884615	0.666667	0.965517	0.730205	0.514658	0.234694	0.242424	0.9375	0.895105	0.913043	0.879085	0.935103
0.144414	0.0947867	0.62963	0.526316	0.5	0.625	0.472028	0.21371	0.181818	0.0540541	0.554859	0.047619	0.15035	0.119298
0.881188	0.903974	0.842105	0.5	0.888889	0.71875	0.413793	0.309353	0.314286	0.9	0.809339	0.953488	0.898936	0.930348
0.586705	0.700965	0.909091	0.625	0.954545	0.897436	0.882653	0.423729	0.442308	0.504065	0.71134	0.558824	0.640394	0.744681
0.404011	0.416667	1	0.971429	0.888889	0.923858	0.907317	0.666667	0.642857	0.4625	0.5	0.529915	0.533613	0.518072
0.655298	0.248079	0.44	0.478261	0.509091	0.536982	0.608247	0.396947	0.440678	0.175337	0.701515	0.362416	0.303237	0.354009
0.866928	0.906166	0.820513	0.911765	1	0.654596	0.540453	0.534351	0.542857	0.929245	0.907757	0.92	0.905594	0.934426
0.661871	0.690415	0.382353	0	0.564103	0.390397	0.454918	0.236111	0.357143	0.886792	0.852814	0.907692	0.878049	0.802817
0.374631	0.602496	0.122449	0.165138	0.215569	0.257743	0.196557	0.199346	0.612245	0.291209	0.679943	0.62069	0.596823	0.505804
0.842857	0.917582	0.722222	0.64	0.761905	0.719472	0.473469	0.183784	0.283019	0.935714	0.900249	0.913462	0.924901	0.938849
0.908228	0.931818	0.59375	0.857143	0.363636	0.591195	0.394558	0.152542	0.15493	0.965116	0.88	0.927928	0.916667	0.96
0.698031	0.938871	0.483871	0.675	0.519231	0.539801	0.490566	0.427083	0.378378	0.761062	0.765217	0.733333	0.905155	0.943277
0.0414788	0.0409699	0.150442	0.21875	0.214286	0.475219	0.552677	0.0985915	0.242991	0.0573394	0.0721154	0.04158	0.0800843	0.0827338
0.875	0.927928	0.695652	0.647059	0.6	0.644518	0.759657	0.56993	0.583333	0.934783	0.828804	0.922581	0.89759	0.887387
0.820261	0.919679	0.78125	0.777778	0.944444	0.663462	0.368421	0.302564	0.181818	0.95082	0.852368	0.848214	0.878788	0.930481
0.46311	0.923314	0.720102	0.693023	0.760148	0.0810811	0.310359	0.40801	0.566794	0.45962	0.156878	0.544044	0.559502	0.239418
0.857692	0.891765	0.851064	0.826087	0.933333	0.634146	0.421212	0.45614	0.60274	0.882927	0.852941	0.87766	0.875	0.923077
0.88705	0.827887	0.74359	0.76	0.8	0.230303	0.20306	0.325153	0.525253	0.860927	0.851562	0.962901	0.78726	0.571603
0.78357	0.715108	0.629956	0.589744	0.576471	0.285354	0.48568	0.466418	0.542636	0.857357	0.821389	0.901007	0.802444	0.739286
0.138211	0.141573	0.212766	0.125	0.294118	0.645161	0.525862	0.179775	0.333333	0.224242	0.47929	0.4	0.132	0.255319
0.790698	0.848249	0.777778	0.733333	0.777778	0.536667	0.397959	0.337423	0.283333	0.769231	0.84507	0.881356	0.926267	0.915663
0.782371	0.782074	0.0490196	0.0925926	0.0851064	0.126878	0.173575	0.153846	0.435484	0.892617	0.620168	0.948276	0.407895	0.277159
0.901186	0.890476	0.384615	0.3125	0.384615	0.255319	0.26087	0.287356	0.285714	0.873563	0.721154	0.905405	0.909677	0.957143
0.506977	0.539936	0.761905	0.725	0.677419	0.867347	0.830189	0.573333	0.714286	0.415094	0.522727	0.366906	0.548673	0.5
0.908257	0.962963	0.787879	0.882353	0.866667	0.698347	0.636364	0.43299	0.459459	0.912409	0.90604	0.92517	0.913043	0.902655
0.772634	0.921336	0.554545	0.674419	0.0909091	0.0883534	0.302158	0.385827	0.190476	0.896321	0.802857	0.927757	0.881048	0.612048
0.867871	0.915868	0.72381	0.72	0.755556	0.738924	0.633752	0.27088	0.252525	0.958998	0.893387	0.920792	0.891892	0.950345
0.877334	0.906928	0.898496	0.815642	0.864407	0.491858	0.364194	0.530934	0.685824	0.884615	0.887863	0.902167	0.888737	0.918896
0.922261	0.910811	0.636364	0.2	0.416667	0.587838	0.554455	0.19697	0.411765	0.987013	0.924051	0.974576	0.929412	0.933962
0.742455	0.775671	0.54	0.529412	0.69697	0.492228	0.342857	0.145161	0.258621	0.716495	0.768916	0.790076	0.548961	0.746667
0.671131	0.77957	0.594203	0.333333	0.697674	0.561338	0.225694	0.0591716	0.04	0.78744	0.726994	0.722892	0.766102	0.870968
0.3867	0.602151	0.125	0.135135	0.255319	0.188119	0.221374	0.00694444	0.175	0.470899	0.459459	0.541322	0.450355	0.492355
0.888502	0.814815	0.88	0.833333	0.916667	0.711934	0.435644	0.366906	0.340909	0.915584	0.876923	0.895833	0.914286	0.897674
0.877551	0.921053	0.692308	0.666667	0.625	0.68	0.517241	0.226744	0.235294	0.959459	0.861199	0.92	0.920561	0.960159
0.487179	0.182692	0.588235	0.533333	0.814815	0.430052	0.5	0.612903	1	0.0915493	0.157895	0.0994152	0.24359	0.104895
0.859615	0.912621	0.857143	0.966667	0.826087	0.741279	0.507123	0.308725	0.283951	0.933333	0.866005	0.938356	0.923358	0.932065
0.90553	0.884885	0.119658	0.171717	0.0945946	0.206349	0.206497	0.6171	0.805195	0.964109	0.843564	0.952061	0.389226	0.563879
0.913655	0.931034	0.878049	0.727273	0.45	0.754209	0.635628	0.348684	0.487179	0.932836	0.911579	0.937143	0.926923	0.95
0.770663	0.754044	0.889881	0.857143	0.716216	0.183992	0.374471	0.461847	0.641618	0.676995	0.561941	0.927821	0.501898	0.469605
0.407895	0.45935	0.923077	0.888889	0.857143	0.876238	0.876623	0.488889	0.533333	0.359649	0.538462	0.425373	0.502762	0.454106
0.908046	0.887265	0.688889	0.69697	0.516129	0.780328	0.546667	0.330769	0.309278	0.944444	0.897751	0.95045	0.93921	0.951923
0.304721	0.26	0.513514	0.380952	0.661538	0.661064	0.551181	0.132911	0.409091	0.249057	0.493606	0.403279	0.261494	0.29235
0.380778	0.24826	0.206294	0.20625	0.298507	0.247956	0.24498	0.220159	0.168539	0.320534	0.65243	0.432836	0.618637	0.55038
0.877384	0.90625	0.881356	0.848485	0.829787	0.80334	0.430962	0.267123	0.277778	0.949367	0.847633	0.901818	0.879913	0.934737
0.852727	0.904082	0.857143	0.821429	0.724138	0.674528	0.43662	0.4	0.321839	0.93299	0.895545	0.913636	0.930723	0.92011
0.890244	0.910798	0.658537	0.785714	0.807692	0.736111	0.531599	0.296296	0.352941	0.932039	0.896721	0.932692	0.957831	0.957179
0.700508	0.67551	0.558824	0.5	0.594595	0.558036	0.482759	0.413374	0.538462	0.61244	0.7061	0.808889	0.669192	0.753709
0.532751	0.683168	0.7	0.954545	1	0.877095	0.855422	0.4	0.454545	0.613445	0.610526	0.624113	0.656085	0.741758
0.890411	0.891026	0.714286	0.85	0.9	0.687764	0.476636	0.360656	0.306122	0.961039	0.856209	0.913462	0.874419	0.90991
0.916779	0.74795	0.0462428	0.06	0.0413223	0.0565611	0.13099	0.0549738	0.11194	0.945946	0.83265	0.958051	0.761566	0.593786
0.140655	0.501184	0.0537634	0.188679	0.1	0.117647	0.0941176	0.125654	0.636364	0.268041	0.541367	0.660317	0.621156	0.358351
0.84743	0.935878	0.615385	0.7	0.730769	0.719251	0.493464	0.257812	0.189189	0.921162	0.90146	0.864865	0.923684	0.94429
0.417353	0.427855	0.237374	0.310734	0.229008	0.200726	0.0500808	0.179104	0.333333	0.423602	0.623952	0.470297	0.472128	0.36402
0.689349	0.718987	0.482143	0.65625	0.694444	0.441048	0.637931	0.305556	0.490566	0.872611	0.726727	0.767442	0.778626	0.883621
0.853226	0.883058	0.73913	0.84	0.72973	0.687151	0.391198	0.373832	0.413462	0.884328	0.855462	0.900344	0.881319	0.927039
0.876777	0.915888	0.854839	0.833333	0.794872	0.737201	0.566553	0.425806	0.512195	0.945055	0.910377	0.914634	0.935733	0.943978
0.705202	0.784247	0.818182	0.809524	0.75	0.515254	0.400844	0.222222	0.380282	0.81295	0.74463	0.768657	0.8159	0.846457
0.897119	0.891648	0.820513	0.9375	0.888889	0.759375	0.518116	0.578947	0.439394	0.927273	0.906639	0.948837	0.923944	0.926282
0.866667	0.893112	0.833333	0.976744	0.875	0.742765	0.584906	0.443878	0.393443	0.910615	0.899083	0.912698	0.934579	0.920732
0.890909	0.926901	0.714286	0.85	0.833333	0.698113	0.483871	0.262712	0.517241	0.93662	0.883117	0.923077	0.90404	0.913514
0.7925	0.803279	0.64	0.553571	0.571429	0.582441	0.38843	0.201465	0.282609	0.810078	0.805237	0.823276	0.841837	0.826879
0.928112	0.958185	0.633663	0.940299	0.733333	0.100813	0.21576	0.284375	0.641975	0.947236	0.884661	0.952282	0.85	0.544966
0.83501	0.855372	0.766667	0.84	0.88	0.712329	0.564103	0.267658	0.277108	0.920904	0.832962	0.870056	0.872483	0.908228
0.883673	0.898164	0.896552	0.814815	0.862069	0.725373	0.520599	0.391473	0.441558	0.923445	0.844828	0.901869	0.889286	0.878981
0.884393	0.897959	0.703704	0.652174	0.7	0.735849	0.441558	0.396104	0.372881	0.90566	0.870091	0.902256	0.876847	0.918478
0.910112	0.80102	1	1	1	0.648	0.385714	0.297297	0.3	0.901235	0.871951	0.890909	0.94186	0.92126
0.923529	0.928889	0.846154	0.8	0.470588	0.543478	0.538462	0.275862	0.6	0.909091	0.916667	0.939759	0.966942	0.982906
0.201923	0.272727	0.411765	0.526316	0.6	0.42953	0.539007	0.356322	0.590909	0.262626	0.215962	0.300885	0.256944	0.186747
0.92022	0.881329	0.517857	0.44898	0.5	0.599109	0.748768	0.592391	0.752688	0.923423	0.824053	0.932976	0.920082	0.939502
0.829612	0.877551	0.551724	0.543478	0.64	0.707692	0.578947	0.247664	0.333333	0.890282	0.855246	0.876847	0.834426	0.822828
0.844068	0.902208	0.722222	0.95	0.730769	0.681818	0.482759	0.422222	0.595238	0.959184	0.848057	0.950704	0.92638	0.929412
0.674174	0.866397	0.164384	0.166667	0.409091	0.212121	0.0934579	0.130699	0.486667	0.547038	0.807292	0.89527	0.610048	0.35545
0.800643	0.837429	0.647059	0.657143	0.576923	0.590698	0.43804	0.306358	0.338983	0.86383	0.850688	0.855491	0.835735	0.84715
[truncated: 2,267 more rows]

## Sheet: ED_Fig_3g
id	group	bin	direction	mean	norm	.group
[truncated: 570 more rows]

[truncated: 2 more sheets: ED_Fig_3h, ED_Fig_3i]
