# Supplementary material for: Transient naive reprogramming corrects hiPS cells functionally and epigenetically
Source: Nature. 2023 Aug 16;620(7975):863–72. doi: 10.1038/s41586-023-06424-7 (PMC10447250; doi:10.1038/s41586-023-06424-7)
Supplement: Supplementary file 22 — Source Data Extended Data Fig. 4 [file 41586_2023_6424_MOESM22_ESM.xlsx]

## Sheet: ED_Fig_4a
Primed.vs.ESC	Lister.Primed.vs.TNT	Ma.Primed.vs.ESC
0	0	1
0	1	0
0	0	1
0	0	1
0	0	1
0	1	0
0	0	1
0	0	1
0	0	1
0	0	0
0	1	1
0	1	0
0	1	1
0	1	0
1	0	0
0	1	1
0	1	0
0	0	1
0	0	1
0	0	1
1	1	1
0	1	0
1	0	0
1	1	1
0	0	1
0	0	1
0	0	1
0	1	0
0	1	1
0	1	0
0	1	0
0	1	0
0	1	0
1	0	0
0	0	0
0	0	1
0	0	1
0	1	0
0	1	0
0	0	1
0	0	1
0	0	1
0	1	0
0	1	1
0	0	1
0	1	0
1	0	0
0	1	0
1	0	0
1	0	0
1	0	0
1	0	0
0	1	0
0	0	1
1	0	0
1	0	0
0	0	1
0	1	0
1	1	0
1	0	0
0	1	0
1	0	0
0	0	1
1	0	0
1	0	0
1	0	0
0	0	1
0	0	1
0	0	1
0	1	0
0	1	1
0	0	1
0	0	1
1	1	0
1	0	0
0	0	1
0	1	1
0	0	1
0	0	1
1	0	0
0	0	1
1	0	1
0	1	0
0	1	0
0	0	1
0	1	0
0	1	0
0	0	0
0	0	1
0	0	1
0	1	1
0	0	1
0	1	0
0	0	1
0	0	1
0	0	1
0	0	1
0	0	1
1	0	1
0	1	0
0	0	0
0	0	1
0	1	0
0	1	0
1	0	0
0	1	0
0	0	1
0	1	0
0	0	1
1	0	0
0	1	0
0	0	1
0	1	1
0	0	1
0	1	0
0	1	0
0	1	1
0	0	1
0	1	0
1	1	1
0	0	1
0	1	1
0	1	0
0	0	1
1	1	1
0	1	1
0	1	1
0	0	1
0	1	1
0	0	1
0	1	0
0	1	1
1	0	0
1	0	0
0	1	0
0	0	1
0	0	1
0	0	1
0	1	0
0	1	0
0	1	0
0	1	0
0	0	1
0	1	0
0	0	1
0	0	1
0	1	1
0	1	1
1	1	0
0	1	1
0	1	0
0	1	0
0	0	1
0	0	1
0	1	0
0	0	1
0	1	0
0	0	1
0	1	1
1	0	0
0	1	1
0	1	0
1	0	0
0	1	0
0	0	1
0	1	0
0	1	0
0	1	1
0	0	1
0	0	1
0	1	0
0	0	1
0	1	1
0	0	1
0	1	0
0	0	1
0	0	1
0	1	0
0	1	1
0	0	1
0	0	1
0	1	1
0	1	1
0	0	1
0	0	1
0	0	1
1	1	0
0	0	1
1	1	0
0	0	1
0	0	1
1	0	0
0	0	1
0	1	0
0	1	0
0	0	1
0	1	1
0	0	1
0	0	1
0	1	1
0	1	0
0	0	1
0	0	1
1	0	0
1	0	0
0	1	0
0	0	1
1	1	1
0	0	1
0	0	1
0	1	0
1	0	0
0	1	1
0	0	1
0	1	0
0	0	1
0	1	1
0	0	1
0	1	0
0	1	0
0	1	1
1	0	1
0	0	1
0	0	1
0	0	1
0	1	0
0	1	0
0	1	0
1	0	1
0	0	1
1	0	1
0	0	1
0	1	0
1	0	0
0	1	1
0	1	0
0	1	0
0	1	0
0	1	0
0	0	1
0	1	0
0	1	0
1	0	0
0	0	0
0	1	0
0	0	1
0	0	0
0	1	0
0	1	0
0	0	1
0	0	1
0	1	0
0	0	1
0	0	1
0	0	1
0	0	1
0	1	0
0	0	1
0	0	1
0	1	1
0	1	0
0	1	0
0	0	1
0	0	0
0	0	1
0	1	1
0	0	1
0	1	0
0	1	0
1	0	0
0	1	0
0	0	1
0	0	1
0	1	1
0	1	0
0	1	0
0	1	0
1	0	0
1	0	0
0	0	1
0	1	0
0	1	0
1	0	0
0	1	0
0	1	0
0	1	0
0	1	0
0	1	0
0	1	0
1	1	0
0	1	0
1	0	0
0	1	0
0	1	0
0	1	0
0	1	0
0	0	1
1	0	0
0	0	1
0	0	1
0	1	1
0	1	1
1	0	0
0	1	0
0	1	1
1	0	0
0	0	1
1	0	0
1	0	0
0	1	0
0	0	1
0	0	1
0	0	1
1	0	0
1	0	1
0	0	1
0	0	1
0	0	1
0	1	0
1	0	0
0	1	1
0	1	0
0	1	0
0	0	1
0	0	1
0	1	0
0	1	0
1	1	0
0	0	1
0	0	1
0	1	1
0	0	1
0	0	1
0	1	0
0	1	1
1	0	0
0	0	1
0	0	1
0	0	1
0	1	0
0	1	0
0	0	1
0	0	1
1	0	0
0	0	1
0	0	0
1	0	0
1	0	0
1	0	0
0	0	1
1	0	0
0	1	1
0	1	0
0	1	0
0	1	0
0	1	0
0	1	0
0	1	0
1	0	0
0	0	1
1	0	0
0	1	0
0	0	1
0	0	1
0	0	1
1	0	0
1	0	0
0	0	1
0	1	0
0	0	1
0	0	1
0	1	0
0	0	1
1	0	0
0	0	1
1	0	0
1	1	1
1	0	0
0	0	1
0	0	1
0	1	1
0	1	0
1	0	0
0	0	1
0	1	0
0	1	0
0	1	1
0	0	1
0	0	1
0	1	0
0	1	0
0	0	1
0	0	1
0	1	0
1	0	0
0	1	0
0	1	0
0	0	1
0	1	0
0	0	1
1	0	0
1	0	0
1	0	0
1	0	0
1	0	0
1	0	0
0	1	0
0	1	0
0	0	1
0	0	1
0	1	0
0	0	1
0	1	0
0	1	0
1	0	0
0	1	0
0	0	0
0	1	0
0	1	0
0	1	0
0	0	1
1	0	0
0	0	1
0	1	0
0	0	1
0	0	0
1	0	0
0	0	1
0	0	1
1	0	0
0	1	1
0	0	1
1	0	0
1	0	0
1	0	0
1	1	0
0	0	1
0	1	0
0	0	1
0	0	1
0	1	0
0	1	0
0	1	0
1	0	0
1	1	1
0	0	1
0	0	1
0	0	1
0	0	1
0	0	1
0	1	1
0	1	0
1	0	0
0	0	1
0	1	0
0	0	1
0	0	1
0	0	1
0	1	1
0	0	1
1	0	0
1	0	0
0	0	1
0	0	1
1	0	0
0	1	1
0	0	1
0	1	1
0	0	1
0	0	1
0	0	1
0	1	0
0	1	0
0	1	0
0	1	0
0	0	1
0	1	0
0	1	0
0	1	0
0	1	0
0	1	0
0	1	0
0	1	0
0	1	0
0	1	0
0	1	0
0	1	0
0	1	0
0	1	0
0	1	0
0	1	0
0	1	0
0	0	1
0	1	0
0	0	1
0	0	1
0	1	0
0	1	1
0	0	1
0	1	0
0	1	0
0	1	0
0	0	1
0	1	1
0	1	1
0	1	1
0	0	1
1	0	0
0	1	1
1	1	0
0	0	1
0	1	0
0	0	1
0	1	1
0	1	1
0	1	1
0	0	1
0	0	1
0	1	0
0	0	1
0	1	1
0	1	0
1	0	0
1	1	0
1	0	0
1	0	0
1	0	0
1	0	0
1	0	0
1	1	0
0	1	1
0	0	1
0	1	1
0	1	0
1	0	0
1	1	1
1	0	1
0	1	0
0	0	1
0	0	1
0	0	1
0	1	1
0	1	0
1	0	0
0	1	1
1	0	0
0	1	0
0	0	1
0	0	1
0	1	0
1	1	1
0	1	0
0	0	1
0	0	0
0	1	1
0	1	0
0	1	0
0	1	0
0	1	0
0	1	0
0	1	0
0	1	0
0	1	0
0	1	0
0	1	0
0	1	0
1	0	0
1	0	0
1	0	0
1	0	0
0	1	0
0	1	0
0	1	0
0	1	0
1	1	0
0	1	0
0	1	0
0	1	0
0	1	0
1	0	0
0	1	0
0	1	0
0	1	0
0	1	0
0	1	0
0	1	0
0	1	0
0	1	0
0	1	0
0	1	0
0	1	0
1	1	0
0	0	1
0	0	1
0	1	1
0	0	1
0	0	1
0	1	0
0	0	1
0	0	1
0	1	1
0	1	0
0	1	1
0	0	1
1	1	1
0	0	1
0	0	1
1	0	0
1	1	1
0	1	0
0	0	1
0	1	1
0	1	0
0	1	0
1	0	1
0	1	0
0	1	0
0	1	0
1	0	0
0	1	0
1	1	1
0	1	0
0	0	1
0	0	1
0	0	1
0	1	1
0	0	1
0	0	1
0	0	0
0	1	1
0	1	0
1	1	0
0	1	0
1	0	0
1	0	0
0	1	0
1	0	0
1	0	0
0	1	1
0	1	0
0	1	0
0	1	0
0	1	0
0	1	0
0	1	0
0	1	0
0	1	0
0	1	0
0	1	0
0	1	0
0	0	1
0	0	1
0	1	0
0	1	0
0	0	1
0	1	0
1	0	1
1	0	0
1	0	0
0	1	1
0	1	0
0	0	1
1	0	0
0	0	1
0	0	1
1	0	0
1	0	0
1	0	0
1	0	0
0	0	1
1	0	0
0	0	1
0	1	0
1	0	0
0	0	1
0	0	1
1	0	0
0	0	1
0	1	1
0	0	1
0	0	1
0	1	1
1	0	0
0	0	1
1	0	0
1	0	0
1	0	0
0	1	0
0	0	1
0	0	1
0	0	1
0	0	1
0	0	1
0	1	1
1	0	0
0	0	1
0	1	0
0	0	1
0	1	0
0	1	0
0	1	0
1	0	0
0	1	0
0	0	1
0	0	1
0	0	1
1	0	0
0	0	1
1	0	0
0	0	1
0	1	0
0	0	1
0	0	0
0	0	1
1	0	0
0	0	1
0	1	0
0	0	1
0	0	1
0	0	1
0	0	1
1	0	0
0	0	1
1	0	0
0	0	1
0	1	0
0	0	1
0	0	0
0	1	0
0	0	1
1	0	0
0	0	1
0	0	1
0	1	1
1	0	0
1	0	0
0	0	1
0	1	0
0	0	1
1	0	0
0	1	1
0	0	1
0	1	0
0	0	1
1	0	0
1	0	0
0	1	1
0	1	1
0	1	0
0	0	1
0	1	1
0	1	0
1	0	1
0	1	0
0	1	1
0	0	1
0	1	1
0	1	0
0	1	0
0	1	0
0	1	1
0	1	0
1	0	0
0	1	0
0	0	1
0	1	0
1	0	0
0	1	0
1	0	0
0	0	1
1	1	1
0	1	1
0	1	0
0	0	1
1	0	0
0	0	1
1	0	0
1	0	0
0	1	1
0	0	0
0	0	0
0	0	1
0	1	0
1	0	0
0	1	1
0	0	1
0	1	0
0	1	0
0	0	1
0	0	1
0	0	1
0	1	0
0	1	0
0	0	1
0	1	1
1	0	0
0	1	0
1	0	0
0	0	1
0	0	1
1	0	0
1	0	0
0	0	1
1	0	0
0	0	1
1	0	0
0	1	0
0	1	0
0	1	0
0	1	0
0	1	0
0	1	1
0	0	1
0	0	1
0	1	0
0	1	1
0	0	1
0	1	0
1	0	0
0	0	1
0	0	1
0	0	1
0	0	1
0	0	1
0	1	1
0	0	1
0	0	1
0	1	0
0	1	0
0	0	1
0	0	1
0	1	0
0	0	1
0	0	1
0	0	0
0	0	1
1	0	0
1	1	1
0	1	0
1	1	1
0	0	1
0	1	0
0	1	0
0	0	1
0	0	0
0	1	0
0	1	1
1	0	0
0	0	1
0	0	1
0	0	1
0	1	0
0	1	1
0	1	0
0	0	1
1	0	0
0	1	0
0	1	0
0	1	0
0	1	1
0	0	1
0	0	1
0	0	1
0	1	0
0	0	1
0	0	1
0	0	1
1	0	0
1	0	0
0	1	0
0	1	1
0	0	1
0	0	1
1	0	1
1	0	0
0	1	0
0	0	1
0	1	1
0	1	0
0	0	0
0	0	1
0	0	1
0	0	1
0	0	1
0	1	0
0	0	1
0	0	1
0	1	0
1	0	1
0	0	1
0	1	0
0	1	0
0	1	0
0	1	0
0	1	0
0	1	0
0	1	0
0	1	0
0	1	0
0	1	0
0	1	0
1	0	0
0	1	0
0	1	0
1	1	0
0	1	0
1	0	0
0	1	0
0	1	0
1	0	0
0	1	0
0	1	0
0	1	0
0	1	0
0	1	0
0	1	0
0	1	0
0	1	0
0	1	0
0	1	0
0	1	0
0	1	0
1	0	0
0	1	0
1	1	1
0	1	1
0	0	1
0	1	0
0	0	1
0	0	1
0	1	0
0	0	1
0	0	1
0	1	0
0	0	1
0	0	1
0	0	1
1	0	0
1	0	0
0	0	1
0	0	1
0	0	1
0	1	1
0	1	0
0	0	1
1	0	0
0	0	1
0	0	1
0	1	0
0	1	1
1	0	0
0	1	0
1	0	0
1	1	1
1	0	0
1	0	0
1	0	0
1	0	0
1	0	0
1	0	0
1	0	0
1	0	0
1	0	0
1	0	0
0	0	1
0	0	1
1	0	0
1	0	0
0	0	1
0	0	1
0	1	0
0	0	1
1	0	0
0	0	1
0	0	1
1	1	1
0	1	0
0	1	0
1	0	0
0	1	0
0	0	1
0	0	1
0	0	1
1	1	0
0	1	0
1	0	0
0	1	1
0	0	1
0	0	1
0	1	0
0	0	1
0	1	0
0	1	0
0	1	0
0	1	0
0	1	0
0	1	0
0	1	0
0	1	0
0	1	0
0	1	0
0	1	0
0	1	0
0	1	0
0	1	0
0	1	0
0	1	0
0	1	0
0	1	0
0	1	0
0	1	0
0	0	1
1	1	1
0	0	1
0	0	1
0	0	1
0	0	0
0	1	0
0	0	1
0	1	0
0	0	1
0	0	1
0	0	1
0	0	1
1	0	0
1	0	0
0	0	1
1	0	0
0	1	1
0	1	0
0	1	1
0	1	0
0	0	1
0	0	1
0	0	1
0	1	0
0	0	1
0	1	1
0	0	1
0	0	1
0	0	1
1	0	0
0	0	1
0	1	1
0	0	1
0	1	1
1	0	0
0	1	0
0	0	1
0	0	0
1	1	0
0	0	1
0	1	0
0	1	1
0	0	0
0	0	0
1	0	0
1	0	0
1	1	0
0	0	0
0	0	1
0	1	1
1	0	0
1	0	0
1	0	0
1	0	0
1	0	0
1	0	0
1	0	0
0	1	0
0	1	1
0	1	0
0	0	1
0	0	1
1	0	0
0	0	1
0	0	1
0	1	0
0	0	1
0	0	1
0	1	0
0	0	1
0	0	1
0	1	0
0	1	0
0	1	0
0	1	0
0	0	1
0	1	0
0	1	0
0	1	1
0	0	1
0	0	1
1	0	0
0	0	1
0	0	1
0	0	1
0	1	0
0	1	0
0	1	0
0	0	1
0	1	0
0	1	0
0	0	1
0	0	0
0	0	1
0	1	0
0	1	0
0	0	1
1	0	0
1	0	1
1	0	0
0	1	1
0	1	0
0	1	0
0	1	0
0	1	0
0	1	0
0	1	0
0	1	0
0	1	0
0	1	0
0	1	0
0	1	0
0	1	0
0	0	1
1	0	0
0	0	1
1	0	0
0	1	0
0	0	1
0	0	1
0	0	1
0	1	1
0	1	1
0	1	0
1	0	0
0	0	1
0	1	0
1	0	0
0	1	1
0	0	1
0	0	1
0	1	0
0	0	1
0	0	0
0	0	0
1	0	0
1	0	0
1	0	0
0	0	1
0	1	0
0	0	1
0	0	1
0	1	0
0	0	1
0	1	0
0	0	1
0	0	1
0	1	1
0	1	1
0	0	1
0	0	1
1	1	0
1	0	0
0	1	0
0	0	1
0	0	1
0	0	1
0	0	1
0	0	1
0	0	1
0	1	0
0	0	1
0	0	1
0	1	0
1	0	1
0	1	0
0	0	1
1	0	0
1	0	0
1	0	1
1	0	0
0	1	0
0	0	1
0	1	0
0	0	1
0	1	1
0	1	0
0	1	0
0	0	1
1	0	0
0	0	1
0	0	1
0	0	1
0	0	0
0	1	1
1	1	1
0	0	1
0	1	0
1	0	0
0	0	1
0	1	0
1	0	0
1	0	0
0	1	0
0	1	0
0	1	0
0	1	0
0	1	0
0	1	0
0	1	0
0	0	1
1	0	1
1	0	0
1	0	0
0	0	1
0	0	1
1	0	0
1	0	1
0	1	0
1	0	0
1	0	1
1	0	1
1	0	0
1	0	0
1	0	0
1	0	0
1	0	0
1	0	0
1	0	1
0	0	1
0	1	0
1	0	0
0	1	0
0	1	0
1	0	1
0	0	1
1	0	0
0	0	1
0	0	1
0	0	1
0	0	0
0	0	1
0	0	1
1	0	0
0	1	0
0	1	0
0	1	0
0	0	1
0	1	0
0	0	0
0	0	1
1	0	0
0	0	0
0	0	1
0	0	1
0	0	1
0	1	0
1	0	1
0	1	1
0	0	1
0	1	0
0	1	0
0	1	0
0	1	0
0	0	1
0	0	0
0	1	0
0	1	1
1	0	1
0	0	1
0	0	1
1	0	0
0	1	0
0	1	0
0	0	1
0	1	0
0	0	1
0	0	0
0	0	1
0	0	1
0	1	1
0	1	1
0	0	1
0	0	1
0	1	0
0	0	1
1	0	0
1	0	0
1	0	0
1	0	1
0	0	1
0	0	1
0	0	0
1	0	0
0	0	1
0	0	1
0	1	0
1	0	0
0	1	0
0	0	1
1	0	0
1	0	1
0	0	1
0	0	1
0	0	1
1	0	0
0	0	1
0	0	1
0	0	1
1	0	0
1	0	0
1	0	0
0	1	0
1	0	0
0	1	0
1	0	0
0	0	1
0	0	1
0	0	1
0	0	1
0	0	1
0	0	1
0	1	0
0	0	1
0	1	0
0	0	1
1	0	0
0	0	1
0	1	0
1	0	0
0	0	1
0	0	0
0	0	0
0	1	0
1	0	0
0	0	0
0	0	0
0	0	1
0	1	0
1	1	0
0	0	1
1	1	1
0	1	0
0	1	0
0	1	0
0	0	1
0	0	0
0	0	1
0	1	1
0	0	1
0	1	0
1	0	1
0	1	1
0	0	1
0	1	0
0	0	1
0	0	1
0	1	0
0	1	0
0	1	0
1	0	0
0	1	1
0	1	0
1	1	0
1	1	1
0	1	0
0	0	1
1	0	0
0	0	1
1	0	0
1	0	0
0	0	1
1	0	0
0	0	1
0	1	0
0	1	0
1	0	1
0	0	1
1	0	0
0	0	1
0	0	1
0	1	1
1	0	0
0	0	1
0	0	0
0	1	0
0	0	1
0	0	1
0	0	1
1	0	0
0	0	1
0	0	1
0	0	1
0	0	1
0	1	0
0	0	1
0	0	0
0	0	1
0	0	1
0	1	0
0	1	0
0	0	1
0	0	1
1	0	1
0	0	1
0	1	0
0	0	1
0	0	1
0	1	0
0	1	0
0	0	1
0	0	1
0	0	1
0	0	1
1	0	0
0	1	0
0	0	1
0	0	1
1	0	0
1	0	0
0	0	1
0	0	1
0	0	1
0	1	1
0	0	1
1	0	0
0	1	0
1	0	0
1	1	0
1	0	1
1	0	0
0	0	1
0	1	0
0	0	1
0	0	1
0	0	1
0	0	1
1	0	0
1	0	0
0	1	0
0	1	0
0	0	1
1	0	0
0	0	0
0	0	1
0	0	1
0	0	1
0	1	0
0	1	0
0	0	0
0	1	0
0	1	0
0	1	1
0	0	1
1	0	0
0	1	0
0	0	1
0	0	0
0	1	0
0	0	1
0	0	1
1	0	0
0	0	0
0	1	0
0	1	0
0	0	1
0	1	1
0	1	0
1	1	1
1	1	1
0	0	1
0	0	1
0	0	1
0	1	0
0	0	0
0	0	0
1	0	0
1	0	0
0	0	1
0	0	1
0	1	1
0	0	0
0	1	0
0	0	1
0	0	1
0	0	1
1	0	1
1	1	1
0	0	1
0	1	1
0	1	0
0	0	0
0	0	1
0	0	1
0	1	1
0	1	0
1	0	0
0	0	1
0	1	0
0	1	0
0	1	0
0	1	0
0	0	1
0	1	0
1	0	0
0	0	0
0	0	1
0	1	0
0	0	1
0	0	1
0	0	1
0	1	0
0	1	0
0	1	1
0	1	1
0	1	0
1	0	0
0	1	0
0	1	0
0	0	1
0	1	0
0	1	0
0	1	0
0	1	1
0	0	1
0	1	1
0	0	1
0	0	1
0	1	0
0	1	0
0	0	1
1	0	0
0	0	1
1	0	0
1	0	0
1	0	0
1	0	0
0	0	1
1	0	0
0	1	0
0	0	1
0	0	1
0	1	1
0	0	1
0	0	1
0	0	1
0	0	0
0	1	0
0	1	0
1	1	1
0	1	1
0	0	1
0	0	1
0	0	1
0	1	0
0	0	1
1	0	0
1	0	0
0	0	1
1	0	0
0	1	0
0	1	1
0	1	0
0	0	1
1	0	0
1	0	0
0	1	0
0	0	1
1	1	0
0	0	1
1	0	0
0	1	0
0	0	1
0	1	1
0	1	1
0	1	1
0	0	1
0	0	1
0	0	1
1	0	0
0	1	0
0	1	0
0	1	0
1	0	0
0	0	0
0	1	1
1	0	1
0	0	1
0	1	0
0	0	1
0	1	1
0	0	1
0	0	1
0	0	1
0	1	0
0	0	1
0	1	1
0	1	1
0	0	1
1	0	0
1	0	1
0	1	0
0	0	0
0	0	0
0	0	0
1	0	0
0	0	0
1	0	0
1	0	0
0	0	0
0	1	0
1	0	0
0	0	0
1	0	0
1	0	0
1	0	0
1	0	0
1	0	0
1	0	0
1	0	0
1	0	0
1	0	0
1	0	0
1	0	0
1	0	0
1	0	0
1	0	0
0	1	0
1	0	0
0	0	0
1	0	0
1	0	0
1	0	0
1	0	0
1	0	0
0	0	0
1	0	0
0	0	0
1	1	0
1	0	0
1	0	0
1	1	0
1	1	0
1	0	0
1	0	0
1	0	0
1	0	0
1	0	0
1	0	0
1	0	0
1	0	0
1	0	0
0	0	0
0	0	0
1	0	0
1	0	0
0	0	0
1	0	0
1	0	0
0	0	0
1	0	0
1	0	0
1	0	0
1	0	0
1	0	0
1	0	0
1	0	0
1	0	0
1	0	0
1	0	0
1	0	0
1	0	0
1	0	0
1	0	0
1	0	0
1	0	0
1	0	0
1	0	0
1	1	0
1	0	0
1	0	0
1	0	0
1	0	0
1	0	0
1	0	0
1	0	0
1	1	0
1	0	0
1	1	0
1	0	0
1	0	0
1	0	0
1	0	0
0	0	0
1	0	0
0	0	0
1	0	0
1	0	0
1	0	0
1	0	0
1	0	0
0	0	0
1	0	0
1	0	0
0	0	0
1	0	0
1	0	0
1	0	0
1	0	0
1	0	0
1	0	0
1	0	0
1	0	0
1	0	0
1	0	0
1	0	0
0	0	1
0	0	1
0	0	1
0	1	0
0	0	0
0	0	1
1	0	0
1	0	0
0	1	0
1	0	0
1	0	0
1	0	0
0	1	0
0	0	0
0	0	1
0	0	1
0	1	0
0	0	1
0	0	1
0	1	0
0	1	0
0	1	1
0	0	1
0	0	0
0	1	0
0	0	1
1	0	1
0	0	1
0	1	0
0	0	1
0	0	1
0	1	1
0	0	1
0	1	0
0	0	1
0	1	0
0	0	1
0	0	1
0	1	0
0	0	1
0	0	1
0	1	0
0	1	0
0	0	1
0	1	0
1	1	0
1	0	0
0	0	1
0	1	1
0	1	0
0	0	1
1	0	0
1	1	1
0	1	0
0	0	1
0	0	1
0	0	1
1	1	0
0	1	0
0	0	1
0	1	0
0	0	1
0	0	1
0	1	0
1	0	0
0	1	0
0	0	1
0	1	0
0	1	0
1	0	0
1	0	0
0	1	0
0	1	0
0	0	0
0	0	1
0	0	1
0	0	1
1	0	0
0	0	1
0	1	0
0	0	1
0	1	0
0	1	0
0	1	1
1	1	1
1	0	0
0	0	1
0	0	0
0	0	1
0	0	1
0	0	1
0	0	1
0	0	1
0	0	1
0	1	1
0	0	1
0	1	0
0	1	0
0	1	1
0	0	1
1	1	1
0	0	1
0	1	1
0	1	0
0	0	1
1	0	0
1	0	0
0	0	1
0	0	1
0	1	1
1	1	1
0	1	0
0	1	0
0	0	1
1	1	0
0	0	1
0	0	1
0	0	1
0	0	1
0	1	0
0	0	1
1	0	0
1	0	0
0	1	0
0	0	1
0	1	0
0	1	1
0	0	1
0	0	1
1	0	0
1	0	0
0	1	0
0	1	0
0	0	1
0	0	1
1	0	0
0	0	1
0	0	1
0	1	1
0	0	1
0	0	1
0	1	0
1	0	0
1	0	0
0	0	1
0	1	0
1	0	0
1	0	0
0	0	1
1	0	0
0	0	1
1	0	0
1	0	0
1	0	0
1	0	0
0	0	0
1	0	0
0	0	1
0	0	0
0	0	1
0	0	1
0	0	1
0	0	1
1	0	0
0	1	0
0	1	0
0	1	0
0	1	0
0	1	0
0	1	0
0	1	0
0	1	0
0	1	0
0	1	0
0	1	0
0	1	0
0	1	0
0	1	0
0	1	0
0	1	0
0	1	0
0	1	0
0	1	0
0	1	0
0	1	0
0	1	0
0	1	0
0	0	0
1	1	0
1	0	0
1	0	0
1	0	0
0	1	0
1	0	0
0	1	0
0	1	0
0	1	0
0	0	1
1	0	0
0	0	1
0	0	1
0	0	1
0	1	1
0	1	1
0	0	1
0	1	0
0	0	1
0	0	1
0	0	1
1	0	0
0	0	1
0	0	1
0	0	1
1	1	0
0	1	0
0	0	1
0	0	1
0	0	1
0	0	1
0	0	1
0	0	1
0	0	1
1	0	0
0	0	1
0	1	1
0	1	1
1	0	0
1	0	0
0	0	1
0	0	1
0	0	1
0	0	1
0	0	1
0	1	0
1	0	0
0	0	1
0	0	1
0	0	1
0	0	1
0	0	1
0	0	1
0	0	1
0	1	0
0	0	1
0	0	1
0	0	0
0	0	1
0	0	1
0	1	1
0	1	0
0	0	1
1	1	1
0	1	0
0	1	0
0	1	1
0	0	1
0	0	1
0	0	1
0	0	0
0	0	1
1	0	0
0	0	0
0	0	1
0	1	0
0	1	0
0	1	0
0	0	1
0	0	1
0	1	1
0	0	1
0	0	1
0	1	0
0	1	1
0	0	1
0	1	1
0	1	1
0	0	1
0	0	1
0	1	0
0	1	0
0	1	0
[truncated: 11,312 more rows]

## Sheet: ED_Fig_4b
Group	Delta
This study	-0.478256
This study	-0.696261
This study	-0.370822
This study	0.793854
This study	-0.618482
This study	-0.444707
This study	0.72819
This study	-0.556255
This study	-0.53434
This study	0.655059
This study	0.778261
This study	0.700664
This study	0.728553
This study	-0.428115
This study	0.58185
This study	0.604417
This study	-0.384244
This study	0.373392
This study	0.373884
This study	0.666364
This study	-0.468232
This study	0.64129
This study	0.709295
This study	0.238983
This study	-0.280657
This study	-0.55002
This study	-0.37023
This study	0.198927
This study	0.599284
This study	0.618051
This study	0.663568
This study	0.206004
This study	-0.372455
This study	0.241765
This study	0.578564
This study	0.643994
This study	0.511013
This study	-0.562598
This study	-0.472528
This study	0.504669
This study	0.196426
This study	-0.389744
This study	0.453427
This study	0.464158
This study	-0.368776
This study	0.650099
This study	0.596104
This study	0.198074
This study	0.177315
This study	0.700687
This study	0.628649
This study	0.369345
This study	0.560836
This study	0.479121
This study	0.489716
This study	0.350695
This study	0.21006
This study	0.683514
This study	0.295598
This study	0.270602
This study	0.673491
This study	0.209453
This study	0.261946
This study	0.581512
This study	0.234823
This study	0.204999
This study	-0.506528
This study	-0.28253
This study	0.611079
This study	0.537916
This study	0.247234
This study	0.364419
This study	0.28568
This study	0.548171
This study	0.472672
This study	-0.402324
This study	0.198582
This study	-0.513578
This study	0.187183
This study	0.559514
This study	0.608071
This study	0.266106
This study	0.25191
This study	0.519926
This study	-0.505758
This study	0.237653
This study	0.269278
This study	-0.609591
This study	0.202553
This study	0.212166
This study	0.211617
This study	0.280879
This study	0.298395
This study	0.608429
This study	0.341355
This study	0.199027
This study	-0.650587
This study	0.47405
This study	0.639707
This study	0.232441
This study	0.223534
This study	0.569476
This study	0.31655
This study	0.222534
This study	0.219219
This study	0.265334
This study	0.192366
This study	-0.354806
This study	0.667912
This study	0.35623
This study	0.200039
This study	0.212353
This study	0.585704
This study	0.185864
This study	-0.38757
This study	-0.339187
This study	0.197536
This study	0.208009
This study	0.266116
This study	0.216749
This study	0.336481
This study	0.471063
This study	0.620157
This study	0.230697
This study	0.258299
This study	0.402256
This study	0.334131
This study	-0.473383
This study	0.229396
This study	0.196756
This study	0.628278
This study	0.37029
This study	0.573594
This study	0.231534
This study	0.221933
This study	0.219675
This study	0.55654
This study	0.268136
This study	0.19938
This study	0.234891
This study	-0.16516
This study	0.239293
This study	0.22951
This study	-0.542682
This study	0.337106
This study	-0.20886
This study	0.282038
This study	0.570967
This study	0.14922
This study	0.208089
This study	0.330816
This study	0.308383
This study	-0.479241
This study	0.176262
This study	0.346158
This study	0.240133
This study	0.252673
This study	0.21548
This study	0.223283
This study	0.216239
This study	0.286467
This study	0.4197
This study	0.333191
This study	0.426207
This study	0.345457
This study	0.399391
This study	0.35379
This study	0.192084
This study	0.544751
This study	0.210427
This study	0.531336
This study	0.274667
This study	0.187254
This study	0.267036
This study	0.33567
This study	0.413827
This study	0.239877
This study	-0.393995
This study	0.290031
This study	0.209742
This study	0.304683
This study	0.606499
This study	0.259194
This study	0.212198
This study	0.280179
This study	0.282046
This study	0.476763
This study	0.205674
This study	0.177012
This study	-0.272545
This study	0.60135
This study	0.663068
This study	0.173938
This study	0.218698
This study	0.33374
This study	0.330183
This study	0.252727
This study	0.177276
This study	0.234905
This study	0.303762
This study	0.44094
This study	0.305777
This study	0.248282
This study	-0.402025
This study	0.16794
This study	0.510253
This study	0.501639
This study	0.581195
This study	0.145787
This study	0.589164
This study	0.307668
This study	0.267638
This study	0.34622
This study	0.183823
This study	0.514071
This study	-0.19072
This study	0.332058
This study	0.274934
This study	0.211703
This study	0.274448
This study	-0.201988
This study	-0.201952
This study	-0.41894
This study	0.200093
This study	-0.436337
This study	0.502454
This study	0.193545
This study	-0.257712
This study	0.313568
This study	0.502508
This study	0.194592
This study	0.161628
This study	0.607224
This study	0.283976
This study	0.341238
This study	0.228169
This study	0.204573
This study	0.30651
This study	0.190453
This study	0.187477
This study	0.313082
This study	0.209195
This study	0.347289
This study	0.218916
This study	0.226696
This study	0.213576
This study	0.194618
This study	0.190393
This study	-0.514287
This study	0.456505
This study	0.297092
This study	0.351006
This study	0.400591
This study	0.183088
This study	0.179591
This study	0.221286
This study	0.461346
This study	0.195856
This study	0.192549
This study	0.22367
This study	0.204243
This study	0.493709
This study	0.175118
This study	0.172251
This study	-0.568825
This study	0.162661
This study	0.154038
This study	0.242661
This study	0.360245
This study	0.207613
This study	0.25496
This study	0.178143
This study	0.418313
This study	0.546952
This study	0.331833
This study	0.209225
This study	-0.195817
This study	0.254563
This study	0.20448
This study	0.592966
This study	0.424265
This study	0.366786
This study	-0.199663
This study	0.221837
This study	0.163975
This study	0.625587
This study	-0.507907
This study	0.229738
This study	0.310388
This study	0.4363
This study	0.263643
This study	0.231247
This study	0.191428
This study	0.168428
This study	-0.272285
This study	0.183856
This study	0.607444
This study	0.167067
This study	0.186848
This study	0.245755
This study	0.341031
This study	0.347444
This study	0.314658
This study	0.257377
This study	0.248962
This study	0.202779
This study	0.268502
This study	0.165825
This study	0.232179
This study	0.255165
This study	0.356519
This study	0.353444
This study	0.618722
This study	0.214323
This study	0.411541
This study	0.159655
This study	0.272466
This study	-0.286689
This study	0.524933
This study	0.175468
This study	0.212857
This study	0.255869
This study	0.264227
This study	-0.218854
This study	0.193163
This study	0.169768
This study	0.255267
This study	0.291029
This study	0.181138
This study	0.199351
This study	0.453063
This study	0.422267
This study	0.517962
This study	0.234417
This study	0.498395
This study	0.2162
This study	0.26842
This study	0.182809
This study	-0.189278
This study	0.530683
This study	0.18967
This study	0.622345
This study	0.2775
This study	0.610929
This study	0.293853
This study	0.239521
This study	0.174263
This study	0.261233
This study	0.177448
This study	0.154859
This study	0.360986
This study	0.19313
This study	0.465973
This study	0.283523
This study	0.241285
This study	-0.368436
This study	0.264378
This study	0.16909
This study	0.415067
This study	0.263409
This study	0.154999
This study	-0.285968
This study	0.182287
This study	0.450438
This study	0.211849
This study	0.288089
This study	0.276514
This study	0.185727
This study	0.332677
This study	0.193161
This study	0.232442
This study	0.193196
This study	0.354975
This study	0.175493
This study	0.201794
This study	0.188746
This study	0.536688
This study	0.470864
This study	0.175599
This study	0.176179
This study	0.2452
This study	0.280373
This study	0.222166
This study	0.150599
This study	0.333762
This study	0.457765
This study	0.53963
This study	0.301541
This study	0.554076
This study	0.332677
This study	0.412625
This study	0.186317
This study	0.224747
This study	0.360042
This study	0.153974
This study	0.340617
This study	0.216188
This study	0.197056
This study	0.172938
This study	0.331092
This study	0.213975
This study	0.172524
This study	0.152841
This study	0.212758
This study	0.503884
This study	-0.212349
This study	0.361219
This study	0.201807
This study	0.255765
This study	0.301531
This study	0.208595
This study	0.429528
This study	0.469632
This study	0.251261
This study	0.265682
This study	0.192952
This study	0.407201
This study	0.226758
This study	0.171562
This study	0.289478
This study	0.552434
This study	-0.285325
This study	0.351771
This study	0.439444
This study	0.262298
This study	0.203363
This study	-0.459991
This study	0.227779
This study	0.569852
This study	-0.246032
This study	-0.259858
This study	0.282283
This study	0.249194
This study	0.289336
This study	0.176488
This study	0.167189
This study	0.333485
This study	0.182069
This study	0.231823
This study	0.257985
This study	-0.37734
This study	-0.326297
This study	0.472491
This study	-0.328366
This study	0.196544
This study	0.246764
This study	0.214974
This study	0.242626
This study	0.292126
This study	-0.357606
This study	0.285091
This study	0.215205
This study	0.427352
This study	0.171287
This study	0.466148
This study	0.257475
This study	-0.20237
This study	0.410673
This study	0.192012
This study	0.312649
This study	0.182065
This study	0.329499
This study	-0.320049
This study	0.136738
This study	0.219885
This study	-0.393241
This study	0.283599
This study	-0.262885
This study	-0.435278
This study	-0.260693
This study	0.230839
This study	0.330906
This study	0.175062
This study	0.235584
This study	0.252454
This study	0.1979
This study	0.35307
This study	0.287788
This study	-0.323457
This study	0.187829
This study	0.203089
This study	0.283875
This study	-0.198754
This study	0.350417
This study	0.179395
This study	0.260861
This study	0.450525
This study	0.197472
This study	0.296912
This study	-0.374842
This study	0.349979
This study	0.487695
This study	0.603875
This study	-0.348559
This study	0.210275
This study	0.555798
This study	0.200616
This study	0.221645
This study	0.187396
This study	0.288977
This study	0.258712
This study	0.30725
This study	0.296227
This study	0.173974
This study	0.173475
This study	0.281463
This study	0.299787
This study	-0.459449
This study	0.225315
This study	0.463602
This study	0.223764
This study	0.312811
This study	0.173777
This study	-0.437507
This study	0.204243
This study	0.174535
This study	-0.277937
This study	0.230237
This study	0.213667
This study	0.256398
This study	0.135631
This study	0.232861
This study	0.227494
This study	0.157798
This study	-0.249605
This study	0.278372
This study	0.159426
This study	0.602815
This study	0.324171
This study	0.245453
This study	0.284904
This study	0.284128
This study	0.20501
This study	0.236343
This study	0.310305
This study	0.204294
This study	0.238632
This study	0.186255
This study	0.278519
This study	0.258321
This study	0.570234
This study	0.220275
This study	0.225526
This study	0.19221
This study	0.271168
This study	0.329455
This study	0.272421
This study	-0.220432
This study	0.176356
This study	0.189523
This study	0.289561
This study	0.226105
This study	0.325071
This study	0.174146
This study	0.471439
This study	0.288109
This study	0.293919
This study	0.302982
This study	0.420769
This study	0.198186
This study	0.361672
This study	0.394919
This study	0.288267
This study	-0.39871
This study	0.171822
This study	0.511367
This study	-0.372094
This study	0.369244
This study	-0.309026
This study	0.20709
This study	0.224167
This study	0.313666
This study	0.576289
This study	0.296522
This study	-0.284807
This study	0.414621
This study	0.240271
This study	0.186388
This study	0.184239
This study	0.215801
This study	0.64954
This study	0.213463
This study	0.19079
This study	0.166922
This study	-0.266736
This study	0.180061
This study	-0.203508
This study	0.348457
This study	0.230494
This study	0.165995
This study	0.327057
This study	0.298215
This study	0.357829
This study	0.274626
This study	-0.406494
This study	-0.299853
This study	0.123807
This study	0.511159
This study	-0.346643
This study	0.270489
This study	0.455585
This study	-0.255028
This study	0.202167
This study	-0.416111
This study	0.179666
This study	0.250139
This study	0.143797
This study	0.393348
This study	0.344114
This study	0.14286
This study	0.201148
This study	0.290713
This study	0.233358
This study	0.364667
This study	0.530477
This study	0.253704
This study	0.244637
This study	0.341058
This study	0.220158
This study	0.264679
This study	0.319674
This study	0.320765
This study	0.169526
This study	0.185573
This study	0.229215
This study	0.164392
This study	0.196536
This study	0.253342
This study	0.437677
This study	0.520623
This study	0.217021
This study	0.197099
This study	-0.18939
This study	0.222826
This study	0.1516
This study	-0.429985
This study	0.448785
This study	0.340943
This study	0.283174
This study	0.171868
This study	0.305522
This study	0.199821
This study	0.187186
This study	0.415766
This study	0.194916
This study	0.45895
This study	0.160095
This study	0.50214
This study	0.237137
This study	0.138064
This study	0.183411
This study	-0.213459
This study	0.188556
This study	0.258954
This study	0.361984
This study	0.183483
This study	0.262202
This study	0.205922
This study	0.351273
This study	0.306384
This study	0.273247
This study	0.206427
This study	0.507356
This study	0.16346
This study	0.232569
This study	0.200142
This study	-0.208298
This study	0.282758
This study	-0.425985
This study	0.202054
This study	0.501809
This study	-0.150636
This study	-0.247035
This study	-0.313475
This study	-0.34254
This study	0.195721
This study	0.242218
This study	0.296786
This study	-0.388779
This study	0.143716
This study	0.202959
This study	0.314201
This study	0.368999
This study	0.218964
This study	0.285779
This study	-0.324522
This study	0.189968
This study	0.213304
This study	0.243888
This study	0.363212
This study	0.168405
This study	-0.194374
This study	0.195104
This study	0.253496
This study	0.175343
This study	-0.202448
This study	0.210746
This study	0.261768
This study	0.227367
This study	0.291464
This study	-0.358989
This study	0.224239
This study	-0.160807
This study	0.224629
This study	0.251725
This study	0.175721
This study	0.296406
This study	-0.241162
This study	0.27825
This study	0.483448
This study	0.354478
This study	0.23877
This study	0.26911
This study	0.169686
This study	0.515138
This study	0.159447
This study	0.277122
This study	0.224611
This study	0.203557
This study	0.265902
This study	-0.494333
This study	0.266474
This study	-0.168161
This study	0.239495
This study	0.218043
This study	0.237109
This study	0.166137
This study	0.23293
This study	0.192718
This study	0.575089
This study	0.289862
This study	0.515545
This study	0.18931
This study	0.151725
This study	-0.334906
This study	0.173107
This study	0.376011
This study	0.299511
This study	-0.28319
This study	0.159197
This study	0.1841
This study	0.236031
This study	0.188624
This study	0.388717
This study	0.520794
This study	0.308812
This study	0.209643
This study	0.313681
This study	0.188282
This study	0.324747
This study	0.245492
This study	0.203444
This study	-0.146625
This study	0.170544
This study	0.265952
This study	0.226004
This study	0.333482
This study	0.36935
This study	0.307575
This study	0.382544
This study	0.224143
This study	0.180734
This study	-0.236154
This study	0.188247
This study	0.150785
This study	0.190062
This study	-0.181272
This study	0.178892
This study	0.317698
This study	0.176467
This study	0.190423
This study	0.168312
This study	0.171392
This study	0.204766
This study	0.378081
This study	0.219517
This study	0.22408
This study	-0.418721
This study	0.164948
This study	-0.140181
This study	0.242354
This study	-0.35169
This study	0.245032
This study	0.215661
This study	0.222104
This study	0.274555
This study	0.182498
This study	0.287212
This study	0.245849
This study	0.27059
This study	0.232916
This study	0.157686
This study	0.161639
This study	0.199102
This study	0.189269
This study	0.21581
This study	0.238294
This study	0.173976
This study	0.199516
This study	0.223545
This study	0.163541
This study	-0.492388
This study	-0.201198
This study	0.190963
This study	0.36904
This study	0.19893
This study	0.158427
This study	0.261464
This study	0.168548
This study	0.334037
This study	0.328477
This study	0.184212
This study	0.222151
This study	0.267377
This study	0.270432
This study	0.18424
This study	0.267352
This study	0.120064
This study	0.264711
This study	-0.493629
This study	0.172253
This study	0.22872
This study	-0.120417
This study	0.577239
This study	0.147065
This study	0.229299
This study	0.364915
This study	0.18139
This study	0.241347
This study	0.713601
This study	0.299744
This study	0.215114
This study	0.347793
This study	0.169804
This study	0.566813
This study	0.257037
This study	0.221035
This study	0.409844
This study	-0.215779
This study	0.282447
This study	0.232882
This study	0.117547
This study	0.276246
This study	0.262742
This study	0.20096
This study	0.242132
This study	0.169423
This study	0.158571
This study	0.270964
This study	0.332651
This study	0.228876
This study	0.312219
This study	0.321119
This study	0.291738
This study	0.284939
This study	0.349336
This study	0.160729
This study	0.205636
This study	0.222979
This study	0.201983
This study	-0.2856
This study	0.156554
This study	0.19066
This study	0.262308
This study	0.301058
This study	0.300806
This study	0.225374
This study	0.21587
This study	0.172912
This study	0.212537
This study	0.200394
This study	-0.256901
This study	0.263216
This study	0.157165
This study	0.253007
This study	0.193823
This study	0.482875
This study	0.188824
This study	0.491591
This study	0.170949
This study	0.169853
This study	0.269123
This study	0.494192
This study	0.264884
This study	0.233328
This study	0.404502
This study	0.260609
This study	0.27822
This study	0.276287
This study	0.242338
This study	0.256126
This study	0.333483
This study	0.197151
This study	0.377319
This study	0.173363
This study	0.193969
This study	0.223071
This study	0.318923
This study	0.217219
This study	0.266142
This study	0.51022
This study	0.249779
This study	0.18353
This study	0.233079
This study	0.183865
This study	0.247605
This study	0.201129
This study	-0.320372
This study	0.245861
This study	0.305214
This study	0.233186
This study	0.245218
This study	-0.362065
This study	0.26131
This study	0.517122
This study	0.200846
This study	0.13628
This study	0.196174
This study	-0.168261
This study	0.413407
This study	0.233946
This study	0.419624
This study	0.24837
This study	0.163863
This study	0.411732
This study	0.205842
This study	0.194142
This study	0.268242
This study	-0.158404
This study	0.3953
This study	0.193636
This study	-0.284576
This study	0.193779
This study	0.267158
This study	0.313059
This study	0.139243
This study	0.23456
This study	-0.309252
This study	0.230688
This study	0.227477
This study	0.326048
This study	0.276904
This study	0.440901
This study	0.287199
This study	0.158784
This study	0.16681
This study	0.217078
This study	0.172918
This study	0.308336
This study	0.259752
This study	0.226988
This study	0.252541
This study	0.45975
This study	0.324897
This study	0.174749
This study	0.256023
This study	0.323921
This study	-0.188802
This study	0.484486
This study	0.276065
This study	0.237198
This study	0.287813
This study	0.201258
This study	0.33534
This study	0.177337
This study	0.226099
This study	0.202962
This study	-0.19961
This study	0.22552
This study	0.146473
This study	0.185979
This study	0.274779
This study	0.303974
This study	0.244855
This study	0.217591
This study	0.19253
This study	0.276964
This study	0.257464
This study	0.230158
This study	0.169969
This study	0.261641
This study	0.275359
This study	0.141428
This study	0.540033
This study	0.308964
This study	0.3461
This study	0.221632
This study	0.200297
This study	0.299683
This study	0.187186
This study	0.253554
This study	-0.200272
This study	0.235022
This study	-0.260065
This study	0.249702
This study	-0.240502
This study	0.356194
This study	0.439121
This study	0.295235
This study	0.241431
This study	0.197114
This study	0.211257
This study	0.177963
This study	0.186403
This study	0.575343
This study	0.302292
This study	0.279476
This study	0.159218
This study	0.202361
This study	0.165871
This study	-0.244922
This study	0.159752
This study	0.196204
This study	0.178718
This study	0.252316
This study	0.263779
This study	0.226274
This study	-0.200619
This study	0.146238
This study	0.267357
This study	0.274509
This study	0.213718
This study	-0.299651
This study	0.165638
This study	0.198316
This study	0.248307
This study	0.494696
This study	0.273299
This study	0.399074
This study	0.458913
This study	0.194852
This study	0.204919
This study	0.257501
This study	0.241564
This study	0.332572
This study	0.276683
This study	0.287893
This study	0.34317
This study	0.15447
This study	0.276596
This study	0.280112
This study	0.224941
This study	0.255836
This study	0.286028
This study	0.181931
This study	0.192321
This study	-0.366199
This study	0.328613
This study	0.176008
This study	0.239891
This study	0.367543
This study	0.294455
This study	0.322283
This study	-0.258265
This study	0.251781
This study	0.224666
This study	-0.289719
This study	0.322986
This study	0.166262
This study	0.332875
This study	0.181435
This study	0.18993
This study	0.54505
This study	0.186826
This study	0.281393
This study	0.176895
This study	0.182989
This study	0.417761
This study	0.165267
This study	0.244821
This study	0.190375
This study	0.241482
This study	0.242734
This study	0.171554
This study	0.247508
This study	0.205865
This study	0.235262
This study	0.290874
This study	0.358173
This study	0.228541
This study	0.210919
This study	0.278474
This study	0.208879
This study	0.507211
This study	-0.378265
This study	0.579116
This study	0.198407
This study	0.264061
This study	0.169014
This study	0.18319
This study	-0.269683
This study	0.144317
This study	0.16131
This study	0.452143
This study	-0.247988
This study	0.389228
This study	-0.164809
This study	-0.160353
This study	0.234477
This study	0.179213
This study	0.303379
This study	0.276542
This study	-0.23245
This study	0.245176
This study	-0.321469
This study	0.261865
This study	0.291176
This study	0.253122
This study	0.186191
This study	0.258734
This study	0.222774
This study	-0.267363
This study	0.564582
This study	0.206056
This study	0.243562
This study	0.223403
This study	-0.303552
This study	0.381446
This study	0.158368
This study	-0.281524
This study	0.65159
This study	0.220167
This study	0.182414
This study	0.25352
This study	0.263505
This study	0.283058
This study	0.260695
This study	0.261053
This study	0.18169
This study	0.167172
This study	0.213969
This study	0.241818
This study	0.335029
This study	0.304041
This study	0.168008
This study	0.319167
This study	0.510959
This study	0.167176
This study	0.228703
This study	0.405146
This study	0.500609
This study	0.193517
This study	0.416252
This study	0.286273
This study	0.222757
This study	0.381743
This study	0.227627
This study	-0.163756
This study	0.322149
This study	0.171715
This study	0.29117
This study	0.499689
This study	0.219613
This study	0.207001
This study	0.25189
This study	0.217997
This study	0.294388
This study	0.295869
This study	0.227781
This study	0.167223
This study	0.294424
This study	0.205
This study	0.196815
This study	0.144586
This study	0.433211
This study	0.19208
This study	0.221062
This study	0.421229
This study	0.180086
This study	0.202991
This study	0.251125
This study	0.320095
This study	0.154324
This study	-0.319124
This study	0.314036
This study	0.262907
This study	0.242322
This study	0.208109
This study	0.257751
This study	-0.220478
This study	0.363518
This study	0.273188
This study	0.247795
This study	0.255954
This study	0.23933
This study	-0.286709
This study	-0.44095
This study	-0.333576
This study	0.332861
This study	0.127653
This study	0.23065
This study	0.175531
This study	0.310044
This study	0.203213
This study	0.405615
This study	0.164739
This study	0.235811
This study	0.299827
This study	0.180777
This study	0.343107
This study	0.15946
This study	0.463351
This study	0.222453
This study	0.248517
This study	0.21486
This study	0.241511
This study	0.256713
This study	0.249974
This study	0.365684
This study	0.464505
This study	-0.211237
This study	0.225796
This study	0.201331
This study	0.303657
This study	0.247008
This study	0.263648
This study	0.269783
This study	-0.210949
This study	0.161125
This study	0.235872
This study	0.167597
This study	0.395444
This study	0.134646
This study	-0.289393
This study	0.20201
This study	0.481008
This study	0.184423
This study	0.304359
This study	0.318922
This study	0.174254
This study	0.259925
This study	0.210092
This study	0.24334
This study	0.266329
This study	0.236866
This study	0.126478
This study	0.281826
This study	-0.302686
This study	-0.330566
This study	0.197806
This study	0.168497
This study	0.297354
This study	0.278982
This study	0.198101
This study	0.189443
This study	-0.155408
This study	0.206205
This study	0.251384
This study	0.26086
This study	0.164934
This study	0.229198
This study	0.219453
This study	0.27798
This study	0.165365
This study	0.131732
This study	-0.164547
This study	0.196128
This study	0.212816
This study	0.280632
This study	0.18171
This study	-0.206134
This study	0.211744
This study	0.260581
This study	0.172566
This study	0.313847
This study	0.483517
This study	0.198241
This study	0.268691
This study	-0.229388
This study	0.170014
This study	0.222955
This study	0.357241
This study	0.299431
This study	0.32702
This study	0.238871
This study	-0.265016
This study	0.267337
This study	0.185661
This study	0.174801
This study	0.370914
This study	0.211278
This study	0.261375
This study	0.447025
This study	0.223671
This study	0.20634
This study	0.602793
This study	0.222618
This study	0.255493
This study	0.169868
This study	-0.226332
This study	0.180414
This study	0.254874
This study	0.155928
This study	0.154461
This study	0.228108
This study	0.264274
This study	0.350855
This study	0.134052
This study	0.391969
This study	0.200127
This study	0.237765
This study	0.27151
This study	-0.214162
This study	0.222113
This study	0.209946
This study	0.151838
This study	0.191792
This study	0.262101
This study	0.53928
This study	0.348802
This study	0.245731
This study	0.219479
This study	0.301739
This study	0.193616
This study	0.12477
This study	0.243478
This study	0.252702
This study	0.348256
This study	0.345366
This study	0.232112
This study	0.241496
This study	0.375615
This study	0.20946
This study	0.246464
This study	0.369533
This study	0.210519
This study	0.366618
This study	0.184982
This study	0.207796
This study	0.235123
This study	0.3313
This study	0.462798
This study	0.169615
This study	0.242867
This study	0.2128
This study	0.267094
This study	0.245622
This study	0.512406
This study	0.203319
This study	0.219932
This study	0.229317
This study	0.221178
This study	0.134854
This study	0.286895
This study	0.295858
This study	0.180864
This study	0.154162
This study	0.195454
This study	0.191339
This study	-0.230134
This study	0.432711
This study	0.329894
This study	0.191731
This study	0.289472
This study	-0.291702
This study	0.218066
This study	-0.310795
This study	0.208814
This study	0.298968
This study	0.184806
This study	0.230583
This study	0.246694
This study	0.187409
This study	0.184317
This study	0.234636
This study	0.226985
This study	-0.248803
This study	0.105704
This study	0.547415
This study	0.257179
This study	0.225515
This study	-0.226141
This study	0.14827
This study	0.471114
This study	0.266741
This study	0.191414
This study	0.176741
This study	0.200203
This study	0.255207
This study	0.164152
This study	0.185995
This study	0.150209
This study	0.193898
This study	0.191633
This study	0.280767
This study	0.269274
This study	0.53057
This study	0.262817
This study	0.364437
This study	0.223533
This study	0.166568
This study	0.345076
This study	0.360092
This study	0.189228
This study	0.125062
This study	0.188677
This study	0.216307
This study	0.274168
This study	0.52056
This study	0.305253
This study	0.189996
This study	-0.49023
This study	0.340965
This study	0.269679
This study	0.171501
This study	0.205396
This study	0.159845
This study	0.299924
This study	0.187658
This study	0.156276
This study	0.476898
This study	-0.344915
This study	0.504278
This study	0.233802
This study	0.254531
This study	0.271454
This study	0.310649
This study	0.153578
This study	0.190958
This study	0.189265
This study	0.209357
This study	0.126776
This study	0.202649
This study	0.420444
This study	0.26955
This study	-0.275329
This study	0.295387
This study	0.214009
This study	-0.439658
This study	0.349081
This study	0.449753
This study	0.40068
This study	0.231592
This study	0.350967
This study	0.463036
This study	0.218465
This study	0.212011
This study	0.159903
This study	0.241789
This study	0.382952
This study	0.219648
This study	0.545896
This study	0.343476
This study	0.154377
This study	0.234789
This study	0.226778
This study	0.317767
This study	0.176052
This study	0.213688
This study	0.189449
This study	-0.184858
This study	0.332191
This study	0.150979
This study	0.265501
This study	0.173292
This study	0.170975
This study	0.1695
This study	0.41777
This study	0.197155
This study	0.178469
This study	0.289918
This study	0.273341
This study	0.166651
This study	0.301384
This study	0.299299
This study	0.237095
This study	0.198094
This study	0.333741
This study	0.254649
This study	-0.22041
This study	0.329605
This study	0.176981
This study	0.181649
This study	0.636691
This study	-0.481274
This study	0.543598
This study	0.175987
This study	-0.251389
This study	0.185128
This study	0.151699
This study	0.244288
This study	-0.165782
This study	0.192952
This study	0.186464
This study	0.174394
This study	0.141809
This study	0.204151
This study	0.162077
This study	0.261534
This study	0.261825
This study	0.252202
This study	-0.174364
This study	-0.193013
This study	0.22836
This study	0.190227
This study	0.438572
This study	0.449691
This study	0.224569
This study	0.286009
This study	0.180606
This study	0.181229
This study	0.225414
This study	0.196318
This study	0.269424
This study	0.198696
This study	0.351548
This study	-0.228143
This study	0.185735
This study	0.443353
This study	0.239839
This study	0.189628
This study	0.196882
This study	-0.291767
This study	0.206996
This study	0.241403
This study	0.137814
This study	0.465787
This study	0.196319
This study	-0.436261
This study	0.395866
This study	0.172554
This study	0.196457
This study	-0.35817
This study	-0.237783
This study	0.162381
This study	0.198144
This study	0.224069
This study	0.168007
This study	0.40076
This study	0.252855
This study	0.19264
This study	0.150523
This study	0.321089
This study	0.209194
This study	0.283468
This study	0.16835
This study	0.162268
This study	0.36816
This study	0.238166
This study	-0.183223
This study	0.241383
This study	0.315727
This study	0.125494
This study	0.618229
This study	0.437906
This study	0.224247
This study	0.274465
This study	0.205523
This study	0.213494
This study	0.340767
This study	0.165588
This study	0.442867
This study	0.204615
This study	0.287936
This study	0.2655
This study	0.16285
This study	-0.333086
This study	0.308922
This study	0.135128
This study	0.38225
This study	0.146819
This study	-0.291082
This study	0.194749
This study	0.173579
This study	0.173318
This study	-0.172015
This study	-0.182545
This study	0.220879
This study	0.195523
This study	0.269702
This study	0.291901
This study	0.199642
This study	0.17718
This study	0.379001
This study	-0.243438
This study	0.208436
This study	0.25472
This study	0.206229
This study	0.268586
This study	0.125658
This study	0.324858
This study	0.610808
This study	0.276857
This study	0.270376
This study	0.205337
This study	0.247683
This study	0.256401
This study	0.202988
This study	0.144812
This study	0.36976
This study	0.272781
This study	0.274969
This study	0.215053
This study	0.35911
This study	0.183291
This study	0.255652
This study	0.183426
This study	0.254852
This study	0.388871
This study	0.168038
This study	0.410016
This study	0.169991
This study	0.199752
This study	0.232905
This study	0.2917
This study	0.332834
This study	0.157283
This study	0.226044
This study	0.175543
This study	0.172059
This study	0.226522
This study	0.213769
This study	0.251012
This study	0.460457
This study	0.142392
This study	0.231209
This study	0.208168
This study	0.282603
This study	0.294503
This study	0.212818
This study	0.211856
This study	0.379012
This study	0.218477
This study	-0.212335
This study	0.149871
This study	0.218065
This study	0.176925
This study	0.208639
This study	-0.243235
This study	0.16406
This study	0.199009
This study	0.139218
This study	0.153672
This study	0.18529
This study	0.225341
This study	0.306755
This study	-0.302403
This study	0.579372
This study	0.163743
This study	0.202432
This study	0.21009
This study	0.291191
This study	0.236636
This study	0.170262
This study	-0.133947
This study	0.17352
This study	0.198594
This study	0.231467
This study	-0.216571
This study	0.177407
This study	0.278457
This study	0.142404
This study	0.158024
This study	0.350435
This study	-0.36384
This study	0.256171
This study	-0.242203
This study	0.23036
This study	0.296251
This study	0.156584
This study	0.18313
This study	0.194316
This study	-0.203695
This study	-0.339311
This study	0.233736
This study	0.389925
This study	0.213202
This study	0.256005
This study	-0.254595
This study	0.347803
This study	0.471544
This study	0.220278
This study	0.305813
This study	-0.213352
This study	-0.427288
This study	0.255661
This study	0.37377
This study	0.257929
This study	0.204016
This study	0.242413
This study	0.176294
This study	0.217161
This study	0.176956
This study	0.19358
This study	0.298329
This study	0.174312
This study	0.159527
This study	0.317873
This study	0.334838
This study	0.288805
This study	0.381893
This study	0.127253
This study	0.188006
This study	0.267964
This study	0.397638
This study	0.242272
This study	0.250122
This study	0.196082
This study	0.174225
This study	0.20639
This study	0.333859
This study	0.450893
This study	0.399794
This study	0.232909
This study	0.314676
This study	0.321976
This study	0.166361
This study	-0.21989
This study	0.152153
This study	0.165292
This study	0.349928
This study	0.258203
This study	-0.297738
This study	0.202662
This study	0.189681
This study	0.220943
This study	0.268211
This study	-0.149248
This study	0.41047
This study	0.259105
This study	0.463176
This study	0.344038
This study	0.347296
This study	0.139421
This study	0.310981
This study	0.138106
This study	0.197447
This study	0.226414
This study	0.363928
This study	0.202388
This study	0.192746
This study	0.17649
This study	0.237015
This study	0.218863
This study	0.191781
This study	-0.194847
This study	0.2227
This study	0.213005
This study	0.201622
This study	0.176802
This study	0.165549
This study	0.24907
This study	0.192544
This study	0.203174
This study	0.209923
This study	0.267707
This study	0.283638
This study	0.158078
This study	0.224973
This study	-0.179497
This study	0.288556
This study	0.23141
This study	0.231763
This study	0.218913
This study	0.168252
This study	0.184009
This study	0.262439
This study	0.205542
This study	0.141377
This study	0.124485
This study	0.225684
This study	0.199325
This study	0.224674
This study	0.14687
This study	-0.172616
This study	0.229311
This study	0.182965
This study	-0.337304
This study	0.165961
This study	0.236767
This study	0.237594
This study	-0.203849
This study	0.31822
This study	-0.259291
This study	0.261901
This study	0.17977
This study	0.15535
This study	0.183051
This study	0.214817
This study	0.16305
This study	0.246084
This study	0.258122
This study	0.352049
This study	0.212164
This study	0.2231
This study	0.246023
This study	0.152541
This study	0.167188
This study	0.284433
This study	0.215789
This study	0.129704
This study	0.379475
This study	-0.233603
This study	0.142106
This study	0.141113
This study	-0.251914
This study	0.376871
This study	0.536103
This study	0.326467
This study	0.29112
This study	-0.249108
This study	0.248928
This study	0.240999
This study	0.207246
This study	0.263018
This study	0.134325
This study	0.197358
This study	0.152333
This study	0.202495
This study	0.193337
This study	0.17387
This study	0.156662
This study	0.233901
This study	0.160743
This study	0.188021
This study	0.257778
This study	-0.286986
This study	0.276654
This study	0.23513
This study	0.157131
This study	0.578802
This study	0.309027
This study	0.217918
This study	0.228152
This study	0.171212
This study	0.507525
This study	0.155272
This study	0.221654
This study	0.259293
This study	-0.317525
This study	0.190791
This study	0.210525
This study	-0.190811
This study	0.167033
This study	0.187872
This study	0.20703
This study	-0.176287
This study	0.231011
This study	0.182004
This study	0.444934
This study	-0.196246
This study	0.178521
This study	0.20239
This study	0.199719
This study	0.200714
This study	0.224758
This study	0.484953
This study	0.154407
This study	0.218026
This study	0.324587
This study	0.294771
This study	0.320185
This study	0.361354
This study	0.166428
This study	0.157854
This study	0.231222
This study	0.260446
This study	0.175898
This study	0.201017
This study	0.199234
This study	0.193494
This study	0.158094
This study	0.285712
This study	0.405901
This study	0.213137
This study	0.429002
This study	0.170743
This study	0.248019
This study	0.236587
This study	0.174089
This study	-0.4239
This study	0.157868
This study	0.166148
This study	0.318285
This study	0.282564
This study	-0.342998
This study	0.482478
This study	0.215904
This study	0.235903
This study	0.37736
This study	-0.131738
This study	0.489755
This study	0.21751
This study	0.22313
This study	0.191941
This study	0.131966
This study	0.197305
This study	-0.259133
This study	0.282044
This study	0.379858
This study	0.520813
This study	0.178801
This study	0.201682
This study	0.277477
This study	0.191257
This study	0.173615
This study	0.258626
This study	0.167113
This study	0.18858
This study	0.317547
This study	-0.139305
This study	0.227237
This study	0.169919
This study	0.400306
This study	0.317956
This study	0.182173
This study	0.388744
This study	0.19703
This study	0.283048
This study	0.223317
This study	0.155315
This study	0.180839
This study	0.402845
This study	0.433179
This study	0.205074
This study	0.211034
This study	0.258519
This study	0.219123
This study	0.179175
This study	0.167152
This study	0.332522
This study	0.258007
This study	0.174889
This study	0.521341
This study	0.203737
This study	-0.186448
This study	0.224765
This study	0.256052
This study	-0.151546
This study	0.209799
This study	0.34086
This study	0.461667
This study	0.273274
This study	0.268151
This study	-0.237009
This study	0.301081
This study	0.190484
This study	0.147579
This study	0.314576
This study	0.252557
This study	0.24977
This study	0.221227
This study	0.306031
This study	0.147441
This study	0.208735
This study	0.237318
This study	-0.257098
This study	0.15635
This study	0.170259
This study	0.188166
This study	0.158992
This study	0.140312
This study	0.323071
This study	0.206691
This study	0.219662
This study	0.433706
This study	0.216372
This study	0.161584
This study	0.296904
This study	0.160054
This study	0.186281
This study	0.292244
This study	0.21554
This study	0.243204
This study	0.261376
This study	0.42224
This study	-0.251212
This study	0.253847
This study	0.168919
This study	0.183136
This study	-0.218175
This study	0.240298
This study	0.306498
This study	0.336734
This study	0.286807
This study	0.176563
This study	-0.257029
This study	0.327986
This study	0.181169
This study	0.242672
This study	0.246091
This study	0.192819
This study	0.312553
This study	0.374552
This study	0.180464
This study	0.493374
This study	0.208099
This study	0.182966
This study	0.24045
This study	0.140213
This study	-0.164729
This study	0.264756
This study	0.206427
This study	0.215793
This study	0.157168
This study	0.196082
This study	0.165923
This study	-0.2111
This study	0.240244
[truncated: 12,593 more rows]

## Sheet: ED_Fig_4c
element	z_score	p_value	permutations	alternative	observed	dataset
Fibroblast_LAD	3.1704	0.00497512	200	greater	461	Ma et al. 2014
Fibroblast_H3K9me3	9.9265	0.00497512	200	greater	378	Ma et al. 2014
ESC_H3K9me3	0.3749	0.402985	200	greater	441	Ma et al. 2014
ESC_LAD	-14.5444	0.00497512	200	less	90	Ma et al. 2014
Fibroblast_LAD	13.4863	0.00497512	200	greater	444	Lister et al. 2011
Fibroblast_H3K9me3	5.7425	0.00497512	200	greater	267	Lister et al. 2011
ESC_H3K9me3	6.9243	0.00497512	200	greater	465	Lister et al. 2011
ESC_LAD	-9.1106	0.00497512	200	less	92	Lister et al. 2011

## Sheet: ED_Fig_4d
Group	Zscore
Primary_fibroblasts	145.148
Lister_2011	43.6798
Ma 2014	73.1954
Promoters	-25.4761
Enhancers	-64.9732

## Sheet: ED_Fig_4e
RL1751_1771	RL1752_1772	RL1981	RL2351	RL2352	RL417	RL418	RL703	SRS004213	SRS114877	SRS606777	SRS606778	SRS606782	SRS606783	SRS606784	SRS606785	SRX026829	SRX026830	SRX026831	SRX026832
0.0901455	0.0729652	0.0711987	0.0555378	0.0484583	0.265373	0.24808	0.0677592	0.0368058	0.0779078	0.0617527	0.0911969	0.170524	0.0627191	0.177789	0.138284	0.314652	0.1356	0.188961	0.1744
0.279742	0.350973	0.322634	0.527575	0.335146	0.455776	0.750243	0.56919	0.417396	0.363911	0.397126	0.432902	0.372823	0.411195	0.401938	0.428312	0.539506	0.25953	0.380377	0.44931
0.35855	0.630134	0.65487	0.517397	0.652174	0.433892	0.180052	0.473437	0.521077	0.646141	0.465828	0.519733	0.442935	0.498673	0.273153	0.492663	0.541465	0.303796	0.230936	0.241444
0.10402	0.0950208	0.0534321	0.0948905	0.0317974	0.435446	0.250231	0.274415	0.0770263	0.08556	0.176041	0.231884	0.302552	0.105383	0.274202	0.220714	0.309948	0.120653	0.197237	0.357871
0.19407	0.664572	0.700202	0.619511	0.691356	0.208066	0.186739	0.230367	0.608786	0.662833	0.638862	0.639908	0.151629	0.390351	0.160729	0.378461	0.398921	0.157693	0.287547	0.333257
0.544009	0.189155	0.113032	0.232647	0.0818913	0.299954	0.225708	0.348798	0.0872881	0.151163	0.10636	0.106128	0.340245	0.193316	0.200389	0.176307	0.274557	0.17093	0.624292	0.398149
0.20839	0.0742306	0.064534	0.0724519	0.0403347	0.169768	0.222703	0.0815972	0.0467195	0.111879	0.0637326	0.078982	0.162346	0.212665	0.188879	0.219544	0.17358	0.0989226	0.0966956	0.100414
0.649321	0.555556	0.487396	0.529776	0.519916	0.621785	0.601322	0.574425	0.508734	0.312235	0.542723	0.560603	0.58254	0.527955	0.299797	0.555699	0.604943	0.574234	0.415401	0.439636
0.266526	0.536741	0.552056	0.504558	0.570658	0.244441	0.149486	0.282664	0.47103	0.521768	0.483761	0.481728	0.302306	0.40069	0.233014	0.451291	0.121475	0.246494	0.508919	0.476711
0.593673	0.598956	0.589397	0.536663	0.582955	0.607547	0.659195	0.536121	0.612655	0.563295	0.546868	0.592001	0.542104	0.527288	0.319523	0.327981	0.637657	0.670354	0.0939513	0.0979832
0.367327	0.330086	0.555585	0.274037	0.592254	0.511136	0.281566	0.223255	0.287806	0.319742	0.692563	0.669533	0.263808	0.30388	0.316049	0.263395	0.344834	0.384756	0.369079	0.429063
0.295067	0.494629	0.526856	0.447494	0.523992	0.256309	0.080756	0.462149	0.461789	0.475431	0.472061	0.465735	0.446374	0.391539	0.0795344	0.365309	0.514075	0.304094	0.270265	0.37534
0.351406	0.433543	0.414145	0.280305	0.358565	0.329787	0.111312	0.314019	0.369263	0.384147	0.417645	0.410838	0.390618	0.344288	0.0832808	0.324681	0.470772	0.305327	0.264245	0.372639
0.338709	0.605017	0.605351	0.564182	0.609514	0.513915	0.214129	0.504277	0.572149	0.558421	0.611218	0.611286	0.404399	0.589867	0.115238	0.589764	0.597345	0.640062	0.141628	0.205383
0.506228	0.532879	0.588444	0.592788	0.531324	0.363443	0.145946	0.601521	0.521427	0.361203	0.330128	0.553419	0.182189	0.301343	0.14136	0.297818	0.554487	0.567804	0.600886	0.653734
0.524218	0.19141	0.112453	0.149552	0.0593042	0.479306	0.455385	0.516578	0.0247986	0.110776	0.0978146	0.174581	0.121333	0.308646	0.095955	0.0817753	0.666007	0.631128	0.690308	0.626335
0.327255	0.604369	0.591501	0.526384	0.566921	0.400932	0.117533	0.532966	0.582524	0.521075	0.55258	0.589888	0.352886	0.546945	0.404231	0.520011	0.587749	0.565145	0.204647	0.460192
0.132917	0.146621	0.100063	0.11619	0.0583289	0.181536	0.139422	0.120297	0.0671697	0.0828322	0.0938166	0.0894098	0.144461	0.105336	0.154601	0.142007	0.218562	0.208973	0.222106	0.230482
0.504604	0.736726	0.699777	0.617363	0.708648	0.710854	0.676438	0.702783	0.633738	0.756987	0.719699	0.645872	0.70144	0.737596	0.121428	0.696326	0.585108	0.683335	0.702646	0.672245
0.1263	0.0833812	0.0864264	0.076839	0.0531065	0.348166	0.413228	0.0813414	0.0252782	0.0829445	0.0547611	0.0945285	0.187593	0.0648771	0.296305	0.0592484	0.467568	0.0998161	0.502339	0.490949
0.672606	0.713747	0.707992	0.582204	0.701937	0.558116	0.373069	0.615705	0.622783	0.69505	0.666967	0.633875	0.661736	0.604733	0.127489	0.596323	0.710492	0.780584	0.458526	0.126242
0.471141	0.541521	0.561165	0.46301	0.628225	0.412821	0.469897	0.4855	0.538459	0.509974	0.473542	0.460539	0.463474	0.449798	0.167981	0.414125	0.556499	0.656271	0.414269	0.488086
0.693939	0.0610924	0.433236	0.0994992	0.563997	0.47863	0.1343	0.599186	0.220547	0.077592	0.0266928	0.290973	0.250905	0.256293	0.0753455	0.41896	0.0740398	0.3616	0.104714	0.330197
0.0677455	0.49559	0.569589	0.445845	0.481605	0.288636	0.129661	0.439422	0.374594	0.424629	0.42589	0.443218	0.36383	0.451884	0.0808165	0.410106	0.118542	0.550396	0.119145	0.121361
0.555538	0.513173	0.593451	0.447169	0.468998	0.240704	0.177238	0.221198	0.529645	0.426977	0.486827	0.504327	0.199822	0.26592	0.0613931	0.0895808	0.128956	0.434923	0.112305	0.158193
0.52665	0.542218	0.569559	0.468653	0.595017	0.510883	0.461287	0.50775	0.487089	0.36243	0.506455	0.515101	0.506023	0.36836	0.356597	0.412747	0.553808	0.292995	0.240283	0.302663
0.143097	0.502005	0.504731	0.497407	0.477206	0.205623	0.143514	0.487351	0.471235	0.509587	0.402113	0.466658	0.498183	0.507944	0.491416	0.477816	0.235031	0.111749	0.118113	0.121381
0.731876	0.767375	0.702948	0.66623	0.71781	0.393116	0.189728	0.267857	0.696847	0.640381	0.725778	0.701304	0.589897	0.71995	0.527873	0.706801	0.486443	0.331265	0.143341	0.13748
0.675514	0.614259	0.609144	0.437253	0.582344	0.459336	0.382543	0.470808	0.617171	0.564592	0.532066	0.543688	0.470708	0.557045	0.104396	0.117324	0.652437	0.41348	0.369292	0.423349
0.823264	0.733128	0.715619	0.472379	0.674835	0.382781	0.286399	0.51789	0.759739	0.699445	0.595908	0.616504	0.634861	0.678328	0.344002	0.371958	0.751458	0.83779	0.642841	0.367365
0.772656	0.799762	0.766281	0.638814	0.773495	0.566825	0.550563	0.685309	0.695398	0.746292	0.762591	0.779487	0.740191	0.674517	0.453364	0.653564	0.757078	0.761015	0.152112	0.206176
0.75775	0.697165	0.778749	0.593549	0.745308	0.494471	0.406696	0.617951	0.740021	0.635079	0.715696	0.682538	0.748974	0.725075	0.362465	0.682248	0.783039	0.760258	0.126908	0.128193
0.733896	0.711718	0.794557	0.501547	0.755963	0.303608	0.312485	0.490296	0.676621	0.525821	0.583101	0.548118	0.643142	0.657593	0.471219	0.609168	0.733074	0.745884	0.348257	0.256153
0.80606	0.780568	0.755145	0.644813	0.758398	0.483743	0.380128	0.65753	0.730891	0.763639	0.769288	0.773701	0.72779	0.781307	0.513573	0.761492	0.794942	0.80614	0.326352	0.308029
0.828073	0.758857	0.740907	0.728507	0.765199	0.622721	0.410753	0.834174	0.779291	0.764658	0.782139	0.82052	0.822609	0.861004	0.299897	0.577576	0.83755	0.785719	0.609107	0.517959
0.725151	0.67951	0.733567	0.537124	0.693475	0.380675	0.212964	0.583514	0.670104	0.667539	0.592224	0.559899	0.592852	0.359872	0.540472	0.133181	0.738645	0.465479	0.12245	0.129686
0.106379	0.558674	0.534207	0.531491	0.517408	0.31224	0.373143	0.0878267	0.455964	0.244905	0.507562	0.490901	0.527611	0.315759	0.0957504	0.196801	0.108343	0.382055	0.114333	0.13629
0.145205	0.524344	0.484404	0.659254	0.461767	0.240096	0.375555	0.425792	0.481871	0.402672	0.467123	0.494651	0.1811	0.289862	0.178978	0.462103	0.198912	0.0836281	0.111762	0.146235
0.0873313	0.37693	0.307206	0.371592	0.212594	0.348934	0.360297	0.319834	0.159477	0.23339	0.183474	0.19439	0.30959	0.301898	0.322646	0.260665	0.385041	0.265155	0.109746	0.138306
0.184061	0.446131	0.383786	0.361052	0.331309	0.293304	0.193761	0.253863	0.457353	0.450804	0.438395	0.453723	0.406531	0.336014	0.223761	0.39068	0.103269	0.585973	0.468907	0.420358
0.294846	0.472685	0.481548	0.369863	0.47517	0.175941	0.289743	0.407538	0.420346	0.448061	0.429017	0.441506	0.145263	0.202729	0.156142	0.187382	0.151621	0.324604	0.104225	0.130253
0.108549	0.118467	0.0978019	0.379179	0.0544157	0.428944	0.51395	0.353893	0.0132828	0.0813816	0.162273	0.25378	0.275252	0.12842	0.281003	0.131982	0.380879	0.242421	0.356869	0.399982
0.40101	0.0653986	0.114375	0.121871	0.155073	0.372117	0.351397	0.315803	0.156001	0.0832323	0.0967166	0.295836	0.355562	0.305671	0.316512	0.299659	0.361941	0.422339	0.425524	0.437271

## Sheet: ED_Fig_4g_upper_left
37.149
14.6
9.31
5.259
4.86
3.057
2.908
2.224
2.023
1.776

## Sheet: ED_Fig_4g_upper_right
Sample	PC1	PC2	group	id	lab	background
SRR1561745_merge	-75.7408	8.18637	hESC	hESC-H9 (SRR1561745-7)	Smith	H9
RL2351_merge	-47.4296	3.84357	hESC	hESC-H9	Lister	H9
RL2352_merge	-69.7419	35.7053	hESC	hESC-MEL1	Lister	MEL1
SRS606777	-82.9364	2.8502	hESC	hESC-HESO7 (SRS606777)	Mitalipov	hESC_1
SRS606778	-81.2002	26.2647	hESC	hESC-HESO8 (SRS606778)	Mitalipov	hESC_2
SRS114877	-102.902	-54.9163	hESC	hESC-H9 (SRS114877)	Ecker	H9
SRS004213	-77.3296	-19.3302	hESC	hESC-H1 (GSM429321)	Ecker	H1
RL1751_1771	0.694292	25.5902	Primed-hiPSC	Primed-hiPSC-P26 (32F)	Lister	32F
RL417	26.2929	2.33764	Primed-hiPSC	Primed-hiPSC-P3 (32F)	Lister	32F
RL418	84.9741	-91.895	Primed-hiPSC	Primed-hiPSC-P10 (32F)	Lister	32F
RL703	-24.4475	-11.3532	Primed-hiPSC	Primed-hiPSC-P20 (38F)	Lister	38F
RL3061	59.6888	34.0846	TNT-hiPSC	TNT-hiPSC-B2-r1	Lister	32F
RL3062	58.2209	25.79	TNT-hiPSC	TNT-hiPSC-B2-r2	Lister	32F
RL3063	59.3695	30.377	TNT-hiPSC	TNT-hiPSC-B2-r3	Lister	32F
RL3064	62.6339	27.2677	TNT-hiPSC	TNT-hiPSC-B2-r4	Lister	32F
RL3065	99.6399	-103.466	TNT-hiPSC	TNT-hiPSC-B2-r5	Lister	32F
RL3066	62.7313	25.1305	TNT-hiPSC	TNT-hiPSC-B2-r6	Lister	32F
RL3067	75.3967	12.2229	Primed-hiPSC	Primed-hiPSC-B2-r1	Lister	32F
RL3068	91.7695	-35.1881	Primed-hiPSC	Primed-hiPSC-B2-r2	Lister	32F
RL3069	80.018	-4.07503	Primed-hiPSC	Primed-hiPSC-B2-r3	Lister	32F
RL3070	72.7977	-16.6012	Primed-hiPSC	Primed-hiPSC-B2-r4	Lister	32F
RL3071	74.2324	0.998951	Primed-hiPSC	Primed-hiPSC-B2-r5	Lister	32F
RL3072	75.5798	7.76786	Primed-hiPSC	Primed-hiPSC-B2-r6	Lister	32F
SRX026829	-40.8537	45.5515	Primed-hiPSC	hiPSC-IMR90 (SRX026829)	Ecker	IMR90
SRX026830	-42.9278	45.2647	Primed-hiPSC	hiPSC-FF-6-9 (SRX026830)	Ecker	FF
SRX026831	-30.0125	35.5652	Primed-hiPSC	hiPSC-FF-19-7 (SRX026831)	Ecker	FF
SRX026832	-29.3667	37.3435	Primed-hiPSC	hiPSC-FF-19-11 (SRX026832)	Ecker	FF
SRS606782	-101.202	-102.265	Primed-hiPSC	Primed-hiPSC (SRS606782)	Mitalipov	iPSC_S1
SRS606783	-116.841	-77.1637	Primed-hiPSC	Primed-hiPSC (SRS606783)	Mitalipov	iPSC_S2
RL1124	-30.0127	48.3614	TNT-hiPSC	TNT-hiPSC (32F)	Lister	32F
RL1125	-31.0952	35.7497	TNT-hiPSC	TNT-hiPSC (38F)	Lister	38F

## Sheet: ED_Fig_4g_lower_left
Sample	PC2	PC3	group	id	lab	background
SRR1561745_merge	8.18637	-53.9487	hESC	hESC-H9 (SRR1561745-7)	Smith	H9
RL2351_merge	3.84357	-46.0278	hESC	hESC-H9	Lister	H9
RL2352_merge	35.7053	-30.6442	hESC	hESC-MEL1	Lister	MEL1
SRS606777	2.8502	-35.5989	hESC	hESC-HESO7 (SRS606777)	Mitalipov	hESC_1
SRS606778	26.2647	-24.5667	hESC	hESC-HESO8 (SRS606778)	Mitalipov	hESC_2
SRS114877	-54.9163	-71.6099	hESC	hESC-H9 (SRS114877)	Ecker	H9
SRS004213	-19.3302	-34.0883	hESC	hESC-H1 (GSM429321)	Ecker	H1
RL1751_1771	25.5902	43.4636	Primed-hiPSC	Primed-hiPSC-P26 (32F)	Lister	32F
RL417	2.33764	31.7418	Primed-hiPSC	Primed-hiPSC-P3 (32F)	Lister	32F
RL418	-91.895	28.0627	Primed-hiPSC	Primed-hiPSC-P10 (32F)	Lister	32F
RL703	-11.3532	31.3403	Primed-hiPSC	Primed-hiPSC-P20 (38F)	Lister	38F
RL3061	34.0846	-26.2808	TNT-hiPSC	TNT-hiPSC-B2-r1	Lister	32F
RL3062	25.79	-17.1966	TNT-hiPSC	TNT-hiPSC-B2-r2	Lister	32F
RL3063	30.377	-26.451	TNT-hiPSC	TNT-hiPSC-B2-r3	Lister	32F
RL3064	27.2677	-25.1364	TNT-hiPSC	TNT-hiPSC-B2-r4	Lister	32F
RL3065	-103.466	-18.6877	TNT-hiPSC	TNT-hiPSC-B2-r5	Lister	32F
RL3066	25.1305	-19.4762	TNT-hiPSC	TNT-hiPSC-B2-r6	Lister	32F
RL3067	12.2229	-10.4692	Primed-hiPSC	Primed-hiPSC-B2-r1	Lister	32F
RL3068	-35.1881	4.00639	Primed-hiPSC	Primed-hiPSC-B2-r2	Lister	32F
RL3069	-4.07503	-3.20321	Primed-hiPSC	Primed-hiPSC-B2-r3	Lister	32F
RL3070	-16.6012	-1.21974	Primed-hiPSC	Primed-hiPSC-B2-r4	Lister	32F
RL3071	0.998951	5.04119	Primed-hiPSC	Primed-hiPSC-B2-r5	Lister	32F
RL3072	7.76786	0.588006	Primed-hiPSC	Primed-hiPSC-B2-r6	Lister	32F
SRX026829	45.5515	52.6185	Primed-hiPSC	hiPSC-IMR90 (SRX026829)	Ecker	IMR90
SRX026830	45.2647	47.8414	Primed-hiPSC	hiPSC-FF-6-9 (SRX026830)	Ecker	FF
SRX026831	35.5652	56.0093	Primed-hiPSC	hiPSC-FF-19-7 (SRX026831)	Ecker	FF
SRX026832	37.3435	54.7299	Primed-hiPSC	hiPSC-FF-19-11 (SRX026832)	Ecker	FF
SRS606782	-102.265	48.7752	Primed-hiPSC	Primed-hiPSC (SRS606782)	Mitalipov	iPSC_S1
SRS606783	-77.1637	35.2764	Primed-hiPSC	Primed-hiPSC (SRS606783)	Mitalipov	iPSC_S2
RL1124	48.3614	12.3276	TNT-hiPSC	TNT-hiPSC (32F)	Lister	32F
RL1125	35.7497	-7.21712	TNT-hiPSC	TNT-hiPSC (38F)	Lister	38F

## Sheet: ED_Fig_4g_lower_right
Sample	PC3	PC4	group	id	lab	background
SRR1561745_merge	-53.9487	1.87583	hESC	hESC-H9 (SRR1561745-7)	Smith	H9
RL2351_merge	-46.0278	16.723	hESC	hESC-H9	Lister	H9
RL2352_merge	-30.6442	34.5157	hESC	hESC-MEL1	Lister	MEL1
SRS606777	-35.5989	-5.77002	hESC	hESC-HESO7 (SRS606777)	Mitalipov	hESC_1
SRS606778	-24.5667	-10.5447	hESC	hESC-HESO8 (SRS606778)	Mitalipov	hESC_2
SRS114877	-71.6099	-3.59416	hESC	hESC-H9 (SRS114877)	Ecker	H9
SRS004213	-34.0883	-1.31492	hESC	hESC-H1 (GSM429321)	Ecker	H1
RL1751_1771	43.4636	68.8747	Primed-hiPSC	Primed-hiPSC-P26 (32F)	Lister	32F
RL417	31.7418	9.26425	Primed-hiPSC	Primed-hiPSC-P3 (32F)	Lister	32F
RL418	28.0627	23.1288	Primed-hiPSC	Primed-hiPSC-P10 (32F)	Lister	32F
RL703	31.3403	60.8966	Primed-hiPSC	Primed-hiPSC-P20 (38F)	Lister	38F
RL3061	-26.2808	-12.6196	TNT-hiPSC	TNT-hiPSC-B2-r1	Lister	32F
RL3062	-17.1966	-12.9467	TNT-hiPSC	TNT-hiPSC-B2-r2	Lister	32F
RL3063	-26.451	-14.2526	TNT-hiPSC	TNT-hiPSC-B2-r3	Lister	32F
RL3064	-25.1364	-13.9812	TNT-hiPSC	TNT-hiPSC-B2-r4	Lister	32F
RL3065	-18.6877	46.8484	TNT-hiPSC	TNT-hiPSC-B2-r5	Lister	32F
RL3066	-19.4762	-15.5327	TNT-hiPSC	TNT-hiPSC-B2-r6	Lister	32F
RL3067	-10.4692	-24.2917	Primed-hiPSC	Primed-hiPSC-B2-r1	Lister	32F
RL3068	4.00639	-9.11183	Primed-hiPSC	Primed-hiPSC-B2-r2	Lister	32F
RL3069	-3.20321	-20.2213	Primed-hiPSC	Primed-hiPSC-B2-r3	Lister	32F
RL3070	-1.21974	-6.82564	Primed-hiPSC	Primed-hiPSC-B2-r4	Lister	32F
RL3071	5.04119	-15.8617	Primed-hiPSC	Primed-hiPSC-B2-r5	Lister	32F
RL3072	0.588006	-22.678	Primed-hiPSC	Primed-hiPSC-B2-r6	Lister	32F
SRX026829	52.6185	-10.0329	Primed-hiPSC	hiPSC-IMR90 (SRX026829)	Ecker	IMR90
SRX026830	47.8414	-7.64003	Primed-hiPSC	hiPSC-FF-6-9 (SRX026830)	Ecker	FF
SRX026831	56.0093	-18.5633	Primed-hiPSC	hiPSC-FF-19-7 (SRX026831)	Ecker	FF
SRX026832	54.7299	-19.4006	Primed-hiPSC	hiPSC-FF-19-11 (SRX026832)	Ecker	FF
SRS606782	48.7752	-34.5711	Primed-hiPSC	Primed-hiPSC (SRS606782)	Mitalipov	iPSC_S1
SRS606783	35.2764	-36.3863	Primed-hiPSC	Primed-hiPSC (SRS606783)	Mitalipov	iPSC_S2
RL1124	12.3276	39.0882	TNT-hiPSC	TNT-hiPSC (32F)	Lister	32F
RL1125	-7.21712	14.9253	TNT-hiPSC	TNT-hiPSC (38F)	Lister	38F

## Sheet: ED_Fig_4h
Sample	group	id	lab	background	variable	value
SRR1561745_merge	hESC	hESC-H9 (SRR1561745-7)	Smith	H9	PC1	-75.7408
RL2351_merge	hESC	hESC-H9	Lister	H9	PC1	-47.4296
RL2352_merge	hESC	hESC-MEL1	Lister	MEL1	PC1	-69.7419
SRS606777	hESC	hESC-HESO7 (SRS606777)	Mitalipov	hESC_1	PC1	-82.9364
SRS606778	hESC	hESC-HESO8 (SRS606778)	Mitalipov	hESC_2	PC1	-81.2002
SRS114877	hESC	hESC-H9 (SRS114877)	Ecker	H9	PC1	-102.902
SRS004213	hESC	hESC-H1 (GSM429321)	Ecker	H1	PC1	-77.3296
RL1751_1771	Primed-hiPSC	Primed-hiPSC-P26 (32F)	Lister	32F	PC1	0.694292
RL417	Primed-hiPSC	Primed-hiPSC-P3 (32F)	Lister	32F	PC1	26.2929
RL418	Primed-hiPSC	Primed-hiPSC-P10 (32F)	Lister	32F	PC1	84.9741
RL703	Primed-hiPSC	Primed-hiPSC-P20 (38F)	Lister	38F	PC1	-24.4475
RL3061	TNT-hiPSC	TNT-hiPSC-B2-r1	Lister	32F	PC1	59.6888
RL3062	TNT-hiPSC	TNT-hiPSC-B2-r2	Lister	32F	PC1	58.2209
RL3063	TNT-hiPSC	TNT-hiPSC-B2-r3	Lister	32F	PC1	59.3695
RL3064	TNT-hiPSC	TNT-hiPSC-B2-r4	Lister	32F	PC1	62.6339
RL3065	TNT-hiPSC	TNT-hiPSC-B2-r5	Lister	32F	PC1	99.6399
RL3066	TNT-hiPSC	TNT-hiPSC-B2-r6	Lister	32F	PC1	62.7313
RL3067	Primed-hiPSC	Primed-hiPSC-B2-r1	Lister	32F	PC1	75.3967
RL3068	Primed-hiPSC	Primed-hiPSC-B2-r2	Lister	32F	PC1	91.7695
RL3069	Primed-hiPSC	Primed-hiPSC-B2-r3	Lister	32F	PC1	80.018
RL3070	Primed-hiPSC	Primed-hiPSC-B2-r4	Lister	32F	PC1	72.7977
RL3071	Primed-hiPSC	Primed-hiPSC-B2-r5	Lister	32F	PC1	74.2324
RL3072	Primed-hiPSC	Primed-hiPSC-B2-r6	Lister	32F	PC1	75.5798
SRX026829	Primed-hiPSC	hiPSC-IMR90 (SRX026829)	Ecker	IMR90	PC1	-40.8537
SRX026830	Primed-hiPSC	hiPSC-FF-6-9 (SRX026830)	Ecker	FF	PC1	-42.9278
SRX026831	Primed-hiPSC	hiPSC-FF-19-7 (SRX026831)	Ecker	FF	PC1	-30.0125
SRX026832	Primed-hiPSC	hiPSC-FF-19-11 (SRX026832)	Ecker	FF	PC1	-29.3667
SRS606782	Primed-hiPSC	Primed-hiPSC (SRS606782)	Mitalipov	iPSC_S1	PC1	-101.202
SRS606783	Primed-hiPSC	Primed-hiPSC (SRS606783)	Mitalipov	iPSC_S2	PC1	-116.841
RL1124	TNT-hiPSC	TNT-hiPSC (32F)	Lister	32F	PC1	-30.0127
RL1125	TNT-hiPSC	TNT-hiPSC (38F)	Lister	38F	PC1	-31.0952
SRR1561745_merge	hESC	hESC-H9 (SRR1561745-7)	Smith	H9	PC2	8.18637
RL2351_merge	hESC	hESC-H9	Lister	H9	PC2	3.84357
RL2352_merge	hESC	hESC-MEL1	Lister	MEL1	PC2	35.7053
SRS606777	hESC	hESC-HESO7 (SRS606777)	Mitalipov	hESC_1	PC2	2.8502
SRS606778	hESC	hESC-HESO8 (SRS606778)	Mitalipov	hESC_2	PC2	26.2647
SRS114877	hESC	hESC-H9 (SRS114877)	Ecker	H9	PC2	-54.9163
SRS004213	hESC	hESC-H1 (GSM429321)	Ecker	H1	PC2	-19.3302
RL1751_1771	Primed-hiPSC	Primed-hiPSC-P26 (32F)	Lister	32F	PC2	25.5902
RL417	Primed-hiPSC	Primed-hiPSC-P3 (32F)	Lister	32F	PC2	2.33764
RL418	Primed-hiPSC	Primed-hiPSC-P10 (32F)	Lister	32F	PC2	-91.895
RL703	Primed-hiPSC	Primed-hiPSC-P20 (38F)	Lister	38F	PC2	-11.3532
RL3061	TNT-hiPSC	TNT-hiPSC-B2-r1	Lister	32F	PC2	34.0846
RL3062	TNT-hiPSC	TNT-hiPSC-B2-r2	Lister	32F	PC2	25.79
RL3063	TNT-hiPSC	TNT-hiPSC-B2-r3	Lister	32F	PC2	30.377
RL3064	TNT-hiPSC	TNT-hiPSC-B2-r4	Lister	32F	PC2	27.2677
RL3065	TNT-hiPSC	TNT-hiPSC-B2-r5	Lister	32F	PC2	-103.466
RL3066	TNT-hiPSC	TNT-hiPSC-B2-r6	Lister	32F	PC2	25.1305
RL3067	Primed-hiPSC	Primed-hiPSC-B2-r1	Lister	32F	PC2	12.2229
RL3068	Primed-hiPSC	Primed-hiPSC-B2-r2	Lister	32F	PC2	-35.1881
RL3069	Primed-hiPSC	Primed-hiPSC-B2-r3	Lister	32F	PC2	-4.07503
RL3070	Primed-hiPSC	Primed-hiPSC-B2-r4	Lister	32F	PC2	-16.6012
RL3071	Primed-hiPSC	Primed-hiPSC-B2-r5	Lister	32F	PC2	0.998951
RL3072	Primed-hiPSC	Primed-hiPSC-B2-r6	Lister	32F	PC2	7.76786
SRX026829	Primed-hiPSC	hiPSC-IMR90 (SRX026829)	Ecker	IMR90	PC2	45.5515
SRX026830	Primed-hiPSC	hiPSC-FF-6-9 (SRX026830)	Ecker	FF	PC2	45.2647
SRX026831	Primed-hiPSC	hiPSC-FF-19-7 (SRX026831)	Ecker	FF	PC2	35.5652
SRX026832	Primed-hiPSC	hiPSC-FF-19-11 (SRX026832)	Ecker	FF	PC2	37.3435
SRS606782	Primed-hiPSC	Primed-hiPSC (SRS606782)	Mitalipov	iPSC_S1	PC2	-102.265
SRS606783	Primed-hiPSC	Primed-hiPSC (SRS606783)	Mitalipov	iPSC_S2	PC2	-77.1637
RL1124	TNT-hiPSC	TNT-hiPSC (32F)	Lister	32F	PC2	48.3614
RL1125	TNT-hiPSC	TNT-hiPSC (38F)	Lister	38F	PC2	35.7497
SRR1561745_merge	hESC	hESC-H9 (SRR1561745-7)	Smith	H9	PC3	-53.9487
RL2351_merge	hESC	hESC-H9	Lister	H9	PC3	-46.0278
RL2352_merge	hESC	hESC-MEL1	Lister	MEL1	PC3	-30.6442
SRS606777	hESC	hESC-HESO7 (SRS606777)	Mitalipov	hESC_1	PC3	-35.5989
SRS606778	hESC	hESC-HESO8 (SRS606778)	Mitalipov	hESC_2	PC3	-24.5667
SRS114877	hESC	hESC-H9 (SRS114877)	Ecker	H9	PC3	-71.6099
SRS004213	hESC	hESC-H1 (GSM429321)	Ecker	H1	PC3	-34.0883
RL1751_1771	Primed-hiPSC	Primed-hiPSC-P26 (32F)	Lister	32F	PC3	43.4636
RL417	Primed-hiPSC	Primed-hiPSC-P3 (32F)	Lister	32F	PC3	31.7418
RL418	Primed-hiPSC	Primed-hiPSC-P10 (32F)	Lister	32F	PC3	28.0627
RL703	Primed-hiPSC	Primed-hiPSC-P20 (38F)	Lister	38F	PC3	31.3403
RL3061	TNT-hiPSC	TNT-hiPSC-B2-r1	Lister	32F	PC3	-26.2808
RL3062	TNT-hiPSC	TNT-hiPSC-B2-r2	Lister	32F	PC3	-17.1966
RL3063	TNT-hiPSC	TNT-hiPSC-B2-r3	Lister	32F	PC3	-26.451
RL3064	TNT-hiPSC	TNT-hiPSC-B2-r4	Lister	32F	PC3	-25.1364
RL3065	TNT-hiPSC	TNT-hiPSC-B2-r5	Lister	32F	PC3	-18.6877
RL3066	TNT-hiPSC	TNT-hiPSC-B2-r6	Lister	32F	PC3	-19.4762
RL3067	Primed-hiPSC	Primed-hiPSC-B2-r1	Lister	32F	PC3	-10.4692
RL3068	Primed-hiPSC	Primed-hiPSC-B2-r2	Lister	32F	PC3	4.00639
RL3069	Primed-hiPSC	Primed-hiPSC-B2-r3	Lister	32F	PC3	-3.20321
RL3070	Primed-hiPSC	Primed-hiPSC-B2-r4	Lister	32F	PC3	-1.21974
RL3071	Primed-hiPSC	Primed-hiPSC-B2-r5	Lister	32F	PC3	5.04119
RL3072	Primed-hiPSC	Primed-hiPSC-B2-r6	Lister	32F	PC3	0.588006
SRX026829	Primed-hiPSC	hiPSC-IMR90 (SRX026829)	Ecker	IMR90	PC3	52.6185
SRX026830	Primed-hiPSC	hiPSC-FF-6-9 (SRX026830)	Ecker	FF	PC3	47.8414
SRX026831	Primed-hiPSC	hiPSC-FF-19-7 (SRX026831)	Ecker	FF	PC3	56.0093
SRX026832	Primed-hiPSC	hiPSC-FF-19-11 (SRX026832)	Ecker	FF	PC3	54.7299
SRS606782	Primed-hiPSC	Primed-hiPSC (SRS606782)	Mitalipov	iPSC_S1	PC3	48.7752
SRS606783	Primed-hiPSC	Primed-hiPSC (SRS606783)	Mitalipov	iPSC_S2	PC3	35.2764
RL1124	TNT-hiPSC	TNT-hiPSC (32F)	Lister	32F	PC3	12.3276
RL1125	TNT-hiPSC	TNT-hiPSC (38F)	Lister	38F	PC3	-7.21712
SRR1561745_merge	hESC	hESC-H9 (SRR1561745-7)	Smith	H9	PC4	1.87583
RL2351_merge	hESC	hESC-H9	Lister	H9	PC4	16.723
RL2352_merge	hESC	hESC-MEL1	Lister	MEL1	PC4	34.5157
SRS606777	hESC	hESC-HESO7 (SRS606777)	Mitalipov	hESC_1	PC4	-5.77002
SRS606778	hESC	hESC-HESO8 (SRS606778)	Mitalipov	hESC_2	PC4	-10.5447
SRS114877	hESC	hESC-H9 (SRS114877)	Ecker	H9	PC4	-3.59416
SRS004213	hESC	hESC-H1 (GSM429321)	Ecker	H1	PC4	-1.31492
RL1751_1771	Primed-hiPSC	Primed-hiPSC-P26 (32F)	Lister	32F	PC4	68.8747
RL417	Primed-hiPSC	Primed-hiPSC-P3 (32F)	Lister	32F	PC4	9.26425
RL418	Primed-hiPSC	Primed-hiPSC-P10 (32F)	Lister	32F	PC4	23.1288
RL703	Primed-hiPSC	Primed-hiPSC-P20 (38F)	Lister	38F	PC4	60.8966
RL3061	TNT-hiPSC	TNT-hiPSC-B2-r1	Lister	32F	PC4	-12.6196
RL3062	TNT-hiPSC	TNT-hiPSC-B2-r2	Lister	32F	PC4	-12.9467
RL3063	TNT-hiPSC	TNT-hiPSC-B2-r3	Lister	32F	PC4	-14.2526
RL3064	TNT-hiPSC	TNT-hiPSC-B2-r4	Lister	32F	PC4	-13.9812
RL3065	TNT-hiPSC	TNT-hiPSC-B2-r5	Lister	32F	PC4	46.8484
RL3066	TNT-hiPSC	TNT-hiPSC-B2-r6	Lister	32F	PC4	-15.5327
RL3067	Primed-hiPSC	Primed-hiPSC-B2-r1	Lister	32F	PC4	-24.2917
RL3068	Primed-hiPSC	Primed-hiPSC-B2-r2	Lister	32F	PC4	-9.11183
RL3069	Primed-hiPSC	Primed-hiPSC-B2-r3	Lister	32F	PC4	-20.2213
RL3070	Primed-hiPSC	Primed-hiPSC-B2-r4	Lister	32F	PC4	-6.82564
RL3071	Primed-hiPSC	Primed-hiPSC-B2-r5	Lister	32F	PC4	-15.8617
RL3072	Primed-hiPSC	Primed-hiPSC-B2-r6	Lister	32F	PC4	-22.678
SRX026829	Primed-hiPSC	hiPSC-IMR90 (SRX026829)	Ecker	IMR90	PC4	-10.0329
SRX026830	Primed-hiPSC	hiPSC-FF-6-9 (SRX026830)	Ecker	FF	PC4	-7.64003
SRX026831	Primed-hiPSC	hiPSC-FF-19-7 (SRX026831)	Ecker	FF	PC4	-18.5633
SRX026832	Primed-hiPSC	hiPSC-FF-19-11 (SRX026832)	Ecker	FF	PC4	-19.4006
SRS606782	Primed-hiPSC	Primed-hiPSC (SRS606782)	Mitalipov	iPSC_S1	PC4	-34.5711
SRS606783	Primed-hiPSC	Primed-hiPSC (SRS606783)	Mitalipov	iPSC_S2	PC4	-36.3863
RL1124	TNT-hiPSC	TNT-hiPSC (32F)	Lister	32F	PC4	39.0882
RL1125	TNT-hiPSC	TNT-hiPSC (38F)	Lister	38F	PC4	14.9253

[truncated: 1 more sheets: ED_Fig_4i]
