# Supplementary material for: Transient naive reprogramming corrects hiPS cells functionally and epigenetically
Source: Nature. 2023 Aug 16;620(7975):863–72. doi: 10.1038/s41586-023-06424-7 (PMC10447250; doi:10.1038/s41586-023-06424-7)
Supplement: Supplementary file 23 — Source Data Extended Data Fig. 5 [file 41586_2023_6424_MOESM23_ESM.xlsx]

## Sheet: ED_Fig_5a
RL415	RL702	RL417	RL418	RL1751_1771	RL703	RL1124	RL1125	RL936	RL937	RL837
0.528474	0.503546	0.538302	0.550439	0.961224	0.5325	0.624288	0.368557	0.241627	0.569072	0.860759
0.882653	0.863636	0.851468	0.874263	0.930328	0.921053	0.809224	0.632967	0.205882	0.932384	0.941349
0.530226	0.478477	0.453091	0.640678	0.666667	0.6451	0.533189	0.376636	0.133257	0.894512	0.537112
0.572212	0.905983	0.201065	0.533666	0.546117	0.0060423	0.333333	0.302961	0.00906344	0.227397	0.208226
0.595623	0.480315	0.544081	0.499576	0.548267	0.525959	0.547278	0.445855	0.0259459	0.593305	0.584123
0.626859	0.641441	0.748899	0.777924	0.96147	0.897218	0.663664	0.569863	0.92732	0.951818	0.954403
0.555556	0.497561	0.390815	0.393476	0.514381	0.380081	0.426087	0.383178	0.00376412	0.462637	0.46959
0.573048	0.577681	0.222689	0.414414	0.164912	0.378512	0.15625	0.185841	0.130699	0.0798771	0.280182
0.571839	0.648936	0.866279	0.797561	0.934363	0.935743	0.955032	0.9	0.778947	0.922807	0.926923
0.607306	0.616766	0.586149	0.543393	0.487619	0.62069	0.62916	0.512241	0.10066	0.658278	0.586207
0.607843	0.362963	0.665472	0.694323	0.546931	0.616327	0.496774	0.554745	0.130785	0.8529	0.955607
0.527019	0.333333	0.869961	0.699301	0.887173	0.878882	0.739601	0.763131	0.129395	0.874713	0.912477
0.49589	0.476378	0.613169	0.552941	0.725316	0.484211	0.644872	0.594714	0.231111	0.68066	0.398836
0.773552	0.78087	0.516693	0.854333	0.944231	0.866269	0.471815	0.464141	0.0569715	0.47086	0.919017
0.546645	0.438462	0.536885	0.512579	0.507338	0.89881	0.508495	0.494689	0.102273	0.621521	0.481876
0.486692	0.53012	0.209564	0.388707	0.361413	0.41651	0.214044	0.204096	0.0423341	0.224511	0.241279
0.578014	0.585366	0.397644	0.553517	0.590839	0.595989	0.390575	0.371182	0.0293333	0.403912	0.443155
0.497925	0.40411	0.626623	0.566802	0.666667	0.46123	0.496618	0.477905	0.0780255	0.582796	0.44293
0.572764	0.513369	0.565629	0.565097	0.658747	0.543033	0.440154	0.546552	0.129326	0.55116	0.521411
0.509306	0.741176	0.419072	0.490881	0.50497	0.605603	0.304752	0.28264	0.0645933	0.323017	0.209139
0.535061	0.371824	0.386648	0.454844	0.56734	0.135101	0.467413	0.552171	0.160714	0.455278	0.469921
0.629032	0.875	0.560229	0.577413	0.972693	0.893333	0.701911	0.457098	0.117647	0.882927	0.919561
0.574879	0.468293	0.639069	0.651446	0.782609	0.770833	0.674392	0.616719	0.440129	0.908735	0.931034
0.720211	0.698246	0.514286	0.606011	0.5861	0.711388	0.51262	0.609549	0.260259	0.543497	0.487945
0.512033	0.571765	0.50165	0.530457	0.496788	0.566568	0.453165	0.453988	0.00541126	0.521781	0.542929
0.581331	0.486945	0.446181	0.518886	0.607063	0.511883	0.486771	0.517472	0.10998	0.562808	0.45746
0.405975	0.576271	0.422287	0.575758	0.397959	0.847826	0.107872	0.173423	0.111498	0.213675	0.804167
0.388167	0.452096	0.588832	0.559345	0.747788	0.616147	0.564753	0.592988	0.266402	0.92722	0.952577
0.57833	0.381579	0.559705	0.61434	0.745156	0.439024	0.552962	0.516491	0.103248	0.551645	0.642295
0.591527	0.560914	0.525684	0.535454	0.909742	0.653416	0.501999	0.506001	0.155882	0.584574	0.875697
0.689573	0.531056	0.812565	0.899001	0.91543	0.916968	0.843179	0.827493	0.443894	0.936548	0.93038
0.0323034	0.0511364	0.0147059	0.0291139	0.0124113	0.0528455	0.0204545	0.0246769	0.0219092	0.00992908	0.0297297
0.110157	0.183333	0.201629	0.191265	0.210454	0.212598	0.200194	0.134	0.17292	0.246537	0.132102
0.0122087	0.00930233	0.00945626	0.0197044	0.00755287	0.0147059	0.0122349	0.012987	0.0159902	0.0138614	0.00625
0.0638298	0.0113636	0.0280971	0.0274262	0.0220994	0.0237389	0.0306407	0.027907	0.0282575	0.0257937	0.0123457
0.0925	0.0555556	0.0541272	0.0610687	0.0349127	0.0588235	0.0479705	0.0609756	0.0574257	0.0361111	0.0318627
0.242278	0.345324	0.344521	0.321363	0.454265	0.582593	0.34989	0.316003	0.411642	0.347628	0.332934
0.908514	0.866525	0.935176	0.939217	0.938985	0.959525	0.960302	0.939065	0.951606	0.955364	0.968961
0.895085	0.8725	0.907966	0.882521	0.938208	0.925926	0.938994	0.943032	0.929012	0.920475	0.935018
0.36036	0.568627	0.3963	0.252041	0.443038	0.574675	0.405473	0.415279	0.428227	0.511905	0.334258
0.191993	0.201987	0.156593	0.157988	0.190625	0.37092	0.238908	0.203297	0.168651	0.200426	0.157895
0.105017	0.0650888	0.0830124	0.0805369	0.0651956	0.148387	0.0751024	0.0712358	0.0767347	0.0685379	0.066487
0.0066335	0	0.0669014	0.0619308	0.129252	0.0884146	0.0654339	0.0546875	0.0969163	0.077381	0.0709877
0.965116	0.918103	0.94995	0.925926	0.93038	0.953532	0.949305	0.933884	0.959036	0.951271	0.941617
0.00773054	0.00790514	0.0378434	0.0240275	0.0215164	0.0380079	0.0290859	0.0373178	0.0215655	0.017842	0.0156413
0.181009	0.333333	0.280677	0.213609	0.402734	0.478621	0.276382	0.28754	0.371739	0.323171	0.225126
0.465116	0.454545	0.781193	0.798265	0.0932476	0.533569	0.327586	0.45933	0.572785	0.318182	0.778182
0.405172	0.255319	0.468085	0.708589	0.187755	0.57377	0.214493	0.320611	0.380567	0.228669	0.626943
0.0336967	0.0327869	0.0661922	0.0506823	0.0292553	0.0688259	0.0585366	0.0627615	0.0719603	0.0617409	0.0432544
0.618451	0.607981	0.823829	0.856209	0.902305	0.92562	0.791071	0.790157	0.256787	0.926497	0.894737
0.373913	0.333333	0.16358	0.0943396	0.00552486	0.0941176	0.138767	0.0804598	0.529801	0.0336134	0.0646766
0.703844	0.638889	0.900358	0.813411	0.934586	0.908658	0.882452	0.821982	0.865138	0.844316	0.911043
0.522541	0.390411	0.521257	0.411552	0.503297	0.545977	0.37386	0.433486	0.180523	0.44186	0.485915
0.33631	0.432432	0.519565	0.347181	0.565891	0.612637	0.384917	0.404896	0.185268	0.507722	0.433962
0.248756	0.108434	0.397638	0.369231	0.555556	0.385027	0.286207	0.328829	0.0507614	0.352564	0.351064
0.418269	0.384146	0.583643	0.471831	0.707763	0.852273	0.376147	0.508772	0.114458	0.587678	0.211765
0.114286	0.177966	0.385417	0.213333	0.454054	0.253846	0.205128	0.357143	0	0.261261	0.0941176
0.318021	0.393443	0.433453	0.345062	0.593657	0.392823	0.514457	0.541322	0.0921409	0.518171	0.482838
0.415144	0.350993	0.485149	0.3125	0.253165	0.288754	0.282486	0.334532	0.0875912	0.307692	0.292683
0.396896	0.285714	0.41055	0.404984	0.433715	0.453744	0.558052	0.629073	0.242991	0.56743	0.636678
0.318258	0.478261	0.500894	0.420775	0.951773	0.930962	0.706485	0.824818	0.433852	0.859216	0.836207
0.513015	0.649215	0.580875	0.595438	0.688391	0.563327	0.480293	0.546171	0.886534	0.57672	0.575269
0.490746	0.454769	0.618535	0.829367	0.873561	0.890319	0.778934	0.67617	0.888138	0.811188	0.529902
0.58924	0.473684	0.504592	0.485034	0.580871	0.515549	0.578094	0.590589	0.876078	0.531792	0.475573
0.646873	0.274112	0.212922	0.289755	0.659933	0.492605	0.325721	0.351413	0.0735586	0.274019	0.0665499
0.541254	0.415254	0.573529	0.514535	0.898438	0.914634	0.728814	0.450658	0.392086	0.618321	0.87451
0.215556	0.184896	0.0233236	0.0117647	0.0231023	0.0448143	0.019943	0.0357995	0.047486	0.0398458	0.0277228

## Sheet: ED_Fig_5b
Short_name	read_class	Category	State	n	.group
Day_0 (32F)	Discordant	Maternal germline ICR	Early	986	1
Day_0 (32F)	Discordant	Paternal germline ICR	Early	185	2
Day_0 (32F)	Discordant	Secondary ICR	Early	1413	3
Day_0 (32F)	Methylated	Maternal germline ICR	Early	2704	4
Day_0 (32F)	Methylated	Paternal germline ICR	Early	383	5
Day_0 (32F)	Methylated	Secondary ICR	Early	2502	6
Day_0 (32F)	Unmethylated	Maternal germline ICR	Early	2168	7
Day_0 (32F)	Unmethylated	Paternal germline ICR	Early	240	8
Day_0 (32F)	Unmethylated	Secondary ICR	Early	2882	9
Day_0 (38F)	Discordant	Maternal germline ICR	Early	276	10
Day_0 (38F)	Discordant	Paternal germline ICR	Early	69	11
Day_0 (38F)	Discordant	Secondary ICR	Early	562	12
Day_0 (38F)	Methylated	Maternal germline ICR	Early	325	13
Day_0 (38F)	Methylated	Paternal germline ICR	Early	38	14
Day_0 (38F)	Methylated	Secondary ICR	Early	377	15
Day_0 (38F)	Unmethylated	Maternal germline ICR	Early	342	16
Day_0 (38F)	Unmethylated	Paternal germline ICR	Early	31	17
Day_0 (38F)	Unmethylated	Secondary ICR	Early	651	18
Day_13_Naive (32F)	Discordant	Maternal germline ICR	Naive	2189	19
Day_13_Naive (32F)	Discordant	Paternal germline ICR	Naive	232	20
Day_13_Naive (32F)	Discordant	Secondary ICR	Naive	1881	21
Day_13_Naive (32F)	Methylated	Maternal germline ICR	Naive	1214	22
Day_13_Naive (32F)	Methylated	Paternal germline ICR	Naive	186	23
Day_13_Naive (32F)	Methylated	Secondary ICR	Naive	1530	24
Day_13_Naive (32F)	Unmethylated	Maternal germline ICR	Naive	3766	25
Day_13_Naive (32F)	Unmethylated	Paternal germline ICR	Naive	711	26
Day_13_Naive (32F)	Unmethylated	Secondary ICR	Naive	4390	27
Day_13_Primed (32F)	Discordant	Maternal germline ICR	Primed	1275	28
Day_13_Primed (32F)	Discordant	Paternal germline ICR	Primed	187	29
Day_13_Primed (32F)	Discordant	Secondary ICR	Primed	1600	30
Day_13_Primed (32F)	Methylated	Maternal germline ICR	Primed	2435	31
Day_13_Primed (32F)	Methylated	Paternal germline ICR	Primed	354	32
Day_13_Primed (32F)	Methylated	Secondary ICR	Primed	2416	33
Day_13_Primed (32F)	Unmethylated	Maternal germline ICR	Primed	2373	34
Day_13_Primed (32F)	Unmethylated	Paternal germline ICR	Primed	360	35
Day_13_Primed (32F)	Unmethylated	Secondary ICR	Primed	2951	36
Day_21_Naive (32F)	Discordant	Maternal germline ICR	Naive	1229	37
Day_21_Naive (32F)	Discordant	Paternal germline ICR	Naive	103	38
Day_21_Naive (32F)	Discordant	Secondary ICR	Naive	1458	39
Day_21_Naive (32F)	Methylated	Maternal germline ICR	Naive	983	40
Day_21_Naive (32F)	Methylated	Paternal germline ICR	Naive	114	41
Day_21_Naive (32F)	Methylated	Secondary ICR	Naive	1900	42
Day_21_Naive (32F)	Unmethylated	Maternal germline ICR	Naive	2136	43
Day_21_Naive (32F)	Unmethylated	Paternal germline ICR	Naive	323	44
Day_21_Naive (32F)	Unmethylated	Secondary ICR	Naive	2776	45
Day_21_Primed (32F)	Discordant	Maternal germline ICR	Primed	948	46
Day_21_Primed (32F)	Discordant	Paternal germline ICR	Primed	85	47
Day_21_Primed (32F)	Discordant	Secondary ICR	Primed	1111	48
Day_21_Primed (32F)	Methylated	Maternal germline ICR	Primed	1867	49
Day_21_Primed (32F)	Methylated	Paternal germline ICR	Primed	308	50
Day_21_Primed (32F)	Methylated	Secondary ICR	Primed	2387	51
Day_21_Primed (32F)	Unmethylated	Maternal germline ICR	Primed	1633	52
Day_21_Primed (32F)	Unmethylated	Paternal germline ICR	Primed	157	53
Day_21_Primed (32F)	Unmethylated	Secondary ICR	Primed	2285	54
Day_3 (32F)	Discordant	Maternal germline ICR	Early	807	55
Day_3 (32F)	Discordant	Paternal germline ICR	Early	170	56
Day_3 (32F)	Discordant	Secondary ICR	Early	1241	57
Day_3 (32F)	Methylated	Maternal germline ICR	Early	2406	58
Day_3 (32F)	Methylated	Paternal germline ICR	Early	329	59
Day_3 (32F)	Methylated	Secondary ICR	Early	2126	60
Day_3 (32F)	Unmethylated	Maternal germline ICR	Early	1849	61
Day_3 (32F)	Unmethylated	Paternal germline ICR	Early	201	62
Day_3 (32F)	Unmethylated	Secondary ICR	Early	2492	63
Day_7 (32F)	Discordant	Maternal germline ICR	Early	979	64
Day_7 (32F)	Discordant	Paternal germline ICR	Early	211	65
Day_7 (32F)	Discordant	Secondary ICR	Early	1379	66
Day_7 (32F)	Methylated	Maternal germline ICR	Early	2126	67
Day_7 (32F)	Methylated	Paternal germline ICR	Early	340	68
Day_7 (32F)	Methylated	Secondary ICR	Early	2081	69
Day_7 (32F)	Unmethylated	Maternal germline ICR	Early	2005	70
Day_7 (32F)	Unmethylated	Paternal germline ICR	Early	269	71
Day_7 (32F)	Unmethylated	Secondary ICR	Early	2335	72
Naive-hiPSC_P10 (32F)	Discordant	Maternal germline ICR	Naive	1101	73
Naive-hiPSC_P10 (32F)	Discordant	Paternal germline ICR	Naive	106	74
Naive-hiPSC_P10 (32F)	Discordant	Secondary ICR	Naive	1677	75
Naive-hiPSC_P10 (32F)	Methylated	Maternal germline ICR	Naive	220	76
Naive-hiPSC_P10 (32F)	Methylated	Paternal germline ICR	Naive	42	77
Naive-hiPSC_P10 (32F)	Methylated	Secondary ICR	Naive	1634	78
Naive-hiPSC_P10 (32F)	Unmethylated	Maternal germline ICR	Naive	4946	79
Naive-hiPSC_P10 (32F)	Unmethylated	Paternal germline ICR	Naive	881	80
Naive-hiPSC_P10 (32F)	Unmethylated	Secondary ICR	Naive	3914	81
Naive-hiPSC_P10 (38F)	Discordant	Maternal germline ICR	Naive	333	82
Naive-hiPSC_P10 (38F)	Discordant	Paternal germline ICR	Naive	49	83
Naive-hiPSC_P10 (38F)	Discordant	Secondary ICR	Naive	486	84
Naive-hiPSC_P10 (38F)	Methylated	Maternal germline ICR	Naive	122	85
Naive-hiPSC_P10 (38F)	Methylated	Paternal germline ICR	Naive	15	86
Naive-hiPSC_P10 (38F)	Methylated	Secondary ICR	Naive	288	87
Naive-hiPSC_P10 (38F)	Unmethylated	Maternal germline ICR	Naive	303	88
Naive-hiPSC_P10 (38F)	Unmethylated	Paternal germline ICR	Naive	61	89
Naive-hiPSC_P10 (38F)	Unmethylated	Secondary ICR	Naive	603	90
Naive-hiPSC_P3 (32F)	Discordant	Maternal germline ICR	Naive	1109	91
Naive-hiPSC_P3 (32F)	Discordant	Paternal germline ICR	Naive	91	92
Naive-hiPSC_P3 (32F)	Discordant	Secondary ICR	Naive	1491	93
Naive-hiPSC_P3 (32F)	Methylated	Maternal germline ICR	Naive	380	94
Naive-hiPSC_P3 (32F)	Methylated	Paternal germline ICR	Naive	60	95
Naive-hiPSC_P3 (32F)	Methylated	Secondary ICR	Naive	1688	96
Naive-hiPSC_P3 (32F)	Unmethylated	Maternal germline ICR	Naive	4259	97
Naive-hiPSC_P3 (32F)	Unmethylated	Paternal germline ICR	Naive	728	98
Naive-hiPSC_P3 (32F)	Unmethylated	Secondary ICR	Naive	3668	99
NtP-hiPSC_P12 (38F)	Discordant	Maternal germline ICR	NtP	622	100
NtP-hiPSC_P12 (38F)	Discordant	Paternal germline ICR	NtP	67	101
NtP-hiPSC_P12 (38F)	Discordant	Secondary ICR	NtP	628	102
NtP-hiPSC_P12 (38F)	Methylated	Maternal germline ICR	NtP	1833	103
NtP-hiPSC_P12 (38F)	Methylated	Paternal germline ICR	NtP	387	104
NtP-hiPSC_P12 (38F)	Methylated	Secondary ICR	NtP	1693	105
NtP-hiPSC_P12 (38F)	Unmethylated	Maternal germline ICR	NtP	1064	106
NtP-hiPSC_P12 (38F)	Unmethylated	Paternal germline ICR	NtP	27	107
NtP-hiPSC_P12 (38F)	Unmethylated	Secondary ICR	NtP	1512	108
NtP-hiPSC-P11 (32F)	Discordant	Maternal germline ICR	NtP	723	109
NtP-hiPSC-P11 (32F)	Discordant	Paternal germline ICR	NtP	96	110
NtP-hiPSC-P11 (32F)	Discordant	Secondary ICR	NtP	835	111
NtP-hiPSC-P11 (32F)	Methylated	Maternal germline ICR	NtP	652	112
NtP-hiPSC-P11 (32F)	Methylated	Paternal germline ICR	NtP	117	113
NtP-hiPSC-P11 (32F)	Methylated	Secondary ICR	NtP	3371	114
NtP-hiPSC-P11 (32F)	Unmethylated	Maternal germline ICR	NtP	2791	115
NtP-hiPSC-P11 (32F)	Unmethylated	Paternal germline ICR	NtP	346	116
NtP-hiPSC-P11 (32F)	Unmethylated	Secondary ICR	NtP	1554	117
NtP-hiPSC-P11 (38F)	Discordant	Maternal germline ICR	NtP	905	118
NtP-hiPSC-P11 (38F)	Discordant	Paternal germline ICR	NtP	104	119
NtP-hiPSC-P11 (38F)	Discordant	Secondary ICR	NtP	915	120
NtP-hiPSC-P11 (38F)	Methylated	Maternal germline ICR	NtP	2726	121
NtP-hiPSC-P11 (38F)	Methylated	Paternal germline ICR	NtP	425	122
NtP-hiPSC-P11 (38F)	Methylated	Secondary ICR	NtP	3676	123
NtP-hiPSC-P11 (38F)	Unmethylated	Maternal germline ICR	NtP	1579	124
NtP-hiPSC-P11 (38F)	Unmethylated	Paternal germline ICR	NtP	132	125
NtP-hiPSC-P11 (38F)	Unmethylated	Secondary ICR	NtP	1759	126
Primed-hiPSC-P10 (32F)	Discordant	Maternal germline ICR	Primed	1287	127
Primed-hiPSC-P10 (32F)	Discordant	Paternal germline ICR	Primed	110	128
Primed-hiPSC-P10 (32F)	Discordant	Secondary ICR	Primed	1095	129
Primed-hiPSC-P10 (32F)	Methylated	Maternal germline ICR	Primed	2682	130
Primed-hiPSC-P10 (32F)	Methylated	Paternal germline ICR	Primed	485	131
Primed-hiPSC-P10 (32F)	Methylated	Secondary ICR	Primed	3683	132
Primed-hiPSC-P10 (32F)	Unmethylated	Maternal germline ICR	Primed	1805	133
Primed-hiPSC-P10 (32F)	Unmethylated	Paternal germline ICR	Primed	225	134
Primed-hiPSC-P10 (32F)	Unmethylated	Secondary ICR	Primed	1841	135
Primed-hiPSC-P20 (38F)	Discordant	Maternal germline ICR	Primed	561	136
Primed-hiPSC-P20 (38F)	Discordant	Paternal germline ICR	Primed	61	137
Primed-hiPSC-P20 (38F)	Discordant	Secondary ICR	Primed	695	138
Primed-hiPSC-P20 (38F)	Methylated	Maternal germline ICR	Primed	1067	139
Primed-hiPSC-P20 (38F)	Methylated	Paternal germline ICR	Primed	183	140
Primed-hiPSC-P20 (38F)	Methylated	Secondary ICR	Primed	2323	141
Primed-hiPSC-P20 (38F)	Unmethylated	Maternal germline ICR	Primed	649	142
Primed-hiPSC-P20 (38F)	Unmethylated	Paternal germline ICR	Primed	44	143
Primed-hiPSC-P20 (38F)	Unmethylated	Secondary ICR	Primed	742	144
Primed-hiPSC-P26 (32F)	Discordant	Maternal germline ICR	Primed	766	145
Primed-hiPSC-P26 (32F)	Discordant	Paternal germline ICR	Primed	103	146
Primed-hiPSC-P26 (32F)	Discordant	Secondary ICR	Primed	790	147
Primed-hiPSC-P26 (32F)	Methylated	Maternal germline ICR	Primed	1819	148
Primed-hiPSC-P26 (32F)	Methylated	Paternal germline ICR	Primed	327	149
Primed-hiPSC-P26 (32F)	Methylated	Secondary ICR	Primed	2586	150
Primed-hiPSC-P26 (32F)	Unmethylated	Maternal germline ICR	Primed	749	151
Primed-hiPSC-P26 (32F)	Unmethylated	Paternal germline ICR	Primed	22	152
Primed-hiPSC-P26 (32F)	Unmethylated	Secondary ICR	Primed	1005	153
Primed-hiPSC-P3 (32F)	Discordant	Maternal germline ICR	Primed	1283	154
Primed-hiPSC-P3 (32F)	Discordant	Paternal germline ICR	Primed	132	155
Primed-hiPSC-P3 (32F)	Discordant	Secondary ICR	Primed	1310	156
Primed-hiPSC-P3 (32F)	Methylated	Maternal germline ICR	Primed	3004	157
Primed-hiPSC-P3 (32F)	Methylated	Paternal germline ICR	Primed	584	158
Primed-hiPSC-P3 (32F)	Methylated	Secondary ICR	Primed	3820	159
Primed-hiPSC-P3 (32F)	Unmethylated	Maternal germline ICR	Primed	2568	160
Primed-hiPSC-P3 (32F)	Unmethylated	Paternal germline ICR	Primed	313	161
Primed-hiPSC-P3 (32F)	Unmethylated	Secondary ICR	Primed	2804	162
TNT-hiPSC (32F)	Discordant	Maternal germline ICR	TNT	1234	163
TNT-hiPSC (32F)	Discordant	Paternal germline ICR	TNT	137	164
TNT-hiPSC (32F)	Discordant	Secondary ICR	TNT	1062	165
TNT-hiPSC (32F)	Methylated	Maternal germline ICR	TNT	2872	166
TNT-hiPSC (32F)	Methylated	Paternal germline ICR	TNT	541	167
TNT-hiPSC (32F)	Methylated	Secondary ICR	TNT	4019	168
TNT-hiPSC (32F)	Unmethylated	Maternal germline ICR	TNT	2525	169
TNT-hiPSC (32F)	Unmethylated	Paternal germline ICR	TNT	320	170
TNT-hiPSC (32F)	Unmethylated	Secondary ICR	TNT	2318	171
TNT-hiPSC (38F)	Discordant	Maternal germline ICR	TNT	991	172
TNT-hiPSC (38F)	Discordant	Paternal germline ICR	TNT	108	173
TNT-hiPSC (38F)	Discordant	Secondary ICR	TNT	1029	174
TNT-hiPSC (38F)	Methylated	Maternal germline ICR	TNT	2140	175
TNT-hiPSC (38F)	Methylated	Paternal germline ICR	TNT	416	176
TNT-hiPSC (38F)	Methylated	Secondary ICR	TNT	3043	177
TNT-hiPSC (38F)	Unmethylated	Maternal germline ICR	TNT	2194	178
TNT-hiPSC (38F)	Unmethylated	Paternal germline ICR	TNT	249	179
TNT-hiPSC (38F)	Unmethylated	Secondary ICR	TNT	1956	180

## Sheet: ED_Fig_5c
hESC-H9 (SRS114877)	TNT-hiPSC (32F)	TNT-hiPSC (38F)	Primed-hiPSC-P26 (32F)	hESC-H9-r1	Naive-hiPSC_P10 (32F)	Day_0 (32F)	Primed-hiPSC-P3 (32F)	Primed-hiPSC-P10 (32F)	Day_0 (38F)	Primed-hiPSC-P20 (38F)	NtP-hiPSC_P12 (38F)	Naive-hiPSC_P10 (38F)	NtP-hiPSC-P11 (32F)	NtP-hiPSC-P11 (38F)	hESC-HESO7 (SRS606777)
1	0.69295	0.69346	0.7765	0.68884	0.35501	0.41969	0.67773	0.62642	0.27563	0.66524	0.7268	0.36693	0.68277	0.66951	0.69475
0.69295	1	0.82288	0.74694	0.73605	0.43594	0.60725	0.84268	0.72787	0.42743	0.82521	0.76235	0.43653	0.86584	0.82985	0.83618
0.69346	0.82288	1	0.70879	0.72934	0.49858	0.60337	0.7983	0.72031	0.47982	0.76069	0.74902	0.51934	0.80616	0.82912	0.81137
0.7765	0.74694	0.70879	1	0.70493	0.29921	0.42185	0.71708	0.585	0.26933	0.72837	0.75036	0.31489	0.74226	0.69658	0.69961
0.68884	0.73605	0.72934	0.70493	1	0.41827	0.51285	0.71228	0.66796	0.40329	0.73908	0.79031	0.47486	0.7427	0.7243	0.71748
0.35501	0.43594	0.49858	0.29921	0.41827	1	0.52825	0.46954	0.57105	0.49877	0.45134	0.37336	0.77342	0.47912	0.42308	0.46683
0.41969	0.60725	0.60337	0.42185	0.51285	0.52825	1	0.57876	0.60812	0.84379	0.60979	0.48212	0.50259	0.59867	0.54675	0.60334
0.67773	0.84268	0.7983	0.71708	0.71228	0.46954	0.57876	1	0.79229	0.40655	0.78486	0.74941	0.48858	0.84681	0.8183	0.81799
0.62642	0.72787	0.72031	0.585	0.66796	0.57105	0.60812	0.79229	1	0.48356	0.72352	0.65046	0.64388	0.76567	0.73282	0.71571
0.27563	0.42743	0.47982	0.26933	0.40329	0.49877	0.84379	0.40655	0.48356	1	0.4711	0.33495	0.50038	0.4282	0.40441	0.45035
0.66524	0.82521	0.76069	0.72837	0.73908	0.45134	0.60979	0.78486	0.72352	0.4711	1	0.72785	0.4871	0.81523	0.77414	0.77491
0.7268	0.76235	0.74902	0.75036	0.79031	0.37336	0.48212	0.74941	0.65046	0.33495	0.72785	1	0.39591	0.75635	0.76072	0.75831
0.36693	0.43653	0.51934	0.31489	0.47486	0.77342	0.50259	0.48858	0.64388	0.50038	0.4871	0.39591	1	0.48926	0.47158	0.48301
0.68277	0.86584	0.80616	0.74226	0.7427	0.47912	0.59867	0.84681	0.76567	0.4282	0.81523	0.75635	0.48926	1	0.83026	0.81703
0.66951	0.82985	0.82912	0.69658	0.7243	0.42308	0.54675	0.8183	0.73282	0.40441	0.77414	0.76072	0.47158	0.83026	1	0.81402
0.69475	0.83618	0.81137	0.69961	0.71748	0.46683	0.60334	0.81799	0.71571	0.45035	0.77491	0.75831	0.48301	0.81703	0.81402	1

## Sheet: ED_Fig_5d
hESC-H9 (SRS114877)	TNT-hiPSC (32F)	TNT-hiPSC (38F)	Primed-hiPSC-P26 (32F)	hESC-H9-r1	Naive-hiPSC_P10 (32F)	Day_0 (32F)	Primed-hiPSC-P3 (32F)	Primed-hiPSC-P10 (32F)	Day_0 (38F)	Primed-hiPSC-P20 (38F)	NtP-hiPSC_P12 (38F)	Naive-hiPSC_P10 (38F)	NtP-hiPSC-P11 (32F)	NtP-hiPSC-P11 (38F)	hESC-HESO7 (SRS606777)	CGI
0.384615	0.516517	0.522822	0.694707	0.655879	0.214521	0.440514	0.369318	0.478261	0.666667	0.645125	0.458824	0.291667	0.352632	0.561983	0.371377	TRUE
0.951087	0.933594	0.902655	0.955307	0.908127	0.592593	0.749129	0.924699	0.830189	0.655914	0.887202	0.971014	0.467742	0.937853	0.879032	0.948276	FALSE
0.928571	0.875399	0.853175	0.90219	0.918854	0.634752	0.774704	0.918635	0.870968	0.784884	0.855918	0.882051	0.507576	0.874564	0.855469	0.944954	FALSE
0.915789	0.922807	0.894273	0.916335	0.92246	0.666667	0.86036	0.93	0.905473	0.75	0.892788	0.905556	0.555556	0.90604	0.882716	0.95122	FALSE
0.93299	0.898955	0.83004	0.882006	0.884477	0.446875	0.550186	0.838129	0.835088	0.685185	0.848866	0.862944	0.373737	0.825623	0.796748	0.843511	FALSE
0.881579	0.835878	0.844749	0.854342	0.824675	0.456522	0.442623	0.801394	0.668161	0.27193	0.854015	0.879433	0.443038	0.828571	0.85782	0.892308	FALSE
0.935115	0.85348	0.916667	0.891455	0.829091	0.517134	0.882129	0.856383	0.818421	0.816993	0.873211	0.955665	0.444444	0.9	0.890909	0.907643	FALSE
0.30916	0.3125	0.397351	0.361111	0.59375	0.116959	0.208531	0.341615	0.262172	0.133333	0.477612	0.506849	0.166667	0.232955	0.326829	0.215385	TRUE
0.875776	0.899497	0.860606	0.899306	0.743169	0.434555	0.85654	0.826715	0.844828	0.753846	0.88	0.903704	0.411111	0.889655	0.860963	0.886878	FALSE
0.9375	0.858696	0.816092	0.917073	0.866667	0.388889	0.72	0.871429	0.855932	0.757576	0.855491	0.878788	0.235294	0.876543	0.795181	0.854015	FALSE
0.941748	0.863636	0.838235	0.880597	0.78481	0.410596	0.662252	0.881443	0.760563	0.560606	0.842294	0.813953	0.333333	0.894309	0.854962	0.891156	FALSE
0.934426	0.857868	0.8	0.916067	0.8583	0.281081	0.709877	0.853061	0.804124	0.518519	0.852878	0.847826	0.409091	0.866197	0.88189	0.902098	FALSE
0.482517	0.556364	0.430464	0.586288	0.740458	0.178138	0.247788	0.358491	0.382979	0.308824	0.584946	0.330189	0.170732	0.323671	0.443787	0.381944	FALSE
0.485149	0.427203	0.415217	0.0222841	0.562724	0.0554493	0.141553	0.147752	0.17119	0.344	0.342105	0.178363	0.0116279	0.136842	0.261682	0.203774	TRUE
0.477407	0.580586	0.382114	0.186136	0.611111	0.149254	0.498551	0.486443	0.490667	0.75	0.627151	0.54065	0.291667	0.404826	0.631268	0.39562	TRUE
0.939759	0.841499	0.902098	0.906815	0.821277	0.310705	0.77628	0.83871	0.8125	0.736527	0.878294	0.873134	0.5	0.874101	0.905594	0.847645	FALSE
0.444196	0.611684	0.466844	0.773572	0.661318	0.108818	0.424069	0.512618	0.462466	0.62069	0.820998	0.540687	0.333333	0.435858	0.535526	0.361011	TRUE
0.628458	0.615866	0.696237	0.679487	0.70844	0.20614	0.336788	0.650108	0.497549	0.393939	0.655039	0.692641	0.252809	0.694969	0.6875	0.586873	FALSE
0.54717	0.719715	0.602524	0.778582	0.752475	0.248588	0.614925	0.721088	0.550633	0.55414	0.741935	0.648148	0.336134	0.706633	0.68254	0.731884	TRUE
0.666667	0.71875	0.831579	0.856061	0.775862	0.22314	0.54955	0.77686	0.585185	0.659091	0.70922	0.821918	0.270833	0.72	0.788618	0.747126	FALSE
0.526316	0.522449	0.621711	0.362573	0.560831	0.0738462	0.446483	0.560538	0.473404	0.401869	0.550827	0.611336	0.0869565	0.471642	0.627389	0.530837	TRUE
0.386707	0.444062	0.517134	0.185759	0.560924	0.0418605	0.403694	0.543636	0.43215	0.278689	0.512586	0.546053	0	0.395137	0.507317	0.458333	TRUE
0.34009	0.348101	0.446281	0.0070028	0.541735	0.014	0.349716	0.489465	0.41533	0.380435	0.42268	0.429333	0.119565	0.395631	0.434944	0.38088	TRUE
0.352	0.506361	0.483607	0.361423	0.545035	0.245902	0.356083	0.395954	0.355491	0.470588	0.523732	0.47549	0.486842	0.468439	0.518072	0.481383	TRUE
0.330097	0.629956	0.647668	0.367568	0.672131	0.223881	0.534031	0.553279	0.601852	0.546099	0.675192	0.72973	0.346667	0.666667	0.661765	0.579661	TRUE
0.932203	0.846535	0.826087	0.929412	0.867647	0.414286	0.611111	0.784615	0.769697	0.433333	0.89404	0.886364	0.342105	0.821138	0.873494	0.87574	FALSE
0.926829	0.869436	0.849138	0.90927	0.848635	0.580442	0.797583	0.868613	0.748252	0.628571	0.820408	0.92823	0.46789	0.885827	0.905109	0.88162	FALSE
0.319911	0.660566	0.577438	0.547684	0.495183	0.12275	0.397059	0.41681	0.491632	0.416667	0.624133	0.464286	0.109091	0.545205	0.553875	0.579399	TRUE
0.901961	0.846154	0.829268	0.923404	0.922078	0.448485	0.65625	0.857895	0.718391	0.616162	0.881188	0.957895	0.506173	0.858065	0.853403	0.833333	FALSE
0.916084	0.898649	0.868217	0.932806	0.911602	0.445026	0.792079	0.819588	0.835294	0.77381	0.883721	0.926829	0.333333	0.87	0.909836	0.837563	FALSE
0.484305	0.570881	0.604762	0.617391	0.592105	0.314159	0.483568	0.640625	0.578704	0.469136	0.742671	0.581633	0.230769	0.598485	0.5	0.605536	TRUE
0.944056	0.908629	0.901734	0.942308	0.864322	0.552764	0.726457	0.836364	0.754717	0.684783	0.898515	0.886598	0.588235	0.917355	0.832168	0.883721	FALSE
0.174757	0.601266	0.623616	0.615262	0.675978	0.250755	0.360902	0.561644	0.47619	0.416667	0.746009	0.64	0.491525	0.569378	0.723502	0.587591	TRUE
0.157895	0.584071	0.611486	0.573333	0.67036	0.236467	0.355556	0.531847	0.456274	0.416667	0.738397	0.627907	0.491525	0.566667	0.706667	0.575342	TRUE
0.25	0.527778	0.469388	0.309125	0.407801	0.0780142	0.331776	0.283537	0.371041	0.293478	0.466437	0.353659	0.27027	0.451807	0.464286	0.447712	TRUE
0.639456	0.430556	0.31768	0.529915	0.600768	0.0483871	0.0798479	0.189974	0.246835	0.217391	0.536496	0.516129	0	0.385542	0.34413	0.336406	TRUE
0.936842	0.878307	0.730337	0.83619	0.760766	0.237179	0.633621	0.668508	0.494505	0.5	0.780083	0.868613	0.344444	0.717514	0.658065	0.726776	FALSE
0.514019	0.623377	0.524793	0.31768	0.504873	0.268908	0.484127	0.520295	0.534799	0.527027	0.530154	0.646667	0.678571	0.596567	0.582031	0.587156	FALSE
0.371041	0.495671	0.457286	0.585366	0.456763	0.0306905	0.358491	0.450739	0.43956	0.356322	0.566946	0.529126	0.302326	0.583871	0.604502	0.41844	TRUE
0.8	0.809524	0.837838	0.875	0.894737	0.125	0.5	0.862069	0.851852	0.588235	0.941176	0.88	0.2	0.916667	0.8	0.875	FALSE
0.938017	0.865385	0.85461	0.903061	0.912664	0.419162	0.608187	0.822034	0.706231	0.642336	0.857143	0.866667	0.410256	0.882353	0.832461	0.824615	FALSE
0.852632	0.802885	0.812865	0.943262	0.914141	0.343195	0.683168	0.78341	0.733333	0.607843	0.839535	0.865546	0.392857	0.796296	0.756906	0.8	FALSE
0.839779	0.784884	0.783333	0.897059	0.877604	0.349138	0.597826	0.75	0.624506	0.451087	0.80756	0.89726	0.39726	0.756839	0.715254	0.732342	FALSE
0.564792	0.489474	0.528604	0.428854	0.735945	0.105392	0.238189	0.343648	0.383721	0.386364	0.648523	0.656151	0.139896	0.365344	0.559748	0.26129	TRUE
0.231608	0.326531	0.302691	0.226345	0.300948	0.0933661	0.361556	0.326653	0.248047	0.614035	0.446524	0.271137	0.157025	0.451149	0.289855	0.284483	TRUE
0.171946	0.475	0.248201	0.494737	0.384191	0.148282	0.368317	0.324675	0.255319	0.368098	0.491603	0.210843	0.0701754	0.356522	0.324268	0.366197	TRUE
0.71	0.716578	0.742188	0.758209	0.789916	0.386207	0.469613	0.661616	0.684848	0.515625	0.749347	0.688073	0.5	0.605042	0.741379	0.586854	FALSE
0.84	0.84739	0.873016	0.903614	0.813559	0.619565	0.713542	0.872247	0.870466	0.590361	0.865546	0.820312	0.637931	0.826733	0.850877	0.943878	FALSE
0.945946	0.93662	0.926108	0.93032	0.91716	0.625	0.814126	0.945763	0.879518	0.707792	0.901701	0.945652	0.57485	0.955556	0.97417	0.964286	FALSE
0.268012	0.428008	0.510563	0.632877	0.610018	0.29803	0.465228	0.469136	0.463068	0.622449	0.702791	0.588448	0.210938	0.356354	0.435897	0.377841	TRUE
0.142123	0.331797	0.252959	0.331653	0.281768	0.0823864	0.28164	0.314456	0.311037	0.296667	0.462428	0.246253	0.0116959	0.283401	0.230909	0.219577	TRUE
0.609137	0.713389	0.710602	0.448837	0.493103	0.305389	0.660606	0.691877	0.731618	0.733333	0.76699	0.617347	0.25	0.725926	0.745819	0.69589	TRUE
0.186508	0.487113	0.462046	0.166667	0.489224	0.088685	0.288783	0.383966	0.458065	0.473684	0.525	0.160305	0.311475	0.393665	0.459384	0.412613	TRUE
0.877551	0.8	0.855422	0.894737	0.853448	0.381818	0.669565	0.855932	0.822034	0.6	0.808511	0.906667	0.259259	0.84375	0.897436	0.80916	FALSE
0.829787	0.778571	0.75	0.794118	0.789062	0.24581	0.79235	0.642857	0.709924	0.793103	0.852174	0.822785	0.346154	0.765306	0.775281	0.77957	FALSE
0.764881	0.523026	0.684729	0.71733	0.658672	0.158696	0.442308	0.674603	0.505495	0.581006	0.755587	0.506369	0.28481	0.670918	0.620278	0.508637	TRUE
0.426573	0.449412	0.449468	0.218524	0.528571	0.0801782	0.296104	0.471014	0.46729	0.311111	0.526241	0.572917	0.3125	0.525692	0.612546	0.540625	TRUE
0.852941	0.848276	0.764331	0.845528	0.71028	0.548387	0.711957	0.847619	0.763819	0.638889	0.830303	0.858974	0.185185	0.806452	0.805755	0.825688	FALSE
0.755814	0.858657	0.861111	0.895349	0.848592	0.55102	0.75	0.903846	0.808581	0.756098	0.848073	0.844311	0.507353	0.864035	0.812261	0.804781	FALSE
0.829932	0.788732	0.797688	0.829787	0.823834	0.53125	0.587097	0.831731	0.692308	0.621622	0.779359	0.807692	0.32	0.835821	0.696429	0.821293	FALSE
0.611399	0.700565	0.615385	0.539039	0.633205	0.137195	0.470175	0.614078	0.514469	0.389381	0.722871	0.677686	0.340909	0.555556	0.678862	0.631236	TRUE
0.873684	0.917476	0.934066	0.96114	0.858369	0.44958	0.898477	0.956349	0.876777	0.811594	0.944591	0.901515	0.550562	0.922078	0.943089	0.881988	FALSE
0.476608	0.478652	0.587361	0.267823	0.49429	0.0734967	0.41369	0.617225	0.446203	0.475806	0.65736	0.457265	0.4	0.406162	0.650847	0.552381	TRUE
0.787755	0.557562	0.695925	0.752492	0.710602	0.175953	0.452685	0.595376	0.604167	0.516245	0.702744	0.781116	0.321053	0.715026	0.721022	0.617949	TRUE
0.973545	0.927136	0.916067	0.927767	0.875223	0.522968	0.85	0.889251	0.831461	0.807692	0.886323	0.917355	0.497207	0.920259	0.890869	0.88417	TRUE
0.546703	0.75419	0.677305	0.525217	0.590909	0.405145	0.597727	0.628571	0.66747	0.698413	0.768916	0.680556	0.372093	0.702381	0.613636	0.681614	TRUE
0.944134	0.919831	0.909091	0.947248	0.871972	0.572491	0.768519	0.897727	0.82659	0.694737	0.92827	0.944828	0.6	0.891156	0.936508	0.892308	FALSE
0.939502	0.898219	0.849432	0.930233	0.858268	0.450363	0.710183	0.862471	0.772834	0.698225	0.870968	0.909836	0.300885	0.860406	0.87381	0.879357	FALSE
0.912134	0.896552	0.876761	0.920513	0.86166	0.329861	0.728358	0.884726	0.774908	0.631016	0.878676	0.905263	0.418919	0.825503	0.895028	0.899676	FALSE
0.00606061	0.537671	0.435511	0.0046729	0.032175	0.00772798	0.351005	0.301471	0.299456	0.336364	0.391089	0.0744681	0.175676	0.441379	0.454969	0.468397	TRUE
0.483607	0.664731	0.629191	0.523707	0.469027	0.1341	0.625688	0.53012	0.561983	0.5	0.688588	0.542787	0.121053	0.637275	0.67423	0.527692	TRUE
0.410112	0.679435	0.634091	0.581081	0.659619	0.145833	0.442593	0.536723	0.477083	0.454976	0.607407	0.542435	0.203008	0.585664	0.697842	0.513566	TRUE
0.0506329	0.491007	0.373711	0.0812721	0.0938166	0.0415094	0.361789	0.286538	0.273279	0.40458	0.32882	0.129371	0.0990099	0.207283	0.473418	0.359168	TRUE
0.143443	0.384946	0.298413	0.370798	0.0714286	0.0163488	0.154341	0.221429	0.227011	0.0493274	0.413665	0.0759494	0.0127389	0.214085	0.152632	0.244009	TRUE
0.377622	0.380723	0.372385	0.28526	0.250474	0.22963	0.198895	0.41136	0.293307	0.348101	0.491525	0.285354	0.401709	0.366366	0.425258	0.369888	TRUE
0.335526	0.362613	0.360656	0.264556	0.228261	0.214797	0.183024	0.391304	0.281609	0.343949	0.481429	0.272277	0.4	0.357988	0.417526	0.313505	TRUE
0.333333	0.362416	0.359918	0.263479	0.226619	0.213777	0.18254	0.390651	0.280534	0.343949	0.481429	0.27027	0.4	0.357988	0.415385	0.311502	TRUE
0.316498	0.353741	0.356846	0.256674	0.21755	0.207729	0.176471	0.387205	0.272201	0.337662	0.474453	0.263027	0.392857	0.351351	0.40625	0.303716	TRUE
0.929775	0.881119	0.885	0.903333	0.926778	0.456853	0.833333	0.834499	0.792711	0.769231	0.880399	0.922807	0.614583	0.854839	0.893293	0.867173	TRUE
0.236413	0.683099	0.605985	0.353096	0.319149	0.20045	0.612903	0.515091	0.507973	0.378049	0.778689	0.21608	0.422222	0.620339	0.689189	0.626834	TRUE
0.824742	0.780952	0.787234	0.761062	0.75	0.299363	0.614286	0.662651	0.655172	0.461538	0.76259	0.841463	0.3	0.686441	0.745902	0.775	FALSE
0.236994	0.626638	0.553699	0.268398	0.175197	0.132132	0.53125	0.613226	0.540698	0.52381	0.437956	0.433884	0.179487	0.498316	0.578947	0.583501	TRUE
0.947368	0.876471	0.890756	0.913621	0.947581	0.605882	0.803922	0.805556	0.768786	0.791045	0.874172	0.90566	0.413793	0.879195	0.885906	0.881944	FALSE
0.95	0.8	0.85022	0.902778	0.81448	0.169399	0.657459	0.788991	0.679775	0.560284	0.816092	0.8	0.324561	0.785714	0.863636	0.819876	FALSE
0.80597	0.8125	0.69163	0.934066	0.737557	0.311538	0.596091	0.804965	0.691525	0.47619	0.749319	0.828054	0.26506	0.754902	0.738095	0.756863	FALSE
0.644231	0.730964	0.71831	0.937799	0.708661	0.382979	0.410628	0.760766	0.687898	0.247788	0.685714	0.78022	0.425287	0.785276	0.796407	0.76129	FALSE
0.936416	0.915493	0.898477	0.947802	0.815331	0.512821	0.855556	0.880952	0.83871	0.543478	0.907357	0.950355	0.5	0.9	0.889535	0.917857	TRUE
0.876289	0.857143	0.868852	0.919872	0.819095	0.289017	0.71066	0.880829	0.793103	0.696203	0.853535	0.86	0.448718	0.883929	0.86087	0.844037	FALSE
0.913947	0.897129	0.934383	0.925043	0.845455	0.455635	0.852632	0.907923	0.843091	0.694779	0.889217	0.927966	0.475962	0.911672	0.911854	0.882199	FALSE
0.061674	0.457831	0.348754	0.203753	0.380306	0.0409357	0.233108	0.231602	0.109415	0.375	0.372244	0.0710059	0.0224719	0.293617	0.328402	0.349282	FALSE
1	0.855556	0.82	0.912698	0.708333	0.186047	0.5	0.857143	0.607595	0.344262	0.80137	0.864865	0.34375	0.90625	0.928571	0.83871	FALSE
0.925	0.926714	0.868794	0.922481	0.786982	0.211429	0.660428	0.850704	0.765823	0.47619	0.851852	0.824219	0.313953	0.838951	0.828467	0.858407	FALSE
0.681818	0.826772	0.85	0.849558	0.792683	0.206897	0.5	0.791667	0.565891	0.5	0.758621	0.771084	0.25	0.765217	0.725191	0.778626	FALSE
0.880952	0.833333	0.726027	0.899441	0.761364	0.325843	0.58427	0.824561	0.73913	0.633333	0.796407	0.877551	0.357143	0.75	0.807018	0.855422	FALSE
0.957447	0.875	0.875	0.93299	0.840237	0.306931	0.726415	0.834711	0.808036	0.550459	0.871369	0.944954	0.304878	0.86875	0.869565	0.848649	FALSE
0.830769	0.816712	0.796226	0.835544	0.838346	0.328859	0.736842	0.8	0.662857	0.795455	0.862385	0.836364	0.415584	0.73913	0.781481	0.836207	TRUE
0.54047	0.498024	0.549898	0.722565	0.587444	0.100515	0.388262	0.498765	0.402703	0.385417	0.51634	0.498182	0.118812	0.579812	0.583158	0.458252	TRUE
0.946108	0.93643	0.92629	0.94955	0.918681	0.303523	0.868493	0.928339	0.864198	0.804	0.930672	0.941667	0.565	0.905941	0.897368	0.894118	FALSE
0.934524	0.881757	0.916667	0.93617	0.90795	0.6	0.786667	0.844156	0.761404	0.734568	0.876081	0.892655	0.586957	0.9	0.916667	0.920635	FALSE
0.428571	0.556474	0.547619	0.48926	0.501859	0.131016	0.402367	0.501597	0.4	0.26506	0.651163	0.529801	0.24	0.587963	0.677419	0.615607	FALSE
0.97351	0.872054	0.803922	0.949339	0.865014	0.242152	0.553488	0.796992	0.67757	0.38565	0.79235	0.958333	0.327434	0.808163	0.826241	0.799065	TRUE
0.144543	0.5	0.488636	0.24878	0.290411	0.109827	0.329114	0.290801	0.327456	0.281818	0.604839	0.225275	0.0759494	0.39934	0.5125	0.505263	TRUE
0.12938	0.490814	0.479058	0.191201	0.201657	0.0986667	0.357988	0.301136	0.314685	0.304348	0.588008	0.221154	0.0722892	0.407186	0.526437	0.497608	TRUE
0.333333	0.402597	0.428571	0.781395	0.588571	0.127907	0.376623	0.458599	0.338235	0.666667	0.64497	0.814815	0.0344828	0.611111	0.545455	0.554455	TRUE
0.163934	0.574286	0.60678	0.336673	0.268657	0.111111	0.552189	0.36983	0.384314	0.57971	0.560976	0.234694	0.185714	0.374429	0.447876	0.423377	TRUE
0.930233	0.82716	0.820513	0.967033	0.734177	0.204819	0.641509	0.792683	0.554217	0.5	0.766234	0.97619	0.192308	0.808824	0.80303	0.727273	FALSE
0.822581	0.883838	0.934783	0.929293	0.87619	0.353933	0.829016	0.853933	0.80402	0.717949	0.833876	0.934783	0.541667	0.892086	0.891753	0.886598	FALSE
0.833333	0.657534	0.555556	0.934579	0.557143	0.0958904	0.544118	0.719101	0.459016	0.344828	0.678322	0.885714	0.134615	0.671233	0.565217	0.6	FALSE
0.898551	0.682927	0.777778	0.656652	0.781513	0.230769	0.510791	0.579235	0.572368	0.75	0.693498	0.811765	0.586957	0.74	0.820513	0.833333	FALSE
0.887324	0.8625	0.772727	0.853333	0.653179	0.285714	0.73224	0.815642	0.782313	0.522727	0.792169	0.746835	0.146667	0.809917	0.76	0.860335	FALSE
0.752852	0.711172	0.687747	0.666288	0.755385	0.165072	0.595628	0.554622	0.529577	0.670103	0.6953	0.73125	0.276923	0.365741	0.674419	0.608407	TRUE
0.507375	0.70297	0.587467	0.675728	0.5842	0.183673	0.55618	0.596774	0.582418	0.617143	0.730233	0.504902	0.298969	0.691489	0.740385	0.582418	FALSE
0.888889	0.91623	0.806818	0.92219	0.902439	0.652893	0.804651	0.855422	0.84058	0.714286	0.908616	0.942308	0.471698	0.895652	0.869565	0.853261	FALSE
0.901316	0.897059	0.858268	0.884615	0.898148	0.372263	0.732558	0.874214	0.775194	0.592593	0.87619	0.985294	0.428571	0.83908	0.858333	0.925	FALSE
0.549645	0.641079	0.701031	0.488943	0.41876	0.109091	0.518106	0.556522	0.555283	0.322034	0.589563	0.378378	0.138298	0.595238	0.628571	0.515217	TRUE
0.947776	0.926796	0.859031	0.948405	0.923188	0.326861	0.814759	0.924528	0.798425	0.75	0.883495	0.925926	0.557377	0.88535	0.917279	0.906648	TRUE
0.526042	0.482036	0.365617	0.588889	0.585812	0.0641399	0.129129	0.354691	0.365854	0.159509	0.536066	0.554113	0.162162	0.572034	0.680921	0.205446	TRUE
0.382562	0.457413	0.258964	0.514019	0.442568	0.0176056	0.0771028	0.122727	0.197464	0.117117	0.532258	0.0680101	0.0869565	0.402174	0.402715	0.131185	TRUE
0.728682	0.766234	0.855204	0.813333	0.772881	0.605809	0.741573	0.786667	0.764977	0.837209	0.788344	0.847953	0.587719	0.809886	0.825279	0.824324	FALSE
0.536817	0.549669	0.437879	0.548114	0.494428	0.0694444	0.305785	0.419255	0.466395	0.329609	0.609302	0.228117	0.0935961	0.522989	0.539889	0.351796	TRUE
0.428913	0.427386	0.297679	0.527895	0.428953	0.0228453	0.135863	0.257497	0.300469	0.148352	0.498781	0.079258	0.0425532	0.390438	0.403805	0.2058	TRUE
0.882759	0.806167	0.817308	0.868339	0.793233	0.405063	0.791667	0.76087	0.79646	0.762712	0.824405	0.805556	0.263158	0.825758	0.881517	0.837719	FALSE
0.935673	0.792388	0.824786	0.890063	0.830247	0.351449	0.716783	0.753943	0.689139	0.770701	0.831435	0.928571	0.443609	0.824138	0.848214	0.800847	FALSE
0.886792	0.86911	0.870748	0.902597	0.861224	0.502959	0.693122	0.836207	0.773196	0.573913	0.866828	0.951456	0.530612	0.839196	0.872222	0.774834	FALSE
0.913043	0.914894	0.92029	0.929461	0.943396	0.615819	0.640212	0.837838	0.73494	0.385714	0.891473	0.938596	0.730769	0.906475	0.849673	0.849398	FALSE
0.754545	0.646914	0.643725	0.585174	0.440529	0.302181	0.666667	0.753582	0.660131	0.678261	0.797009	0.502538	0.3	0.774648	0.73871	0.626543	TRUE
0.932806	0.951087	0.923885	0.932847	0.899743	0.44473	0.842105	0.901852	0.840796	0.837302	0.9271	0.945946	0.527523	0.91	0.935927	0.887701	FALSE
0.497653	0.428571	0.259777	0.283537	0.578454	0.0314815	0.275401	0.308489	0.314879	0.417476	0.641138	0.505017	0.0107527	0.462898	0.329966	0.295255	TRUE
0.873563	0.916883	0.942249	0.911422	0.866667	0.632812	0.899642	0.913738	0.859756	0.943396	0.929688	0.910112	0.594595	0.910891	0.933934	0.897368	FALSE
0.90566	0.841085	0.830303	0.911058	0.844262	0.385281	0.858209	0.861345	0.757009	0.836957	0.820779	0.904762	0.462585	0.895973	0.884615	0.835897	FALSE
0.507987	0.460084	0.537255	0.667426	0.574074	0.114058	0.509036	0.441247	0.555215	0.5	0.651163	0.72449	0.326531	0.606061	0.598425	0.4375	TRUE
0.683544	0.620879	0.47381	0.623563	0.619048	0.131016	0.490066	0.609043	0.558747	0.336066	0.559921	0.608365	0.223881	0.665574	0.598383	0.563025	TRUE
0.654605	0.678851	0.606742	0.710669	0.713355	0.213018	0.639821	0.720721	0.510582	0.679688	0.738806	0.409836	0.257669	0.730994	0.709199	0.66988	TRUE
0.542274	0.788785	0.690745	0.724258	0.754202	0.290466	0.669048	0.651899	0.524297	0.359375	0.742574	0.590551	0.340426	0.719101	0.737271	0.555944	TRUE
0.400722	0.678694	0.55042	0.750332	0.666667	0.169666	0.584112	0.623218	0.533898	0.588652	0.703629	0.412969	0.3125	0.673575	0.741722	0.45913	TRUE
0.302491	0.6992	0.504115	0.7241	0.605565	0.153453	0.576744	0.605664	0.511304	0.642202	0.68559	0.306452	0.342857	0.627204	0.692185	0.415186	TRUE
0.901961	0.736334	0.639269	0.784314	0.733577	0.415441	0.60221	0.823529	0.616438	0.706897	0.852368	0.919118	0.454545	0.72561	0.690355	0.687719	TRUE
0.475564	0.596429	0.425968	0.559876	0.449016	0.0548446	0.437616	0.453521	0.362345	0.669065	0.628466	0.421182	0.246575	0.525	0.609943	0.43984	TRUE
0.478261	0.703704	0.634304	0.539185	0.465574	0.109195	0.537037	0.592308	0.619926	0.593023	0.606061	0.319149	0.222222	0.566116	0.544304	0.586207	TRUE
0.328947	0.471264	0.367978	0.460993	0.498929	0.0821918	0.423767	0.431472	0.283019	0.481818	0.539106	0.32646	0.0149254	0.389513	0.40081	0.437943	TRUE
0.919679	0.959108	0.948357	0.947471	0.920668	0.508547	0.866142	0.952542	0.901408	0.837838	0.914842	0.932584	0.644068	0.911894	0.947826	0.918919	FALSE
0.269912	0.40902	0.538144	0.451157	0.382403	0.104553	0.304425	0.398291	0.306715	0.242857	0.410635	0.320423	0.0588235	0.401806	0.460417	0.409165	TRUE
0.204904	0.361186	0.447602	0.230769	0.228879	0.0737834	0.274306	0.317003	0.262069	0.238434	0.233474	0.263333	0.0600707	0.36129	0.407197	0.316176	TRUE
0.927632	0.879377	0.90625	0.889518	0.885185	0.443299	0.906404	0.858268	0.841121	0.927273	0.874477	0.964286	0.465753	0.922727	0.877005	0.837104	FALSE
0.490637	0.643275	0.725581	0.579096	0.474747	0.127389	0.772532	0.564738	0.490566	0.651163	0.634715	0.663866	0.253333	0.56	0.68	0.616667	FALSE
0.936842	0.942105	0.91018	0.921687	0.90991	0.419689	0.882927	0.923469	0.881988	0.774194	0.873016	0.923077	0.525424	0.910828	0.909091	0.901961	FALSE
0.928105	0.876712	0.846154	0.904988	0.902821	0.486486	0.78836	0.904762	0.816754	0.754098	0.906801	0.983051	0.375	0.92	0.911392	0.90991	FALSE
0.647399	0.751799	0.634921	0.747692	0.555809	0.152975	0.541667	0.596206	0.516605	0.480263	0.701599	0.666667	0.122302	0.681682	0.623418	0.653199	TRUE
0.532967	0.661885	0.591512	0.464164	0.474201	0.113546	0.52549	0.704741	0.603687	0.365385	0.608347	0.6	0.177215	0.588689	0.558747	0.502273	TRUE
0.67382	0.685535	0.708633	0.556604	0.664879	0.315972	0.713287	0.731118	0.651429	0.84507	0.746988	0.801887	0.32381	0.804196	0.743902	0.67037	FALSE
0.72043	0.798507	0.788235	0.851852	0.813559	0.447761	0.59375	0.871795	0.741071	0.785714	0.853333	0.790323	0.25	0.825	0.802817	0.826667	FALSE
0.561644	0.55516	0.56962	0.702306	0.442478	0.191083	0.541833	0.49835	0.530516	0.735632	0.694639	0.645161	0.235294	0.52907	0.648241	0.452888	TRUE
0.822695	0.831169	0.782609	0.906977	0.767442	0.261468	0.594203	0.807229	0.661017	0.674419	0.781768	0.844311	0.330189	0.84	0.833333	0.728261	FALSE
0.517588	0.345455	0.460674	0.607973	0.455814	0.0785124	0.356589	0.411348	0.336	0.4375	0.537736	0.528205	0.245614	0.530435	0.603093	0.523702	TRUE
0.471831	0.581509	0.510417	0.592784	0.578495	0.105392	0.42539	0.502212	0.409548	0.443114	0.609398	0.582734	0.142857	0.60307	0.526596	0.446125	TRUE
0.916667	0.878788	0.86747	0.896875	0.938272	0.253165	0.724138	0.895522	0.821782	0.596685	0.776536	0.928571	0.384615	0.84127	0.864516	0.866667	FALSE
0.861314	0.871528	0.787313	0.867424	0.822727	0.382253	0.745645	0.825926	0.811024	0.765625	0.823333	0.869281	0.407407	0.839827	0.880435	0.856031	FALSE
0.90184	0.865385	0.875486	0.885714	0.86014	0.319444	0.808824	0.902834	0.833333	0.717647	0.884615	0.852941	0.453333	0.9	0.847826	0.863057	FALSE
0.869231	0.909449	0.854701	0.913043	0.876923	0.391111	0.690391	0.885965	0.824219	0.637255	0.862534	0.875	0.427273	0.894273	0.879167	0.870968	FALSE
0.833333	0.810345	0.695652	0.836957	0.772059	0.148936	0.7	0.711111	0.702128	0.538462	0.798611	0.789474	0.154762	0.810345	0.704545	0.852941	FALSE
0.885714	0.92268	0.876238	0.893372	0.875	0.505435	0.801105	0.922018	0.882075	0.793103	0.900763	0.890756	0.552632	0.905	0.903509	0.896341	FALSE
0.525641	0.585624	0.529101	0.562691	0.659259	0.0791506	0.419753	0.518519	0.562264	0.522581	0.564899	0.752577	0.313953	0.507865	0.544041	0.544186	TRUE
0.6337	0.658879	0.63754	0.74587	0.715517	0.117647	0.649123	0.635556	0.610644	0.634146	0.755814	0.631285	0.333333	0.772152	0.55477	0.669355	TRUE
0.612319	0.564655	0.59882	0.690722	0.665072	0.108262	0.602941	0.564706	0.561934	0.454545	0.714715	0.559829	0.303571	0.701863	0.489209	0.584973	TRUE
0.550781	0.561111	0.530909	0.506173	0.589202	0.134276	0.439597	0.550459	0.52	0.380435	0.602694	0.351485	0.104167	0.577617	0.485876	0.437681	TRUE
0.618454	0.653191	0.668934	0.72134	0.707521	0.279592	0.573801	0.744875	0.620619	0.506024	0.789247	0.610922	0.428571	0.635821	0.740964	0.627376	TRUE
0.742105	0.714	0.593886	0.69184	0.661882	0.215031	0.712389	0.657088	0.584541	0.604938	0.711738	0.756014	0.258065	0.700831	0.628283	0.664348	TRUE
0.760797	0.794248	0.736111	0.833063	0.747646	0.233491	0.70411	0.789357	0.702857	0.777778	0.785034	0.671687	0.288889	0.753304	0.781775	0.726257	TRUE
0.657382	0.63879	0.653207	0.771622	0.631119	0.163424	0.567198	0.656716	0.670157	0.663636	0.717881	0.639296	0.228916	0.695652	0.624758	0.55106	TRUE
0.898148	0.917808	0.884409	0.891122	0.841191	0.390935	0.778146	0.908467	0.807512	0.776398	0.869018	0.914692	0.452381	0.897059	0.901176	0.883495	FALSE
0.822086	0.840108	0.842466	0.855153	0.825758	0.234104	0.543243	0.798687	0.691803	0.666667	0.84472	0.852041	0.29703	0.834559	0.84097	0.82058	FALSE
0.668333	0.550578	0.657948	0.660522	0.610092	0.129204	0.495202	0.61396	0.557983	0.60274	0.686224	0.703125	0.133929	0.586957	0.642743	0.496063	TRUE
0.888889	0.851064	0.900709	0.883234	0.853659	0.364055	0.778761	0.91791	0.824742	0.892308	0.846995	0.86	0.384615	0.866071	0.926471	0.880597	FALSE
0.837209	0.8	0.892857	0.851952	0.806773	0.329412	0.788732	0.791667	0.757576	0.678571	0.799353	0.903846	0.5	0.824324	0.816327	0.804469	FALSE
0.47563	0.497116	0.568685	0.372978	0.571579	0.0788644	0.406326	0.57351	0.473274	0.467742	0.493842	0.449587	0.145631	0.478146	0.533414	0.429268	TRUE
0.89604	0.741803	0.678414	0.902703	0.851429	0.313993	0.747423	0.748	0.751323	0.816327	0.885246	0.708333	0.27451	0.787356	0.688742	0.929245	TRUE
0.535714	0.628205	0.550091	0.183775	0.203175	0.114478	0.480734	0.61171	0.5	0.550459	0.546493	0.320359	0.315789	0.618267	0.606186	0.477793	TRUE
0.506969	0.59434	0.513274	0.105178	0.122862	0.0979133	0.438628	0.56962	0.45749	0.490566	0.493846	0.186969	0.314286	0.525547	0.532151	0.430303	TRUE
0.489198	0.567692	0.500849	0.0946565	0.119293	0.0864382	0.420959	0.556757	0.427481	0.46087	0.487555	0.149733	0.306569	0.515892	0.529032	0.423864	TRUE
0.757895	0.595745	0.679245	0.728507	0.724919	0.239316	0.635179	0.758621	0.687708	0.64	0.846774	0.735099	0.404255	0.777027	0.761682	0.675595	TRUE
0.747368	0.775862	0.796296	0.708661	0.780303	0.459184	0.677083	0.71875	0.673469	0.571429	0.744681	0.811765	0.333333	0.803571	0.648148	0.642857	FALSE
0.755396	0.585551	0.547059	0.71246	0.74502	0.381356	0.709459	0.624031	0.615385	0.595745	0.757812	0.615385	0.380952	0.671717	0.629412	0.858696	TRUE
0.707317	0.695015	0.729299	0.691869	0.706557	0.273556	0.55597	0.7733	0.760989	0.678571	0.701445	0.693989	0.25	0.670659	0.661972	0.766004	TRUE
0.86014	0.875817	0.814516	0.740331	0.764273	0.258065	0.787097	0.837079	0.661111	0.755319	0.820463	0.838983	0.2	0.8	0.858696	0.859903	FALSE
0.872549	0.793617	0.758333	0.729927	0.842788	0.232932	0.67696	0.720085	0.730942	0.547619	0.800312	0.889205	0.307692	0.787975	0.75443	0.871886	TRUE
0.691919	0.495283	0.388889	0.665698	0.527273	0.195312	0.593985	0.644788	0.537572	0.60274	0.429363	0.617647	0.178571	0.653333	0.572917	0.409182	TRUE
0.855	0.907489	0.848039	0.924679	0.828125	0.297794	0.686207	0.890071	0.784091	0.788462	0.885542	0.865385	0.705882	0.863248	0.921875	0.860795	FALSE
1	0.865979	0.871795	0.920415	0.854545	0.477064	0.771084	0.843137	0.8	0.842105	0.878968	0.909091	0.555556	0.77551	0.840909	1	TRUE
1	0.866667	0.962963	0.885542	0.878378	0.157895	0.5	0.571429	0.888889	0.666667	0.87234	0.882353	0.5	1	1	0.975	TRUE
1	0.87234	0.962963	0.884848	0.875	0.157895	0.5	0.571429	0.888889	0.666667	0.870968	0.882353	0.5	1	1	0.975	TRUE
1	0.921053	0.933333	0.947368	0.764045	0.0526316	0.7	0.636364	1	0.56	0.941176	1	0.392857	1	0.862069	0.727273	TRUE
1	0.923077	0.933333	0.947368	0.764045	0.0526316	0.7	0.636364	1	0.56	0.941176	1	0.392857	1	0.862069	0.727273	TRUE
1	0.9	0.933333	0.946429	0.758621	0.0526316	0.7	0.636364	1	0.56	0.940594	1	0.392857	1	0.862069	0.727273	TRUE
0.850746	0.882353	0.787736	0.950617	0.863946	0.130435	0.755556	0.941176	0.869565	0.785714	0.91	0.902857	0.628205	0.857143	0.940625	0.899023	TRUE
0.850746	0.882353	0.785714	0.949791	0.862826	0.130435	0.755556	0.941176	0.869565	0.785714	0.91	0.902857	0.628205	0.857143	0.940625	0.899023	TRUE
0.850746	0.882353	0.784689	0.94958	0.862637	0.130435	0.755556	0.941176	0.869565	0.785714	0.91	0.902857	0.628205	0.857143	0.940625	0.899023	TRUE
0.896907	0.909434	0.92	0.908879	0.812785	0.430657	0.702586	0.888889	0.895349	0.770492	0.890205	0.790323	0.206897	0.926667	0.94186	0.849206	TRUE
1	0.878788	0.857143	0.929412	0.866667	0.75	1	0	0.909091	0.892857	0.877551	1	0.45	0.75	0.75	1	TRUE
1	0.878788	0.857143	0.928994	0.857143	0.75	1	0	0.909091	0.892857	0.877551	1	0.45	0.818182	0.857143	1	TRUE
1	0.878788	0.857143	0.928144	0.826923	0.75	1	0	0.909091	0.892857	0.877551	0.869565	0.45	0.818182	0.888889	1	TRUE
1	0.842105	0.846154	0.907895	0.916667	0.666667	0.714286	1	1	1	0.935484	0.8	0.518519	1	0.857143	0.941176	TRUE
1	0.842105	0.846154	0.894737	0.916667	0.666667	0.714286	1	1	1	0.935484	0.666667	0.518519	1	0.857143	0.956522	TRUE
1	0.842105	0.846154	0.885714	0.916667	0.666667	0.714286	1	1	1	0.935484	0.666667	0.518519	1	0.857143	0.956522	TRUE
1	0.842105	0.846154	0.865672	0.916667	0.666667	0.714286	1	1	1	0.935484	0.666667	0.518519	1	0.857143	0.958333	TRUE
1	0.909091	0.8	0.954955	0.821429	0	1	1	1	0.588235	0.890323	1	0.307692	0.916667	0.333333	0.833333	TRUE
1	0.909091	0.8	0.955752	0.821429	0	1	1	1	0.588235	0.890323	1	0.307692	0.916667	0.333333	0.857143	TRUE
1	0.909091	0.8	0.954955	0.821429	0	1	1	1	0.588235	0.890323	1	0.307692	0.916667	0.333333	0.857143	TRUE
0.5	0.970588	0.917647	0.935714	1	0.196721	0.979167	0.893617	0.8	0.756098	0.939948	1	0.257143	0.740741	0.894737	0.888889	TRUE
0.5	0.970588	0.917647	0.942446	0.95	0.196721	0.979167	0.893617	0.8	0.756098	0.940722	1	0.257143	0.740741	0.894737	0.916667	TRUE
0.5	0.970588	0.917647	0.941606	0.95	0.196721	0.979167	0.893617	0.8	0.756098	0.940415	1	0.257143	0.740741	0.894737	0.916667	TRUE
0.5	0.970588	0.917647	0.940741	0.95	0.196721	0.979167	0.893617	0.8	0.756098	0.937662	1	0.257143	0.740741	0.894737	0.916667	TRUE
0.5	0.970588	0.917647	0.940299	0.95	0.196721	0.979167	0.893617	0.8	0.756098	0.9375	1	0.257143	0.740741	0.894737	0.916667	TRUE
1	0.862069	1	0.934211	0.833333	0.142857	1	1	1	0.8	0.923913	0.75	0.533333	1	1	0.764706	TRUE
1	0.862069	1	0.930556	0.833333	0.142857	1	1	1	0.8	0.922222	0.75	0.533333	1	1	0.764706	TRUE
1	0.777778	0.846154	0.935185	0.827957	0	1	1	1	0.9	0.87395	1	0.307692	0	0.857143	1	TRUE
0.8375	0.884058	0.810651	0.889328	0.869792	0.244444	0.73444	0.865979	0.688679	0.706667	0.87747	0.872881	0.445783	0.901734	0.909722	0.836066	FALSE
0.489559	0.400936	0.508547	0.0583127	0.714724	0.0874525	0.331066	0.443463	0.372745	0.238095	0.729825	0.351724	0.403846	0.496957	0.482003	0.409786	TRUE
0.635897	0.597143	0.622754	0.604235	0.61583	0.176166	0.556634	0.636119	0.619529	0.568	0.813592	0.742222	0.282443	0.759494	0.703704	0.601253	TRUE
0.952381	0.854167	0.868421	0.909091	0.715686	0.36	0.529412	0.875	0.738095	0.6	0.840278	0.869565	0.5	0.961538	0.944444	0.862745	FALSE
0.956522	0.906667	0.836364	0.920245	0.729508	0.375	0.6	0.873016	0.755102	0.588235	0.83908	0.823529	0.4	0.972222	0.953488	0.864865	FALSE
0.753623	0.838095	0.716981	0.855072	0.784173	0.143939	0.601562	0.837037	0.671875	0.647059	0.8	0.734375	0.42	0.781609	0.72973	0.699301	FALSE
0.786667	0.833333	0.741667	0.859813	0.756944	0.181159	0.625	0.831081	0.666667	0.657143	0.791367	0.738462	0.411765	0.775281	0.784946	0.732484	FALSE
0.828125	0.844444	0.823529	0.894737	0.810345	0.172727	0.705357	0.830189	0.735294	0.725	0.853556	0.790698	0.484848	0.830769	0.8375	0.778571	FALSE
0.848485	0.788462	0.909091	0.882353	0.723077	0.307692	0.711538	0.788462	0.777778	0.772727	0.782178	0.863636	0.2	0.863636	0.885714	0.838235	FALSE
0.866667	0.871795	0.92	0.890688	0.774436	0.339806	0.703704	0.867647	0.713115	0.769231	0.832765	0.819672	0.307692	0.85	0.870968	0.86	FALSE
0.822581	0.8375	0.935897	0.907285	0.8	0.35443	0.620253	0.764045	0.690476	0.705882	0.835979	0.78	0.25	0.785714	0.866667	0.773913	FALSE
0.444444	0.556452	0.540816	0.544402	0.648276	0.186667	0.477477	0.568493	0.457364	0.588235	0.66113	0.583333	0.372881	0.552632	0.617284	0.478788	FALSE
0.563218	0.515625	0.447917	0.445312	0.571429	0.166667	0.413043	0.561151	0.451128	0.530612	0.56621	0.6	0.132075	0.6375	0.5	0.402685	FALSE
0.846939	0.920354	0.851064	0.879781	0.827451	0.245614	0.64497	0.873239	0.755725	0.705882	0.824363	0.736842	0.148148	0.869565	0.851852	0.882812	FALSE
0.726027	0.821138	0.824074	0.896154	0.81295	0.300813	0.504	0.776786	0.778761	0.480769	0.778816	0.754098	0.625	0.849315	0.754545	0.805714	FALSE
0.769504	0.858469	0.754545	0.837945	0.793939	0.240997	0.704492	0.775701	0.695864	0.62069	0.842735	0.810427	0.323308	0.815152	0.80786	0.77284	TRUE
0.636804	0.752412	0.664251	0.606613	0.564899	0.187793	0.631365	0.661871	0.614943	0.578947	0.79971	0.8	0.330508	0.765306	0.697479	0.630885	TRUE
0.845794	0.939633	0.937313	0.869159	0.824207	0.332215	0.735562	0.893064	0.821212	0.696552	0.892473	0.886228	0.348485	0.917219	0.940141	0.895044	TRUE
0.565217	0.522388	0.534483	0.339623	0.661972	0.0925926	0.333333	0.52381	0.84	0.27907	0.212121	0.514286	0	0.45614	0.423729	0.349206	TRUE
0.555066	0.47929	0.55	0.518428	0.634259	0.261803	0.529197	0.477352	0.367742	0.5	0.563291	0.47651	0.242424	0.49187	0.571429	0.537994	TRUE
0.624138	0.615385	0.629482	0.659048	0.562857	0.209459	0.565693	0.608273	0.493827	0.435583	0.609215	0.647727	0.31405	0.556777	0.554839	0.586081	FALSE
0.564854	0.552239	0.441781	0.527607	0.466912	0.117647	0.272455	0.472843	0.32567	0.213333	0.516981	0.643564	0.14	0.586873	0.556338	0.577713	FALSE
0.768595	0.806818	0.809524	0.85906	0.759162	0.333333	0.685	0.805556	0.836957	0.712963	0.842254	0.87037	0.507246	0.853503	0.868932	0.850829	FALSE
0.815625	0.871542	0.823389	0.870588	0.813299	0.299163	0.767241	0.861511	0.702079	0.596154	0.833333	0.895683	0.407407	0.861765	0.896641	0.888169	FALSE
0.75	0.289474	0.888889	0.704225	0.72	0.0576923	0.365385	0.526316	0.8125	0.333333	0.49	0.473684	0.391304	0.521739	0.679487	0.357143	TRUE
0.569106	0.582822	0.541667	0.545946	0.533557	0.3125	0.516129	0.530612	0.5625	0.488889	0.572864	0.633333	0.472222	0.525641	0.588235	0.597403	FALSE
0.424731	0.435986	0.489224	0.504864	0.453763	0.0773481	0.427817	0.424399	0.371278	0.277778	0.527888	0.546135	0.0952381	0.488656	0.557751	0.445993	TRUE
0.403974	0.591633	0.528986	0.61326	0.6768	0.121076	0.464615	0.484909	0.458853	0.431373	0.634409	0.551724	0.349057	0.545455	0.5875	0.513554	TRUE
0.397237	0.496533	0.389452	0.181529	0.54267	0.0217984	0.0807927	0.309122	0.363636	0.0694444	0.546875	0.289272	0.0510204	0.591837	0.475954	0.193111	TRUE
0.574751	0.619672	0.784247	0.681319	0.653117	0.189904	0.586705	0.764211	0.622642	0.589474	0.752336	0.626794	0.156522	0.721951	0.680851	0.689805	FALSE
0.461538	0.515464	0.558824	0.628986	0.557554	0.124514	0.430712	0.44086	0.467742	0.462366	0.515284	0.557823	0.235294	0.513072	0.503759	0.511335	TRUE
0.597884	0.627615	0.670213	0.716599	0.639498	0.127854	0.457944	0.646209	0.518219	0.413333	0.693931	0.712329	0.267857	0.5875	0.696296	0.574661	FALSE
0.493151	0.497326	0.51828	0.497046	0.504587	0.083871	0.438515	0.490234	0.419922	0.368421	0.548718	0.55873	0.213333	0.4736	0.561934	0.437743	TRUE
0.39	0.491741	0.439252	0.447848	0.493363	0.0892351	0.410635	0.422914	0.35102	0.244186	0.501412	0.521197	0.224	0.50309	0.499408	0.39823	TRUE
0.833333	0.818182	0.858407	0.887097	0.815068	0.317881	0.728571	0.83815	0.81203	0.69697	0.844444	0.87234	0.363636	0.857143	0.83871	0.868966	FALSE
0.602941	0.676301	0.782313	0.708861	0.64881	0.213836	0.62234	0.745223	0.660494	0.541667	0.832877	0.755556	0.352941	0.671429	0.786207	0.769231	FALSE
0.426829	0.558052	0.614719	0.63017	0.539062	0.168103	0.517241	0.620968	0.576471	0.386364	0.741379	0.669173	0.3	0.604167	0.611538	0.622642	FALSE
0.519789	0.657201	0.570225	0.597015	0.525499	0.131579	0.520921	0.524735	0.461538	0.474026	0.6862	0.594262	0.293478	0.642202	0.624021	0.530769	TRUE
0.855072	0.871383	0.854839	0.879121	0.828947	0.295374	0.673307	0.867232	0.83871	0.516746	0.829213	0.913907	0.401408	0.834008	0.811189	0.840125	FALSE
0.84898	0.855513	0.88	0.863036	0.814815	0.312715	0.696429	0.854651	0.766447	0.563758	0.784854	0.871622	0.287356	0.827731	0.847518	0.844311	FALSE
0.733591	0.808354	0.795455	0.812308	0.736842	0.295165	0.713924	0.808559	0.745763	0.570755	0.768098	0.8	0.266667	0.786744	0.752022	0.741602	FALSE
0.744966	0.784722	0.817814	0.792683	0.737052	0.304167	0.65407	0.804348	0.745318	0.493827	0.805941	0.816176	0.18254	0.764463	0.731405	0.712766	FALSE
0.565657	0.676991	0.602151	0.620865	0.534091	0.127854	0.406393	0.625616	0.509434	0.320755	0.638051	0.47619	0.191781	0.55814	0.497585	0.62766	FALSE
0.731481	0.56015	0.58547	0.554645	0.460674	0.145833	0.277273	0.504	0.443089	0.286885	0.622951	0.51634	0.19469	0.517647	0.526316	0.50365	FALSE
0.697674	0.814208	0.822086	0.780822	0.668478	0.125	0.599099	0.773256	0.661538	0.409639	0.740741	0.822222	0.155844	0.755952	0.715976	0.729927	FALSE
0.496732	0.625	0.611765	0.647239	0.582317	0.188755	0.504202	0.606667	0.589109	0.329545	0.719072	0.708661	0.281818	0.556098	0.629464	0.601423	FALSE
0.84507	0.582915	0.569149	0.575	0.582043	0.116667	0.494186	0.49505	0.445714	0.457831	0.573363	0.699029	0.237288	0.618785	0.540541	0.465217	TRUE
0.847222	0.574163	0.560606	0.576419	0.570149	0.112903	0.485714	0.50463	0.440678	0.457831	0.5671	0.691589	0.229508	0.626316	0.536913	0.471545	TRUE
0.568807	0.752475	0.539906	0.592453	0.527419	0.106796	0.47032	0.375	0.483516	0.661017	0.524845	0.75	0.294118	0.628931	0.739796	0.602941	TRUE
0.485507	0.479784	0.421245	0.368764	0.320611	0.0536913	0.26875	0.422156	0.364621	0.329843	0.588435	0.339286	0.166667	0.4375	0.473186	0.433213	FALSE
0.648855	0.652381	0.586207	0.592453	0.606936	0.305	0.5	0.668161	0.641414	0.41	0.67541	0.654762	0.37037	0.70122	0.679426	0.677778	FALSE
0.79	0.794872	0.795302	0.915702	0.744253	0.274314	0.640199	0.78032	0.6875	0.626214	0.749616	0.797753	0.387755	0.808511	0.863777	0.685237	TRUE
0.775	0.806818	0.782178	0.779891	0.840304	0.215139	0.642599	0.782143	0.665493	0.530488	0.753647	0.854545	0.111111	0.838983	0.800654	0.814286	FALSE
0.736842	0.774411	0.67148	0.773585	0.665127	0.317073	0.676	0.647416	0.549708	0.698276	0.898936	0.570796	0.653846	0.628906	0.858639	0.691943	TRUE
0.857143	0.862069	0.8125	0.759494	0.671875	0.229508	0.462963	0.764706	0.758065	0.0909091	0.884615	0.8	0.272727	0.969697	0.885714	0.921569	FALSE
0.755556	0.8	0.857143	0.836364	0.753086	0.030303	0.522727	0.835052	0.54023	0.518519	0.811828	0.84375	0.285714	0.863636	0.826087	0.902439	FALSE
0.694444	0.628571	0.543478	0.76	0.611111	0.109091	0.542857	0.777778	0.514706	0.555556	0.746479	0.645161	0.166667	0.833333	0.538462	0.714286	FALSE
0.603113	0.548148	0.555195	0.632479	0.457831	0.111111	0.4	0.69084	0.456338	0.408333	0.631961	0.416667	0.37037	0.600791	0.535714	0.612299	TRUE
0.863636	0.836364	0.821429	0.86129	0.81295	0.254335	0.494118	0.814159	0.711656	0.578947	0.852853	0.775701	0.261905	0.822034	0.834532	0.782353	FALSE
0.380711	0.504464	0.483645	0.701149	0.545272	0.0469208	0.439623	0.587866	0.465116	0.466667	0.667238	0.554487	0.154545	0.639798	0.533333	0.576271	TRUE
0.617284	0.762626	0.59887	0.554622	0.663507	0.269006	0.515528	0.678756	0.60241	0.627451	0.621359	0.756098	0.44	0.666667	0.734463	0.641921	FALSE
0.583942	0.535135	0.661157	0.571429	0.602484	0.222222	0.605442	0.538835	0.547445	0.833333	0.578431	0.525926	0.294118	0.596774	0.636364	0.564103	TRUE
0.337029	0.503704	0.418367	0.394081	0.421525	0.0756098	0.312668	0.366667	0.338983	0.197802	0.484615	0.373737	0.391304	0.316498	0.490305	0.372642	TRUE
0.698795	0.74026	0.686747	0.654412	0.609091	0.34	0.619048	0.693694	0.656566	0.638298	0.570513	0.875	0.478261	0.849057	0.726027	0.682927	FALSE
0.490662	0.541333	0.514254	0.672306	0.617801	0.0839506	0.509091	0.488771	0.600316	0.604938	0.660473	0.459227	0.0567376	0.578773	0.551192	0.495157	TRUE
0.511111	0.476667	0.551587	0.559006	0.593333	0.162011	0.457286	0.594796	0.567839	0.478261	0.486547	0.642857	0.147059	0.597015	0.493333	0.590323	TRUE
0.837037	0.914027	0.843023	0.872093	0.818815	0.388128	0.733624	0.881041	0.747788	0.818182	0.83619	0.838462	0.494845	0.833333	0.811111	0.907563	FALSE
0.921615	0.912556	0.90553	0.917505	0.864629	0.410995	0.84787	0.880851	0.849442	0.79703	0.92389	0.894286	0.654321	0.93321	0.920233	0.912682	TRUE
0.484746	0.580866	0.536765	0.534173	0.564987	0.140299	0.431755	0.538095	0.402299	0.411765	0.597484	0.513228	0.205479	0.566116	0.535452	0.481567	TRUE
0.827586	0.831276	0.890756	0.884615	0.828671	0.394068	0.798206	0.8159	0.767176	0.71	0.89604	0.872549	0.413793	0.84434	0.837209	0.869159	FALSE
0.723404	0.935185	0.836735	0.882096	0.775641	0.277778	0.758065	0.855932	0.87037	0.786325	0.853333	0.8875	0.358974	0.86875	0.899471	0.835052	FALSE
0.741573	0.84507	0.872	0.829268	0.756303	0.19375	0.656934	0.846715	0.713235	0.511364	0.8	0.841463	0.209677	0.762887	0.803279	0.858333	FALSE
0.901754	0.890728	0.876221	0.862843	0.864662	0.40836	0.860534	0.922667	0.801775	0.818182	0.863402	0.869565	0.4	0.881967	0.837736	0.881356	FALSE
0.706564	0.654596	0.631098	0.674468	0.655422	0.162252	0.511696	0.693498	0.656627	0.378378	0.763158	0.518349	0.2	0.662921	0.657371	0.574018	TRUE
0.575	0.540741	0.650943	0.55102	0.610526	0.290598	0.632911	0.49635	0.634409	0.75	0.637097	0.702703	0.05	0.5375	0.616162	0.666667	FALSE
0.676301	0.721212	0.679104	0.601594	0.597156	0.178571	0.523207	0.640351	0.539326	0.522388	0.670423	0.723757	0.232558	0.659686	0.791367	0.76	FALSE
0.773663	0.542373	0.649832	0.574074	0.64532	0.279461	0.622356	0.693038	0.604294	0.656863	0.770035	0.700565	0.28	0.705882	0.671429	0.615566	FALSE
0.675325	0.724551	0.70566	0.568675	0.631356	0.283688	0.633588	0.685246	0.585366	0.701299	0.682243	0.815789	0.489362	0.662069	0.746606	0.649518	TRUE
0.594488	0.535809	0.5	0.59202	0.550866	0.133681	0.376013	0.514431	0.391129	0.374332	0.603395	0.507645	0.232955	0.571225	0.530636	0.574468	TRUE
0.65	0.715517	0.622951	0.690722	0.64687	0.129199	0.666667	0.592308	0.578829	0.68323	0.68347	0.66055	0.274419	0.700521	0.788703	0.623656	TRUE
0.553846	0.642336	0.70438	0.785047	0.575301	0.275132	0.580508	0.686047	0.657025	0.575	0.830137	0.627451	0.430769	0.530612	0.805031	0.727941	FALSE
0.891089	0.917582	0.89011	0.814126	0.848	0.359447	0.80137	0.931507	0.798851	0.791667	0.875	0.886792	0.428571	0.898649	0.99187	0.874346	FALSE
0.872928	0.896396	0.865	0.858696	0.814655	0.347826	0.734513	0.914163	0.763819	0.714286	0.847222	0.92	0.423077	0.830189	0.865979	0.870504	FALSE
0.82197	0.833811	0.88141	0.703896	0.738372	0.274933	0.86901	0.804196	0.808989	0.719298	0.774415	0.819149	0.472973	0.810811	0.827869	0.871585	FALSE
0.84	0.891026	0.882353	0.84252	0.880866	0.4	0.762712	0.920354	0.845361	0.75	0.835294	0.92381	0.515152	0.915254	0.911111	0.864322	FALSE
0.647191	0.715241	0.637838	0.645125	0.652455	0.116901	0.549828	0.62439	0.602985	0.491525	0.662602	0.665517	0.368715	0.736185	0.729577	0.556338	TRUE
0.880952	0.858333	0.870079	0.867446	0.894349	0.383333	0.833922	0.910714	0.793103	0.675676	0.87389	0.901163	0.42735	0.881773	0.891892	0.88961	FALSE
0.415966	0.512671	0.438596	0.55122	0.57971	0.0728814	0.448498	0.429712	0.404819	0.379913	0.508393	0.47644	0.09375	0.57485	0.552239	0.489362	TRUE
0.927326	0.916898	0.90051	0.919856	0.914616	0.337808	0.82732	0.894349	0.833753	0.823171	0.891336	0.897959	0.531532	0.92378	0.905844	0.92418	TRUE
0.443069	0.534979	0.494565	0.514626	0.523881	0.177945	0.464752	0.542735	0.460055	0.646018	0.576503	0.487365	0.226891	0.596737	0.551793	0.47957	TRUE
0.879781	0.903361	0.884817	0.929412	0.871795	0.380597	0.765306	0.877049	0.772321	0.746479	0.914062	0.924528	0.441176	0.92228	0.863208	0.853333	FALSE
0.836879	0.847584	0.87907	0.851393	0.776744	0.323009	0.505747	0.776471	0.757202	0.487603	0.810651	0.787611	0.430233	0.811429	0.813853	0.817814	FALSE
0.355422	0.473545	0.375691	0.55286	0.579853	0.0512195	0.320955	0.48433	0.403646	0.299401	0.561181	0.492424	0.112782	0.448905	0.479657	0.41866	FALSE
0.888889	0.898089	0.868852	0.883249	0.79562	0.639053	0.839744	0.843023	0.828767	0.813953	0.866873	0.838235	0.52	0.942308	0.887574	0.88	FALSE
0.788679	0.620579	0.587444	0.791878	0.618462	0.218954	0.462264	0.467181	0.572368	0.298246	0.734266	0.548387	0.465909	0.663636	0.583851	0.610236	TRUE
0.603448	0.556034	0.586022	0.65745	0.644028	0.171756	0.425234	0.554585	0.511811	0.479167	0.699801	0.534722	0.234043	0.502439	0.576744	0.478632	TRUE
0.94186	0.858333	0.891892	0.923954	0.883408	0.496241	0.723077	0.826923	0.798658	0.652174	0.877551	0.943662	0.563636	0.9125	0.858824	0.902857	FALSE
0.444444	0.527778	0.496933	0.397246	0.409091	0.151961	0.431072	0.492188	0.452555	0.471204	0.602846	0.501976	0.242063	0.55694	0.519856	0.464789	TRUE
0.95614	0.846561	0.808917	0.922261	0.890909	0.612903	0.740541	0.773196	0.673267	0.8	0.833333	0.865385	0.318681	0.803681	0.764706	0.786982	FALSE
0.945545	0.946844	0.874598	0.93621	0.879121	0.349333	0.839474	0.907859	0.923754	0.661871	0.947269	0.948454	0.459677	0.913858	0.914179	0.913621	TRUE
0.197479	0.486441	0.48468	0.423544	0.462312	0.0807087	0.407323	0.387424	0.327869	0.645833	0.330296	0.0582524	0.0909091	0.370647	0.433014	0.389706	TRUE
0.52349	0.594142	0.537445	0.66242	0.597884	0.159184	0.372197	0.522901	0.52	0.464912	0.615591	0.54878	0.201493	0.666667	0.614815	0.474654	FALSE
0.568966	0.673004	0.64574	0.709924	0.592287	0.193662	0.635514	0.63125	0.536082	0.4	0.778013	0.662791	0.5	0.764368	0.796954	0.509728	FALSE
0.563218	0.778947	0.738372	0.706704	0.662252	0.126214	0.578378	0.672222	0.563725	0.551724	0.646444	0.792079	0.189189	0.617021	0.754601	0.704403	FALSE
0.821429	0.868421	0.820988	0.760417	0.833333	0.361233	0.611111	0.829596	0.661616	0.728814	0.801802	0.814159	0.280702	0.883871	0.83908	0.847368	FALSE
0.731293	0.742009	0.677249	0.752697	0.760638	0.183794	0.6	0.668478	0.677494	0.583732	0.69848	0.690566	0.211538	0.811828	0.748503	0.727447	FALSE
0.606178	0.658046	0.632787	0.687351	0.51506	0.137592	0.367847	0.609043	0.44837	0.329787	0.706856	0.520619	0.382609	0.718978	0.578947	0.634218	TRUE
0.628499	0.604607	0.604278	0.733234	0.683594	0.197895	0.481562	0.584395	0.613889	0.344828	0.771014	0.640351	0.0945946	0.612048	0.609756	0.54932	TRUE
0.556391	0.581731	0.534247	0.671053	0.505556	0.144828	0.483092	0.459459	0.439306	0.5	0.48913	0.391304	0.145833	0.517413	0.489247	0.535294	FALSE
0.894737	0.735294	0.784091	0.88961	0.728814	0.234783	0.5	0.805085	0.54	0.517241	0.856604	0.786885	0.30303	0.732558	0.813725	0.84466	FALSE
0.79646	0.768421	0.835165	0.785156	0.747475	0.294737	0.46875	0.759825	0.65641	0.439252	0.811688	0.770642	0.461538	0.80102	0.781818	0.727749	FALSE
0.644628	0.82996	0.755	0.831418	0.788043	0.28125	0.438312	0.618557	0.631016	0.366667	0.750524	0.837662	0.338028	0.8	0.710383	0.648148	FALSE
0.574468	0.605166	0.612676	0.637993	0.693467	0.193939	0.333333	0.64497	0.470199	0.444444	0.717131	0.516484	0.207547	0.484663	0.547619	0.540146	FALSE
0.621711	0.517717	0.511785	0.553957	0.597902	0.135135	0.296196	0.414493	0.353591	0.449541	0.566085	0.435798	0.217391	0.372168	0.410095	0.463415	FALSE
0.884817	0.66323	0.646302	0.94	0.65894	0.139241	0.545082	0.609065	0.390698	0.345238	0.587054	0.490196	0.217391	0.620482	0.566265	0.6	TRUE
0.888889	0.666667	0.541667	0.828571	0.565217	0.113636	0.566667	0.692308	0.386364	0.59375	0.753968	0.851852	0.272727	0.857143	0.795455	0.666667	FALSE
0.739583	0.586735	0.605442	0.380208	0.498328	0.26776	0.434066	0.583333	0.475904	0.547619	0.493274	0.635514	0.342857	0.607143	0.659091	0.465839	FALSE
0.534247	0.429752	0.427374	0.332149	0.389381	0.280802	0.272237	0.388506	0.39375	0.316129	0.444183	0.355769	0.333333	0.304029	0.367816	0.448485	FALSE
0.65625	0.88	0.840909	0.792593	0.740741	0.205882	0.409836	0.69863	0.465753	0.405405	0.741071	0.921053	0.24	0.722222	0.893617	0.671233	FALSE
0.934426	0.919643	0.938356	0.922222	0.892857	0.178571	0.736842	0.9	0.852632	0.478261	0.853503	0.971429	0.366667	0.95	0.926471	0.925	TRUE
0.611111	0.514388	0.448276	0.531519	0.596838	0	0.382749	0.44	0.339286	0.261905	0.441718	0.621622	0.25	0.533333	0.493023	0.558621	FALSE
0.62069	0.857143	0.743243	0.836028	0.811927	0.183673	0.5	0.802083	0.626866	0.45	0.76506	0.773585	0.352941	0.818182	0.833333	0.745283	FALSE
0.564516	0.616099	0.686981	0.69899	0.807786	0.125413	0.486413	0.434903	0.585455	0.4375	0.803815	0.599206	0.507937	0.540785	0.622302	0.537349	TRUE
0.848485	0.883929	0.808989	0.883871	0.776699	0.147368	0.660194	0.856164	0.747664	0.49505	0.838346	0.864407	0.235294	0.875	0.917355	0.855072	FALSE
0.607407	0.557143	0.56	0.632246	0.570248	0.0984848	0.524834	0.404762	0.499145	0.516484	0.723468	0.564246	0.268293	0.570842	0.527076	0.634483	TRUE
0.745098	0.663265	0.666667	0.724409	0.569444	0.0625	0.378947	0.69697	0.641026	0.381818	0.758427	0.782609	0.226415	0.728261	0.640449	0.681818	FALSE
0.215686	0.516129	0.401316	0.429825	0.510345	0.178808	0.34507	0.462312	0.4375	0.362637	0.531835	0.490196	0.344828	0.463235	0.424084	0.485507	FALSE
0.930233	0.934146	0.902632	0.93662	0.920424	0.513661	0.83195	0.937173	0.878378	0.661417	0.900217	0.977376	0.61157	0.899676	0.964088	0.89604	FALSE
0.902326	0.943128	0.919668	0.955994	0.922049	0.470948	0.827586	0.927954	0.919192	0.743421	0.93321	0.979798	0.623596	0.940415	0.932836	0.85159	FALSE
0.657534	0.633721	0.802817	0.568878	0.472561	0.204188	0.637209	0.753927	0.732484	0.574468	0.602339	0.598291	0.5	0.75	0.777108	0.6375	TRUE
0.888889	0.960674	0.861446	0.94697	0.953488	0.136691	0.708333	0.876471	0.893258	0.6	0.902736	0.938144	0.466667	0.916168	0.944724	0.880952	FALSE
0.0447154	0.241121	0.363363	0.0872865	0.0660592	0.0350318	0.0291777	0.0747253	0.0702703	0.0816327	0.2112	0.0446429	0.0337079	0.146465	0.0773196	0.0891841	TRUE
0.521505	0.668852	0.66323	0.457584	0.589844	0.288194	0.501608	0.560773	0.447761	0.718447	0.651885	0.543147	0.435897	0.553265	0.75	0.596542	TRUE
0.955017	0.885093	0.921348	0.941065	0.917778	0.556164	0.889807	0.927885	0.905605	0.832215	0.92868	0.945055	0.572727	0.925926	0.940653	0.890339	FALSE
0.855769	0.825503	0.833333	0.824645	0.679688	0.15894	0.579618	0.813793	0.739726	0.341772	0.810036	0.78125	0.256098	0.827381	0.829787	0.717391	FALSE
0.939394	0.830688	0.878378	0.882096	0.841751	0.34728	0.516432	0.848606	0.776119	0.425	0.848148	0.842105	0.294118	0.823129	0.845588	0.79646	FALSE
0.532982	0.449791	0.513736	0.601757	0.674677	0.264108	0.544199	0.532328	0.412946	0.515528	0.714865	0.645022	0.12	0.607639	0.557692	0.631111	TRUE
0.531414	0.447639	0.513441	0.598551	0.673953	0.258278	0.536388	0.532189	0.411504	0.515337	0.71371	0.642241	0.137255	0.60274	0.561905	0.627451	TRUE
0.791045	0.826667	0.824561	0.880734	0.728814	0.422819	0.708333	0.769231	0.786585	0.637168	0.833333	0.813187	0.452174	0.839744	0.816092	0.834483	FALSE
0.713675	0.749271	0.682432	0.643917	0.577273	0.31058	0.743119	0.683117	0.647059	0.704142	0.660422	0.676301	0.333333	0.770349	0.750656	0.679612	FALSE
0.722603	0.540146	0.642384	0.653639	0.690141	0.20122	0.517711	0.578947	0.590062	0.509804	0.575045	0.67619	0.272727	0.504065	0.704403	0.589928	TRUE
0.851064	0.813559	0.841379	0.736986	0.711027	0.304094	0.678082	0.764706	0.719745	0.614286	0.814935	0.839623	0.57377	0.77451	0.768116	0.748792	FALSE
0.532995	0.615132	0.52	0.693252	0.584507	0.196013	0.471761	0.663333	0.644195	0.395833	0.767486	0.625984	0.214286	0.609244	0.722222	0.578005	TRUE
0.356643	0.408907	0.38913	0.428571	0.472509	0.0163265	0.387352	0.410473	0.333333	0.263158	0.450769	0.327778	0.0761905	0.494172	0.492806	0.344762	TRUE
0.561934	0.732014	0.704188	0.736677	0.685767	0.309133	0.464815	0.563793	0.538283	0.528302	0.742802	0.698758	0.413333	0.684906	0.659774	0.6853	TRUE
0.514019	0.589666	0.532319	0.560254	0.555556	0.208333	0.45	0.56993	0.511538	0.576271	0.593857	0.584615	0.265823	0.502165	0.546154	0.56314	TRUE
0.721154	0.807407	0.74	0.77037	0.614583	0.237037	0.553191	0.774834	0.649123	0.6	0.78453	0.795181	0.342857	0.767857	0.72	0.779817	FALSE
0.639847	0.6	0.621795	0.672377	0.652542	0.197468	0.423313	0.617312	0.515581	0.27619	0.656146	0.688442	0.151079	0.534946	0.548628	0.604423	FALSE
0.529851	0.400763	0.491228	0.494424	0.465409	0.0921659	0.429293	0.418182	0.408046	0.447368	0.483193	0.545455	0.1875	0.4	0.353234	0.575916	FALSE
0.511848	0.397727	0.48583	0.457672	0.421053	0.11326	0.396226	0.437722	0.371345	0.469388	0.504702	0.53617	0.0833333	0.417241	0.33574	0.506536	FALSE
0.630332	0.657258	0.694215	0.721491	0.721491	0.0913043	0.528302	0.581267	0.502591	0.3125	0.696486	0.744681	0.205479	0.570934	0.602113	0.448905	FALSE
0.918605	0.90942	0.829787	0.860697	0.848684	0.348718	0.841584	0.823256	0.708029	0.5	0.863158	0.903704	0.191489	0.813433	0.880342	0.883838	FALSE
0.724324	0.76781	0.762658	0.832143	0.776995	0.326087	0.674627	0.782967	0.75841	0.540856	0.793548	0.832335	0.369792	0.85049	0.779614	0.803125	TRUE
0.7	0.75	0.693208	0.798473	0.708494	0.238411	0.589695	0.645161	0.616558	0.486577	0.709347	0.735849	0.32287	0.772152	0.692771	0.662069	TRUE
0.65233	0.677524	0.625551	0.751857	0.653916	0.202335	0.511774	0.586873	0.575868	0.4375	0.653846	0.674699	0.292453	0.720792	0.623746	0.621399	TRUE
0.621053	0.590504	0.567164	0.59366	0.620513	0.174556	0.541806	0.578616	0.521739	0.450704	0.550173	0.719577	0.45098	0.539683	0.527132	0.572993	TRUE
0.624339	0.588589	0.56	0.578947	0.610825	0.178788	0.543554	0.580128	0.518219	0.477612	0.537906	0.721311	0.511628	0.535714	0.523438	0.567669	TRUE
0.61165	0.717333	0.678322	0.722826	0.650165	0.33195	0.629091	0.648876	0.590406	0.588652	0.80756	0.625	0.480769	0.687732	0.675	0.635821	TRUE
0.929461	0.688525	0.635854	0.743304	0.660194	0.199461	0.528117	0.658986	0.659091	0.529148	0.704626	0.728643	0.239362	0.709898	0.650407	0.663912	FALSE
0.710638	0.679775	0.610778	0.738739	0.663594	0.222222	0.653509	0.638462	0.446154	0.597826	0.656716	0.489899	0.484375	0.668966	0.611511	0.688136	TRUE
0.644737	0.574236	0.453441	0.626263	0.561905	0.172911	0.524638	0.555556	0.39172	0.590476	0.620155	0.553191	0.25	0.67893	0.561934	0.54902	TRUE
0.851852	0.919094	0.906832	0.900935	0.864721	0.338762	0.850153	0.912429	0.843558	0.870588	0.905775	0.922581	0.519737	0.922705	0.904059	0.898876	TRUE
0.681081	0.676744	0.682819	0.705024	0.744868	0.194805	0.628743	0.602978	0.606936	0.621622	0.808392	0.463054	0.40991	0.657068	0.688347	0.506098	TRUE
0.624	0.576923	0.557377	0.448161	0.654762	0.297753	0.4125	0.624309	0.515723	0.651163	0.702326	0.615385	0.340909	0.544444	0.521739	0.583333	FALSE
0.325581	0.536842	0.602484	0.401254	0.635468	0.147059	0.375587	0.521552	0.411321	0.296875	0.55	0.61236	0.256098	0.479839	0.641026	0.628019	FALSE
0.643154	0.694524	0.770642	0.698574	0.748705	0.168116	0.663265	0.694524	0.553892	0.587786	0.814815	0.729412	0.388889	0.683871	0.6875	0.766382	TRUE
0.410256	0.589286	0.594545	0.37439	0.639935	0.151093	0.525424	0.510288	0.406463	0.365385	0.593796	0.475936	0.464789	0.42344	0.455856	0.529316	TRUE
0.916667	0.831461	0.850467	0.896907	0.845361	0.107914	0.718182	0.788618	0.664062	0.543478	0.888889	0.928571	0.291667	0.821782	0.925926	0.836066	FALSE
0.818584	0.686916	0.614379	0.59587	0.693305	0.197959	0.657224	0.685072	0.628788	0.597561	0.74537	0.715356	0.462857	0.674627	0.603715	0.679039	TRUE
0.239766	0.553746	0.477477	0.473684	0.519084	0.0813953	0.461905	0.358663	0.370892	0.554945	0.765125	0.4	0.220183	0.537849	0.490637	0.396285	TRUE
0.232323	0.546875	0.526946	0.308176	0.222222	0.11	0.24186	0.433036	0.359281	0.228395	0.66113	0.237037	0.213333	0.42328	0.445378	0.541935	FALSE
0.184	0.531532	0.487805	0.244389	0.153425	0.0957447	0.235507	0.342767	0.268908	0.217647	0.606599	0.184783	0.210526	0.407407	0.392157	0.465217	FALSE
0.216606	0.493174	0.443299	0.0332103	0.0303448	0.0235294	0.258656	0.370192	0.292636	0.208661	0.37242	0.0149701	0.107438	0.325641	0.387712	0.392157	TRUE
0.955357	0.866667	0.872222	0.936242	0.908163	0.502703	0.772222	0.900498	0.85443	0.778947	0.902542	0.936937	0.546512	0.908676	0.903571	0.88125	FALSE
0.848276	0.861925	0.824176	0.915493	0.868852	0.393305	0.545455	0.885714	0.815217	0.393939	0.87965	0.895425	0.217391	0.925	0.832432	0.822785	FALSE
0.828571	0.876147	0.813559	0.909926	0.863861	0.32	0.466667	0.861345	0.754098	0.235294	0.875	0.859259	0.130435	0.929936	0.817073	0.831933	FALSE
0.682759	0.678571	0.660167	0.657426	0.692935	0.136659	0.470874	0.528	0.575676	0.614173	0.714286	0.739464	0.284314	0.616788	0.680511	0.677824	TRUE
0.931707	0.883895	0.871287	0.911184	0.746988	0.302326	0.707207	0.850202	0.776699	0.75	0.850282	0.879195	0.464286	0.913978	0.89418	0.86383	TRUE
0.279167	0.454545	0.591195	0.288221	0.56	0.0965517	0.353791	0.317808	0.39604	0.314815	0.424528	0.573099	0.207792	0.524096	0.415541	0.405128	TRUE
0.155556	0.655556	0.511905	0.537915	0.522337	0.127517	0.486322	0.558282	0.428571	0.612069	0.583493	0.60262	0.261261	0.64539	0.588235	0.521368	TRUE
0.566161	0.581649	0.580935	0.557841	0.738532	0.262987	0.316342	0.449387	0.385827	0.316129	0.73913	0.765714	0.258065	0.54731	0.5547	0.537879	TRUE
0.0706107	0.496662	0.404082	0.0598131	0.492205	0.153386	0.408264	0.347894	0.285199	0.380623	0.380522	0.516779	0.145161	0.289017	0.345515	0.464912	TRUE
0.470588	0.609412	0.606707	0.605081	0.639098	0.133333	0.409548	0.597855	0.417112	0.473054	0.626308	0.733032	0.153153	0.570552	0.59593	0.648094	FALSE
0.266355	0.735	0.562814	0.419162	0.600671	0.0641026	0.358974	0.532338	0.390558	0.258621	0.652174	0.493213	0.348837	0.424051	0.636986	0.577061	TRUE
0.90411	0.769231	0.80198	0.887755	0.804688	0.0614035	0.561151	0.821138	0.558559	0.6	0.860465	0.836066	0.218182	0.697674	0.792079	0.809917	FALSE
0.057377	0.278317	0.374468	0.0263158	0.356044	0.075	0.351351	0.288256	0.311321	0.241379	0.363445	0.481481	0.142857	0.344978	0.393617	0.247934	TRUE
0.270096	0.598095	0.510791	0.482456	0.590099	0.089613	0.285433	0.403738	0.368085	0.292169	0.554661	0.549801	0.170404	0.406452	0.51046	0.590799	FALSE
0.681159	0.623932	0.738095	0.712042	0.633588	0.165217	0.622047	0.547826	0.574468	0.4375	0.696429	0.728571	0.368421	0.531915	0.684685	0.771429	FALSE
0.889571	0.82906	0.775401	0.858382	0.825911	0.27551	0.681614	0.703518	0.680723	0.621622	0.808581	0.833333	0.407767	0.829596	0.807087	0.803468	FALSE
0.844444	0.787736	0.75	0.780374	0.80695	0.277056	0.619289	0.773279	0.764045	0.6875	0.787611	0.805755	0.352941	0.648438	0.815029	0.794466	FALSE
0.587156	0.48449	0.555147	0.588235	0.478788	0.0458716	0.356073	0.461638	0.444853	0.396296	0.502907	0.42577	0.247706	0.492032	0.50687	0.520282	TRUE
0.873418	0.796117	0.835366	0.871324	0.816667	0.43787	0.542714	0.820106	0.78392	0.342857	0.871528	0.923077	0.418919	0.813953	0.78453	0.828283	FALSE
0.292373	0.526316	0.503311	0.652047	0.507547	0.118852	0.461538	0.54	0.406061	0.269231	0.666159	0.199115	0.113636	0.348	0.465201	0.488518	TRUE
0.520408	0.693333	0.536	0.593674	0.60559	0.239316	0.40458	0.538462	0.55303	0.388889	0.716049	0.529412	0.0625	0.557143	0.5875	0.553571	FALSE
0.949091	0.823944	0.826415	0.922432	0.783626	0.263804	0.693717	0.836898	0.692913	0.665179	0.878315	0.924686	0.37	0.811377	0.757746	0.833333	FALSE
0.184659	0.582677	0.438642	0.2977	0.492157	0.0975057	0.413567	0.554825	0.356643	0.449367	0.467956	0.413793	0.09375	0.564972	0.587912	0.403226	TRUE
0.0454545	0.410753	0.424658	0.240275	0.378378	0.0985222	0.357143	0.288248	0.243956	0.338235	0.360134	0.140625	0.0558376	0.265207	0.345269	0.443099	FALSE
0.548013	0.467703	0.520833	0.488496	0.348438	0.0293333	0.37931	0.310078	0.303905	0.149485	0.630724	0.182222	0.03	0.24552	0.383298	0.410804	TRUE
0.591893	0.521102	0.318134	0.581688	0.534898	0.08708	0.353586	0.512	0.45991	0.226658	0.52039	0.56869	0.158103	0.31048	0.494629	0.2808	FALSE
0.909747	0.899441	0.891089	0.87551	0.876736	0.402985	0.796512	0.810897	0.781609	0.828829	0.878613	0.89071	0.410256	0.902692	0.8875	0.898148	FALSE
0.65368	0.753823	0.821074	0.749378	0.824651	0.315	0.655897	0.65704	0.678832	0.722071	0.7	0.711268	0.276316	0.805687	0.733427	0.715746	TRUE
0.510417	0.710564	0.782435	0.670744	0.809735	0.279412	0.577875	0.599653	0.626506	0.692547	0.676941	0.660066	0.26183	0.780366	0.689764	0.615764	TRUE
0.886792	0.77451	0.859756	0.828947	0.70915	0.291866	0.737179	0.787879	0.614679	0.802469	0.785068	0.859375	0.160256	0.843137	0.782609	0.833333	FALSE
0.238916	0.49009	0.488998	0.155219	0.537554	0.114809	0.429423	0.387273	0.244701	0.552846	0.537721	0.561934	0.414894	0.424581	0.402062	0.53886	TRUE
0.146535	0.477612	0.470711	0.111736	0.503041	0.089955	0.409867	0.319257	0.205036	0.558559	0.492777	0.518703	0.336735	0.38843	0.361842	0.463415	TRUE
0.915888	0.903448	0.898551	0.91195	0.876923	0.537234	0.794118	0.88172	0.815951	0.753623	0.887273	0.864865	0.414634	0.931373	0.886792	0.884615	FALSE
0.936709	0.814516	0.797619	0.90708	0.811189	0.353448	0.651613	0.710938	0.704082	0.794118	0.841791	0.826923	0.30303	0.775862	0.752577	0.88189	FALSE
0.602094	0.713235	0.637795	0.665254	0.561947	0.263158	0.433824	0.642612	0.588889	0.37963	0.679144	0.681319	0.295775	0.592391	0.640777	0.700361	FALSE
0.864078	0.808081	0.820988	0.867841	0.79375	0.306878	0.512346	0.675532	0.692737	0.528571	0.729659	0.843478	0.274194	0.804348	0.839744	0.796791	FALSE
0.571429	0.587912	0.752688	0.333333	0.302222	0.222222	0.636364	0.709402	0.581197	0.65	0.755187	0.596774	0.36	0.709677	0.555556	0.698113	FALSE
0.349282	0.588889	0.464	0.470779	0.465753	0.0935673	0.396429	0.441667	0.441935	0.415385	0.515602	0.439759	0.210526	0.450262	0.578947	0.532982	TRUE
0.971014	0.860104	0.878571	0.947183	0.915	0.262195	0.755435	0.845771	0.762557	0.717949	0.882086	0.94	0.39604	0.832536	0.874346	0.828767	FALSE
0.744186	0.725664	0.697248	0.772727	0.805085	0.448	0.535088	0.650407	0.72	0.387097	0.763838	0.698413	0.488889	0.76087	0.772727	0.691589	FALSE
0.621399	0.813704	0.788889	0.805907	0.816176	0.321337	0.692082	0.765306	0.723464	0.653465	0.81903	0.755556	0.527778	0.861111	0.797386	0.751092	TRUE
0.537849	0.798226	0.731884	0.780761	0.789062	0.296703	0.663636	0.669211	0.685185	0.631579	0.798817	0.698324	0.518519	0.851852	0.743056	0.69526	TRUE
0.258503	0.646081	0.558052	0.362797	0.359191	0.195046	0.49481	0.428571	0.442857	0.522388	0.584466	0.35514	0.538462	0.615385	0.486364	0.531194	TRUE
0.933333	0.896104	0.859375	0.90625	0.877551	0.238095	0.540984	0.837838	0.802198	0.5	0.9	0.857143	0.37037	0.875	0.814815	0.830769	FALSE
0.918033	0.880503	0.8125	0.926941	0.911111	0.54375	0.718121	0.864407	0.85	0.636364	0.940711	0.917808	0.366667	0.829268	0.863158	0.831933	FALSE
0.218241	0.388506	0.441767	0.104167	0.151335	0.243243	0.311239	0.328729	0.264605	0.347826	0.437975	0.205224	0.375	0.318339	0.386423	0.475751	TRUE
0.94	0.818182	0.736111	0.913194	0.90708	0.340909	0.495575	0.821705	0.72093	0.611111	0.841317	0.955556	0.346154	0.881579	0.794872	0.75	FALSE
0.215645	0.367384	0.447796	0.0907372	0.0735786	0.297917	0.136095	0.0478548	0.126923	0.188235	0.516291	0.0666667	0.267176	0.206311	0.278515	0.304422	TRUE
0.944444	0.844037	0.844221	0.919512	0.896266	0.308411	0.764398	0.864865	0.838542	0.764151	0.844864	0.9	0.417391	0.879227	0.899123	0.819767	FALSE
0.820988	0.746032	0.769231	0.778788	0.790123	0.323308	0.633218	0.72028	0.67234	0.687943	0.74538	0.756757	0.351515	0.734513	0.70632	0.714286	FALSE
0.938462	0.836257	0.839286	0.911628	0.908213	0.369231	0.632258	0.828571	0.809524	0.736111	0.805112	0.898734	0.302632	0.811111	0.858209	0.785714	FALSE
0.888889	0.791908	0.791667	0.903333	0.906593	0.218543	0.520833	0.744186	0.814103	0.546392	0.788114	0.911765	0.309091	0.850932	0.858757	0.75969	FALSE
0.83871	0.79386	0.833333	0.939873	0.844749	0.203297	0.604762	0.746377	0.715447	0.571429	0.840659	0.851064	0.284314	0.778325	0.819048	0.605882	FALSE
0.94	0.94382	0.92	0.928994	0.867188	0.339623	0.805085	0.839286	0.821138	0.782609	0.905172	0.913043	0.457143	0.93617	0.923077	0.825	FALSE
0.923077	0.905882	0.830986	0.908257	0.825	0.551724	0.647059	0.877551	0.8	0.596154	0.920455	0.957447	0.434783	0.893939	0.857143	0.817204	FALSE
0.954839	0.901408	0.892508	0.912281	0.896552	0.540541	0.87395	0.877246	0.87541	0.751825	0.888508	0.967105	0.506024	0.902913	0.878788	0.88	TRUE
0.937008	0.954262	0.909314	0.934486	0.934125	0.327586	0.836538	0.880952	0.87041	0.848649	0.894656	0.924812	0.596491	0.91342	0.875622	0.902743	FALSE
0.606838	0.729839	0.746269	0.78169	0.722628	0.337778	0.538462	0.623729	0.658654	0.644928	0.774254	0.75	0.311927	0.705	0.699571	0.714844	FALSE
0.697531	0.656028	0.726562	0.729167	0.658436	0.415698	0.555556	0.584856	0.613772	0.536723	0.674576	0.717277	0.45045	0.583916	0.603306	0.638978	FALSE
0.857143	0.755245	0.672414	0.885305	0.767742	0.221519	0.45283	0.68306	0.713376	0.430233	0.755495	0.860215	0.409836	0.752294	0.79021	0.796178	FALSE
0.951923	0.836364	0.782258	0.858156	0.762791	0.270073	0.632184	0.804734	0.645963	0.452381	0.808664	0.879121	0.354839	0.733333	0.771429	0.813953	FALSE
0.299663	0.644788	0.715347	0.428803	0.49904	0.0951417	0.554156	0.6098	0.578406	0.464286	0.615702	0.522822	0.102041	0.634146	0.618519	0.56	TRUE
0.882353	0.868217	0.791667	0.933628	0.864662	0.619835	0.824	0.839623	0.773585	0.789474	0.840764	0.946429	0.44898	0.894737	0.907895	0.862903	FALSE
0.130872	0.572519	0.525	0.154545	0.482143	0.142857	0.44557	0.339726	0.257732	0.338028	0.572816	0.42723	0.289474	0.413386	0.368	0.444668	TRUE
0.191638	0.567282	0.584527	0.578588	0.579167	0.147887	0.480519	0.616236	0.461268	0.353982	0.788779	0.63285	0.375	0.613793	0.659483	0.404814	TRUE
0.20398	0.527108	0.581731	0.40566	0.602888	0.204545	0.512605	0.626866	0.533865	0.62069	0.627397	0.675676	0.160714	0.630573	0.578947	0.589971	TRUE
0.57606	0.754941	0.698324	0.73523	0.71028	0.266839	0.654737	0.687822	0.624776	0.763736	0.762357	0.651899	0.445026	0.754054	0.727924	0.544964	TRUE
0.542254	0.546256	0.544586	0.553018	0.503254	0.255663	0.385915	0.474138	0.394659	0.346667	0.521253	0.575342	0.226415	0.430233	0.539855	0.529148	TRUE
0.425795	0.528416	0.466443	0.33589	0.502457	0.0745921	0.504505	0.479739	0.481562	0.513158	0.453634	0.554098	0.244444	0.393162	0.620545	0.486128	TRUE
0.452196	0.568333	0.481236	0.651026	0.509398	0.105769	0.347727	0.471698	0.36962	0.223529	0.556468	0.436137	0.232323	0.436725	0.535565	0.454721	TRUE
0.918519	0.811765	0.815951	0.82684	0.827225	0.425806	0.717514	0.847561	0.718563	0.663934	0.816964	0.866071	0.410526	0.769737	0.872549	0.75	FALSE
0.610738	0.761905	0.614148	0.576052	0.626932	0.322751	0.566667	0.652742	0.562701	0.477833	0.644491	0.56	0.315789	0.580756	0.581132	0.704289	TRUE
0.689655	0.739623	0.704724	0.63575	0.563855	0.285223	0.694561	0.701987	0.564315	0.714286	0.793037	0.640394	0.528736	0.605911	0.728302	0.647222	TRUE
0.594937	0.515267	0.497382	0.530913	0.48799	0.121951	0.235955	0.501832	0.378855	0.242424	0.494017	0.660131	0.0609756	0.34632	0.461538	0.464	TRUE
0.326478	0.441964	0.414634	0.441113	0.482234	0.140515	0.502857	0.262332	0.388554	0.571429	0.429501	0.507692	0.213235	0.41896	0.522788	0.46	TRUE
0.503836	0.520685	0.596525	0.606635	0.536232	0.0767857	0.449675	0.557692	0.446847	0.492537	0.506637	0.465409	0.0671642	0.626943	0.650667	0.455185	TRUE
0.931818	0.846154	0.849558	0.898618	0.869231	0.492063	0.736842	0.913669	0.755319	0.8	0.898678	0.916667	0.555556	0.917647	0.957895	0.875	FALSE
0.804348	0.722689	0.762295	0.835714	0.673913	0.373016	0.546392	0.812081	0.642276	0.595238	0.755365	0.835443	0.488372	0.691489	0.703704	0.674603	FALSE
0.9375	0.925926	0.848485	0.790698	0.743056	0.521739	0.413793	0.864407	0.730769	0.875	0.848485	0.913043	0.75	1	0.727273	0.904762	FALSE
0.564516	0.529167	0.52027	0.525253	0.671642	0.0519481	0.390374	0.489177	0.325359	0.45	0.52459	0.346154	0.280702	0.509934	0.571429	0.53681	TRUE
1	0.867647	0.965517	0.84127	0.831325	0.278689	0.759259	0.88172	0.773585	0.416667	0.836735	0.93617	0.142857	0.953488	0.9	0.901639	FALSE
0.802691	0.726688	0.615385	0.715294	0.592157	0.31962	0.664723	0.619565	0.590476	0.622047	0.72265	0.728814	0.260504	0.722408	0.682857	0.70948	FALSE
0.705036	0.651042	0.488304	0.619048	0.424157	0.190594	0.582386	0.506881	0.531609	0.577586	0.611038	0.59322	0.214286	0.643059	0.651961	0.582367	FALSE
0.492424	0.504425	0.683453	0.525943	0.420664	0.111111	0.513699	0.414286	0.477419	0.681818	0.483491	0.18705	0.0625	0.633333	0.666667	0.525253	TRUE
0.771429	0.810127	0.770833	0.944785	0.780952	0.303797	0.682353	0.782609	0.757576	0.642857	0.778351	0.894737	0.333333	0.729167	0.802083	0.855072	FALSE
0.304878	0.493671	0.490716	0.150943	0.470297	0.124434	0.36	0.436364	0.40048	0.342105	0.58516	0.494118	0.29	0.409524	0.469663	0.501104	FALSE
0.710623	0.802532	0.617211	0.626321	0.622189	0.192037	0.652605	0.739726	0.649425	0.78481	0.714499	0.738739	0.333333	0.717579	0.730659	0.736515	TRUE
0.487738	0.646643	0.527187	0.467122	0.554235	0.100775	0.608696	0.629707	0.630854	0.745763	0.681957	0.624535	0.111111	0.651481	0.671429	0.643396	TRUE
0.0960187	0.492102	0.457507	0.184946	0.375788	0.0675453	0.29403	0.406305	0.362403	0.459119	0.400896	0.486922	0.160714	0.32166	0.40201	0.409836	TRUE
0.0296296	0.436383	0.436409	0.012218	0.355861	0.0232558	0.260504	0.32577	0.295775	0.45098	0.33208	0.48694	0.16129	0.276906	0.36648	0.367758	TRUE
0.00659341	0.431846	0.446479	0.00283019	0.35023	0.00705467	0.267742	0.313356	0.275362	0.368421	0.427256	0.489035	0.4	0.255061	0.364221	0.347143	TRUE
0.960396	0.862385	0.828571	0.885057	0.829268	0.458763	0.773684	0.798995	0.775	0.610619	0.820433	0.883333	0.407407	0.881081	0.791262	0.828729	FALSE
0.955466	0.96368	0.955224	0.954233	0.882022	0.783784	0.937984	0.959494	0.925081	0.815789	0.930723	0.949367	0.765957	0.953271	0.956679	0.935096	TRUE
0.846715	0.854701	0.847328	0.890244	0.779736	0.26087	0.752941	0.752	0.462366	0.684211	0.799043	0.791667	0.553191	0.866667	0.822581	0.739394	FALSE
0.793103	0.826923	0.741667	0.932292	0.704348	0.128571	0.478788	0.654545	0.588235	0.337349	0.747292	0.697248	0.255102	0.719298	0.710227	0.589744	FALSE
0.516129	0.67734	0.598425	0.712644	0.644444	0.168317	0.555233	0.671271	0.498246	0.633987	0.723232	0.754601	0.201299	0.713333	0.700252	0.693939	TRUE
0.763441	0.617284	0.657143	0.530249	0.60355	0.330645	0.326667	0.709677	0.587156	0.461538	0.748768	0.772152	0.277778	0.696429	0.678082	0.723881	FALSE
0.89644	0.90379	0.880952	0.913174	0.898734	0.432099	0.815873	0.890411	0.821114	0.686957	0.888372	0.871134	0.407407	0.886926	0.893983	0.855346	FALSE
0.586408	0.801825	0.747724	0.710777	0.795	0.287879	0.72524	0.720963	0.618644	0.745645	0.711449	0.788809	0.413669	0.802649	0.835052	0.633613	TRUE
0.936963	0.914826	0.889313	0.905376	0.793893	0.547619	0.842105	0.871854	0.797872	0.806452	0.874317	0.900498	0.5	0.904255	0.837736	0.897216	FALSE
0.616099	0.610422	0.512121	0.251781	0.556818	0.0926966	0.539157	0.561856	0.357724	0.662162	0.620219	0.568027	0.235294	0.704082	0.595062	0.479208	TRUE
0.600791	0.597802	0.741117	0.544106	0.66823	0.255452	0.677419	0.665823	0.572207	0.708861	0.683486	0.681275	0.524272	0.720257	0.67341	0.576923	TRUE
0.551546	0.545455	0.486486	0.647482	0.630435	0.1	0.430233	0.436735	0.362179	0.264368	0.638462	0.540881	0.106061	0.522876	0.552743	0.49435	TRUE
0.929134	0.80663	0.848921	0.899563	0.835714	0.333333	0.721311	0.79235	0.699531	0.580247	0.806324	0.839286	0.363636	0.895833	0.855	0.837209	FALSE
0.480427	0.675418	0.631229	0.459459	0.704	0.223602	0.56962	0.524355	0.529762	0.445455	0.753027	0.691983	0.412371	0.63986	0.688073	0.610215	TRUE
0.913793	0.826733	0.789474	0.934579	0.75	0.449704	0.502674	0.82659	0.757732	0.478873	0.831606	0.778846	0.396396	0.808081	0.803653	0.757143	FALSE
0.40708	0.595794	0.52809	0.302867	0.43649	0.12234	0.429688	0.509346	0.3875	0.591241	0.480702	0.552743	0.225806	0.450355	0.605839	0.511416	TRUE
0.25	0.560784	0.516129	0.162822	0.402893	0.108046	0.369193	0.436697	0.362857	0.47486	0.420361	0.477876	0.216418	0.361775	0.503311	0.422601	TRUE
0.0160858	0.427224	0.463938	0.138462	0.392287	0.0464716	0.288462	0.359833	0.178484	0.257426	0.282862	0.439394	0.106383	0.442105	0.397321	0.298748	TRUE
0.918033	0.884211	0.805556	0.909722	0.861111	0.340909	0.6	0.795699	0.696629	0.59375	0.84472	0.8	0.352941	0.803279	0.777778	0.824324	FALSE
0.747525	0.801887	0.585714	0.5131	0.69685	0.281356	0.720307	0.664804	0.555133	0.5	0.754023	0.728723	0.469136	0.730964	0.608856	0.768072	TRUE
0.278443	0.551899	0.653968	0.408297	0.555556	0.120548	0.567839	0.549479	0.540462	0.509317	0.667785	0.615658	0.135417	0.465473	0.725	0.510638	TRUE
0.461017	0.719298	0.695489	0.631206	0.73913	0.243316	0.544402	0.709302	0.57508	0.727273	0.8875	0.720721	0.583333	0.546667	0.649485	0.721212	TRUE
0.0128205	0.457084	0.46089	0.0102639	0.49523	0.0298686	0.387133	0.431394	0.290511	0.356913	0.369462	0.561845	0.166667	0.511565	0.44289	0.380558	TRUE
0.407407	0.642857	0.7	0.33165	0.501416	0.149485	0.391892	0.597156	0.471074	0.416667	0.746575	0.654412	0.222222	0.563158	0.471616	0.661765	FALSE
0.945392	0.733583	0.745856	0.768421	0.719258	0.263499	0.596457	0.644958	0.64878	0.583942	0.782805	0.7897	0.373134	0.694639	0.766208	0.709091	FALSE
0.946128	0.730841	0.745856	0.7625	0.713636	0.260128	0.590643	0.641822	0.645238	0.57554	0.781764	0.792373	0.373134	0.693735	0.765166	0.701531	FALSE
0.561151	0.71327	0.662651	0.644578	0.658385	0.315104	0.622912	0.709302	0.561446	0.612766	0.71875	0.738938	0.278107	0.6781	0.711316	0.726804	TRUE
0.656168	0.738426	0.625	0.672185	0.633803	0.173611	0.548023	0.67696	0.584958	0.655172	0.734835	0.69802	0.185841	0.695971	0.708054	0.653017	TRUE
0.391421	0.425844	0.336207	0.568504	0.393795	0.0123239	0.322183	0.369048	0.475269	0.305556	0.41791	0.470046	0.0296296	0.455556	0.434238	0.304598	TRUE
0.91195	0.891051	0.805263	0.935849	0.739583	0.294118	0.693396	0.831276	0.751092	0.625	0.837638	0.905405	0.394231	0.880829	0.865613	0.896714	FALSE
0.585882	0.773134	0.764919	0.866505	0.649587	0.251656	0.715812	0.726257	0.685259	0.578947	0.839065	0.717949	0.154589	0.799615	0.77911	0.71147	TRUE
0.516129	0.707317	0.475219	0.493151	0.609329	0.250951	0.484277	0.661585	0.514599	0.542254	0.75	0.6	0.42623	0.64186	0.725632	0.682759	FALSE
0.748201	0.84507	0.838843	0.824597	0.809045	0.327206	0.709524	0.789091	0.706383	0.603774	0.78032	0.830986	0.28169	0.769663	0.759434	0.805447	FALSE
0.755396	0.851301	0.830508	0.811321	0.807588	0.325758	0.736041	0.777778	0.701754	0.619048	0.768657	0.835821	0.3	0.759777	0.771429	0.792531	FALSE
0.8725	0.907563	0.84399	0.881834	0.867232	0.365217	0.823529	0.892057	0.658711	0.723529	0.871795	0.885593	0.443548	0.890736	0.894009	0.846827	FALSE
0.405316	0.651332	0.56391	0.477314	0.518717	0.153846	0.428161	0.570605	0.5	0.362245	0.637363	0.76087	0.215827	0.634146	0.650943	0.589421	TRUE
0.592308	0.747788	0.747475	0.700665	0.706827	0.343284	0.746988	0.758993	0.7	0.554545	0.6893	0.789474	0.536082	0.819923	0.772727	0.706161	TRUE
0.439863	0.554667	0.533333	0.410029	0.573386	0.184049	0.559871	0.576819	0.644444	0.560748	0.659259	0.646409	0.568182	0.608451	0.577075	0.558209	TRUE
0.289474	0.441905	0.371938	0.0244216	0.47619	0.0357143	0.272727	0.358095	0.356481	0.296296	0.456693	0.471125	0.25	0.353579	0.439359	0.484848	TRUE
0.782918	0.908228	0.776271	0.831579	0.790164	0.397059	0.796353	0.797753	0.725212	0.777778	0.875717	0.791667	0.365714	0.866438	0.809091	0.785908	FALSE
0.756554	0.880342	0.741722	0.808853	0.783871	0.375358	0.654596	0.771111	0.717333	0.626866	0.848987	0.786802	0.35122	0.84375	0.791549	0.763636	FALSE
0.887755	0.853659	0.901786	0.914163	0.769784	0.42623	0.656716	0.859756	0.806897	0.465517	0.823529	0.757143	0.675	0.880952	0.85	0.822581	FALSE
0.862903	0.869281	0.875969	0.907631	0.773973	0.443609	0.677419	0.849741	0.820513	0.460317	0.82971	0.776316	0.604167	0.886598	0.858824	0.818182	FALSE
0.91358	0.887387	0.925466	0.943841	0.814815	0.297297	0.825137	0.939535	0.79646	0.779412	0.874693	0.927928	0.472222	0.877358	0.880952	0.889503	TRUE
0.846154	0.751773	0.722689	0.844828	0.689922	0.179856	0.533835	0.796178	0.675676	0.448276	0.793893	0.710526	0.173913	0.827273	0.782609	0.73913	FALSE
0.561254	0.518519	0.501299	0.641811	0.449198	0.147392	0.45898	0.667447	0.536649	0.540146	0.6125	0.516605	0.22	0.744186	0.683544	0.496377	TRUE
0.501235	0.534014	0.548515	0.589977	0.597353	0.112875	0.484956	0.63035	0.592668	0.519084	0.609262	0.476303	0.2	0.730849	0.679198	0.492221	TRUE
0.888889	0.829268	0.902778	0.913793	0.825	0.22619	0.72	0.926606	0.677419	0.565217	0.834711	0.854167	0.25	0.934426	0.893333	0.752941	FALSE
0.95	0.870504	0.754545	0.9	0.75	0.234848	0.6875	0.880282	0.733813	0.567568	0.817778	0.758621	0.6	0.8875	0.785714	0.836879	FALSE
0.892473	0.833333	0.8625	0.856115	0.845455	0.409091	0.671642	0.820988	0.797297	0.711111	0.858491	0.824324	0.46	0.820513	0.924528	0.908497	FALSE
0.922581	0.825472	0.810811	0.910891	0.75502	0.234742	0.699029	0.772512	0.739336	0.5	0.830275	0.811321	0.285714	0.805556	0.861272	0.811404	FALSE
0.0177305	0.43696	0.423438	0.0203488	0.437086	0.0318471	0.497664	0.396552	0.345324	0.329545	0.317215	0.45283	0.322581	0.360434	0.386364	0.324373	TRUE
0.00671141	0.439163	0.403226	0.00298063	0.583658	0.00789474	0.286445	0.132626	0.120968	0.0652174	0.438389	0.184549	0.133333	0.217213	0.259542	0.353712	TRUE
0.965517	0.886792	0.899471	0.884615	0.822581	0.503448	0.811475	0.857143	0.852713	0.730769	0.825911	0.75	0.386364	0.891304	0.89916	0.9375	TRUE
0.924242	0.898148	0.846591	0.927746	0.843318	0.494624	0.723404	0.849765	0.837989	0.631285	0.88046	0.94382	0.418605	0.958974	0.885714	0.842105	FALSE
0.341808	0.549889	0.454073	0.366158	0.673367	0.0399361	0.299817	0.325103	0.218589	0.230769	0.589425	0.44403	0.165289	0.392405	0.441426	0.399635	TRUE
0.666667	0.77193	0.664921	0.811881	0.772894	0.390152	0.583333	0.732558	0.6	0.53012	0.767695	0.809917	0.395062	0.706806	0.71831	0.740196	FALSE
1	0.862069	0.916667	0.918033	0.819444	0.6	0.333333	0.8	1	0.633333	0.794118	1	0.35	1	0.769231	1	FALSE
0.82716	0.912698	0.880734	0.912863	0.844221	0.344262	0.647541	0.858974	0.65873	0.425926	0.858657	0.852459	0.210526	0.916667	0.826531	0.84472	FALSE
0.851852	0.858407	0.874525	0.9447	0.807365	0.543796	0.705521	0.858696	0.75082	0.68	0.863081	0.943878	0.494444	0.864499	0.84434	0.91635	FALSE
0.90625	0.915194	0.864979	0.948718	0.888889	0.59589	0.770035	0.880952	0.771536	0.759259	0.910112	0.908571	0.62963	0.957895	0.885714	0.903704	FALSE
0.935484	0.880734	0.934783	0.940959	0.829545	0.484211	0.672566	0.814159	0.755319	0.534884	0.874576	0.897436	0.294118	0.876923	0.939759	0.818182	FALSE
0.91954	0.924855	0.909722	0.93401	0.885906	0.397436	0.711864	0.872449	0.75	0.744526	0.868421	0.942308	0.24	0.903704	0.877193	0.864516	FALSE
0.772152	0.827586	0.708861	0.812207	0.741935	0.462121	0.614679	0.818182	0.707071	0.490566	0.836066	0.793103	0.358491	0.836364	0.840708	0.816	FALSE
0.540625	0.521739	0.481153	0.518625	0.400716	0.142091	0.33925	0.360277	0.356608	0.288889	0.516255	0.533835	0.202586	0.418103	0.457364	0.422535	TRUE
0.642857	0.488189	0.567164	0.549356	0.730061	0.330579	0.393162	0.468254	0.454545	0.431818	0.621495	0.55	0.214286	0.546392	0.591837	0.507692	TRUE
0.712121	0.757709	0.791878	0.762611	0.69697	0.366782	0.479233	0.663399	0.562264	0.460432	0.704324	0.757576	0.363636	0.668342	0.671875	0.685714	FALSE
0.750916	0.606504	0.601974	0.691906	0.730357	0.359195	0.591111	0.641975	0.580796	0.507353	0.766277	0.622074	0.284615	0.710448	0.734426	0.543379	TRUE
0.857923	0.901674	0.837662	0.867495	0.799054	0.460215	0.821053	0.908722	0.777778	0.678322	0.843943	0.866995	0.478873	0.890476	0.85545	0.868613	TRUE
0.516393	0.704819	0.683007	0.666667	0.625	0.121762	0.586806	0.460123	0.468468	0.785714	0.693727	0.70922	0.318182	0.409326	0.466981	0.64939	TRUE
0.780488	0.778802	0.79558	0.853448	0.813953	0.243094	0.638498	0.85	0.681564	0.547009	0.790191	0.76699	0.286885	0.776398	0.738636	0.741497	FALSE
0.553719	0.444751	0.411972	0.50038	0.488278	0.0633803	0.596774	0.32526	0.608187	0.476923	0.491557	0.309211	0.0344828	0.487288	0.581301	0.501241	TRUE
0.830508	0.866667	0.827586	0.819277	0.817204	0.385135	0.617886	0.80916	0.74	0.483333	0.778443	0.817204	0.451613	0.82906	0.828125	0.852941	FALSE
0.883721	0.815534	0.810811	0.833333	0.707547	0.404255	0.647541	0.818841	0.769231	0.456522	0.837209	0.882353	0.40625	0.83871	0.854545	0.856	FALSE
0.852518	0.875931	0.867797	0.879503	0.818781	0.292763	0.725067	0.819527	0.721212	0.599138	0.861057	0.807843	0.43038	0.844156	0.856079	0.862534	FALSE
0.87963	0.875	0.821429	0.810127	0.902439	0.352113	0.704225	0.858824	0.710145	0.594595	0.878049	0.878378	0.554054	0.906977	0.83908	0.848485	FALSE
0.823529	0.928571	0.6875	0.818182	0.842105	0.214286	0.75	0.736842	0.710526	0.571429	0.740741	0.764706	0.192308	0.8	0.75	0.972222	FALSE
0.391304	0.504425	0.473054	0.507123	0.543568	0.201923	0.432558	0.320574	0.366337	0.521739	0.489655	0.475177	0.287234	0.475	0.409594	0.355932	FALSE
0.861842	0.856749	0.774038	0.80137	0.826087	0.199052	0.689655	0.799197	0.719844	0.664596	0.790576	0.851064	0.378698	0.828244	0.848249	0.857143	FALSE
0.458733	0.492239	0.443418	0.472033	0.446939	0.0528455	0.450593	0.483932	0.51	0.2	0.714286	0.617978	0.19697	0.601399	0.545643	0.432137	TRUE
0.654088	0.755656	0.758427	0.718861	0.689815	0.271357	0.550926	0.66537	0.535211	0.458716	0.70684	0.666667	0.190476	0.668919	0.775758	0.708502	FALSE
0.390681	0.408492	0.439783	0.614261	0.478092	0.0530303	0.502075	0.382075	0.342155	0.3875	0.369066	0.479319	0.135135	0.421308	0.388889	0.27541	TRUE
0.913462	0.792857	0.790476	0.759124	0.696721	0.261905	0.757812	0.844828	0.676259	0.55	0.824701	0.779412	0.222222	0.780488	0.790909	0.804348	FALSE
0.372951	0.584091	0.596296	0.641997	0.664671	0.152174	0.456432	0.49	0.502146	0.642857	0.657407	0.483607	0.108108	0.325967	0.561644	0.584184	TRUE
0.32381	0.568027	0.564024	0.564835	0.59893	0.0631229	0.312821	0.394464	0.54	0.464286	0.635739	0.57764	0.147059	0.378378	0.32243	0.440945	FALSE
0.919075	0.915842	0.957447	0.915459	0.883019	0.688889	0.840796	0.930612	0.903553	0.806452	0.917889	0.9375	0.574468	0.894737	0.951515	0.918269	FALSE
0.567647	0.631929	0.686411	0.5554	0.532258	0.155452	0.559259	0.522613	0.458084	0.333333	0.65391	0.38785	0.43038	0.5	0.450658	0.550082	TRUE
0.560773	0.629139	0.684746	0.550251	0.535316	0.155093	0.561594	0.522613	0.447977	0.333333	0.65391	0.36087	0.43038	0.5	0.450161	0.542673	TRUE
0.791908	0.853061	0.88785	0.800643	0.753425	0.523148	0.632075	0.824242	0.706897	0.643411	0.814961	0.788732	0.319444	0.874439	0.84466	0.864734	FALSE
0.466574	0.497835	0.463717	0.581498	0.571429	0.118196	0.394453	0.480742	0.426357	0.436508	0.48542	0.522193	0.232143	0.373606	0.551079	0.468707	TRUE
0.579946	0.618395	0.617371	0.604046	0.588665	0.235431	0.53951	0.64011	0.582329	0.41	0.788043	0.618321	0.264463	0.545198	0.698529	0.525253	TRUE
0.942966	0.927083	0.924419	0.934641	0.857513	0.585859	0.908873	0.910588	0.904762	0.928571	0.929775	0.917476	0.727273	0.900794	0.930091	0.947945	FALSE
0.581818	0.632504	0.627803	0.729585	0.584016	0.213415	0.448936	0.651765	0.59276	0.507937	0.816514	0.777344	0.65	0.686469	0.708625	0.705882	TRUE
0.766129	0.831579	0.80292	0.830827	0.867925	0.341176	0.434783	0.80597	0.666667	0.478261	0.86383	0.858824	0.366667	0.782609	0.838235	0.891626	FALSE
0.8	0.778626	0.8	0.75	0.680556	0.291045	0.605042	0.835443	0.711712	0.631579	0.84375	0.833333	0.365854	0.806818	0.787879	0.756522	FALSE
0.640625	0.766839	0.647887	0.77208	0.743455	0.137931	0.492958	0.656085	0.578947	0.376238	0.721127	0.681319	0.179104	0.711864	0.794737	0.731707	FALSE
0.934211	0.937908	0.875519	0.888514	0.853242	0.22973	0.779279	0.886207	0.74902	0.796117	0.880223	0.886792	0.368421	0.941176	0.883598	0.917603	FALSE
0.494898	0.62623	0.437788	0.546012	0.669091	0.152709	0.328947	0.443966	0.445255	0.480769	0.473154	0.585526	0.333333	0.497436	0.523077	0.364162	TRUE
1	0.807692	0.941176	0.880503	0.864865	0.30303	0.548387	0.857143	0.772727	0.736111	0.829268	0.777778	0.383721	0.846154	0.72973	0.875	TRUE
0.333333	1	0.769231	0.904762	0.953488	0.666667	0.75	0.615385	0.571429	0.782609	0.9375	1	0.833333	1	1	1	FALSE
0.870968	0.876652	0.893491	0.884146	0.881356	0.353846	0.778571	0.912281	0.847953	0.666667	0.892857	0.877698	0.266667	0.896825	0.890625	0.779487	FALSE
0.396867	0.588542	0.525346	0.663636	0.503817	0.0940171	0.393491	0.490486	0.427184	0.445946	0.664694	0.624088	0.097561	0.44	0.487324	0.33833	TRUE
0.897233	0.912651	0.843602	0.878136	0.838235	0.492	0.814978	0.860841	0.828179	0.79661	0.841004	0.910256	0.333333	0.917808	0.863014	0.882979	FALSE
0.744318	0.820388	0.839695	0.85	0.851852	0.427948	0.621622	0.802956	0.648649	0.815385	0.817568	0.866667	0.645161	0.851852	0.813008	0.845494	FALSE
0.501859	0.562712	0.510274	0.674134	0.566986	0.226721	0.362667	0.469767	0.463415	0.342593	0.722892	0.532258	0.292308	0.556701	0.494949	0.56135	TRUE
0.612403	0.646067	0.565836	0.660819	0.584022	0.210169	0.527273	0.679365	0.586207	0.634146	0.849765	0.560606	0.434783	0.675	0.602564	0.565111	TRUE
0.512821	0.673184	0.503165	0.684474	0.656109	0.0849421	0.516279	0.545455	0.486631	0.625	0.657343	0.826531	0.313433	0.723529	0.673684	0.627451	TRUE
0.794872	0.814935	0.82397	0.801418	0.75625	0.353846	0.650718	0.762658	0.763158	0.550459	0.801948	0.73913	0.5125	0.818548	0.817164	0.82397	FALSE
0.786047	0.791489	0.764706	0.756508	0.726166	0.427928	0.630872	0.857143	0.755208	0.780488	0.814103	0.74359	0.5	0.819672	0.800971	0.796053	FALSE
0.874539	0.870968	0.893671	0.864234	0.747681	0.55137	0.839465	0.902985	0.798013	0.792453	0.897611	0.876623	0.466667	0.886792	0.901786	0.86514	FALSE
0.531429	0.574219	0.622807	0.607194	0.636197	0.0269151	0.616622	0.671159	0.514223	0.585366	0.737245	0.637131	0.114035	0.664516	0.691964	0.497744	TRUE
0.55144	0.660066	0.564935	0.704545	0.560302	0.220109	0.541284	0.667797	0.632302	0.404255	0.702206	0.523077	0.27027	0.524345	0.617424	0.545455	TRUE
0.39934	0.596117	0.502874	0.487013	0.575503	0.0327869	0.595349	0.57967	0.373913	0.00961538	0.659164	0.427907	0.0508475	0.524	0.685185	0.501027	FALSE
0.420263	0.51595	0.435935	0.478261	0.576115	0.0421053	0.481481	0.570076	0.339031	0.0288462	0.528701	0.334906	0.0769231	0.561934	0.661972	0.427966	FALSE
0.543668	0.452421	0.533175	0.398844	0.468051	0.0471204	0.348243	0.5	0.539735	0.192771	0.656566	0.501976	0.0833333	0.480176	0.611615	0.408815	TRUE
0.747826	0.690476	0.783784	0.711039	0.793233	0.35426	0.685897	0.739777	0.747475	0.770492	0.832237	0.794872	0.5	0.825175	0.744186	0.683077	FALSE
0.908367	0.956873	0.930909	0.935146	0.917431	0.541985	0.808765	0.879518	0.877193	0.673913	0.931408	0.947674	0.431373	0.880435	0.853846	0.898123	TRUE
0.602241	0.569767	0.597633	0.617068	0.629032	0.202667	0.411043	0.669399	0.60218	0.550388	0.709677	0.710714	0.444444	0.659004	0.691803	0.596535	TRUE
0.525164	0.535783	0.484487	0.548387	0.513575	0.139423	0.340376	0.560185	0.556086	0.495652	0.59601	0.600575	0.278689	0.559229	0.604457	0.527668	TRUE
0.513347	0.542533	0.471396	0.530449	0.496644	0.101942	0.310811	0.552448	0.529954	0.472727	0.57971	0.59292	0.22807	0.553371	0.614973	0.514124	TRUE
0.561224	0.512262	0.5	0.489831	0.574338	0.173516	0.188791	0.485095	0.344156	0.170732	0.486647	0.562771	0.153846	0.415042	0.452229	0.471963	FALSE
0.780488	0.707746	0.733333	0.730402	0.770975	0.271255	0.538813	0.787234	0.631016	0.444444	0.738208	0.730769	0.410714	0.710784	0.69084	0.818182	FALSE
0.827273	0.791667	0.778261	0.794118	0.727273	0.396364	0.676923	0.846774	0.800847	0.833333	0.833333	0.839161	0.464286	0.824176	0.791045	0.864111	FALSE
0.71308	0.859195	0.713235	0.771523	0.771689	0.377778	0.691406	0.760606	0.77918	0.585859	0.817439	0.771242	0.354167	0.812155	0.721311	0.756219	FALSE
0.00429185	0.203922	0.319092	0.500745	0.430087	0.0141287	0.080786	0.153355	0.00904977	0	0.430584	0.383978	0	0.136882	0.135135	0.163685	TRUE
0.924528	0.92069	0.894273	0.899654	0.880658	0.607143	0.896947	0.894942	0.83691	0.873563	0.910345	0.873563	0.641026	0.939815	0.939516	0.944	FALSE
0.901141	0.895674	0.942953	0.893305	0.846591	0.537396	0.802048	0.905759	0.860317	0.871795	0.872283	0.925926	0.69697	0.92823	0.905923	0.900452	FALSE
0.914286	0.883871	0.954023	0.936275	0.893617	0.51087	0.910112	0.911111	0.798387	0.891089	0.933934	0.875	0.520548	0.880597	0.94898	0.8	FALSE
0.931818	0.923267	0.911565	0.93621	0.896074	0.482505	0.890306	0.887967	0.874187	0.871287	0.921875	0.934426	0.315789	0.96114	0.941489	0.910417	TRUE
0.832402	0.838428	0.876984	0.869485	0.797938	0.481356	0.657143	0.8125	0.773109	0.534884	0.851852	0.880952	0.457627	0.830189	0.897849	0.905263	FALSE
0.477707	0.584127	0.578199	0.578138	0.528497	0.131805	0.588235	0.573082	0.628571	0.588235	0.693931	0.468439	0.339286	0.527869	0.554371	0.497487	TRUE
0.566972	0.491954	0.546135	0.593525	0.574048	0.0951456	0.503448	0.474295	0.536765	0.435185	0.53972	0.428571	0.0363636	0.452599	0.643357	0.576631	TRUE
0.49361	0.450704	0.486726	0.554184	0.519324	0.0621849	0.487952	0.462099	0.472103	0.465969	0.467257	0.377724	0	0.43956	0.586895	0.54321	TRUE
0.484277	0.424951	0.475375	0.537838	0.487981	0.0478548	0.463511	0.45098	0.449485	0.472362	0.457189	0.367397	0	0.438356	0.578488	0.523866	TRUE
0.370577	0.490937	0.434667	0.51652	0.451104	0.0450704	0.385841	0.448598	0.498311	0.424581	0.540948	0.436508	0.129252	0.510264	0.515081	0.438107	TRUE
0.671916	0.742574	0.737945	0.772432	0.75195	0.219424	0.704591	0.734694	0.61183	0.66899	0.76634	0.674095	0.360294	0.756672	0.802164	0.650467	TRUE
0.653543	0.72888	0.738298	0.737382	0.744958	0.138648	0.611494	0.721604	0.695545	0.478261	0.749249	0.679348	0.303279	0.710037	0.758879	0.672662	TRUE
0.651917	0.599099	0.64966	0.760417	0.640974	0.213198	0.563169	0.698592	0.58156	0.453125	0.755448	0.657258	0.216667	0.525	0.666667	0.642994	TRUE
0.501706	0.544018	0.555556	0.679856	0.684492	0.125326	0.509186	0.673835	0.543689	0.628571	0.669039	0.55625	0.142857	0.653846	0.527675	0.54375	TRUE
0.875989	0.906024	0.936464	0.913514	0.885185	0.599045	0.836858	0.953003	0.892683	0.849315	0.933718	0.899281	0.380952	0.916667	0.907543	0.876033	FALSE
0.485327	0.62963	0.584288	0.652131	0.636986	0.188764	0.554217	0.597222	0.576923	0.589041	0.678571	0.640741	0.348837	0.653061	0.659226	0.470588	TRUE
0.867704	0.914209	0.921348	0.951852	0.872449	0.529716	0.773163	0.896552	0.820809	0.814159	0.917323	0.909091	0.450704	0.890547	0.909375	0.923077	FALSE
0.568019	0.538596	0.532872	0.533228	0.502455	0.102334	0.559494	0.649886	0.619145	0.547945	0.714628	0.463035	0.355556	0.720798	0.584615	0.600806	TRUE
0.492723	0.410684	0.479452	0.524652	0.436464	0.0494753	0.471698	0.573055	0.603478	0.491803	0.592527	0.404181	0.302632	0.633218	0.453184	0.492447	TRUE
0.932203	0.842105	0.82716	0.925	0.75641	0.292308	0.638298	0.866667	0.71134	0.25	0.914286	0.927273	0.583333	0.808219	0.844828	0.870504	FALSE
0.467262	0.644628	0.545171	0.670707	0.746356	0.139319	0.479885	0.545882	0.605978	0.695652	0.653968	0.649123	0.321429	0.580189	0.682119	0.498881	TRUE
0.868644	0.915129	0.921569	0.90932	0.859375	0.634615	0.806452	0.877285	0.828467	0.923077	0.902344	0.957746	0.514286	0.882979	0.923077	0.898017	FALSE
0.865801	0.91129	0.917391	0.891117	0.835766	0.616959	0.81677	0.869806	0.825279	0.923913	0.909278	0.958042	0.47	0.878307	0.914894	0.898089	FALSE
0.863636	0.843602	0.893855	0.868132	0.82684	0.586667	0.803493	0.832685	0.809302	0.65625	0.876133	0.826531	0.4	0.88806	0.901961	0.862069	FALSE
0.727273	0.928571	0.8	0.876923	0.707865	0.714286	0.722222	0.826087	0.888889	0	0.833333	0.772727	0.266667	0.647059	0.818182	0.970588	TRUE
0.570732	0.707612	0.744131	0.711083	0.70021	0.184149	0.578154	0.690678	0.606635	0.630952	0.739884	0.705085	0.225131	0.701923	0.656863	0.613537	TRUE
0.470085	0.475069	0.438017	0.537471	0.542536	0.0423197	0.442649	0.430052	0.368142	0.434263	0.579318	0.508368	0.14717	0.504386	0.547126	0.455385	TRUE
0.792683	0.780347	0.782051	0.805668	0.695364	0.28	0.565476	0.786517	0.654412	0.478723	0.713846	0.768293	0.3	0.737374	0.807407	0.748503	FALSE
0.648889	0.684492	0.628289	0.66855	0.706704	0.307463	0.631902	0.730673	0.576271	0.592357	0.713235	0.651961	0.14966	0.694323	0.654605	0.626566	FALSE
0.604082	0.639344	0.596273	0.640145	0.707775	0.290698	0.584848	0.713217	0.574822	0.586667	0.681416	0.611374	0.131034	0.680498	0.618462	0.586517	FALSE
0.460123	0.501946	0.55102	0.400966	0.465969	0.119266	0.239583	0.536036	0.310734	0.28	0.534653	0.391304	0.32	0.606061	0.536765	0.546961	TRUE
0.378378	0.642005	0.629371	0.576361	0.559072	0.254743	0.49061	0.474946	0.572864	0.694268	0.646766	0.42623	0.486486	0.552846	0.65121	0.328922	TRUE
0.793333	0.917241	0.925651	0.86533	0.860941	0.572881	0.778689	0.823529	0.722222	0.6	0.900338	0.824074	0.328125	0.871951	0.843137	0.852055	FALSE
0.903409	0.866667	0.855212	0.854522	0.845133	0.499218	0.669829	0.838577	0.749621	0.702233	0.801535	0.874317	0.402062	0.860781	0.815113	0.837139	FALSE
0.327824	0.605505	0.468137	0.425403	0.612546	0.19726	0.452991	0.400922	0.340483	0.532847	0.472617	0.248062	0.5	0.368243	0.570571	0.388781	TRUE
0.205176	0.252066	0.219955	0.0984081	0.376518	0.0841487	0.317422	0.178707	0.255172	0.443478	0.388889	0.111821	0.147541	0.144033	0.154303	0.162914	TRUE
0.852459	0.909091	0.880342	0.935	0.92	0.336538	0.503704	0.963235	0.631579	0.446429	0.888535	0.962963	0.34	0.978495	0.922481	0.918033	FALSE
0.00378788	0.0474517	0.100971	0.00774194	0.403374	0.119231	0.0134831	0.0181219	0.057725	0.0421053	0.0635324	0.00987654	0.282051	0.0202247	0.0410959	0.0239808	TRUE
0.0526316	0.188433	0.186441	0.204255	0.450758	0.163677	0.10643	0.157546	0.181973	0.219512	0.245781	0.160714	0.385714	0.148402	0.141026	0.133663	TRUE
0.287129	0.462264	0.505319	0.461538	0.501629	0.163462	0.374532	0.448171	0.430818	0.34188	0.47927	0.433735	0.438202	0.521739	0.468085	0.383285	FALSE
0.652893	0.754941	0.725888	0.677291	0.759804	0.338983	0.5	0.692833	0.677083	0.39759	0.731563	0.774194	0.36	0.75	0.724324	0.56338	FALSE
0.859813	0.873737	0.884615	0.947826	0.822464	0.318681	0.676923	0.90873	0.818653	0.596639	0.895636	0.921053	0.377551	0.907692	0.921348	0.9	FALSE
0.311321	0.382022	0.461905	0.398649	0.562112	0.117773	0.30094	0.351288	0.368571	0.321678	0.51476	0.382671	0.265734	0.431373	0.449086	0.314387	TRUE
0.645161	0.458702	0.484472	0.577055	0.501333	0.0893617	0.325275	0.401681	0.356347	0.455224	0.6417	0.779874	0.102041	0.369863	0.394175	0.358621	TRUE
0.659574	0.590234	0.566298	0.673866	0.636364	0.139053	0.403646	0.45339	0.426799	0.503937	0.687898	0.723529	0.115942	0.520958	0.482759	0.493119	TRUE
0.9	0.788618	0.813559	0.922535	0.832432	0.521008	0.732283	0.847682	0.740741	0.460674	0.82948	0.830769	0.4	0.903509	0.85	0.869048	FALSE
0.190141	0.344294	0.265823	0.186486	0.481735	0.176201	0.377404	0.312377	0.312958	0.370079	0.503106	0.456929	0.283951	0.303483	0.242171	0.239601	TRUE
0.912226	0.955414	0.89759	0.927894	0.863388	0.389333	0.844944	0.912029	0.80057	0.735537	0.890496	0.926357	0.375	0.934959	0.88806	0.91236	TRUE
0.909385	0.950935	0.89375	0.929134	0.860399	0.396739	0.837772	0.909427	0.793313	0.735537	0.888655	0.921488	0.385321	0.932961	0.888041	0.909308	TRUE
0.895706	0.911538	0.930348	0.887943	0.820128	0.457547	0.782427	0.865217	0.791469	0.71134	0.88641	0.937143	0.483146	0.923077	0.906404	0.913043	FALSE
0.793939	0.696035	0.687243	0.640523	0.68	0.401747	0.579787	0.665254	0.670588	0.552632	0.747312	0.754098	0.456522	0.7	0.817647	0.650685	TRUE
0.893333	0.836538	0.858757	0.849057	0.821782	0.298039	0.584541	0.783019	0.77561	0.706522	0.857482	0.878505	0.40678	0.850467	0.862319	0.811475	FALSE
0.473214	0.553785	0.480176	0.508997	0.578182	0.158358	0.358974	0.459215	0.481928	0.317073	0.578454	0.57265	0.307018	0.475336	0.348485	0.522727	TRUE
0.84127	0.779412	0.815217	0.86	0.751412	0.235294	0.594203	0.794872	0.635714	0.72	0.805195	0.859155	0.333333	0.755814	0.788462	0.765625	FALSE
0.594059	0.670886	0.763158	0.708995	0.647887	0.2	0.492647	0.723529	0.627451	0.462963	0.772908	0.626506	0.323529	0.661871	0.709677	0.616162	FALSE
0.846939	0.922018	0.832215	0.95	0.880952	0.427083	0.728723	0.894737	0.776042	0.592	0.914683	0.902174	0.5	0.898649	0.910828	0.854369	FALSE
0.951613	0.802395	0.813725	0.879599	0.77381	0.305389	0.540816	0.833333	0.68125	0.5	0.755682	0.761364	0.290909	0.796117	0.853659	0.767442	FALSE
0.572581	0.488636	0.60804	0.267857	0.5	0.131034	0.393701	0.517986	0.456897	0.448276	0.756098	0.45977	0.466667	0.571429	0.431818	0.465909	TRUE
0.584665	0.495283	0.458221	0.0849421	0.564356	0.0840336	0.296073	0.421384	0.404192	0.369427	0.509982	0.49115	0.163934	0.425743	0.522059	0.486726	TRUE
0.847162	0.822751	0.831804	0.880165	0.910256	0.591667	0.80602	0.870833	0.812925	0.784247	0.840067	0.906883	0.543269	0.796196	0.875803	0.822222	FALSE
0.952381	0.934615	0.903509	0.933798	0.897119	0.369318	0.829787	0.876543	0.770548	0.851064	0.910931	0.959677	0.421569	0.933921	0.862944	0.907258	FALSE
0.932203	0.883721	0.87234	0.918819	0.907692	0.446809	0.751295	0.924883	0.836601	0.790698	0.9	0.923913	0.455882	0.908257	0.929204	0.902857	FALSE
0.575835	0.419643	0.394052	0.18871	0.545272	0.0652681	0.223092	0.282828	0.261456	0.283871	0.448905	0.551181	0.0990099	0.343195	0.347044	0.298969	TRUE
0.699074	0.669927	0.645756	0.607394	0.671498	0.265306	0.471033	0.644944	0.623037	0.609756	0.737562	0.635628	0.379085	0.640805	0.549637	0.607558	FALSE
0.134058	0.441417	0.386957	0.253401	0.432802	0.106742	0.26087	0.329446	0.343284	0.162162	0.550265	0.277108	0.194805	0.365591	0.463054	0.480287	TRUE
0.161905	0.561713	0.399425	0.311721	0.426883	0.137324	0.263345	0.379888	0.407143	0.205556	0.626374	0.256318	0.108808	0.359116	0.495495	0.521739	TRUE
0.555102	0.5	0.453968	0.557034	0.439535	0.0325581	0.288089	0.544959	0.463731	0.408759	0.522059	0.432343	0.0833333	0.503788	0.677632	0.375824	TRUE
0.70122	0.819527	0.766393	0.874477	0.80695	0.498282	0.557823	0.784672	0.656566	0.657895	0.771203	0.814208	0.480916	0.770677	0.779783	0.805921	FALSE
0.836207	0.830721	0.802817	0.893333	0.836134	0.544	0.597656	0.823529	0.692	0.663717	0.778468	0.858824	0.492188	0.786957	0.825397	0.853383	FALSE
0.901786	0.865169	0.810185	0.882064	0.876812	0.363946	0.483221	0.799401	0.75	0.330508	0.796	0.844311	0.447917	0.787037	0.816733	0.770428	FALSE
0.903226	0.9	0.913043	0.893564	0.871324	0.452145	0.672131	0.867769	0.793651	0.579365	0.831683	0.860335	0.643564	0.885375	0.858268	0.811765	FALSE
0.510204	0.491892	0.420959	0.694079	0.427621	0.0239411	0.345826	0.451128	0.396396	0.365079	0.586498	0.520115	0.0780142	0.391691	0.431818	0.426016	TRUE
0.798165	0.72561	0.661654	0.801619	0.826316	0.317073	0.553299	0.668067	0.613924	0.368421	0.70997	0.823529	0.322917	0.706767	0.585185	0.666667	FALSE
0.674312	0.685714	0.670886	0.767857	0.629139	0.274924	0.695082	0.722826	0.620991	0.719178	0.734219	0.655556	0.4	0.751055	0.724771	0.655257	TRUE
0.454545	0.585714	0.569444	0.628297	0.68617	0.302817	0.580986	0.516779	0.562738	0.466165	0.640078	0.651685	0.341772	0.591549	0.573171	0.455026	TRUE
0.883721	0.858131	0.849246	0.902848	0.880466	0.351351	0.769231	0.842282	0.727273	0.581633	0.857955	0.938356	0.483871	0.86014	0.784431	0.824219	FALSE
0.718954	0.711934	0.72766	0.723577	0.810526	0.305085	0.651341	0.698864	0.59751	0.56383	0.796334	0.773438	0.376623	0.742424	0.675824	0.710438	FALSE
0.939024	0.911051	0.885185	0.895197	0.833333	0.402367	0.861635	0.895592	0.826979	0.909091	0.865	0.928934	0.448819	0.903101	0.883721	0.870558	FALSE
0.0579399	0.0981818	0.149584	0.104265	0.109474	0.0354167	0.159193	0.116942	0.12156	0.163743	0.190083	0.102102	0.125	0.130564	0.119444	0.0920437	TRUE
0.31565	0.373967	0.331658	0.439394	0.466431	0.160714	0.359712	0.413276	0.436842	0.111111	0.502513	0.5	0.266667	0.405248	0.454762	0.345161	TRUE
0.511628	0.522959	0.434132	0.705691	0.710921	0.227405	0.466102	0.506173	0.495356	0.210526	0.673418	0.5625	0.367347	0.547101	0.521739	0.47992	TRUE
0.696296	0.722543	0.611465	0.813559	0.836697	0.345679	0.646809	0.687316	0.683673	0.363636	0.811947	0.760417	0.444444	0.72766	0.698361	0.705446	TRUE
0.767717	0.818386	0.79096	0.866551	0.868304	0.483376	0.751381	0.763636	0.735897	0.822581	0.809872	0.826923	0.358824	0.853012	0.845652	0.707124	FALSE
0.0164127	0.285207	0.223512	0.0135014	0.0253906	0.0125	0.0894855	0.136045	0.240741	0.197917	0.324916	0.0295359	0	0.102773	0.163399	0.129447	TRUE
0.15575	0.382514	0.358261	0.19861	0.138479	0.0467422	0.269231	0.271588	0.299456	0.402174	0.486293	0.171662	0.116279	0.22332	0.361446	0.289509	TRUE
0.354651	0.546798	0.503401	0.41704	0.357616	0.118557	0.479821	0.443396	0.413978	0.448276	0.468227	0.457143	0.0365854	0.550562	0.478495	0.526316	FALSE
0.0602837	0.590604	0.528239	0.0664606	0.508503	0.0737705	0.328767	0.335548	0.358108	0.423077	0.495495	0.587755	0.45	0.542453	0.403361	0.606061	TRUE
0.110169	0.641711	0.493333	0.147177	0.468677	0.133333	0.368	0.42246	0.53271	0.516129	0.550388	0.446602	0.380952	0.630769	0.696429	0.604348	TRUE
0.920578	0.947686	0.893868	0.942308	0.848564	0.517544	0.857143	0.875969	0.886544	0.733333	0.898048	0.962617	0.53271	0.9125	0.917595	0.889785	TRUE
0.687719	0.629699	0.557656	0.743837	0.632399	0.234888	0.48227	0.623549	0.505576	0.540373	0.732836	0.555825	0.375	0.570297	0.576125	0.684564	TRUE
0.847826	0.903581	0.904255	0.887884	0.853994	0.409556	0.814024	0.815	0.774536	0.8	0.875	0.891509	0.351351	0.889734	0.845938	0.911243	FALSE
0.831683	0.889328	0.863402	0.914373	0.832976	0.548807	0.748899	0.86055	0.823928	0.746377	0.84514	0.907534	0.482456	0.880342	0.889943	0.863436	FALSE
0.576433	0.507692	0.397222	0.225577	0.38051	0.0687023	0.393531	0.467662	0.347945	0.532847	0.517172	0.245989	0.273224	0.555066	0.564103	0.465	TRUE
0.604895	0.579568	0.548315	0.442683	0.632576	0.123188	0.51436	0.572939	0.411157	0.529412	0.707715	0.265861	0.163743	0.464444	0.625	0.544469	TRUE
0.498567	0.604743	0.544031	0.272011	0.497361	0.109127	0.469602	0.589041	0.582902	0.578512	0.584352	0.5	0.291667	0.692661	0.602637	0.550107	TRUE
0.711864	0.8	0.867133	0.821577	0.75	0.411111	0.511278	0.787671	0.583333	0.618182	0.775862	0.744444	0.411765	0.807339	0.698113	0.797872	FALSE
0.766082	0.862069	0.821429	0.884977	0.79021	0.283333	0.50237	0.802198	0.713675	0.452991	0.786517	0.88	0.247059	0.794444	0.804428	0.804878	FALSE
0.546436	0.619385	0.588415	0.431373	0.67971	0.20098	0.473552	0.527919	0.587349	0.555556	0.722314	0.471471	0.153846	0.451163	0.572549	0.513292	TRUE
0.828767	0.881295	0.845283	0.905512	0.826255	0.401786	0.795337	0.808511	0.764706	0.769231	0.859712	0.868613	0.233871	0.851449	0.85906	0.849802	FALSE
0.444118	0.53048	0.462963	0.248062	0.420155	0.0604134	0.363636	0.413621	0.272931	0.416667	0.603819	0.574359	0.207792	0.469512	0.543103	0.48996	TRUE
0.760611	0.833744	0.706612	0.864757	0.797195	0.146154	0.593343	0.676647	0.651034	0.541667	0.782148	0.691257	0.335526	0.771698	0.803328	0.701149	TRUE
0.806084	0.87985	0.743284	0.885827	0.837684	0.171788	0.641104	0.723975	0.722307	0.615854	0.806313	0.767802	0.349112	0.803607	0.867925	0.804709	TRUE
0.909091	0.874074	0.903846	0.915254	0.89011	0.462745	0.741445	0.861111	0.810909	0.775194	0.836788	0.852459	0.363636	0.888476	0.884211	0.879828	FALSE
0.610619	0.686441	0.577406	0.509259	0.751445	0.128472	0.399151	0.513423	0.407115	0.409774	0.715556	0.638554	0.217742	0.579268	0.570458	0.614286	TRUE
0.917197	0.870722	0.935185	0.897533	0.878613	0.498592	0.873362	0.858369	0.81749	0.920455	0.865794	0.916084	0.538462	0.879397	0.877049	0.907407	FALSE
0.388655	0.408649	0.341282	0.0025974	0.479873	0.0125673	0.33833	0.342644	0.362944	0.627451	0.558011	0.515588	0	0.324895	0.453441	0.378254	TRUE
0.918465	0.655378	0.455056	0.937722	0.922807	0.128571	0.563077	0.545918	0.503623	0.55102	0.610215	0.913313	0.352941	0.638889	0.614504	0.579909	TRUE
0.858407	0.893082	0.881481	0.831395	0.840708	0.314465	0.59375	0.752525	0.677215	0.55102	0.866667	0.881579	0.285714	0.747573	0.837037	0.823529	FALSE
0.947368	0.88172	0.9	0.927673	0.80814	0.33125	0.687204	0.853659	0.791209	0.746479	0.852535	0.883929	0.381818	0.823864	0.84186	0.798561	FALSE
0.897959	0.856618	0.832714	0.918681	0.890756	0.549342	0.687898	0.872222	0.724382	0.563025	0.8511	0.893082	0.592	0.845528	0.835616	0.845588	FALSE
0.701863	0.625793	0.633238	0.844388	0.482595	0.177388	0.646113	0.715232	0.558499	0.776978	0.835408	0.433908	0.373057	0.765193	0.73913	0.628227	TRUE
0.142857	0.470085	0.383234	0.295987	0.225513	0.120968	0.319549	0.415144	0.525362	0.4	0.5	0.317949	0.125	0.303571	0.405573	0.433486	TRUE
0.826087	0.90724	0.839335	0.903571	0.835125	0.40668	0.885033	0.816733	0.752101	0.831933	0.903664	0.834615	0.345946	0.852564	0.891459	0.855297	FALSE
0.034188	0.0540201	0.0844156	0.0835465	0.0573593	0.00568182	0.0179283	0.0620301	0.054755	0.0146341	0.043299	0.0170068	0	0.0953608	0.0455408	0.035868	TRUE
0.961538	0.913824	0.915129	0.949174	0.937898	0.386288	0.887916	0.902866	0.832952	0.892377	0.930894	0.93634	0.536424	0.880223	0.937615	0.922399	TRUE
0.238245	0.476562	0.432877	0.278689	0.303178	0.176471	0.432718	0.440389	0.408108	0.345133	0.523474	0.336683	0.219512	0.450479	0.488189	0.533505	FALSE
0.865979	0.800738	0.767544	0.735	0.785978	0.34965	0.688462	0.777429	0.764	0.621053	0.778905	0.772727	0.336207	0.728916	0.761029	0.809859	FALSE
0.0528512	0.37473	0.34375	0.0158061	0.0151339	0.0549872	0.32445	0.326327	0.191954	0.289941	0.230098	0.0325581	0.203947	0.316471	0.33758	0.333739	TRUE
0.866379	0.925595	0.891892	0.94695	0.830389	0.514706	0.797428	0.871069	0.870748	0.59375	0.909091	0.835294	0.336735	0.941441	0.914729	0.840467	FALSE
0.948718	0.916667	0.855491	0.926901	0.853047	0.330233	0.775735	0.854305	0.786408	0.707865	0.858612	0.929487	0.413043	0.865854	0.895522	0.876033	FALSE
0.918605	0.869318	0.907895	0.915567	0.904215	0.576923	0.709302	0.884615	0.832168	0.7	0.910615	0.891566	0.538462	0.94697	0.837838	0.904494	FALSE
0.788235	0.718085	0.568106	0.578603	0.618687	0.104027	0.592814	0.598338	0.501684	0.70922	0.707763	0.651163	0.32967	0.689796	0.620061	0.65374	TRUE
0.930233	0.935065	0.931452	0.948936	0.903382	0.332192	0.834921	0.920128	0.869091	0.817391	0.915395	0.906077	0.333333	0.891667	0.931559	0.902344	FALSE
0.617162	0.674725	0.620155	0.383051	0.687898	0.1725	0.561308	0.590214	0.59824	0.387387	0.760736	0.619608	0.226415	0.51816	0.590214	0.385455	TRUE
0.944724	0.903114	0.872	0.940367	0.882937	0.36715	0.771186	0.902542	0.804348	0.632653	0.900376	0.913706	0.357895	0.856522	0.903361	0.901809	TRUE
0.594262	0.744019	0.752809	0.591772	0.612529	0.182065	0.706897	0.650794	0.591772	0.583851	0.694842	0.710383	0.258621	0.76259	0.769481	0.669444	TRUE
0.918605	0.791946	0.89916	0.840796	0.813008	0.156028	0.588608	0.847328	0.697842	0.5	0.830619	0.828947	0.283784	0.804688	0.89916	0.793388	FALSE
0.75	0.75	0.827381	0.906667	0.885057	0.0737327	0.641256	0.754545	0.682464	0.508197	0.84153	0.952	0.367647	0.753425	0.760479	0.867257	FALSE
0.855769	0.850515	0.818841	0.933544	0.860963	0.0952381	0.57485	0.742138	0.666667	0.553571	0.825784	0.87963	0.28	0.774725	0.795812	0.767742	FALSE
0.828767	0.779817	0.768707	0.8	0.765351	0.278261	0.535088	0.681941	0.562005	0.590909	0.643871	0.776596	0.368421	0.810631	0.68997	0.827068	FALSE
0.683453	0.706897	0.712575	0.795367	0.736585	0.215054	0.437186	0.661157	0.639485	0.45082	0.720195	0.651786	0.305556	0.57971	0.67284	0.756906	FALSE
0.781609	0.754032	0.753363	0.834983	0.780488	0.0915493	0.468966	0.759542	0.5	0.37415	0.71116	0.782313	0.325203	0.692683	0.69163	0.737864	FALSE
0.923077	0.910828	0.883871	0.967172	0.902439	0.548718	0.779661	0.841026	0.855422	0.694915	0.893661	0.929134	0.553571	0.864	0.889831	0.869565	FALSE
0.962121	0.815498	0.857895	0.879896	0.772321	0.286385	0.636752	0.790476	0.71123	0.615854	0.79148	0.845455	0.294521	0.73545	0.863436	0.797101	FALSE
0.523944	0.559715	0.535326	0.255274	0.247619	0.114078	0.390164	0.449383	0.433414	0.482143	0.752351	0.231023	0.204545	0.484099	0.54955	0.433761	TRUE
0.931624	0.89781	0.892562	0.84058	0.852217	0.312883	0.653846	0.848315	0.68323	0.551282	0.82808	0.891089	0.432432	0.860759	0.911765	0.926829	FALSE
0.933333	0.819905	0.769231	0.918067	0.899329	0.20765	0.703704	0.784091	0.706897	0.510204	0.805195	0.9125	0.387387	0.771277	0.833333	0.857759	TRUE
0.771552	0.739884	0.664879	0.797297	0.689349	0.244147	0.626761	0.588235	0.665595	0.568	0.775056	0.906977	0.41573	0.701695	0.818421	0.766467	TRUE
0.392971	0.620779	0.565217	0.37931	0.566434	0.173554	0.518414	0.56068	0.530351	0.492754	0.660714	0.425197	0.242188	0.559441	0.57423	0.523114	TRUE
0.286624	0.595455	0.564103	0.438095	0.705036	0.264706	0.565517	0.623967	0.4	0.340659	0.681818	0.426573	0.44	0.664234	0.576642	0.587786	TRUE
0.024735	0.457447	0.495108	0.0136752	0.279874	0.0750436	0.359316	0.383824	0.417563	0.534884	0.485437	0.0625	0.0833333	0.426087	0.431915	0.51198	TRUE
0.775281	0.865116	0.839161	0.91906	0.8	0.175	0.718367	0.798206	0.712329	0.690476	0.756627	0.923913	0.24	0.797619	0.770992	0.728	FALSE
0.857143	0.851852	0.820896	0.867133	0.89	0.2	0.670588	0.805556	0.742268	0.619048	0.844444	0.851064	0.206897	0.785714	0.818182	0.828571	FALSE
0.30956	0.449937	0.363636	0.0127326	0.0262881	0.0163265	0.0808081	0.344114	0.345946	0.194444	0.422297	0.0465517	0.136364	0.532692	0.574648	0.366857	TRUE
0.798246	0.765957	0.770833	0.744444	0.694581	0.403561	0.538206	0.727848	0.705882	0.686275	0.781421	0.668421	0.62	0.793427	0.83004	0.797468	TRUE
0.5053	0.567308	0.521739	0.651214	0.61465	0.104235	0.272727	0.501608	0.520505	0.259542	0.60274	0.464865	0.133333	0.377863	0.490323	0.309249	TRUE
0.480687	0.563218	0.448795	0.710165	0.549933	0.0983936	0.245353	0.355662	0.418838	0.21256	0.55948	0.643766	0.158537	0.636535	0.48062	0.27596	TRUE
0.908795	0.964126	0.916667	0.952677	0.949431	0.158442	0.921182	0.941973	0.871671	0.84507	0.942408	0.94086	0.39726	0.957198	0.929825	0.907643	TRUE
0.0606061	0.349927	0.509719	0.109208	0.253846	0.0354767	0.279762	0.433333	0.337325	0.34375	0.455422	0.0671642	0.046875	0.595361	0.444257	0.564706	TRUE
0.944724	0.961924	0.876812	0.955422	0.942056	0.194986	0.663616	0.701711	0.70339	0.544444	0.897527	0.942623	0.373626	0.913858	0.874773	0.886598	TRUE
0.521472	0.672474	0.445	0.635484	0.599034	0.133829	0.442231	0.513274	0.305263	0.575	0.606061	0.611111	0.347826	0.671329	0.473881	0.594306	TRUE
0.794643	0.622951	0.586498	0.383475	0.565891	0.273859	0.309091	0.543027	0.406393	0.351852	0.620134	0.608696	0.202797	0.694064	0.659389	0.566879	FALSE
0.788671	0.639498	0.617754	0.41324	0.690994	0.235023	0.349922	0.578696	0.520505	0.479042	0.725576	0.701613	0.330033	0.59622	0.567073	0.642593	TRUE
0.727723	0.751678	0.585821	0.677419	0.729508	0.411765	0.525223	0.642633	0.638436	0.570588	0.770408	0.765306	0.513274	0.70073	0.650273	0.649351	FALSE
0.810345	0.757225	0.673759	0.787375	0.785047	0.20438	0.539007	0.666667	0.684932	0.56044	0.710084	0.873239	0.3625	0.6875	0.679348	0.619835	FALSE
0.886364	0.827957	0.831325	0.950355	0.859459	0.46	0.775862	0.863248	0.851064	0.75	0.857651	0.915254	0.384615	0.885714	0.848485	0.871795	FALSE
0.913793	0.842105	0.769231	0.943478	0.863309	0.509804	0.744361	0.827586	0.822034	0.733333	0.868502	0.863014	0.292683	0.882353	0.831461	0.822785	FALSE
0.175732	0.46056	0.511828	0.0756972	0.50463	0.0566038	0.42492	0.332447	0.391753	0.554795	0.358071	0.155963	0.133929	0.341379	0.49763	0.404545	TRUE
0.229008	0.434555	0.47619	0.35443	0.422857	0.202703	0.466667	0.404255	0.269737	0.367816	0.487544	0.292683	0.209302	0.468531	0.469388	0.433566	FALSE
0.486486	0.598886	0.542857	0.631179	0.565392	0.10084	0.492918	0.521951	0.379653	0.545455	0.534279	0.562963	0.180723	0.619048	0.476584	0.439353	TRUE
0.143333	0.482192	0.570492	0.268421	0.349333	0.0884956	0.418118	0.316794	0.315625	0.47191	0.427184	0.193966	0.169492	0.326848	0.382979	0.46134	TRUE
0.836066	0.909091	0.853846	0.906716	0.868293	0.465409	0.828402	0.880435	0.875969	0.844828	0.857494	0.946237	0.508475	0.900901	0.938596	0.933333	FALSE
0.591549	0.471483	0.468647	0.637931	0.530726	0.0552147	0.386076	0.430034	0.390071	0.418182	0.464115	0.227848	0.0967742	0.404494	0.579646	0.50641	TRUE
0.443366	0.478405	0.542117	0.552666	0.554887	0.123016	0.369469	0.503175	0.356877	0.385714	0.594371	0.412651	0.0183486	0.497354	0.548649	0.405467	TRUE
0.626263	0.626168	0.623457	0.309227	0.55137	0.0855615	0.428571	0.632812	0.616197	0.377049	0.522989	0.381295	0.08	0.539568	0.561905	0.544643	TRUE
0.847953	0.887372	0.842742	0.841945	0.863208	0.345622	0.77492	0.872881	0.773196	0.637931	0.833876	0.847561	0.232558	0.824074	0.816832	0.818182	FALSE
0.873684	0.881967	0.873469	0.888889	0.859031	0.368852	0.807339	0.864542	0.778146	0.6875	0.853035	0.923529	0.271739	0.846535	0.852792	0.840491	FALSE
0.493377	0.458621	0.554167	0.65272	0.627219	0.111628	0.581818	0.560976	0.570588	0.529412	0.613636	0.470085	0.193548	0.679612	0.391304	0.396601	TRUE
0.680952	0.699229	0.594891	0.77094	0.614085	0.263975	0.612378	0.712366	0.693252	0.774436	0.61235	0.816143	0.25	0.774545	0.733333	0.710183	TRUE
0.423913	0.527778	0.537736	0.504043	0.557018	0.128889	0.352459	0.396135	0.35	0.513514	0.562712	0.618644	0.12987	0.652174	0.579882	0.374502	TRUE
0.429379	0.521212	0.547739	0.507082	0.548387	0.125561	0.343478	0.386935	0.346821	0.527778	0.565972	0.626087	0.12987	0.662338	0.596154	0.381148	TRUE
0.493464	0.422274	0.462687	0.664875	0.54186	0.23565	0.465672	0.485651	0.419162	0.571429	0.57671	0.580913	0.240741	0.431535	0.532423	0.553525	TRUE
0.54491	0.496479	0.582857	0.732877	0.587021	0.24424	0.637755	0.551402	0.550296	0.55	0.649533	0.673333	0.189189	0.458333	0.551948	0.592857	TRUE
0.850622	0.897059	0.930693	0.885681	0.855241	0.455357	0.813559	0.864706	0.793282	0.770833	0.862237	0.923077	0.565574	0.898219	0.891247	0.868715	FALSE
0.921397	0.912844	0.907928	0.90783	0.883901	0.503979	0.834802	0.867036	0.841432	0.818966	0.860244	0.932143	0.436893	0.914634	0.889849	0.898907	FALSE
0.880531	0.902375	0.886747	0.866947	0.860915	0.367052	0.829396	0.885496	0.812821	0.842697	0.875226	0.877934	0.552083	0.897507	0.916844	0.858407	FALSE
0.859922	0.869198	0.785311	0.880174	0.83209	0.325926	0.792453	0.843333	0.794239	0.727273	0.906977	0.915493	0.5	0.90991	0.870056	0.898964	FALSE
0.730769	0.847305	0.810185	0.797701	0.681004	0.235043	0.698842	0.661417	0.705263	0.742647	0.794721	0.802083	0.421053	0.768421	0.781377	0.741538	TRUE
0.808743	0.771107	0.669927	0.708006	0.575601	0.188139	0.536044	0.683908	0.663951	0.552	0.636364	0.540698	0.102941	0.786223	0.774554	0.652807	TRUE
0.421488	0.53944	0.47043	0.230075	0.281659	0.0812325	0.447154	0.480676	0.529114	0.389262	0.485663	0.223214	0.227273	0.648746	0.643836	0.445623	TRUE
0.605505	0.576369	0.535503	0.286908	0.215026	0.157377	0.427948	0.492212	0.404255	0.213836	0.544304	0.2	0.215686	0.43617	0.452941	0.409639	TRUE
0.400314	0.452012	0.513587	0.22081	0.183805	0.0401737	0.437063	0.425408	0.462103	0.445255	0.598015	0.138225	0.195122	0.546717	0.584284	0.424453	TRUE
0.519274	0.510917	0.533214	0.519897	0.406632	0.0909091	0.44362	0.474878	0.473315	0.462687	0.654799	0.309711	0.304124	0.62963	0.633127	0.491172	TRUE
0.668033	0.618868	0.606299	0.643345	0.585366	0.199405	0.518519	0.578182	0.520833	0.489796	0.692537	0.564767	0.269231	0.719101	0.691667	0.733333	FALSE
0.627072	0.725832	0.666081	0.542208	0.511041	0.111732	0.590317	0.634461	0.556222	0.605	0.752793	0.642857	0.362416	0.700576	0.698276	0.606432	FALSE
0.671131	0.646497	0.600592	0.485714	0.469231	0.205021	0.539543	0.611111	0.675182	0.625954	0.648276	0.44557	0.34	0.687129	0.603272	0.701357	TRUE
0.708589	0.615854	0.602941	0.716612	0.63354	0.244444	0.615385	0.738182	0.588921	0.426471	0.573805	0.40796	0.157895	0.81407	0.725581	0.606218	TRUE
0.519481	0.722753	0.63125	0.553161	0.553598	0.222453	0.553846	0.620561	0.619632	0.433333	0.66876	0.640449	0.346667	0.691023	0.7031	0.645212	TRUE
0.651899	0.652406	0.643002	0.496561	0.615789	0.181406	0.573684	0.604348	0.557994	0.619048	0.755906	0.7	0.239437	0.641509	0.607843	0.438224	TRUE
0.764368	0.689165	0.711443	0.67754	0.711377	0.157712	0.593583	0.669492	0.520661	0.625	0.744134	0.753754	0.105528	0.728736	0.751073	0.642617	TRUE
0.319149	0.547414	0.601542	0.118168	0.484211	0.0967153	0.5138	0.477551	0.492386	0.301887	0.49226	0.518868	0.383333	0.610738	0.525907	0.608624	TRUE
0.323333	0.574803	0.63956	0.170596	0.485493	0.0997921	0.563415	0.466523	0.438961	0.181818	0.495627	0.587189	0.207317	0.609907	0.4821	0.595238	TRUE
0.591892	0.699284	0.679803	0.715054	0.631474	0.337209	0.629371	0.692135	0.701005	0.572727	0.772134	0.755319	0.299363	0.68595	0.635697	0.621302	TRUE
0.892361	0.822835	0.802817	0.865237	0.868988	0.232662	0.690647	0.688245	0.699267	0.747253	0.835237	0.812734	0.260417	0.812183	0.757238	0.89539	TRUE
0.875912	0.900398	0.862832	0.882353	0.783505	0.376289	0.77533	0.844444	0.826733	0.707547	0.851016	0.821656	0.267606	0.7897	0.839506	0.873832	FALSE
0.880208	0.885321	0.926407	0.96	0.909091	0.450382	0.834821	0.914966	0.819672	0.714286	0.908911	0.916667	0.571429	0.909091	0.90678	0.887043	FALSE
0.766816	0.65625	0.781991	0.269095	0.788774	0.327824	0.666667	0.63624	0.76087	0.527027	0.828974	0.647059	0.405405	0.723192	0.695531	0.727127	TRUE
0.955556	0.882353	0.869048	0.849057	0.876289	0.422018	0.870968	0.915966	0.716049	0.754717	0.868687	0.943396	0.510638	0.880952	0.91358	0.87234	FALSE
0.929577	0.866142	0.897436	0.919355	0.80531	0.442748	0.816794	0.856164	0.735043	0.707692	0.864662	0.909091	0.507692	0.883721	0.90678	0.872727	FALSE
0.428571	0.477798	0.461538	0.0662252	0.513462	0.167526	0.319588	0.355603	0.364706	0.228571	0.482192	0.373874	0.183333	0.430189	0.511327	0.453202	TRUE
0.633952	0.607143	0.616307	0.269168	0.496926	0.199531	0.519722	0.546875	0.577128	0.585938	0.590164	0.68595	0.424528	0.750877	0.657025	0.536424	TRUE
0.754386	0.818182	0.859259	0.805263	0.829694	0.186528	0.568862	0.834286	0.697674	0.402597	0.773672	0.781818	0.228916	0.81761	0.819209	0.815951	FALSE
0.549451	0.584582	0.489744	0.563682	0.554331	0.0701357	0.461039	0.564039	0.538265	0.546218	0.67184	0.369369	0.27193	0.451411	0.532294	0.52	TRUE
0.79021	0.789256	0.772512	0.780899	0.782101	0.220217	0.609375	0.741313	0.639831	0.558333	0.791753	0.772727	0.317647	0.721992	0.815451	0.785088	FALSE
0.705882	0.885417	0.770115	0.793103	0.808824	0.291667	0.50495	0.75	0.651163	0.25	0.773913	0.736842	0.6	0.830508	0.848485	0.771739	FALSE
0.794737	0.910714	0.884507	0.866667	0.85782	0.266892	0.766892	0.855908	0.858006	0.706897	0.885813	0.907767	0.425	0.914557	0.887179	0.859238	FALSE
0.625	0.822581	0.75	0.836576	0.763636	0.301587	0.650602	0.808989	0.666667	0.617647	0.84322	0.86	0.352941	0.831461	0.787879	0.755814	FALSE
0.857678	0.889145	0.882911	0.863971	0.783641	0.327869	0.794444	0.855643	0.83	0.755245	0.875598	0.945274	0.447154	0.866397	0.874286	0.884817	FALSE
0.842105	0.874636	0.85259	0.837607	0.761146	0.224638	0.735931	0.838583	0.777328	0.641509	0.806452	0.914286	0.362069	0.867347	0.846743	0.845361	FALSE
1	0.147059	1	0.769231	0.6	0.285714	1	0.666667	0.75	0	0.4	1	0.166667	0.545455	0.333333	0.391304	TRUE
0.591241	0.501859	0.435484	0.652079	0.605263	0.0833333	0.353448	0.490775	0.42437	0.285714	0.613475	0.587302	0.292683	0.503597	0.578231	0.462633	TRUE
0.613757	0.702614	0.37276	0.368421	0.273764	0.136943	0.274368	0.465374	0.325843	0.316239	0.626719	0.351064	0.204082	0.53	0.537459	0.229412	TRUE
0.87037	0.932099	0.940171	0.924812	0.92029	0.60355	0.919753	0.972067	0.929825	0.877551	0.896774	0.987179	0.6875	0.917526	0.942308	0.895954	FALSE
0.861111	0.909091	0.934911	0.927419	0.924528	0.477987	0.8867	0.883249	0.907609	0.8	0.924242	0.968085	0.583333	0.901961	0.932331	0.941704	FALSE
0.698925	0.69863	0.641026	0.699422	0.62766	0.25	0.411765	0.657343	0.691667	0.5625	0.821429	0.734177	0.5	0.8	0.686047	0.747059	FALSE
0.539394	0.600649	0.586207	0.0711111	0.495114	0.115183	0.137143	0.376384	0.325581	0.25	0.429224	0.604027	0.166667	0.458824	0.394495	0.340741	TRUE
0.444444	0.540909	0.493671	0.330097	0.694444	0.165049	0.331839	0.541254	0.477366	0.692308	0.608989	0.680851	0.2	0.565574	0.436275	0.373259	TRUE
0.884058	0.914798	0.951327	0.926282	0.852679	0.605	0.948454	0.890688	0.833333	0.9	0.859259	0.963636	0.676923	0.896341	0.944444	0.918269	FALSE
0.528239	0.642643	0.542857	0.631933	0.728997	0.151762	0.492997	0.550489	0.572391	0.567164	0.676311	0.672619	0.309735	0.604762	0.620339	0.453184	TRUE
0.705521	0.679764	0.629902	0.637705	0.608989	0.190355	0.65812	0.5875	0.561845	0.711009	0.689133	0.842742	0.277778	0.669643	0.722101	0.629496	TRUE
0.88	0.821782	0.847222	0.844444	0.864407	0.65873	0.735849	0.834783	0.798165	0.833333	0.850202	0.910448	0.365854	0.859375	0.876923	0.877863	FALSE
0.89899	0.925373	0.913907	0.879213	0.891051	0.559671	0.795556	0.854545	0.813725	0.784314	0.846847	0.918919	0.366197	0.860759	0.874172	0.839806	FALSE
0.406	0.511261	0.606635	0.623077	0.602007	0.161017	0.504505	0.574861	0.555056	0.494118	0.641288	0.635359	0.111111	0.581152	0.528474	0.557496	TRUE
0.770701	0.775229	0.856502	0.841727	0.770588	0.536965	0.762452	0.874016	0.715481	0.701493	0.873188	0.823529	0.25641	0.890909	0.88	0.849275	FALSE
0.343109	0.420622	0.440273	0.471739	0.513057	0.0432357	0.299389	0.491965	0.446397	0.478571	0.460094	0.525994	0.120879	0.517034	0.42487	0.474713	TRUE
0.681159	0.681818	0.703704	0.720542	0.620339	0.128125	0.604811	0.596875	0.559184	0.717647	0.645503	0.603015	0.125	0.59292	0.634058	0.632124	TRUE
0.671233	0.675241	0.695971	0.715021	0.613065	0.124242	0.605442	0.58806	0.564202	0.717647	0.64183	0.602941	0.125	0.598253	0.62724	0.625	TRUE
0.450431	0.609642	0.506944	0.571144	0.532955	0.100365	0.462541	0.452446	0.488506	0.579365	0.593176	0.642077	0.36	0.573975	0.612313	0.501859	TRUE
0.730088	0.784351	0.729084	0.737512	0.625632	0.196154	0.673469	0.678571	0.650672	0.722467	0.721934	0.786787	0.232824	0.757143	0.759863	0.801181	TRUE
0.835294	0.786885	0.787879	0.857143	0.761468	0.323529	0.568807	0.884058	0.72381	0.536585	0.82243	0.84	0.363636	0.861538	0.844444	0.736842	FALSE
0.843478	0.863354	0.78125	0.784	0.841584	0.251748	0.664474	0.822222	0.680672	0.391304	0.834951	0.915493	0.28	0.877358	0.875862	0.845361	FALSE
0.487395	0.594017	0.572238	0.592251	0.526087	0.0904872	0.452214	0.579245	0.509653	0.507937	0.687037	0.504237	0.320261	0.588785	0.625	0.468978	TRUE
0.5	0.714286	0.675676	0.454545	0.612245	0.0689655	0.605263	0.648148	0.409091	0.454545	0.721649	0.647059	0.25	0.590909	0.666667	0.568966	FALSE
0.574074	0.650407	0.582589	0.614007	0.685315	0.149901	0.504975	0.57931	0.466951	0.630872	0.64557	0.671698	0.240385	0.679104	0.668203	0.507614	TRUE
0.540094	0.65458	0.584946	0.605223	0.663043	0.141544	0.488208	0.535714	0.454545	0.566265	0.609195	0.688136	0.208333	0.663573	0.669704	0.489842	TRUE
0.549505	0.653543	0.584989	0.604724	0.676404	0.145558	0.5	0.558242	0.459016	0.591195	0.619048	0.682927	0.219298	0.672209	0.671233	0.490521	TRUE
0.875	0.88	0.799283	0.898917	0.835227	0.342508	0.731579	0.82029	0.76738	0.67757	0.874828	0.911504	0.407407	0.872671	0.932203	0.868794	FALSE
0.78836	0.783673	0.814433	0.809677	0.69	0.251029	0.657407	0.760417	0.740458	0.551402	0.835616	0.889908	0.32381	0.835366	0.843434	0.761905	FALSE
0.744	0.759036	0.778571	0.812081	0.690476	0.238318	0.648045	0.793578	0.784091	0.554217	0.821538	0.858824	0.424242	0.838235	0.823529	0.734807	FALSE
0.855263	0.470707	0.505774	0.571651	0.497596	0.185897	0.306818	0.397799	0.361111	0.239316	0.517067	0.369176	0.257576	0.496479	0.557971	0.477801	FALSE
0.838074	0.616511	0.4819	0.63082	0.621302	0.15625	0.400319	0.550305	0.462437	0.380597	0.606803	0.608315	0.280702	0.582456	0.600291	0.557798	TRUE
0.822917	0.952	0.862385	0.970588	0.905797	0.298387	0.69863	0.75	0.756522	0.7	0.871681	0.883333	0.407895	0.880282	0.892857	0.85	FALSE
0.53125	0.602273	0.592334	0.722222	0.568966	0.168831	0.488432	0.603878	0.51831	0.617143	0.674464	0.602871	0.322917	0.5625	0.691388	0.484848	TRUE
0.450262	0.562654	0.456929	0.381699	0.546371	0.149533	0.443299	0.550562	0.42623	0.284722	0.623355	0.585903	0.229885	0.606322	0.535047	0.532033	TRUE
0.447368	0.562189	0.45283	0.383202	0.54898	0.150943	0.449477	0.55079	0.427632	0.284722	0.626866	0.585903	0.226744	0.608696	0.535211	0.533898	TRUE
0.802817	0.728745	0.692661	0.779747	0.688889	0.209424	0.570048	0.741667	0.619247	0.576744	0.722343	0.746377	0.343284	0.723333	0.787986	0.842391	TRUE
0.841837	0.833828	0.771044	0.825263	0.722222	0.250737	0.755968	0.800499	0.690341	0.683938	0.758569	0.827586	0.228916	0.844898	0.821229	0.810997	TRUE
0.278481	0.568093	0.464567	0.525114	0.538462	0.106667	0.402214	0.541806	0.396396	0.424658	0.570064	0.533333	0.148515	0.472637	0.58547	0.5	TRUE
0.636364	0.607692	0.555556	0.622047	0.624521	0.128852	0.373737	0.528125	0.333333	0.45	0.589649	0.620482	0.183099	0.53125	0.460396	0.486577	FALSE
0.444444	0.512121	0.570342	0.455069	0.40868	0.164038	0.428571	0.600619	0.422414	0.354331	0.610603	0.625	0.307692	0.485437	0.48301	0.510204	TRUE
0.77193	0.714286	0.715976	0.74502	0.681319	0.267081	0.626214	0.723077	0.57561	0.617391	0.657534	0.744	0.37931	0.760638	0.740566	0.61875	FALSE
0.684211	0.833333	0.714286	0.766667	0.724138	0.225352	0.647059	0.742857	0.658537	0.666667	0.68	0.763158	0.384615	0.862069	0.868421	0.714286	FALSE
0.820755	0.848624	0.765101	0.82716	0.756757	0.279221	0.707921	0.812207	0.6875	0.622807	0.781759	0.841121	0.393443	0.846154	0.787565	0.75817	FALSE
0.484375	0.558252	0.594512	0.647887	0.442197	0.0806452	0.349544	0.459627	0.440972	0.37	0.574913	0.484581	0.142857	0.425339	0.457237	0.483029	TRUE
0.859155	0.851351	0.875	0.888889	0.769784	0.235294	0.715517	0.861702	0.685714	0.52	0.864516	0.890244	0.525	0.836538	0.89781	0.885714	FALSE
0.470817	0.635015	0.477273	0.714004	0.70405	0.192171	0.392523	0.481994	0.449541	0.303191	0.667331	0.545455	0.212121	0.678233	0.631206	0.699605	TRUE
0.625899	0.655963	0.560538	0.572093	0.600671	0.230769	0.512821	0.523256	0.495614	0.724138	0.644487	0.560606	0.45	0.738854	0.711409	0.586614	FALSE
0.492063	0.535885	0.520572	0.6234	0.570136	0.0869565	0.38835	0.468468	0.371571	0.676471	0.669456	0.520599	0.235632	0.539256	0.564815	0.494118	TRUE
0.575668	0.702517	0.625974	0.608295	0.688129	0.191257	0.626932	0.613074	0.71358	0.458716	0.69616	0.616393	0.412844	0.746193	0.784897	0.633731	TRUE
0.842105	0.861472	0.85119	0.867925	0.845304	0.472906	0.729469	0.818565	0.784038	0.536585	0.836735	0.857143	0.453488	0.824561	0.835227	0.831224	TRUE
0.893333	0.86087	0.848837	0.852941	0.792079	0.223404	0.714286	0.877358	0.769841	0.588235	0.846154	0.846154	0.114286	0.775281	0.844828	0.86087	FALSE
0.745098	0.797468	0.719512	0.885057	0.811321	0.372093	0.663793	0.754717	0.639175	0.538462	0.77027	0.808511	0.428571	0.779661	0.746269	0.8125	FALSE
0.56213	0.626609	0.601227	0.703412	0.620209	0.167539	0.434555	0.590038	0.468864	0.545455	0.767296	0.657143	0.166667	0.603306	0.555556	0.644295	FALSE
0.617886	0.666667	0.737864	0.727273	0.62037	0.191781	0.391667	0.640212	0.494949	0.533333	0.778157	0.715789	0.175	0.663366	0.561983	0.704663	FALSE
0.478261	0.4689	0.562814	0.538462	0.522565	0.0952381	0.390306	0.525907	0.429612	0.384615	0.605108	0.487562	0.157895	0.526611	0.564815	0.545045	TRUE
0.531746	0.61324	0.559783	0.726636	0.768382	0.129412	0.464115	0.52551	0.448276	0.304348	0.604508	0.414013	0.125	0.668919	0.556886	0.608696	TRUE
0.837398	0.884058	0.842767	0.877005	0.789189	0.32	0.790576	0.858025	0.744318	0.617647	0.849829	0.833333	0.666667	0.889908	0.836364	0.872093	FALSE
0.794521	0.842105	0.806122	0.829787	0.76506	0.304348	0.674157	0.784	0.70339	0.5	0.811927	0.895833	0.225	0.740741	0.764045	0.770492	FALSE
0.463158	0.411458	0.437673	0.633466	0.58209	0.0433735	0.327314	0.327511	0.375358	0.41875	0.54479	0.428571	0.117647	0.434018	0.531486	0.504244	TRUE
0.278261	0.428571	0.448276	0.496403	0.528239	0.110236	0.550676	0.405622	0.25	0.696078	0.59408	0.527778	0.2	0.545113	0.5	0.408889	FALSE
0.295082	0.494845	0.492308	0.623418	0.654028	0.181818	0.586066	0.5	0.277056	0.7	0.643192	0.535433	0.194444	0.610256	0.539394	0.497436	FALSE
0.87541	0.888636	0.861386	0.937771	0.86758	0.429864	0.812987	0.814634	0.748718	0.861789	0.862974	0.796296	0.462366	0.79668	0.841954	0.898148	FALSE
0.44335	0.765854	0.495098	0.705628	0.658537	0.220657	0.459302	0.602459	0.542373	0.466667	0.747664	0.544643	0.347826	0.658065	0.473333	0.632867	TRUE
0.661972	0.602113	0.487085	0.797753	0.607266	0.214067	0.483271	0.491573	0.627706	0.412371	0.744493	0.502994	0.277778	0.47619	0.572052	0.56686	TRUE
0.70297	0.823077	0.722689	0.786127	0.761538	0.162651	0.684932	0.812121	0.583851	0.5	0.741935	0.819672	0.211538	0.815385	0.837209	0.858491	FALSE
0.801471	0.816667	0.777143	0.864162	0.85443	0.259669	0.583784	0.816406	0.737968	0.674699	0.85473	0.831776	0.290909	0.873684	0.842105	0.866667	FALSE
0.752577	0.842857	0.861905	0.859701	0.818605	0.28125	0.599119	0.774892	0.699187	0.608333	0.816514	0.833333	0.370787	0.8125	0.781893	0.816901	FALSE
0.313218	0.430672	0.421189	0.421053	0.443686	0.0576497	0.327982	0.316703	0.318008	0.396396	0.432258	0.576271	0.0740741	0.363083	0.400679	0.406934	TRUE
0.53169	0.543956	0.502439	0.555848	0.56006	0.130667	0.418093	0.493644	0.414352	0.311828	0.672727	0.579832	0.140845	0.464819	0.454044	0.494253	FALSE
0.604167	0.568266	0.653696	0.598901	0.610063	0.172297	0.583026	0.625	0.503378	0.303371	0.711572	0.573333	0.126761	0.508711	0.461538	0.549342	FALSE
0.941909	0.627358	0.702222	0.721116	0.932356	0.222548	0.540064	0.637466	0.610145	0.536424	0.800878	0.918782	0.433824	0.674812	0.662739	0.703022	TRUE
0.890244	0.82716	0.804196	0.860104	0.812155	0.451852	0.712575	0.824742	0.810526	0.74	0.841912	0.868132	0.333333	0.8	0.828767	0.854545	FALSE
0.432024	0.550633	0.705628	0.608782	0.606977	0.126582	0.523622	0.628821	0.515021	0.695652	0.562802	0.511521	0.227273	0.583643	0.616935	0.541096	TRUE
0.573059	0.556548	0.565321	0.696226	0.511677	0.0896226	0.420213	0.596899	0.521561	0.546667	0.707071	0.555556	0.231884	0.599265	0.496296	0.665975	TRUE
0.444444	0.725446	0.669617	0.593846	0.681579	0.188341	0.49697	0.519157	0.491726	0.430657	0.754717	0.753623	0.24031	0.713415	0.662198	0.572402	TRUE
0.0170358	0.367542	0.343525	0.0753425	0.539773	0.0537634	0.0360169	0.11306	0.118257	0.145161	0.30662	0.29065	0.189189	0.365201	0.299376	0.27056	TRUE
0.0462329	0.386719	0.292845	0.185776	0.494755	0.127572	0.0975207	0.198777	0.194611	0.178295	0.372222	0.378251	0.220588	0.395425	0.311953	0.298335	TRUE
0.0479574	0.392954	0.293194	0.213115	0.478346	0.127248	0.101754	0.207317	0.199693	0.178295	0.35312	0.401015	0.279503	0.412281	0.320475	0.291774	TRUE
0.561111	0.696667	0.736842	0.669975	0.649789	0.0882353	0.597458	0.681979	0.555556	0.54717	0.730061	0.728261	0.0793651	0.733624	0.758065	0.609626	FALSE
0.645084	0.626527	0.716279	0.749698	0.70098	0.0296296	0.617021	0.59798	0.584906	0.419355	0.730769	0.791349	0.0625	0.637681	0.657074	0.626409	TRUE
0.843137	0.72973	0.898305	0.891213	0.886792	0.2	0.661765	0.789474	0.773333	0.787879	0.956044	0.810345	0.314286	0.919192	0.969697	0.916667	FALSE
0.865248	0.73913	0.728205	0.802548	0.666667	0.161417	0.535354	0.6	0.563981	0.446809	0.751261	0.788991	0.411765	0.65	0.615044	0.857143	FALSE
0.478723	0.481781	0.464088	0.458689	0.578595	0.136126	0.370044	0.48927	0.395349	0.304348	0.484234	0.5	0.222222	0.488095	0.548023	0.512	FALSE
0.645963	0.593496	0.624413	0.554759	0.491924	0.101695	0.341108	0.460154	0.357143	0.360825	0.550077	0.567823	0.0967742	0.551601	0.570552	0.384224	TRUE
0.934783	0.792208	0.837838	0.937247	0.915567	0.448	0.75	0.761468	0.726027	0.754717	0.869048	0.956989	0.566667	0.764706	0.905263	0.810945	FALSE
0.761364	0.614286	0.605469	0.723517	0.491935	0.282178	0.656593	0.668113	0.689349	0.724138	0.796552	0.56993	0.197279	0.695513	0.575688	0.72997	FALSE
0.929293	0.774436	0.772059	0.92126	0.887701	0.521212	0.713376	0.691011	0.687075	0.753086	0.807229	0.861538	0.350877	0.804878	0.841667	0.80137	FALSE
0.943925	0.811024	0.785714	0.92735	0.897143	0.530201	0.741722	0.740506	0.679389	0.743902	0.777778	0.885714	0.301887	0.814815	0.839416	0.791045	FALSE
0.91954	0.846715	0.904255	0.935622	0.910828	0.379888	0.719178	0.85625	0.833333	0.814286	0.871622	0.918919	0.380952	0.869565	0.82906	0.897059	FALSE
0.927083	0.845638	0.91	0.94	0.895349	0.38172	0.726667	0.860465	0.84058	0.824324	0.868502	0.89011	0.386364	0.858586	0.834646	0.898734	FALSE
0.518892	0.676357	0.679104	0.681979	0.716346	0.0769231	0.447059	0.635802	0.572052	0.670807	0.655738	0.677043	0.253333	0.728614	0.711864	0.672285	TRUE
0.536332	0.610984	0.617564	0.460116	0.493569	0.113636	0.387701	0.525568	0.48642	0.5	0.610979	0.40239	0.179104	0.465823	0.49217	0.561934	TRUE
0.480315	0.606715	0.618182	0.714976	0.622093	0.128767	0.416201	0.584958	0.52514	0.300971	0.652685	0.635922	0.131148	0.554598	0.690341	0.543689	FALSE
0.547009	0.615385	0.489209	0.639576	0.621762	0.228395	0.441176	0.564767	0.487805	0.346154	0.820513	0.6	0.28125	0.524476	0.618705	0.485294	FALSE
0.820833	0.824104	0.845878	0.845996	0.842444	0.248227	0.771513	0.843931	0.814696	0.653659	0.866029	0.890244	0.298851	0.850649	0.800623	0.818182	FALSE
0.886598	0.79771	0.757225	0.908012	0.87108	0.155	0.582353	0.741071	0.618785	0.507692	0.838791	0.843478	0.266667	0.772727	0.858824	0.808511	FALSE
0.8	0.607143	0.564103	0.649068	0.584211	0.132353	0.310811	0.492754	0.602941	0.230769	0.511111	0.657895	0.3125	0.591837	0.431818	0.565789	FALSE
0.470588	0.468085	0.702703	0.507246	0.395833	0.037037	0.272727	0.583333	0.413793	0.347826	0.534884	0.387097	0.545455	0.56	0.666667	0.46	FALSE
0.602041	0.756757	0.836601	0.748768	0.721212	0.219355	0.463415	0.735632	0.534351	0.427083	0.711712	0.760417	0.308642	0.77707	0.77451	0.637931	FALSE
0.662393	0.748815	0.602857	0.742481	0.666667	0.162602	0.593824	0.685393	0.610526	0.468599	0.71529	0.710345	0.27907	0.580796	0.745327	0.632124	TRUE
0.64526	0.569745	0.560976	0.710895	0.601218	0.0913706	0.503937	0.557947	0.459559	0.49359	0.613428	0.598131	0.286713	0.686076	0.630435	0.565854	TRUE
0.941176	0.942029	0.95279	0.902439	0.919708	0.49375	0.89272	0.897059	0.883621	0.886598	0.924386	0.885246	0.53125	0.918605	0.920833	0.902622	FALSE
0.717195	0.812825	0.787634	0.796557	0.808795	0.453831	0.665208	0.795247	0.7	0.722222	0.801314	0.922481	0.469697	0.767313	0.799087	0.766667	TRUE
0.675	0.68323	0.575758	0.631016	0.656	0.235714	0.412698	0.658915	0.483607	0.313725	0.679487	0.708333	0.15625	0.54386	0.524194	0.734848	FALSE
0.714286	0.7	0.732558	0.717557	0.641026	0.148515	0.555556	0.78125	0.59	0.581818	0.773585	0.7	0.4	0.78481	0.75	0.636364	FALSE
0.636364	0.876923	0.934426	0.830508	0.840426	0.233333	0.52381	0.805556	0.695652	0.484848	0.862559	0.814815	0.391304	0.871795	0.925926	0.75	FALSE
0.759259	0.771084	0.699507	0.755043	0.596838	0.258621	0.58498	0.635965	0.62381	0.515625	0.752427	0.798507	0.358025	0.740933	0.663717	0.64	FALSE
0.90404	0.730458	0.716088	0.928463	0.740831	0.169492	0.571831	0.596577	0.5625	0.666667	0.768805	0.70354	0.236453	0.729483	0.670423	0.672783	TRUE
0.52968	0.591731	0.526515	0.605067	0.539535	0.0804598	0.444816	0.477573	0.318339	0.5	0.576355	0.587209	0.127072	0.55303	0.562893	0.517857	TRUE
0.488636	0.390295	0.221519	0.0837104	0.414573	0.0818859	0.242291	0.276276	0.271812	0.1125	0.414722	0.497674	0.0914634	0.3725	0.320366	0.385496	FALSE
0.626667	0.634223	0.656794	0.556723	0.633987	0.0886427	0.450281	0.495327	0.472826	0.367647	0.680233	0.738095	0.175676	0.57177	0.552632	0.637149	TRUE
0.845161	0.680203	0.549356	0.780731	0.719745	0.0920502	0.504237	0.656109	0.458333	0.573643	0.817536	0.564885	0.366197	0.652695	0.538071	0.513619	FALSE
0.892473	0.799443	0.850467	0.853365	0.825737	0.342246	0.651715	0.744966	0.694444	0.652632	0.826011	0.829268	0.37931	0.802432	0.782991	0.830556	FALSE
0.785714	0.62	0.823529	0.867133	0.680556	0.225	0.275862	0.716981	0.810811	0.210526	0.72327	0.896552	0.235294	0.857143	0.625	0.8125	FALSE
0.787097	0.71977	0.700234	0.766846	0.689256	0.168242	0.421642	0.550987	0.424837	0.494118	0.673961	0.690763	0.264	0.590618	0.629513	0.663636	FALSE
0.895833	0.850575	0.777778	0.878505	0.783626	0.366197	0.765306	0.861111	0.868421	0.657895	0.766038	0.903846	0.62069	0.881579	0.882353	0.736264	FALSE
0.402878	0.611691	0.536383	0.614568	0.587678	0.213689	0.236686	0.462428	0.45098	0.297468	0.779006	0.362745	0.35514	0.671329	0.383085	0.582178	TRUE
0.862069	0.889344	0.785047	0.921875	0.887755	0.583333	0.660099	0.895604	0.562738	0.6875	0.912718	0.925287	0.62069	0.909774	0.914966	0.903346	FALSE
0.1625	0.421333	0.501458	0.392857	0.393365	0.086262	0.188011	0.301724	0.223881	0.270677	0.47401	0.322034	0.183333	0.395349	0.346591	0.25	TRUE
0.821429	0.744898	0.740741	0.705426	0.848485	0.229508	0.47619	0.741573	0.641975	0.305556	0.719745	0.911111	0.224138	0.719512	0.888889	0.833333	FALSE
1	0.895307	0.918182	0.955844	0.863636	0.395257	0.891386	0.917563	0.9	0.826347	0.896014	0.947368	0.593137	0.941606	0.92459	0.887029	FALSE
0.841379	0.73384	0.718085	0.945554	0.850917	0.259786	0.633205	0.772189	0.784615	0.518182	0.871674	0.843284	0.576923	0.546798	0.636943	0.859649	FALSE
0.127219	0.406336	0.412331	0.0782726	0.424107	0.0764818	0.321361	0.263415	0.363475	0.274286	0.402074	0.494186	0.327869	0.220225	0.27256	0.350365	TRUE
0.665138	0.483957	0.51495	0.630648	0.549072	0.167247	0.57716	0.432787	0.526667	0.583333	0.615502	0.496774	0.159664	0.558011	0.46063	0.527859	TRUE
0.677273	0.502747	0.556962	0.65362	0.552408	0.208633	0.614679	0.480645	0.557554	0.58427	0.648286	0.587838	0.172131	0.584699	0.543103	0.624224	TRUE
0.824818	0.678112	0.678218	0.663342	0.61324	0.308756	0.644351	0.589844	0.619512	0.594937	0.659229	0.726496	0.241758	0.648148	0.586957	0.691667	FALSE
0.608871	0.570968	0.52071	0.668632	0.544715	0.132296	0.415888	0.490196	0.267442	0.433333	0.621569	0.455285	0.4	0.390625	0.591716	0.550314	TRUE
0.671642	0.633745	0.65	0.706601	0.693182	0.252475	0.526316	0.593909	0.497238	0.509259	0.716738	0.647059	0.375	0.52381	0.655738	0.654762	TRUE
0.762712	0.854545	0.795082	0.814815	0.729282	0.189542	0.651429	0.807453	0.739394	0.673913	0.834507	0.777778	0.427184	0.815476	0.846154	0.848101	FALSE
0.54878	0.630189	0.508834	0.663286	0.676923	0.156352	0.416667	0.480519	0.393617	0.535714	0.643454	0.524138	0.4	0.458599	0.587209	0.468553	TRUE
0.619608	0.675497	0.620438	0.76	0.741176	0.329861	0.597633	0.66313	0.593567	0.650307	0.796667	0.694323	0.381818	0.686347	0.66	0.704478	TRUE
0.928016	0.82318	0.861284	0.945946	0.897759	0.308943	0.817672	0.837916	0.806897	0.866142	0.797516	0.936464	0.421053	0.790476	0.830709	0.888704	TRUE
0.951049	0.927114	0.87234	0.91654	0.857143	0.475362	0.77665	0.896471	0.87013	0.776471	0.87464	0.938547	0.367089	0.881295	0.888554	0.884422	FALSE
0.769547	0.638968	0.634286	0.71789	0.642691	0.2	0.626598	0.685185	0.599509	0.615385	0.665263	0.671053	0.173077	0.652406	0.742515	0.629808	TRUE
0.647287	0.549575	0.585366	0.683099	0.594787	0.157895	0.552885	0.602871	0.523457	0.53125	0.602174	0.57277	0.152174	0.602273	0.691262	0.575	TRUE
0.792746	0.896296	0.847458	0.858639	0.824104	0.322581	0.677043	0.864198	0.732794	0.627451	0.832041	0.905325	0.258065	0.855738	0.829268	0.827751	FALSE
0.448052	0.594306	0.421978	0.598667	0.473779	0.0357751	0.453048	0.50613	0.458633	0.466899	0.612069	0.49	0.0847458	0.6417	0.597938	0.46395	TRUE
0.453333	0.447894	0.428954	0.46904	0.505837	0.0424028	0.353933	0.443163	0.376033	0.341085	0.488404	0.495495	0.0930233	0.518868	0.550351	0.424348	TRUE
0.406015	0.579399	0.56962	0.470874	0.365385	0.127753	0.412698	0.49	0.375587	0.492063	0.55042	0.42	0.177419	0.632432	0.672727	0.536481	FALSE
0.687898	0.612335	0.617486	0.620253	0.703349	0.247573	0.467433	0.606838	0.490385	0.548387	0.680108	0.591549	0.333333	0.659091	0.596939	0.668142	FALSE
0.916667	0.885	0.869863	0.825112	0.839286	0.223629	0.654822	0.869565	0.783069	0.438202	0.847025	0.9375	0.315789	0.831169	0.865591	0.830275	FALSE
0.669604	0.683521	0.764151	0.74175	0.714903	0.316384	0.602299	0.731988	0.638462	0.742857	0.70922	0.743961	0.636364	0.709302	0.708678	0.772251	TRUE
0.809249	0.715068	0.675105	0.718696	0.804762	0.162963	0.488095	0.663522	0.545455	0.417112	0.820128	0.782383	0.224806	0.647059	0.614525	0.787546	TRUE
0.835052	0.54522	0.50173	0.647646	0.567251	0.151807	0.411483	0.560241	0.40056	0.290909	0.624074	0.548117	0.25	0.475155	0.506527	0.526316	FALSE
0.799087	0.54878	0.524	0.649922	0.5625	0.165714	0.425414	0.565217	0.427119	0.302158	0.634043	0.552083	0.241935	0.454545	0.487654	0.586572	FALSE
0.722222	0.807588	0.656766	0.77	0.632075	0.149171	0.607345	0.669082	0.516892	0.722973	0.738956	0.681416	0.206107	0.8	0.796703	0.69837	TRUE
0.644444	0.543974	0.460829	0.605664	0.686217	0.15	0.553763	0.538813	0.369565	0.384615	0.692308	0.515385	0.263889	0.618812	0.683258	0.608696	TRUE
0.928571	0.891753	0.882353	0.83959	0.845118	0.496644	0.759494	0.904348	0.845188	0.566667	0.870588	0.914062	0.5	0.873016	0.87395	0.938776	FALSE
0.132653	0.353659	0.341564	0.0814332	0.428016	0.0577617	0.42616	0.407407	0.316364	0.17757	0.5	0.465517	0.146667	0.3625	0.373665	0.427451	FALSE
0.89881	0.416031	0.456989	0.599278	0.569767	0.15544	0.313953	0.462312	0.531579	0.328947	0.628571	0.451327	0.197183	0.48913	0.377451	0.684932	FALSE
0.186916	0.599138	0.588235	0.487552	0.626781	0.152174	0.542553	0.637195	0.493724	0.545455	0.802198	0.670455	0.266667	0.517391	0.512456	0.645161	TRUE
0.24	0.599138	0.632979	0.564054	0.639437	0.158974	0.550802	0.647416	0.516529	0.561644	0.812992	0.658065	0.243243	0.538117	0.550943	0.691406	TRUE
0.242424	0.598253	0.637838	0.564054	0.639437	0.159794	0.553763	0.650307	0.516807	0.561644	0.812992	0.651316	0.243243	0.545455	0.559846	0.692913	TRUE
0.947368	0.878505	0.736111	0.91	0.742138	0.153846	0.589744	0.76087	0.739496	0.543478	0.772727	0.710145	0.340909	0.808824	0.860759	0.807692	FALSE
0.525253	0.542435	0.452586	0.467662	0.481481	0.0234899	0.416357	0.309211	0.221477	0.17757	0.518987	0.393443	0.117647	0.404624	0.457565	0.550877	FALSE
0.114334	0.439349	0.423729	0.115276	0.11869	0.034384	0.296657	0.297987	0.300874	0.271605	0.37987	0.115044	0.0673401	0.358939	0.335085	0.426254	TRUE
0.532319	0.701559	0.616352	0.734114	0.639024	0.148315	0.485782	0.538117	0.521628	0.557377	0.650662	0.535714	0.328571	0.693966	0.581967	0.589443	FALSE
0.519481	0.627389	0.655814	0.420103	0.553288	0.274436	0.540741	0.473684	0.454849	0.53	0.585586	0.542289	0.298507	0.577049	0.52381	0.582645	FALSE
0.483483	0.633745	0.733333	0.655642	0.520619	0.309446	0.54359	0.502347	0.515306	0.635468	0.750439	0.565041	0.320856	0.646724	0.492647	0.618824	TRUE
0.914634	0.901124	0.850932	0.914027	0.852525	0.371849	0.725641	0.843683	0.799505	0.635135	0.883096	0.83004	0.393443	0.862745	0.831099	0.875289	TRUE
0.24812	0.578164	0.530612	0.204934	0.65051	0.0631579	0.477218	0.467153	0.489305	0.354839	0.497717	0.47479	0.215686	0.510086	0.522857	0.473404	TRUE
0.92562	0.833333	0.908046	0.938776	0.761111	0.322034	0.804598	0.84	0.78453	0.692308	0.844697	0.921053	0.56	0.825758	0.871622	0.789157	FALSE
0.248447	0.510996	0.550173	0.241237	0.547464	0.131677	0.421127	0.504844	0.509309	0.402655	0.644664	0.693735	0.307292	0.570261	0.560386	0.508301	TRUE
0.880734	0.860759	0.775641	0.92429	0.796954	0.226277	0.48366	0.829412	0.664894	0.47619	0.84507	0.788732	0.0689655	0.861789	0.828402	0.827586	FALSE
0.736842	0.686567	0.727273	0.853659	0.659091	0.15	0.385714	0.702381	0.528571	0.285714	0.774648	0.774194	0.047619	0.710526	0.702128	0.662162	FALSE
0.95	0.964286	0.913793	0.947674	0.841727	0.381818	0.6	0.819672	0.818182	0.538462	0.934211	0.868421	0.5	0.813953	0.8	0.865672	FALSE
0.465839	0.529412	0.738255	0.474164	0.65748	0.137566	0.608696	0.605381	0.455	0.336957	0.567797	0.48	0.489362	0.559441	0.690647	0.685841	TRUE
0.38	0.612245	0.554348	0.557864	0.582222	0.15859	0.348548	0.561798	0.452899	0.522124	0.65272	0.619048	0.15	0.55814	0.578475	0.678218	TRUE
0.780723	0.717703	0.762178	0.806886	0.681373	0.284289	0.703804	0.678988	0.769029	0.484536	0.800226	0.746753	0.260417	0.758475	0.626984	0.712665	TRUE
0.893855	0.793249	0.862434	0.897764	0.844262	0.56872	0.743961	0.853556	0.78341	0.581081	0.882883	0.911765	0.675	0.878924	0.843023	0.827907	FALSE
0.279874	0.490338	0.424084	0.257447	0.292754	0.121622	0.268293	0.413105	0.327027	0.308511	0.535802	0.203463	0.205128	0.378738	0.449198	0.457778	TRUE
0.399254	0.597523	0.534545	0.478125	0.43686	0.179661	0.404669	0.56	0.551587	0.39823	0.594966	0.517986	0.236559	0.551724	0.552529	0.593525	FALSE
0.0894632	0.408618	0.326121	0.0823312	0.0910138	0.069808	0.223386	0.273973	0.245614	0.25	0.213235	0.0456853	0.125828	0.320127	0.267626	0.321117	TRUE
0.656566	0.713959	0.671512	0.688617	0.564039	0.256484	0.677914	0.680101	0.745455	0.671429	0.808176	0.782609	0.516667	0.670175	0.727915	0.802548	TRUE
0.889344	0.82659	0.864407	0.921273	0.819512	0.456522	0.740625	0.846753	0.75	0.625899	0.80937	0.914286	0.345455	0.807531	0.847561	0.869688	FALSE
0.0706522	0.487624	0.454861	0.185031	0.447887	0.0466321	0.432065	0.302885	0.343348	0.426966	0.458445	0.264865	0.111111	0.440329	0.276882	0.401501	TRUE
0.124464	0.487119	0.477477	0.220374	0.39172	0.106576	0.326087	0.276442	0.233516	0.579439	0.355283	0.207207	0.0887097	0.445183	0.330484	0.391089	FALSE
0.090566	0.419223	0.415385	0.137566	0.336	0.0657596	0.285425	0.216561	0.159036	0.38	0.312763	0.129167	0.104167	0.341146	0.311881	0.294537	FALSE
0.582456	0.393305	0.310945	0.509804	0.38013	0.0189189	0.334416	0.292135	0.311321	0.41573	0.485455	0.231884	0.25	0.262931	0.353791	0.438228	TRUE
0.902778	0.760563	0.77957	0.884774	0.863158	0.244813	0.53125	0.715556	0.600897	0.384615	0.823961	0.877358	0.256637	0.761905	0.787037	0.724638	FALSE
0.449438	0.658986	0.587121	0.336879	0.539216	0.304054	0.590604	0.485437	0.471338	0.72973	0.668161	0.6875	0.4	0.444444	0.606218	0.665339	TRUE
0.377778	0.581967	0.434402	0.33589	0.655955	0.188184	0.476965	0.527149	0.455621	0.431818	0.666667	0.640288	0.336449	0.560117	0.526163	0.541899	TRUE
0.20915	0.533333	0.393082	0.415567	0.50219	0.138686	0.474403	0.518072	0.383764	0.684211	0.628294	0.494845	0.24	0.445693	0.386617	0.410088	TRUE
0.866667	0.735043	0.819048	0.858639	0.709302	0.281818	0.57732	0.704348	0.574713	0.393939	0.715789	0.833333	0.344828	0.724638	0.595506	0.639706	FALSE
0.930233	0.798817	0.826446	0.880309	0.801325	0.413333	0.666667	0.815217	0.766871	0.652174	0.844327	0.894118	0.385714	0.875969	0.854305	0.81982	FALSE
0.300353	0.507895	0.619303	0.387615	0.451613	0.175978	0.440678	0.422343	0.336449	0.670455	0.546667	0.4	0.413793	0.397163	0.534799	0.431421	TRUE
0.342007	0.563953	0.632588	0.51497	0.543071	0.213592	0.49481	0.492447	0.350453	0.693878	0.60274	0.459459	0.434783	0.422053	0.536398	0.419525	TRUE
0.678899	0.619048	0.668712	0.669967	0.797927	0.2	0.353234	0.52551	0.481481	0.325581	0.696552	0.706667	0.287671	0.641379	0.745856	0.574713	FALSE
0.628571	0.607477	0.505376	0.355634	0.442211	0.192308	0.30303	0.423077	0.493333	0.35	0.526829	0.484536	0.263158	0.520833	0.48	0.551724	FALSE
0.666667	0.730159	0.674157	0.665552	0.652174	0.309278	0.461538	0.627451	0.696721	0.4375	0.694534	0.680851	0.466667	0.640625	0.68	0.673469	FALSE
0.693878	0.741935	0.686047	0.818182	0.747191	0.315789	0.494118	0.652632	0.709402	0.4375	0.728522	0.688889	0.466667	0.650794	0.68	0.694737	FALSE
0.854839	0.780488	0.844444	0.926966	0.849558	0.357616	0.628571	0.782051	0.717391	0.6	0.834921	0.816092	0.403226	0.837696	0.859459	0.815217	FALSE
0.038835	0.353211	0.370572	0.017192	0.0242424	0.0436364	0.362126	0.233974	0.096463	0.313725	0.290102	0.105263	0.166667	0.179389	0.219231	0.32971	FALSE
0.612613	0.597561	0.608491	0.785915	0.666667	0.173469	0.372263	0.559211	0.489051	0.586538	0.787736	0.754386	0.336735	0.756757	0.719212	0.455814	FALSE
0.815217	0.780142	0.8125	0.855346	0.822695	0.348993	0.61157	0.776224	0.634731	0.584615	0.874016	0.86	0.577778	0.721154	0.712963	0.745455	FALSE
0.198312	0.497006	0.599222	0.203869	0.155357	0.0555556	0.257692	0.26129	0.228571	0.235294	0.368339	0.244755	0.212121	0.385666	0.375494	0.55496	TRUE
0.922222	0.894578	0.930131	0.911672	0.933798	0.635739	0.791489	0.89521	0.868	0.810345	0.911271	0.947674	0.505051	0.914798	0.933333	0.885802	FALSE
0.966942	0.884422	0.886792	0.911184	0.868778	0.527778	0.706522	0.909091	0.944954	0.651786	0.886161	0.932039	0.666667	0.892857	0.891626	0.881773	FALSE
0.814815	0.729642	0.666667	0.704731	0.638767	0.239316	0.536585	0.625749	0.636364	0.438202	0.753943	0.6625	0.206612	0.558621	0.6787	0.744027	FALSE
0.464789	0.504425	0.465686	0.255624	0.201863	0.0765027	0.289157	0.279835	0.293023	0.347826	0.560811	0.267606	0.147541	0.467742	0.508876	0.413146	TRUE
0.459016	0.649682	0.72043	0.726531	0.622449	0.186207	0.378788	0.550336	0.624161	0.571429	0.653179	0.571429	0.244444	0.65625	0.717742	0.523179	FALSE
0.333333	0.506897	0.425	0.248731	0.300733	0.166667	0.328488	0.362944	0.283912	0.526786	0.436416	0.198157	0.179104	0.307692	0.425	0.445087	TRUE
0.955224	0.855172	0.817073	0.932961	0.869347	0.194346	0.644366	0.811189	0.694836	0.696078	0.83376	0.881944	0.222222	0.76699	0.852814	0.860902	FALSE
0.757576	0.8	0.737179	0.715686	0.71875	0.166667	0.74537	0.64497	0.653846	0.759036	0.729483	0.774194	0.283019	0.623377	0.792079	0.698864	FALSE
0.795699	0.822695	0.793103	0.91358	0.868085	0.0789474	0.65035	0.772727	0.677165	0.621212	0.814024	0.808081	0.153846	0.803279	0.755102	0.72028	FALSE
0.306818	0.52549	0.487047	0.346386	0.635542	0.0921659	0.583333	0.552885	0.441718	0.56338	0.619355	0.737705	0.122807	0.62585	0.480349	0.527027	TRUE
0.554455	0.684211	0.632911	0.652174	0.608511	0.142045	0.654639	0.647059	0.5	0.606742	0.697819	0.745098	0.254545	0.724771	0.654676	0.640625	FALSE
0.885714	0.815789	0.765385	0.723238	0.808184	0.38488	0.641509	0.771044	0.732026	0.671429	0.851852	0.810127	0.411765	0.732394	0.545098	0.803987	TRUE
0.806667	0.745698	0.7	0.859797	0.800926	0.306173	0.752998	0.74833	0.703863	0.842466	0.855932	0.70303	0.34104	0.746988	0.789474	0.758285	TRUE
0.575	0.64507	0.557252	0.772487	0.7	0.34188	0.611732	0.562914	0.595541	0.718519	0.786618	0.588571	0.356061	0.701107	0.742547	0.668693	FALSE
0.568376	0.64	0.569106	0.775676	0.705036	0.352941	0.623145	0.573394	0.590759	0.709924	0.794495	0.585799	0.356061	0.722008	0.745098	0.67619	FALSE
0.915033	0.901515	0.893443	0.901487	0.837709	0.580508	0.772727	0.840708	0.82	0.868421	0.871739	0.787234	0.285714	0.876712	0.84466	0.901024	FALSE
0.569536	0.532283	0.508287	0.635	0.574413	0.186486	0.454849	0.55286	0.639144	0.543046	0.650301	0.546275	0.202381	0.592342	0.730769	0.609211	TRUE
0.545455	0.478049	0.384409	0.530914	0.458671	0.216301	0.552632	0.413965	0.395904	0.411765	0.628405	0.436937	0.5	0.470339	0.387879	0.46063	TRUE
0.911765	0.90785	0.926531	0.905817	0.852941	0.4375	0.754717	0.880546	0.875	0.758865	0.882653	0.915663	0.5	0.868914	0.942953	0.858921	FALSE
0.548571	0.55335	0.518841	0.561006	0.587322	0.125257	0.513648	0.592516	0.556845	0.612903	0.486181	0.569277	0.291262	0.561308	0.624041	0.56367	TRUE
0.82243	0.803846	0.867521	0.868159	0.774096	0.260317	0.628676	0.84127	0.727915	0.609375	0.820312	0.783217	0.130435	0.883978	0.84264	0.877888	FALSE
0.483871	0.577465	0.626106	0.625	0.546512	0.12415	0.447464	0.531544	0.487479	0.341463	0.677305	0.538244	0.186207	0.487013	0.523599	0.558824	TRUE
0.469767	0.467354	0.572707	0.662595	0.504026	0.0541958	0.416996	0.580247	0.51004	0.459259	0.611421	0.564516	0.257732	0.639903	0.662921	0.444248	TRUE
0.832618	0.674757	0.729107	0.691667	0.665188	0.205955	0.675978	0.704595	0.733129	0.661871	0.749491	0.695853	0.301205	0.696023	0.697479	0.728205	TRUE
0.435484	0.490305	0.404639	0.511036	0.509025	0.142191	0.404192	0.455157	0.342561	0.323529	0.421348	0.51711	0.298701	0.519651	0.409756	0.484979	TRUE
0.88764	0.909091	0.938776	0.87	0.854701	0.48	0.8	0.881579	0.894737	0.815789	0.876471	0.914286	0.433333	0.90566	0.897059	0.945205	TRUE
0.845324	0.862543	0.907692	0.88191	0.851064	0.369775	0.691358	0.872659	0.750742	0.664179	0.851064	0.852113	0.313253	0.861635	0.894081	0.886364	FALSE
0.724638	0.775244	0.584615	0.688889	0.686275	0.169054	0.566553	0.613941	0.584795	0.612613	0.684298	0.685714	0.316832	0.772549	0.70073	0.565079	TRUE
0.299065	0.544944	0.509091	0.634783	0.453125	0.12973	0.362205	0.507177	0.361111	0.1875	0.590244	0.525	0.137931	0.488722	0.553191	0.437186	TRUE
0.737624	0.720859	0.666667	0.723647	0.724566	0.300971	0.614286	0.726154	0.646259	0.505703	0.81717	0.686391	0.507692	0.804714	0.691489	0.68254	FALSE
0.429688	0.37037	0.466102	0.49193	0.422177	0.042654	0.325	0.410377	0.359091	0.395833	0.518962	0.436893	0.263158	0.540698	0.659751	0.367589	TRUE
0.884058	0.881773	0.826772	0.877193	0.802575	0.375	0.739336	0.843621	0.734597	0.64486	0.834746	0.876033	0.307692	0.885417	0.845411	0.726776	FALSE
0.809278	0.774011	0.589744	0.783075	0.789104	0.209163	0.59499	0.713402	0.559184	0.788321	0.745731	0.710526	0.60274	0.790068	0.805439	0.563427	TRUE
0.8	0.868421	0.85	0.883721	0.661972	0.163265	0.634615	0.640625	0.591837	0.62963	0.841379	0.782609	0.583333	0.861111	0.829268	0.782609	TRUE
0.530075	0.685649	0.728337	0.764103	0.69434	0.0721248	0.45815	0.571429	0.601293	0.640449	0.741935	0.690722	0.27972	0.650838	0.641686	0.64554	TRUE
0.00211416	0.398323	0.35618	0.00562588	0.469892	0.00892857	0.303406	0.330084	0.304462	0.257732	0.377778	0.383613	0.0862069	0.333333	0.383285	0.396802	FALSE
0.88	0.869888	0.893333	0.942029	0.850847	0.313589	0.795987	0.84438	0.801587	0.794393	0.868373	0.909091	0.40625	0.914773	0.90535	0.871245	FALSE
0.622857	0.65097	0.624	0.796296	0.601966	0.15917	0.495536	0.668693	0.677824	0.403846	0.677333	0.634286	0.517241	0.70229	0.640212	0.484241	TRUE
0.95092	0.63745	0.79798	0.744266	0.695076	0.196581	0.532751	0.74502	0.574766	0.608696	0.645892	0.333333	0.25	0.651163	0.801527	0.681507	TRUE
0.888889	0.794118	0.795181	0.958084	0.745283	0.24359	0.628571	0.833333	0.634146	0.422535	0.810651	0.808824	0.351852	0.879121	0.882883	0.878788	FALSE
0.178988	0.494444	0.549575	0.380256	0.576923	0.147239	0.444444	0.523529	0.35102	0.446602	0.60514	0.536232	0.242991	0.55102	0.468677	0.529412	TRUE
0.381988	0.5525	0.524496	0.387991	0.616236	0.107692	0.623955	0.490028	0.525292	0.463415	0.653747	0.543269	0.237705	0.627976	0.555205	0.524249	TRUE
0.224561	0.463636	0.555785	0.242089	0.568129	0.0756757	0.547315	0.528369	0.496667	0.573034	0.569079	0.703518	0.246377	0.366782	0.651163	0.527205	TRUE
0.290984	0.587121	0.601036	0.383621	0.634409	0.109589	0.570201	0.566929	0.537594	0.598039	0.633333	0.719298	0.296296	0.439024	0.713768	0.648855	TRUE
0.269802	0.579882	0.452569	0.0990874	0.719745	0.144928	0.526462	0.520833	0.466993	0.315789	0.52551	0.408998	0.185185	0.582	0.675481	0.597633	TRUE
0.342857	0.580357	0.432304	0.134181	0.721204	0.175393	0.529412	0.591981	0.506739	0.384615	0.574648	0.38674	0.2	0.6	0.706897	0.672941	TRUE
0.847134	0.928571	0.9	0.93662	0.818519	0.600962	0.812155	0.902062	0.842365	0.785714	0.887931	0.867925	0.575	0.837209	0.92029	0.873077	FALSE
0.394977	0.6	0.545842	0.319563	0.564576	0.0642722	0.471058	0.540984	0.476008	0.510549	0.51782	0.588406	0.144928	0.548209	0.508065	0.572451	TRUE
0.729231	0.897541	0.8379	0.717391	0.780822	0.561674	0.785571	0.866397	0.767568	0.64557	0.708738	0.76087	0.502513	0.786967	0.784969	0.787629	TRUE
0.948052	0.828947	0.847291	0.894595	0.833333	0.314554	0.676923	0.830357	0.712121	0.528302	0.875776	0.792	0.352381	0.862069	0.816754	0.852814	FALSE
0.331325	0.564444	0.57561	0.449883	0.534535	0.0784314	0.381215	0.498141	0.440329	0.355556	0.578529	0.625641	0.192308	0.467456	0.549738	0.475524	TRUE
0.155797	0.475	0.622024	0.166667	0.638498	0.121673	0.315315	0.430052	0.253425	0.36	0.59434	0.361345	0.161765	0.337398	0.534091	0.511494	TRUE
0.413043	0.511521	0.562914	0.521472	0.677249	0.230769	0.479167	0.645833	0.534562	0.5	0.808612	0.509091	0.413793	0.625	0.459227	0.495327	FALSE
0.32948	0.532423	0.536458	0.281967	0.549669	0.176707	0.445652	0.595745	0.470383	0.463415	0.602007	0.423313	0.367647	0.576687	0.458015	0.449838	FALSE
0.26	0.466165	0.484018	0.490909	0.613636	0.154762	0.645455	0.352941	0.348361	0.652941	0.537415	0.637931	0.154639	0.502732	0.412935	0.412281	FALSE
0.65625	0.761905	0.824	0.811966	0.837838	0.220096	0.561086	0.72	0.603175	0.547945	0.827887	0.727273	0.172414	0.82906	0.824324	0.789474	FALSE
0.154472	0.566946	0.445055	0.294931	0.404306	0.0603865	0.353945	0.466667	0.376812	0.180412	0.487136	0.581818	0.2	0.560831	0.475884	0.523179	TRUE
0.526718	0.655502	0.639344	0.691057	0.570048	0.220183	0.421569	0.568376	0.468085	0.378378	0.72619	0.616667	0.212121	0.565789	0.630137	0.597701	FALSE
0.691542	0.690141	0.676056	0.726962	0.714286	0.291829	0.680672	0.607004	0.551282	0.731544	0.725248	0.703125	0.385246	0.72093	0.744292	0.659686	FALSE
0.881579	0.798611	0.806897	0.869757	0.78169	0.264706	0.6	0.726804	0.740506	0.525641	0.840136	0.818182	0.3125	0.764706	0.782946	0.788235	FALSE
0.253521	0.608696	0.582857	0.40281	0.628483	0.163142	0.474255	0.519481	0.562937	0.558824	0.583333	0.602041	0.24359	0.569853	0.560714	0.555	TRUE
0.862319	0.801136	0.808219	0.864035	0.734694	0.376623	0.633721	0.78125	0.641509	0.5625	0.77551	0.782178	0.2	0.709091	0.75	0.765714	FALSE
0.904762	0.811475	0.807339	0.944444	0.826446	0.316176	0.659722	0.837209	0.74359	0.559524	0.853047	0.735294	0.358209	0.846715	0.830769	0.923077	FALSE
0.952239	0.930159	0.948849	0.95584	0.937644	0.706231	0.882051	0.936605	0.924528	0.853659	0.934211	0.945205	0.642857	0.939227	0.911972	0.92043	FALSE
0.0185874	0.499033	0.336694	0.0264609	0.511236	0.0372807	0.310924	0.167866	0.219212	0.25	0.409742	0.548523	0.233333	0.327586	0.380665	0.410211	TRUE
0.247588	0.596354	0.561688	0.2933	0.594937	0.1875	0.407932	0.502688	0.530612	0.734375	0.636719	0.622807	0.314286	0.471831	0.661157	0.627812	TRUE
0.902222	0.864865	0.875519	0.821561	0.868657	0.338509	0.783582	0.835404	0.812883	0.772727	0.795217	0.900709	0.390244	0.879121	0.876923	0.865031	FALSE
0.695238	0.780919	0.745833	0.742004	0.812698	0.304918	0.69589	0.754438	0.716561	0.666667	0.752846	0.806202	0.267606	0.766234	0.778598	0.776074	FALSE
0.334711	0.636656	0.6125	0.546539	0.791367	0.245509	0.516746	0.643077	0.594595	0.578947	0.5888	0.556213	0.176471	0.626335	0.634686	0.665714	TRUE
0.25188	0.559172	0.597458	0.4801	0.775362	0.209877	0.482587	0.593567	0.545455	0.5625	0.554455	0.536082	0.108696	0.619718	0.611538	0.643646	TRUE
0.183607	0.491879	0.488449	0.425837	0.719178	0.166667	0.446712	0.553288	0.481481	0.551282	0.541997	0.489796	0.097561	0.508685	0.517964	0.564732	TRUE
0.146835	0.496094	0.466495	0.346304	0.665698	0.139918	0.480226	0.50365	0.447307	0.551282	0.569956	0.498507	0.097561	0.43083	0.511682	0.515152	TRUE
0.904494	0.864662	0.827434	0.898104	0.818182	0.242009	0.696	0.823529	0.795745	0.680272	0.804348	0.884615	0.323077	0.846154	0.872483	0.854167	FALSE
0.906593	0.857651	0.809717	0.881226	0.797794	0.236052	0.688462	0.800687	0.776892	0.675676	0.805616	0.871134	0.323308	0.84375	0.866013	0.82963	FALSE
0.901235	0.849624	0.799107	0.875256	0.794466	0.219178	0.665289	0.785992	0.758929	0.651515	0.793911	0.863388	0.291667	0.828326	0.859712	0.820717	FALSE
0.8	0.747664	0.748603	0.774295	0.713615	0.343137	0.589286	0.67	0.681818	0.610526	0.737569	0.813433	0.328947	0.775	0.827225	0.789954	FALSE
0.444724	0.418502	0.508685	0.475207	0.414683	0.181053	0.430147	0.412409	0.42471	0.424893	0.636092	0.429864	0.178571	0.399449	0.441909	0.564322	TRUE
0.557269	0.457203	0.597727	0.574257	0.458078	0.251111	0.493097	0.409594	0.47451	0.54902	0.693811	0.495614	0.24031	0.48773	0.401408	0.673841	TRUE
0.392593	0.4	0.447301	0.442105	0.406716	0.159836	0.402482	0.396907	0.382022	0.37594	0.592279	0.401639	0.166667	0.376847	0.434137	0.523214	TRUE
0.909091	0.91129	0.888	0.919355	0.885572	0.40411	0.826087	0.875	0.856115	0.827586	0.849315	0.838235	0.538462	0.858824	0.880952	0.900662	FALSE
0.191558	0.574669	0.603352	0.152375	0.437243	0.092437	0.546763	0.554017	0.453258	0.556818	0.438272	0.680982	0.136364	0.564179	0.570588	0.504425	TRUE
0.248366	0.623913	0.687919	0.467766	0.603365	0.139319	0.578534	0.618644	0.504132	0.638298	0.531202	0.723602	0.203883	0.597561	0.588068	0.578082	TRUE
0.259386	0.632054	0.715254	0.473445	0.613466	0.15047	0.593583	0.627119	0.509749	0.669903	0.534056	0.728707	0.212963	0.600592	0.613079	0.576923	TRUE
0.68	0.748705	0.707006	0.68206	0.820896	0.321149	0.660661	0.810989	0.720096	0.734375	0.791845	0.73224	0.425532	0.716724	0.693498	0.78125	TRUE
0.573604	0.671309	0.521073	0.808421	0.571429	0.182965	0.685393	0.7	0.636066	0.593985	0.652985	0.730159	0.364583	0.701245	0.693069	0.627397	TRUE
0.558704	0.415205	0.587302	0.658456	0.680095	0.0766284	0.570136	0.597701	0.605364	0.395349	0.731373	0.710247	0.12766	0.607955	0.681564	0.5	TRUE
0.640371	0.697635	0.707424	0.774194	0.600318	0.111111	0.460591	0.665984	0.520482	0.470588	0.731497	0.624521	0.256	0.705051	0.56015	0.634766	TRUE
1	0.7	0.785714	0.891304	0.705882	0.285714	0.642857	0.9	0.7	0.555556	0.761905	0.916667	0.361111	0.833333	0.867925	0.827586	FALSE
0.882883	0.925	0.87234	0.909605	0.764706	0.622754	0.568627	0.859813	0.776398	0.615385	0.877023	0.835294	0.396825	0.895161	0.880342	0.857143	FALSE
0.57515	0.495183	0.477064	0.656774	0.491304	0.015625	0.356164	0.542345	0.464363	0.225564	0.511152	0.346154	0.146667	0.442675	0.587007	0.414484	TRUE
0.40625	0.654054	0.492308	0.55036	0.52968	0.273973	0.453488	0.440171	0.43956	0.454545	0.637097	0.660194	0.654545	0.543624	0.543307	0.728155	TRUE
0.0169082	0.404839	0.5	0.0952381	0.51264	0.0225141	0.306542	0.472727	0.24228	0.430556	0.406706	0.605863	0.0816327	0.355556	0.441805	0.413081	TRUE
0.822485	0.892857	0.892231	0.888102	0.837573	0.334286	0.749326	0.900442	0.786842	0.777439	0.864525	0.923445	0.472527	0.856796	0.862222	0.861619	FALSE
0.858209	0.853211	0.843575	0.822943	0.78481	0.382789	0.78135	0.850993	0.794613	0.729167	0.858407	0.881081	0.492063	0.847619	0.862832	0.875648	FALSE
0.455172	0.67451	0.674286	0.26145	0.598665	0.150794	0.54067	0.663551	0.675532	0.447154	0.58459	0.554688	0.18	0.654028	0.71978	0.713262	TRUE
0.673367	0.686695	0.562771	0.606593	0.712903	0.347032	0.71875	0.698718	0.583942	0.46988	0.782723	0.552	0.28125	0.598485	0.613793	0.683284	TRUE
0.930435	0.865591	0.887324	0.890578	0.82716	0.314465	0.664634	0.782828	0.582677	0.628205	0.831522	0.848485	0.337662	0.85625	0.797927	0.81407	FALSE
0.130435	0.62439	0.621762	0.305243	0.668919	0.236074	0.310606	0.498652	0.548263	0.1	0.686636	0.493213	0.333333	0.402542	0.532374	0.466425	TRUE
0.882883	0.690141	0.741007	0.819338	0.677725	0.231293	0.450292	0.744966	0.5625	0.448276	0.753181	0.753425	0.276316	0.629032	0.773973	0.726667	FALSE
0.45941	0.620545	0.65508	0.600972	0.689103	0.177778	0.54102	0.735354	0.634573	0.563025	0.714437	0.590747	0.3125	0.564444	0.650794	0.669546	TRUE
0.0290771	0.438619	0.41484	0.038914	0.476891	0.0118534	0.306236	0.414752	0.292398	0.277778	0.466776	0.32093	0.11215	0.352055	0.495925	0.322237	TRUE
0.113561	0.479711	0.423749	0.057	0.477036	0.0597758	0.38322	0.509259	0.401478	0.286765	0.387468	0.424354	0.193548	0.451822	0.425781	0.411451	TRUE
0.943182	0.801802	0.809524	0.895765	0.75	0.352113	0.563025	0.8	0.772414	0.388889	0.766854	0.882353	0.291667	0.823529	0.763636	0.789157	FALSE
0.084	0.488095	0.405512	0.105651	0.595611	0.115044	0.381743	0.302083	0.369565	0.486957	0.402985	0.428571	0.145833	0.265823	0.469636	0.297619	TRUE
0.897436	0.798701	0.767677	0.860104	0.807339	0.331325	0.386667	0.701149	0.721893	0.253165	0.736232	0.714286	0.356164	0.758929	0.775	0.757812	FALSE
0.895105	0.82439	0.823171	0.897059	0.73494	0.404908	0.554286	0.803371	0.768844	0.511905	0.809886	0.816514	0.452381	0.823899	0.799107	0.817568	FALSE
0.0749354	0.414815	0.444444	0.0738007	0.366906	0.10411	0.259868	0.267666	0.354571	0.35	0.463415	0.403162	0.207921	0.233553	0.36381	0.391566	TRUE
0.772727	0.768519	0.753425	0.882812	0.776	0.383562	0.474359	0.753425	0.556962	0.4	0.798479	0.690476	0.25	0.783333	0.703125	0.797297	FALSE
0.816327	0.594595	0.723684	0.663102	0.75625	0.315315	0.491803	0.603175	0.494624	0.47619	0.715385	0.761905	0.346939	0.630952	0.735632	0.659091	FALSE
0.948276	0.91875	0.92381	0.929245	0.75	0.330882	0.746575	0.887574	0.820988	0.705882	0.850174	0.842857	0.465517	0.836207	0.849673	0.909722	FALSE
0.792208	0.8	0.815217	0.797665	0.761905	0.448276	0.741176	0.763006	0.802817	0.615385	0.811475	0.815217	0.44898	0.797872	0.743363	0.763006	FALSE
0.875	0.847222	0.748634	0.872861	0.747967	0.433333	0.582707	0.786667	0.675	0.661417	0.734	0.815476	0.469697	0.783505	0.780374	0.687273	FALSE
0.815789	0.807487	0.850394	0.768707	0.754286	0.305085	0.647059	0.795918	0.727811	0.653061	0.776271	0.776699	0.22	0.736196	0.823529	0.84	FALSE
0.38961	0.434959	0.494662	0.263092	0.464815	0.115318	0.294382	0.198212	0.351786	0.285714	0.382845	0.418919	0.235294	0.249084	0.503636	0.41018	TRUE
0.850829	0.840909	0.888889	0.924699	0.80226	0.476378	0.778689	0.78629	0.788382	0.695946	0.845714	0.848739	0.409091	0.860759	0.879433	0.83815	FALSE
0.866667	0.847458	0.835616	0.932515	0.8125	0.651429	0.736264	0.831633	0.802632	0.555556	0.878788	0.847059	0.573034	0.852349	0.764706	0.836066	FALSE
0.844444	0.888199	0.92126	0.976852	0.857143	0.558333	0.692771	0.898089	0.780142	0.8	0.885993	0.84375	0.377358	0.862595	0.902778	0.882979	FALSE
0.745	0.666667	0.675241	0.775264	0.601449	0.384868	0.62069	0.758503	0.611321	0.597122	0.821549	0.832061	0.384615	0.509294	0.728873	0.686047	TRUE
0.88	0.651515	0.881356	0.893617	0.746269	0.307692	0.5	0.649123	0.557377	0.544444	0.707547	0.645161	0.181818	0.791667	0.790323	0.9	FALSE
0.925926	0.85	0.84	0.79661	0.677419	0.473684	0.574468	0.728395	0.746269	0.536585	0.751037	0.862069	0.402597	0.69697	0.895349	0.933333	FALSE
0.928571	0.869231	0.88764	0.831615	0.735537	0.392405	0.713235	0.815385	0.755556	0.666667	0.788927	0.918367	0.368421	0.813253	0.881188	0.919355	FALSE
0.870722	0.9	0.872611	0.932515	0.873529	0.574394	0.715493	0.853933	0.799401	0.675393	0.844869	0.878947	0.367521	0.847666	0.870283	0.898917	FALSE
0.773196	0.803468	0.75	0.864686	0.77512	0.406504	0.521739	0.763158	0.562092	0.434343	0.749226	0.785714	0.333333	0.80292	0.801325	0.773973	FALSE
0.506702	0.539711	0.422535	0.0140187	0.621311	0.0326296	0.330855	0.344681	0.269962	0.651163	0.46028	0.44164	0.211111	0.369231	0.342037	0.495066	TRUE
0.5	0.461741	0.404762	0.0276817	0.583333	0.0734463	0.317726	0.270115	0.25817	0.5	0.475845	0.5	0.103448	0.3861	0.364286	0.521127	TRUE
0.633803	0.672986	0.60733	0.429293	0.584746	0.258706	0.636792	0.609091	0.572414	0.660714	0.653595	0.538462	0.202899	0.679739	0.625767	0.643275	FALSE
0.615385	0.727273	0.666667	0.810185	0.65873	0.189189	0.270588	0.727273	0.525641	0.319149	0.692982	0.857143	0.181818	0.784314	0.691176	0.626667	FALSE
0.836158	0.875	0.845714	0.840909	0.774194	0.341365	0.633962	0.852459	0.669173	0.56	0.848797	0.885246	0.384615	0.805785	0.90106	0.779221	FALSE
0.840426	0.795238	0.830508	0.821429	0.829114	0.40991	0.624454	0.789474	0.73913	0.622951	0.776316	0.820513	0.55102	0.78836	0.879377	0.744681	FALSE
0.873239	0.86646	0.901818	0.851852	0.862222	0.463203	0.737903	0.840116	0.801802	0.718954	0.828358	0.862069	0.558333	0.853282	0.899425	0.788546	FALSE
0.83237	0.862205	0.789773	0.815385	0.759259	0.371308	0.664207	0.830116	0.698198	0.378151	0.810096	0.801653	0.457143	0.826923	0.834101	0.848485	FALSE
0.809091	0.872146	0.783582	0.845018	0.820388	0.288889	0.633929	0.820628	0.734375	0.343137	0.819383	0.830508	0.460317	0.819444	0.786207	0.825641	FALSE
0.828947	0.850515	0.830065	0.862069	0.867769	0.312883	0.617284	0.845188	0.675824	0.483516	0.814815	0.823529	0.308824	0.862903	0.825243	0.818182	FALSE
0.824561	0.897959	0.766234	0.873016	0.738854	0.465839	0.602564	0.855422	0.69403	0.625	0.861357	0.808219	0.375	0.85	0.853659	0.878981	FALSE
0.912281	0.924528	0.857143	0.890511	0.836957	0.562212	0.768868	0.889362	0.780172	0.609195	0.900568	0.87218	0.426471	0.908046	0.930233	0.856436	FALSE
0.940299	0.862069	0.860656	0.847682	0.715385	0.61039	0.625	0.837398	0.663636	0.627451	0.815642	0.909091	0.54	0.819444	0.858491	0.906475	FALSE
0.847059	0.898246	0.81448	0.826087	0.788396	0.530466	0.646875	0.852564	0.740876	0.581006	0.818367	0.849162	0.489362	0.871245	0.894737	0.831502	FALSE
0.863946	0.853261	0.874214	0.859008	0.836538	0.566964	0.659193	0.841667	0.778894	0.697248	0.858124	0.864865	0.397436	0.863014	0.867052	0.830275	FALSE
0.809091	0.857143	0.874074	0.836898	0.769531	0.572115	0.64	0.767196	0.654255	0.513889	0.809302	0.857143	0.297872	0.760684	0.848276	0.826291	FALSE
0.789474	0.842857	0.857143	0.834734	0.777778	0.585106	0.651934	0.763636	0.638554	0.507692	0.813896	0.862069	0.27907	0.763636	0.840909	0.813472	FALSE
0.873684	0.858268	0.817204	0.827309	0.788321	0.472727	0.557823	0.778481	0.669065	0.647059	0.783784	0.835821	0.318182	0.786667	0.787037	0.810345	FALSE
0.835052	0.82	0.805714	0.840678	0.767857	0.552036	0.603448	0.845238	0.623762	0.602837	0.798658	0.831579	0.504762	0.834254	0.846154	0.810256	FALSE
0.710145	0.760331	0.731034	0.784387	0.761421	0.265152	0.49635	0.77305	0.437037	0.540541	0.789474	0.785714	0.254902	0.694656	0.742424	0.724138	FALSE
0.722222	0.747126	0.653846	0.827103	0.765101	0.468354	0.4	0.765957	0.387755	0.325581	0.755102	0.766667	0.422222	0.625	0.820896	0.666667	FALSE
0.702128	0.759036	0.7125	0.824675	0.758929	0.534247	0.3875	0.738739	0.463158	0.205882	0.718954	0.80597	0.485714	0.686275	0.833333	0.731183	FALSE
0.638298	0.680556	0.640449	0.727273	0.575221	0.495652	0.369748	0.691057	0.46281	0.102941	0.633166	0.612245	0.294118	0.688172	0.494382	0.818182	FALSE
0.782051	0.830357	0.820896	0.717172	0.726316	0.4125	0.607143	0.846154	0.590909	0.378378	0.789189	0.8	0.377049	0.790323	0.871429	0.747126	FALSE
0.790698	0.8	0.870588	0.772277	0.714286	0.43662	0.410959	0.802817	0.632353	0.388889	0.764706	0.839286	0.463768	0.793651	0.77907	0.753425	FALSE
0.755102	0.777778	0.75	0.903614	0.617021	0.428571	0.4375	0.820896	0.565217	0.4	0.890244	0.606061	0.553571	0.9	0.755102	0.419355	FALSE
0.447439	0.474763	0.494526	0.544262	0.516667	0.0208044	0.495392	0.36394	0.47412	0.487013	0.523517	0.586364	0.162338	0.464935	0.43617	0.493525	TRUE
0.548718	0.712919	0.593137	0.76506	0.631884	0.0984456	0.533654	0.601896	0.480565	0.322222	0.811448	0.618321	0.097561	0.593909	0.522843	0.515152	TRUE
0.394578	0.447657	0.402899	0.508346	0.514615	0.062963	0.468278	0.487113	0.396992	0.229885	0.476534	0.421277	0.25	0.50416	0.54323	0.373793	TRUE
0.833333	0.846154	0.923077	0.934783	0.866667	0.394737	0.460526	0.793103	0.654545	0	0.974684	0.923077	0.444444	0.875	0.692308	0.909091	FALSE
0.581395	0.597598	0.813187	0.669927	0.588235	0.208333	0.413115	0.552347	0.496429	0.567568	0.656347	0.563536	0.416667	0.707965	0.528455	0.587786	TRUE
0.693878	0.622642	0.846154	0.692308	0.521739	0.27451	0.607143	0.621053	0.636364	0.542857	0.618257	0.725806	0.254545	0.757576	0.808081	0.732558	FALSE
0.468852	0.555838	0.319328	0.45943	0.471657	0.0143266	0.375375	0.363934	0.555921	0.285714	0.478958	0.174468	0.027027	0.489796	0.598592	0.44359	TRUE
0.0906593	0.477454	0.431034	0.0825147	0.123457	0.057971	0.536082	0.456186	0.336735	0.202128	0.449477	0.140351	0.436364	0.431818	0.311203	0.413174	TRUE
0.656357	0.5338	0.545151	0.678241	0.64881	0.227848	0.498221	0.624138	0.503268	0.586957	0.647482	0.740506	0.26087	0.609756	0.568376	0.587131	TRUE
0.747126	0.885246	0.90099	0.869919	0.816794	0.251852	0.780142	0.740113	0.735714	0.625	0.824468	0.826087	0.365854	0.791209	0.878788	0.827338	FALSE
0.772727	0.847328	0.969388	0.71831	0.831579	0.330508	0.784173	0.792899	0.70339	0.571429	0.772727	0.795455	0.342857	0.73913	0.910891	0.792308	FALSE
0.878981	0.905213	0.859459	0.888112	0.853175	0.608434	0.840491	0.891892	0.72619	0.76	0.855422	0.913978	0.692308	0.875	0.816	0.793939	FALSE
0.871795	0.89801	0.881633	0.873047	0.832669	0.474747	0.720635	0.761719	0.675373	0.527778	0.834808	0.895954	0.481481	0.851852	0.828652	0.87541	FALSE
0.479592	0.509434	0.585526	0.523677	0.6	0.114865	0.375839	0.515924	0.411765	0.148148	0.632997	0.492537	0.195122	0.444444	0.450292	0.522727	FALSE
0.8125	0.8375	0.860656	0.858612	0.792453	0.097561	0.493902	0.775281	0.437126	0.465116	0.771429	0.831325	0.138889	0.75	0.82243	0.793722	FALSE
0.745098	0.872	0.840708	0.865169	0.817308	0.0748299	0.453237	0.82069	0.513274	0.418605	0.817708	0.830986	0.14	0.825397	0.752381	0.753521	FALSE
0.785714	0.910112	0.831858	0.842282	0.807107	0.0955414	0.585714	0.834483	0.602273	0.451613	0.838235	0.835821	0.121951	0.9	0.775281	0.8125	FALSE
0.84058	0.882692	0.812183	0.868552	0.818381	0.285276	0.710526	0.851852	0.758065	0.633562	0.890823	0.877551	0.362319	0.851064	0.856725	0.876676	FALSE
0.84466	0.882122	0.816754	0.865188	0.818381	0.285276	0.710526	0.851852	0.75817	0.637931	0.890823	0.875	0.362319	0.852941	0.856725	0.872928	FALSE
0.866667	0.911111	0.804878	0.877419	0.8	0.389831	0.633803	0.85	0.755814	0.672414	0.851735	0.913043	0.318471	0.881188	0.82243	0.795918	TRUE
0.5919	0.598726	0.590296	0.652666	0.501104	0.122249	0.555556	0.70603	0.685393	0.481928	0.617391	0.559406	0.151515	0.650146	0.785714	0.486583	TRUE
0.912727	0.875421	0.841549	0.774118	0.809302	0.395706	0.841791	0.813187	0.856631	0.753623	0.884831	0.909091	0.40625	0.9	0.884058	0.912473	TRUE
0.925197	0.863924	0.881481	0.891429	0.884244	0.372014	0.790698	0.8625	0.792079	0.765766	0.833333	0.904545	0.349515	0.860317	0.925325	0.918072	TRUE
0.910959	0.908397	0.91369	0.91342	0.890957	0.302839	0.845426	0.907609	0.848665	0.764706	0.88253	0.908046	0.376344	0.883249	0.915493	0.880282	FALSE
0.866279	0.886878	0.944785	0.906667	0.899054	0.626582	0.833333	0.947917	0.841026	0.814815	0.895307	0.862903	0.575	0.818966	0.877698	0.924107	FALSE
0.562264	0.639485	0.683077	0.781199	0.532895	0.150888	0.510145	0.653333	0.709804	0.398148	0.659631	0.646067	0.365385	0.80198	0.601881	0.544379	TRUE
0.710983	0.782609	0.794872	0.753994	0.692661	0.358025	0.435714	0.78673	0.740426	0.116279	0.766667	0.814607	0.396825	0.668605	0.681034	0.823056	FALSE
0.603896	0.65544	0.676558	0.606419	0.51145	0.163043	0.525	0.622685	0.528169	0.504425	0.563518	0.620072	0.234568	0.547529	0.604905	0.625969	TRUE
0.835991	0.675287	0.606119	0.558442	0.629229	0.213208	0.564663	0.660057	0.614964	0.730769	0.784504	0.633508	0.111111	0.697279	0.635783	0.610951	TRUE
0.801749	0.838174	0.802139	0.813534	0.806841	0.451163	0.704989	0.796844	0.763547	0.72	0.809441	0.783019	0.411765	0.838	0.762846	0.828235	FALSE
0.666667	0.73755	0.70354	0.632312	0.588323	0.160784	0.625442	0.772036	0.696	0.95122	0.736508	0.547804	0.290323	0.631829	0.683897	0.655914	TRUE
0.670139	0.742282	0.707424	0.643631	0.593145	0.159223	0.631673	0.776097	0.698738	0.95122	0.744548	0.550129	0.3	0.637209	0.688623	0.664021	TRUE
0.702804	0.807988	0.762053	0.715517	0.72381	0.207547	0.67551	0.801613	0.697635	0.95122	0.845118	0.612121	0.37037	0.727034	0.709052	0.717842	TRUE
0.725	0.823748	0.825312	0.762737	0.801852	0.255125	0.710526	0.876384	0.776031	0.962963	0.843636	0.763838	0.413793	0.766917	0.77193	0.816881	TRUE
0.594912	0.686502	0.671078	0.630027	0.561798	0.11708	0.489627	0.684604	0.610063	0.356322	0.575221	0.54519	0.359551	0.575758	0.658015	0.47772	TRUE
0.349421	0.427504	0.476764	0.597947	0.471215	0.0988372	0.324324	0.470019	0.365854	0.421053	0.520256	0.607345	0.285714	0.377926	0.59009	0.47138	TRUE
0.537313	0.587426	0.568093	0.620549	0.540333	0.254593	0.572178	0.633075	0.557143	0.774648	0.649635	0.691803	0.571429	0.709265	0.684211	0.678363	TRUE
0.757895	0.776398	0.620155	0.681093	0.571795	0.275591	0.724638	0.673203	0.508475	0.611111	0.800604	0.672269	0.555556	0.578947	0.730769	0.819209	FALSE
0.744444	0.826389	0.620968	0.699507	0.585915	0.280992	0.78125	0.703448	0.556604	0.611111	0.843333	0.718447	0.555556	0.590909	0.730769	0.830409	FALSE
0.508287	0.569482	0.450161	0.650718	0.48688	0.148052	0.48996	0.518293	0.519048	0.645161	0.609836	0.37069	0.25641	0.56383	0.59176	0.6075	TRUE
0.462287	0.496894	0.45438	0.456566	0.47046	0.064133	0.296675	0.440994	0.334812	0.216216	0.388	0.495913	0.2	0.425249	0.428152	0.480519	TRUE
0.663717	0.593684	0.65411	0.745308	0.807018	0.157328	0.544218	0.63354	0.518841	0.484211	0.729776	0.570968	0.227273	0.562738	0.694853	0.681431	TRUE
0.717557	0.790026	0.79661	0.894428	0.755814	0.492163	0.610619	0.780864	0.674342	0.808219	0.835714	0.828125	0.487179	0.796296	0.873684	0.778495	FALSE
0.00742574	0.266234	0.324251	0.518483	0.438596	0.00319149	0.182421	0.226857	0.0299685	0.0163934	0.537778	0.429412	0	0.322745	0.110124	0.229917	TRUE
0.934272	0.930605	0.909091	0.893162	0.894841	0.588652	0.90287	0.923701	0.881526	0.859375	0.936795	0.926087	0.579487	0.932836	0.873096	0.927593	TRUE
0.577844	0.585294	0.709302	0.614991	0.662222	0.348066	0.4613	0.644231	0.617729	0.405941	0.847411	0.788288	0.369863	0.684211	0.650888	0.589416	TRUE
0.601246	0.589342	0.735772	0.619469	0.672769	0.375	0.476038	0.644279	0.618768	0.405941	0.846154	0.788732	0.369863	0.720848	0.656535	0.588235	TRUE
0.607692	0.627566	0.571429	0.595289	0.557034	0.327922	0.456522	0.572581	0.573643	0.695122	0.683951	0.579618	0.237288	0.586826	0.747573	0.639098	TRUE
0.908416	0.92887	0.892045	0.943949	0.911074	0.479371	0.888889	0.934741	0.844784	0.882353	0.928699	0.954545	0.448276	0.965	0.938462	0.907216	TRUE
0.914127	0.930185	0.892442	0.944836	0.901387	0.452083	0.883191	0.938559	0.820937	0.871795	0.92228	0.94898	0.457143	0.970149	0.938931	0.90636	TRUE
0.6997	0.633833	0.724852	0.761905	0.781127	0.194139	0.607565	0.665934	0.604167	0.604167	0.868041	0.662857	0.282051	0.501684	0.682243	0.75382	TRUE
0.672727	0.703125	0.724806	0.771622	0.764388	0.225519	0.715976	0.757106	0.52381	0.764706	0.776014	0.662338	0.322034	0.711409	0.670455	0.730193	FALSE
0.685864	0.75	0.627551	0.429379	0.574713	0.286624	0.62963	0.761364	0.582278	0.916667	0.606667	0.554745	0.238095	0.747826	0.849057	0.55	TRUE
0.558685	0.636727	0.552561	0.588305	0.655864	0.0812183	0.576577	0.668605	0.561728	0.681818	0.617954	0.675393	0.311475	0.50431	0.628205	0.536364	TRUE
0.738411	0.748756	0.696	0.795302	0.797959	0.289532	0.668354	0.783726	0.778894	0.934211	0.827993	0.78125	0.319588	0.719472	0.796721	0.671698	TRUE
0.737705	0.749511	0.730897	0.765432	0.588665	0.359375	0.590323	0.686441	0.663978	0.890411	0.697749	0.60396	0.676471	0.634286	0.621359	0.673285	TRUE
0.649057	0.672372	0.662942	0.724399	0.671803	0.230205	0.61165	0.697952	0.548387	0.612245	0.778296	0.56044	0.438017	0.651163	0.654434	0.622057	TRUE
0.392544	0.413534	0.436759	0.532725	0.533708	0.0341727	0.369072	0.439926	0.443595	0.416667	0.4	0.561462	0.207547	0.515306	0.534247	0.445325	TRUE
0.467227	0.583756	0.508972	0.585605	0.53997	0.0234009	0.52356	0.504451	0.436266	0.330882	0.621554	0.53304	0.4	0.557751	0.664921	0.4817	TRUE
0.520468	0.654891	0.594545	0.737596	0.635821	0.0741325	0.643545	0.581315	0.564544	0.378788	0.657178	0.595	0.339623	0.64818	0.714481	0.610248	TRUE
0.939698	0.933333	0.942982	0.908654	0.850394	0.442149	0.855	0.890909	0.879464	0.845528	0.897119	0.916129	0.537313	0.88	0.896104	0.904762	FALSE
0.612782	0.700246	0.636364	0.682848	0.523179	0.195719	0.442529	0.694444	0.490066	0.431579	0.765499	0.731602	0.45	0.708571	0.843434	0.493333	TRUE
0.768924	0.794613	0.725806	0.792157	0.768595	0.231638	0.584775	0.760234	0.606742	0.593407	0.803063	0.888889	0.354839	0.774194	0.800995	0.809836	FALSE
0.528497	0.531561	0.598326	0.721461	0.609572	0.20442	0.559242	0.582803	0.521311	0.480769	0.543726	0.567568	0.4	0.602679	0.605505	0.47486	TRUE
0.843137	0.833333	0.821192	0.862205	0.793103	0.449393	0.760766	0.837989	0.815217	0.702479	0.848875	0.814815	0.436364	0.872928	0.822115	0.824468	FALSE
0.82963	0.970588	0.877828	0.944554	0.828767	0.45098	0.863014	0.927152	0.852041	0.857471	0.90113	0.673759	0.649123	0.92891	0.831633	0.785088	TRUE
0.661017	0.709677	0.661972	0.734375	0.78125	0.330097	0.529412	0.688172	0.643678	0.516129	0.746269	0.8125	0.2	0.589744	0.710145	0.723684	FALSE
0.90146	0.958861	0.916256	0.940666	0.896259	0.526531	0.874627	0.933579	0.872404	0.879279	0.900542	0.876289	0.629032	0.934985	0.927461	0.908257	FALSE
0.6575	0.663462	0.664078	0.638197	0.642436	0.1088	0.482759	0.580645	0.581395	0.597458	0.709163	0.660848	0.158065	0.691176	0.681736	0.576159	TRUE
0.594203	0.646512	0.767742	0.753546	0.664729	0.152299	0.557333	0.752907	0.639053	0.57868	0.741633	0.845815	0.24183	0.616667	0.769679	0.59633	TRUE
0.864865	0.783019	0.704225	0.709302	0.753425	0.246575	0.23	0.820225	0.649351	0.208955	0.763158	0.8	0.272727	0.730769	0.815789	0.760417	FALSE
0.560847	0.677419	0.616216	0.671795	0.614035	0.192308	0.528846	0.67907	0.566964	0.54	0.693227	0.533898	0.325	0.758865	0.702041	0.574803	TRUE
0.625	0.825	1	0.859504	0.935829	0.0833333	0.851852	0.822785	0.291667	0.625	0.8	0.928571	0	0.761905	0.722222	0.833333	FALSE
