# Supplementary material for: Transient naive reprogramming corrects hiPS cells functionally and epigenetically
Source: Nature. 2023 Aug 16;620(7975):863–72. doi: 10.1038/s41586-023-06424-7 (PMC10447250; doi:10.1038/s41586-023-06424-7)
Supplement: Supplementary file 24 — Source Data Extended Data Fig. 6 [file 41586_2023_6424_MOESM24_ESM.xlsx]

## Sheet: ED_Fig_6efg
Naive_MEL1 "ESC_MEL1_r1" "Primed_MEL1_r1" "TNT_MEL1_r1" "NtP_MEL1_r1" "NtP_MEL1_r2" "Fibroblast_MEL1" "ESC_MEL1_r2" "Primed_MEL1_r2" "TNT_MEL1_r2"
chr1:858218-858874 0.152 0.151515151515152 0.702380952380952 0.168888888888889 0.111111111111111 0.123809523809524 0.445945945945946 0.190972222222222 0.587301587301587 0.141791044776119
chr1:861611-864614 0.564870259481038 0.485884101040119 0.834016393442623 0.44311377245509 0.457264957264957 0.502487562189055 0.815864022662889 0.478260869565217 0.809593023255814 0.527619047619048
chr1:867197-867787 0.475862068965517 0.421428571428571 0.80952380952381 0.376404494382022 0.5 0.659574468085106 0.381578947368421 0.469565217391304 0.730569948186529 0.5
chr1:870419-871776 0.17741935483871 0.2075 0.710622710622711 0.229787234042553 0.20844327176781 0.235507246376812 0.160949868073879 0.165413533834586 0.684365781710914 0.168195718654434
chr1:874415-875281 0.434426229508197 0.337209302325581 0.71900826446281 0.183333333333333 0.306122448979592 0.314285714285714 0.705882352941177 0.186588921282799 0.736434108527132 0.171875
chr1:906076-906557 0.408163265306122 0.214765100671141 0.756756756756757 0.194915254237288 0.15625 0.197802197802198 0.418032786885246 0.20625 0.721212121212121 0.282352941176471
chr1:911405-912061 0.457446808510638 0.0416666666666667 0.399082568807339 0.0567685589519651 0.0309734513274336 0.0379746835443038 0.0078740157480315 0.0497630331753555 0.456521739130435 0.0355029585798817
chr1:1093279-1093876 0.154696132596685 0.125 0.512345679012346 0.112554112554113 0.110655737704918 0.111111111111111 0.258064516129032 0.0935064935064935 0.4 0.114583333333333
chr1:1099933-1100453 0.363636363636364 0.298969072164948 0.736842105263158 0.285714285714286 0.471074380165289 0.338028169014085 0.529680365296804 0.353503184713376 0.733050847457627 0.260135135135135
chr1:1105478-1106120 0.570422535211268 0.553191489361702 0.942307692307692 0.707792207792208 0.64804469273743 0.596491228070175 0.2 0.578125 0.86 0.60655737704918
chr1:1108924-1109973 0.263005780346821 0.219512195121951 0.813609467455621 0.20327868852459 0.171428571428571 0.293172690763052 0.245810055865922 0.215796897038082 0.886039886039886 0.270992366412214
chr1:1141555-1142182 0.189189189189189 0.146981627296588 0.935754189944134 0.0695187165775401 0.0777777777777778 0.0608695652173913 0.416267942583732 0.455399061032864 0.846153846153846 0.0645161290322581
chr1:1355321-1355868 0.0465116279069767 0.824372759856631 0.195061728395062 0.155963302752294 0.186234817813765 0.11864406779661 0.962406015037594 0.565274151436031 0.180616740088106 0.140684410646388
chr1:1368712-1370252 0.262032085561497 0.1859410430839 0.539285714285714 0.126436781609195 0.171091445427729 0.139240506329114 0.215311004784689 0.129943502824859 0.51219512195122 0.132404181184669
chr1:2047091-2047773 0.312775330396476 0.256578947368421 0.526315789473684 0.193181818181818 0.222772277227723 0.164251207729469 0.134146341463415 0.184210526315789 0.468085106382979 0.228571428571429
chr1:2161408-2162775 0.0824175824175824 0.630289532293987 0.282392026578073 0.576530612244898 0.506426735218509 0.5 0.0152671755725191 0.486111111111111 0.176229508196721 0.573369565217391
chr1:2210467-2211457 0.42156862745098 0.294117647058824 0.444444444444444 0.266355140186916 0.171052631578947 0.195121951219512 0.0532544378698225 0.178674351585014 0.478260869565217 0.158878504672897
chr1:2253528-2253922 0.584699453551913 0.215909090909091 0.826666666666667 0.432432432432432 0.286384976525822 0.243589743589744 0.0161290322580645 0.31447963800905 0.868852459016393 0.373417721518987
chr1:2375529-2376020 0.284722222222222 0.268156424581006 0.802197802197802 0.386934673366834 0.386792452830189 0.323308270676692 0.471153846153846 0.406727828746177 0.619565217391304 0.432432432432432
chr1:2398900-2399445 0.228571428571429 0.102564102564103 0.5625 0.284153005464481 0.330188679245283 0.466666666666667 0.0731707317073171 0.165071770334928 0.614906832298137 0.339622641509434
chr1:2429124-2429266 0.428571428571429 0.666666666666667 1 0.4 1 0.961538461538462 1 0.564102564102564 0.892857142857143 0.833333333333333
chr1:2460215-2460621 0.258333333333333 0.224242424242424 0.721153846153846 0.227586206896552 0.115044247787611 0.228571428571429 0.326530612244898 0.236619718309859 0.589147286821705 0.30379746835443
chr1:2466346-2467211 0.39344262295082 0.418103448275862 0.836538461538462 0.207547169811321 0.238095238095238 0.227272727272727 0.676646706586826 0.263157894736842 0.752941176470588 0.318181818181818
chr1:2475074-2475375 0.38961038961039 0.213333333333333 0.788990825688073 0.314814814814815 0.0756302521008403 0.45 0.05 0.233333333333333 0.638297872340426 0.351851851851852
chr1:2542461-2542850 0.135922330097087 0.0916666666666667 0.773109243697479 0.335294117647059 0.614678899082569 0.444444444444444 0.0595238095238095 0.0989761092150171 0.770114942528736 0.107843137254902
chr1:2559869-2561018 0.18232044198895 0.0810810810810811 0.890995260663507 0.610561056105611 0.253807106598985 0.142857142857143 0.0571428571428571 0.0305555555555556 0.910913140311804 0.139130434782609
chr1:2573960-2575225 0.0289156626506024 0.040169133192389 0.895384615384615 0.174556213017751 0.075812274368231 0.182456140350877 0.0171673819742489 0.0200594353640416 0.882462686567164 0.0346820809248555
chr1:2928942-2929516 0.451851851851852 0.390909090909091 0.739393939393939 0.8 0.480916030534351 0.294736842105263 0.269387755102041 0.376842105263158 0.71900826446281 0.583333333333333
chr1:2977762-2979349 0.257142857142857 0.288 0.68 0.476415094339623 0.394067796610169 0.429824561403509 0.19047619047619 0.228828828828829 0.672811059907834 0.427884615384615
chr1:2980720-2984172 0.434426229508197 0.26890756302521 0.792775665399239 0.30379746835443 0.318936877076412 0.294117647058824 0.49203187250996 0.228937728937729 0.788590604026846 0.348790322580645
chr1:2987661-2991299 0.486870897155361 0.0754716981132075 0.589641434262948 0.0875179340028694 0.101136363636364 0.0464601769911504 0.232233502538071 0.0715015321756895 0.631970260223048 0.0924050632911392
chr1:3107666-3107964 0.5 0.58974358974359 0.98 0.894736842105263 1 1 0.622950819672131 0.685714285714286 0.916666666666667 0.943661971830986
chr1:3121321-3121777 0.333333333333333 0.366666666666667 0.822033898305085 0.184397163120567 0.246575342465753 0.256198347107438 0.333333333333333 0.296551724137931 0.791666666666667 0.3359375
chr1:3157419-3157837 0.461538461538462 0.298892988929889 0.909090909090909 0.379084967320261 0.205533596837945 0.547445255474453 0.797029702970297 0.235033259423503 0.818565400843882 0.438202247191011
chr1:3164050-3164642 0.179640718562874 0.239473684210526 0.845953002610966 0.114864864864865 0.0517241379310345 0.0350877192982456 0.687306501547988 0.289877300613497 0.8125 0.107266435986159
chr1:3228941-3232802 0.56760374832664 0.112597547380156 0.865865865865866 0.135869565217391 0.228486646884273 0.387586206896552 0.276084949215143 0.153883495145631 0.882075471698113 0.146964856230032
chr1:3302852-3315690 0.593385945133408 0.110581222056632 0.862099253403601 0.117712382009994 0.446033081020465 0.576787290379523 0.579710144927536 0.208746942885916 0.871610845295056 0.079115610015983
chr1:3514154-3515607 0.59 0.606837606837607 0.888392857142857 0.686390532544379 0.684057971014493 0.582222222222222 0.217532467532468 0.642857142857143 0.855102040816327 0.628175519630485
chr1:3569810-3570535 0.275167785234899 0.429906542056075 0.808641975308642 0.251396648044693 0.414012738853503 0.346368715083799 0.314465408805031 0.283720930232558 0.790794979079498 0.440298507462687
chr1:3604793-3606358 0.182170542635659 0.621483375959079 0.825136612021858 0.505190311418685 0.620408163265306 0.54228855721393 0.344444444444444 0.533772652388797 0.81981981981982 0.482866043613707
chr1:3612388-3612650 0.477777777777778 0.425 0.8046875 0.358974358974359 0.232142857142857 0.658227848101266 0.130841121495327 0.337837837837838 0.722222222222222 0.353982300884956
chr1:3624013-3625928 0.56 0.256637168141593 0.776892430278884 0.27027027027027 0.248337028824834 0.38265306122449 0.177685950413223 0.205693296602387 0.759590792838875 0.259562841530055
chr1:3633882-3635168 0.283842794759825 0.38671875 0.591111111111111 0.291946308724832 0.293233082706767 0.376146788990826 0.4375 0.27893175074184 0.722741433021807 0.277551020408163
chr1:3775078-3775368 0.237704918032787 0.604166666666667 0.603960396039604 0.274336283185841 0.177215189873418 0.265734265734266 0.558441558441558 0.616935483870968 0.577235772357724 0.467289719626168
chr1:4718070-4718984 0.488372093023256 0.141025641025641 0.568888888888889 0.072 0.0294117647058824 0.148936170212766 0.495575221238938 0.189010989010989 0.70281124497992 0.0666666666666667
chr1:6085944-6086493 0.219251336898396 0.439024390243902 0.814516129032258 0.0564102564102564 0.135483870967742 0.212121212121212 0.385185185185185 0.358839050131926 0.781818181818182 0.128712871287129
chr1:6296326-6296966 0 0.902040816326531 0.572 0.795640326975477 0.83288409703504 0.633928571428571 0.720316622691293 0.769985974754558 0.366366366366366 0.820754716981132
chr1:6478623-6479093 0.0869565217391304 0.283464566929134 0.647058823529412 0.5 0.479452054794521 0.25 0.427083333333333 0.350785340314136 0.571428571428571 0.433070866141732
chr1:6480513-6481818 0.110344827586207 0.333333333333333 0.666666666666667 0.274052478134111 0.256944444444444 0.238738738738739 0.247368421052632 0.223913043478261 0.542056074766355 0.297297297297297
chr1:6514457-6516289 0.103448275862069 0.839449541284404 0.663487738419619 0.248923341946598 0.211505922165821 0.0469387755102041 0.935661764705882 0.866578014184397 0.480234260614934 0.656392694063927
chr1:6520194-6521755 0.425531914893617 0.826388888888889 0.91653290529695 0.636042402826855 0.502732240437158 0.367647058823529 0.811550151975684 0.739232576350822 0.834054834054834 0.785079928952043
chr1:6530700-6531749 0.0251396648044693 0.646315789473684 0.112765957446809 0.217391304347826 0.18 0.0526315789473684 0.923684210526316 0.568480300187617 0.124792013311148 0.291666666666667
chr1:7844624-7845050 0.0569948186528497 0.745664739884393 0.347457627118644 0.551724137931034 0.550239234449761 0.517241379310345 0.834355828220859 0.691810344827586 0.329268292682927 0.762790697674419
chr1:8013857-8014676 0.0447761194029851 0.951219512195122 0.80952380952381 0.251295336787565 0.264957264957265 0.0179640718562874 0.876811594202899 0.90487514863258 0.615384615384615 0.487745098039216
chr1:9099346-9099999 0.400881057268722 0.920382165605096 0.936170212765957 0.713450292397661 0.275 0.172043010752688 0.880952380952381 0.944347826086957 0.92112676056338 0.956810631229236
chr1:9131710-9131800 0.210526315789474 1 0.777777777777778 0.956521739130435 0.712121212121212 0.571428571428571 0.961538461538462 0.925233644859813 0.871794871794872 0.940298507462687
chr1:9258512-9259128 0.121212121212121 0.906432748538012 0.209205020920502 0.104761904761905 0.123529411764706 0.08 0.901234567901235 0.68762677484787 0.295719844357977 0.0359712230215827
chr1:9260676-9263631 0.341176470588235 0.258947368421053 0.462140992167102 0.164319248826291 0.140077821011673 0.247524752475248 0.169620253164557 0.19047619047619 0.563333333333333 0.187301587301587
chr1:9910330-9911188 0.206060606060606 0.291666666666667 0.77027027027027 0.308641975308642 0.415789473684211 0.194029850746269 0.887640449438202 0.186567164179104 0.794354838709677 0.305825242718447
chr1:10699493-10699926 0.188679245283019 0.213836477987421 0.815884476534296 0.1875 0.471428571428571 0.4 0.55868544600939 0.312274368231047 0.732203389830508 0.363636363636364
chr1:10702181-10702655 0.297297297297297 0.294117647058824 0.859154929577465 0.721518987341772 0.392523364485981 0.978723404255319 0.639344262295082 0.410071942446043 0.867924528301887 0.438502673796791
chr1:10709224-10711897 0.377622377622378 0.0784313725490196 0.838181818181818 0.054726368159204 0.0751964085297419 0.0690978886756238 0.561461794019934 0.0561426684280053 0.76525198938992 0.0669642857142857
chr1:10723484-10724073 0.493506493506494 0.280575539568345 0.747572815533981 0.271604938271605 0.191489361702128 0.313253012048193 0.162790697674419 0.235449735449735 0.753623188405797 0.265625
chr1:10727860-10728547 0.43312101910828 0.315315315315315 0.825870646766169 0.125 0.230769230769231 0.347826086956522 0.529411764705882 0.203753351206434 0.828571428571429 0.336134453781513
chr1:10768554-10770034 0.470319634703196 0.286689419795222 0.762790697674419 0.202247191011236 0.155688622754491 0.228571428571429 0.56140350877193 0.121835443037975 0.791237113402062 0.20253164556962
chr1:10781683-10782313 0.544554455445545 0.380952380952381 0.795454545454545 0.378854625550661 0.361842105263158 0.461538461538462 0.48 0.356643356643357 0.803571428571429 0.401273885350318
chr1:10795227-10795845 0.459183673469388 0.474666666666667 0.87292817679558 0.452830188679245 0.355828220858896 0.386740331491713 0.305084745762712 0.444695259593679 0.842424242424242 0.55
chr1:11033879-11034257 0.785714285714286 0.696969696969697 0.953488372093023 0.825 0.947368421052632 0.916666666666667 0.947368421052632 0.752475247524752 1 0.864864864864865
chr1:12123105-12124474 0.0690335305719921 0.617363344051447 0.0281425891181989 0.0563991323210412 0.10507880910683 0.0344827586206897 0.847715736040609 0.584479371316306 0.0429338103756708 0.0493197278911565
chr1:12599990-12600468 0.315789473684211 0.166666666666667 0.56043956043956 0.0894308943089431 0.145454545454545 0.128440366972477 0 0.101045296167247 0.538011695906433 0.16793893129771
chr1:15461874-15462497 0.00793650793650794 0.752631578947368 0.264705882352941 0.589285714285714 0.707482993197279 0.776595744680851 0.716535433070866 0.653284671532847 0.386363636363636 0.655172413793103
chr1:15929571-15930386 0.0259259259259259 0.337988826815642 0.0754310344827586 0.11377245508982 0.0900900900900901 0.087248322147651 0.516908212560386 0.442780748663102 0.0674157303370786 0.0608108108108108
chr1:16163719-16164122 0.025 0.762222222222222 0.220735785953177 0.489296636085627 0.340579710144928 0.0382165605095541 0.969230769230769 0.794303797468354 0.19815668202765 0.876582278481013
chr1:16471635-16472684 0.394618834080717 0.261398176291793 0.678062678062678 0.18815331010453 0.272357723577236 0.280898876404494 0.00793650793650794 0.299645390070922 0.601809954751131 0.227450980392157
chr1:16862212-16862820 0.0830860534124629 0.11663807890223 0.549065420560748 0.154639175257732 0.0932203389830508 0.0921501706484642 0.306163021868787 0.128846153846154 0.324970131421744 0.163884673748103
chr1:16874107-16874833 0.278350515463918 0.47244094488189 0.39527027027027 0.245535714285714 0.0144927536231884 0.0898876404494382 0.932773109243697 0.621301775147929 0.251908396946565 0.151898734177215
chr1:17012306-17012722 0.135514018691589 0.706666666666667 0.613333333333333 0.153153153153153 0.18552036199095 0.188571428571429 0.786259541984733 0.549132947976879 0.45933014354067 0.475409836065574
chr1:17019098-17020632 0.0698552548772813 0.900913562895292 0.26800296956199 0.0531496062992126 0.0569288389513109 0.063969896519285 0.920926517571885 0.873303167420814 0.276337115072934 0.156065088757396
chr1:17085990-17086765 0 0.653333333333333 0.208494208494208 0 0.049469964664311 0 0.658385093167702 0.562310030395137 0.717391304347826 0.108571428571429
chr1:17186168-17186767 0.215827338129496 0.673529411764706 0.657074340527578 0.245098039215686 0.0850439882697947 0.096 0.881632653061225 0.787267080745342 0.527777777777778 0.31638418079096
chr1:17475728-17476149 0.201754385964912 0.968379446640316 0.906976744186046 0.833333333333333 0.55363321799308 0.273684210526316 0.968253968253968 0.950819672131147 0.931937172774869 0.905660377358491
chr1:18960339-18961753 0.409722222222222 0.0747330960854092 0.677966101694915 0.0572916666666667 0.0579710144927536 0.053030303030303 0.0462962962962963 0.0699588477366255 0.406474820143885 0.0432432432432432
chr1:19000372-19003512 0.373626373626374 0.496240601503759 0.743169398907104 0.50219298245614 0.537284894837476 0.49438202247191 0.451298701298701 0.447724477244772 0.780632411067194 0.508411214953271
chr1:19029492-19029899 0.353658536585366 0.288288288288288 0.756906077348066 0.132701421800948 0.337349397590361 0.442622950819672 0.310810810810811 0.298932384341637 0.789473684210526 0.135802469135802
chr1:19043761-19043974 0.328358208955224 0.0476190476190476 0.594202898550725 0.0612244897959184 0.0373831775700935 0.117647058823529 0.107142857142857 0.0368663594470046 0.422535211267606 0.0212765957446809
chr1:19144419-19146209 0.31858407079646 0.359375 0.792763157894737 0.297587131367292 0.292841648590022 0.34 0.431192660550459 0.303182579564489 0.745762711864407 0.282208588957055
chr1:19600434-19601026 0.0555555555555556 0.965853658536585 0.91358024691358 0.140893470790378 0.192528735632184 0.0574712643678161 0.936567164179104 0.945619335347432 0.87536231884058 0.411214953271028
chr1:20786757-20787003 0.178571428571429 1 0.653846153846154 0.909090909090909 0.810810810810811 0.957142857142857 0.75 0.940298507462687 0.73015873015873 0.877551020408163
chr1:22110729-22111470 0.0218181818181818 0.8046875 0.242307692307692 0.864864864864865 0.850746268656716 0.546762589928058 0.8 0.721367521367521 0.106753812636166 0.815980629539952
chr1:22467704-22468516 0.364197530864198 0.328767123287671 0.645962732919255 0.245762711864407 0.35 0.48314606741573 0.407407407407407 0.264604810996564 0.645320197044335 0.325
chr1:22919613-22920206 0.294117647058824 0.186170212765957 0.943089430894309 0.138686131386861 0.341991341991342 0.469387755102041 0.686868686868687 0.142487046632124 0.767326732673267 0.0878048780487805
chr1:23279658-23280502 0.0730769230769231 0.969230769230769 0.946341463414634 0.0819277108433735 0.135842880523732 0.0714285714285714 0.929752066115702 0.955555555555556 0.920792079207921 0.115023474178404
chr1:24438703-24439313 0.349397590361446 0.185185185185185 0.789855072463768 0.0810810810810811 0.196969696969697 0.311111111111111 0.295081967213115 0.102310231023102 0.626666666666667 0.181159420289855
chr1:25070163-25071173 0.00884955752212389 0.91025641025641 0.297297297297297 0.882352941176471 0.897260273972603 0.950413223140496 0.70995670995671 0.835398230088496 0.203488372093023 0.830578512396694
chr1:25252144-25254746 0.503562945368171 0.0530164533820841 0.671201814058957 0.0428211586901763 0.0719257540603248 0.046594982078853 0.227882037533512 0.0510948905109489 0.625968992248062 0.0787119856887299
chr1:25259325-25262289 0.359133126934985 0.158898305084746 0.727482678983834 0.135593220338983 0.138107416879795 0.108552631578947 0.682779456193353 0.105995717344754 0.664583333333333 0.187719298245614
chr1:26373004-26373534 0.214285714285714 0.205405405405405 0.531707317073171 0.100917431192661 0.101941747572816 0.257142857142857 0.130434782608696 0.159235668789809 0.534351145038168 0.242424242424242
chr1:26482002-26482702 0.310606060606061 0.0674157303370786 0.521367521367521 0.0543478260869565 0.0571428571428571 0.202702702702703 0.469135802469136 0.068 0.377622377622378 0.077720207253886
chr1:26524584-26524881 0.166666666666667 0.803921568627451 0.722222222222222 0.88 1 1 0.6 0.767857142857143 0.753846153846154 0.761194029850746
chr1:29215086-29215473 0.0967741935483871 0.794117647058823 0.531578947368421 0.811881188118812 0.779411764705882 0.816901408450704 0.930555555555556 0.850136239782016 0.484848484848485 0.780564263322884
chr1:29587008-29587400 0.581699346405229 0.203252032520325 0.873303167420814 0.24390243902439 0.106976744186047 0 0.96 0.231511254019293 0.771739130434783 0.526315789473684
chr1:30815418-30815902 0.0256410256410256 0.407894736842105 0.612244897959184 0.521739130434783 0.25 0.156862745098039 0.216417910447761 0.177985948477752 0.657534246575342 0.219298245614035
chr1:32238025-32238493 0.197604790419162 0.0927835051546392 0.441176470588235 0.0675675675675676 0.03125 0.0559006211180124 0.272727272727273 0.059748427672956 0.291457286432161 0.0566037735849057
chr1:35586337-35586736 0.08 0.872641509433962 0.606060606060606 0.652173913043478 0.391111111111111 0.235294117647059 0.956140350877193 0.872844827586207 0.768518518518518 0.835820895522388
chr1:36040019-36042474 0.252818035426731 0.206439393939394 0.7 0.12396694214876 0.206650831353919 0.166666666666667 0.784431137724551 0.150306748466258 0.578602620087336 0.23015873015873
chr1:36184249-36184815 0.0066006600660066 0.545454545454545 0.0130293159609121 0 0.00769230769230769 0.0195121951219512 0.5 0.334375 0.0235294117647059 0.026578073089701
chr1:36866553-36867148 0.226890756302521 0.147286821705426 0.358620689655172 0.794520547945205 0.864864864864865 0.858823529411765 0.036144578313253 0.268211920529801 0.284671532846715 0.848484848484849
chr1:37502654-37503599 0.54014598540146 0.187214611872146 0.4140625 0.175572519083969 0.213793103448276 0.238461538461538 0.252631578947368 0.149006622516556 0.472636815920398 0.198412698412698
chr1:38096049-38096844 0.459183673469388 0.330188679245283 0.595238095238095 0.358695652173913 0.362745098039216 0.264705882352941 0.256880733944954 0.367875647668394 0.786206896551724 0.433070866141732
chr1:39281613-39282172 0.335329341317365 0.578014184397163 0.855 0.619631901840491 0.706766917293233 0.515723270440252 0.218274111675127 0.579957356076759 0.838383838383838 0.598173515981735
chr1:39981272-39981553 0.0285714285714286 0.673333333333333 0.777777777777778 0.168 0.0909090909090909 0.0923076923076923 0.836065573770492 0.577039274924471 0.788571428571429 0.12751677852349
chr1:40024871-40025609 0.0175438596491228 0.774410774410774 0.48469387755102 0.348623853211009 0.0842696629213483 0.0279329608938547 0.551724137931034 0.685185185185185 0.688679245283019 0.474576271186441
chr1:40598339-40598889 0.0913978494623656 0.94488188976378 0.94475138121547 0.670886075949367 0.27299703264095 0.0888888888888889 0.885057471264368 0.913306451612903 0.946043165467626 0.919811320754717
chr1:40769135-40769931 0.325842696629214 0.838235294117647 0.905759162303665 0.0816326530612245 0.259615384615385 0.215686274509804 0.95397489539749 0.88423645320197 0.805825242718447 0.207006369426752
chr1:41960796-41961808 0.267123287671233 0.385474860335196 0.727891156462585 0.478571428571429 0.49079754601227 0.354166666666667 0.593548387096774 0.389010989010989 0.65989847715736 0.422077922077922
chr1:42384564-42385854 0.246376811594203 0.245161290322581 0.404878048780488 0.21078431372549 0.564575645756458 0.658536585365854 0.0505415162454874 0.218390804597701 0.349344978165939 0.214022140221402
chr1:43425452-43425932 0.202797202797203 0.867579908675799 0.525179856115108 0.787234042553192 0.814432989690722 0.85 0.910714285714286 0.865116279069767 0.540697674418605 0.646739130434783
chr1:44973119-44973754 0.614583333333333 0.108695652173913 0.586206896551724 0.0396039603960396 0.089171974522293 0.294117647058824 0.0555555555555556 0.191666666666667 0.608 0.222972972972973
chr1:45278623-45280221 0.063391442155309 0.442718446601942 0.15521978021978 0.111358574610245 0.38986013986014 0.296052631578947 0.884758364312268 0.428571428571429 0.212078651685393 0.337243401759531
chr1:45792678-45793745 0.0104384133611691 0.656996587030717 0.0537383177570093 0.349473684210526 0.693251533742331 0.167741935483871 0.644736842105263 0.668756530825496 0.0521327014218009 0.702312138728324
chr1:46912964-46913555 0.144736842105263 0.157232704402516 0.588235294117647 0.283950617283951 0.170886075949367 0.166666666666667 0.408759124087591 0.124352331606218 0.559701492537313 0.118881118881119
chr1:46950658-46951089 0.289473684210526 0.234234234234234 0.738095238095238 0.147058823529412 0.164179104477612 0.117647058823529 0.308823529411765 0.188976377952756 0.610526315789474 0.191666666666667
chr1:46957024-46959266 0.239285714285714 0.0465116279069767 0.757188498402556 0.0713101160862355 0.0438311688311688 0.0588235294117647 0.0841584158415842 0.0387243735763098 0.428318584070796 0.0567260940032415
chr1:46988413-46988873 0.375 0.398373983739837 0.71551724137931 0.484126984126984 0.528662420382166 0.548387096774194 0.7 0.410169491525424 0.714285714285714 0.41044776119403
chr1:46990964-46992569 0.448 0.232081911262799 0.604166666666667 0.240458015267176 0.265560165975104 0.220588235294118 0.524752475247525 0.200460829493088 0.6 0.283950617283951
chr1:47688728-47690521 0.205240174672489 0.240740740740741 0.609756097560976 0.165714285714286 0.264367816091954 0.136842105263158 0.210144927536232 0.16079295154185 0.434343434343434 0.186868686868687
chr1:47693495-47694124 0.277777777777778 0.032520325203252 0.595744680851064 0.0952380952380952 0.152380952380952 0.0942028985507246 0.416666666666667 0.111111111111111 0.409090909090909 0.135338345864662
chr1:48176696-48177298 0.288590604026846 0.331550802139037 0.697368421052632 0.244047619047619 0.241525423728814 0.365384615384615 0.413793103448276 0.280141843971631 0.725806451612903 0.313432835820896
chr1:48191245-48191858 0.353383458646617 0.196969696969697 0.602409638554217 0.206896551724138 0.092485549132948 0.192307692307692 0.111764705882353 0.155172413793103 0.717514124293785 0.209150326797386
chr1:48460712-48461559 0.161904761904762 0.741496598639456 0.367647058823529 0.772277227722772 0.670731707317073 0.612244897959184 0.545454545454545 0.664179104477612 0.371212121212121 0.622448979591837
chr1:49563965-49564791 0.359550561797753 0.762376237623762 0.879120879120879 0.83 0.952380952380952 0.969230769230769 0.315068493150685 0.75 0.795918367346939 0.831460674157303
chr1:50489335-50489954 0.0264900662251656 0.478048780487805 0.0825242718446602 0.0456852791878173 0.0178041543026706 0 0.32484076433121 0.348571428571429 0.32972972972973 0.491228070175439
chr1:54752612-54753228 0.106382978723404 0.67741935483871 0.207317073170732 0.625 0.746987951807229 0.760869565217391 0.228571428571429 0.56353591160221 0.246753246753247 0.642857142857143
chr1:54815790-54816498 0.10126582278481 0.68503937007874 0.316831683168317 0.819047619047619 0.771428571428571 0.854545454545454 0.710743801652893 0.687224669603524 0.341463414634146 0.713114754098361
chr1:54952139-54953317 0.2625 0.16875 0.574257425742574 0.216 0.205128205128205 0.132450331125828 0.146666666666667 0.165016501650165 0.548223350253807 0.221774193548387
chr1:55246867-55247426 0.0333333333333333 0.759493670886076 0.169724770642202 0.0729166666666667 0.1328125 0.0652173913043478 0.923076923076923 0.720605355064028 0.218918918918919 0.120300751879699
chr1:55463009-55463620 0.0526315789473684 0.0510204081632653 0.486842105263158 0.0894308943089431 0.0396825396825397 0.0769230769230769 0.647058823529412 0.055045871559633 0.376 0.03125
chr1:59041718-59042662 0.0663176265270506 0.838785046728972 0.418230563002681 0.559160305343511 0.296019900497512 0.184210526315789 0.883374689826303 0.805077805077805 0.653276955602537 0.814595660749507
chr1:63220745-63222683 0.345381526104418 0.258426966292135 0.243093922651934 0.430830039525692 0.388 0.769607843137255 0.641255605381166 0.243809523809524 0.258474576271186 0.337931034482759
chr1:65616660-65617059 0.165217391304348 0.697986577181208 0.259842519685039 0.736318407960199 0.593333333333333 0.592814371257485 0.951219512195122 0.6 0.213768115942029 0.647058823529412
chr1:68510737-68511221 0.142045454545455 0.781456953642384 0.707317073170732 0.601941747572815 0.377682403433476 0.466666666666667 0.978835978835979 0.709051724137931 0.482758620689655 0.53953488372093
chr1:68512471-68513482 0.182926829268293 0.908333333333333 0.790983606557377 0.160349854227405 0.0326797385620915 0.121212121212121 0.946428571428571 0.914364640883978 0.894160583941606 0.599056603773585
chr1:68515491-68517473 0.0444444444444444 0.404536862003781 0.453488372093023 0.176344086021505 0.0625 0.0845588235294118 0.640599001663893 0.621160409556314 0.605442176870748 0.554259043173862
chr1:69346495-69347285 0.0543478260869565 0.772727272727273 0.344 0.582278481012658 0.774436090225564 0.604938271604938 0.612903225806452 0.725868725868726 0.587155963302752 0.643835616438356
chr1:71172023-71172606 0 0.928286852589641 0.207119741100324 0.0285714285714286 0.0815450643776824 0.0619469026548673 0.736220472440945 0.672839506172839 0.178947368421053 0.0622568093385214
chr1:79957641-79959827 0.618296529968454 0.72791519434629 0.895161290322581 0.918604651162791 0.914556962025316 0.935897435897436 0.856164383561644 0.629695885509839 0.789473684210526 0.829508196721311
chr1:81711231-81714606 0.554716981132075 0.852551984877127 0.106177606177606 0.847826086956522 0.833333333333333 0.865125240847784 0.768447837150127 0.678213309024613 0.128246753246753 0.503246753246753
chr1:82601909-82602575 0.0176991150442478 0.901449275362319 0.426666666666667 0.816129032258065 0.938775510204082 0.652542372881356 0.782771535580524 0.86 0.250965250965251 0.766990291262136
chr1:83647957-83648295 0 0.842424242424242 0.458333333333333 0.803418803418803 0.892857142857143 0.872340425531915 0.807407407407407 0.780645161290323 0.380952380952381 0.693333333333333
chr1:85219835-85220337 0.344262295081967 0.852564102564103 0.584615384615385 0.59375 0.462025316455696 0.442477876106195 0.854545454545454 0.900398406374502 0.606606606606607 0.847222222222222
chr1:86441594-86442232 0.0704225352112676 0.943181818181818 0.390625 0.8125 0.849056603773585 1 0.677966101694915 0.881889763779528 0.524390243902439 0.878378378378378
chr1:91298457-91300446 0.391812865497076 0.145251396648045 0.706051873198847 0.127906976744186 0.101298701298701 0.079136690647482 0.359673024523161 0.195470798569726 0.514563106796116 0.120087336244541
chr1:91302378-91303962 0.440993788819876 0.223744292237443 0.7 0.197674418604651 0.19758064516129 0.113513513513514 0.38 0.205588822355289 0.611940298507463 0.206043956043956
chr1:91304734-91306823 0.357647058823529 0.0728155339805825 0.812366737739872 0.107648725212465 0.108294930875576 0.0813953488372093 0.375 0.111949685534591 0.742504409171076 0.101289134438306
chr1:98336302-98336940 0.0598290598290598 0.91566265060241 0.48780487804878 0.852272727272727 0.853211009174312 0.813333333333333 0.886075949367089 0.8743961352657 0.610687022900763 0.839622641509434
chr1:98510171-98510651 0.285714285714286 0.188976377952756 0.73134328358209 0.328571428571429 0.175115207373272 0.166666666666667 0.882845188284519 0.14868804664723 0.636842105263158 0.669811320754717
chr1:100231081-100231682 0.0206896551724138 0.925438596491228 0.170212765957447 0.705583756345178 0.710526315789474 0.46 0.968468468468468 0.910628019323672 0.120481927710843 0.882845188284519
chr1:100310577-100311251 0.00934579439252336 0.925925925925926 0.335483870967742 0.9 0.894444444444444 0.811320754716981 0.771573604060914 0.902941176470588 0.403409090909091 0.908629441624365
chr1:108022598-108023497 0.273148148148148 0.888888888888889 0.92741935483871 0.630081300813008 0.593869731800766 0.360655737704918 0.796195652173913 0.923580786026201 0.865671641791045 0.903654485049834
chr1:110254616-110255136 0.467948717948718 0.856031128404669 0.876404494382023 0.649606299212598 0.211340206185567 0.25 0.945454545454545 0.919831223628692 0.855072463768116 0.867647058823529
chr1:110612140-110612546 0.125984251968504 0.0617283950617284 0.435294117647059 0.0338983050847458 0.032520325203252 0 0.271028037383178 0.0171428571428571 0.311475409836066 0.0754716981132075
chr1:110627652-110628982 0.43298969072165 0.203296703296703 0.656441717791411 0.15609756097561 0.244343891402715 0.138121546961326 0.604938271604938 0.184848484848485 0.543726235741445 0.232558139534884
chr1:111582877-111583539 0.036 0.924528301886792 0.475 0.744336569579288 0.571428571428571 0.452941176470588 0.92619926199262 0.947368421052632 0.45016077170418 0.899253731343284
chr1:111585230-111585756 0.144578313253012 0.822857142857143 0.368932038834951 0.79 0.741666666666667 0.519685039370079 0.576271186440678 0.747081712062257 0.354581673306773 0.766393442622951
chr1:111746412-111747427 0.152866242038217 0.827044025157233 0.0701219512195122 0.0396039603960396 0.0316622691292876 0.0486111111111111 0.9375 0.771099744245524 0.0606796116504854 0.0952380952380952
chr1:111813412-111814057 0.0777777777777778 0.814634146341463 0.313432835820896 0.355329949238579 0.237037037037037 0.0294117647058824 0.820652173913043 0.810020876826722 0.367816091954023 0.356382978723404
chr1:112058095-112058882 0.145539906103286 0.8 0.243243243243243 0.05 0.0439024390243902 0.0547945205479452 0.923076923076923 0.864615384615385 0.294642857142857 0.0628571428571429
chr1:113004278-113004945 0.0337078651685393 0.774647887323944 0.177777777777778 0.73224043715847 0.627906976744186 0.321739130434783 0.953125 0.624401913875598 0.182266009852217 0.745192307692308
chr1:114574407-114578572 0.448512585812357 0.600849256900212 0.296116504854369 0.599562363238512 0.568507157464213 0.6 0.607913669064748 0.554778554778555 0.307565789473684 0.556451612903226
chr1:115397517-115398175 0.0372093023255814 0.921739130434783 0.348739495798319 0.846590909090909 0.380597014925373 0.258333333333333 0.833333333333333 0.902222222222222 0.270769230769231 0.905797101449275
chr1:119533142-119534907 0.52 0.363636363636364 0.687272727272727 0.316793893129771 0.345394736842105 0.484472049689441 0.876712328767123 0.268839103869654 0.580736543909348 0.317725752508361
chr1:119715619-119716774 0.709677419354839 0.384615384615385 0.42741935483871 0.539130434782609 0.795348837209302 0.899328859060403 0.816 0.386100386100386 0.407407407407407 0.402597402597403
chr1:120439014-120439219 0.327868852459016 0.791666666666667 0.559055118110236 0.666666666666667 0.248447204968944 0.13986013986014 0.964285714285714 0.731428571428571 0.670520231213873 0.770949720670391
chr1:120905109-120906395 0.104895104895105 0.969359331476323 0.944767441860465 0.77007299270073 0.0434782608695652 0.0730593607305936 0.967567567567568 0.92450495049505 0.938725490196078 0.934615384615385
chr1:144567660-144568539 0.0336700336700337 0.281553398058252 0.158333333333333 0.12 0.102990033222591 0.0407239819004525 0.952095808383233 0.302047781569966 0.0833333333333333 0.147982062780269
chr1:144684936-144685571 0.116928446771379 0.630612244897959 0.321138211382114 0.606598984771574 0.661442006269592 0.413978494623656 0.962121212121212 0.562720848056537 0.301724137931034 0.674955595026643
chr1:144930423-144931146 0.0558375634517767 0.84453781512605 0.296296296296296 0.818181818181818 0.782101167315175 0.683720930232558 0.136842105263158 0.737732656514382 0.306620209059233 0.768817204301075
chr1:145382295-145382542 0 0.128205128205128 0.450292397660819 0.284313725490196 0.220689655172414 0.122302158273381 0.389473684210526 0.116104868913858 0.35042735042735 0.182648401826484
chr1:146543750-146545277 0.0906921241050119 0.575438596491228 0.451242829827916 0.153692614770459 0.155717761557178 0.126984126984127 0.534704370179949 0.319031903190319 0.29443447037702 0.199115044247788
chr1:146548705-146552698 0.233545647558386 0.632935260842238 0.893586005830904 0.19349164467898 0.097440132122213 0.146496815286624 0.536388140161725 0.566870770222365 0.784497944803288 0.588961038961039
chr1:146649623-146649851 0.0393700787401575 0.934010152284264 0.874493927125506 0.873333333333333 0.524509803921569 0.248148148148148 0.967532467532468 0.866295264623955 0.748251748251748 0.956896551724138
chr1:147532531-147532735 0.0109289617486339 0.88953488372093 0.303448275862069 0.284848484848485 0.043956043956044 0 0.833333333333333 0.948509485094851 0.706896551724138 0.96969696969697
chr1:147718157-147719018 0.0634081902245707 0.420111731843575 0.105769230769231 0.0666666666666667 0.0688124306326304 0.0102827763496144 0.447422680412371 0.446959896507115 0.259935553168636 0.201133144475921
chr1:147781179-147782635 0.103718199608611 0.95748031496063 0.898963730569948 0.275784753363229 0.11576354679803 0.0742705570291777 0.935483870967742 0.912772585669782 0.908872901678657 0.894280762564991
chr1:147789202-147791084 0.171851851851852 0.88527724665392 0.326842837273992 0.0239410681399632 0.0317965023847377 0.0530503978779841 0.922448979591837 0.869462025316456 0.441726618705036 0.0459965928449744
chr1:147825365-147827058 0.0693196405648267 0.456014362657092 0.623556581986143 0.0686070686070686 0.0745697896749522 0.0938271604938272 0.958904109589041 0.595829195630586 0.655957161981258 0.536656891495601
chr1:148864384-148864853 0.151419558359621 0.722222222222222 0.871681415929204 0.676855895196507 0.369318181818182 0.336633663366337 0.723577235772358 0.770114942528736 0.756302521008403 0.724550898203593
chr1:148927660-148931501 0.322233606557377 0.493341053850608 0.648634172469202 0.505119453924915 0.59320987654321 0.483754512635379 0.284774911482043 0.394530321046373 0.676056338028169 0.505230769230769
chr1:149284974-149288895 0.109110550954267 0.843171806167401 0.7911886186324 0.557466063348416 0.377511591962906 0.206594885598923 0.83728813559322 0.797541576283442 0.782479584261321 0.777180653162464
chr1:149293912-149294508 0.0687022900763359 0.850948509485095 0.754874651810585 0.666011787819253 0.48661800486618 0.192771084337349 0.741803278688525 0.777304964539007 0.552197802197802 0.869668246445498
chr1:149399158-149400558 0.00323624595469256 0.833333333333333 0.723981900452489 0.763326226012793 0.250755287009063 0.0178041543026706 0.555256064690027 0.681017612524462 0.89030612244898 0.85012285012285
chr1:149669966-149674282 0.0765845070422535 0.803112840466926 0.553787878787879 0.232773109243697 0.146144278606965 0.0899563318777293 0.815347721822542 0.737231182795699 0.572867696440564 0.48646773074254
chr1:152079868-152083130 0.0461285008237232 0.853681267474371 0.187341772151899 0.673450508788159 0.379426644182125 0.157051282051282 0.284684684684685 0.654788418708241 0.107604017216643 0.819291819291819
chr1:152084893-152085762 0.085972850678733 0.808035714285714 0.331983805668016 0.832684824902724 0.503703703703704 0.189473684210526 0.46969696969697 0.686764705882353 0.186234817813765 0.761124121779859
chr1:152487805-152488216 0.0714285714285714 0.916030534351145 0.742857142857143 0.788659793814433 0.513368983957219 0.104477611940299 0.779569892473118 0.832167832167832 0.868421052631579 0.872
chr1:153096077-153096979 0.285714285714286 0.388489208633094 0.73469387755102 0.523809523809524 0.297872340425532 0.345323741007194 0.722772277227723 0.377289377289377 0.725 0.294520547945205
chr1:153233279-153234448 0.0266666666666667 0.625766871165644 0.119047619047619 0.0726950354609929 0.0539419087136929 0.0588235294117647 0.0831509846827133 0.573355817875211 0.126068376068376 0.0439770554493308
chr1:153508242-153509096 0.106508875739645 0.713207547169811 0.193916349809886 0.118143459915612 0.0642857142857143 0.0319148936170213 0.941520467836257 0.546313799621928 0.132404181184669 0.104089219330855
chr1:155097651-155098583 0.209580838323353 0.244635193133047 0.695652173913043 0.373711340206186 0.20377358490566 0.181818181818182 0.555555555555556 0.260952380952381 0.638888888888889 0.399193548387097
chr1:155264662-155265775 0.0594059405940594 0.542600896860987 0.195278969957082 0.174603174603175 0.256281407035176 0.0711610486891386 0.863636363636364 0.657433056325023 0.11214953271028 0.447893569844789
chr1:155829711-155830797 0.0921985815602837 0.524528301886792 0.3125 0.0756302521008403 0.205555555555556 0.0692307692307692 0.846153846153846 0.479809976247031 0.247663551401869 0.203389830508475
chr1:156215234-156215951 0.0904109589041096 0.908823529411765 0.0810810810810811 0.0797872340425532 0.0582822085889571 0.152941176470588 0.926470588235294 0.867142857142857 0.14453125 0.102112676056338
chr1:156813948-156814829 0.215311004784689 0.354838709677419 0.672316384180791 0.271317829457364 0.35 0.260416666666667 0.565217391304348 0.299694189602446 0.553846153846154 0.257142857142857
chr1:156877745-156878620 0.168604651162791 0.927125506072874 0.918421052631579 0.415300546448087 0.398826979472141 0.330798479087452 0.917695473251029 0.88479809976247 0.902941176470588 0.78343949044586
chr1:157164542-157165204 0.152610441767068 0.957692307692308 0.965250965250965 0.566265060240964 0.376470588235294 0.037593984962406 0.925480769230769 0.896713615023474 0.830324909747292 0.855203619909502
chr1:158147393-158148628 0.0540540540540541 0.484251968503937 0.139949109414758 0.172413793103448 0.115089514066496 0.181818181818182 0.703225806451613 0.446254071661238 0.215946843853821 0.197452229299363
chr1:159899264-159899830 0.0373134328358209 0.730434782608696 0.29874213836478 0.88695652173913 0.852112676056338 0.884210526315789 0.840425531914894 0.805825242718447 0.367149758454106 0.750943396226415
chr1:161160676-161161163 0.18018018018018 0.924528301886792 0.453703703703704 0.941176470588235 0.814814814814815 0 0.971830985915493 0.868501529051988 0.427480916030534 0.88135593220339
chr1:161434039-161434071 0 0.391304347826087 0 0.464285714285714 0.0833333333333333 0 NA 0.350877192982456 0.470588235294118 0.444444444444444
chr1:161442557-161443700 0.305309734513274 0.0612244897959184 0.079646017699115 0.240282685512367 0.657142857142857 0.803571428571429 0.0227272727272727 0.0593692022263451 0.0779661016949153 0.0689655172413793
chr1:161734690-161735416 0.0112994350282486 0.641638225255973 0.130434782608696 0.338068181818182 0.173387096774194 0.109433962264151 0.848484848484849 0.487571701720841 0.0793991416309013 0.348519362186788
chr1:173417386-173418930 0.0548780487804878 0.849206349206349 0.654135338345865 0.719178082191781 0.879432624113475 0.703703703703704 0.938775510204082 0.880258899676375 0.521739130434783 0.907103825136612
chr1:175568377-175568918 0.0398230088495575 0.608433734939759 0.240641711229947 0.0651162790697674 0.038961038961039 0.0357142857142857 0.898305084745763 0.704331450094162 0.550607287449393 0.0367647058823529
chr1:176283057-176283593 0.0180505415162455 0.844155844155844 0.442622950819672 0.860606060606061 0.873563218390805 0.806201550387597 0.696296296296296 0.814285714285714 0.361581920903955 0.724324324324324
chr1:178235677-178237075 0.0473372781065089 0.34 0.125786163522013 0.345070422535211 0.32258064516129 0.435064935064935 0.739495798319328 0.338607594936709 0.0973451327433628 0.369458128078818
chr1:179713584-179714511 0.371841155234657 0.164502164502165 0.75 0.111111111111111 0.14945652173913 0.107883817427386 0.573770491803279 0.0985626283367557 0.655021834061135 0.194915254237288
chr1:180197045-180197901 0.170634920634921 0.367003367003367 0.663212435233161 0.268518518518519 0.244827586206897 0.228448275862069 0.378787878787879 0.23568281938326 0.621359223300971 0.312342569269521
chr1:180201447-180202080 0.204081632653061 0.0808080808080808 0.456521739130435 0.0746268656716418 0.0759493670886076 0.148148148148148 0.18 0.0540540540540541 0.427350427350427 0.0363636363636364
chr1:180922781-180923611 0.392592592592593 0.532818532818533 0.506849315068493 0.089041095890411 0.149220489977728 0.172995780590717 0.991189427312775 0.51965811965812 0.538205980066445 0.187943262411348
chr1:182025870-182026537 0.0128617363344051 0.962962962962963 0.529850746268657 0.715277777777778 0.574468085106383 0.183673469387755 0.948979591836735 0.892052194543298 0.332344213649852 0.95398773006135
chr1:182809732-182810797 0.0068259385665529 0.700808625336927 0.381924198250729 0.620817843866171 0.742071881606765 0.458333333333333 0.204225352112676 0.608047690014903 0.365656565656566 0.741865509761388
chr1:188726945-188727237 0.0631578947368421 0.728260869565217 0.530201342281879 0.78 0.837301587301587 0.746987951807229 0.883977900552486 0.656779661016949 0.261682242990654 0.794117647058823
chr1:192778815-192779542 0.0123456790123457 0.582474226804124 0.228070175438596 0.565217391304348 0.460869565217391 0.605263157894737 0.05 0.643356643356643 0.301435406698565 0.582159624413146
chr1:197771598-197771943 0.00943396226415094 0.495049504950495 0.21830985915493 0.792452830188679 0.954545454545455 0.964912280701754 0.873626373626374 0.4 0.241176470588235 0.894736842105263
chr1:200842276-200843426 0.192660550458716 0.953488372093023 0.84453781512605 0.147773279352227 0.36231884057971 0.0676328502415459 0.919161676646707 0.950757575757576 0.747692307692308 0.138888888888889
chr1:200885278-200885672 0.28735632183908 0.223529411764706 0.571428571428571 0.485714285714286 0.252252252252252 0.247191011235955 0.746376811594203 0.118942731277533 0.491803278688525 0.307692307692308
chr1:200983313-200983963 0.336065573770492 0.25 0.765765765765766 0.56 0.414201183431953 0.394736842105263 0.728813559322034 0.322259136212625 0.787878787878788 0.244094488188976
chr1:201475451-201476619 0.05 0.447105788423154 0.160997732426304 0.0888382687927107 0.0623700623700624 0.0595744680851064 0.974025974025974 0.575725026852846 0.154430379746835 0.122270742358079
chr1:202681083-202681987 0.19 0.367088607594937 0.759493670886076 0.488095238095238 0.534246575342466 0.6 0.688888888888889 0.426395939086294 0.728260869565217 0.621052631578947
chr1:203247468-203248068 0.269662921348315 0.0810810810810811 0.782258064516129 0.227272727272727 0.211111111111111 0.428571428571429 0.330097087378641 0.232558139534884 0.716666666666667 0.33587786259542
chr1:203481903-203483941 0.284246575342466 0.287581699346405 0.46078431372549 0.3003003003003 0.249158249158249 0.290748898678414 0.307017543859649 0.221350078492936 0.506527415143603 0.240165631469979
chr1:204327893-204329775 0.329032258064516 0.175572519083969 0.454545454545455 0.260377358490566 0.197478991596639 0.255639097744361 0.069364161849711 0.189542483660131 0.435606060606061 0.327102803738318
chr1:205011831-205012951 0.320197044334975 0.0898876404494382 0.725738396624473 0.133986928104575 0.1025 0.20952380952381 0.179930795847751 0.140929535232384 0.692307692307692 0.124463519313305
chr1:205638653-205640549 0.258620689655172 0.198924731182796 0.506276150627615 0.273076923076923 0.313725490196078 0.5 0.639024390243902 0.359925788497217 0.565693430656934 0.359712230215827
chr1:205711674-205713138 0.0458515283842795 0.841304347826087 0.611683848797251 0.807162534435262 0.847701149425287 0.809210526315789 0.836363636363636 0.82567726737338 0.462102689486553 0.764112903225806
chr1:205818855-205819492 0.0857142857142857 0.938953488372093 0.155251141552511 0.209302325581395 0.0402684563758389 0.092896174863388 0.933701657458563 0.922413793103448 0.205047318611987 0.486880466472303
chr1:206643375-206645198 0.484848484848485 0.149019607843137 0.478048780487805 0.223684210526316 0.154811715481172 0.336065573770492 0.138728323699422 0.208924949290061 0.58974358974359 0.277227722772277
chr1:207818003-207819196 0.0270833333333333 0.978520286396181 0.0355029585798817 0.125641025641026 0.198492462311558 0.147859922178988 0.888888888888889 0.930232558139535 0.0416666666666667 0.945017182130584
chr1:207842513-207843278 0.140625 0.947780678851175 0.32295719844358 0.120643431635389 0.0402010050251256 0.109649122807018 0.908163265306122 0.934369602763385 0.51421188630491 0.180811808118081
chr1:208425800-208426291 0.301075268817204 0.149606299212598 0.511013215859031 0.256198347107438 0.043956043956044 0.108695652173913 0.259259259259259 0.195020746887967 0.657534246575342 0.2625
chr1:209404695-209405472 0.0340909090909091 0.973333333333333 0.372937293729373 0.37542662116041 0.294117647058824 0.191489361702128 0.977443609022556 0.968864468864469 0.52851711026616 0.642857142857143
chr1:209601508-209604418 0.457746478873239 0.733695652173913 0.424028268551237 0.791530944625407 0.633136094674556 0.863057324840764 0.887459807073955 0.699145299145299 0.4625 0.643373493975904
chr1:210062243-210062766 0.126126126126126 0.943262411347518 0.343096234309623 0.826415094339623 0.920289855072464 0.973684210526316 0.947826086956522 0.910769230769231 0.56140350877193 0.787234042553192
chr1:211590207-211590522 0.0704225352112676 0.396825396825397 0.0733333333333333 0.137931034482759 0.105882352941176 0.0737704918032787 0.333333333333333 0.323943661971831 0.132867132867133 0.10752688172043
chr1:213084856-213086586 0.0414201183431953 0.778325123152709 0.088 0.754491017964072 0.957446808510638 0.67479674796748 0.830357142857143 0.543820224719101 0.216101694915254 0.15
chr1:214151960-214152805 0.482758620689655 0.122905027932961 0.5 0.149732620320856 0.104712041884817 0.134146341463415 0.756345177664975 0.0966850828729282 0.460076045627376 0.108870967741935
chr1:215742488-215743039 0.0601503759398496 0.883064516129032 0.53921568627451 0.819397993311037 0.934640522875817 0.816901408450704 0.804878048780488 0.85480572597137 0.463203463203463 0.875816993464052
chr1:217260501-217261621 0.598039215686274 0.371287128712871 0.708571428571429 0.44390243902439 0.5 0.506849315068493 0.664233576642336 0.323979591836735 0.784722222222222 0.518115942028985
chr1:220992192-220992531 0.0275229357798165 0.857142857142857 0.354545454545455 0.782178217821782 0.662420382165605 0.748091603053435 0.00970873786407767 0.792880258899676 0.415584415584416 0.741293532338308
chr1:223197223-223199285 0.349794238683128 0.742424242424242 0.273127753303965 0.697674418604651 0.733333333333333 0.633136094674556 0.624242424242424 0.696506550218341 0.392282958199357 0.606837606837607
chr1:223199828-223203247 0.431151241534989 0.842356687898089 0.136363636363636 0.851224105461394 0.852459016393443 0.891752577319588 0.553047404063205 0.750210260723297 0.193215339233038 0.568493150684932
chr1:223566400-223567130 0.162280701754386 0.869565217391304 0.325373134328358 0.0596330275229358 0.220720720720721 0.08 0.909574468085106 0.701357466063348 0.192488262910798 0.675373134328358
chr1:225706962-225707229 0.062015503875969 0.414012738853503 0.301282051282051 0.32512315270936 0.789772727272727 0.84331797235023 0.320754716981132 0.328 0.258474576271186 0.366935483870968
chr1:226923839-226924514 0.357575757575758 0.298850574712644 0.51685393258427 0.25 0.413793103448276 0.421052631578947 0.939393939393939 0.238255033557047 0.685990338164251 0.493589743589744
chr1:227747567-227748210 0.092485549132948 0.933333333333333 0.773333333333333 0.977011494252874 0.848888888888889 0.596059113300493 0.884615384615385 0.949152542372881 0.89047619047619 0.923529411764706
chr1:228074590-228075867 0.0737704918032787 0.0921501706484642 0.830508474576271 0.0402476780185759 0.110204081632653 0.1 0.649006622516556 0.0531914893617021 0.639080459770115 0.102564102564103
chr1:228246823-228247909 0.0324074074074074 0.835543766578249 0.482394366197183 0.184573002754821 0.161184210526316 0.0531914893617021 0.847402597402597 0.539160045402951 0.692307692307692 0.126074498567335
chr1:228345632-228345773 0.166666666666667 0.951923076923077 0.878048780487805 0.661538461538462 0.488888888888889 0.647058823529412 0.869565217391304 0.938271604938272 0.931972789115646 0.823529411764706
chr1:228346479-228346603 0.255555555555556 1 0.983333333333333 0.21875 0.111111111111111 0.384615384615385 1 0.962790697674419 0.917647058823529 0.84
chr1:228399731-228400248 0.0809352517985611 0.911949685534591 0.308270676691729 0.814393939393939 0.7 0.473333333333333 0.975683890577508 0.738255033557047 0.282485875706215 0.557213930348259
chr1:228748619-228748743 0.0416666666666667 0.523809523809524 NA 1 1 0.857142857142857 0.857142857142857 0.458333333333333 0.476190476190476 0.885714285714286
chr1:229545224-229547391 0.355263157894737 0.388451443569554 0.655518394648829 0.262536873156342 0.403030303030303 0.352380952380952 0.301960784313725 0.285306704707561 0.624309392265193 0.347826086956522
chr1:229567062-229569624 0.0617433414043584 0.286184210526316 0.43765903307888 0.077120822622108 0.081190798376184 0.101754385964912 0.284648187633262 0.392148213498015 0.384854771784232 0.0967336683417085
chr1:230427508-230428559 0.458333333333333 0.13215859030837 0.81875 0.575657894736842 0.364532019704433 0.125786163522013 0.389473684210526 0.0895061728395062 0.73992673992674 0.276381909547739
chr1:230468375-230468885 0.128834355828221 0.174825174825175 0.755102040816326 0.332167832167832 0.529126213592233 0.53125 0.219178082191781 0.291196388261851 0.784810126582278 0.157446808510638
chr1:231474789-231475345 0.028735632183908 0.764044943820225 0.324022346368715 0.707482993197279 0.707964601769911 0.679389312977099 0.422018348623853 0.732824427480916 0.223809523809524 0.799283154121864
chr1:232254617-232258713 0.342431761786601 0.711206896551724 0.149289099526066 0.693110647181628 0.839583333333333 0.586129753914989 0.628640776699029 0.343646408839779 0.177631578947368 0.347003154574132
chr1:232940990-232941733 0.0353535353535354 0.594202898550725 0.0925925925925926 0.0327272727272727 0.05 0.0343511450381679 0.474509803921569 0.543933054393305 0.0503778337531486 0.0396600566572238
chr1:236900322-236900590 0.421686746987952 0.733333333333333 0.217391304347826 0.779220779220779 0.5 0.732142857142857 0.893617021276596 0.684210526315789 0.404907975460123 0.653333333333333
chr1:243264842-243265250 0.032 0.981481481481482 0.96195652173913 0.828478964401295 0.447154471544715 0.188524590163934 0.950757575757576 0.974576271186441 0.977941176470588 0.952380952380952
chr1:243650910-243651279 0.0413793103448276 0.915492957746479 0.56701030927835 0.802631578947368 0.955555555555556 0.53448275862069 0.934426229508197 0.910377358490566 0.484076433121019 0.747572815533981
chr1:244094488-244095085 0.372727272727273 0.107594936708861 0.474747474747475 0.106666666666667 0.126050420168067 0.101449275362319 0.603351955307263 0.136029411764706 0.338709677419355 0.197183098591549
chr1:244394834-244395318 0.421052631578947 0.301775147928994 0.736842105263158 0.228260869565217 0.435185185185185 0.409836065573771 0.025 0.265861027190332 0.773399014778325 0.343589743589744
chr1:244979559-244980757 0.0109289617486339 0.833333333333333 0.222707423580786 0.7625 0.708333333333333 0.765625 0.842105263157895 0.734299516908213 0.202279202279202 0.755162241887906
chr1:245494230-245494564 0.416666666666667 0.197674418604651 0.87037037037037 0.402877697841727 0.954022988505747 0.975206611570248 0.883116883116883 0.263005780346821 0.640845070422535 0.30635838150289
chr1:245851089-245851942 0.202127659574468 0.357388316151203 0.877049180327869 0.0284810126582278 0.099009900990099 0.103932584269663 0.95 0.348072562358277 0.887387387387387 0.0727272727272727
chr1:247242641-247243080 0.0212765957446809 0.707317073170732 0.12568306010929 0.693181818181818 0.538461538461538 0.258741258741259 0.805031446540881 0.450549450549451 0.140983606557377 0.712062256809339
chr1:247268082-247268751 0.206185567010309 0.895833333333333 0.553763440860215 0.760869565217391 0.765217391304348 0.8 0.919540229885057 0.805333333333333 0.384858044164038 0.819444444444444
chr1:247802544-247803166 0.0123076923076923 0.543554006968641 0.0827067669172932 0.488833746898263 0.355748373101952 0.290123456790123 0.916334661354582 0.675862068965517 0.119230769230769 0.755667506297229
chr1:248020377-248021425 0.00639658848614072 0.575510204081633 0.0507982583454282 0.0788530465949821 0.0557620817843866 0.0736434108527132 0.131889763779528 0.425087108013937 0.0756143667296786 0.109154929577465
chr1:248490187-248490746 0.111111111111111 0.305555555555556 0.732142857142857 0.393939393939394 0.302631578947368 0.671428571428571 0.0689655172413793 0.347517730496454 0.688073394495413 0.333333333333333
chr1:248623548-248624413 0.0422535211267606 0.295918367346939 0.692307692307692 0.337662337662338 0.33 0.572916666666667 0.0444444444444444 0.3 0.663793103448276 0.27972027972028
chr1:248854733-248854936 0.5 0.634146341463415 1 0.777777777777778 0.92 0.823529411764706 0.571428571428571 0.691588785046729 0.931034482758621 0.76
chr1:248872381-248874799 0.209016393442623 0.542372881355932 0.94273127753304 0.586715867158672 0.621890547263682 0.768558951965066 0.283950617283951 0.561363636363636 0.866438356164384 0.540625
chr1:249141524-249142421 0.0689655172413793 0.96011396011396 0.43289224952741 0.966759002770083 0.961021505376344 0.236641221374046 0.972911963882618 0.96260017809439 0.414253897550111 0.947643979057592
chr2:741679-742477 0.276119402985075 0.892361111111111 0.524038461538462 0.864 0.876106194690266 0.83030303030303 0.73568281938326 0.894736842105263 0.52972972972973 0.873198847262248
chr2:863835-865453 0.137440758293839 0.928879310344828 0.903422982885086 0.725118483412322 0.661686232657417 0.328467153284672 0.831304347826087 0.92465016146394 0.869973190348525 0.922010398613518
chr2:1816854-1818008 0.309963099630996 0.873198847262248 0.875 0.413513513513514 0.473015873015873 0.361313868613139 0.958083832335329 0.752857142857143 0.860824742268041 0.388560157790927
chr2:1845306-1846306 0.387755102040816 0.227979274611399 0.805714285714286 0.292035398230089 0.349593495934959 0.428571428571429 0.662337662337662 0.24950884086444 0.749216300940439 0.337606837606838
chr2:1858960-1859549 0.204081632653061 0.237373737373737 0.643979057591623 0.234782608695652 0.2 0.315508021390374 0.245810055865922 0.232620320855615 0.714912280701754 0.247663551401869
chr2:2334678-2334881 0.573529411764706 0.677966101694915 0.88 0.743243243243243 0.91304347826087 0.976470588235294 0.793650793650794 0.709302325581395 0.684931506849315 0.78125
chr2:3642447-3642797 0.471337579617834 0.453488372093023 0.850746268656716 0.0476190476190476 0.0909090909090909 0.0422535211267606 0.722689075630252 0.40406976744186 0.716535433070866 0.12781954887218
chr2:3750691-3751820 0.0616883116883117 0.957420924574209 0.160058737151248 0.308219178082192 0.189806678383128 0.0131578947368421 0.960365853658537 0.949779735682819 0.148893360160966 0.638297872340426
chr2:4606292-4606387 0.258064516129032 0.951219512195122 0.733333333333333 1 0.98 0.914285714285714 0.75 0.983050847457627 0.789473684210526 0.932432432432432
chr2:8597242-8598163 0.121212121212121 0.848214285714286 0.600961538461538 0.547528517110266 0.215909090909091 0.133689839572193 0.918181818181818 0.791666666666667 0.683636363636364 0.91304347826087
chr2:8816130-8817330 0.165631469979296 0.271948608137045 0.681159420289855 0.0209059233449477 0.0552763819095477 0.021551724137931 0.799319727891156 0.32776617954071 0.502415458937198 0.0494117647058823
chr2:9613781-9615789 0.0227882037533512 0.432068543451652 0.113157894736842 0.17617237008872 0.140472878998609 0.245353159851301 0.673611111111111 0.501071581654522 0.0900900900900901 0.239043824701195
chr2:9897447-9898479 0.294117647058824 0.198501872659176 0.529411764705882 0.226315789473684 0.256637168141593 0.0836820083682008 0.0625 0.205655526992288 0.568 0.192771084337349
chr2:10146541-10146836 0.394557823129252 0.955752212389381 0.951612903225806 0.447368421052632 0.18232044198895 0.0853658536585366 0.967032967032967 0.903485254691689 0.86734693877551 0.959016393442623
chr2:10444735-10445149 0.488549618320611 0.134615384615385 0.647577092511013 0.0689655172413793 0.189473684210526 0.072 0.707692307692308 0.106481481481481 0.512658227848101 0.122340425531915
chr2:10572503-10572794 0.34375 0.64 0.84 0.146341463414634 0.172413793103448 0.19047619047619 0.619047619047619 0.681003584229391 0.746478873239437 0.650943396226415
chr2:10688300-10688922 0.294478527607362 0.411111111111111 0.684615384615385 0.467391304347826 0.456647398843931 0.572916666666667 0.52212389380531 0.411494252873563 0.753164556962025 0.520231213872832
chr2:11817247-11817841 0.416666666666667 0.112244897959184 0.490566037735849 0.197530864197531 0.188679245283019 0.195652173913043 0.622641509433962 0.15547703180212 0.706349206349206 0.219354838709677
chr2:13448380-13448946 0.00884955752212389 1 0.226190476190476 0.971428571428571 0.844827586206897 0.897435897435897 0.816 0.936213991769547 0.445086705202312 0.977777777777778
chr2:15838015-15838383 0.466666666666667 0.194029850746269 0.518518518518518 0.375 0.7375 0.955555555555556 0.777777777777778 0.306122448979592 0.5 0.385542168674699
chr2:16511256-16512624 0.538922155688623 0.336 0.739130434782609 0.222748815165877 0.335483870967742 0.233333333333333 0.24822695035461 0.261744966442953 0.551912568306011 0.285714285714286
chr2:19552477-19555600 0.242378048780488 0.251023192360164 0.727605118829982 0.228187919463087 0.191044776119403 0.127118644067797 0.917832167832168 0.170376055257099 0.529411764705882 0.202898550724638
chr2:20863303-20864920 0.310734463276836 0.220149253731343 0.748502994011976 0.122549019607843 0.187817258883249 0.166666666666667 0.418269230769231 0.179271708683473 0.703056768558952 0.149700598802395
chr2:20868291-20872976 0.281481481481481 0.0786860198624904 0.852611940298508 0.0674846625766871 0.0549618320610687 0.0565371024734982 0.545583038869258 0.094847775175644 0.831919814957594 0.0604477611940299
chr2:23885959-23886385 0.128205128205128 0.376984126984127 0.837209302325581 0.137931034482759 0.110619469026549 0.13265306122449 0.909836065573771 0.425389755011136 0.631111111111111 0.125
chr2:24271439-24272217 0.0357142857142857 0.661870503597122 0.220408163265306 0.571428571428571 0.546448087431694 0.26984126984127 0.834862385321101 0.601873536299766 0.243816254416961 0.764044943820225
chr2:25354337-25355394 0.384615384615385 0.126903553299492 0.677115987460815 0.107954545454545 0.143835616438356 0.0833333333333333 0.926380368098159 0.15541601255887 0.553903345724907 0.160883280757098
chr2:26045101-26045368 0.0212765957446809 0.723981900452489 0.103448275862069 0.241071428571429 0.0465116279069767 0.00909090909090909 0.735849056603774 0.558479532163743 0.108910891089109 0.15028901734104
chr2:26781231-26781685 0.351351351351351 0.316770186335404 0.752475247524752 0.447916666666667 0.348623853211009 0.404761904761905 0.0303030303030303 0.452054794520548 0.790322580645161 0.491228070175439
chr2:26785069-26785741 0.133333333333333 0.922413793103448 0.871428571428571 0.505966587112172 0.224924012158055 0.0717488789237668 0.874172185430464 0.821052631578947 0.883248730964467 0.65587044534413
chr2:26951017-26951534 0.109022556390977 0.926829268292683 0.943283582089552 0.373056994818653 0.4765625 0.36241610738255 0.910204081632653 0.910505836575875 0.914285714285714 0.946078431372549
chr2:31719440-31720026 0.0483870967741935 0.821192052980132 0.344370860927152 0.680473372781065 0.717741935483871 0.619469026548673 0.707182320441989 0.737051792828685 0.532710280373832 0.639784946236559
chr2:32851554-32852279 0.287610619469027 0.80327868852459 0.510204081632653 0.705035971223022 0.636363636363636 0.78391959798995 0.8828125 0.781481481481481 0.497777777777778 0.745222929936306
chr2:37423939-37425652 0.0229885057471264 0.62800875273523 0.341121495327103 0.376623376623377 0.434262948207171 0.357456140350877 0.485815602836879 0.548262548262548 0.334453781512605 0.502546689303905
chr2:37571630-37572521 0.0214067278287462 0.395833333333333 0.225454545454545 0.0429184549356223 0.0772946859903382 0.0406976744186047 0.491694352159468 0.5 0.133720930232558 0.0581039755351682
chr2:37762463-37763298 0 0.87719298245614 0.106382978723404 0.234513274336283 0.240506329113924 0.225806451612903 0.927083333333333 0.938775510204082 0.118110236220472 0.147783251231527
chr2:39186910-39187461 0.102803738317757 0.804878048780488 0.123762376237624 0.63718820861678 0.510204081632653 0.228070175438596 0.940540540540541 0.811267605633803 0.194117647058824 0.768240343347639
chr2:39470725-39471340 0.0122699386503067 0.973300970873786 0.655913978494624 0.848780487804878 0.779614325068871 0.300341296928328 0.952 0.947368421052632 0.558333333333333 0.924574209245742
chr2:44058696-44059401 0.0197368421052632 0.931818181818182 0.92274678111588 0.110769230769231 0.0903614457831325 0.123893805309735 0.824561403508772 0.855365474339036 0.853820598006645 0.152941176470588
chr2:44393276-44393663 0.116504854368932 0.961414790996785 0.226950354609929 0.642857142857143 0.807228915662651 0.163265306122449 0.961538461538462 0.674778761061947 0.225806451612903 0.90948275862069
chr2:45157906-45160045 0.141472868217054 0.0732217573221757 0.614705882352941 0.056420233463035 0.0542797494780793 0.0649038461538462 0.208571428571429 0.050880626223092 0.608196721311475 0.0532646048109966
chr2:45175719-45176535 0.505208333333333 0.348314606741573 0.818713450292398 0.245454545454545 0.20327868852459 0.122448979591837 0.626016260162602 0.150743099787686 0.745945945945946 0.217391304347826
chr2:45180351-45182519 0.207627118644068 0.171428571428571 0.778359511343805 0.10968660968661 0.150943396226415 0.120343839541547 0.183739837398374 0.132862644415918 0.629139072847682 0.144079885877318
chr2:45232790-45234985 0.43 0.105121293800539 0.370262390670554 0.0719424460431655 0.146892655367232 0.075 0.653543307086614 0.0967741935483871 0.333333333333333 0.128851540616246
chr2:47747963-47748839 0.0340314136125654 0.941267387944359 0.479108635097493 0.212692967409949 0.072289156626506 0.0664451827242525 0.949820788530466 0.906470211402947 0.612173913043478 0.313218390804598
chr2:53338070-53339785 0.17 0.554166666666667 0.253333333333333 0.617117117117117 0.810679611650485 0.782894736842105 0.836363636363636 0.626865671641791 0.346875 0.684745762711864
chr2:54086394-54087552 0.152892561983471 0.28503937007874 0.222222222222222 0.0737704918032787 0.0540540540540541 0.0886699507389163 0.571428571428571 0.269160583941606 0.17827868852459 0.148337595907928
chr2:54935331-54936613 0.102272727272727 0.645631067961165 0.316602316602317 0.128630705394191 0.22360248447205 0.080952380952381 0.898785425101215 0.626485568760611 0.322463768115942 0.25748502994012
chr2:55450520-55450879 0.0236686390532544 0.353658536585366 0.0065359477124183 0.0204081632653061 0.00446428571428571 0 0.27007299270073 0.35673624288425 0.00462962962962963 0.0114942528735632
chr2:55506045-55507011 0.0099009900990099 0.556390977443609 0.189473684210526 0.322314049586777 0.590163934426229 0.576576576576577 0.52 0.600638977635783 0.263157894736842 0.627218934911243
chr2:62422119-62422591 0.0612244897959184 0.875 0.647058823529412 0.911458333333333 0.877777777777778 0.507936507936508 0.935960591133005 0.890282131661442 0.50253807106599 0.885813148788927
chr2:63550820-63551708 0.519083969465649 0.19047619047619 0.177966101694915 0.346938775510204 0.870689655172414 0.956521739130435 0.702127659574468 0.153846153846154 0.19205298013245 0.234939759036145
chr2:64482223-64483998 0.0431654676258993 0.796954314720812 0.25 0.630522088353414 0.794871794871795 0.567685589519651 0.871559633027523 0.584862385321101 0.260536398467433 0.457564575645756
chr2:72079363-72079755 0.493055555555556 0.284263959390863 0.926553672316384 0.491935483870968 0.533864541832669 0.0476190476190476 0.131944444444444 0.480314960629921 0.79646017699115 0.5
chr2:74641905-74642923 0.120967741935484 0.94300518134715 0.659090909090909 0.372093023255814 0.321507760532151 0.0994764397905759 0.893992932862191 0.889105058365759 0.54586129753915 0.907786885245902
chr2:74728261-74729306 0.319018404907975 0.142857142857143 0.396449704142012 0.0578512396694215 0.08 0.0177514792899408 0.768518518518518 0.0422163588390501 0.284313725490196 0.0631578947368421
chr2:75443977-75446801 0.453932584269663 0.76782449725777 0.120430107526882 0.801801801801802 0.820652173913043 0.596421471172962 0.660220994475138 0.564922480620155 0.215686274509804 0.663063063063063
chr2:77820100-77820952 0.0546875 0.764705882352941 0.350746268656716 0.781065088757396 0.947368421052632 0.9 0.229166666666667 0.754578754578755 0.340782122905028 0.74384236453202
chr2:77980757-77981319 0.0507462686567164 0.827586206896552 0.2 0.916129032258065 0.96875 0.446153846153846 0.508021390374332 0.724409448818898 0.228 0.635359116022099
chr2:79220792-79221176 0.295081967213115 0.24 0.688524590163934 0.221238938053097 0.310810810810811 0.147058823529412 0.339285714285714 0.20532319391635 0.606936416184971 0.268965517241379
chr2:80528411-80530223 0.173913043478261 0.100467289719626 0.749391727493917 0.0888382687927107 0.106824925816024 0.0687830687830688 0.081145584725537 0.0576725025746653 0.759825327510917 0.12253829321663
chr2:80686134-80686902 0.189189189189189 0.942028985507246 0.211764705882353 0.909090909090909 0.96 0.892307692307692 0.782608695652174 0.909090909090909 0.333333333333333 0.951219512195122
chr2:84743279-84743881 0.0319148936170213 0.545454545454545 0.126760563380282 0.111111111111111 0.170886075949367 0.148648648648649 0.513227513227513 0.48496993987976 0.182648401826484 0.153153153153153
chr2:85811292-85811699 0.0671140939597315 0.608695652173913 0.163120567375887 0.330434782608696 0.104972375690608 0.106060606060606 0.901234567901235 0.3640081799591 0.110169491525424 0.158940397350993
chr2:85979002-85980044 0.483870967741935 0.339285714285714 0.840909090909091 0.458536585365854 0.409090909090909 0.388429752066116 0.882352941176471 0.302884615384615 0.699507389162562 0.358870967741935
chr2:87016046-87017544 0.11070780399274 0.383177570093458 0.267368421052632 0.162280701754386 0.124513618677043 0.107954545454545 0.617224880382775 0.446732318710833 0.357142857142857 0.210643015521064
chr2:87036574-87037559 0.1875 0.94578313253012 0.905660377358491 0.343915343915344 0.311178247734139 0.432 0.916666666666667 0.92687074829932 0.900804289544236 0.694087403598972
chr2:87576053-87576678 0.0394736842105263 0.588597842835131 0.298245614035088 0.592592592592593 0.924187725631769 0.878899082568807 0.828451882845188 0.513615023474178 0.515789473684211 0.359106529209622
chr2:88124143-88125521 0.0145985401459854 0.893700787401575 0.0820512820512821 0.240601503759398 0.145359019264448 0.104225352112676 0.755102040816326 0.922424242424242 0.0345781466113416 0.891803278688525
chr2:90447646-90447708 0 0 0.909090909090909 NA NA 0.363636363636364 0 0.0526315789473684 0.8125 0.488372093023256
chr2:91750636-91751143 0.0158227848101266 0.173228346456693 0.708571428571429 0.882863340563991 0.797058823529412 0.118421052631579 0.2 0.342532467532468 0.846153846153846 0.919161676646707
chr2:91776514-91778300 0.192423590185105 0.649147072383587 0.859872611464968 0.62987012987013 0.497703788748565 0.489130434782609 0.77736890524379 0.604656319290466 0.858651026392962 0.658727569331158
chr2:91997587-91997706 0 0.136363636363636 0.636363636363636 0.879310344827586 NA 0.05 0.294117647058824 0.03 0.965317919075145 0.661538461538462
chr2:95663882-95664348 0.140625 0.258503401360544 0.9 0.2 0.266666666666667 0.111111111111111 0.929203539823009 0.307865168539326 0.796019900497512 0.208053691275168
chr2:95692705-95693589 0.233333333333333 0.196172248803828 0.70873786407767 0.289308176100629 0.190265486725664 0.222222222222222 0.144628099173554 0.212927756653992 0.674576271186441 0.259541984732824
chr2:97166001-97166511 0.28921568627451 0.911392405063291 0.922829581993569 0.775 0.531073446327684 0.230769230769231 0.924812030075188 0.942652329749104 0.930327868852459 0.884444444444444
chr2:101765945-101766781 0.0184049079754601 0.85207100591716 0.248275862068966 0.609756097560976 0.867256637168142 0.758620689655172 0.878048780487805 0.776595744680851 0.140449438202247 0.784090909090909
chr2:101985161-101985734 0.491228070175439 0.88 0.865384615384615 0.855072463768116 0.64 0.638888888888889 0.590909090909091 0.8359375 0.892307692307692 0.777777777777778
chr2:102803624-102804600 0.0865800865800866 0.962264150943396 0.130841121495327 0.0673076923076923 0.0466830466830467 0.0736196319018405 0.945161290322581 0.836193447737909 0.0658682634730539 0.0606060606060606
chr2:102867310-102868291 0.0267558528428094 0.824427480916031 0.0927152317880795 0.0465753424657534 0.0307692307692308 0.0846774193548387 0.942028985507246 0.439890710382514 0.0674698795180723 0.0408163265306122
chr2:106681534-106682842 0.181222707423581 0.332622601279318 0.349665924276169 0.0936454849498328 0.0528541226215645 0.0371747211895911 0.308584686774942 0.39748427672956 0.504178272980501 0.484536082474227
chr2:106886214-106886729 0.029535864978903 0.846846846846847 0.235807860262009 0.262295081967213 0.125 0.112903225806452 0.766917293233083 0.642857142857143 0.142045454545455 0.492957746478873
chr2:107200860-107201009 0.22972972972973 0.695652173913043 0.162790697674419 0.207547169811321 0.166666666666667 0 0.961165048543689 0.660714285714286 0.025 0.436363636363636
chr2:108011714-108011915 0.318181818181818 0.97841726618705 0.443037974683544 0.961538461538462 0.954545454545455 0.970149253731343 0.908256880733945 0.973094170403587 0.392156862745098 0.950617283950617
chr2:109746234-109747020 0.29940119760479 0.150462962962963 0.766990291262136 0.232638888888889 0.260869565217391 0.239130434782609 0 0.187725631768953 0.752777777777778 0.230392156862745
chr2:110872884-110873806 0.0410958904109589 0.407960199004975 0.243353783231084 0.0842105263157895 0.123552123552124 0.0915492957746479 0.946291560102302 0.802030456852792 0.165413533834586 0.104109589041096
chr2:112896842-112898493 0.233707865168539 0.0753246753246753 0.482849604221636 0.0787269681742044 0.0733333333333333 0.130563798219585 0.155672823218997 0.0462249614791988 0.445606694560669 0.0595482546201232
chr2:112939119-112939803 0.2 0.476047904191617 0.317829457364341 0.0802919708029197 0.159836065573771 0.1 0.802575107296137 0.899234693877551 0.228782287822878 0.138075313807531
chr2:115419428-115420207 0.0688622754491018 0.902684563758389 0.0554371002132196 0.0681818181818182 0.0749185667752443 0.0875576036866359 0.850299401197605 0.844408427876823 0.0945273631840796 0.0729613733905579
chr2:118036674-118039311 0.255639097744361 0.752358490566038 0.150273224043716 0.830555555555556 0.870307167235495 0.569767441860465 0.631443298969072 0.428954423592493 0.127226463104326 0.798270893371758
chr2:118616152-118616903 0.294117647058824 0.75 0.598540145985402 0.852631578947368 0.82843137254902 0.934065934065934 0.628571428571429 0.463611859838275 0.47196261682243 0.493421052631579
chr2:120754400-120754847 0.076555023923445 0.954285714285714 0.245353159851301 0.789855072463768 0.952380952380952 0.984126984126984 0.91566265060241 0.96039603960396 0.366071428571429 0.842105263157895
chr2:121104713-121108072 0.488940628637951 0.162112932604736 0.679094540612517 0.117433414043584 0.304100227790433 0.224431818181818 0.412371134020619 0.265085095410005 0.62279792746114 0.150738916256158
chr2:121334248-121334953 0.101063829787234 0.844236760124611 0.867924528301887 0.0383386581469649 0.0763358778625954 0.062780269058296 0.84375 0.902730375426621 0.895316804407714 0.0353982300884956
chr2:121624807-121625737 0.452282157676349 0.178807947019868 0.733542319749216 0.116173120728929 0.154377880184332 0.131147540983607 0.00895522388059702 0.100511073253833 0.640756302521008 0.156934306569343
chr2:128395585-128396243 0 0.277777777777778 0.782178217821782 0.26605504587156 0.253333333333333 0.132352941176471 0.468208092485549 0.286363636363636 0.791666666666667 0.205882352941176
chr2:130794425-130795408 0.0497076023391813 0.908355795148248 0.858585858585859 0.574750830564784 0.25531914893617 0.0543478260869565 0.857142857142857 0.886363636363636 0.899497487437186 0.884615384615385
chr2:130970916-130971534 0.159235668789809 0.848837209302326 0.705263157894737 0.108695652173913 0.256 0.234309623430962 0.948275862068966 0.949333333333333 0.650205761316872 0.42654028436019
chr2:131009453-131010982 0.235135135135135 0.930939226519337 0.953982300884956 0.631578947368421 0.239316239316239 0.309895833333333 0.83377308707124 0.925392670157068 0.920634920634921 0.923255813953488
chr2:131185097-131186636 0.0155038759689922 0.94475138121547 0.0955414012738854 0.141573033707865 0.00873362445414847 0 0.943283582089552 0.879594423320659 0.0909090909090909 0.882736156351791
chr2:131355880-131356365 0.279220779220779 0.306818181818182 0.805555555555556 0.18141592920354 0.310924369747899 0.122222222222222 0.163120567375887 0.236933797909408 0.700729927007299 0.236842105263158
chr2:131450090-131450742 0 0.979166666666667 0.406779661016949 0.0677966101694915 0.0930232558139535 0.0512820512820513 0.905882352941176 0.929906542056075 0.661016949152542 0.0789473684210526
chr2:132218144-132218700 0.0581818181818182 0.979310344827586 0.753926701570681 0.15311004784689 0.16969696969697 0 0.973154362416107 0.971428571428571 0.707865168539326 0.161764705882353
chr2:132481678-132481948 0.0510204081632653 0.932038834951456 0.21405750798722 0.782051282051282 0.347014925373134 0.3 0.973684210526316 0.806390977443609 0.546961325966851 0.458333333333333
chr2:132587185-132587860 0.0814332247557003 0.967509025270758 0.276422764227642 0.283687943262411 0.483870967741935 0.233576642335766 0.951890034364261 0.938808373590982 0.411764705882353 0.756183745583039
chr2:133014044-133015910 0.26498127340824 0.895604395604396 0.518301610541728 0.384353741496599 0.358441558441558 0.240458015267176 0.823802163833076 0.910309754969949 0.63069669984285 0.646004098360656
chr2:133104199-133105235 0.0517985611510791 0.449912126537786 0.117936117936118 0.362030905077263 0.197604790419162 0.217917675544794 0.465317919075145 0.467381590705988 0.201210287443268 0.13595166163142
chr2:133109697-133111144 0.0658914728682171 0.49609375 0.094559585492228 0.24635761589404 0.11375 0.13109756097561 0.582644628099174 0.371944739638682 0.173190984578885 0.173969072164948
chr2:140382555-140382983 0.258620689655172 0.319587628865979 0.132075471698113 0.590163934426229 0.730496453900709 0.722222222222222 0.819444444444444 0.396449704142012 0.439655172413793 0.573913043478261
chr2:141412869-141413506 0.214285714285714 0.973856209150327 0.319526627218935 0.941176470588235 0.943661971830986 0.558823529411765 0.89344262295082 0.94314381270903 0.337962962962963 0.949748743718593
chr2:152145373-152145698 0.0307692307692308 0.732142857142857 0.488235294117647 0.891891891891892 0.888888888888889 0.713656387665198 0.958041958041958 0.774193548387097 0.543859649122807 0.760765550239234
chr2:155168047-155168579 0.26605504587156 0.868965517241379 0.317460317460317 0.828125 0.864077669902913 0.606382978723404 0.51063829787234 0.7375 0.238095238095238 0.661157024793388
chr2:155555282-155556212 0.178343949044586 0.621387283236994 0.881944444444444 0.438559322033898 0.170854271356784 0.0769230769230769 0.909090909090909 0.705785123966942 0.814332247557003 0.964497041420118
chr2:157182030-157187341 0.263386396526773 0.284742468415938 0.181188118811881 0.0413851351351351 0.0468046804680468 0.0464576074332172 0.551724137931034 0.333077513430545 0.112845990063875 0.0957683741648107
chr2:157250374-157251048 0.0289855072463768 0.956862745098039 0.432432432432432 0.831460674157303 0.813559322033898 0.278145695364238 0.913461538461538 0.914956011730205 0.685567010309278 0.924107142857143
chr2:162197308-162198132 0.0640394088669951 0.976666666666667 0.5625 0.658878504672897 0.797979797979798 0.217277486910995 0.972332015810277 0.964560862865948 0.4321608040201 0.646103896103896
chr2:165811610-165812040 0.0828729281767956 0.786324786324786 0.792792792792793 0.421875 0.145161290322581 0.3 0.897727272727273 0.666666666666667 0.788018433179724 0.860759493670886
chr2:172972414-172975426 0.470095693779904 0.141095890410959 0.622377622377622 0.0758807588075881 0.0681536555142503 0.0891089108910891 0.924822695035461 0.134478672985782 0.43530701754386 0.0941176470588235
chr2:176931358-176939356 0.370104798676227 0.92258064516129 0.633102580239144 0.336627906976744 0.127382146439318 0.157380254154448 0.863773965691221 0.891979476100459 0.715340010542963 0.893403693931398
chr2:176940725-176943285 0.201995012468828 0.613300492610837 0.482625482625483 0.481735159817352 0.300970873786408 0.364066193853428 0.634920634920635 0.607231920199501 0.540031397174254 0.677009873060649
chr2:177355344-177355697 0.15606936416185 0.275 0.680628272251309 0.165467625899281 0.233333333333333 0.275590551181102 0.375 0.157738095238095 0.563492063492063 0.207920792079208
chr2:179387890-179388489 0.0132450331125828 0.142857142857143 0.444444444444444 0.277777777777778 0.27027027027027 0.127659574468085 0.807228915662651 0.137820512820513 0.380769230769231 0.157575757575758
chr2:186289920-186290501 0 0.615384615384615 0.279411764705882 0.811659192825112 0.888888888888889 0.486301369863014 0.808163265306122 0.506696428571429 0.152838427947598 0.459821428571429
chr2:188535198-188540945 0.207434052757794 0.878419452887538 0.270769230769231 0.843170320404722 0.811383928571429 0.822068965517241 0.725040916530278 0.871589085072231 0.258899676375405 0.812252964426877
chr2:188898551-188900331 0.307692307692308 0.825316455696202 0.257142857142857 0.810880829015544 0.904024767801858 0.576219512195122 0.736434108527132 0.719433719433719 0.14497528830313 0.682432432432432
chr2:188988293-188988561 0.016260162601626 0.795555555555556 0.24 0.706521739130435 0.964705882352941 0.573033707865168 0.631578947368421 0.652173913043478 0.279569892473118 0.792792792792793
chr2:191492599-191492754 0.0404040404040404 0.54014598540146 0.302752293577982 0.0892857142857143 0.146596858638743 0.24 0.953125 0.657534246575342 0.35 0.148305084745763
chr2:191747223-191747724 0.0638297872340425 0.904255319148936 0.41025641025641 0.623529411764706 0.769230769230769 0.662790697674419 0 0.772093023255814 0.25531914893617 0.675496688741722
chr2:193406720-193407714 0.0549450549450549 0.653846153846154 0.178294573643411 0.65625 0.772727272727273 0.876190476190476 0.345864661654135 0.79467680608365 0.170305676855895 0.767045454545455
chr2:198650793-198651645 0.0100671140939597 0.670984455958549 0.106157112526539 0.136767317939609 0.0588235294117647 0.0520833333333333 0.599250936329588 0.449090909090909 0.10126582278481 0.482479784366577
chr2:200325800-200326234 0.178571428571429 0.161490683229814 0.674846625766871 0.120689655172414 0.117977528089888 0.102766798418972 0.496 0.115384615384615 0.59409594095941 0.127868852459016
chr2:200330179-200331759 0.301587301587302 0.0718232044198895 0.716763005780347 0.0853080568720379 0.0579150579150579 0.0852017937219731 0.325714285714286 0.0598455598455598 0.519287833827893 0.0706806282722513
chr2:201981040-201983785 0.0184210526315789 0.580543933054393 0.189859762675297 0.240196078431373 0.255208333333333 0.332179930795848 0.787155963302752 0.630971128608924 0.219152854511971 0.282555282555283
chr2:202004122-202004925 0.0123456790123457 0.924528301886792 0.14375 0.916279069767442 0.755905511811024 0.557768924302789 0.891304347826087 0.709156193895871 0.121495327102804 0.893548387096774
chr2:202148694-202149126 0.04 1 0.317073170731707 0.32 0.224137931034483 0.1875 0.866666666666667 0.886363636363636 0.923076923076923 0.959183673469388
chr2:202483868-202484156 0.099009900990099 0.933962264150943 0.941176470588235 0.908256880733945 0.51063829787234 0.430769230769231 1 0.952991452991453 0.846153846153846 0.948529411764706
chr2:203361482-203362403 0.636065573770492 0.178861788617886 0.709677419354839 0.15406162464986 0.893333333333333 0.861386138613861 0.875675675675676 0.219594594594595 0.569553805774278 0.128205128205128
chr2:203362919-203363187 0.761904761904762 0.170731707317073 0.319148936170213 0.212765957446809 0.642857142857143 0.602409638554217 0.826923076923077 0.215859030837004 0.278260869565217 0.244186046511628
chr2:206945027-206945581 0.0645161290322581 0.754491017964072 0.531645569620253 0.757575757575758 0.798701298701299 0.819444444444444 0.835294117647059 0.720430107526882 0.339805825242718 0.791666666666667
chr2:207114123-207138984 0.417177914110429 0.540886465987201 0.441339236303265 0.710953058321479 0.874788970174451 0.865546218487395 0.456233421750663 0.531818695603029 0.454981001156451 0.530032763014197
chr2:207674732-207677570 0.0125984251968504 0.91635687732342 0.331719128329298 0.939110070257611 0.949447077409163 0.8544474393531 0.582914572864322 0.869604316546763 0.116030534351145 0.862992125984252
chr2:208546083-208546514 0.0402476780185759 0.834862385321101 0.126984126984127 0.142191142191142 0.143712574850299 0.373626373626374 0.930817610062893 0.812292358803987 0.211206896551724 0.166666666666667
chr2:208631834-208632623 0.0277777777777778 0.857142857142857 0.592964824120603 0.78125 0.831325301204819 0.533333333333333 0.515267175572519 0.6931330472103 0.223270440251572 0.711967545638945
chr2:208988835-208989382 0.102272727272727 0.336492890995261 0.0952380952380952 0.045643153526971 0.154929577464789 0.0137931034482759 0.924324324324324 0.611556982343499 0.0816326530612245 0.129166666666667
chr2:209131928-209132619 0.0152671755725191 0.789473684210526 0.121212121212121 0.666666666666667 0.644578313253012 0.705882352941177 0.0187793427230047 0.727272727272727 0.0486111111111111 0.739130434782609
chr2:209271338-209272541 0.0244360902255639 0.49678800856531 0.104430379746835 0.0748299319727891 0.116809116809117 0.103746397694524 0.334080717488789 0.483267716535433 0.174664107485605 0.151736745886654
chr2:210073235-210074712 0.208211143695015 0.926640926640927 0.326219512195122 0.665505226480836 0.809917355371901 0.649006622516556 0.903225806451613 0.869814020028612 0.441011235955056 0.88785046728972
chr2:210166867-210170124 0.260752688172043 0.590336134453782 0.0922431865828092 0.523504273504274 0.582554517133956 0.526813880126183 0.623222748815166 0.518120805369128 0.195856873822976 0.525229357798165
chr2:210442851-210444416 0.143459915611814 0.538461538461538 0.180232558139535 0.567164179104478 0.641791044776119 0.732620320855615 0.282608695652174 0.62378640776699 0.273333333333333 0.706948640483384
chr2:215667755-215668664 0.0138888888888889 0.786885245901639 0.223076923076923 0.830508474576271 0.845588235294118 0.888888888888889 0.835820895522388 0.852601156069364 0.414364640883978 0.731843575418994
chr2:216410643-216411375 0.0350194552529183 0.932203389830508 0.489208633093525 0.801282051282051 0.92093023255814 0.846153846153846 0.98 0.831746031746032 0.393162393162393 0.861016949152542
chr2:218783066-218785245 0.423772609819121 0.358695652173913 0.628458498023715 0.419277108433735 0.372641509433962 0.486111111111111 0.294871794871795 0.376306620209059 0.712903225806452 0.362229102167183
chr2:219719762-219723354 0.216312056737589 0.177105831533477 0.563106796116505 0.151785714285714 0.198051948051948 0.0727272727272727 0.387596899224806 0.143036386449184 0.457380457380457 0.168734491315136
chr2:219735658-219736591 0.345238095238095 0.0946601941747573 0.826666666666667 0.0773638968481375 0.0678571428571429 0.0479452054794521 0.53030303030303 0.132720105124836 0.4375 0.0928381962864721
chr2:219742785-219744597 0.382978723404255 0.239543726235741 0.721393034825871 0.13469387755102 0.16 0.121951219512195 0.190082644628099 0.187637969094923 0.559183673469388 0.216535433070866
chr2:219758231-219760232 0.283582089552239 0.39 0.772946859903382 0.303664921465969 0.375 0.307017543859649 0.589622641509434 0.27027027027027 0.668122270742358 0.277992277992278
chr2:219853718-219857167 0.27348643006263 0.22752808988764 0.49079754601227 0.143958868894602 0.196560196560197 0.138461538461538 0.279816513761468 0.183246073298429 0.413186813186813 0.208092485549133
chr2:219863630-219865900 0.153153153153153 0.118421052631579 0.46551724137931 0.142857142857143 0.159851301115242 0.120805369127517 0.194915254237288 0.134474327628362 0.360824742268041 0.103960396039604
chr2:219921949-219922632 0.0484429065743945 0.117437722419929 0.774566473988439 0.155038759689922 0.124378109452736 0.228155339805825 0.315217391304348 0.126255380200861 0.592233009708738 0.116666666666667
chr2:219923488-219924910 0.170955882352941 0.1328125 0.873239436619718 0.128571428571429 0.10752688172043 0.139130434782609 0.141683778234086 0.12909632571996 0.731808731808732 0.139593908629442
chr2:220282893-220283471 0.275862068965517 0.11731843575419 0.5 0.0150753768844221 0.0441988950276243 0.211111111111111 0.938095238095238 0.139008620689655 0.401993355481728 0.194805194805195
chr2:220299537-220300061 0.0526315789473684 0.369565217391304 0.228855721393035 0.00778210116731518 0.0261780104712042 0.05 0.934010152284264 0.318791946308725 0.251121076233184 0.0373831775700935
chr2:220312063-220314154 0.1328125 0.176033934252386 0.533132530120482 0.161654135338346 0.189581554227156 0.0690335305719921 0.956284153005464 0.144736842105263 0.366218236173393 0.234401349072513
chr2:220325238-220326132 0.35 0.155 0.578947368421053 0.109375 0.305882352941176 0.288135593220339 0.119565217391304 0.215686274509804 0.687943262411348 0.271428571428571
chr2:220348182-220349064 0.427350427350427 0.272189349112426 0.626943005181347 0.166189111747851 0.173469387755102 0.126582278481013 0.813333333333333 0.170212765957447 0.722972972972973 0.161111111111111
chr2:220360761-220362248 0.184019370460048 0.135135135135135 0.785234899328859 0.157894736842105 0.134259259259259 0.114093959731544 0.928888888888889 0.339163498098859 0.519507186858316 0.200642054574639
chr2:220375370-220379295 0.341101694915254 0.285493827160494 0.718550106609808 0.241935483870968 0.228130360205832 0.310897435897436 0.230496453900709 0.201492537313433 0.774607703281027 0.300390117035111
chr2:220386548-220387219 0.0985915492957746 0.114503816793893 0.534591194968553 0.1 0.161490683229814 0.0769230769230769 0 0.109022556390977 0.369791666666667 0.175824175824176
chr2:223105383-223106019 0.458333333333333 0.15 0.578947368421053 0.0705882352941176 0.120481927710843 0.395348837209302 0.125984251968504 0.141666666666667 0.578231292517007 0.192546583850932
chr2:223120618-223122447 0.345454545454545 0.26027397260274 0.701149425287356 0.225 0.258215962441315 0.390697674418605 0.314917127071823 0.277647058823529 0.625786163522013 0.461016949152542
chr2:223297069-223299150 0.243589743589744 0.792792792792793 0.557522123893805 0.764890282131661 0.702857142857143 0.852140077821012 0.574850299401198 0.698795180722892 0.526315789473684 0.673469387755102
chr2:225306901-225307735 0.00573065902578797 0.957393483709273 0.294354838709677 0.583038869257951 0.252066115702479 0.221556886227545 0.938775510204082 0.933988764044944 0.247191011235955 0.965174129353234
chr2:225448345-225448674 0 0.532258064516129 0.311111111111111 0.509090909090909 0.42 0.466666666666667 0.261904761904762 0.644067796610169 0.410526315789474 0.550561797752809
chr2:226608335-226609153 0.206896551724138 0.939698492462312 0.230263157894737 0.784053156146179 0.923469387755102 0.861111111111111 0.977401129943503 0.89873417721519 0.220125786163522 0.794392523364486
chr2:231692751-231693271 0.0846774193548387 0.936768149882904 0.872427983539095 0.296969696969697 0.421926910299003 0.154362416107383 0.915966386554622 0.858064516129032 0.714285714285714 0.363636363636364
chr2:233215546-233217358 0.177989130434783 0.913513513513514 0.939341421143847 0.156928213689482 0.0896637608966376 0.170316301703163 0.926573426573427 0.87308533916849 0.896132596685083 0.445337620578778
chr2:233246259-233246466 0.189054726368159 0.852941176470588 0.90625 0.424603174603175 0.453416149068323 0.0645161290322581 0.94949494949495 0.657360406091371 0.860215053763441 0.701754385964912
chr2:233249737-233253693 0.123422159887798 0.288546255506608 0.459174714661984 0.108322324966975 0.0951599671862182 0.0793838862559242 0.528250510551395 0.401515151515151 0.529503105590062 0.13292589763178
chr2:233370603-233371079 0.376344086021505 0.132075471698113 0.625 0.150793650793651 0.177215189873418 0.16 0.192982456140351 0.0923076923076923 0.663636363636364 0.154639175257732
chr2:233387461-233388287 0.252 0.316831683168317 0.751851851851852 0.329842931937173 0.197674418604651 0.426229508196721 0.577181208053691 0.257518796992481 0.705583756345178 0.281081081081081
chr2:233765555-233766274 0.0630252100840336 0.199095022624434 0.834355828220859 0.125 0.310606060606061 0.166666666666667 0.94375 0.149606299212598 0.761133603238866 0.228668941979522
chr2:233790003-233791741 0.344370860927152 0.209230769230769 0.765217391304348 0.189003436426117 0.259398496240602 0.39375 0.543956043956044 0.242909987669544 0.682151589242054 0.278215223097113
chr2:234847648-234848179 0.129213483146067 0.790513833992095 0.944444444444444 0.933734939759036 0.275167785234899 0.302325581395349 0.883720930232558 0.846681922196796 0.878205128205128 0.94475138121547
chr2:236961698-236963478 0.32719836400818 0.3003003003003 0.470254957507082 0.367541766109785 0.30050505050505 0.427848101265823 0.949019607843137 0.276595744680851 0.58112582781457 0.432584269662921
chr2:237068655-237072113 0.330855018587361 0.1506456241033 0.747311827956989 0.0868055555555556 0.100760456273764 0.132075471698113 0.636217948717949 0.151729004940014 0.747586206896552 0.17890520694259
chr2:237073699-237074778 0.428571428571429 0.242811501597444 0.609561752988048 0.17741935483871 0.198529411764706 0.231788079470199 0.713656387665198 0.223591549295775 0.574468085106383 0.247678018575851
chr2:237082706-237083617 0.0341880341880342 0.073394495412844 0.441558441558442 0.105882352941176 0.151785714285714 0.0769230769230769 0.5 0.111111111111111 0.484848484848485 0.1
chr2:237122947-237123332 0.142857142857143 0.971887550200803 0.971830985915493 0.55448717948718 0.529197080291971 0.416149068322981 0.995 0.972413793103448 0.900826446280992 0.952789699570815
chr2:237476164-237478216 0.0529801324503311 0.108333333333333 0.453211009174312 0.0882800608828006 0.0894428152492669 0.169741697416974 0.47172859450727 0.111940298507463 0.383225806451613 0.118942731277533
chr2:238498616-238499534 0.519685039370079 0.280701754385965 0.805755395683453 0.172413793103448 0.5 0.356435643564356 0.60126582278481 0.229508196721311 0.647668393782383 0.0961538461538462
chr2:238768698-238769144 0.101123595505618 0.201834862385321 0.55188679245283 0.298701298701299 0.230769230769231 0.352941176470588 0.224137931034483 0.185185185185185 0.5 0.243697478991597
chr2:239072100-239072941 0.105050505050505 0.693832599118943 0.178260869565217 0.051063829787234 0.117824773413897 0.0413223140495868 0.938914027149321 0.894164193867458 0.4375 0.117647058823529
chr2:239754921-239758007 0.0653303637713437 0.124031007751938 0.111365369946606 0.557534246575342 0.6708984375 0.301518438177874 0.0666666666666667 0.0532399299474606 0.118110236220472 0.0521821631878558
chr2:239882351-239884216 0.251851851851852 0.936170212765957 0.884297520661157 0.810055865921788 0.63030303030303 0.70873786407767 0.834710743801653 0.845890410958904 0.883333333333333 0.875912408759124
chr2:239889321-239889571 0.244897959183673 0.436363636363636 0.507042253521127 0.783132530120482 0.866666666666667 0.952380952380952 0.690909090909091 0.391304347826087 0.709677419354839 0.593023255813954
chr2:240362012-240363179 0.394422310756972 0.0795847750865052 0.666666666666667 0.20125786163522 0.182692307692308 0.111111111111111 0.156441717791411 0.144654088050314 0.745247148288973 0.282229965156794
chr2:241172672-241173383 0.155172413793103 0 0.0294117647058824 0.340425531914894 0.775510204081633 0.418604651162791 0.0408163265306122 0 0.0222222222222222 0.0740740740740741
chr2:241393753-241394858 0.545454545454545 0.195744680851064 0.73394495412844 0.132450331125828 0.104838709677419 0.118421052631579 0.712418300653595 0.155367231638418 0.676855895196507 0.201117318435754
chr2:241395625-241397001 0.336538461538462 0.412060301507538 0.705357142857143 0.297587131367292 0.493975903614458 0.285714285714286 0.848039215686274 0.363855421686747 0.69 0.446808510638298
chr2:241611931-241612627 0.154166666666667 0.945945945945946 0.959558823529412 0.261603375527426 0.222395023328149 0.0979020979020979 0.866863905325444 0.938972162740899 0.906542056074766 0.682730923694779
chr2:241974815-241976664 0.181172291296625 0.170731707317073 0.543385490753912 0.120300751879699 0.111979166666667 0.105660377358491 0.392739273927393 0.10752688172043 0.460674157303371 0.0911602209944751
chr2:242003436-242003817 0.5 0.0198675496688742 0.618055555555556 0.171428571428571 0.0921985815602837 0.195652173913043 0.164383561643836 0.0689655172413793 0.644444444444444 0.118279569892473
chr2:242119836-242120173 0.25 0.320388349514563 0.753164556962025 0.303370786516854 0.460526315789474 0.408450704225352 0.896907216494845 0.347593582887701 0.808080808080808 0.419354838709677
chr2:242742725-242743991 0.0560747663551402 0.751423149905123 0.301927194860814 0.029940119760479 0.0312876052948255 0.068259385665529 0.963671128107075 0.816236162361624 0.326565143824027 0.051413881748072
chr2:242784883-242785524 0.614457831325301 0.305418719211823 0.878787878787879 0.135135135135135 0.277777777777778 0.567901234567901 0.894736842105263 0.25 0.793357933579336 0.272373540856031
chr2:242786916-242787413 0.283582089552239 0.587096774193548 0.904040404040404 0.579661016949153 0.5 0.643564356435644 0.904977375565611 0.593406593406593 0.930555555555556 0.580110497237569
chr2:242800838-242801427 0.411764705882353 0.388888888888889 0.735294117647059 0.3 0.322916666666667 0.333333333333333 0.681818181818182 0.238993710691824 0.826086956521739 0.254545454545455
chr2:242808547-242809120 0.347826086956522 0.115740740740741 0.797619047619048 0.135483870967742 0.18562874251497 0.150684931506849 0.0657894736842105 0.126801152737752 0.601694915254237 0.127659574468085
chr2:242888377-242889736 0.172101449275362 0.433389544688027 0.836644591611479 0.321688500727802 0.503267973856209 0.452083333333333 0.549425287356322 0.446700507614213 0.788713910761155 0.53099173553719
chr3:238356-239512 0.036231884057971 0.322916666666667 0.0134048257372654 0.274436090225564 0.0222929936305732 0 0.106849315068493 0.32 0.0178117048346056 0.559171597633136
chr3:577562-578092 0.0218340611353712 0.906542056074766 0.186170212765957 0.316901408450704 0.302013422818792 0.484848484848485 0.861607142857143 0.638709677419355 0.267605633802817 0.724279835390947
chr3:6549247-6550206 0.0264705882352941 0.972222222222222 0.524752475247525 0.337962962962963 0.380368098159509 0.633663366336634 0.776315789473684 0.931947069943289 0.564668769716088 0.921800947867299
chr3:8809007-8809399 0.0625 0.808510638297872 0.821292775665399 0.283783783783784 0.195121951219512 0.295454545454545 0.982558139534884 0.893186003683241 0.793478260869565 0.878923766816143
chr3:9642360-9642694 0.132352941176471 0.954385964912281 0.318181818181818 0.04 0.036734693877551 0 0.942028985507246 0.963809523809524 0.0965909090909091 0.150684931506849
chr3:9989162-9989618 0.124223602484472 0.764705882352941 0.410958904109589 0.802469135802469 0.766666666666667 0.122448979591837 0.935185185185185 0.593650793650794 0.286666666666667 0.77720207253886
chr3:10207201-10207613 0.0692307692307692 0.771604938271605 0.206521739130435 0.805309734513274 0.704697986577181 0.243589743589744 0.69811320754717 0.669642857142857 0.25462962962963 0.80379746835443
chr3:10289322-10289681 0.223140495867769 0.928057553956835 0.533834586466165 0.817307692307692 0.858757062146893 0.880597014925373 0.327586206896552 0.870445344129555 0.508571428571429 0.785714285714286
chr3:10370175-10370665 0.214788732394366 0.390756302521008 0.840909090909091 0.4 0.551515151515152 0.666666666666667 0.56 0.515748031496063 0.852813852813853 0.563953488372093
chr3:10512391-10513274 0.347826086956522 0.0769230769230769 0.584 0.18796992481203 0.10738255033557 0.189473684210526 0.0342857142857143 0.0990566037735849 0.655172413793103 0.138888888888889
chr3:10805849-10806311 0.344262295081967 0.431192660550459 0.883116883116883 0.103448275862069 0.253164556962025 0.724137931034483 0.782312925170068 0.414545454545455 0.849557522123894 0.419047619047619
chr3:11102944-11103490 0.285024154589372 0.0528169014084507 0.260869565217391 0.666666666666667 0.943298969072165 0.7 0.958762886597938 0.0726872246696035 0.151724137931034 0.0754716981132075
chr3:12595380-12595852 0.10989010989011 0.665369649805447 0.172413793103448 0.19327731092437 0.087248322147651 0.183823529411765 0.723404255319149 0.533180778032037 0.142433234421365 0.322335025380711
chr3:12810710-12810909 0.272727272727273 0.418604651162791 0.2 0.763888888888889 0.874172185430464 0.898550724637681 0.709677419354839 0.274193548387097 0.482758620689655 0.561643835616438
chr3:13060161-13061457 0.348039215686274 0.223300970873786 0.836448598130841 0.177914110429448 0.199453551912568 0.327014218009479 0.181818181818182 0.221498371335505 0.806201550387597 0.233009708737864
chr3:13113893-13115177 0.163265306122449 0.210374639769452 0.475274725274725 0.127705627705628 0.119922630560928 0.395833333333333 0.0260707635009311 0.191729323308271 0.745140388768899 0.182957393483709
chr3:13245646-13246211 0.398230088495575 0.97 0.947368421052632 0.238636363636364 0.246478873239437 0.317286652078775 0.743055555555556 0.86626746506986 0.851851851851852 0.684745762711864
chr3:13696081-13696703 0.45045045045045 0.403508771929825 0.863945578231292 0.255681818181818 0.258741258741259 0.271428571428571 0.542857142857143 0.217573221757322 0.788235294117647 0.375
chr3:13974300-13974699 0.0693430656934307 0.924623115577889 0.939330543933054 0.930521091811414 0.735384615384615 0.474885844748858 0.931937172774869 0.941761363636364 0.883040935672515 0.936046511627907
chr3:14163115-14164355 0.12962962962963 0.823529411764706 0.532608695652174 0.888888888888889 0.884210526315789 0.871287128712871 0.762376237623762 0.84304932735426 0.326530612244898 0.891566265060241
chr3:14597265-14597729 0.0175438596491228 0.432584269662921 0.873873873873874 0.162337662337662 0.340136054421769 0.152173913043478 0.817073170731707 0.157894736842105 0.923076923076923 0.19496855345912
chr3:15107174-15107553 0.0405405405405405 0.840764331210191 0.266233766233766 0.767857142857143 0.73728813559322 0.311475409836066 0.776315789473684 0.803088803088803 0.21105527638191 0.790575916230366
chr3:15562831-15563253 0.5 0.32183908045977 0.732673267326733 0.113636363636364 0.389705882352941 0.12 0.317460317460317 0.273885350318471 0.696296296296296 0.363636363636364
chr3:17902508-17902865 0 0.834677419354839 0.334507042253521 0.936073059360731 0.927631578947368 0.852380952380952 0.865384615384615 0.83448275862069 0.375 0.741463414634146
chr3:19743906-19744440 0.032258064516129 0.952153110047847 0.182608695652174 0.902597402597403 0.976470588235294 0.778195488721805 0.885057471264368 0.947704081632653 0.065843621399177 0.183098591549296
chr3:21584249-21586380 0.0197530864197531 0.866348448687351 0.477459016393443 0.730027548209366 0.727272727272727 0.627450980392157 0.866323907455013 0.745192307692308 0.411009174311927 0.768199233716475
chr3:23713220-23713821 0.0515463917525773 0.955729166666667 0.827433628318584 0.23015873015873 0.280334728033473 0.238317757009346 0.953846153846154 0.905080213903743 0.841698841698842 0.485148514851485
chr3:25831265-25832024 0.0062111801242236 0.449748743718593 0.037037037037037 0.0338461538461538 0.053639846743295 0.0402684563758389 0.61503416856492 0.396006655574043 0.0895522388059701 0.0474860335195531
chr3:27504640-27505653 0.0153374233128834 0.93558282208589 0.190201729106628 0.948717948717949 0.834688346883469 0.394117647058824 0.979423868312757 0.905233380480905 0.244332493702771 0.931924882629108
chr3:27674069-27674855 0.0437158469945355 0.746987951807229 0.151428571428571 0.0981818181818182 0.177914110429448 0.0608974358974359 0.941964285714286 0.673139158576052 0.160771704180064 0.171052631578947
chr3:27758691-27761036 0.343465045592705 0.196825396825397 0.812749003984064 0.117647058823529 0.16887417218543 0.135220125786164 0.736363636363636 0.139423076923077 0.703092783505155 0.172727272727273
chr3:33487944-33489839 0.538653366583541 0.0357142857142857 0.0592334494773519 0.432717678100264 0.882488479262673 0.922480620155039 0.0940766550522648 0.0823271130625686 0.03125 0.0488372093023256
chr3:39543829-39544437 0.1 0.95364238410596 0.890625 0.372340425531915 0.50530035335689 0.0823529411764706 0.84688995215311 0.950904392764858 0.821192052980132 0.930851063829787
chr3:40518544-40519035 0.0714285714285714 0.25609756097561 0.0829875518672199 0.118279569892473 0.0568720379146919 0.0189873417721519 0.697916666666667 0.28 0.129032258064516 0.0458015267175573
chr3:42305749-42307717 0.0870827285921626 0.67487684729064 0.299415204678363 0.254612546125461 0.27906976744186 0.227064220183486 0.899239543726236 0.74741913282863 0.433939393939394 0.638246041412911
chr3:42727425-42727864 0.0824742268041237 0.95985401459854 0.841642228739003 0.722972972972973 0.611353711790393 0.444897959183673 0.925566343042071 0.953038674033149 0.918918918918919 0.961770623742455
chr3:42947385-42948169 0.146551724137931 0.94888178913738 0.353191489361702 0.369565217391304 0.44311377245509 0.27208480565371 0.925925925925926 0.91044776119403 0.409090909090909 0.669811320754717
chr3:44622495-44622961 0.1 0.948630136986301 0.113207547169811 0.671469740634006 0.553672316384181 0.0542986425339367 0.972972972972973 0.940298507462687 0.182222222222222 0.931818181818182
chr3:44753946-44754398 0.00934579439252336 0.576530612244898 0.0341880341880342 0.0909090909090909 0.0666666666666667 0.0442477876106195 0.572727272727273 0.475324675324675 0.0175438596491228 0.010989010989011
chr3:46939856-46940513 0.387387387387387 0.931540342298289 0.934707903780069 0.12043795620438 0.0726495726495727 0.0795454545454545 0.958847736625514 0.8 0.88671875 0.141221374045802
chr3:47050522-47051650 0.00843881856540084 0.844827586206897 0.0307377049180328 0.0105042016806723 0.0416666666666667 0.0327272727272727 0.988505747126437 0.918781725888325 0.120603015075377 0.0683229813664596
chr3:48181450-48182671 0.107142857142857 0.806282722513089 0.348684210526316 0.723958333333333 0.568965517241379 0.694915254237288 0.598639455782313 0.63903743315508 0.37410071942446 0.659003831417625
chr3:48632189-48633196 0.269230769230769 0.524 0.900662251655629 0.430232558139535 0.371859296482412 0.152046783625731 0.656108597285068 0.243421052631579 0.783625730994152 0.59367396593674
chr3:48694196-48694602 0.0842105263157895 0.895973154362416 0.590308370044053 0.91044776119403 0.831210191082803 0.619047619047619 0.9125 0.843010752688172 0.348214285714286 0.907834101382488
chr3:48698591-48699012 0.01953125 0.844827586206897 0.38 0.944 0.857638888888889 0.5703125 0.775510204081633 0.826737967914439 0.367003367003367 0.838235294117647
chr3:48732631-48733129 0.144366197183099 0.812244897959184 0.426966292134831 0.831858407079646 0.724550898203593 0.761904761904762 0.782051282051282 0.774907749077491 0.380434782608696 0.795555555555556
chr3:49236692-49237211 0.0233918128654971 0.937984496124031 0.703296703296703 0.820588235294118 0.360294117647059 0.36 0.87603305785124 0.937662337662338 0.618604651162791 0.783783783783784
chr3:49314282-49314848 0.0131004366812227 0.284552845528455 0.0850202429149798 0.147783251231527 0.143939393939394 0.0958904109589041 0.898148148148148 0.495081967213115 0.183406113537118 0.153846153846154
chr3:49755788-49756436 0.121673003802281 0.914942528735632 0.1834451901566 0.832278481012658 0.852760736196319 0.434599156118143 0.959409594095941 0.870967741935484 0.137115839243499 0.822164948453608
chr3:50310968-50311310 0.0900900900900901 0.716981132075472 0.727272727272727 0.75 0.440677966101695 0.375 0.717171717171717 0.666666666666667 0.635983263598326 0.642424242424242
chr3:50312301-50314155 0.0151933701657459 0.654467168998924 0.225214198286414 0.171122994652406 0.19533527696793 0.143646408839779 0.923986486486487 0.698671497584541 0.167243367935409 0.377237851662404
chr3:50553208-50554104 0.072 0.0833333333333333 0.537383177570093 0.0737704918032787 0.0642570281124498 0.0579710144927536 0.180722891566265 0.0463215258855586 0.482014388489209 0.0659340659340659
chr3:52332130-52334396 0.362745098039216 0.125850340136054 0.610738255033557 0.0912408759124088 0.0981308411214953 0.0743801652892562 0.295774647887324 0.12200956937799 0.657243816254417 0.102040816326531
chr3:52568429-52568833 0.0863309352517986 0.795454545454545 0.481865284974093 0.88961038961039 0.834394904458599 0.870503597122302 0.942028985507246 0.74321503131524 0.475935828877005 0.719424460431655
chr3:54669015-54671419 0.0511363636363636 0.719879518072289 0.174033149171271 0.639393939393939 0.750599520383693 0.436046511627907 0.630350194552529 0.520833333333333 0.169265033407572 0.426190476190476
chr3:55040011-55040767 0.132530120481928 0.264150943396226 0.78125 0.409638554216867 0.311258278145695 0.319727891156463 0.511111111111111 0.384615384615385 0.829545454545455 0.536312849162011
chr3:58419937-58420993 0.0533333333333333 0.816455696202532 0.364963503649635 0.702127659574468 0.793296089385475 0.441558441558442 0.654205607476635 0.735632183908046 0.329411764705882 0.641025641025641
chr3:58571496-58572671 0.259414225941423 0.282051282051282 0.632958801498127 0.326164874551971 0.307317073170732 0.307228915662651 0.328859060402685 0.21505376344086 0.646875 0.289230769230769
chr3:59035361-59035993 0 0.621513944223108 0.473170731707317 0.032258064516129 0.0536912751677852 0.031055900621118 0.327188940092166 0.441108545034642 0.433098591549296 0.0284697508896797
chr3:65342024-65342758 0.0374149659863946 0.801152737752161 0.0767634854771784 0.180497925311203 0.427230046948357 0.0909090909090909 0.890243902439024 0.848484848484849 0.191214470284238 0.159615384615385
chr3:69434713-69435841 0.0207253886010363 0.607449856733524 0.625 0.045 0.0763358778625954 0.144 0.962962962962963 0.631639722863741 0.463235294117647 0.0850439882697947
chr3:72978000-72978291 0.110344827586207 0.970588235294118 0.78125 0.469945355191257 0.628571428571429 0.166666666666667 0.921052631578947 0.971544715447154 0.898026315789474 0.713768115942029
chr3:74662661-74663259 0.214285714285714 0.223809523809524 0.764976958525346 0.191111111111111 0.294871794871795 0.418478260869565 0.0564102564102564 0.323024054982818 0.61849710982659 0.252577319587629
chr3:75834161-75834910 0.186274509803922 0.960905349794239 0.880851063829787 0.908759124087591 0.191489361702128 0.256281407035176 0.882716049382716 0.927461139896373 0.844863731656184 0.885245901639344
chr3:75899800-75900488 0.158823529411765 0.771604938271605 0.246153846153846 0.642276422764228 0.808823529411765 0.86013986013986 0.658536585365854 0.723684210526316 0.285714285714286 0.662251655629139
chr3:78393099-78393904 0.347826086956522 0.789772727272727 0.295454545454545 0.761904761904762 0.7875 0.761904761904762 0.742574257425743 0.792147806004619 0.372727272727273 0.718232044198895
chr3:87138071-87138659 0.123711340206186 0.937759336099585 0.213375796178344 0.223577235772358 0.614973262032086 0.0523560209424084 0.897810218978102 0.886792452830189 0.787878787878788 0.412280701754386
chr3:88255827-88256413 0.0121951219512195 0.965986394557823 0.777227722772277 0.935064935064935 0.987421383647799 0.829411764705882 0.989247311827957 0.960144927536232 0.486577181208054 0.957317073170732
chr3:97574431-97575233 0.0425531914893617 0.896373056994819 0.201834862385321 0.914893617021277 0.85655737704918 0.827067669172932 0.75 0.873417721518987 0.11437908496732 0.875
chr3:99980678-99982392 0 0.897905759162304 0.54275092936803 0.887755102040816 0.875420875420875 0.769230769230769 0.807086614173228 0.872159090909091 0.442084942084942 0.894736842105263
chr3:109034944-109035576 0 0.819767441860465 0.438848920863309 0.909604519774011 0.943820224719101 0.863905325443787 0.690909090909091 0.829931972789116 0.195979899497487 0.875968992248062
chr3:110607680-110608160 0.032967032967033 0.905579399141631 0.45985401459854 0.781645569620253 0.919847328244275 0.8 0.923809523809524 0.760655737704918 0.487179487179487 0.755274261603376
chr3:112118199-112119379 0.0362903225806452 0.658536585365854 0.358695652173913 0.579365079365079 0.829787234042553 0.578947368421053 0.825 0.662889518413598 0.282608695652174 0.553990610328638
chr3:112137551-112141707 0.138564273789649 0.844051446945338 0.147612156295224 0.790575916230366 0.859615384615385 0.540466392318244 0.62987012987013 0.583333333333333 0.246031746031746 0.650837988826816
chr3:112281626-112283654 0.00397614314115308 0.787061994609164 0.342528735632184 0.857831325301205 0.784461152882206 0.620947630922693 0.778125 0.827935222672065 0.405120481927711 0.855379188712522
chr3:114973595-114973768 0.05 1 0.73469387755102 0.877551020408163 0.96969696969697 0.75 0.886363636363636 0.984126984126984 0.758620689655172 1
chr3:119528430-119529375 0.131578947368421 0.830555555555556 0.0980392156862745 0.100961538461538 0.0687022900763359 0.0384615384615385 0.879166666666667 0.779047619047619 0.11400651465798 0.0432692307692308
chr3:122399230-122400610 0.115288220551378 0.433168316831683 0.0821018062397373 0.187116564417178 0.126550868486352 0.197026022304833 0.58578431372549 0.341795104261106 0.105360443622921 0.235164835164835
chr3:122640965-122641439 0.121794871794872 0.1328125 0.782051282051282 0.0815217391304348 0.236559139784946 0.0636363636363636 0.871794871794872 0.192419825072886 0.75 0.130718954248366
chr3:124304434-124305195 0.197530864197531 0.0591715976331361 0.39 0.0454545454545455 0.115384615384615 0.121212121212121 0.495934959349593 0.0522388059701493 0.360544217687075 0.118181818181818
chr3:125075832-125076480 0.0214797136038186 0.913461538461538 0.0307692307692308 0.0526315789473684 0.108597285067873 0.127906976744186 0.935251798561151 0.868292682926829 0.0849420849420849 0.0458715596330275
chr3:125676695-125677400 0.0235602094240838 0.501305483028721 0.306306306306306 0.11864406779661 0.107692307692308 0.0563380281690141 0.618181818181818 0.596649484536082 0.262910798122066 0.14468085106383
chr3:126007134-126007614 0.335483870967742 0.308056872037915 0.816793893129771 0.270161290322581 0.498245614035088 0.240223463687151 0.722627737226277 0.158836689038031 0.676113360323887 0.417989417989418
chr3:127022919-127023252 0.0410958904109589 0.835294117647059 0.0561797752808989 0.561643835616438 0.623188405797101 0.08 0.555555555555556 0.937888198757764 0.405172413793103 0.578947368421053
chr3:127056772-127057317 0.237012987012987 0.951923076923077 0.809859154929577 0.227272727272727 0.159010600706714 0.078125 0.943089430894309 0.931962025316456 0.932203389830508 0.601626016260163
chr3:127633866-127634729 0.15015015015015 0.606707317073171 0.29639175257732 0.107238605898123 0.0421836228287841 0.0842105263157895 0.963718820861678 0.74169741697417 0.434027777777778 0.17632241813602
chr3:128131251-128132002 0.516666666666667 0.212121212121212 0.78125 0.383720930232558 0.26984126984127 0.472222222222222 0.67032967032967 0.3248730964467 0.779069767441861 0.482758620689655
chr3:128198227-128201376 0.365489130434783 0.197389885807504 0.745644599303136 0.101551480959097 0.254961832061069 0.320796460176991 0.567610062893082 0.162576687116564 0.703166226912929 0.196825396825397
chr3:128212258-128215131 0.416666666666667 0.292906178489703 0.604519774011299 0.370023419203747 0.319298245614035 0.322784810126582 0.564356435643564 0.274431057563588 0.596354166666667 0.322147651006711
chr3:128722303-128723035 0.0900621118012422 0.901574803149606 0.523219814241486 0.150214592274678 0.186761229314421 0.352941176470588 0.928286852589641 0.83630289532294 0.436399217221135 0.196969696969697
chr3:128764505-128765457 0.0544412607449857 0.958677685950413 0.316593886462882 0.382045929018789 0.100456621004566 0.0394736842105263 0.925806451612903 0.937089201877934 0.160550458715596 0.595185995623632
chr3:129311923-129313181 0.331578947368421 0.314447592067989 0.731884057971015 0.252707581227437 0.192926045016077 0.3875 0.131578947368421 0.234870317002882 0.686411149825784 0.370517928286853
chr3:130466187-130467068 0.0116959064327485 0.827586206896552 0.0455764075067024 0.0514285714285714 0.158139534883721 0.0555555555555556 0.42814371257485 0.816091954022989 0.0829383886255924 0.163888888888889
chr3:131080483-131081228 0.0239043824701195 0.303921568627451 0.00847457627118644 0.0258620689655172 0.0571428571428571 0.0451977401129944 0.768211920529801 0.5 0.154838709677419 0.0931174089068826
chr3:132100690-132101439 0.269503546099291 0.216494845360825 0.357142857142857 0.700934579439252 0.807692307692308 0.734513274336283 0.7 0.3 0.415094339622642 0.756756756756757
chr3:133464842-133465469 0.0948717948717949 0.94478527607362 0.632124352331606 0.038265306122449 0.115384615384615 0.072289156626506 0.891156462585034 0.938931297709924 0.925925925925926 0.0756972111553785
chr3:134516230-134516863 0.241935483870968 0.108910891089109 0.746376811594203 0.127450980392157 0.0888888888888889 0.0526315789473684 0.347305389221557 0.0709219858156028 0.656488549618321 0.131428571428571
chr3:136579741-136580124 0.0816326530612245 0.333333333333333 0.0333333333333333 0.2 0.216666666666667 0.112676056338028 0.0597014925373134 0.279761904761905 0.0769230769230769 0.44954128440367
chr3:137478789-137481618 0.271428571428571 0.121212121212121 0.83248730964467 0.0977881257275902 0.0630407911001236 0.124711316397229 0.114492753623188 0.0589936379410064 0.738839285714286 0.0826636050516648
chr3:137488020-137489263 0.096989966555184 0.0151975683890578 0.365771812080537 0.00958466453674121 0.0222772277227723 0.0186335403726708 0.0296803652968037 0.0141766630316249 0.329639889196676 0.0217391304347826
chr3:138152713-138153170 0.0564516129032258 0.642384105960265 0.556910569105691 0.373983739837398 0.112676056338028 0.261682242990654 0.86046511627907 0.699680511182109 0.204379562043796 0.756521739130435
chr3:138655574-138656643 0.164335664335664 0.0467532467532468 0.557993730407524 0.0450236966824645 0.0140350877192982 0.0317460317460317 0.0284090909090909 0.0283400809716599 0.364864864864865 0.0527638190954774
chr3:138661317-138662698 0.25130890052356 0.155737704918033 0.470967741935484 0.190954773869347 0.0985915492957746 0.177966101694915 0.21 0.149220489977728 0.426751592356688 0.183266932270916
chr3:138679347-138679669 0.434782608695652 0.903571428571429 0.925714285714286 0.0816326530612245 0.255474452554745 0.292307692307692 0.918918918918919 0.899676375404531 0.82183908045977 0.280575539568345
chr3:146187037-146187850 0.0109489051094891 0.952380952380952 0.00956937799043062 0.0702341137123746 0.0330188679245283 0.0375 0.960431654676259 0.823170731707317 0.0576923076923077 0.102739726027397
chr3:147073370-147075686 0.217928902627512 0.0385802469135802 0.764471057884232 0.052434456928839 0.0349417637271215 0.0355731225296443 0.122599704579025 0.0222371967654987 0.592436974789916 0.0468521229868228
chr3:147076310-147077175 0.514285714285714 0.0327102803738318 0.292452830188679 0.0125786163522013 0.00980392156862745 0.0246913580246914 0.140350877192982 0.0203488372093023 0.258426966292135 0.0207253886010363
chr3:147077593-147078984 0.164179104477612 0.224719101123595 0.73728813559322 0.111498257839721 0.129251700680272 0.087248322147651 0.736641221374046 0.11036036036036 0.6 0.136363636363636
chr3:147084710-147086468 0.188679245283019 0.198473282442748 0.776785714285714 0.1484375 0.21259842519685 0.209424083769634 0.205357142857143 0.143410852713178 0.632850241545894 0.233532934131737
chr3:147088257-147091598 0.224702380952381 0.0528455284552846 0.691964285714286 0.0408415841584158 0.065359477124183 0.032258064516129 0.14572864321608 0.0436288088642659 0.558504221954162 0.0517241379310345
chr3:147092188-147094876 0.301587301587302 0.445 0.932584269662921 0.629107981220657 0.517948717948718 0.560975609756098 0.5 0.488549618320611 0.868421052631579 0.546099290780142
chr3:147096711-147098979 0.30607476635514 0.169491525423729 0.826530612244898 0.137096774193548 0.240126382306477 0.101781170483461 0.343108504398827 0.0845724907063197 0.778625954198473 0.193708609271523
chr3:147102905-147103797 0.407608695652174 0.212 0.823529411764706 0.16 0.375796178343949 0.357142857142857 0.980891719745223 0.215625 0.822857142857143 0.344444444444444
chr3:147104488-147105652 0.283333333333333 0.116129032258065 0.777777777777778 0.113095238095238 0.121359223300971 0.16875 0.911111111111111 0.141379310344828 0.676056338028169 0.14622641509434
chr3:147107716-147109080 0.25 0.0346534653465347 0.775330396475771 0.0205479452054795 0.0293501048218029 0.0144144144144144 0.492753623188406 0.0151245551601423 0.493449781659389 0.0207792207792208
chr3:147113993-147114702 0.0863636363636364 0.0152091254752852 0.203791469194313 0.00936768149882904 0.00392927308447937 0 0.848979591836735 0.0124555160142349 0.257861635220126 0.0114503816793893
chr3:147121880-147124417 0.331632653061224 0.122287968441815 0.662751677852349 0.0514511873350923 0.0712290502793296 0.0551378446115288 0.716666666666667 0.0726991492652746 0.569259962049336 0.0978441127694859
chr3:147132010-147136525 0.304347826086957 0.201067615658363 0.678294573643411 0.163090128755365 0.18048128342246 0.129230769230769 0.863523573200993 0.139872842870118 0.651785714285714 0.178147268408551
chr3:147137801-147138712 0.528888888888889 0.155080213903743 0.753424657534247 0.0531914893617021 0.080168776371308 0.0431034482758621 0.895424836601307 0.0696517412935323 0.560975609756098 0.0490196078431373
chr3:147139822-147140635 0.164794007490637 0.0225563909774436 0.356209150326797 0.0308219178082192 0.0149253731343284 0.0337837837837838 0.32258064516129 0.03125 0.191176470588235 0.0303030303030303
chr3:147998488-147998894 0.0641025641025641 0.959770114942529 0.242603550295858 0.854545454545454 0.947368421052632 0.386138613861386 0.845360824742268 0.92910447761194 0.536231884057971 0.961290322580645
chr3:152554116-152554580 0.253164556962025 0.523809523809524 0.0437158469945355 0.61 0.784090909090909 0.463636363636364 0.612068965517241 0.466442953020134 0.125 0.383116883116883
chr3:160203337-160203895 0.0790960451977401 0.873873873873874 0.353448275862069 0.672222222222222 0.286516853932584 0.318840579710145 0.923664122137405 0.822834645669291 0.27810650887574 0.782608695652174
chr3:168865881-168866453 0.114035087719298 0.0827586206896552 0.49738219895288 0.113821138211382 0.0677966101694915 0.0890052356020942 0.76056338028169 0.0729166666666667 0.36241610738255 0.0890688259109312
chr3:168960699-168962544 0.311475409836066 0.704081632653061 0.4375 0.781990521327014 0.78494623655914 0.80168776371308 0.743362831858407 0.725247524752475 0.397694524495677 0.791519434628975
chr3:169382566-169383402 0.12962962962963 0.0144927536231884 0.63855421686747 0.024390243902439 0.0602409638554217 0 0.686274509803922 0.054421768707483 0.576576576576577 0.0740740740740741
chr3:169529076-169531327 0.0200573065902579 0.525619834710744 0.186197916666667 0.351666666666667 0.354460093896714 0.303703703703704 0.893333333333333 0.582022471910112 0.272727272727273 0.418154761904762
chr3:170745776-170746645 0.139344262295082 0.291925465838509 0.316666666666667 0.198083067092652 0.181818181818182 0.13768115942029 0.914529914529915 0.466141732283465 0.336515513126492 0.259649122807018
chr3:171438107-171438367 0.0118343195266272 0.870229007633588 0.535714285714286 0.777777777777778 0.801282051282051 0.693693693693694 0.96969696969697 0.752321981424149 0.53515625 0.764912280701754
chr3:172395484-172396631 0 0.672897196261682 0.260869565217391 0.813008130081301 0.727272727272727 0.642857142857143 0.44 0.648514851485149 0.295081967213115 0.720930232558139
chr3:176037909-176040191 0.236607142857143 0.657627118644068 0.275555555555556 0.484098939929329 0.648208469055375 0.46551724137931 0.745664739884393 0.433566433566434 0.235 0.4
chr3:176079951-176080544 0.0343347639484979 0.891566265060241 0.0632411067193676 0.377358490566038 0.355263157894737 0.0823529411764706 0.878151260504202 0.91796875 0.107883817427386 0.346590909090909
chr3:179064170-179065069 0.0113636363636364 0.932539682539683 0.04 0.0177304964539007 0.0378378378378378 0.076555023923445 0.94954128440367 0.911290322580645 0.0186915887850467 0.0336391437308868
chr3:179660049-179660501 0.147239263803681 0.859649122807018 0.466666666666667 0.112426035502959 0.35 0.281045751633987 0.873563218390805 0.841708542713568 0.585034013605442 0.431297709923664
chr3:181414389-181414958 0.377483443708609 0.307692307692308 0.76219512195122 0.447916666666667 0.246268656716418 0.333333333333333 0.584070796460177 0.282051282051282 0.727272727272727 0.341968911917098
chr3:181421128-181423161 0.246724890829694 0.128010139416984 0.925531914893617 0.111975116640746 0.0927272727272727 0.105263157894737 0.451901565995526 0.0986121256391527 0.876901798063624 0.120211360634082
chr3:181440283-181442747 0.12106135986733 0.252808988764045 0.840646651270208 0.0909090909090909 0.154093097913323 0.0384615384615385 0.900212314225053 0.414825374198147 0.816348195329087 0.104238258877434
chr3:182536596-182537285 0.0244755244755245 0.863874345549738 0.232954545454545 0.844311377245509 0.624277456647399 0.383333333333333 0.951219512195122 0.858870967741935 0.25705329153605 0.902877697841727
chr3:183958944-183960177 0.0804597701149425 0.505226480836237 0.420062695924765 0.19392523364486 0.145061728395062 0.16 0.854014598540146 0.628676470588235 0.347826086956522 0.209606986899563
chr3:183993571-183994405 0.244019138755981 0.217021276595745 0.63 0.266666666666667 0.378640776699029 0.343283582089552 0.820689655172414 0.233676975945017 0.498154981549816 0.126923076923077
chr3:184208856-184209683 0.240963855421687 0.342756183745583 0.685800604229607 0.11986301369863 0.114814814814815 0.144827586206897 0.844827586206897 0.434426229508197 0.6 0.226256983240223
chr3:184281057-184281675 0.310483870967742 0.112403100775194 0.762295081967213 0.297709923664122 0.160804020100503 0.185185185185185 0.816793893129771 0.12797619047619 0.677966101694915 0.203791469194313
chr3:184971504-184972001 0.004 0.378531073446328 0.412186379928315 0.0295566502463054 0.125307125307125 0.107011070110701 0.435185185185185 0.451523545706371 0.39039039039039 0.0996563573883162
chr3:185000494-185001230 0.00298507462686567 0.0344827586206897 0.379182156133829 0.0793650793650794 0.0305084745762712 0.036144578313253 0.005 0.0495626822157434 0.565789473684211 0.0970350404312668
chr3:185544388-185544701 0.1375 0.857142857142857 0.284916201117318 0.393939393939394 0.791208791208791 0.662921348314607 0.345454545454545 0.695205479452055 0.298701298701299 0.54320987654321
chr3:186896120-186899283 0.286225402504472 0.907786885245902 0.368983957219251 0.872727272727273 0.905759162303665 0.846341463414634 0.671957671957672 0.84653961885657 0.205696202531646 0.720893141945773
chr3:191048361-191048852 0.141975308641975 0.794326241134752 0.506944444444444 0.789473684210526 0.641711229946524 0.745341614906832 0.16 0.764227642276423 0.402843601895735 0.784431137724551
chr3:192289010-192289390 0.147727272727273 0.965957446808511 0.604166666666667 0.265822784810127 0.315789473684211 0.101694915254237 0.798387096774194 0.938356164383562 0.888888888888889 0.945054945054945
chr3:192506652-192506939 0.133079847908745 0.956140350877193 0.179591836734694 0.753246753246753 0.947826086956522 0.855769230769231 0.954128440366973 0.971428571428571 0.314606741573034 0.537931034482759
chr3:193428459-193429002 0.459459459459459 0.157894736842105 0.643312101910828 0.254237288135593 0.255172413793103 0.414012738853503 0.856 0.33112582781457 0.753623188405797 0.423280423280423
chr3:194116861-194119362 0.102803738317757 0.387149917627677 0.890658174097665 0.080593849416755 0.0704022988505747 0.12753036437247 0.897795591182365 0.679158110882957 0.748124330117899 0.0741935483870968
chr3:194208087-194208634 0.00803212851405622 0.894736842105263 0.0441176470588235 0.334437086092715 0.223076923076923 0.013215859030837 0.929292929292929 0.951724137931034 0.0727969348659004 0.542372881355932
chr3:194705731-194706168 0.25 0.147368421052632 0.791666666666667 0.0857142857142857 0.116504854368932 0.0530973451327434 0.688524590163934 0.074585635359116 0.528089887640449 0.0891089108910891
chr3:195619129-195619930 0.463235294117647 0.311111111111111 0.798165137614679 0.261437908496732 0.348837209302326 0.403846153846154 0.0413223140495868 0.260416666666667 0.811764705882353 0.311111111111111
chr3:195943056-195943985 0.348122866894198 0.158536585365854 0.710843373493976 0.182926829268293 0.256410256410256 0.107692307692308 0.641304347826087 0.0828625235404896 0.602836879432624 0.146341463414634
chr3:196670871-196671783 0.0103626943005181 0.894366197183099 0.410714285714286 0.938053097345133 0.965034965034965 0.92822966507177 0.923529411764706 0.912087912087912 0.559322033898305 0.894230769230769
chr3:196693980-196695190 0.394736842105263 0.12085308056872 0.720930232558139 0.146268656716418 0.136200716845878 0.117647058823529 0.8 0.220100502512563 0.530973451327434 0.104166666666667
chr3:197266774-197267518 0.457943925233645 0.821621621621622 0.5 0.870748299319728 0.875776397515528 0.8 1 0.861111111111111 0.641304347826087 0.816326530612245
chr4:106882-107967 0.0679785330948122 0.318627450980392 0.112403100775194 0.225048923679061 0.194577352472089 0.116438356164384 0.376582278481013 0.394714407502131 0.0823045267489712 0.297587131367292
chr4:207213-207825 0.0072463768115942 0.759124087591241 0.267605633802817 0.622950819672131 0.578947368421053 0.425287356321839 0.588235294117647 0.648093841642229 0.382113821138211 0.587096774193548
chr4:235660-238461 0.274468085106383 0.793372319688109 0.422535211267606 0.6284046692607 0.869047619047619 0.574585635359116 0.780730897009967 0.756632064590542 0.354409317803661 0.81740614334471
chr4:379670-380961 0.0102739726027397 0.96046511627907 0.0742574257425743 0.312101910828025 0.444256756756757 0.145214521452145 0.919732441471572 0.934959349593496 0.0448430493273543 0.697247706422018
chr4:572105-573351 0.283464566929134 0.210714285714286 0.635135135135135 0.250909090909091 0.188311688311688 0.233766233766234 0.41340782122905 0.231974921630094 0.643724696356275 0.303249097472924
chr4:640179-640621 0.032258064516129 0.945147679324895 0.921296296296296 0.642691415313225 0.436426116838488 0.398416886543536 0.869767441860465 0.938579654510557 0.913838120104439 0.918767507002801
chr4:778662-779121 0.02 0.256972111553785 0.709677419354839 0.187074829931973 0.0982142857142857 0.187096774193548 0.649446494464945 0.277697841726619 0.571428571428571 0.20159151193634
chr4:779877-781041 0.0456026058631922 0.214285714285714 0.860576923076923 0.253086419753086 0.157232704402516 0.344961240310078 0.245614035087719 0.209923664122137 0.68 0.151162790697674
chr4:785868-786541 0.0504201680672269 0.85042735042735 0.904761904761905 0.0546875 0.094017094017094 0.169642857142857 0.881889763779528 0.759656652360515 0.848936170212766 0.133333333333333
chr4:787396-789106 0.0725995316159251 0.355555555555556 0.78169014084507 0.137745974955277 0.218518518518519 0.266666666666667 0.564625850340136 0.381455399061033 0.727554179566563 0.241758241758242
chr4:816346-816774 0.607692307692308 0.505376344086022 0.931034482758621 0.616666666666667 0.420289855072464 0.61 0.671052631578947 0.534090909090909 0.836601307189543 0.541284403669725
chr4:817832-818686 0.398373983739837 0.192307692307692 0.767295597484277 0.176100628930818 0.233532934131737 0.425 0.125 0.251396648044693 0.760330578512397 0.24
chr4:938863-939897 0.492307692307692 0.329411764705882 0.85 0.15 0.172413793103448 0.132780082987552 0.450381679389313 0.15962441314554 0.743405275779377 0.226415094339623
chr4:961274-962266 0.375757575757576 0.135384615384615 0.707253886010363 0.120614035087719 0.12639405204461 0.142857142857143 0.606617647058823 0.0945945945945946 0.633423180592992 0.0852272727272727
chr4:995519-996265 0.166172106824926 0.247956403269755 0.615646258503401 0.49814126394052 0.279569892473118 0.282051282051282 0.450867052023121 0.235294117647059 0.610932475884244 0.360902255639098
chr4:1040036-1040873 0.129411764705882 0.174418604651163 0.917647058823529 0.273972602739726 0.186311787072243 0.276190476190476 0.532608695652174 0.223140495867769 0.811881188118812 0.233552631578947
chr4:1394941-1399897 0.268831168831169 0.476190476190476 0.930465949820789 0.184979137691238 0.14349593495935 0.14954954954955 0.477720964207451 0.473184121621622 0.905660377358491 0.173480662983425
chr4:1404925-1408027 0.220779220779221 0.429223744292237 0.738241308793456 0.532786885245902 0.41 0.514204545454545 0.513824884792627 0.468729427254773 0.724832214765101 0.494402985074627
chr4:1558319-1558778 0.215686274509804 0.351851851851852 0.916201117318436 0.233333333333333 0.426229508196721 0.259259259259259 0.393700787401575 0.365248226950355 0.898089171974522 0.299363057324841
chr4:1651739-1651797 0.28 1 1 0.9 0.615384615384615 0.473684210526316 0.666666666666667 0.909090909090909 NA 1
chr4:1765091-1765585 0.327868852459016 0.515527950310559 0.933962264150943 0.459459459459459 0.39010989010989 0.684210526315789 0.410596026490066 0.43956043956044 0.929133858267717 0.691056910569106
chr4:1769949-1770627 0.424778761061947 0.327160493827161 0.691919191919192 0.510752688172043 0.292682926829268 0.308411214953271 0.810526315789474 0.195054945054945 0.672839506172839 0.347560975609756
chr4:2366432-2367044 0.339506172839506 0.954314720812183 0.9453125 0.536082474226804 0.423728813559322 0.18413597733711 0.928571428571429 0.933554817275748 0.958677685950413 0.941780821917808
chr4:3043148-3043992 0.337078651685393 0.89 0.882352941176471 0.104529616724739 0.125 0.126050420168067 0.773809523809524 0.706140350877193 0.857558139534884 0.248803827751196
chr4:3239254-3240159 0.293023255813953 0.200980392156863 0.679775280898876 0.345323741007194 0.251141552511416 0.503846153846154 0.91703056768559 0.421455938697318 0.726190476190476 0.52212389380531
chr4:3310677-3311811 0.393203883495146 0.114942528735632 0.760975609756098 0.154574132492114 0.309677419354839 0.554744525547445 0.934959349593496 0.406593406593407 0.776041666666667 0.1
chr4:3372060-3373871 0.515406162464986 0.0957446808510638 0.7828418230563 0.138157894736842 0.133187772925764 0.196629213483146 0.72680412371134 0.168650793650794 0.699115044247788 0.214408233276158
chr4:3389712-3391287 0.430894308943089 0.6 0.91578947368421 0.433234421364985 0.472222222222222 0.626666666666667 0.12 0.470363288718929 0.816568047337278 0.498550724637681
chr4:3464702-3465458 0.490566037735849 0.127272727272727 0.744525547445255 0.130597014925373 0.0543933054393305 0.198979591836735 0.0654205607476635 0.115658362989324 0.783606557377049 0.209183673469388
chr4:3705328-3705913 0.440993788819876 0.303482587064677 0.728476821192053 0.394366197183099 0.37219730941704 0.28169014084507 0.171428571428571 0.307692307692308 0.805970149253731 0.307017543859649
chr4:3725868-3727613 0.35952380952381 0.145418326693227 0.826210826210826 0.106666666666667 0.102685624012638 0.127906976744186 0.0566037735849057 0.0481189851268591 0.83984375 0.106694560669456
chr4:3745644-3748038 0.23021582733813 0.366261398176292 0.637450199203187 0.405673758865248 0.512518409425626 0.520628683693517 0.479779411764706 0.425623387790198 0.698064516129032 0.505507955936353
chr4:3836122-3838343 0.154340836012862 0.273159144893112 0.580865603644647 0.501587301587302 0.547314578005115 0.590909090909091 0.296028880866426 0.358008075370121 0.594520547945205 0.423180592991914
chr4:4229310-4229883 0.0714285714285714 0.474226804123711 0.431818181818182 0.16289592760181 0.122340425531915 0.14 0.870588235294118 0.303462321792261 0.335593220338983 0.117647058823529
chr4:4642530-4643477 0.298507462686567 0.306532663316583 0.6875 0.401360544217687 0.32258064516129 0.3125 0.694656488549618 0.323788546255507 0.649789029535865 0.338235294117647
chr4:6247000-6247640 0.122222222222222 0.891089108910891 0.198697068403909 0.343333333333333 0.204545454545455 0.119047619047619 0.864686468646865 0.899671052631579 0.19620253164557 0.208510638297872
chr4:6310716-6311306 0.0480769230769231 0.929203539823009 0.572815533980582 0.0637450199203187 0.0068649885583524 0 0.936842105263158 0.950928381962865 0.554517133956386 0.526315789473684
chr4:6381525-6381966 0.511627906976744 0.318181818181818 0.764705882352941 0.318840579710145 0.246753246753247 0.376068376068376 0.262295081967213 0.266990291262136 0.819148936170213 0.428571428571429
chr4:6665698-6666649 0.0720338983050847 0.914835164835165 0.918367346938776 0.308008213552361 0.169260700389105 0.127717391304348 0.927966101694915 0.944501541623844 0.78876404494382 0.587719298245614
chr4:7415817-7417147 0.4 0.302469135802469 0.712041884816754 0.33596837944664 0.252336448598131 0.425454545454545 0.53757225433526 0.294117647058824 0.725563909774436 0.267924528301887
chr4:7474151-7474587 0.557823129251701 0.333333333333333 0.725738396624473 0.337448559670782 0.419161676646707 0.402985074626866 0.180952380952381 0.34765625 0.754385964912281 0.431192660550459
chr4:8081886-8082515 0.465116279069767 0.190789473684211 0.726495726495726 0.4625 0.402173913043478 0.36231884057971 0.302752293577982 0.340080971659919 0.735849056603774 0.25
chr4:8582897-8583397 0.123711340206186 0.908163265306122 0.838297872340426 0.226148409893993 0.451282051282051 0.189189189189189 0.941489361702128 0.909390444810544 0.772388059701492 0.310606060606061
chr4:8856313-8857178 0.549019607843137 0.24025974025974 0.657894736842105 0.175324675324675 0.166666666666667 0.313253012048193 0.09375 0.21304347826087 0.678571428571429 0.245762711864407
chr4:8864902-8869027 0.54531490015361 0.223684210526316 0.814407814407814 0.161572052401747 0.174721189591078 0.191071428571429 0.172905525846702 0.187731359069276 0.724053724053724 0.16588785046729
chr4:8870240-8871912 0.476793248945148 0.180952380952381 0.757692307692308 0.164750957854406 0.117424242424242 0.103448275862069 0.148698884758364 0.147798742138365 0.671875 0.187096774193548
chr4:8875359-8880909 0.451871657754011 0.223140495867769 0.704375667022412 0.213675213675214 0.156626506024096 0.133620689655172 0.193158953722334 0.187637161667886 0.600869565217391 0.185807656395892
chr4:8890547-8893504 0.408679927667269 0.426356589147287 0.825852782764811 0.316742081447964 0.286666666666667 0.233766233766234 0.162162162162162 0.355411954765751 0.762652705061082 0.41015625
chr4:8965042-8966259 0.305054151624549 0.761702127659574 0.926605504587156 0.497737556561086 0.294685990338164 0.317518248175182 0.31104199066874 0.54030115146147 0.879931389365352 0.653379549393414
chr4:9002503-9003346 0.232472324723247 0.753012048192771 0.798927613941019 0.485714285714286 0.31331592689295 0.164383561643836 0.202898550724638 0.551792828685259 0.822784810126582 0.624505928853755
chr4:9154055-9155596 0.0348525469168901 0.761120263591433 0.87891156462585 0.587641866330391 0.219667943805875 0.0625 0.176776429809359 0.655966081162932 0.856256463288521 0.683950617283951
chr4:9497105-9497273 0.288888888888889 0.316666666666667 0.107142857142857 0.22 0 0 0.321428571428571 0.230769230769231 0.12 0.185185185185185
chr4:13524326-13532683 0.474178403755869 0.657670454545455 0.182565038795071 0.0674793208532869 0.0554347826086957 0.143266475644699 0.823174080175728 0.740885735258136 0.144846796657382 0.0636012032660077
chr4:15704429-15705041 0.0413223140495868 0.808823529411765 0.0774193548387097 0.0495049504950495 0.0517241379310345 0.0860215053763441 0.974522292993631 0.948006932409012 0.0606860158311346 0.126315789473684
chr4:19430796-19431754 0.0985915492957746 0.864864864864865 0.358490566037736 0.766666666666667 0.759036144578313 0.645833333333333 0.682926829268293 0.839160839160839 0.384615384615385 0.813725490196078
chr4:23890464-23891529 0.101796407185629 0.143497757847534 0.616666666666667 0.15668202764977 0.357142857142857 0.373417721518987 0.032520325203252 0.239808153477218 0.594142259414226 0.183544303797468
chr4:25245855-25247172 0.511784511784512 0.727272727272727 0.603448275862069 0.778801843317972 0.93298969072165 0.981707317073171 0.963768115942029 0.708333333333333 0.606481481481482 0.791489361702128
chr4:25315136-25315597 0.0185185185185185 0.736196319018405 0.393258426966292 0.850467289719626 0.242857142857143 0.381443298969072 0.536912751677852 0.732970027247956 0.574162679425837 0.591954022988506
chr4:26301194-26302785 0.0276243093922652 0.609929078014184 0.369369369369369 0.610778443113772 0.673366834170854 0.604790419161677 0.891472868217054 0.595419847328244 0.298192771084337 0.61890243902439
chr4:26324660-26325887 0.0636942675159236 0.790419161676647 0.503267973856209 0.828947368421053 0.861111111111111 0.859259259259259 0.694736842105263 0.796491228070175 0.46969696969697 0.787330316742081
chr4:26361084-26361433 0.0939226519337017 0.950704225352113 0.576923076923077 0.916279069767442 0.959459459459459 0.784313725490196 0.911845730027548 0.813953488372093 0.383458646616541 0.920168067226891
chr4:28118721-28119289 0.0237154150197628 0.756944444444444 0.0465116279069767 0.783699059561129 0.804878048780488 0.988095238095238 0.970873786407767 0.927152317880795 0.0789473684210526 0.18
chr4:31997710-31998495 0.130769230769231 0.955665024630542 0.0567375886524823 0.696551724137931 0.955223880597015 0.922413793103448 0.915254237288136 0.939393939393939 0.150406504065041 0.330188679245283
chr4:32717712-32718468 0.25531914893617 0.957671957671958 0.117977528089888 0.986559139784946 0.974358974358974 0.973821989528796 0.855769230769231 0.916666666666667 0.421052631578947 0.967532467532468
chr4:33256690-33257666 0.0746268656716418 0.960674157303371 0.714285714285714 0.910891089108911 0.958333333333333 0.963114754098361 0.887755102040816 0.949275362318841 0.49236641221374 0.947368421052632
chr4:37390565-37391613 0.224137931034483 0.638655462184874 0.37037037037037 0.509803921568627 0.515384615384615 0.612612612612613 0.482758620689655 0.577092511013216 0.273255813953488 0.589041095890411
chr4:39448549-39449514 0.0294117647058824 0.301932367149758 0.107142857142857 0.156028368794326 0.159863945578231 0.405405405405405 0.818815331010453 0.477011494252874 0.143617021276596 0.185567010309278
chr4:41615510-41615791 0.310344827586207 0.275862068965517 0.684210526315789 0.171428571428571 0.108108108108108 0.236363636363636 0.0470588235294118 0.153203342618384 0.485981308411215 0.202247191011236
chr4:41875875-41880150 0.394904458598726 0.344230769230769 0.804526748971193 0.39832285115304 0.308529945553539 0.372031662269129 0.435244161358811 0.313296903460838 0.625649913344887 0.390822784810127
chr4:43132331-43133042 0.311111111111111 0.739130434782609 0.333333333333333 0.733333333333333 0.546666666666667 0.745901639344262 0.326732673267327 0.701030927835051 0.326797385620915 0.672316384180791
chr4:54962404-54965210 0.316546762589928 0.214285714285714 0.681967213114754 0.131487889273356 0.136842105263158 0.206642066420664 0.34020618556701 0.114503816793893 0.629213483146067 0.162790697674419
chr4:56659488-56660545 0.143382352941176 0.938718662952646 0.504918032786885 0.414948453608247 0.376558603491272 0.234567901234568 0.848148148148148 0.942735042735043 0.634146341463415 0.6575
chr4:62632766-62633285 0.509803921568627 0.291666666666667 0.793478260869565 0.1625 0.348484848484849 0.483870967741935 0.51685393258427 0.262626262626263 0.75 0.25
chr4:63682387-63682601 0.00416666666666667 0.982857142857143 0.412698412698413 0.781818181818182 0.963302752293578 0.303571428571429 0.939655172413793 0.91740412979351 0.404624277456647 0.949367088607595
chr4:68311717-68311995 0.102857142857143 0.943396226415094 0.686046511627907 0.747081712062257 0.358974358974359 0.161290322580645 0.955223880597015 0.961538461538462 0.935643564356436 0.877697841726619
chr4:72897633-72898383 0.0594059405940594 0.797709923664122 0.0361990950226244 0.0614754098360656 0.0636704119850187 0.0451977401129944 0.5 0.526315789473684 0.158730158730159 0.0989761092150171
chr4:75850837-75851364 0.204081632653061 0.944444444444444 0.72972972972973 0.808823529411765 0.895522388059702 0.898305084745763 0.602941176470588 0.926605504587156 0.731707317073171 0.904761904761905
chr4:77154256-77155782 0.0111731843575419 0.840277777777778 0.475524475524476 0.682352941176471 0.832432432432432 0.68609865470852 0.663461538461538 0.731903485254692 0.44949494949495 0.729957805907173
chr4:77342041-77342521 0.319018404907975 0.945017182130584 0.400485436893204 0.320512820512821 0.198924731182796 0.408163265306122 0.952662721893491 0.971030042918455 0.724935732647815 0.981395348837209
chr4:77788863-77789900 0.0072463768115942 0.751677852348993 0.307086614173228 0.726415094339623 0.7421875 0.810126582278481 0.803921568627451 0.837333333333333 0.392561983471074 0.767634854771784
chr4:82074836-82075262 0 0.846153846153846 0.384615384615385 0.764397905759162 0.894736842105263 0.613496932515337 0.653543307086614 0.744807121661721 0.275675675675676 0.684466019417476
chr4:85401326-85402269 0.394648829431438 0.193877551020408 0.6125 0.281553398058252 0.313186813186813 0.328205128205128 0.351758793969849 0.285024154589372 0.532423208191126 0.274436090225564
chr4:85404477-85405907 0.240963855421687 0.174672489082969 0.65 0.120204603580563 0.131707317073171 0.137614678899083 0.806962025316456 0.246421267893661 0.450847457627119 0.148888888888889
chr4:86049699-86050286 0.0367647058823529 0.721153846153846 0.383838383838384 0.509677419354839 0.759493670886076 0.880952380952381 0.510204081632653 0.744769874476987 0.291666666666667 0.823529411764706
chr4:87931858-87933137 0.049079754601227 0.757847533632287 0.358778625954198 0.595 0.687150837988827 0.702127659574468 0.615384615384615 0.711297071129707 0.338235294117647 0.696356275303644
chr4:88142245-88142540 0.0194174757281553 0.676470588235294 0.175925925925926 0.709090909090909 0.604166666666667 0.123595505617978 0.880952380952381 0.752136752136752 0.0567375886524823 0.856164383561644
chr4:89618287-89619236 0.0288808664259928 0.969444444444444 0.334851936218679 0.0928270042194093 0.0418006430868167 0.0597826086956522 0.949579831932773 0.923756906077348 0.512261580381471 0.543429844097996
chr4:92544199-92548711 0.502183406113537 0.545454545454545 0.107604017216643 0.776642335766423 0.795454545454545 0.584086799276673 0.574898785425101 0.378079864061172 0.136020151133501 0.593484419263456
chr4:93362066-93364788 0.0705521472392638 0.8475935828877 0.0956937799043062 0.764601769911504 0.878706199460916 0.716049382716049 0.561712846347607 0.676866585067319 0.177737881508079 0.505070993914807
chr4:98824693-98825229 0.0431654676258993 0.829268292682927 0.414285714285714 0.880952380952381 0.841666666666667 0.903614457831325 0.348314606741573 0.804469273743017 0.38 0.734265734265734
chr4:104640322-104641838 0.310144927536232 0.602173913043478 0.0385487528344671 0.254901960784314 0.118997912317328 0.0821917808219178 0.399497487437186 0.614532019704433 0.0879396984924623 0.566350710900474
chr4:104916097-104916461 0.0710659898477157 0.959731543624161 0.397058823529412 0.939130434782609 0.92 0.552238805970149 0.879032258064516 0.922839506172839 0.15234375 0.93801652892562
chr4:106080431-106082093 0.0183908045977011 0.730978260869565 0.306397306397306 0.574534161490683 0.581818181818182 0.307228915662651 0.859848484848485 0.594771241830065 0.373913043478261 0.857938718662953
chr4:107446537-107447081 0.0508474576271186 0.981818181818182 0.421686746987952 0.944444444444444 0.673758865248227 0.790697674418605 0.927536231884058 0.970350404312669 0.723076923076923 0.954198473282443
chr4:111531253-111534481 0.216666666666667 0.188834154351396 0.902137232845894 0.0744416873449131 0.0597322348094748 0.0276073619631902 0.913892078071183 0.568932038834951 0.808809746954077 0.0680473372781065
chr4:111538225-111538936 0.308943089430894 0.183673469387755 0.8 0.111111111111111 0.198347107438017 0.177570093457944 0.914893617021277 0.189944134078212 0.64021164021164 0.166666666666667
chr4:111545770-111548177 0.274074074074074 0.138235294117647 0.438095238095238 0.106918238993711 0.109195402298851 0.132013201320132 0.710227272727273 0.0805970149253731 0.547297297297297 0.155080213903743
chr4:119186564-119187096 0.0144404332129964 0.767123287671233 0.158536585365854 0.0850340136054422 0.224839400428266 0.0609756097560976 0.950738916256158 0.919148936170213 0.0732758620689655 0.0935672514619883
chr4:119252609-119253014 0.175824175824176 0.985915492957746 0.636363636363636 0.859154929577465 0.962962962962963 0.876923076923077 0.757575757575758 0.920289855072464 0.625 0.857142857142857
chr4:120914830-120920716 0.129151291512915 0.882687927107061 0.165706051873199 0.888 0.932599724896836 0.807888040712468 0.574314574314574 0.639945652173913 0.17722681359045 0.84841628959276
chr4:126443916-126444663 0 0.922535211267606 0.580246913580247 0.890804597701149 0.884816753926702 0.854014598540146 0.865979381443299 0.857677902621723 0.679324894514768 0.881294964028777
chr4:126482757-126483558 0.137096774193548 0.876543209876543 0.611510791366906 0.933333333333333 0.915584415584416 0.914893617021277 0.827338129496403 0.912727272727273 0.573839662447257 0.865384615384615
chr4:138341735-138342510 0.216535433070866 0.789473684210526 0.166666666666667 0.675471698113208 0.988700564971751 0.947368421052632 0.97979797979798 0.879271070615034 0.191780821917808 0.310185185185185
chr4:139894700-139895507 0.0261780104712042 0.514285714285714 0.15625 0.4 0.539130434782609 0.393617021276596 0.2 0.36875 0.116666666666667 0.401041666666667
chr4:140079133-140081363 0.0368421052631579 0.686915887850467 0.3515625 0.615384615384615 0.723684210526316 0.612107623318386 0.834710743801653 0.614569536423841 0.302120141342756 0.515370705244123
chr4:141500043-141500775 0.178294573643411 0.740932642487047 0.613636363636364 0.442922374429224 0.223214285714286 0.157303370786517 0.870813397129187 0.862857142857143 0.716535433070866 0.653179190751445
chr4:144480498-144480946 0.0409638554216867 0.738292011019284 0.114285714285714 0.0903954802259887 0.107936507936508 0.13953488372093 0.978056426332288 0.843661971830986 0.123376623376623 0.134426229508197
chr4:144833067-144833511 0.0629370629370629 0.95609756097561 0.220394736842105 0.177685950413223 0.139175257731959 0.103942652329749 0.849514563106796 0.957333333333333 0.238095238095238 0.561247216035635
chr4:147555214-147556061 0.0967741935483871 0.125925925925926 0.536585365853659 0.138613861386139 0.0967741935483871 0.0446428571428571 0.459677419354839 0.121621621621622 0.479041916167665 0.11864406779661
chr4:153729822-153730688 0.0307692307692308 0.891472868217054 0.260504201680672 0.837037037037037 0.735849056603774 0.801418439716312 0.789473684210526 0.788135593220339 0.196078431372549 0.841269841269841
chr4:155253943-155254602 0.05 0.96969696969697 0.145251396648045 0.0647773279352227 0.0955882352941176 0.0913978494623656 0.9064039408867 0.857954545454545 0.269794721407625 0.103448275862069
chr4:155411279-155411955 0.0284629981024668 0.409448818897638 0.122767857142857 0.41304347826087 0.177272727272727 0.0949367088607595 0.739449541284404 0.666172106824926 0.0807799442896936 0.177339901477833
chr4:155702713-155703229 0.17910447761194 0.953846153846154 0.588235294117647 0.8 0.9125 0.467889908256881 0.910931174089069 0.935205183585313 0.601208459214502 0.917948717948718
chr4:161046941-161047351 0.0189873417721519 0.960199004975124 0.5 0.929961089494163 0.92156862745098 0.815789473684211 0.903846153846154 0.842105263157895 0.61576354679803 0.875
chr4:165898248-165899108 0.0419161676646707 0.535315985130111 0.604651162790698 0.135416666666667 0.234567901234568 0.155844155844156 0.432900432900433 0.726495726495726 0.813432835820896 0.0481283422459893
chr4:167636521-167642546 0.39469320066335 0.873831775700935 0.176557863501484 0.877914951989026 0.893682588597843 0.836195508586526 0.72147001934236 0.693376941946034 0.200680272108844 0.724941724941725
chr4:169991335-169992226 0.0342465753424658 0.574074074074074 0.169642857142857 0.631944444444444 0.64 0.577464788732394 0.261146496815287 0.581683168316832 0.245535714285714 0.5625
chr4:170695838-170696675 0.048951048951049 0.8075 0.174311926605505 0.188811188811189 0.136986301369863 0.104046242774566 0.87012987012987 0.85036496350365 0.157706093189964 0.387218045112782
chr4:171012228-171012535 0.386363636363636 0.605042016806723 0.695652173913043 0.908045977011494 0.966666666666667 0.961538461538462 0.595744680851064 0.269076305220884 0.387096774193548 0.854368932038835
chr4:171709739-171710093 0 0.626086956521739 0.212962962962963 0.778947368421053 0.859154929577465 0.64 0.760869565217391 0.645161290322581 0.211428571428571 0.626373626373626
chr4:174421693-174421754 0.647058823529412 0 0 0 0.333333333333333 0.238095238095238 1 0.0344827586206897 0.214285714285714 0.0222222222222222
chr4:174423039-174425206 0.423913043478261 0.0775401069518717 0.328267477203647 0.0849673202614379 0.222627737226277 0.327868852459016 0.720647773279352 0.0727023319615912 0.244776119402985 0.0901856763925729
chr4:175322144-175322849 0.0582010582010582 0.877828054298643 0.297752808988764 0.801526717557252 0.779661016949153 0.751592356687898 0.788732394366197 0.800751879699248 0.230088495575221 0.804979253112033
chr4:178366046-178366896 0.015625 0.898601398601399 0.32258064516129 0.903225806451613 0.885869565217391 0.963302752293578 0.989247311827957 0.876543209876543 0.189591078066914 0.865217391304348
chr4:184430621-184430879 0.00840336134453781 0.947368421052632 0.515789473684211 0.904255319148936 0.909090909090909 0.866666666666667 0.934210526315789 0.976973684210526 0.422680412371134 0.885714285714286
chr4:184679532-184680112 0.344086021505376 0.0823045267489712 0.514492753623188 0.122549019607843 0.0991735537190083 0.064327485380117 0.53921568627451 0.104950495049505 0.40893470790378 0.11864406779661
chr4:184720418-184722085 0.25089605734767 0.387387387387387 0.76271186440678 0.37797619047619 0.429133858267717 0.405511811023622 0.467320261437909 0.382022471910112 0.718004338394794 0.468871595330739
chr4:184866742-184867120 0.188034188034188 0.83125 0.46 0.808 0.877049180327869 0.738372093023256 0.708108108108108 0.871681415929204 0.497326203208556 0.803921568627451
chr4:185934979-185936575 0.552023121387283 0.364963503649635 0.70952380952381 0.273584905660377 0.363636363636364 0.431034482758621 0.425287356321839 0.29038854805726 0.689759036144578 0.402730375426621
chr4:186559927-186560459 0.0364963503649635 0.558823529411765 0.875 0.658031088082902 0.827044025157233 0.0128205128205128 0.961748633879781 0.431235431235431 0.844444444444444 0.579787234042553
chr4:188426164-188427327 0.227920227920228 0.957264957264957 0.197183098591549 0.710280373831776 0.670731707317073 0.550135501355014 0.932367149758454 0.925561797752809 0.265193370165746 0.48936170212766
chr4:189203610-189204308 0.0991735537190083 0.522988505747126 0.0398009950248756 0.0202898550724638 0.0349344978165939 0.0239234449760766 0.872093023255814 0.436758893280632 0.102040816326531 0.0915032679738562
chr4:190421658-190422896 0.209677419354839 0.675595238095238 0.91566265060241 0.649193548387097 0.709016393442623 0.821428571428571 0.305309734513274 0.59338061465721 0.886446886446886 0.649789029535865
chr4:190712442-190713098 0.264150943396226 0.614035087719298 0.96551724137931 0.76056338028169 0.818181818181818 0.947368421052632 0.380952380952381 0.642857142857143 0.912087912087912 0.828828828828829
chr4:190934815-190945496 0.23841059602649 0.871635610766046 0.165552497050727 0.225037257824143 0.274349442379182 0.20010055304173 0.784825870646766 0.888541123282907 0.319947209653092 0.332198774676651
chr4:190962070-190963054 0.0789473684210526 0.917647058823529 0.388297872340426 0.869209809264305 0.795 0.660194174757282 0.842424242424242 0.921615201900237 0.440816326530612 0.644736842105263
chr5:50750-52563 0.115032679738562 0.611751152073733 0.224568138195777 0.633333333333333 0.895833333333333 0.873544093178037 0.847980997624703 0.592088998763906 0.240963855421687 0.281081081081081
chr5:399781-400555 0.54071661237785 0.196581196581197 0.764940239043825 0.0967741935483871 0.161731207289294 0.105691056910569 0.0311111111111111 0.147230320699708 0.888513513513513 0.195804195804196
chr5:475439-476555 0.517241379310345 0.351063829787234 0.818681318681319 0.400862068965517 0.684014869888476 0.626016260162602 0.763636363636364 0.431372549019608 0.753731343283582 0.3584229390681
chr5:491023-495556 0.608058608058608 0.223776223776224 0.848560700876095 0.16380655226209 0.577075098814229 0.744038155802862 0.673539518900344 0.402946273830156 0.884940778341794 0.228915662650602
chr5:496058-498210 0.48 0.313868613138686 0.874186550976139 0.283482142857143 0.552919708029197 0.507972665148064 0.67175572519084 0.404624277456647 0.852791878172589 0.286713286713287
chr5:504318-506769 0.61747572815534 0.106813996316759 0.873711340206186 0.0746268656716418 0.329787234042553 0.565714285714286 0.622699386503067 0.246588693957115 0.841517857142857 0.101382488479263
chr5:521782-523680 0.0958904109589041 0.384615384615385 0.820652173913043 0.30398322851153 0.504761904761905 0.398268398268398 0.357859531772575 0.40819209039548 0.862470862470862 0.37752808988764
chr5:524823-526491 0.347222222222222 0.386792452830189 0.831683168316832 0.207943925233645 0.235807860262009 0.361111111111111 0.450819672131148 0.298927613941019 0.815384615384615 0.21474358974359
chr5:528222-529554 0.186991869918699 0.749287749287749 0.761038961038961 0.156462585034014 0.225806451612903 0.15625 0.784741144414169 0.569602272727273 0.83111954459203 0.1455525606469
chr5:530647-531344 0.601973684210526 0.850439882697947 0.888324873096447 0.580882352941177 0.847457627118644 0.843373493975904 0.77511961722488 0.865429234338747 0.873015873015873 0.569131832797428
chr5:727328-727549 0.326315789473684 0.19047619047619 0.621052631578947 0.22680412371134 0.295454545454545 0.223684210526316 0.290322580645161 0.246753246753247 0.571428571428571 0.266666666666667
chr5:783064-784178 0.041044776119403 0.104904632152589 0.456647398843931 0.0723981900452489 0.0700808625336927 0.108433734939759 0.110552763819095 0.0741410488245931 0.332167832167832 0.139219015280136
chr5:926770-927334 0.168421052631579 0.0779220779220779 0.484304932735426 0.05859375 0.0640394088669951 0.0866666666666667 0.857142857142857 0.106090373280943 0.353591160220994 0.0882352941176471
chr5:946202-946858 0.43801652892562 0.363636363636364 0.822695035460993 0.339285714285714 0.420765027322404 0.440677966101695 0 0.28486646884273 0.851190476190476 0.327160493827161
chr5:1140409-1140764 0.209677419354839 0.41 0.89010989010989 0.592592592592593 0.425287356321839 0.416666666666667 0.444444444444444 0.342105263157895 0.780821917808219 0.529411764705882
chr5:1155165-1155562 0.135714285714286 0.184 0.590604026845638 0.25668449197861 0.285714285714286 0.333333333333333 0.104166666666667 0.289308176100629 0.584905660377358 0.309210526315789
chr5:1167833-1168350 0.288135593220339 0.202127659574468 0.8875 0.279661016949153 0.299212598425197 0.275 0.107692307692308 0.220735785953177 0.834586466165414 0.209876543209877
chr5:1218023-1218335 0.823529411764706 0.346153846153846 0.914893617021277 0.446153846153846 0.535211267605634 0.62 0.169811320754717 0.531468531468531 0.909090909090909 0.466666666666667
chr5:1245976-1246384 0.558139534883721 0.934782608695652 0.955752212389381 0.945945945945946 0.60952380952381 0.457943925233645 0.905882352941176 0.915555555555556 0.973856209150327 0.928571428571429
chr5:1386678-1387137 0.313559322033898 0.331034482758621 0.705882352941177 0.274193548387097 0.330434782608696 0.36283185840708 0.262820512820513 0.3 0.669491525423729 0.302752293577982
chr5:1552950-1553051 0.617647058823529 0.981132075471698 0.962962962962963 0.763157894736842 0.936170212765957 1 0.133333333333333 0.957894736842105 0.941176470588235 0.767857142857143
chr5:1607239-1607645 0.564102564102564 0.37 0.7 0.279411764705882 0.306122448979592 0.405797101449275 0.625 0.380952380952381 0.769230769230769 0.567901234567901
chr5:1653379-1653900 0.333333333333333 0.24 0.757575757575758 0.180851063829787 0.199074074074074 0.254545454545455 0.536363636363636 0.167173252279635 0.794642857142857 0.141666666666667
chr5:1668179-1668928 0.49079754601227 0.193548387096774 0.425233644859813 0.122994652406417 0.270588235294118 0.3125 0.244094488188976 0.207792207792208 0.662337662337662 0.284313725490196
chr5:1672593-1673672 0.472677595628415 0.322815533980583 0.884169884169884 0.282474226804124 0.427937915742794 0.568376068376068 0.493103448275862 0.357798165137615 0.812332439678284 0.487378640776699
chr5:1725296-1726111 0.137651821862348 0.321782178217822 0.781512605042017 0.528089887640449 0.582857142857143 0.573033707865168 0.622754491017964 0.474489795918367 0.773662551440329 0.389908256880734
chr5:1850798-1852804 0.476459510357815 0.216599190283401 0.507894736842105 0.0759075907590759 0.0819672131147541 0.0911602209944751 0.390243902439024 0.152753108348135 0.618249534450652 0.169164882226981
chr5:1857179-1857828 0.75609756097561 0.909407665505226 0.939393939393939 0.462616822429907 0.397727272727273 0.487012987012987 0.936170212765957 0.783369803063457 0.936363636363636 0.922330097087379
chr5:1867028-1868444 0.53515625 0.418994413407821 0.909090909090909 0.267123287671233 0.408163265306122 0.607476635514019 0.766990291262136 0.531760435571688 0.876876876876877 0.606694560669456
chr5:1877371-1881090 0.235737351991389 0.0612612612612613 0.896718146718147 0.0661337209302326 0.0657894736842105 0.0423892100192678 0.182228915662651 0.088869715271786 0.859775641025641 0.0839100346020761
chr5:1885174-1886259 0.4375 0.0465587044534413 0.332344213649852 0.0222222222222222 0.0792452830188679 0.0169491525423729 0.146981627296588 0.0242130750605327 0.23828125 0.037344398340249
chr5:2740746-2744293 0.25261780104712 0.0780619111709287 0.576 0.0686274509803922 0.0812294182217344 0.0787671232876712 0.53968253968254 0.0586011342155009 0.477765108323831 0.0787037037037037
chr5:2748308-2749655 0.0525502318392581 0.900398406374502 0.152815013404826 0.310614525139665 0.480857580398162 0.222222222222222 0.926020408163265 0.823163138231631 0.137476459510358 0.417840375586854
chr5:2757568-2758796 0.445454545454545 0.170731707317073 0.59622641509434 0.139194139194139 0.0850340136054422 0.184466019417476 0.365019011406844 0.163511187607573 0.686567164179104 0.185897435897436
chr5:3116226-3116754 0.345454545454545 0.0707070707070707 0.74025974025974 0.105660377358491 0.32258064516129 0.34375 0.682692307692308 0.142857142857143 0.705426356589147 0.209580838323353
chr5:3119862-3121752 0.474789915966387 0.277602523659306 0.805309734513274 0.263779527559055 0.452674897119342 0.577272727272727 0.671732522796353 0.173601147776184 0.664835164835165 0.339805825242718
chr5:3196000-3198751 0.212903225806452 0.237623762376238 0.592814371257485 0.25187969924812 0.347736625514403 0.275574112734864 0.254452926208651 0.272727272727273 0.504655493482309 0.399345335515548
chr5:3592121-3594063 0.394557823129252 0.151020408163265 0.483282674772036 0.0916666666666667 0.147909967845659 0.0918918918918919 0.124555160142349 0.0697674418604651 0.519402985074627 0.130434782608696
chr5:3599193-3600501 0.0681362725450902 0.0263157894736842 0.638580931263858 0.0196428571428571 0.011744966442953 0.0300429184549356 0.204545454545455 0.016141429669485 0.519607843137255 0.0192307692307692
chr5:3601269-3602717 0.110787172011662 0.0467625899280576 0.658536585365854 0.0168350168350168 0.037593984962406 0.0303030303030303 0.0476190476190476 0.0424646128226478 0.411764705882353 0.0432692307692308
chr5:3606352-3607249 0.25531914893617 0.0212765957446809 0.810276679841897 0.01875 0.0785498489425982 0.0797101449275362 0.30718954248366 0.0401785714285714 0.787965616045845 0.0682730923694779
chr5:5139189-5139626 0.205607476635514 0.785425101214575 0.60377358490566 0.711382113821138 0.875 0.644444444444444 0.770491803278688 0.77257525083612 0.381818181818182 0.885245901639344
chr5:6449866-6450900 0.255813953488372 0.128654970760234 0.515923566878981 0.07 0.0578947368421053 0.151832460732984 0.0859375 0.0994475138121547 0.558441558441558 0.214953271028037
chr5:6491802-6492267 0.337278106508876 0.16734693877551 0.613138686131387 0.307692307692308 0.152671755725191 0.239130434782609 0.657142857142857 0.254966887417219 0.622641509433962 0.207792207792208
chr5:7289684-7290139 0 0.963235294117647 0.27741935483871 0.956349206349206 0.95679012345679 0.682539682539683 0.918918918918919 0.955752212389381 0.47463768115942 0.94
chr5:8457433-8458461 0.112970711297071 0.930894308943089 0.258373205741627 0.44404973357016 0.230588235294118 0.131111111111111 0.918848167539267 0.969072164948454 0.313432835820896 0.910958904109589
chr5:10649381-10650457 0.0141643059490085 0.792517006802721 0.30188679245283 0.130990415335463 0.238670694864048 0.0833333333333333 0.256609642301711 0.946651532349603 0.205821205821206 0.210106382978723
chr5:12665284-12668284 0.254205607476636 0.712014134275618 0.0819672131147541 0.817359855334539 0.873271889400922 0.668141592920354 0.256619144602851 0.502762430939227 0.10966810966811 0.500763358778626
chr5:18543192-18544271 0.232044198895028 0.922413793103448 0.554140127388535 0.885844748858447 0.848101265822785 0.822784810126582 0.579439252336449 0.828402366863905 0.56015037593985 0.817708333333333
chr5:21341263-21342032 0.00613496932515337 0.972477064220184 0.0569620253164557 0.387931034482759 0.265895953757225 0.163636363636364 0.872881355932203 0.935779816513762 0.347826086956522 0.674698795180723
chr5:23233643-23236892 0.0465116279069767 0.673553719008264 0.396825396825397 0.672340425531915 0.723140495867769 0.716783216783217 0.376237623762376 0.654017857142857 0.443324937027708 0.683544303797468
chr5:23507030-23507810 0.0144230769230769 0.828125 0.285714285714286 0.587570621468927 0.827777777777778 0.506849315068493 0.828125 0.88433734939759 0.26530612244898 0.798029556650246
chr5:23951217-23951802 0.00301204819277108 0.991304347826087 0.275700934579439 0.764150943396226 0.993865030674847 0.985365853658537 0.899497487437186 0.924151696606786 0.420600858369099 0.77112676056338
chr5:31161346-31162401 0.075 0.829268292682927 0.405660377358491 0.736842105263158 0.68 0.864864864864865 0.514285714285714 0.768707482993197 0.46875 0.755244755244755
chr5:32582788-32585352 0.019438444924406 0.78735632183908 0.458083832335329 0.786885245901639 0.822937625754527 0.59748427672956 0.551083591331269 0.737020316027088 0.340425531914894 0.690322580645161
chr5:33927497-33928036 0.28125 0.79047619047619 0.451219512195122 0.728682170542636 0.815789473684211 0.75 0.962616822429907 0.786008230452675 0.441860465116279 0.751724137931034
chr5:35330797-35332221 0.253846153846154 0.595238095238095 0.991803278688525 0.786324786324786 0.928571428571429 0.877358490566038 0.664670658682635 0.645901639344262 0.918181818181818 0.603686635944701
chr5:35334816-35336572 0.324324324324324 0.451612903225806 0.726315789473684 0.685714285714286 0.884057971014493 0.940828402366864 0.422018348623853 0.651079136690647 0.825688073394495 0.49390243902439
chr5:35376524-35383328 0.276490066225166 0.600614439324117 0.880733944954128 0.715667311411992 0.85634328358209 0.878378378378378 0.402834008097166 0.657142857142857 0.845 0.583333333333333
chr5:35617232-35618403 0.0554089709762533 0.590551181102362 0.0621301775147929 0.109929078014184 0.075 0.091304347826087 0.0631578947368421 0.300740740740741 0.0968858131487889 0.489583333333333
chr5:35730104-35731121 0.278481012658228 0.517857142857143 0.88785046728972 0.758241758241758 0.855555555555556 0.915384615384615 0.391304347826087 0.595092024539877 0.850649350649351 0.5078125
chr5:35880600-35883912 0.230769230769231 0.561290322580645 0.888235294117647 0.808695652173913 0.938775510204082 0.903030303030303 0.897887323943662 0.752238805970149 0.835125448028674 0.705882352941177
chr5:36596282-36597233 0.0606060606060606 0.86734693877551 0.309859154929577 0.795698924731183 0.838709677419355 0.693181818181818 0.839506172839506 0.844827586206897 0.235294117647059 0.784
chr5:37209073-37209460 0.0540540540540541 0.920353982300885 0.785425101214575 0.9 0.5 0.165680473372781 0.984615384615385 0.954545454545455 0.9198606271777 0.925233644859813
chr5:37835506-37836238 0.370588235294118 0.12093023255814 0.683453237410072 0.110619469026549 0.114982578397213 0.0606060606060606 0.161764705882353 0.129098360655738 0.691964285714286 0.168831168831169
chr5:41869547-41870978 0.0182232346241458 0.955696202531646 0.0357142857142857 0.0613026819923372 0.0394736842105263 0.036734693877551 0.919854280510018 0.945676274944568 0.0578358208955224 0.0671378091872792
chr5:41925040-41925923 0.0374331550802139 0.739910313901345 0.135531135531136 0.157142857142857 0.124260355029586 0.198653198653199 0.971988795518207 0.744500846023689 0.125850340136054 0.143911439114391
chr5:42943857-42944558 0.107744107744108 0.177606177606178 0.409090909090909 0.152073732718894 0.156716417910448 0.111888111888112 0.903061224489796 0.138461538461538 0.45625 0.329861111111111
chr5:42950748-42952707 0.0609480812641084 0.961932650073206 0.905120481927711 0.625423728813559 0.525263157894737 0.472118959107807 0.808695652173913 0.914987405541562 0.870662460567823 0.907268170426065
chr5:42991302-42999979 0.288040712468193 0.356370656370656 0.562729658792651 0.177904564315353 0.140845070422535 0.146916890080429 0.413064833005894 0.219662058371736 0.670797831138652 0.214646464646465
chr5:43007302-43007688 0.220588235294118 0.0942028985507246 0.734848484848485 0 0.0606060606060606 0.0151515151515152 0.711340206185567 0.091254752851711 0.589403973509934 0.122950819672131
chr5:43009192-43011105 0.243186582809224 0.354761904761905 0.773234200743494 0.291793313069909 0.210268948655257 0.265232974910394 0.677215189873418 0.331811263318113 0.780847145488029 0.30327868852459
chr5:43021898-43025334 0.463470319634703 0.54006968641115 0.901960784313726 0.549828178694158 0.494318181818182 0.533132530120482 0.96551724137931 0.560424966799469 0.87741935483871 0.539583333333333
chr5:43033934-43034822 0.251552795031056 0.0677506775067751 0.912772585669782 0.0271186440677966 0.033096926713948 0.0382513661202186 0.859903381642512 0.218861209964413 0.80466472303207 0.0459016393442623
chr5:43037090-43038412 0.480898876404494 0.21011673151751 0.866050808314088 0.127982646420824 0.142528735632184 0.129682997118156 0.951841359773371 0.180555555555556 0.773333333333333 0.146892655367232
chr5:43396716-43397467 0.00869565217391304 0.875838926174497 0.0895833333333333 0.158959537572254 0.127320954907162 0.101928374655647 0.861924686192469 0.851123595505618 0.08300395256917 0.200520833333333
chr5:43603821-43604387 0.0078125 0.399193548387097 0.0677966101694915 0.325 0.480519480519481 0.377358490566038 0.0608695652173913 0.325910931174089 0.206422018348624 0.5
chr5:54171657-54172582 0.184931506849315 0.808510638297872 0.359477124183007 0.668141592920354 0.805405405405405 0.818840579710145 0.644444444444444 0.673611111111111 0.466666666666667 0.606694560669456
chr5:55117331-55117965 0.0439024390243902 0.433234421364985 0.163636363636364 0.203883495145631 0.190871369294606 0.163179916317992 0.981132075471698 0.643302180685358 0.283251231527094 0.363945578231293
chr5:63255883-63258047 0.0775295663600526 0.835616438356164 0.905910735826297 0.636500754147813 0.343493552168816 0.144981412639405 0.642758620689655 0.771587743732591 0.841201716738197 0.886046511627907
chr5:64398500-64399341 0.032 0.753968253968254 0.0721649484536082 0.0690690690690691 0.101351351351351 0.0810810810810811 0.964401294498382 0.874538745387454 0.0606060606060606 0.0623608017817372
chr5:67113915-67114140 0 0.573913043478261 0.240506329113924 0.584615384615385 0.905263157894737 0.962025316455696 0.924242424242424 0.7 0.476190476190476 0.52
chr5:68628355-68628806 0.0379746835443038 0.975609756097561 0.121848739495798 0.2 0.0178571428571429 0.0666666666666667 0.847826086956522 0.916909620991254 0.203125 0.505050505050505
chr5:72525898-72527277 0.357594936708861 0.0404411764705882 0.416107382550336 0.029296875 0.0291970802919708 0.0272727272727273 0.867036011080332 0.0341515474919957 0.27317880794702 0.055984555984556
chr5:72591623-72593707 0.385869565217391 0.468085106382979 0.779220779220779 0.35361216730038 0.284722222222222 0.295275590551181 0.853801169590643 0.322505800464037 0.717741935483871 0.343465045592705
chr5:72607530-72608657 0.263333333333333 0.0805369127516778 0.615789473684211 0.0296052631578947 0.0736842105263158 0.053921568627451 0.00985221674876847 0.0397923875432526 0.535031847133758 0.104026845637584
chr5:72675415-72678604 0.196300102774923 0.547854785478548 0.610029498525074 0.0992135511191772 0.11391223155929 0.157826649417853 0.961646398503274 0.722696245733788 0.605263157894737 0.106094808126411
chr5:72737848-72739311 0.2 0.319047619047619 0.722222222222222 0.281081081081081 0.255172413793103 0.257731958762887 0.880952380952381 0.3 0.701357466063348 0.373563218390805
chr5:77046958-77047872 0.0245901639344262 0.635220125786163 0.18 0.540540540540541 0.764705882352941 0.656862745098039 0.990909090909091 0.650375939849624 0.211267605633803 0.636363636363636
chr5:77267408-77268224 0.151315789473684 0.221122112211221 0.735537190082645 0.161616161616162 0.352517985611511 0.289099526066351 0.216374269005848 0.2171581769437 0.651639344262295 0.270833333333333
chr5:79480759-79482752 0.0397877984084881 0.704595185995624 0.454198473282443 0.68956043956044 0.730769230769231 0.699551569506726 0.920168067226891 0.695345557122708 0.314401622718053 0.665346534653465
chr5:79487438-79489573 0.0684931506849315 0.753581661891118 0.416666666666667 0.795620437956204 0.745762711864407 0.840796019900497 0.664670658682635 0.76592082616179 0.449029126213592 0.721264367816092
chr5:79552706-79553125 0.027027027027027 0.813186813186813 0.426966292134831 0.89873417721519 0.8 0.541666666666667 0.474137931034483 0.791666666666667 0.224422442244224 0.714932126696833
chr5:79554113-79554336 0.0185185185185185 0.853333333333333 0.458715596330275 0.91970802919708 0.980392156862745 0.706666666666667 0.952380952380952 0.848039215686274 0.393782383419689 0.88135593220339
chr5:84934423-84934732 0.019047619047619 0.972477064220184 0.484375 0.88659793814433 0.975806451612903 0.947368421052632 0.874015748031496 0.862068965517241 0.43859649122807 0.935779816513762
chr5:89704008-89704596 0 0.711864406779661 0.326241134751773 0.518292682926829 0.683098591549296 0.780269058295964 0.604651162790698 0.610486891385768 0.419230769230769 0.63265306122449
chr5:95046700-95047593 0.44017094017094 0.498360655737705 0.869230769230769 0.537162162162162 0.223484848484848 0.663865546218487 0.333333333333333 0.370149253731343 0.827089337175792 0.580459770114943
chr5:98175224-98175641 0.0186335403726708 0.938053097345133 0.513513513513513 0.958333333333333 0.817460317460317 0.319444444444444 0.950530035335689 0.946850393700787 0.361290322580645 0.920792079207921
chr5:101490530-101490932 0.07 0.966666666666667 0.258064516129032 0.530769230769231 0.704918032786885 0.480769230769231 0.894736842105263 0.964187327823691 0.193798449612403 0.615942028985507
chr5:101551306-101551935 0.08 0.937984496124031 0.379310344827586 0.93859649122807 0.985714285714286 0.861271676300578 0.628571428571429 0.94672131147541 0.544554455445545 0.888888888888889
chr5:102897906-102898892 0.0530612244897959 0.440740740740741 0.0568561872909699 0.161825726141079 0.0165016501650165 0.0934065934065934 0.291105121293801 0.404186795491143 0.101063829787234 0.0578512396694215
chr5:106314192-106320077 0.0319888734353268 0.871527777777778 0.243697478991597 0.827995255041518 0.877450980392157 0.7439293598234 0.806629834254144 0.578506629448709 0.208842897460019 0.483279395900755
chr5:115297056-115299646 0.0384615384615385 0.822847682119205 0.867444326617179 0.111214087117702 0.0597519729425028 0.0500676589986468 0.933993399339934 0.828926905132193 0.903157894736842 0.0880077369439071
chr5:115895176-115904220 0.151572926596759 0.795806745670009 0.465408805031447 0.763952424519671 0.768744354110208 0.732438016528926 0.726970033296337 0.720409157330736 0.446475195822454 0.726541554959786
chr5:115905457-115907257 0.0670391061452514 0.741573033707865 0.205882352941176 0.803370786516854 0.814606741573034 0.754189944134078 0.720779220779221 0.79933110367893 0.20746887966805 0.780392156862745
chr5:116281400-116281962 0.00666666666666667 0.813253012048193 0.430769230769231 0.850340136054422 0.8671875 0.915094339622642 0.621359223300971 0.830769230769231 0.266968325791855 0.735483870967742
chr5:116386903-116387102 0.24 0.948275862068966 0.688888888888889 1 0.808510638297872 0.857142857142857 0.772727272727273 0.967213114754098 0.802816901408451 0.787234042553192
chr5:126178468-126181603 0.0421940928270042 0.818840579710145 0.385529157667387 0.814910025706941 0.819905213270142 0.738520408163265 0.800448430493274 0.791147132169576 0.177 0.747706422018349
chr5:126408806-126409386 0.0317460317460317 0.605815831987076 0.202898550724638 0.465020576131687 0.628712871287129 0.0969387755102041 0.947204968944099 0.680709534368071 0.134228187919463 0.619589977220957
chr5:127417879-127418402 0.0526315789473684 0.75 0.22463768115942 0.627586206896552 0.615789473684211 0.311926605504587 0.642384105960265 0.563492063492063 0.233082706766917 0.604761904761905
chr5:132155083-132155745 0.195454545454545 0.881188118811881 0.903669724770642 0.291666666666667 0.217687074829932 0.133093525179856 0.829596412556054 0.829484902309059 0.851145038167939 0.773255813953488
chr5:134371075-134373010 0.472477064220183 0.206730769230769 0.716101694915254 0.200980392156863 0.200913242009132 0.203703703703704 0.912621359223301 0.177057356608479 0.561497326203209 0.173333333333333
chr5:134405060-134405832 0.569230769230769 0.414507772020725 0.932098765432099 0.410909090909091 0.375886524822695 0.523364485981308 0.668571428571429 0.520884520884521 0.861635220125786 0.474683544303797
chr5:134881124-134885406 0.261363636363636 0.316582914572864 0.622047244094488 0.327225130890052 0.38646288209607 0.405982905982906 0.426666666666667 0.342068965517241 0.641975308641975 0.398663697104677
chr5:135415001-135416725 0.0474308300395257 0.480176211453745 0.387862796833773 0.465968586387435 0.0295566502463054 0.0837837837837838 0.507430997876858 0.501890359168242 0.585448392554992 0.458670988654781
chr5:137224842-137225248 0.0033112582781457 0.893129770992366 0.246498599439776 0.0235690235690236 0.0557620817843866 0.103846153846154 0.708333333333333 0.648936170212766 0.0638297872340425 0.0833333333333333
chr5:138628291-138628761 0.0238095238095238 0.879227053140097 0.717277486910995 0.952127659574468 0.92972972972973 0.856209150326797 0.9296875 0.936842105263158 0.5 0.934169278996865
chr5:138883584-138885099 0.297752808988764 0.281786941580756 0.540372670807453 0.544715447154472 0.722222222222222 0.804878048780488 0.659090909090909 0.413098236775819 0.454976303317536 0.523076923076923
chr5:139068733-139070092 0.620481927710843 0.254545454545455 0.685185185185185 0.353591160220994 0.291079812206573 0.3 0.45679012345679 0.215264187866928 0.602870813397129 0.329218106995885
chr5:139489174-139490034 0.0666666666666667 0.136363636363636 0.684210526315789 0.0970873786407767 0.169230769230769 0.131578947368421 0.146067415730337 0.154255319148936 0.506666666666667 0.190751445086705
chr5:139491509-139492017 0.346153846153846 0.0470588235294118 0.735849056603774 0.166666666666667 0.0344827586206897 0.159090909090909 0.753086419753086 0.0845070422535211 0.571428571428571 0.135135135135135
chr5:140011831-140012738 0.103448275862069 0.94488188976378 0.713114754098361 0.485169491525424 0.266666666666667 0.108695652173913 0.932203389830508 0.946764091858038 0.91025641025641 0.906300484652666
chr5:140051983-140052576 0.00873362445414847 0.95632183908046 0.253807106598985 0.898039215686275 0.877717391304348 0.102362204724409 0.912751677852349 0.912442396313364 0.245136186770428 0.928774928774929
chr5:140105405-140105815 0.0136363636363636 0.595890410958904 0.102150537634409 0.134020618556701 0.162337662337662 0.156862745098039 0.663716814159292 0.504249291784703 0.141242937853107 0.548245614035088
chr5:140174324-140175116 0.103448275862069 0.891050583657588 0.0518867924528302 0.619771863117871 0.68695652173913 0.401960784313726 0.784313725490196 0.803353658536585 0.0947712418300654 0.921965317919075
chr5:140200966-140201830 0.0381944444444444 0.956043956043956 0.541176470588235 0.910798122065728 0.840909090909091 0.649350649350649 0.885167464114832 0.904615384615385 0.528255528255528 0.772727272727273
chr5:140213885-140214438 0.0622568093385214 0.941333333333333 0.673218673218673 0.826666666666667 0.89873417721519 0.691056910569106 0.653333333333333 0.870514820592824 0.692660550458716 0.654618473895582
chr5:140255009-140255646 0.080338266384778 0.0681818181818182 0.0568475452196382 0.431506849315068 0.451388888888889 0.449101796407186 0.066079295154185 0.0332480818414322 0.0898203592814371 0.0604395604395604
chr5:140261645-140262053 0.056390977443609 0.755458515283843 0.658959537572254 0.566473988439306 0.246696035242291 0.166666666666667 0.892045454545455 0.875 0.464788732394366 0.867986798679868
chr5:140456778-140457621 0.151515151515152 0.735376044568245 0.370517928286853 0.729166666666667 0.945337620578778 0.694158075601375 0.821561338289963 0.797570850202429 0.349036402569593 0.85531914893617
chr5:140474488-140474938 0.513513513513513 0.117117117117117 0.285714285714286 0.0909090909090909 0.5 0.793650793650794 0.480916030534351 0.153846153846154 0.220238095238095 0.178343949044586
chr5:140479643-140480625 0.145390070921986 0.807799442896936 0.494714587737844 0.818731117824773 0.689458689458689 0.53072625698324 0.864253393665158 0.756329113924051 0.536585365853659 0.776381909547739
chr5:140514711-140515730 0.0755287009063444 0.775 0.266211604095563 0.672768878718536 0.736059479553903 0.662280701754386 0.788961038961039 0.842607313195548 0.283208020050125 0.851318944844125
chr5:140624791-140625629 0.190954773869347 0.643153526970954 0.165540540540541 0.468879668049793 0.691542288557214 0.357142857142857 0.608490566037736 0.491089108910891 0.225806451612903 0.576923076923077
chr5:140855113-140856511 0.0303030303030303 0.868035190615836 0.258181818181818 0.110108303249097 0.104321907600596 0.063231850117096 0.97319587628866 0.924801156905278 0.301470588235294 0.336492890995261
chr5:140870866-140872486 0.115207373271889 0.602655771195097 0.580508474576271 0.0293040293040293 0.0616883116883117 0.0574324324324324 0.947735191637631 0.652903225806452 0.625974025974026 0.0611702127659574
chr5:141132812-141133587 0.201892744479495 0.210084033613445 0.648318042813456 0.0944625407166124 0.176470588235294 0.0466101694915254 0.430379746835443 0.0688336520076482 0.487341772151899 0.236907730673317
chr5:141614344-141615840 0.410958904109589 0.170212765957447 0.625 0.174698795180723 0.297169811320755 0.237864077669903 0.640350877192982 0.247747747747748 0.477178423236515 0.177606177606178
chr5:143977980-143978657 0.213178294573643 0.790123456790123 0.380952380952381 0.213235294117647 0.264516129032258 0.114285714285714 0.790163934426229 0.758152173913043 0.435185185185185 0.238095238095238
chr5:145453480-145454230 0.0606060606060606 0.602150537634409 0.308510638297872 0.654545454545455 0.706586826347305 0.727810650887574 0.765625 0.644171779141104 0.243967828418231 0.767918088737201
chr5:147100937-147101417 0.0931034482758621 0.92156862745098 0.606837606837607 0.829268292682927 0.866995073891626 0.776470588235294 0.900584795321637 0.881431767337808 0.466346153846154 0.791878172588833
chr5:147249911-147254229 0.0224719101123595 0.900798175598632 0.196581196581197 0.823712948517941 0.859078590785908 0.807352941176471 0.226487523992322 0.811506434519304 0.144632768361582 0.576659038901602
chr5:147325933-147326681 0.0115606936416185 0.796078431372549 0.429752066115702 0.867219917012448 0.807017543859649 0.794117647058823 0.728260869565217 0.832151300236407 0.259541984732824 0.783185840707965
chr5:149518047-149518603 0.350877192982456 0.181818181818182 0.765957446808511 0.226415094339623 0.236111111111111 0.27906976744186 0.015625 0.208333333333333 0.704545454545455 0.236842105263158
chr5:149546667-149547635 0.0558375634517767 0.131652661064426 0.883333333333333 0.114206128133705 0.108108108108108 0.0476190476190476 0.875796178343949 0.1 0.790378006872852 0.106382978723404
chr5:149569938-149570414 0.509090909090909 0.154639175257732 0.630434782608696 0.115577889447236 0.132743362831858 0.0666666666666667 0.137614678899083 0.0965909090909091 0.551724137931034 0.0555555555555556
chr5:149791948-149792515 0.364963503649635 0.166666666666667 0.710743801652893 0.260869565217391 0.388888888888889 0.2125 0.629310344827586 0.161676646706587 0.627218934911243 0.176056338028169
chr5:151159697-151160529 0.105263157894737 0.95 0.642276422764228 0.883177570093458 0.935135135135135 0.851063829787234 0.826666666666667 0.898907103825137 0.55982905982906 0.891402714932127
chr5:153988392-153989833 0.517441860465116 0.353932584269663 0.780821917808219 0.512820512820513 0.596774193548387 0.53125 0.686868686868687 0.336470588235294 0.683127572016461 0.387978142076503
chr5:154173713-154173832 0.666666666666667 0.970588235294118 0.782608695652174 0.933333333333333 0.957446808510638 0.933333333333333 1 0.991379310344828 0.755102040816326 0.924242424242424
chr5:156570342-156570959 0.0141242937853107 0.890710382513661 0.0518518518518519 0.181818181818182 0.18796992481203 0.131034482758621 0.841121495327103 0.82509505703422 0.130177514792899 0.131506849315068
chr5:157097845-157099001 0.0719257540603248 0.967495219885277 0.151975683890578 0.0836734693877551 0.0906862745098039 0.0851063829787234 0.87603305785124 0.941869599371563 0.106430155210643 0.15678776290631
chr5:158478866-158479509 0.374269005847953 0.160714285714286 0.565217391304348 0.143712574850299 0.133333333333333 0.146341463414634 0.53968253968254 0.0759493670886076 0.657407407407407 0.141552511415525
chr5:158522730-158525740 0.478142076502732 0.0338164251207729 0.541860465116279 0.0335195530726257 0.150265957446809 0.207964601769911 0.631724137931034 0.0315217391304348 0.555269922879177 0.0412654745529574
chr5:158530858-158533424 0.214159292035398 0.0710059171597633 0.523731587561375 0.0709413369713506 0.0465444287729196 0.0556900726392252 0.712871287128713 0.0587229190421893 0.519721577726218 0.0667539267015707
chr5:160418297-160419396 0.0983606557377049 0.770833333333333 0.914285714285714 0.983333333333333 0.982456140350877 1 0.382352941176471 0.780821917808219 0.905405405405405 0.91304347826087
chr5:162236597-162237244 0.317829457364341 0.232258064516129 0.614634146341463 0.323863636363636 0.272058823529412 0.458333333333333 0.435374149659864 0.241545893719807 0.6 0.435374149659864
chr5:165751457-165752155 0.0407239819004525 0.782178217821782 0.366666666666667 0.770212765957447 0.806122448979592 0.618279569892473 0.61437908496732 0.786600496277916 0.347682119205298 0.77027027027027
chr5:168347296-168347622 0.361581920903955 0.135802469135802 0.470588235294118 0.217821782178218 0.185185185185185 0.338235294117647 0.27536231884058 0.126506024096386 0.598425196850394 0.156028368794326
chr5:169063935-169064791 0.0940594059405941 0.28 0.163522012578616 0.0748031496062992 0.0666666666666667 0.0319148936170213 0.959276018099548 0.353518821603928 0.0764331210191083 0.039647577092511
chr5:170744114-170745042 0.182965299684543 0.171003717472119 0.558333333333333 0.129337539432177 0.167701863354037 0.210227272727273 0.124260355029586 0.158208955223881 0.422222222222222 0.226851851851852
chr5:170745820-170747179 0.381188118811881 0.436708860759494 0.833333333333333 0.552083333333333 0.579268292682927 0.518518518518518 0.47972972972973 0.378299120234604 0.716666666666667 0.452914798206278
chr5:170850143-170850644 0.589285714285714 0.387878787878788 0.686746987951807 0.471830985915493 0.696428571428571 0.746268656716418 0.725609756097561 0.4375 0.725352112676056 0.524137931034483
chr5:171042259-171043356 0.340579710144928 0.180094786729858 0.661870503597122 0.275 0.208333333333333 0.247863247863248 0.424528301886792 0.209876543209877 0.56969696969697 0.254545454545455
chr5:172629648-172630404 0.468468468468468 0.265895953757225 0.661157024793388 0.182857142857143 0.155038759689922 0.299065420560748 0.710280373831776 0.0857142857142857 0.705202312138728 0.12
chr5:172655528-172660914 0.349712827058073 0.303811057434246 0.288732394366197 0.0753031269942565 0.0537313432835821 0.0681431005110733 0.499172185430464 0.36338630806846 0.364252214695154 0.0924956369982548
chr5:172662463-172663686 0.515151515151515 0.331632653061224 0.234513274336283 0.0392156862745098 0.0471698113207547 0 0.5078125 0.333333333333333 0.386138613861386 0.028169014084507
chr5:172664922-172674084 0.181208053691275 0.280978035640282 0.188161693936477 0.042436974789916 0.0342356687898089 0.0502680965147453 0.487162606978275 0.292090057780434 0.194970719944885 0.0557837097878166
chr5:174119303-174119766 0.382608695652174 0.0784313725490196 0.692307692307692 0.103174603174603 0.111111111111111 0.16 0.303030303030303 0.0931034482758621 0.666666666666667 0.186046511627907
chr5:174120997-174121900 0.459259259259259 0.302325581395349 0.608695652173913 0.255681818181818 0.276595744680851 0.432835820895522 0.392857142857143 0.206779661016949 0.657004830917874 0.409756097560976
chr5:175621261-175621571 0.19047619047619 0.511848341232227 0.36241610738255 0.0404040404040404 0.128205128205128 0.04 0.5 0.577981651376147 0.379518072289157 0.163461538461538
chr5:175625885-175626045 0.283582089552239 0.197080291970803 0.634920634920635 0.425 0.263157894736842 0.272727272727273 0.482758620689655 0.158227848101266 0.666666666666667 0.215384615384615
chr5:176023673-176024360 0.0723684210526316 0.390745501285347 0.0683760683760684 0.063231850117096 0.0590339892665474 0.0196078431372549 0.951310861423221 0.436254980079681 0.105128205128205 0.0813008130081301
chr5:176046779-176047359 0.0829015544041451 0.481751824817518 0.0807453416149068 0.0776255707762557 0.0682926829268293 0.0841584158415842 0.858974358974359 0.278169014084507 0.113821138211382 0.0575916230366492
chr5:176091561-176092237 0.30952380952381 0.443850267379679 0.783333333333333 0.533898305084746 0.552941176470588 0.314285714285714 0.428571428571429 0.319078947368421 0.798611111111111 0.492753623188406
chr5:176106940-176107683 0.126984126984127 0.16875 0.67420814479638 0.0697674418604651 0.0849420849420849 0.102564102564103 0.555555555555556 0.09375 0.471698113207547 0.0673076923076923
chr5:176123432-176125546 0.384920634920635 0.336 0.55 0.468013468013468 0.481481481481481 0.478723404255319 0.53757225433526 0.275080906148867 0.621527777777778 0.360169491525424
chr5:176152537-176153215 0.358974358974359 0.414507772020725 0.822368421052632 0.374149659863946 0.283505154639175 0.363636363636364 0.571428571428571 0.370262390670554 0.735576923076923 0.308823529411765
chr5:176170833-176171497 0.273504273504274 0.16793893129771 0.708520179372197 0.104347826086957 0.137614678899083 0.206896551724138 0.555555555555556 0.117136659436009 0.564705882352941 0.171428571428571
chr5:176211481-176212070 0.568181818181818 0.259259259259259 0.727272727272727 0.393258426966292 0.264900662251656 0.0816326530612245 0.307692307692308 0.225663716814159 0.642105263157895 0.264367816091954
chr5:176794658-176795249 0.176056338028169 0.810945273631841 0.323943661971831 0.780082987551867 0.834061135371179 0.663551401869159 0.867647058823529 0.727488151658768 0.279661016949153 0.67741935483871
chr5:176826899-176827847 0.0213270142180095 0.956856702619414 0.958695652173913 0.460869565217391 0.455301455301455 0.125874125874126 0.957345971563981 0.949069539666993 0.854419410745234 0.787234042553192
chr5:177411229-177412897 0.101092896174863 0.945475638051044 0.657534246575342 0.188998589562764 0.14957264957265 0.0760095011876485 0.890020366598778 0.923691215616681 0.619047619047619 0.202777777777778
chr5:177434085-177435663 0.130813953488372 0.961625282167043 0.913978494623656 0.962121212121212 0.43142144638404 0.25968992248062 0.769230769230769 0.942408376963351 0.872727272727273 0.936224489795918
chr5:177614061-177614307 0.375 1 0.879120879120879 0.56353591160221 0.333333333333333 0.455696202531646 0.919642857142857 0.931740614334471 0.738095238095238 0.67479674796748
chr5:177783687-177784390 0.236220472440945 0.0503355704697987 0.437185929648241 0.0469483568075117 0.0472972972972973 0.148936170212766 0.0379746835443038 0.0516304347826087 0.307017543859649 0.0669642857142857
chr5:178367537-178368881 0.02 0.57167530224525 0.0608899297423888 0.22365988909427 0.132867132867133 0.0388888888888889 0.850980392156863 0.544761904761905 0.0471841704718417 0.338374291115312
chr5:178422280-178423266 0.406015037593985 0.188340807174888 0.617142857142857 0.269230769230769 0.313725490196078 0.271739130434783 0.522935779816514 0.33890214797136 0.661971830985915 0.374449339207048
chr5:178450178-178450506 0 0.809160305343511 0.247524752475248 0.719298245614035 0.648148148148148 0.216666666666667 0.461538461538462 0.652892561983471 0.238888888888889 0.796680497925311
chr5:178985433-178987134 0.0096 0.602209944751381 0.127764127764128 0.202226345083488 0.106707317073171 0.180327868852459 0.517307692307692 0.447304907481899 0.14567526555387 0.440509915014164
chr5:179051322-179051690 0.0703125 0.707936507936508 0.26 0.870466321243523 0.933333333333333 0.50210970464135 0.467105263157895 0.537777777777778 0.217391304347826 0.706766917293233
chr5:180016994-180018953 0.126829268292683 0.286647992530345 0.626602564102564 0.087719298245614 0.181015452538631 0.0544871794871795 0.943121693121693 0.470620538165843 0.563685636856369 0.091710758377425
chr5:180085815-180086407 0.278481012658228 0.125874125874126 0.729559748427673 0.218579234972678 0.141304347826087 0.470588235294118 0.785046728971963 0.169753086419753 0.693548387096774 0.168711656441718
chr5:180100526-180101861 0.179916317991632 0.943781942078365 0.359712230215827 0.133858267716535 0.0652680652680653 0.0425531914893617 0.86734693877551 0.866666666666667 0.432352941176471 0.662100456621005
chr5:180541897-180542340 0 0.352272727272727 0.128205128205128 0.777070063694268 0.453658536585366 0.0666666666666667 0.753303964757709 0.43019943019943 0.159203980099502 0.173728813559322
chr5:180591408-180592106 0.0545454545454545 0.924137931034483 0.405405405405405 0.85792349726776 0.523943661971831 0.271084337349398 0.8582995951417 0.893360160965795 0.550955414012739 0.881918819188192
chr5:180611563-180612075 0.0410958904109589 0.712837837837838 0.099236641221374 0.616541353383459 0.541666666666667 0.379518072289157 0.822222222222222 0.72020725388601 0.222222222222222 0.638766519823789
chr5:180707191-180709178 0.172205438066465 0.0244897959183673 0.0477453580901857 0.488888888888889 0.803921568627451 0.842809364548495 0 0.0337995337995338 0.045045045045045 0.0603566529492455
chr6:1377341-1377844 0.189349112426035 0.138613861386139 0.480851063829787 0.167800453514739 0.220657276995305 0.256880733944954 0.288343558282209 0.186475409836066 0.552845528455285 0.300578034682081
chr6:1395713-1397057 0.398148148148148 0.188679245283019 0.5 0.22488038277512 0.23463687150838 0.226415094339623 0.510948905109489 0.167064439140811 0.47887323943662 0.219917012448133
chr6:1397913-1401281 0.428571428571429 0.544731610337972 0.834239130434783 0.680170575692964 0.760290556900726 0.762177650429799 0.657381615598886 0.638297872340426 0.814678899082569 0.596363636363636
chr6:1555153-1555644 0.0471698113207547 0.781081081081081 0.529411764705882 0.398148148148148 0.139705882352941 0.0065359477124183 0.123595505617978 0.762520193861066 0.247747747747748 0.5
chr6:1601625-1602029 0.459259259259259 0.964401294498382 0.951298701298701 0.378151260504202 0.595454545454545 0.134615384615385 0.911242603550296 0.921875 0.930232558139535 0.800796812749004
chr6:1605770-1606364 0.0762331838565022 0.0769230769230769 0.407894736842105 0.0648648648648649 0.0616113744075829 0.0509554140127389 0.466666666666667 0.0352422907488987 0.305 0.0532786885245902
chr6:1615974-1619689 0.487864077669903 0.16031746031746 0.80635838150289 0.120867768595041 0.0964408725602755 0.122413793103448 0.867075664621677 0.099882491186839 0.762218045112782 0.12118018967334
chr6:1620927-1623997 0.55705996131528 0.276119402985075 0.779969650986343 0.244623655913978 0.236874236874237 0.158482142857143 0.898911353032659 0.157345264727815 0.777777777777778 0.243006993006993
chr6:1625602-1627410 0.171919770773639 0.3375 0.868945868945869 0.236686390532544 0.261176470588235 0.314102564102564 0.784023668639053 0.257287705956907 0.764583333333333 0.288636363636364
chr6:3009174-3009893 0.27906976744186 0.194871794871795 0.59375 0.290502793296089 0.25187969924812 0.463414634146341 0.967741935483871 0.324538258575198 0.80327868852459 0.276497695852535
chr6:3849659-3850462 0.140909090909091 0.782608695652174 0.583612040133779 0.702127659574468 0.0833333333333333 0.144578313253012 0.943181818181818 0.787262872628726 0.526627218934911 0.803625377643505
chr6:5993562-5994471 0.285714285714286 0.209459459459459 0.73134328358209 0.17741935483871 0.211382113821138 0.31496062992126 0.76 0.208163265306122 0.687861271676301 0.266272189349112
chr6:6856923-6857624 0.126760563380282 0.121951219512195 0.698924731182796 0.378048780487805 0.508474576271186 0.35632183908046 0.34375 0.259615384615385 0.676470588235294 0.294964028776978
chr6:9811235-9811655 0.0129032258064516 0.690265486725664 0.423387096774194 0.692307692307692 0.771428571428571 0.4 0.505882352941176 0.836909871244635 0.452830188679245 0.73015873015873
chr6:10488077-10488784 0.0810810810810811 0.393548387096774 0.360169491525424 0.125 0.0246305418719212 0.106796116504854 0.848648648648649 0.529284164859002 0.0989583333333333 0.0878048780487805
chr6:10659611-10660464 0.0943396226415094 0.255102040816327 0.128947368421053 0.289693593314763 0.893129770992366 0.816143497757848 0.783018867924528 0.359943977591036 0.0794979079497908 0.0656370656370656
chr6:10881579-10885472 0.101010101010101 0.314861460957179 0.317148760330579 0.0875145857642941 0.0341394025604552 0.0511756569847856 0.505827505827506 0.371205550737207 0.278947368421053 0.0679304897314376
chr6:13860072-13860796 0.0621301775147929 0.723237597911227 0.0874125874125874 0.171830985915493 0.106463878326996 0.130044843049327 0.902597402597403 0.905084745762712 0.0840579710144927 0.168674698795181
chr6:14018022-14018624 0.304761904761905 0.135514018691589 0.247572815533981 0.467455621301775 0.885714285714286 0.894472361809045 0.484848484848485 0.130952380952381 0.357615894039735 0.223684210526316
chr6:14297109-14297878 0.0425531914893617 0.5625 0.326797385620915 0.702702702702703 0.701298701298701 0.609375 0.953333333333333 0.560975609756098 0.213836477987421 0.528089887640449
chr6:15209193-15209584 0 0.697841726618705 0.207792207792208 0.6 0.642857142857143 0.413533834586466 0.959183673469388 0.622406639004149 0.286713286713287 0.5
chr6:15244034-15244340 0.0421052631578947 0.559322033898305 0.0198019801980198 0.455445544554455 0.691176470588235 0.379310344827586 0.936708860759494 0.462365591397849 0.0416666666666667 0.432926829268293
chr6:16239438-16240126 0.0596330275229358 0.0994152046783626 0.633663366336634 0.0669291338582677 0.100961538461538 0.175675675675676 0.402542372881356 0.107692307692308 0.481927710843373 0.126582278481013
chr6:16306001-16306992 0.444043321299639 0.181184668989547 0.816455696202532 0.0838926174496644 0.297169811320755 0.338658146964856 0.849785407725322 0.219707057256991 0.838068181818182 0.159313725490196
chr6:17016123-17016767 0.0428571428571429 0.954887218045113 0.213197969543147 0.151624548736462 0.135483870967742 0.123552123552124 0.964705882352941 0.943850267379679 0.129963898916967 0.135416666666667
chr6:17580449-17581278 0.00421940928270042 0.860411899313501 0.182926829268293 0.236559139784946 0.414507772020725 0.0357142857142857 0.936585365853659 0.699175824175824 0.169971671388102 0.265714285714286
chr6:18122251-18122731 0.0282485875706215 0.823863636363636 0.423076923076923 0.771689497716895 0.463917525773196 0.243697478991597 0.826347305389222 0.665105386416862 0.248648648648649 0.759036144578313
chr6:18754141-18760040 0.537549407114625 0.90713476783692 0.62035010940919 0.905747126436782 0.885290148448043 0.866666666666667 0.633204633204633 0.82605583392985 0.549953314659197 0.853303471444569
chr6:19247152-19248261 0.0984251968503937 0.843283582089552 0.137254901960784 0.798076923076923 0.848837209302326 0.849397590361446 0.61214953271028 0.717717717717718 0.22972972972973 0.850931677018634
chr6:21476080-21476863 0.364406779661017 0.696969696969697 0.283018867924528 0.66 0.609022556390977 0.718446601941748 0.433962264150943 0.66147859922179 0.246987951807229 0.75
chr6:21922197-21922841 0 0.816091954022989 0.521739130434783 0.802325581395349 0.695121951219512 0.702702702702703 0.314285714285714 0.781954887218045 0.5 0.699186991869919
chr6:24357732-24358236 0.042483660130719 0.614420062695925 0.128878281622912 0.1 0.107843137254902 0.0731707317073171 0.627586206896552 0.583739837398374 0.132478632478632 0.184100418410042
chr6:24404164-24405753 0 0.799212598425197 0.377906976744186 0.700980392156863 0.85 0.720238095238095 0.656441717791411 0.722689075630252 0.29136690647482 0.735735735735736
chr6:25999833-26000384 0.0108695652173913 0.647058823529412 0.114503816793893 0.483050847457627 0.775 0.606060606060606 0.754385964912281 0.588235294117647 0.17037037037037 0.634615384615385
chr6:26016621-26020603 0.093812375249501 0.841603053435115 0.556420233463035 0.743465634075508 0.654729109274564 0.417739628040057 0.736501079913607 0.859397417503587 0.504615384615385 0.733124018838305
chr6:26042710-26046230 0.0189456342668863 0.900505902192243 0.442687747035573 0.617816091954023 0.375833333333333 0.360884749708964 0.473843058350101 0.786384019567876 0.47907949790795 0.821052631578947
chr6:26194887-26196716 0.0378250591016548 0.82972972972973 0.234299516908213 0.75251509054326 0.791187739463602 0.768844221105528 0.0748663101604278 0.564049586776859 0.243670886075949 0.683954619124797
chr6:26233005-26233994 0.0246636771300448 0.695876288659794 0.0762463343108504 0.674698795180723 0.702380952380952 0.282352941176471 0.0268948655256724 0.447142857142857 0.0831408775981524 0.413513513513514
chr6:26240023-26242323 0.0594530321046373 0.487747035573123 0.207616707616708 0.418735891647856 0.384364820846906 0.25974025974026 0.235368956743003 0.480512820512821 0.210474308300395 0.375381485249237
chr6:26559745-26560169 0.142105263157895 0.972027972027972 0.5 0.894736842105263 0.898989898989899 0.833333333333333 0.891025641025641 0.927335640138408 0.559701492537313 0.900584795321637
chr6:26697772-26698725 0.0632911392405063 0.886904761904762 0.169381107491857 0.544776119402985 0.48109243697479 0.182012847965739 0.710144927536232 0.848954298993029 0.162213740458015 0.75390625
chr6:26755765-26756674 0.22972972972973 0.882352941176471 0.451923076923077 0.901840490797546 0.804469273743017 0.717647058823529 0.922077922077922 0.874626865671642 0.493775933609959 0.862068965517241
chr6:26870034-26870556 0.0571428571428571 0.923076923076923 0.598765432098765 0.204724409448819 0.245098039215686 0.252427184466019 0.931297709923664 0.891089108910891 0.544943820224719 0.718446601941748
chr6:27195211-27196156 0.0476190476190476 0.956810631229236 0.460207612456747 0.910780669144981 0.797979797979798 0.584126984126984 0.938967136150235 0.915611814345992 0.431266846361186 0.931758530183727
chr6:27206432-27206968 0.181229773462783 0.58 0.150793650793651 0.23963133640553 0.243478260869565 0.12707182320442 0.866279069767442 0.51129363449692 0.238095238095238 0.435897435897436
chr6:27235704-27236108 0.212765957446809 0.851851851851852 0.803418803418803 0.0878661087866109 0.0948616600790514 0.268292682926829 0.829787234042553 0.869688385269122 0.376865671641791 0.213114754098361
chr6:27250473-27252030 0.0770252324037185 0.934280639431616 0.96969696969697 0.909677419354839 0.525625744934446 0.391414141414141 0.855361596009975 0.938067712634187 0.896587383660807 0.940582959641256
chr6:27270416-27271642 0.152777777777778 0.782716049382716 0.739316239316239 0.75668449197861 0.477227722772277 0.320574162679426 0.693333333333333 0.758953168044077 0.6841046277666 0.756363636363636
chr6:27506910-27508013 0.00680272108843537 0.635820895522388 0.25 0.344481605351171 0.41635687732342 0.385869565217391 0.907172995780591 0.643207855973813 0.303102625298329 0.63953488372093
chr6:27525635-27526489 0.114754098360656 0.952380952380952 0.207920792079208 0.396396396396396 0.107594936708861 0.215025906735751 0.866666666666667 0.897759103641457 0.243436754176611 0.863070539419087
chr6:27529083-27530216 0.0851063829787234 0.914965986394558 0.371757925072046 0.56953642384106 0.192452830188679 0.152091254752852 0.857142857142857 0.874755381604697 0.220159151193634 0.833729216152019
chr6:27582145-27582590 0.025 0.957446808510638 0.368055555555556 0.947368421052632 0.925490196078431 0.586206896551724 0.658536585365854 0.909937888198758 0.442396313364055 0.888888888888889
chr6:27729302-27730694 0.0541125541125541 0.920118343195266 0.079734219269103 0.595238095238095 0.81203007518797 0.269736842105263 0.859259259259259 0.885196374622356 0.0542056074766355 0.671910112359551
chr6:27852093-27852664 0.0222222222222222 0.986301369863014 0.407407407407407 0.956896551724138 0.844827586206897 0.813559322033898 1 0.907801418439716 0.430939226519337 0.789115646258503
chr6:28226941-28227501 0.0653266331658292 0.934426229508197 0.278761061946903 0.85036496350365 0.731225296442688 0.386178861788618 0.931914893617021 0.9312 0.346153846153846 0.904320987654321
chr6:28446406-28447184 0.133064516129032 0.904761904761905 0.667832167832168 0.467640918580376 0.478142076502732 0.450704225352113 0.737254901960784 0.847079037800687 0.801948051948052 0.875675675675676
chr6:28459094-28459821 0.0670731707317073 0.904615384615385 0.44488188976378 0.748275862068966 0.747474747474748 0.461111111111111 0.803571428571429 0.88056206088993 0.241007194244604 0.595238095238095
chr6:28583979-28584572 0.0155763239875389 0.497326203208556 0.125 0.240740740740741 0.130952380952381 0.141176470588235 0.824175824175824 0.604068857589984 0.226950354609929 0.345195729537367
chr6:28660987-28661719 0.29277566539924 0.117241379310345 0.722007722007722 0.0358974358974359 0.0769230769230769 0.0666666666666667 0.739837398373984 0.148499210110585 0.5234375 0.0594900849858357
chr6:28704926-28705559 0.135338345864662 0.209964412811388 0.738562091503268 0.178451178451178 0.0935251798561151 0.107438016528926 0.760683760683761 0.296842105263158 0.632911392405063 0.241042345276873
chr6:28725179-28726163 0.0114942528735632 0.0300429184549356 0.697222222222222 0.0321100917431193 0.0547550432276657 0.0476190476190476 0.6125 0.0316686967113276 0.522540983606557 0.064367816091954
chr6:28730643-28732034 0.137349397590361 0.350649350649351 0.785478547854785 0.373040752351097 0.315126050420168 0.325905292479109 0.794520547945205 0.347685683530678 0.673040152963671 0.442084942084942
chr6:28735131-28740226 0.290683229813665 0.12707182320442 0.777648428405122 0.116959064327485 0.0849315068493151 0.0967213114754098 0.557251908396947 0.106428957320367 0.748455428067079 0.111607142857143
chr6:28745737-28748281 0.183946488294314 0.186968838526912 0.921686746987952 0.104815864022663 0.150724637681159 0.203703703703704 0.557894736842105 0.182051282051282 0.837890625 0.220689655172414
chr6:28749454-28754535 0.114954221770092 0.0782778864970646 0.87995337995338 0.0680212014134276 0.0592532467532468 0.0825147347740668 0.555862068965517 0.0729741196436148 0.829530201342282 0.0992092020129403
chr6:28776120-28777093 0.116279069767442 0.858823529411765 0.329787234042553 0.438356164383562 0.412322274881517 0.441860465116279 0.873873873873874 0.782152230971129 0.142414860681115 0.328301886792453
chr6:28780139-28780942 0.146853146853147 0.0381944444444444 0.75 0.047008547008547 0.0418410041841004 0.0982142857142857 0.0354609929078014 0.0485436893203883 0.385454545454545 0.0686567164179104
chr6:28802264-28802929 0.102564102564103 0.882716049382716 0.836538461538462 0.5 0.390625 0.120300751879699 0.755395683453237 0.884615384615385 0.69140625 0.871345029239766
chr6:28865842-28866874 0.106529209621993 0.609154929577465 0.313364055299539 0.572769953051643 0.451713395638629 0.404907975460123 0.627906976744186 0.559670781893004 0.2578125 0.701949860724234
chr6:28921976-28922423 0.0166666666666667 0.946601941747573 0.55 0.234375 0.368159203980099 0.215909090909091 0.903703703703704 0.898550724637681 0.627507163323782 0.51219512195122
chr6:28945051-28945723 0.0501392757660167 0.36046511627907 0.0338028169014084 0.0709046454767726 0.0761245674740484 0.0987654320987654 0.323699421965318 0.59121171770972 0.11437908496732 0.119230769230769
chr6:29633582-29636415 0.0372670807453416 0.724050632911392 0.411347517730496 0.653116531165312 0.737654320987654 0.621951219512195 0.446564885496183 0.677321156773212 0.290870488322718 0.651639344262295
chr6:29817781-29818380 0.0847457627118644 0.743169398907104 0.715189873417722 0.165898617511521 0.214007782101167 0.203296703296703 0.742647058823529 0.805422647527911 0.449101796407186 0.501355013550135
chr6:29894152-29895260 0.0590277777777778 0.9 0.034965034965035 0.0583554376657825 0.136094674556213 0 0.935251798561151 0.797008547008547 0.0161290322580645 0.04
chr6:30079139-30079436 0.0981308411214953 0.915094339622642 0.762962962962963 0.681818181818182 0.588832487309645 0.349206349206349 0.884615384615385 0.835016835016835 0.671232876712329 0.83974358974359
chr6:30420585-30421399 0.314447592067989 0.895652173913044 0.914396887159533 0.598326359832636 0.682808716707022 0.554945054945055 0.931818181818182 0.899791231732777 0.894736842105263 0.894545454545455
chr6:30431515-30431836 0.0921052631578947 0.456647398843931 0.905263157894737 0.333333333333333 0.269005847953216 0.223404255319149 0.54585152838428 0.480874316939891 0.886904761904762 0.496894409937888
chr6:31135706-31136366 0.0359712230215827 0.71505376344086 0.395522388059701 0.627329192546584 0.75 0.731884057971015 0.680851063829787 0.662337662337662 0.255060728744939 0.785276073619632
chr6:31164848-31165245 0.0719424460431655 0.641304347826087 0.0918367346938776 0.0437956204379562 0.180451127819549 0.038961038961039 0.927710843373494 0.587786259541985 0.09375 0.064
chr6:31275664-31276797 0.08203125 0.689750692520776 0.0829493087557604 0.427884615384615 0.359493670886076 0.0727272727272727 0.846689895470383 0.861339600470035 0.169611307420495 0.909090909090909
chr6:31546067-31546728 0.175438596491228 0.879518072289157 0.542857142857143 0.888888888888889 0.8625 0.866666666666667 0.34375 0.866666666666667 0.566265060240964 0.842105263157895
chr6:31797314-31797473 0 0.722222222222222 0.0344827586206897 0.367647058823529 0.454545454545455 0.275862068965517 0.608695652173913 0.584269662921348 0.0227272727272727 0.842105263157895
chr6:32064072-32064810 0.288056206088993 0.925801011804384 0.875486381322957 0.162866449511401 0.240223463687151 0.151815181518152 0.844660194174757 0.875675675675676 0.786310517529215 0.405498281786942
chr6:32115964-32117319 0.0346534653465347 0.827645051194539 0.08 0.044921875 0.0638766519823789 0.0592417061611374 0.894389438943894 0.603351955307263 0.0576131687242798 0.049079754601227
chr6:34724358-34724756 0 0.856459330143541 0.763440860215054 0.703703703703704 0.25296442687747 0.504504504504504 0.857142857142857 0.836206896551724 0.595238095238095 0.671296296296296
chr6:35898575-35899311 0.371428571428571 0.186813186813187 0.145228215767635 0.252252252252252 0.856164383561644 0.886792452830189 0.285714285714286 0.0857142857142857 0.130952380952381 0.111731843575419
chr6:36761191-36762062 0.416666666666667 0.224719101123595 0.543307086614173 0.444444444444444 0.290598290598291 0.441441441441441 0.830508474576271 0.225352112676056 0.512658227848101 0.179487179487179
chr6:37480758-37482116 0.138528138528139 0.176470588235294 0.464864864864865 0.158333333333333 0.109452736318408 0.192546583850932 0.354285714285714 0.0940919037199125 0.52280701754386 0.211538461538462
chr6:37483709-37484575 0.217741935483871 0.212765957446809 0.573529411764706 0.269430051813472 0.353448275862069 0.287671232876712 0.654545454545455 0.265993265993266 0.6484375 0.389705882352941
chr6:37592782-37593309 0.454545454545455 0.762114537444934 0.875 0.0829268292682927 0.153846153846154 0.147826086956522 0.486607142857143 0.788405797101449 0.847058823529412 0.516129032258065
chr6:38682647-38683456 0.12719298245614 0.935643564356436 0.302083333333333 0.0576368876080692 0.0849056603773585 0.0277777777777778 0.874251497005988 0.915221579961464 0.592592592592593 0.101818181818182
chr6:40567274-40567664 0.131455399061033 0.972222222222222 0.688212927756654 0.816455696202532 0.206106870229008 0.265060240963855 0.882978723404255 0.940540540540541 0.798561151079137 0.948863636363636
chr6:40722191-40723303 0.46417445482866 0.152238805970149 0.844444444444444 0.113702623906706 0.202054794520548 0.0922330097087379 0.535714285714286 0.110546378653113 0.760655737704918 0.257575757575758
chr6:41068456-41069003 0.0917431192660551 0.696078431372549 0.242105263157895 0.254957507082153 0.304615384615385 0.157142857142857 0.964028776978417 0.823529411764706 0.289752650176678 0.481081081081081
chr6:41337251-41339176 0.400763358778626 0.29277566539924 0.68075117370892 0.322884012539185 0.226890756302521 0.242647058823529 0.68348623853211 0.33442088091354 0.719251336898396 0.321525885558583
chr6:41375057-41376406 0.5 0.0428571428571429 0.666666666666667 0.0462962962962963 0.0651340996168582 0.0795454545454545 0.536121673003802 0.0574074074074074 0.415770609318996 0.0596590909090909
chr6:41379087-41384862 0.517167381974249 0.456706281833616 0.816593886462882 0.451546391752577 0.421711899791232 0.399563318777293 0.648351648351648 0.361303060217177 0.768777614138439 0.399350649350649
chr6:41438710-41440317 0.355191256830601 0.235714285714286 0.633540372670807 0.207547169811321 0.191780821917808 0.206185567010309 0.688405797101449 0.180645161290323 0.574660633484163 0.209677419354839
chr6:41473495-41474013 0.371134020618557 0.333333333333333 0.735632183908046 0.426470588235294 0.508771929824561 0.454545454545455 0.636363636363636 0.351111111111111 0.791044776119403 0.401459854014599
chr6:41519688-41521377 0.605504587155963 0.294605809128631 0.670103092783505 0.345195729537367 0.391304347826087 0.567415730337079 0.857723577235772 0.216338880484115 0.698005698005698 0.265734265734266
chr6:42712381-42712854 0.0884615384615385 0.817813765182186 0.353711790393013 0.773755656108597 0.825726141078838 0.562091503267974 0.366666666666667 0.778280542986425 0.299145299145299 0.8023598820059
chr6:43424449-43425495 0.215909090909091 0.549488054607508 0.384210526315789 0.578947368421053 0.896995708154506 0.864963503649635 0.76953125 0.52073732718894 0.417613636363636 0.538235294117647
chr6:43858600-43859815 0.359116022099448 0.108597285067873 0.651063829787234 0.221556886227545 0.240458015267176 0.17351598173516 0.61244019138756 0.143198090692124 0.645695364238411 0.177248677248677
chr6:44243547-44244312 0.135593220338983 0.921671018276762 0.181318681318681 0.51779359430605 0.291754756871036 0.235294117647059 0.94 0.891691394658754 0.239382239382239 0.776595744680851
chr6:44440006-44441178 0.202830188679245 0.735449735449735 0.34375 0.676113360323887 0.694805194805195 0.626373626373626 0.372413793103448 0.620224719101124 0.267657992565056 0.634408602150538
chr6:45030205-45030554 0.0168067226890756 0.869791666666667 0.508771929824561 0.875555555555556 0.791666666666667 0.803738317757009 0.990990990990991 0.861198738170347 0.529661016949153 0.692708333333333
chr6:45630987-45631242 0.0753424657534247 0.198675496688742 0.135294117647059 0.043010752688172 0.0255102040816327 0 0.663716814159292 0.252252252252252 0.118556701030928 0.0353535353535354
chr6:49681230-49681407 0.0538461538461538 0.971698113207547 0.821917808219178 0.911764705882353 0.707317073170732 0.444444444444444 0.962121212121212 0.930769230769231 0.748917748917749 0.915584415584416
chr6:49917583-49918046 0 0.983193277310924 0.0566037735849057 0.74 0.621951219512195 0.25 0.887096774193548 0.897637795275591 0.194092827004219 0.878676470588235
chr6:52824363-52826277 0.340336134453782 0.391025641025641 0.405405405405405 0.680628272251309 0.759803921568627 0.826347305389222 0.710982658959538 0.368324125230203 0.298181818181818 0.550877192982456
chr6:55010096-55010363 0.0175438596491228 0.885714285714286 0.418181818181818 0.757142857142857 0.867924528301887 0.591836734693878 0.975 0.814814814814815 0.396449704142012 0.733333333333333
chr6:56934522-56936505 0.181578947368421 0.880701754385965 0.369098712446352 0.898773006134969 0.875 0.894736842105263 0.878048780487805 0.894934333958724 0.36241610738255 0.867321867321867
chr6:56939086-56939556 0.141025641025641 0.91304347826087 0.0731707317073171 0.907894736842105 0.925925925925926 0.905882352941176 0.873417721518987 0.879781420765027 0.322834645669291 0.86734693877551
chr6:58147029-58149574 0.0541913632514818 0.264643613267466 0.26955074875208 0.234579439252336 0.0397905759162304 0.023945267958951 0.293188548864758 0.327087576374745 0.31615925058548 0.400259909031839
chr6:58180085-58180442 0.00754716981132075 0.580645161290323 0.053475935828877 0.188034188034188 0 0 0.468354430379747 0.542613636363636 0.195121951219512 0.0714285714285714
chr6:58422137-58422695 0.131578947368421 0.709090909090909 0.948717948717949 0.903225806451613 0.967741935483871 1 0.224489795918367 0.705357142857143 0.887323943661972 0.897727272727273
chr6:74008936-74009629 0.037593984962406 0.971153846153846 0.857723577235772 0.172932330827068 0.36231884057971 0.0909090909090909 0.946666666666667 0.915702479338843 0.873994638069705 0.634920634920635
chr6:74024344-74025186 0.140767824497258 0.952380952380952 0.13353115727003 0.202453987730061 0.130242825607064 0.0387596899224806 0.956043956043956 0.951523545706371 0.156862745098039 0.5225
chr6:74104354-74104936 0.00836820083682008 0.96875 0.695876288659794 0.924137931034483 0.245901639344262 0.139130434782609 0.968036529680365 0.940594059405941 0.831034482758621 0.922033898305085
chr6:74160644-74162180 0.0193103448275862 0.521079258010118 0.106941838649156 0.189473684210526 0.217054263565891 0.0687022900763359 0.939914163090129 0.66497461928934 0.0810344827586207 0.227688787185355
chr6:74171074-74172107 0.00390625 0.335180055401662 0.0964125560538117 0.143939393939394 0.0563002680965147 0.091254752851711 0.538461538461538 0.462406015037594 0.0441696113074205 0.51530612244898
chr6:74233269-74233834 0.00602409638554217 0.43620178041543 0.187214611872146 0.275641025641026 0.491349480968858 0.308724832214765 0.406593406593407 0.600340136054422 0.175925925925926 0.142857142857143
chr6:79338894-79339631 0.0476190476190476 0.929577464788732 0.269387755102041 0.813559322033898 0.523809523809524 0.118518518518519 0.918032786885246 0.862407862407862 0.303191489361702 0.92
chr6:86354617-86355186 0 0.912820512820513 0.301507537688442 0.926086956521739 0.932367149758454 0.492146596858639 0.84971098265896 0.67258883248731 0.178451178451178 0.8828125
chr6:87832295-87832666 0.132075471698113 0.677083333333333 0.189075630252101 0.904761904761905 0.905405405405405 0.215384615384615 0.910931174089069 0.762773722627737 0.286516853932584 0.78894472361809
chr6:96206282-96206492 0.0227272727272727 0.914110429447853 0.352941176470588 0.837988826815642 0.946236559139785 0.929824561403509 0.71969696969697 0.839080459770115 0.318181818181818 0.802721088435374
chr6:98227733-98230931 0.561170212765957 0.855477855477855 0.145161290322581 0.694063926940639 0.900900900900901 0.796610169491525 0.782016348773842 0.685204616998951 0.236301369863014 0.259904912836767
chr6:99150730-99151302 0.133757961783439 0.912087912087912 0.52233676975945 0.863013698630137 0.934640522875817 0.90990990990991 0.887700534759358 0.868945868945869 0.383177570093458 0.796078431372549
chr6:99295396-99296732 0.205882352941176 0.736543909348442 0.126074498567335 0.0725995316159251 0.201058201058201 0.114678899082569 0.926108374384236 0.704800817160368 0.102564102564103 0.149206349206349
chr6:102617768-102617986 0.0078740157480315 1 0.192307692307692 0.778947368421053 0.97752808988764 0.806451612903226 0.880952380952381 0.875 0.444444444444444 0.769230769230769
chr6:106429019-106429577 0.0869565217391304 0.229102167182663 0.0461538461538462 0.0261627906976744 0.0108303249097473 0.0454545454545455 0.143769968051118 0.335526315789474 0.0894039735099338 0.0415704387990762
chr6:106545979-106547748 0.0130890052356021 0.179775280898876 0.537267080745342 0.154727793696275 0.303030303030303 0.302325581395349 0.764705882352941 0.149693251533742 0.512345679012346 0.181236673773987
chr6:107955575-107956459 0.06158357771261 0.607375271149675 0.264 0.0773694390715667 0.0511140235910878 0.0155440414507772 0.915531335149864 0.652561247216036 0.145708582834331 0.0378378378378378
chr6:108441863-108445534 0.396078431372549 0.245247148288973 0.664850136239782 0.219354838709677 0.26775956284153 0.266666666666667 0.388888888888889 0.231026785714286 0.64873417721519 0.290996784565916
chr6:108453919-108454810 0.324503311258278 0.230769230769231 0.72289156626506 0.323809523809524 0.36231884057971 0.480769230769231 0.818181818181818 0.226361031518625 0.666666666666667 0.348571428571429
chr6:110797304-110798067 0.0869565217391304 0.958904109589041 0.307692307692308 0.0857142857142857 0.158227848101266 0.113207547169811 0.946808510638298 0.944162436548223 0.260450160771704 0.459677419354839
chr6:113201064-113201669 0.0263157894736842 0.938271604938272 0.34640522875817 0.948717948717949 0.921259842519685 0.948717948717949 0.971631205673759 0.90530303030303 0.396946564885496 0.855670103092783
chr6:113241234-113241621 0.03125 0.701030927835051 0.178217821782178 0.835820895522388 0.824742268041237 0.773809523809524 0.848 0.673202614379085 0.198347107438017 0.530864197530864
chr6:114181151-114181739 0.0319148936170213 0.835164835164835 0.0507936507936508 0.869718309859155 0.921348314606742 0.147058823529412 0 0.447761194029851 0.0481927710843374 0.952662721893491
chr6:114743472-114748728 0.0200250312891114 0.858407079646018 0.113138686131387 0.781376518218624 0.798212005108557 0.754532775453278 0.552238805970149 0.647498562392179 0.169275929549902 0.559118236472946
chr6:117868934-117869699 0.299363057324841 0.970930232558139 0.518394648829431 0.0443037974683544 0.0474576271186441 0.0184049079754601 0.946969696969697 0.852892561983471 0.681818181818182 0.0467289719626168
chr6:121939894-121941857 0.0497237569060773 0.582159624413146 0.2 0.461077844311377 0.697986577181208 0.485507246376812 0.834532374100719 0.53935860058309 0.148698884758364 0.527675276752767
chr6:123076803-123077598 0.0294117647058824 0.924812030075188 0.207407407407407 0.75 0.827225130890052 0.972222222222222 0.808823529411765 0.88646288209607 0.188811188811189 0.842857142857143
chr6:125214955-125215075 0.333333333333333 0.655172413793103 0.866666666666667 0.826923076923077 0.978723404255319 1 0.9375 0.693548387096774 0.780487804878049 0.769230769230769
chr6:126025913-126028858 0.0635514018691589 0.86304347826087 0.0892494929006085 0.810690423162584 0.878865979381443 0.657534246575342 0.442048517520216 0.624691358024691 0.104810996563574 0.577868852459016
chr6:126097033-126097660 0 0.8984375 0.538461538461538 0.951923076923077 0.858208955223881 0.860759493670886 0.621428571428571 0.866071428571429 0.580310880829015 0.8
chr6:129251056-129251356 0.189285714285714 0.976923076923077 0.856502242152466 0.890173410404624 0.752988047808765 0.581560283687943 0.982142857142857 0.973988439306358 0.88 0.897810218978102
chr6:131615159-131619148 0.433380084151473 0.91304347826087 0.446132596685083 0.858490566037736 0.8769987699877 0.883838383838384 0.728395061728395 0.904588492352513 0.181895093062606 0.860202931228861
chr6:132223425-132226297 0.222448979591837 0.916496945010183 0.112612612612613 0.908854166666667 0.880952380952381 0.811111111111111 0.48502994011976 0.683480453972257 0.0648567119155355 0.635542168674699
chr6:137811530-137813338 0.478448275862069 0.0606060606060606 0.465863453815261 0.0242914979757085 0.033457249070632 0.100529100529101 0.41340782122905 0.0487804878048781 0.306451612903226 0.0386740331491713
chr6:137819747-137820800 0.333333333333333 0.285714285714286 0.672897196261682 0.37410071942446 0.210526315789474 0.244274809160305 0.366197183098592 0.247787610619469 0.670588235294118 0.245614035087719
chr6:140469113-140469996 0.043859649122807 0.983673469387755 0.29483282674772 0.939086294416244 0.964 0.924290220820189 0.966996699669967 0.96969696969697 0.384615384615385 0.943452380952381
chr6:142409202-142410246 0.0673400673400673 0.465553235908142 0.0760667903525046 0.246628131021195 0.038961038961039 0.079646017699115 0.758333333333333 0.487179487179487 0.11697247706422 0.474137931034483
chr6:144066348-144067280 0.0279329608938547 0.670542635658915 0.33457249070632 0.551136363636364 0.533039647577093 0.436046511627907 0.8 0.622065727699531 0.340277777777778 0.596363636363636
chr6:144327038-144329802 0.18622848200313 0.586368977673326 0.202925045703839 0.228571428571429 0.161137440758294 0.195431472081218 0.373737373737374 0.548220732336256 0.179433368310598 0.560515873015873
chr6:146349899-146351068 0.0487179487179487 0.596214511041009 0.768292682926829 0.196043165467626 0.134751773049645 0.0699088145896656 0.479809976247031 0.484802431610942 0.786324786324786 0.487046632124352
chr6:149771807-149773035 0.0316742081447964 0.267628205128205 0.276632302405498 0.0939716312056738 0.106060606060606 0.144366197183099 0.632411067193676 0.465273095077545 0.27012987012987 0.115606936416185
chr6:150346306-150347252 0.109289617486339 0.678010471204188 0.901442307692308 0.233502538071066 0.197183098591549 0.144329896907216 0.616541353383459 0.677793904208999 0.859416445623342 0.583756345177665
chr6:151646669-151647162 0.235294117647059 0.375494071146245 0.514970059880239 0.0576923076923077 0.0573770491803279 0.113636363636364 0 0.381231671554252 0.45 0.0495049504950495
chr6:151694912-151696304 0.0138248847926267 0.686131386861314 0.130841121495327 0.641891891891892 0.626582278481013 0.638686131386861 0.450617283950617 0.644886363636364 0.056547619047619 0.661818181818182
chr6:157542171-157542623 0.0774410774410774 0.880733944954128 0.115740740740741 0.0906040268456376 0.0625 0.121739130434783 0.435483870967742 0.777777777777778 0.170103092783505 0.0809716599190283
chr6:158245646-158246211 0.0425531914893617 0.856287425149701 0.363636363636364 0.821256038647343 0.734042553191489 0.792 0.433823529411765 0.767175572519084 0.378995433789954 0.766666666666667
chr6:158842388-158844080 0.0078125 0.90495867768595 0.442857142857143 0.636363636363636 0.347619047619048 0.311926605504587 0.978260869565217 0.824803149606299 0.543624161073825 0.619883040935672
chr6:158937021-158937556 0.0465116279069767 0.924528301886792 0.203125 0.0506329113924051 0.104072398190045 0.06282722513089 0.939393939393939 0.955456570155902 0.458128078817734 0.377682403433476
chr6:159862425-159863237 0.359550561797753 0.652482269503546 0.854961832061069 0.703296703296703 0.972602739726027 0.983606557377049 0.23943661971831 0.76 0.909836065573771 0.894736842105263
chr6:160426433-160426808 0.277456647398844 0.980769230769231 0.973821989528796 0.934673366834171 0.424657534246575 0.101449275362319 0.823529411764706 0.96271186440678 0.93 0.934306569343066
chr6:161100000-161100512 0.184210526315789 0.62303664921466 0.591549295774648 0.626666666666667 0.0558139534883721 0.0923076923076923 0.869565217391304 0.875846501128668 0.536363636363636 0.836633663366337
chr6:163756719-163757451 0.445652173913043 0.133574007220217 0.656976744186046 0.174603174603175 0.355072463768116 0.118181818181818 0.447204968944099 0.168704156479218 0.569148936170213 0.238095238095238
chr6:166232637-166233701 0.317567567567568 0.192546583850932 0.523364485981308 0.138888888888889 0.253521126760563 0.286885245901639 0.47196261682243 0.190789473684211 0.581818181818182 0.306976744186047
chr6:166267541-166268419 0.185897435897436 0.205128205128205 0.711309523809524 0.0825082508250825 0.147783251231527 0.0440251572327044 0.925806451612903 0.114104595879556 0.523219814241486 0.0735930735930736
chr6:166419138-166421571 0.341379310344828 0.12621359223301 0.732101616628176 0.127468581687612 0.133595284872299 0.112271540469974 0.173780487804878 0.0979591836734694 0.663685152057245 0.129221732745962
chr6:166422323-166422853 0.039039039039039 0.112211221122112 0.5678391959799 0.118773946360153 0.0700389105058366 0.0357142857142857 0.457777777777778 0.169856459330144 0.688311688311688 0.109649122807018
chr6:167069381-167070689 0.535087719298246 0.056657223796034 0.808777429467085 0.0526315789473684 0.058659217877095 0.0576923076923077 0.48377581120944 0.0576070901033973 0.784702549575071 0.0643086816720257
chr6:167171084-167171609 0.63 0.278409090909091 0.6 0.157894736842105 0.164319248826291 0.330275229357798 0.149606299212598 0.180392156862745 0.782608695652174 0.245614035087719
chr6:167763701-167764301 0.166666666666667 0.198275862068966 0.834532374100719 0.1 0.168831168831169 0.252173913043478 0.11875 0.168905950095969 0.6796875 0.232974910394265
chr6:168435606-168436594 0.274611398963731 0.810035842293907 0.342281879194631 0.24896265560166 0.156626506024096 0.117021276595745 0.929961089494163 0.690962099125364 0.293478260869565 0.197916666666667
chr6:168493487-168493739 0.685185185185185 0.87719298245614 0.75 0.9 0.719101123595506 0.645833333333333 0.644444444444444 0.896907216494845 0.835294117647059 0.861111111111111
chr6:168501683-168502925 0.169102296450939 0.963746223564955 0.929618768328446 0.129268292682927 0.046875 0.0398936170212766 0.925806451612903 0.945525291828794 0.875776397515528 0.940298507462687
chr6:168532826-168534266 0.450592885375494 0.283854166666667 0.579207920792079 0.218673218673219 0.151815181518152 0.174074074074074 0.238235294117647 0.172242874845105 0.670103092783505 0.211229946524064
chr6:168702279-168702885 0.293814432989691 0.0875 0.596774193548387 0.0543478260869565 0.0657894736842105 0.127388535031847 0.663934426229508 0.125 0.664705882352941 0.15625
chr6:170019462-170020787 0.0754716981132075 0.619883040935672 0.324137931034483 0.616766467065868 0.74468085106383 0.619565217391304 0.517543859649123 0.667857142857143 0.323170731707317 0.531428571428571
chr6:170450931-170452613 0.55036496350365 0.949622166246851 0.936643835616438 0.729591836734694 0.592790387182911 0.501754385964912 0.907090464547677 0.940769990128332 0.936011904761905 0.918881118881119
chr6:170595117-170597734 0.540948275862069 0.309255079006772 0.822384428223844 0.135770234986945 0.283516483516484 0.231552162849873 0.405038759689922 0.219281663516068 0.852813852813853 0.313817330210773
chr6:170601829-170604217 0.282392026578073 0.0841750841750842 0.284697508896797 0.0540540540540541 0.0470588235294118 0.0986842105263158 0.054421768707483 0.0558213716108453 0.298823529411765 0.0728476821192053
chr6:171026296-171026740 0.153846153846154 0.967320261437909 0 0.793103448275862 0.879699248120301 0.575757575757576 0.91304347826087 0.928251121076233 0.025974025974026 0.623762376237624
chr7:329189-331236 0.250266240681576 0.917279411764706 0.523046092184369 0.0903954802259887 0.0970614425645592 0.0617283950617284 0.915980230642504 0.940099833610649 0.550416281221092 0.215686274509804
chr7:400225-400741 0.449180327868852 0.602693602693603 0.870588235294118 0.47085201793722 0.648 0.5625 0.732673267326733 0.619417475728155 0.873737373737374 0.297520661157025
chr7:419299-420402 0.468227424749164 0.0962800875273523 0.836538461538462 0.0668693009118541 0.0767326732673267 0.148648648648649 0.0812064965197216 0.0640279394644936 0.86039886039886 0.0452674897119342
chr7:491050-493035 0.355623100303951 0.147757255936675 0.61624649859944 0.0886917960088692 0.107142857142857 0.087962962962963 0.356666666666667 0.10718789407314 0.724061810154525 0.162162162162162
chr7:500040-500439 0.80952380952381 0.311377245508982 0.736363636363636 0.333333333333333 0.197452229299363 0.46078431372549 0.0379746835443038 0.356707317073171 0.747663551401869 0.45
chr7:612336-612759 0.328125 0.174468085106383 0.598393574297189 0.25 0.212290502793296 0.5 0.650442477876106 0.319290465631929 0.559633027522936 0.238493723849372
chr7:675545-676425 0.085995085995086 0.959935897435897 0.957081545064378 0.731578947368421 0.423550087873462 0.111111111111111 0.918604651162791 0.934051144010767 0.952380952380952 0.936666666666667
chr7:1105281-1105719 0.058252427184466 0.183246073298429 0.474885844748858 0.184713375796178 0.25 0.261261261261261 0.0909090909090909 0.147798742138365 0.407643312101911 0.208333333333333
chr7:1128338-1128613 0.328767123287671 0.845238095238095 0.85 0.703703703703704 1 1 0.0769230769230769 0.669172932330827 0.813333333333333 0.732558139534884
chr7:1233450-1233867 0.451219512195122 0.278846153846154 0.724409448818898 0.415094339622642 0.305555555555556 0.395209580838323 0.222222222222222 0.310810810810811 0.700980392156863 0.340740740740741
chr7:1260358-1263384 0.526431718061674 0.262135922330097 0.792176039119804 0.312749003984064 0.501333333333333 0.54874651810585 0.511627906976744 0.352466367713004 0.820846905537459 0.39349593495935
chr7:1284926-1285777 0.487179487179487 0.227272727272727 0.545454545454545 0.2 0.078125 0.178217821782178 0.130434782608696 0.172297297297297 0.532663316582915 0.260162601626016
chr7:1288701-1289853 0.193548387096774 0.213541666666667 0.53804347826087 0.157360406091371 0.153409090909091 0.0909090909090909 0.130434782608696 0.134366925064599 0.636942675159236 0.157360406091371
chr7:1329462-1330538 0.378440366972477 0.0953800298062593 0.893048128342246 0.0813186813186813 0.092814371257485 0.145631067961165 0.0570570570570571 0.0899795501022495 0.8887171561051 0.089622641509434
chr7:1443919-1444296 0.465346534653465 0.272727272727273 0.777777777777778 0.274809160305344 0.10880829015544 0.313253012048193 0.151515151515152 0.152173913043478 0.715686274509804 0.25
chr7:1609306-1610430 0.131313131313131 0.474934036939314 0.392059553349876 0.0238663484486874 0.0113519091847265 0.051063829787234 0.443349753694581 0.438405797101449 0.409638554216867 0.0537634408602151
chr7:1707848-1708605 0.336585365853659 0.157232704402516 0.689655172413793 0.152380952380952 0.133757961783439 0.03125 0.465277777777778 0.1025 0.450292397660819 0.11731843575419
chr7:1852118-1852732 0.504065040650406 0.379310344827586 0.89 0.233128834355828 0.32620320855615 0.40506329113924 0.397350993377483 0.348534201954397 0.878787878787879 0.248366013071895
chr7:2473312-2473921 0.173245614035088 0.955555555555556 0.949612403100775 0.934272300469484 0.690166975881262 0.706632653061224 0.958333333333333 0.941724941724942 0.907859078590786 0.959409594095941
chr7:2491191-2492501 0.269541778975741 0.208955223880597 0.732075471698113 0.333333333333333 0.332225913621262 0.457831325301205 0.308988764044944 0.248917748917749 0.681818181818182 0.334782608695652
chr7:2516662-2517539 0.533582089552239 0.443349753694581 0.849056603773585 0.467836257309941 0.487951807228916 0.437229437229437 0.183168316831683 0.475949367088608 0.847107438016529 0.450292397660819
chr7:2539438-2540103 0.5 0.253588516746411 0.879432624113475 0.346820809248555 0.364583333333333 0.422413793103448 0.848101265822785 0.429090909090909 0.713375796178344 0.355555555555556
chr7:2556929-2558485 0.314851485148515 0.25979381443299 0.705882352941177 0.228070175438596 0.218142548596112 0.205787781350482 0.153333333333333 0.220116618075802 0.71864406779661 0.21021021021021
chr7:2560104-2564223 0.224806201550388 0.311062431544359 0.638888888888889 0.258306538049303 0.217705510388437 0.168639053254438 0.205882352941176 0.247792819305474 0.591411042944785 0.219448094612352
chr7:3018588-3019402 0.478571428571429 0.211981566820276 0.682608695652174 0.282352941176471 0.243386243386243 0.290598290598291 0.67065868263473 0.212523719165085 0.723880597014925 0.234432234432234
chr7:4183804-4184826 0.518518518518518 0.0993788819875776 0.743670886075949 0.253393665158371 0.256809338521401 0.433566433566434 0.0772727272727273 0.168695652173913 0.733695652173913 0.25
chr7:4304647-4305677 0.327127659574468 0.942307692307692 0.84366576819407 0.104738154613466 0.222614840989399 0.355329949238579 0.88719512195122 0.869772998805257 0.887828162291169 0.149100257069409
chr7:4783530-4784325 0.1285140562249 0.130208333333333 0.644628099173554 0.111553784860558 0.121527777777778 0.0812182741116751 0.709183673469388 0.140495867768595 0.536585365853659 0.186046511627907
chr7:4814491-4814756 0.0540540540540541 0.561904761904762 0.184210526315789 0.518987341772152 0.486486486486487 0.714285714285714 0.301470588235294 0.464285714285714 0.194174757281553 0.297029702970297
chr7:4832112-4832602 0.134057971014493 0.303867403314917 0.0394088669950739 0.0942408376963351 0.0161290322580645 0 0.927083333333333 0.412825651302605 0.0416666666666667 0.0196078431372549
chr7:4901260-4901798 0.00564971751412429 0.922680412371134 0.407407407407407 0.523943661971831 0.263537906137184 0.0397350993377483 0.943396226415094 0.950965824665676 0.580769230769231 0.53680981595092
chr7:5111546-5112462 0.0714285714285714 0.889380530973451 0.777777777777778 0.610894941634241 0.342541436464088 0.246305418719212 0.773049645390071 0.84789644012945 0.688212927756654 0.62621359223301
chr7:5388455-5391687 0.382271468144044 0.0634920634920635 0.821917808219178 0.0799536500579374 0.109730848861284 0.108 0.913851351351351 0.0650793650793651 0.770180436847103 0.0883919062832801
chr7:5517568-5518137 0.418803418803419 0.320652173913043 0.699029126213592 0.450819672131148 0.444444444444444 0.388888888888889 0.870967741935484 0.379204892966361 0.714285714285714 0.46
chr7:6692912-6694573 0.014 0.972448979591837 0.0841683366733467 0.81203007518797 0.465444287729196 0.0320197044334975 0.974 0.960253699788584 0.128865979381443 0.973003374578178
chr7:9661061-9661783 0.0904761904761905 0.901098901098901 0.10738255033557 0.804469273743017 0.936170212765957 0.934426229508197 0.775 0.839816933638444 0.0883720930232558 0.587301587301587
chr7:12151142-12151725 0.0331491712707182 0.728915662650602 0.0714285714285714 0.0695187165775401 0.174904942965779 0.0289256198347107 0.87218045112782 0.865889212827988 0.117647058823529 0.136792452830189
chr7:12725352-12726099 0.129310344827586 0.8 0.412587412587413 0.826446280991736 0.868421052631579 0.716216216216216 0.933333333333333 0.761904761904762 0.462745098039216 0.837606837606838
chr7:13845628-13846255 0.0346820809248555 0.934883720930233 0.454976303317536 0.935185185185185 0.900497512437811 0.573333333333333 0.287581699346405 0.873853211009174 0.277456647398844 0.752631578947368
chr7:14318158-14318935 0.0125523012552301 0.704081632653061 0.168724279835391 0.821428571428571 0.58125 0.572192513368984 0.806282722513089 0.56268221574344 0.24896265560166 0.426356589147287
chr7:15648250-15648626 0.0384615384615385 0.967320261437909 0.333333333333333 0.935483870967742 0.892405063291139 0.407766990291262 0.979166666666667 0.835195530726257 0.0809716599190283 0.895705521472393
chr7:19140419-19141315 0.235807860262009 0.975 0.283333333333333 0.863013698630137 0.9625 0.804428044280443 0.977186311787072 0.791411042944785 0.33502538071066 0.848780487804878
chr7:19233491-19235127 0.111888111888112 0.682584269662921 0.157258064516129 0.48014440433213 0.65819209039548 0.392694063926941 0.833333333333333 0.481727574750831 0.238888888888889 0.446629213483146
chr7:20159791-20166735 0.265957446808511 0.886435331230284 0.585605234460196 0.788248337028825 0.862001943634597 0.883073496659243 0.6834451901566 0.84988038277512 0.456920903954802 0.734520123839009
chr7:20818482-20819175 0.0527950310559006 0.172222222222222 0.429133858267717 0.167701863354037 0.170940170940171 0.223404255319149 0.661971830985915 0.111872146118721 0.343137254901961 0.175675675675676
chr7:20829502-20830304 0.277027027027027 0.0952380952380952 0.725490196078431 0.109243697478992 0.0317460317460317 0.0531914893617021 0.214285714285714 0.0472727272727273 0.588495575221239 0.0495495495495495
chr7:20831610-20832969 0.28125 0.0990990990990991 0.683098591549296 0.0848484848484849 0.0759493670886076 0.0657894736842105 0.348837209302326 0.0654205607476635 0.607929515418502 0.0810810810810811
chr7:20833910-20835076 0.140495867768595 0.0808510638297872 0.587301587301587 0.0534124629080119 0.037344398340249 0.0479452054794521 0.281512605042017 0.0657894736842105 0.607692307692308 0.0709459459459459
chr7:20874776-20875022 0.00970873786407767 0.920353982300885 0.149425287356322 0.675675675675676 0.883116883116883 0.555555555555556 0.681818181818182 0.805084745762712 0.102803738317757 0.775
chr7:23245557-23246088 0.0765171503957784 0.929824561403509 0.186842105263158 0.612529002320186 0.297202797202797 0.06 0.984251968503937 0.905660377358491 0.194078947368421 0.695652173913043
chr7:23529999-23530920 0.02710027100271 0.941422594142259 0.825581395348837 0.418300653594771 0.0785340314136126 0.0275862068965517 0.924324324324324 0.892857142857143 0.92090395480226 0.913312693498452
chr7:23571927-23572140 0.0175438596491228 0.71 0.260869565217391 0.694915254237288 0.720930232558139 0.372549019607843 0.618421052631579 0.533707865168539 0.308943089430894 0.697530864197531
chr7:23762002-23762805 0.0141342756183746 0.605504587155963 0.189393939393939 0.679166666666667 0.748633879781421 0.6875 0.60233918128655 0.554187192118227 0.184210526315789 0.597701149425287
chr7:24438191-24440377 0.0437956204379562 0.744186046511628 0.146341463414634 0.719367588932806 0.878205128205128 0.58974358974359 0.682403433476395 0.562300319488818 0.158576051779935 0.421652421652422
chr7:25904939-25906619 0.105042016806723 0.794007490636704 0.174129353233831 0.681034482758621 0.717391304347826 0.678456591639871 0.637837837837838 0.752118644067797 0.223719676549865 0.746835443037975
chr7:27127305-27129213 0.283489096573209 0.360134003350084 0.180102915951973 0.187747035573123 0.257318952234206 0.278745644599303 0.888571428571429 0.452519379844961 0.198959687906372 0.325190839694657
chr7:27252352-27253787 0.258297258297258 0.120240480961924 0.815987933634992 0.110271903323263 0.0980091883614089 0.0943820224719101 0.781609195402299 0.0872274143302181 0.696456086286595 0.122448979591837
chr7:27259286-27260466 0.422764227642276 0.184210526315789 0.765734265734266 0.255520504731861 0.375634517766497 0.196850393700787 0.939716312056738 0.159358288770053 0.558823529411765 0.314606741573034
chr7:27703168-27703664 0.0465116279069767 0.900523560209424 0.328358208955224 0.687022900763359 0.741573033707865 0.382716049382716 0.973856209150327 0.781914893617021 0.282608695652174 0.771573604060914
chr7:27780946-27781863 0.02 0.80241935483871 0.444444444444444 0.821428571428571 0.807291666666667 0.717842323651452 0.634328358208955 0.808510638297872 0.356807511737089 0.742222222222222
chr7:28994960-28995518 0.0580357142857143 0.712328767123288 0.313364055299539 0.0769230769230769 0.0711610486891386 0.0517241379310345 0.773913043478261 0.70460358056266 0.229323308270677 0.134920634920635
chr7:29605237-29606277 0.1 0.347368421052632 0.836065573770492 0.0422222222222222 0.0396039603960396 0.00432900432900433 0.920588235294118 0.504391468005019 0.723270440251572 0.082089552238806
chr7:32358016-32358907 0.29874213836478 0.950704225352113 0.86280487804878 0.64375 0.18978102189781 0.235576923076923 0.789473684210526 0.89327485380117 0.84 0.907042253521127
chr7:32801026-32803099 0.178247734138973 0.35796766743649 0.134370579915134 0.215456674473068 0.0700525394045534 0.0688935281837161 0.843881856540084 0.443587946741416 0.19094247246022 0.860349127182045
chr7:35493754-35494731 0.204651162790698 0.529585798816568 0.517857142857143 0.0546875 0.0741839762611276 0.129032258064516 0.804 0.792988313856427 0.540201005025126 0.0825082508250825
chr7:37531450-37531925 0.161290322580645 0.143396226415094 0.372641509433962 0.205357142857143 0.89041095890411 0.870229007633588 0.89041095890411 0.212025316455696 0.392996108949416 0.317073170731707
chr7:38350754-38351292 0.121052631578947 0.930875576036866 0.823008849557522 0.752475247524752 0.308333333333333 0.218487394957983 0.746835443037975 0.933333333333333 0.783269961977186 0.859872611464968
chr7:39873859-39874955 0.152284263959391 0.472222222222222 0.302904564315353 0.208 0.186170212765957 0.288659793814433 0.824324324324324 0.487854251012146 0.405 0.199115044247788
chr7:39894582-39894854 0.128755364806867 0.925465838509317 0.271317829457364 0.00854700854700855 0.0842105263157895 0.0384615384615385 0.887755102040816 0.822966507177033 0.482352941176471 0.167832167832168
chr7:42896343-42897134 0.0906040268456376 0.948640483383686 0.865443425076453 0.463054187192118 0.308868501529052 0.331428571428571 0.883116883116883 0.863481228668942 0.91025641025641 0.806004618937644
chr7:42909839-42910707 0.0218579234972678 0.790983606557377 0.441860465116279 0.758620689655172 0.707692307692308 0.77710843373494 0.909090909090909 0.796352583586626 0.417322834645669 0.656826568265683
chr7:42915299-42916172 0.246212121212121 0.668571428571429 0.487603305785124 0.651933701657459 0.701030927835051 0.850931677018634 0.595959595959596 0.793522267206478 0.478672985781991 0.731034482758621
chr7:45002063-45002763 0.126614987080103 0.346289752650177 0.10472972972973 0.0851063829787234 0.0545454545454545 0.0348837209302326 0.911111111111111 0.491471215351812 0.0882352941176471 0.0985915492957746
chr7:47092141-47092766 0.0739299610894942 0.984662576687117 0.797814207650273 0.497435897435897 0.41130604288499 0.1 0.963235294117647 0.97039897039897 0.929936305732484 0.976284584980237
chr7:47534192-47534917 0.0736434108527132 0.725099601593626 0.204419889502762 0.864130434782609 0.782828282828283 0.6 0.358851674641148 0.763803680981595 0.211072664359862 0.737704918032787
chr7:48887510-48887890 0.0216216216216216 0.988023952095808 0.941176470588235 0.950617283950617 0.3248730964467 0.388127853881279 0.893258426966292 0.969642857142857 0.931147540983607 0.985849056603774
chr7:50132440-50132846 0.00743494423791822 0.902173913043478 0.255434782608696 0.717557251908397 0.658767772511848 0.144508670520231 0.78695652173913 0.665768194070081 0.113300492610837 0.7890625
chr7:50467637-50468187 0.0397553516819572 0.976271186440678 0.928838951310861 0.728643216080402 0.444444444444444 0.223300970873786 0.897368421052632 0.96125 0.977917981072555 0.920289855072464
chr7:50849602-50851051 0.0530660377358491 0.688 0.102420856610801 0.182339449541284 0.0765472312703583 0.0221729490022173 0.478119935170178 0.494703389830508 0.101851851851852 0.446774193548387
chr7:51538973-51539921 0.321243523316062 0.395833333333333 0.655502392344498 0.176029962546816 0.276872964169381 0.113636363636364 0.658333333333333 0.4 0.827683615819209 0.13768115942029
chr7:57928658-57929069 0 0.973451327433628 0.967032967032967 0.9140625 0.728395061728395 0.354545454545455 0.904761904761905 0.978448275862069 0.949367088607595 0.959770114942529
chr7:63767165-63768066 0.0115273775216138 0.8125 0.588607594936709 0.388278388278388 0.161290322580645 0.0377358490566038 0.514195583596215 0.732954545454545 0.803617571059432 0.459016393442623
chr7:63774078-63775099 0.0135135135135135 0.819742489270386 0.830275229357798 0.280701754385965 0.0659025787965616 0.0181818181818182 0.63594470046083 0.646953405017921 0.74585635359116 0.401294498381877
chr7:63797397-63799319 0.565656565656566 0.6875 0.719512195121951 0.902777777777778 0.97887323943662 0.949275362318841 0.37962962962963 0.726384364820847 0.7734375 0.79020979020979
chr7:63955417-63955867 0.00714285714285714 0.850746268656716 0.902173913043478 0.882352941176471 0.291139240506329 0.201612903225806 0.915492957746479 0.887323943661972 0.951219512195122 0.89873417721519
chr7:64030091-64030971 0.0245614035087719 0.722488038277512 0.92156862745098 0.403846153846154 0.153225806451613 0.0655737704918033 0.689655172413793 0.710820895522388 0.952808988764045 0.0595238095238095
chr7:64034984-64036161 0.00238663484486874 0.908450704225352 0.892857142857143 0.219178082191781 0.38755980861244 0.220095693779904 0.61986301369863 0.706864564007421 0.909853249475891 0.168224299065421
chr7:64337674-64338205 0.0892857142857143 0.558951965065502 0.15 0.0885608856088561 0.0893617021276596 0.0483870967741935 0.660130718954248 0.774358974358974 0.25 0.113636363636364
chr7:64342657-64343802 0.0956848030018762 0.82312925170068 0.671717171717172 0.454277286135693 0.253196930946292 0.109947643979058 0.927953890489914 0.866957470010905 0.662870159453303 0.758771929824561
chr7:64348873-64350351 0.0573012939001848 0.910714285714286 0.083743842364532 0.0997920997920998 0.0588235294117647 0.0402144772117962 0.833333333333333 0.890547263681592 0.097682119205298 0.0622489959839357
chr7:64407480-64408298 0.0687830687830688 0.817708333333333 0.155701754385965 0.072463768115942 0.0645161290322581 0.0738255033557047 0.892307692307692 0.452991452991453 0.0775862068965517 0.136585365853659
chr7:65508862-65509764 0.0522875816993464 0.71063829787234 0.115384615384615 0.0460526315789474 0.0133779264214047 0.114583333333333 0.899159663865546 0.719298245614035 0.14320987654321 0.0993589743589744
chr7:69081628-69084842 0.335260115606936 0.755639097744361 0.419753086419753 0.675257731958763 0.776595744680851 0.714285714285714 0.929824561403509 0.681912681912682 0.36 0.71875
chr7:69111467-69112189 0.211382113821138 0.854054054054054 0.28643216080402 0.836879432624113 0.920289855072464 0.741116751269036 0.911764705882353 0.89 0.181467181467181 0.908496732026144
chr7:72791976-72792424 0.189542483660131 0.87741935483871 0.532258064516129 0.5 0.0983606557377049 0.0983606557377049 0.818181818181818 0.662921348314607 0.307692307692308 0.632478632478632
chr7:73245103-73246250 0.489051094890511 0.216292134831461 0.431952662721893 0.487632508833922 0.741071428571429 0.586776859504132 0.875776397515528 0.331707317073171 0.421926910299003 0.0733333333333333
chr7:73552973-73553726 0.0228571428571429 0.177514792899408 0.184331797235023 0.859154929577465 0.817610062893082 0.953488372093023 0.925233644859813 0.381656804733728 0.251572327044025 0.900355871886121
chr7:74074718-74075317 0.0335570469798658 0.654639175257732 0.303571428571429 0.659685863874346 0.673575129533679 0.392857142857143 0.637096774193548 0.588757396449704 0.246056782334385 0.505376344086022
chr7:79851945-79852148 0.725490196078431 0.972972972972973 0.727272727272727 0.96875 0.973684210526316 0.930232558139535 1 0.978021978021978 0.8 0.950819672131147
chr7:83091905-83094755 0.0857142857142857 0.647959183673469 0.25561797752809 0.586666666666667 0.73209549071618 0.545454545454545 0.742537313432836 0.544227886056971 0.284332688588008 0.41010101010101
chr7:89747658-89749300 0.0676100628930818 0.472477064220183 0.0604719764011799 0.0823970037453183 0.165341812400636 0.0415512465373961 0.323369565217391 0.41799709724238 0.0583446404341927 0.0463258785942492
chr7:90227171-90228163 0.348623853211009 0.857142857142857 0.191489361702128 0.696428571428571 0.772727272727273 0.782258064516129 0.504950495049505 0.740072202166065 0.330143540669856 0.766519823788546
chr7:90895359-90897368 0.0651595744680851 0.0816326530612245 0.622848200312989 0.109919571045576 0.0845637583892618 0.0797266514806378 0.297872340425532 0.0820995962314939 0.517456359102244 0.0719874804381847
chr7:94285833-94287959 0.0119453924914676 0.520353982300885 0.357836338418863 0.367537313432836 0.00706713780918728 0.00343642611683849 0.5296 0.361170592433976 0.473118279569892 0.525285481239804
chr7:95025433-95026310 0.0842105263157895 0.960187353629977 0.458333333333333 0.319218241042345 0.362637362637363 0.0722222222222222 0.886446886446886 0.917730496453901 0.271662763466042 0.647058823529412
chr7:99103499-99104570 0.00589970501474926 0.927272727272727 0.269961977186312 0.936170212765957 0.848375451263538 0.839130434782609 0.783018867924528 0.8703125 0.479876160990712 0.883381924198251
chr7:99775387-99775773 0 0.800884955752212 0.237569060773481 0.51063829787234 0.222222222222222 0.258278145695364 0.680981595092024 0.665137614678899 0.338541666666667 0.634408602150538
chr7:99979192-99979750 0.0830670926517572 0.96319018404908 0.232704402515723 0.361538461538462 0.953703703703704 0.461538461538462 0.9 0.883333333333333 0.416666666666667 0.193548387096774
chr7:100610167-100611952 0.291379310344828 0.454332552693208 0.710706150341686 0.321199143468951 0.311787072243346 0.431438127090301 0.378125 0.38475665748393 0.659574468085106 0.404534606205251
chr7:100945667-100947063 0.0495750708215297 0.827777777777778 0.0764617691154423 0.852459016393443 0.80327868852459 0.244565217391304 0.813008130081301 0.68600435097897 0.122840690978887 0.646058732612056
chr7:101461188-101464534 0.166666666666667 0.626702997275204 0.283302063789869 0.63003663003663 0.742957746478873 0.685831622176591 0.599455040871935 0.614802354920101 0.317865429234339 0.60166468489893
chr7:103958278-103959038 0.123076923076923 0.839285714285714 0.177777777777778 0.625 0.789473684210526 0.829787234042553 0.404761904761905 0.872727272727273 0.383720930232558 0.867647058823529
chr7:105330671-105331357 0.00809716599190283 0.883817427385892 0.393162393162393 0.76510067114094 0.748387096774194 0.73109243697479 0.663551401869159 0.808743169398907 0.298550724637681 0.749090909090909
chr7:111368349-111368888 0.0339805825242718 0.967320261437909 0.101796407185629 0.2625 0.488372093023256 0.132231404958678 0.9375 0.912248628884826 0.209302325581395 0.662962962962963
chr7:117313111-117313890 0.147540983606557 0.181818181818182 0.211206896551724 0.403508771929825 0.570754716981132 0.616504854368932 0.326797385620915 0.20824295010846 0.154121863799283 0.304347826086957
chr7:117854058-117854943 0.0409356725146199 0.95910780669145 0.0302197802197802 0.487730061349693 0.340425531914894 0.0760869565217391 0.884615384615385 0.936950146627566 0.158038147138965 0.621134020618557
chr7:118498675-118499317 0 0.933609958506224 0.0847457627118644 0.978378378378378 0.948186528497409 0.925373134328358 0.839857651245552 0.942760942760943 0.0700636942675159 0.974489795918367
chr7:118724646-118725464 0.197080291970803 0.914634146341463 0.383458646616541 0.939759036144578 0.948275862068966 0.8 0.5625 0.788235294117647 0.466666666666667 0.846846846846847
chr7:121954311-121956396 0.169590643274854 0.130790190735695 0.480874316939891 0.107583774250441 0.123076923076923 0.123287671232877 0.233009708737864 0.116187989556136 0.573378839590444 0.151245551601424
chr7:122553579-122554006 0.0692307692307692 0.897142857142857 0.311475409836066 0.939024390243902 0.923076923076923 0.752475247524752 0.766355140186916 0.879765395894428 0.338888888888889 0.888888888888889
chr7:123403220-123403759 0.00645161290322581 0.934306569343066 0.596 0.923076923076923 0.919831223628692 0.858974358974359 0.939759036144578 0.945488721804511 0.585492227979275 0.965116279069767
chr7:127743863-127744788 0.0260869565217391 0.866803278688525 0.292613636363636 0.157894736842105 0.138666666666667 0.062780269058296 0.895953757225434 0.766480446927374 0.200520833333333 0.177595628415301
chr7:127910876-127912587 0.281350482315113 0.906609195402299 0.799050632911392 0.373590982286634 0.250847457627119 0.0679012345679012 0.871287128712871 0.84394250513347 0.614473684210526 0.719687092568449
chr7:129417184-129418078 0.0179372197309417 0.0720720720720721 0.301980198019802 0.0324909747292419 0.0582959641255605 0.0114942528735632 0.426966292134831 0.0412371134020619 0.311557788944724 0.0954545454545455
chr7:130130172-130133682 0.0327357755261107 0.481624758220503 0.0176271186440678 0.178545187362234 0.0230341540905481 0.0176600441501104 0.460254372019078 0.487516005121639 0.0202655485674354 0.444638694638695
chr7:131593941-131594530 0.0804020100502513 0.713692946058091 0.137209302325581 0.0965665236051502 0.45625 0.467391304347826 0.94 0.752360965372508 0.116883116883117 0.0340909090909091
chr7:132257222-132260082 0.205882352941176 0.116216216216216 0.420103092783505 0.120234604105572 0.208430913348946 0.147619047619048 0.439490445859873 0.0636132315521628 0.440963855421687 0.105140186915888
chr7:139207589-139207971 0.212903225806452 0.15 0.685714285714286 0.245614035087719 0.183333333333333 0.225 0.0483870967741935 0.154639175257732 0.526785714285714 0.382352941176471
chr7:140176651-140177574 0 0.894957983193277 0.585635359116022 0.866666666666667 0.843137254901961 0.854166666666667 0.808823529411765 0.884422110552764 0.572649572649573 0.860986547085202
chr7:142131388-142131938 0.227272727272727 0.731707317073171 0.686274509803922 0.781818181818182 0.972222222222222 1 0.392857142857143 0.813084112149533 0.8375 0.835616438356164
chr7:148843076-148844099 0.0316622691292876 0.828729281767956 0.39051094890511 0.71900826446281 0.802056555269923 0.718475073313783 0.914772727272727 0.730263157894737 0.280769230769231 0.705714285714286
chr7:148846119-148846798 0.015625 0.835195530726257 0.298701298701299 0.728888888888889 0.783333333333333 0.672839506172839 0.886255924170616 0.634961439588689 0.16988416988417 0.644787644787645
chr7:148888146-148888682 0.0410958904109589 0.867088607594937 0.52112676056338 0.724137931034483 0.85 0.565217391304348 0.907692307692308 0.827027027027027 0.383458646616541 0.807017543859649
chr7:149119946-149120964 0.0644171779141104 0.803398058252427 0.284883720930233 0.633522727272727 0.49609375 0.241071428571429 0.927536231884058 0.718040621266428 0.211740041928721 0.773584905660377
chr7:149484603-149484958 0.212121212121212 0.158974358974359 0.680555555555556 0.258823529411765 0.135294117647059 0.118421052631579 0.333333333333333 0.130434782608696 0.661538461538462 0.0782608695652174
chr7:150020206-150021034 0.0314769975786925 0.922374429223744 0.790940766550523 0.568764568764569 0.260162601626016 0.11587982832618 0.863636363636364 0.871473354231975 0.689567430025445 0.473684210526316
chr7:150498285-150498908 0.525 0.244444444444444 0.716417910447761 0.135135135135135 0.293413173652695 0.304347826086957 0.43859649122807 0.220408163265306 0.607843137254902 0.306122448979592
chr7:150644006-150645222 0.296116504854369 0.218543046357616 0.705607476635514 0.18407960199005 0.178438661710037 0.043956043956044 0.610294117647059 0.106870229007634 0.803418803418803 0.122605363984674
chr7:150711023-150711316 0.029126213592233 0.3 0.0707964601769911 0.019047619047619 0.0227272727272727 0 0.844827586206897 0.22979797979798 0.0402684563758389 0.0853658536585366
chr7:150801477-150802111 0.0772532188841202 0.375 0.591836734693878 0.260663507109005 0.447257383966245 0.215686274509804 0.78735632183908 0.279255319148936 0.642570281124498 0.364312267657993
chr7:151079383-151079870 0.530612244897959 0.233333333333333 0.508474576271186 0.244274809160305 0.289855072463768 0.129770992366412 0.520661157024793 0.177339901477833 0.42436974789916 0.212328767123288
chr7:151217513-151218084 0.189655172413793 0.961685823754789 0.0137741046831956 0.0466101694915254 0.0563380281690141 0.04375 0.946341463414634 0.902097902097902 0.036231884057971 0.215189873417722
chr7:151432965-151433726 0.5 0.158469945355191 0.696774193548387 0.119791666666667 0.122093023255814 0.25 0.196531791907514 0.178571428571429 0.75625 0.18942731277533
chr7:151511081-151512049 0.493562231759657 0.0815217391304348 0.544117647058823 0.0397350993377483 0.0703125 0.107142857142857 0.126506024096386 0.104651162790698 0.6524064171123 0.163120567375887
chr7:151731549-151733007 0.535353535353535 0.0668380462724936 0.211864406779661 0.246006389776358 0.714765100671141 0.935672514619883 0.805054151624549 0.118081180811808 0.345679012345679 0.137535816618911
chr7:153445142-153445368 0.135416666666667 0.55 0.021505376344086 0.0571428571428571 0.0123456790123457 0.0317460317460317 0.169590643274854 0.362745098039216 0.0714285714285714 0.012987012987013
chr7:153582929-153585818 0.0329024676850764 0.29663330300273 0.0276639344262295 0.0294406280667321 0.0289351851851852 0.0649546827794562 0.098825831702544 0.262891344383057 0.0522707797772065 0.0633047210300429
chr7:154862764-154863381 0.208 0.711111111111111 0.808857808857809 0.207792207792208 0.165467625899281 0.210227272727273 0.847290640394089 0.828326180257511 0.816568047337278 0.750809061488673
chr7:155019397-155020028 0.335078534031414 0.215909090909091 0.631578947368421 0.239130434782609 0.245283018867925 0.367647058823529 0.833333333333333 0.141342756183746 0.613207547169811 0.196428571428571
chr7:155150921-155151557 0.455357142857143 0.639455782312925 0.94392523364486 0.479338842975207 0.25 0.886363636363636 0.431693989071038 0.52027027027027 0.86 0.535433070866142
chr7:155253728-155257459 0.379130434782609 0.101214574898785 0.811764705882353 0.105882352941176 0.102514506769826 0.069377990430622 0.0797266514806378 0.091358024691358 0.703099510603589 0.129370629370629
chr7:155258357-155258998 0.213235294117647 0.12448132780083 0.36 0.136186770428016 0.0817757009345794 0.108695652173913 0.0855614973262032 0.0919324577861163 0.333333333333333 0.195512820512821
chr7:155261581-155267625 0.371559633027523 0.15987460815047 0.648190045248869 0.114135206321335 0.148362235067437 0.275561097256858 0.195209580838323 0.152409046214356 0.588716271463614 0.165971643035863
chr7:155282906-155285206 0.291164658634538 0.0845588235294118 0.61790017211704 0.0652866242038217 0.221897810218978 0.189801699716714 0.456445993031359 0.0835579514824798 0.606741573033708 0.0874587458745875
chr7:155289811-155296650 0.372228704784131 0.48471615720524 0.870114942528736 0.571748878923767 0.658088235294118 0.74965034965035 0.488472622478386 0.556264501160093 0.826820603907638 0.551312649164678
chr7:155297183-155300354 0.233853006681514 0.19560878243513 0.7 0.202222222222222 0.172881355932203 0.370292887029289 0.23489932885906 0.20933014354067 0.618270799347471 0.231182795698925
chr7:155304298-155306955 0.199524940617577 0.507795100222717 0.648902821316614 0.456331877729258 0.394067796610169 0.599137931034483 0.207171314741036 0.443478260869565 0.714527027027027 0.504464285714286
chr7:155324169-155325597 0.526627218934911 0.34251968503937 0.858407079646018 0.255952380952381 0.176470588235294 0.341614906832298 0.363636363636364 0.353333333333333 0.815217391304348 0.330472103004292
chr7:155592133-155592645 0.339869281045752 0.382488479262673 0.806451612903226 0.664705882352941 0.866412213740458 0.6640625 0.30622009569378 0.474613686534216 0.806306306306306 0.5625
chr7:155598870-155599709 0.649350649350649 0.0916666666666667 0.526104417670683 0.0503875968992248 0.0512820512820513 0.0497737556561086 0.455445544554455 0.0459363957597173 0.424778761061947 0.0396039603960396
chr7:155600329-155600697 0.433333333333333 0.144736842105263 0.634615384615385 0.0601503759398496 0.132075471698113 0.08 0.25 0.0882352941176471 0.467532467532468 0.0617283950617284
chr7:155606376-155607842 0.382775119617225 0.123529411764706 0.724719101123595 0.0764705882352941 0.0523809523809524 0.0457516339869281 0.177777777777778 0.0997732426303855 0.641129032258065 0.103139013452915
chr7:156432473-156432985 0.0967741935483871 0.917098445595855 0.386627906976744 0.5625 0.813397129186603 0.267676767676768 0.694736842105263 0.798181818181818 0.412639405204461 0.722772277227723
chr7:156805078-156805640 0.585034013605442 0.216494845360825 0.698412698412698 0.221590909090909 0.271844660194175 0.182795698924731 0.32258064516129 0.230769230769231 0.658227848101266 0.204347826086957
chr7:156807030-156808874 0.473214285714286 0.087431693989071 0.50314465408805 0.119170984455959 0.152941176470588 0.101123595505618 0.261538461538462 0.0951219512195122 0.504201680672269 0.137755102040816
chr7:156870805-156871338 0.287749287749288 0.0538461538461538 0.459143968871595 0.0779220779220779 0.0939597315436242 0.15 0.0972222222222222 0.0848153214774282 0.5 0.0965250965250965
chr7:157071987-157072559 0.0490196078431373 0.78740157480315 0.520361990950226 0.324074074074074 0.198757763975155 0.121495327102804 0.991111111111111 0.732743362831858 0.311864406779661 0.494186046511628
chr7:157102228-157102802 0.0833333333333333 0.738853503184713 0.448275862068966 0.813725490196078 0.761363636363636 0.810526315789474 0 0.719879518072289 0.496124031007752 0.671641791044776
chr7:157131168-157132288 0 0.711409395973154 0.141791044776119 0.816176470588235 0.877094972067039 0.658823529411765 0.219653179190751 0.70839469808542 0.137735849056604 0.727699530516432
chr7:157225062-157225885 0.230769230769231 0.108490566037736 0.509615384615385 0.2 0.15546218487395 0.0805369127516778 0.223076923076923 0.137096774193548 0.511254019292605 0.126811594202899
chr7:157256854-157258260 0.437994722955145 0.204892966360856 0.85140562248996 0.139240506329114 0.244274809160305 0.634146341463415 0.429054054054054 0.356913183279743 0.821882951653944 0.275071633237822
chr7:157361316-157362201 0.464052287581699 0.0777479892761394 0.904411764705882 0.241463414634146 0.088145896656535 0.106951871657754 0.183520599250936 0.0879712746858169 0.814925373134328 0.438127090301003
chr7:157378213-157378559 0.448275862068966 0.423728813559322 0.912280701754386 0.428571428571429 0.439024390243902 0.611111111111111 0.607142857142857 0.461988304093567 0.882352941176471 0.770491803278688
chr7:157405372-157406717 0.319188191881919 0.763934426229508 0.945945945945946 0.28341384863124 0.0620525059665871 0.125461254612546 0.90301724137931 0.739247311827957 0.905429071803853 0.465007776049767
chr7:157462466-157463254 0.546610169491525 0.60337552742616 0.830097087378641 0.442307692307692 0.630901287553648 0.582352941176471 0.447368421052632 0.402116402116402 0.888178913738019 0.576335877862595
chr7:157470472-157487391 0.153895547945205 0.0893470790378007 0.51436515291937 0.168936731107206 0.126254516258531 0.153709725096069 0.189899451553931 0.0601985559566787 0.541977611940298 0.445383477709698
chr7:157530804-157531194 0.6 0.195876288659794 0.853658536585366 0.166666666666667 0.224719101123595 0.222222222222222 0.0517241379310345 0.144508670520231 0.722222222222222 0.371212121212121
chr7:157586990-157587847 0.556451612903226 0.479166666666667 0.76027397260274 0.430656934306569 0.608888888888889 0.659574468085106 0.692307692307692 0.391414141414141 0.798969072164949 0.647727272727273
chr7:157633521-157634597 0.483568075117371 0.279329608938547 0.713541666666667 0.402234636871508 0.323076923076923 0.291666666666667 0.694835680751174 0.295774647887324 0.783018867924528 0.569444444444444
chr7:157644411-157644809 0.158730158730159 0.215859030837004 0.710743801652893 0.168067226890756 0.197368421052632 0.385542168674699 0.053030303030303 0.138528138528139 0.720670391061452 0.428571428571429
chr7:157668001-157668432 0.32 0.100840336134454 0.662790697674419 0.266666666666667 0.0441176470588235 0.225 0.0377358490566038 0.147169811320755 0.813725490196078 0.452991452991453
chr7:157754590-157755069 0.427083333333333 0.17910447761194 0.612612612612613 0.182203389830508 0.073015873015873 0.189473684210526 0.0575539568345324 0.128598848368522 0.448398576512456 0.464028776978417
chr7:157808368-157809303 0.429203539823009 0.052434456928839 0.529644268774704 0.116 0.194331983805668 0.430051813471503 0.137809187279152 0.0555555555555556 0.593373493975904 0.467236467236467
chr7:157956847-157957344 0.100401606425703 0.944805194805195 0.935251798561151 0.581538461538462 0.421686746987952 0.347150259067358 0.612794612794613 0.887966804979253 0.867041198501873 0.947368421052632
chr7:157996643-157997045 0.0147058823529412 0.968503937007874 0.814432989690722 0.6625 0.367021276595745 0.159362549800797 0.871345029239766 0.902654867256637 0.636986301369863 0.877952755905512
chr7:158110137-158111273 0.063953488372093 0.0416666666666667 0.270992366412214 0.212389380530973 0.0473773265651438 0.175257731958763 0.452316076294278 0.0713577799801784 0.518304431599229 0.496621621621622
chr7:158118384-158118931 0.376470588235294 0.124260355029586 0.5078125 0.207865168539326 0.0995024875621891 0.351351351351351 0.288135593220339 0.170103092783505 0.632978723404255 0.602836879432624
chr7:158287581-158288804 0.213438735177866 0.136125654450262 0.569767441860465 0.147208121827411 0.20377358490566 0.175 0.197802197802198 0.167919799498747 0.640776699029126 0.235294117647059
chr7:158362284-158362924 0.371980676328502 0.182825484764543 0.721476510067114 0.123778501628664 0.166666666666667 0.0725806451612903 0.934782608695652 0.150912106135987 0.80952380952381 0.14975845410628
chr7:158750330-158751591 0.305936073059361 0.844221105527638 0.382075471698113 0.269617706237425 0.175531914893617 0.254807692307692 0.842406876790831 0.821428571428571 0.554054054054054 0.207692307692308
chr7:158785262-158785836 0.4 0.16580310880829 0.719298245614035 0.0977011494252874 0.232558139534884 0.423076923076923 0.232044198895028 0.135734072022161 0.775757575757576 0.176470588235294
chr7:158789352-158790498 0.278645833333333 0.201550387596899 0.567398119122257 0.256140350877193 0.146814404432133 0.474820143884892 0.596698113207547 0.236812570145903 0.534934497816594 0.143968871595331
chr7:158829602-158830125 0.424242424242424 0.434210526315789 0.741935483870968 0.452173913043478 0.525 0.525179856115108 0.612244897959184 0.295731707317073 0.775193798449612 0.475247524752475
chr8:637517-638214 0.00409836065573771 0.359430604982206 0.202857142857143 0.0864197530864197 0.0315126050420168 0.119047619047619 0.549450549450549 0.365826944140197 0.142857142857143 0.125850340136054
chr8:1113291-1114213 0.455882352941176 0.167213114754098 0.525301204819277 0.134387351778656 0.314447592067989 0.172549019607843 0.182464454976303 0.150918635170604 0.559681697612732 0.151982378854626
chr8:1321143-1322055 0.230283911671924 0.680351906158358 0.541832669322709 0.251162790697674 0.0458265139116203 0.141025641025641 0.793248945147679 0.852731591448931 0.837772397094431 0.40625
chr8:1324155-1324872 0.551401869158878 0.194174757281553 0.832335329341317 0.152941176470588 0.161016949152542 0.470588235294118 0.118181818181818 0.240816326530612 0.754901960784314 0.192
chr8:1764910-1765820 0.0307017543859649 0.701923076923077 0.52247191011236 0.137614678899083 0.0537634408602151 0.0895522388059701 0.915178571428571 0.534343434343434 0.519553072625698 0.232954545454545
chr8:1777192-1778205 0.109004739336493 0.918421052631579 0.471403812824957 0.917847025495751 0.888235294117647 0.857142857142857 0.115151515151515 0.88504326328801 0.462311557788945 0.844827586206897
chr8:1950729-1951207 0.102941176470588 0.874125874125874 0.412935323383085 0.593220338983051 0.327365728900256 0.282208588957055 0.961538461538462 0.718796992481203 0.379310344827586 0.847736625514403
chr8:2585177-2586090 0.0263736263736264 0.910299003322259 0.0402684563758389 0.233050847457627 0.122171945701357 0.106870229007634 0.82258064516129 0.916561314791403 0.115015974440895 0.469387755102041
chr8:2591090-2591645 0 0.899665551839465 0.338842975206612 0.245192307692308 0.0198019801980198 0.0394736842105263 0.670807453416149 0.880701754385965 0.162393162393162 0.385214007782101
chr8:5873778-5875529 0.197278911564626 0.873493975903614 0.5 0.897435897435897 0.882716049382716 0.904347826086957 0.430656934306569 0.90251572327044 0.572072072072072 0.873417721518987
chr8:7212364-7212766 0 0.901234567901235 0.209302325581395 0.218085106382979 0.11731843575419 0.0821917808219178 0.852941176470588 0.818770226537217 0.153153153153153 0.24
chr8:9008730-9009401 0.169014084507042 0.917159763313609 0.0236051502145923 0.0569948186528497 0.142857142857143 0.0238970588235294 0.919191919191919 0.893640350877193 0.0793650793650794 0.0281995661605206
chr8:9040241-9041994 0.134078212290503 0.836795252225519 0.47887323943662 0.671875 0.800675675675676 0.813186813186813 0.908536585365854 0.732251521298174 0.439490445859873 0.703592814371258
chr8:9820490-9821723 0.236111111111111 0.179389312977099 0.540540540540541 0.180064308681672 0.241228070175439 0.120418848167539 0.320261437908497 0.223476297968397 0.511326860841424 0.168458781362007
chr8:10222930-10223463 0.493975903614458 0.723809523809524 0.893939393939394 0.652173913043478 0.945945945945946 0.901098901098901 0.567567567567568 0.689189189189189 0.861111111111111 0.815217391304348
chr8:10586016-10586825 0.390977443609023 0.285714285714286 0.617977528089888 0.19047619047619 0.186274509803922 0.121212121212121 0.75 0.240793201133144 0.591836734693878 0.206185567010309
chr8:10589034-10589739 0.20253164556962 0.0657894736842105 0.450199203187251 0.0506329113924051 0.0695652173913043 0.0841750841750842 0.127572016460905 0.0767857142857143 0.356617647058824 0.0448717948717949
chr8:11533566-11535879 0.56657223796034 0.147909967845659 0.511705685618729 0.127358490566038 0.102803738317757 0.156779661016949 0.64 0.124444444444444 0.468487394957983 0.217703349282297
chr8:11568147-11579437 0.39237668161435 0.220375335120643 0.715309446254072 0.18705035971223 0.217447081462476 0.414360508601346 0.499208860759494 0.193025390027531 0.734021632251721 0.220472440944882
chr8:12788910-12789351 0.288888888888889 0.935779816513762 0.158208955223881 0.176100628930818 0.959459459459459 0.857142857142857 0.954022988505747 0.959821428571429 0.305970149253731 0.508771929824561
chr8:20207618-20208084 0.450980392156863 0.317391304347826 0.469565217391304 0.446540880503145 0.807174887892377 0.701298701298701 0.707762557077626 0.265671641791045 0.566666666666667 0.416666666666667
chr8:21899765-21905960 0.396145610278373 0.118869492934331 0.727450980392157 0.109433962264151 0.0997854077253219 0.121756487025948 0.222764227642276 0.0980966325036603 0.698818897637795 0.100970873786408
chr8:21909244-21919127 0.378839590443686 0.267553584626755 0.771535580524345 0.297769156159069 0.328659070990359 0.270886075949367 0.627777777777778 0.238134206219313 0.725347452018531 0.281740370898716
chr8:21922733-21923767 0.457286432160804 0.467924528301887 0.834285714285714 0.482142857142857 0.379679144385027 0.492647058823529 0.783333333333333 0.36046511627907 0.818877551020408 0.396969696969697
chr8:21924961-21927129 0.50297619047619 0.391752577319588 0.876404494382023 0.252669039145907 0.388101983002833 0.420731707317073 0.770642201834862 0.297872340425532 0.85989010989011 0.27390180878553
chr8:21988954-21992697 0.440909090909091 0.300884955752212 0.86096256684492 0.34560327198364 0.347648261758691 0.275641025641026 0.648936170212766 0.238735177865613 0.786377708978328 0.325542570951586
chr8:22011907-22013661 0.469135802469136 0.318918918918919 0.778325123152709 0.346938775510204 0.382513661202186 0.363636363636364 0.683333333333333 0.252688172043011 0.730769230769231 0.366071428571429
chr8:22015551-22021538 0.375 0.298507462686567 0.795862068965517 0.324037184594954 0.425454545454545 0.37772397094431 0.558823529411765 0.309407665505226 0.767467248908297 0.356164383561644
chr8:22560922-22562126 0.289115646258503 0.11088295687885 0.571428571428571 0.116182572614108 0.100213219616205 0.0914127423822715 0.817258883248731 0.109640831758034 0.450271247739602 0.153679653679654
chr8:22735089-22735765 0.345588235294118 0.225641025641026 0.555555555555556 0.10126582278481 0.179775280898876 0.0909090909090909 0.338235294117647 0.166666666666667 0.702127659574468 0.193877551020408
chr8:22928463-22928991 0.247619047619048 0.990291262135922 0.497607655502392 0.908396946564885 0.88961038961039 0.89010989010989 0.977099236641221 0.916666666666667 0.472222222222222 0.901840490797546
chr8:23553367-23555163 0.214765100671141 0.171548117154812 0.533039647577093 0.158940397350993 0.183962264150943 0.214765100671141 0.122950819672131 0.130641330166271 0.508333333333333 0.166064981949458
chr8:26047750-26048190 0.0181818181818182 0.752941176470588 0.787128712871287 0.0847457627118644 0.176029962546816 0 0.922413793103448 0.804407713498623 0.668539325842697 0.701986754966887
chr8:26253432-26253504 0.0487804878048781 0.518518518518518 0.76271186440678 NA 0.943396226415094 1 1 0.46031746031746 0.5 0.5
chr8:26721643-26722399 0.172549019607843 0.21405750798722 0.695652173913043 0.236734693877551 0.241071428571429 0.0746268656716418 0.475609756097561 0.28858024691358 0.675496688741722 0.19047619047619
chr8:28928948-28929702 0.0936329588014981 0.94170403587444 0.848484848484849 0.438271604938272 0.479820627802691 0.162790697674419 0.952380952380952 0.908296943231441 0.906593406593407 0.896153846153846
chr8:29230448-29231073 0.568627450980392 0.248407643312102 0.736363636363636 0.297872340425532 0.191780821917808 0.578947368421053 0.0655737704918033 0.335849056603774 0.666666666666667 0.374045801526718
chr8:29945344-29946000 0.103174603174603 0.0782608695652174 0.0365853658536585 0.333333333333333 0.878787878787879 0.928 0.67479674796748 0.0884955752212389 0.080168776371308 0.0982905982905983
chr8:30770261-30770627 0.0196078431372549 0.8125 0.338028169014085 0.744186046511628 0.626016260162602 0.305084745762712 0.285714285714286 0.721556886227545 0.327586206896552 0.725490196078431
chr8:33422729-33423532 0.324786324786325 0.827868852459016 0.201388888888889 0.794285714285714 0.826086956521739 0.705357142857143 0.435897435897436 0.719836400817996 0.310734463276836 0.797297297297297
chr8:33482041-33482969 0.26027397260274 0.548611111111111 0.22972972972973 0.620481927710843 0.45360824742268 0.736842105263158 0.240384615384615 0.641304347826087 0.22289156626506 0.6375
chr8:37605284-37605717 0.13903743315508 0.619631901840491 0.35978835978836 0.231527093596059 0.1 0.0336134453781513 0.428571428571429 0.613382899628253 0.479365079365079 0.462686567164179
chr8:37656616-37657867 0.252747252747253 0.183520599250936 0.639423076923077 0.202072538860104 0.404332129963899 0.290598290598291 0.875862068965517 0.152641878669276 0.634057971014493 0.218867924528302
chr8:37659899-37661427 0.448051948051948 0.142322097378277 0.562162162162162 0.0520833333333333 0.132352941176471 0.0526315789473684 0.23469387755102 0.120689655172414 0.607929515418502 0.145251396648045
chr8:37823636-37824164 0.20253164556962 0.0882352941176471 0.569105691056911 0.0903225806451613 0.0833333333333333 0.0588235294117647 0.357142857142857 0.0795755968169761 0.420289855072464 0.0566037735849057
chr8:38964891-38965422 0.0574712643678161 0.966101694915254 0.170347003154574 0.143884892086331 0.134948096885813 0.0909090909090909 0.973333333333333 0.92479674796748 0.401408450704225 0.881118881118881
chr8:41167395-41168718 0.348773841961853 0.123529411764706 0.471518987341772 0.0810810810810811 0.136752136752137 0.177339901477833 0.197674418604651 0.087067861715749 0.458536585365854 0.142512077294686
chr8:41178598-41179337 0.447761194029851 0.571428571428571 0.805194805194805 0.442622950819672 0.554054054054054 0.518072289156627 0.416666666666667 0.367924528301887 0.814432989690722 0.421052631578947
chr8:41593789-41594258 0.245454545454545 0.25503355704698 0.666666666666667 0.293193717277487 0.166666666666667 0.280898876404494 0.543478260869565 0.255474452554745 0.582608695652174 0.201834862385321
chr8:41655016-41655770 0.25705329153605 0.207142857142857 0.774774774774775 0.1284046692607 0.29811320754717 0.0918918918918919 0.127450980392157 0.103053435114504 0.577702702702703 0.182456140350877
chr8:41733364-41733831 0.032258064516129 0.330097087378641 0.835051546391753 0.0517799352750809 0.0540540540540541 0.0816326530612245 0.917127071823204 0.410714285714286 0.611111111111111 0.0730994152046784
chr8:42947502-42947903 0.0218579234972678 0.72258064516129 0.158730158730159 0.797047970479705 0.474226804123711 0.249097472924188 0.69047619047619 0.663768115942029 0.184210526315789 0.789473684210526
chr8:47528717-47529545 0.0517241379310345 0.922480620155039 0.919230769230769 0.602941176470588 0.494117647058824 0.233050847457627 0.838509316770186 0.908898305084746 0.876190476190476 0.212574850299401
chr8:47829292-47829676 0.0434782608695652 0.823863636363636 0.263636363636364 0.458064516129032 0.281879194630872 0.166666666666667 0.53551912568306 0.819047619047619 0.294117647058824 0.423841059602649
chr8:47977589-47979072 0.435294117647059 0.415841584158416 0.931506849315068 0.63953488372093 0.674157303370786 0.933962264150943 0.2 0.426966292134831 0.902564102564103 0.756578947368421
chr8:48100081-48100957 0.0505050505050505 0.663194444444444 0.0985074626865672 0.396739130434783 0.0626959247648903 0.0726256983240224 0.397959183673469 0.881428571428571 0.0817610062893082 0.206451612903226
chr8:48172649-48173035 0 0.861635220125786 0.121387283236994 0.874074074074074 0.836477987421384 0.813953488372093 0.930434782608696 0.881927710843374 0.158536585365854 0.782608695652174
chr8:49426960-49427796 0.00980392156862745 0.955555555555556 0.788732394366197 0.0366492146596859 0.11371237458194 0.023728813559322 0.935251798561151 0.906605922551253 0.740853658536585 0.0718954248366013
chr8:49782602-49783261 0.0959302325581395 0.441747572815534 0.215686274509804 0.127753303964758 0.0677966101694915 0.0636363636363636 0.826771653543307 0.603040540540541 0.34841628959276 0.0705394190871369
chr8:50824749-50826153 0.306451612903226 0.862068965517241 0.382165605095541 0.893333333333333 0.909090909090909 0.81042654028436 0.569060773480663 0.866666666666667 0.479508196721311 0.823293172690763
chr8:53012452-53013443 0.074468085106383 0.832 0.883177570093458 0.0818181818181818 0.247422680412371 0.132075471698113 0.841176470588235 0.841397849462366 0.640287769784173 0.117073170731707
chr8:54857201-54857991 0.0756302521008403 0.860103626943005 0.496894409937888 0.88695652173913 0.876811594202899 0.84375 0.0447761194029851 0.847352024922118 0.49609375 0.841025641025641
chr8:54933412-54933835 0.0487804878048781 0.647509578544061 0.304597701149425 0.769230769230769 0.571428571428571 0.678571428571429 0.307692307692308 0.699386503067485 0.326086956521739 0.64367816091954
chr8:57025506-57026601 0.0416666666666667 0.918518518518519 0.215267175572519 0.145135566188198 0.0404040404040404 0.0506756756756757 0.907363420427553 0.953471725125268 0.615269461077844 0.675115207373272
chr8:57030472-57030868 0.102362204724409 0.946280991735537 0.662790697674419 0.933333333333333 0.937219730941704 0.346590909090909 0.854166666666667 0.9593147751606 0.68978102189781 0.896265560165975
chr8:57232340-57233072 0.0121457489878543 0.5 0.131782945736434 0.0397727272727273 0.0902777777777778 0.031413612565445 0.126582278481013 0.518134715025907 0.0911854103343465 0.0215827338129496
chr8:57358301-57358809 0.0588235294117647 0.371621621621622 0.032258064516129 0.0357142857142857 0.0149253731343284 0.0246913580246914 0.138888888888889 0.222413793103448 0.0643776824034335 0.00704225352112676
chr8:57359414-57360113 0.207407407407407 0.616216216216216 0.419117647058824 0.251908396946565 0.369230769230769 0.333333333333333 0.441860465116279 0.593952483801296 0.497959183673469 0.425641025641026
chr8:57734526-57736547 0.305084745762712 0.742857142857143 0.930693069306931 0.89041095890411 0.96 0.96969696969697 0.255639097744361 0.763837638376384 0.869318181818182 0.89873417721519
chr8:57751841-57752228 0.23728813559322 0.758620689655172 0.869565217391304 0.816326530612245 0.96969696969697 0.98936170212766 0.387096774193548 0.676767676767677 0.755555555555556 0.938144329896907
chr8:58054966-58056108 0.0634920634920635 0.983870967741935 0.367158671586716 0.45 0.12568306010929 0.0617283950617284 0.900826446280992 0.953917050691244 0.462068965517241 0.67487684729064
chr8:58141568-58144333 0.170616113744076 0.719298245614035 0.809128630705394 0.920792079207921 0.942652329749104 0.949308755760369 0.127906976744186 0.669789227166276 0.845878136200717 0.886685552407932
chr8:59584074-59585386 0.00956937799043062 0.56 0.0972222222222222 0.528301886792453 0.598684210526316 0.647668393782383 0.707446808510638 0.503957783641161 0.182370820668693 0.629310344827586
chr8:62624615-62625399 0.128205128205128 0.588607594936709 0.0457142857142857 0.61965811965812 0.582159624413146 0.584269662921348 0.0234741784037559 0.545189504373178 0.162544169611307 0.59622641509434
chr8:62984981-62986050 0.115107913669065 0.92 0.661290322580645 0.879310344827586 0.906896551724138 0.924528301886792 0.745341614906832 0.895883777239709 0.658862876254181 0.89873417721519
chr8:65291021-65293594 0.0876923076923077 0.0979591836734694 0.615602836879433 0.0683229813664596 0.0745098039215686 0.0577507598784195 0.111111111111111 0.0875856816450876 0.619373776908024 0.105438401775805
chr8:67454183-67454970 0.107142857142857 0.863636363636364 0.854251012145749 0.127764127764128 0.0809061488673139 0.0841121495327103 0.975845410628019 0.918518518518519 0.884745762711864 0.209486166007905
chr8:70906522-70907851 0.0282258064516129 0.925170068027211 0.286324786324786 0.523943661971831 0.354430379746835 0.29277566539924 0.855 0.903780068728522 0.224543080939948 0.446224256292906
chr8:72467290-72468256 0.329268292682927 0.140540540540541 0.676923076923077 0.11377245508982 0.078125 0.0886699507389163 0.162650602409639 0.124555160142349 0.596969696969697 0.18359375
chr8:72586937-72590151 0.2 0.838068181818182 0.423076923076923 0.856589147286822 0.88517745302714 0.827740492170022 0.535626535626536 0.8203125 0.216911764705882 0.697855750487329
chr8:72753253-72754037 0.226130653266332 0.186440677966102 0.652733118971061 0.146551724137931 0.338709677419355 0.255434782608696 0.622754491017964 0.124694376528117 0.437308868501529 0.22680412371134
chr8:72757874-72759162 0.257731958762887 0.058252427184466 0.420289855072464 0.0964912280701754 0.0532319391634981 0.11046511627907 0.124293785310734 0.103015075376884 0.350230414746544 0.106060606060606
chr8:74944606-74945341 0.231788079470199 0.934210526315789 0.611510791366906 0.95 0.846153846153846 0.844827586206897 0.782051282051282 0.936507936507937 0.69811320754717 0.924418604651163
chr8:76317573-76319053 0.158490566037736 0.24406779661017 0.662222222222222 0.158671586715867 0.159420289855072 0.0836236933797909 0.633204633204633 0.13781512605042 0.663366336633663 0.227848101265823
chr8:79744209-79744892 0.155844155844156 0.930434782608696 0.47008547008547 0.84251968503937 0.935714285714286 0.725274725274725 0.511278195488722 0.777049180327869 0.481203007518797 0.795275590551181
chr8:92209604-92210044 0 0.84472049689441 0.4 0.852631578947368 0.821052631578947 0.875 0.679012345679012 0.800429184549356 0.330232558139535 0.786407766990291
chr8:94507891-94508456 0.065843621399177 0.9182156133829 0.25 0.905063291139241 0.580060422960725 0.436170212765957 0.940217391304348 0.87991718426501 0.191222570532915 0.805389221556886
chr8:96085203-96085940 0.0633802816901408 0.90057361376673 0.230769230769231 0.659259259259259 0.790262172284644 0.139423076923077 0.939163498098859 0.832822085889571 0.2541567695962 0.9
chr8:98289770-98290403 0.0714285714285714 0.965277777777778 0.0815850815850816 0.04 0.0413793103448276 0.051792828685259 0.949519230769231 0.953813104189044 0.398230088495575 0.651340996168582
chr8:98789519-98791084 0.0122950819672131 0.694516971279373 0.25 0.704081632653061 0.532871972318339 0.598870056497175 0.619047619047619 0.642633228840125 0.220825852782765 0.690526315789474
chr8:99985001-99985888 0.238095238095238 0.779116465863454 0.505747126436782 0.67487684729064 0.783050847457627 0.531055900621118 0.947136563876652 0.756756756756757 0.364197530864198 0.815899581589958
chr8:101661062-101661310 0.327272727272727 0.104477611940299 0.638297872340426 0.108695652173913 0.213333333333333 0.227272727272727 0.884892086330935 0.128630705394191 0.5 0.188679245283019
chr8:102236154-102236481 0.242647058823529 0.703125 0.722466960352423 0.664 0.213675213675214 0.105263157894737 0.934065934065934 0.789855072463768 0.745664739884393 0.786802030456853
chr8:103540766-103541368 0.00956937799043062 0.745222929936306 0.561538461538462 0.83495145631068 0.525345622119816 0.122641509433962 0.56989247311828 0.695890410958904 0.553990610328638 0.717703349282297
chr8:110151378-110152195 0.0152671755725191 0.692307692307692 0.189189189189189 0.658227848101266 0.6875 0.650717703349282 0.586387434554974 0.714285714285714 0.228813559322034 0.717647058823529
chr8:110433777-110433999 0.159509202453988 0.935897435897436 0.174757281553398 0.904255319148936 0.838461538461538 0.473118279569892 0.805825242718447 0.809128630705394 0.251282051282051 0.936507936507937
chr8:113784536-113785371 0.00943396226415094 0.666666666666667 0.134078212290503 0.58974358974359 0.738219895287958 0.671641791044776 0.337837837837838 0.459821428571429 0.177033492822967 0.542372881355932
chr8:115293930-115296770 0.00635930047694754 0.944567627494457 0.101313320825516 0.827137546468402 0.900990099009901 0.9 0.1875 0.852713178294574 0.0998307952622673 0.787610619469027
chr8:115597668-115598600 0.00966183574879227 0.844290657439446 0.537313432835821 0.899082568807339 0.912442396313364 0.891156462585034 0.751724137931034 0.864779874213837 0.481751824817518 0.798387096774194
chr8:115658948-115659390 0.119496855345912 0.93006993006993 0.398148148148148 1 0.934959349593496 0.534351145038168 0.8828125 0.826086956521739 0.317460317460317 0.909574468085106
chr8:117962160-117962779 0.0166666666666667 0.980263157894737 0.0659340659340659 0.889763779527559 0.92090395480226 0.836734693877551 0.88265306122449 0.971223021582734 0.361111111111111 0.228723404255319
chr8:118614983-118616693 0.210810810810811 0.584821428571429 0.148809523809524 0.638297872340426 0.528205128205128 0.662790697674419 0.670391061452514 0.601973684210526 0.25974025974026 0.596707818930041
chr8:120685118-120685823 0.0298507462686567 0.489614243323442 0.236775818639798 0.233333333333333 0.144444444444444 0.0530973451327434 0.764705882352941 0.468965517241379 0.233532934131737 0.294117647058824
chr8:121808816-121809623 0.26530612244898 0.697986577181208 0.354037267080745 0.73 0.692857142857143 0.702898550724638 0.885245901639344 0.548387096774194 0.442786069651741 0.607929515418502
chr8:125985198-125985966 0 0.652542372881356 0.227777777777778 0.17687074829932 0.213675213675214 0.0707547169811321 0.399038461538462 0.852348993288591 0.504792332268371 0.369649805447471
chr8:127817563-127817837 0 0.948905109489051 0.669642857142857 0.823899371069182 0.941747572815534 0.9375 0.878048780487805 0.936274509803922 0.578947368421053 0.850746268656716
chr8:129627319-129629825 0.0140845070422535 0.926436781609195 0.162162162162162 0.911971830985915 0.912941176470588 0.873315363881402 0.889189189189189 0.879107981220657 0.0980735551663748 0.867617107942974
chr8:131369558-131370088 0 0.873134328358209 0.446043165467626 0.761194029850746 0.703703703703704 0.837837837837838 0.0168067226890756 0.830388692579505 0.335483870967742 0.769230769230769
chr8:131960962-131961316 0.0149253731343284 0.906666666666667 0.966666666666667 0.811659192825112 0.182692307692308 0.211111111111111 0.944954128440367 0.964968152866242 0.898876404494382 0.928571428571429
chr8:133095849-133098218 0.0744047619047619 0.884910485933504 0.286567164179104 0.851851851851852 0.89937106918239 0.847701149425287 0.335120643431635 0.856495468277946 0.220125786163522 0.807600950118765
chr8:134967595-134969353 0.101010101010101 0.524390243902439 0.847457627118644 0.835820895522388 0.897058823529412 0.787878787878788 0.103896103896104 0.605839416058394 0.789473684210526 0.697478991596639
chr8:135026648-135028096 0.275510204081633 0.633333333333333 0.930555555555556 0.8625 0.930769230769231 0.938461538461538 0.168674698795181 0.673469387755102 0.775 0.766666666666667
chr8:135117971-135118739 0.269230769230769 0.705882352941177 0.914285714285714 0.9375 0.924528301886792 1 0.0869565217391304 0.731958762886598 0.923076923076923 0.865671641791045
chr8:135131827-135135700 0.158653846153846 0.662337662337662 0.814207650273224 0.846153846153846 0.94273127753304 0.896694214876033 0.253218884120172 0.688829787234043 0.834834834834835 0.779944289693593
chr8:135265666-135268289 0.211267605633803 0.483606557377049 0.838983050847458 0.69 0.887931034482759 0.828125 0.321739130434783 0.505494505494505 0.854304635761589 0.684848484848485
chr8:135274985-135278125 0.136752136752137 0.645161290322581 0.893719806763285 0.839378238341969 0.944700460829493 0.932203389830508 0.336170212765957 0.694623655913978 0.850299401197605 0.718446601941748
chr8:135298398-135299602 0.142857142857143 0.42741935483871 0.893203883495146 0.700934579439252 0.864661654135338 0.845454545454545 0.198275862068966 0.482608695652174 0.826086956521739 0.620915032679739
chr8:135383675-135385613 0.223300970873786 0.628865979381443 0.858585858585859 0.833333333333333 0.955752212389381 0.965217391304348 0.3125 0.692682926829268 0.843137254901961 0.815028901734104
chr8:141108758-141109517 0.00819672131147541 0.268518518518519 0.0140515222482436 0.310344827586207 0.0260663507109005 0.0208333333333333 0.51840490797546 0.353383458646617 0.0222222222222222 0.0181159420289855
chr8:141109929-141111080 0.046594982078853 0.94990366088632 0.791044776119403 0.459375 0.111441307578009 0.23021582733813 0.947075208913649 0.912242686890574 0.704081632653061 0.915167095115681
chr8:142215625-142216584 0.181818181818182 0.0971786833855799 0.924778761061947 0.0640732265446224 0.14713216957606 0.0317460317460317 0.508474576271186 0.15 0.854111405835544 0.0946745562130177
chr8:142368978-142370037 0.458333333333333 0.362637362637363 0.831081081081081 0.50920245398773 0.291666666666667 0.448275862068966 0.41025641025641 0.456456456456456 0.790322580645161 0.457746478873239
chr8:142456353-142456845 0.337837837837838 0.571428571428571 0.873239436619718 0.654545454545455 0.496296296296296 0.564885496183206 0.113207547169811 0.526717557251908 0.816831683168317 0.644859813084112
chr8:142527977-142529604 0.230639730639731 0.0865006553079948 0.779291553133515 0.133333333333333 0.0905982905982906 0.185995623632385 0.25 0.0827538247566064 0.571658615136876 0.133704735376045
chr8:142626389-142627210 0.413127413127413 0.41025641025641 0.830357142857143 0.33641975308642 0.435820895522388 0.405286343612335 0.346774193548387 0.335294117647059 0.826219512195122 0.454780361757106
chr8:142690770-142692399 0.654970760233918 0.13262599469496 0.622448979591837 0.243697478991597 0.18141592920354 0.455284552845528 0.466887417218543 0.169407894736842 0.730612244897959 0.310344827586207
chr8:142942222-142942560 0.388888888888889 0.555555555555556 0.915966386554622 0.863157894736842 0.482142857142857 0.761904761904762 0.387755102040816 0.426229508196721 0.910614525139665 0.407407407407407
chr8:142986283-142986786 0.553846153846154 0.360248447204969 0.775862068965517 0.413793103448276 0.288 0.387387387387387 0.493506493506494 0.442553191489362 0.8203125 0.371428571428571
chr8:143210162-143210538 0.75 0.523809523809524 0.816901408450704 0.524271844660194 0.658227848101266 0.666666666666667 0.625 0.393518518518519 0.936708860759494 0.491379310344828
chr8:143535947-143537456 0.47752808988764 0.558974358974359 0.79144385026738 0.553299492385787 0.604878048780488 0.439024390243902 0.531578947368421 0.48951048951049 0.843866171003718 0.618881118881119
chr8:143545214-143546761 0.460176991150442 0.119178082191781 0.768496420047733 0.134466769706337 0.212658227848101 0.142857142857143 0.864130434782609 0.115953307392996 0.542986425339366 0.155507559395248
chr8:143808623-143808840 0 0.239583333333333 0.645161290322581 0.166666666666667 0.175572519083969 0.253164556962025 0.931034482758621 0.0757575757575758 0.66412213740458 0.015625
chr8:143820469-143821040 0.043010752688172 0.960144927536232 0.547101449275362 0.552486187845304 0.604895104895105 0.703703703703704 0.915343915343915 0.950257289879931 0.770750988142292 0.186915887850467
chr8:143858414-143860090 0.276404494382022 0.942238267148014 0.605828220858896 0.610738255033557 0.816993464052288 0.745664739884393 0.934640522875817 0.920868347338936 0.729349736379613 0.112227805695142
chr8:144099522-144100535 0.053639846743295 0.0408921933085502 0.420091324200913 0.0926640926640927 0.0422535211267606 0.180722891566265 0.153465346534653 0.0385064177362894 0.672972972972973 0.0585365853658537
chr8:144105500-144106020 0.25 0.322033898305085 0.771084337349398 0.236842105263158 0.210526315789474 0.156862745098039 0.0597014925373134 0.148471615720524 0.828125 0.0925925925925926
chr8:144221896-144222673 0.333333333333333 0.366666666666667 0.834101382488479 0.431893687707641 0.527472527472527 0.682051282051282 0.363636363636364 0.313971742543171 0.827493261455526 0.176638176638177
chr8:144240677-144242478 0.120754716981132 0.0438931297709924 0.48394495412844 0.0885780885780886 0.130434782608696 0.184713375796178 0.0645161290322581 0.0714975845410628 0.448798988621997 0.0506024096385542
chr8:144267307-144268036 0.286343612334802 0.215686274509804 0.846774193548387 0.777777777777778 0.556851311953353 0.542553191489362 0.385542168674699 0.224252491694352 0.784313725490196 0.200757575757576
chr8:144302255-144302948 0.267326732673267 0.466216216216216 0.752688172043011 0.789473684210526 0.842465753424658 0.928571428571429 0.672727272727273 0.527586206896552 0.765714285714286 0.620689655172414
chr8:144328189-144329604 0.0319488817891374 0.0314465408805031 0.506493506493506 0.0449775112443778 0.12779552715655 0.213855421686747 0.0130208333333333 0.0172562553925798 0.544368600682594 0.0156862745098039
chr8:144357860-144358659 0.099290780141844 0.43298969072165 0.660550458715596 0.326007326007326 0.134670487106017 0.147540983606557 0.928888888888889 0.70873786407767 0.581196581196581 0.405940594059406
chr8:144360703-144361674 0.120906801007557 0.0953545232273839 0.589812332439678 0.173913043478261 0.616842105263158 0.852459016393443 0.0963302752293578 0.0629370629370629 0.616022099447514 0.134556574923547
chr8:144363428-144363880 0.0687830687830688 0.0571428571428571 0.530054644808743 0.0239043824701195 0.145390070921986 0.497512437810945 0.0747663551401869 0.121896162528217 0.447761194029851 0.15527950310559
chr8:144371254-144371619 0.0576923076923077 0.11046511627907 0.364864864864865 0.163793103448276 0.193333333333333 0.545454545454545 0.443708609271523 0.113006396588486 0.523076923076923 0.12280701754386
chr8:144467084-144468343 0.324742268041237 0.263157894736842 0.787735849056604 0.233676975945017 0.127659574468085 0.1640625 0.259515570934256 0.211309523809524 0.757575757575758 0.236220472440945
chr8:144483550-144484837 0.208191126279863 0.180887372013652 0.773755656108597 0.137096774193548 0.112171837708831 0.164179104477612 0.248447204968944 0.123711340206186 0.691860465116279 0.14527027027027
chr8:144503508-144505075 0.270935960591133 0.172839506172839 0.657894736842105 0.0502283105022831 0.236111111111111 0.0920245398773006 0.290178571428571 0.17258064516129 0.564655172413793 0.165
chr8:144508444-144510427 0.201652892561983 0.085672082717873 0.589941972920696 0.0463121783876501 0.0642054574638844 0.101313320825516 0.108267716535433 0.0852228303362002 0.529323308270677 0.0791139240506329
chr8:144651929-144652165 0.0909090909090909 0.478632478632479 0.846153846153846 0.626984126984127 0.728888888888889 0.363636363636364 0.533333333333333 0.566844919786096 0.605633802816901 0.554140127388535
chr8:144654420-144655030 0.326530612244898 0.112903225806452 0.620689655172414 0.261538461538462 0.236111111111111 0.253731343283582 0.225 0.215946843853821 0.541666666666667 0.323232323232323
chr8:144809761-144810721 0.263513513513513 0.934232715008432 0.641361256544503 0.959731543624161 0.943396226415094 0.487437185929648 0.972111553784861 0.939507094846901 0.532312925170068 0.94043321299639
chr8:144821882-144822283 0.0977443609022556 0.158469945355191 0.488721804511278 0.119298245614035 0.330612244897959 0.252747252747253 0.648648648648649 0.169322709163347 0.591240875912409 0.314465408805031
chr8:144914299-144915086 0.0532544378698225 0.733333333333333 0.362962962962963 0.76510067114094 0.827225130890052 0.716417910447761 0.483050847457627 0.747292418772563 0.341614906832298 0.782352941176471
chr8:145017234-145017768 0.0225563909774436 0.132352941176471 0.478260869565217 0.095 0.125 0.147727272727273 0.0208333333333333 0.0753968253968254 0.576923076923077 0.112
chr8:145048226-145048688 0.0837988826815642 0.138996138996139 0.662921348314607 0.132978723404255 0.172774869109948 0.115942028985507 0.479166666666667 0.122905027932961 0.57948717948718 0.185840707964602
chr8:145051668-145052173 0.0847457627118644 0.58203125 0.617241379310345 0.262931034482759 0.337386018237082 0.245283018867925 0.658119658119658 0.710069444444444 0.430851063829787 0.311614730878187
chr8:145164568-145164897 0.0133928571428571 0.937106918238994 0.902298850574713 0.932885906040268 0.726027397260274 0.111111111111111 1 0.949253731343284 0.942408376963351 0.960674157303371
chr8:145239701-145240992 0.35678391959799 0.0790697674418605 0.909722222222222 0.144278606965174 0.0840336134453782 0.0714285714285714 0.75 0.11063829787234 0.841698841698842 0.0815602836879433
chr8:145592589-145593533 0.0860927152317881 0.317535545023697 0.333333333333333 0.707317073170732 0.72289156626506 0.742857142857143 0.527027027027027 0.419230769230769 0.224598930481283 0.71505376344086
chr8:145654496-145654955 0.0327868852459016 0.871428571428571 0.336391437308869 0.71900826446281 0.705128205128205 0.228571428571429 0.720930232558139 0.716012084592145 0.314102564102564 0.870229007633588
chr8:145749661-145750409 0.0750750750750751 0.873205741626794 0.112 0.477695167286245 0.313099041533546 0.235127478753541 0.98533724340176 0.917929292929293 0.123529411764706 0.851351351351351
chr8:145925419-145926122 0.0294117647058824 0.934177215189873 0.984848484848485 0.715328467153285 0.178362573099415 0.182879377431907 0.823529411764706 0.843236409608091 0.926900584795322 0.935622317596567
chr8:145938537-145939641 0.0568927789934354 0.932671081677704 0.473684210526316 0.667166416791604 0.759219088937093 0.332474226804124 0.950877192982456 0.917808219178082 0.202108963093146 0.882736156351791
chr8:146233084-146233486 0.294117647058824 0.755725190839695 0.428571428571429 0.823529411764706 0.865079365079365 0.821428571428571 0.847328244274809 0.775 0.446043165467626 0.777777777777778
chr9:1042223-1051215 0.262146892655367 0.603242320819113 0.0688695652173913 0.122352941176471 0.0748476936466493 0.0722811671087533 0.0901068276823038 0.374659400544959 0.0927797833935018 0.247615262321145
chr9:1052467-1054180 0.431072210065646 0.718354430379747 0.10951526032316 0.181172291296625 0.0742268041237113 0.0889679715302491 0.303108808290155 0.427173913043478 0.109149277688604 0.271604938271605
chr9:1083517-1083922 0.111111111111111 0.792682926829268 0.292682926829268 0.445454545454545 0.258620689655172 0.180555555555556 0.0326086956521739 0.461538461538462 0.28169014084507 0.515151515151515
chr9:1151683-1153001 0.201492537313433 0.715025906735751 0.838383838383838 0.969072164948454 0.971910112359551 0.969512195121951 0.638709677419355 0.769491525423729 0.881443298969072 0.87719298245614
chr9:1154099-1155003 0.0804597701149425 0.491228070175439 0.756410256410256 0.741071428571429 0.954545454545455 0.9375 0.52 0.706611570247934 0.84375 0.790419161676647
chr9:1292837-1293793 0.2 0.542056074766355 0.901234567901235 0.907692307692308 0.866666666666667 0.963636363636364 0.526315789473684 0.576158940397351 0.825688073394495 0.723404255319149
chr9:1535685-1537891 0.223463687150838 0.68125 0.938461538461538 0.833333333333333 0.919540229885057 0.911392405063291 0.235294117647059 0.701754385964912 0.867647058823529 0.739837398373984
chr9:2046909-2047924 0.101234567901235 0.943181818181818 0.390572390572391 0.0818414322250639 0.12568306010929 0.122186495176849 0.949526813880126 0.906362545018007 0.374538745387454 0.0952380952380952
chr9:3180791-3181256 0.0152284263959391 0.658263305322129 0.158333333333333 0.342281879194631 0.287671232876712 0.129151291512915 0.878612716763006 0.575079872204473 0.252688172043011 0.429268292682927
chr9:5086105-5086346 0.328947368421053 0.737179487179487 0.915492957746479 0.215859030837004 0.188976377952756 0.106598984771574 0.954285714285714 0.873493975903614 0.846441947565543 0.547826086956522
chr9:6715825-6716423 0.0293159609120521 0.864541832669323 0.213414634146341 0.158995815899582 0.379310344827586 0.126760563380282 0.83206106870229 0.845454545454545 0.203966005665722 0.465384615384615
chr9:6955559-6955641 0.0909090909090909 0.823529411764706 0.241379310344828 0.805555555555556 0.8 0.848484848484849 0.830508474576271 0.858156028368794 0.304347826086957 0.829268292682927
chr9:17395980-17397444 0.186666666666667 0.84 0.154320987654321 0.680851063829787 0.72289156626506 0.690322580645161 0.872 0.678343949044586 0.123287671232877 0.721698113207547
chr9:20040865-20041597 0.0206896551724138 0.853982300884956 0.0964912280701754 0.930693069306931 0.841121495327103 0.628099173553719 0.830769230769231 0.905660377358491 0.0425531914893617 0.825471698113208
chr9:27369837-27370446 0.193181818181818 0.64957264957265 0.402597402597403 0.804878048780488 0.851239669421488 0.758241758241758 0.702702702702703 0.793577981651376 0.309859154929577 0.660550458715596
chr9:31632917-31633703 0.0512820512820513 0.951219512195122 0.197183098591549 0.887096774193548 0.939130434782609 0.726708074534162 0.835443037974684 0.860335195530726 0.387931034482759 0.844155844155844
chr9:32525023-32525931 0.0588235294117647 0.850649350649351 0.215328467153285 0.797979797979798 0.803370786516854 0.684931506849315 0.834394904458599 0.737127371273713 0.208333333333333 0.806306306306306
chr9:33750520-33751407 0.102857142857143 0.966666666666667 0.915966386554622 0.370098039215686 0.0749279538904899 0.162790697674419 0.897233201581028 0.922844175491679 0.852579852579853 0.905982905982906
chr9:33777449-33778259 0.0300751879699248 0.890909090909091 0.134020618556701 0.888888888888889 0.638655462184874 0.278225806451613 0.813953488372093 0.763948497854077 0.180722891566265 0.806282722513089
chr9:34559522-34560273 0.492753623188406 0.116959064327485 0.75 0.283950617283951 0.0795454545454545 0.363636363636364 0.0727272727272727 0.173913043478261 0.744047619047619 0.305343511450382
chr9:34585834-34588624 0.288288288288288 0.369402985074627 0.575510204081633 0.374545454545455 0.411003236245955 0.251461988304094 0.377431906614786 0.290271132376396 0.62258064516129 0.372990353697749
chr9:34623452-34624029 0.134078212290503 0.738461538461539 0.853881278538813 0.172413793103448 0.253275109170306 0.111111111111111 0.967914438502674 0.671296296296296 0.674418604651163 0.444
chr9:36739397-36740015 0.506172839506173 0.904580152671756 0.893700787401575 0.141414141414141 0.073490813648294 0.181818181818182 0.529411764705882 0.894075403949731 0.867036011080332 0.374193548387097
chr9:36818162-36820107 0.183760683760684 0.161214953271028 0.614243323442137 0.218150087260035 0.15695067264574 0.110588235294118 0.298882681564246 0.107692307692308 0.544525547445255 0.143884892086331
chr9:36987001-36989282 0.257217847769029 0.0958230958230958 0.763085399449036 0.128865979381443 0.087719298245614 0.243670886075949 0.103896103896104 0.126927639383155 0.788961038961039 0.190371991247265
chr9:37002318-37003350 0.149206349206349 0.16030534351145 0.917197452229299 0.101724137931034 0.145038167938931 0.116935483870968 0.911949685534591 0.108381502890173 0.799450549450549 0.140575079872204
chr9:37024574-37025520 0.511111111111111 0.380952380952381 0.67005076142132 0.353932584269663 0.244444444444444 0.166666666666667 0.464 0.252427184466019 0.67741935483871 0.356807511737089
chr9:37028369-37032312 0.0907668231611894 0.147058823529412 0.580645161290323 0.109215017064846 0.0955534531693472 0.100456621004566 0.227053140096618 0.0771107857491459 0.506958250497018 0.112204724409449
chr9:37038230-37039243 0.249382716049383 0.401869158878505 0.846394984326019 0.323699421965318 0.33993399339934 0.211009174311927 0.522033898305085 0.256880733944954 0.785087719298246 0.371929824561403
chr9:40331905-40332681 0.0397350993377483 0.89873417721519 0.137651821862348 0.130841121495327 0.0717488789237668 0.135338345864662 0.772727272727273 0.8025 0.171052631578947 0.179775280898876
chr9:41953873-41954916 0.0218446601941748 0.423295454545455 0.216710182767624 0.0218978102189781 0.0595419847328244 0.0384615384615385 0.632996632996633 0.448275862068966 0.250485436893204 0.329341317365269
chr9:43860882-43861246 0.0628019323671498 0.922222222222222 0.63 0.67479674796748 0.447852760736196 0.179487179487179 0.925531914893617 0.951582867783985 0.666666666666667 0.794871794871795
chr9:44118014-44118801 0.029940119760479 0.911764705882353 0.0445859872611465 0.788235294117647 0.0461538461538462 0 0.752 0.929515418502203 0.262773722627737 0.812834224598931
chr9:44119197-44119306 NA 1 0.7 0.888888888888889 0.15 0 1 0.962962962962963 1 1
chr9:44165706-44167423 0.35 0.654205607476635 0.254658385093168 0.554347826086957 0.290502793296089 0.424778761061947 0.466666666666667 0.717532467532468 0.482014388489209 0.663265306122449
chr9:44245084-44245941 0 0.994318181818182 0.961538461538462 0.926940639269406 0.156862745098039 0.485380116959064 0.742857142857143 0.921739130434783 0.852173913043478 0.882352941176471
chr9:45437672-45438838 0.156862745098039 0.978021978021978 0.909722222222222 0.965116279069767 0.452380952380952 0.199152542372881 0.92578125 0.970873786407767 0.887445887445887 0.878947368421053
chr9:45439412-45440147 0 0.959183673469388 0.941860465116279 0.936 0.685185185185185 0.0659340659340659 0.895424836601307 0.93717277486911 0.9375 0.929203539823009
chr9:45441212-45442568 0.00411522633744856 0.660804020100503 0.139240506329114 0.323809523809524 0.109181141439206 0 0.421836228287841 0.633863965267728 0.2 0.625954198473282
chr9:65602480-65602799 0.0963302752293578 0.970588235294118 0.854054054054054 0.613259668508287 0.69060773480663 0.348958333333333 0.914572864321608 0.963983050847458 0.880769230769231 0.878640776699029
chr9:66343504-66343893 0.099009900990099 0.774647887323944 0.16 0.431952662721893 0.195767195767196 0.150684931506849 0.823899371069182 0.665354330708661 0.238095238095238 0.746031746031746
chr9:66500520-66501285 0.38125 0.297435897435897 0.471299093655589 0.350332594235033 0.537537537537538 0.570621468926554 0.408312958435208 0.22508398656215 0.433962264150943 0.373165618448637
chr9:67340732-67341050 0.0405405405405405 0.390977443609023 0.0481927710843374 0.304347826086957 0.530120481927711 0.291666666666667 0.0921052631578947 0.326612903225806 0.0638297872340425 0.142857142857143
chr9:67790585-67790947 0.0764705882352941 0.822429906542056 0.236363636363636 0.459016393442623 0.185185185185185 0.0163934426229508 0.566929133858268 0.838565022421525 0.571428571428571 0.584362139917695
chr9:68726133-68726989 0.021551724137931 0.906779661016949 0.717277486910995 0.804511278195489 0.534296028880866 0.221843003412969 0.83271375464684 0.829268292682927 0.768211920529801 0.746543778801843
chr9:68809830-68810222 0.0196078431372549 0.972222222222222 0.761904761904762 0.942307692307692 0.779816513761468 0.472222222222222 0.6 0.967836257309941 0.87378640776699 0.862068965517241
chr9:70645980-70646579 0 0.744274809160305 0.105421686746988 0.467741935483871 0.212903225806452 0.0714285714285714 0.518518518518518 0.693446088794926 0.195402298850575 0.460580912863071
chr9:76700745-76706346 0.33739837398374 0.384707287933094 0.0990502035278155 0.540250447227191 0.812409812409812 0.513776337115073 0.294425087108014 0.276250880902044 0.164102564102564 0.276736493936053
chr9:76706889-76707370 0.232558139534884 0.849557522123894 0.318965517241379 0.931506849315068 0.955555555555556 0.67479674796748 0.53968253968254 0.800947867298578 0.342245989304813 0.791411042944785
chr9:77650792-77651619 0.021505376344086 0.808080808080808 0.440677966101695 0.733333333333333 0.896825396825397 0.617021276595745 0.760683760683761 0.877272727272727 0.390804597701149 0.889655172413793
chr9:79186659-79186829 0.0779661016949153 0.2 0.286231884057971 0.157303370786517 0.0250696378830084 0.0637254901960784 0.666666666666667 0.330324909747292 0.466607301869991 0.184191954834157
chr9:86571166-86572122 0.0299003322259136 0.899728997289973 0.204188481675393 0.485106382978723 0.42350332594235 0.152173913043478 0.945337620578778 0.928481806775408 0.134090909090909 0.885196374622356
chr9:88313324-88314001 0.0145985401459854 0.735042735042735 0.415254237288136 0.824074074074074 0.795918367346939 0.558823529411765 0.511904761904762 0.726415094339623 0.368131868131868 0.810924369747899
chr9:90022543-90029600 0.0515826494724502 0.809680065627564 0.326980942828485 0.791894852135816 0.838150289017341 0.696663296258847 0.36231884057971 0.755141080822573 0.286006825938567 0.70848182466144
chr9:91849293-91849956 0.0909090909090909 0.895522388059702 0.180272108843537 0.130813953488372 0.129973474801061 0.112359550561798 0.885714285714286 0.771084337349398 0.202150537634409 0.175510204081633
chr9:93174849-93177193 0.011965811965812 0.89838337182448 0.5 0.880893300248139 0.898843930635838 0.881395348837209 0.667415730337079 0.867370892018779 0.295681063122924 0.862204724409449
chr9:93652466-93653572 0.0454545454545455 0.783333333333333 0.387755102040816 0.735294117647059 0.674603174603175 0.688679245283019 0.455621301775148 0.727053140096618 0.408071748878924 0.734513274336283
chr9:94647522-94648680 0.6 0.283505154639175 0.666666666666667 0.339622641509434 0.469387755102041 0.393103448275862 0.668449197860963 0.286374133949192 0.620689655172414 0.367892976588629
chr9:94860230-94861206 0.0283687943262411 0.940092165898618 0.907894736842105 0.374193548387097 0.444444444444444 0.37 0.970873786407767 0.90702947845805 0.87888198757764 0.405660377358491
chr9:95569474-95570576 0.14367816091954 0.446601941747573 0.849246231155779 0.17877094972067 0.100467289719626 0.173228346456693 0.417910447761194 0.486716259298619 0.75377969762419 0.213399503722084
chr9:96109812-96112717 0.0863970588235294 0.789312977099237 0.10655737704918 0.794491525423729 0.849170437405732 0.790794979079498 0.204081632653061 0.799090909090909 0.0964391691394659 0.779527559055118
chr9:96127812-96128693 0.170940170940171 0.93984962406015 0.328571428571429 0.88961038961039 0.905263157894737 0.909090909090909 0.494949494949495 0.882736156351791 0.241758241758242 0.873015873015873
chr9:97094647-97095259 0.0929203539823009 0.968627450980392 0.625 0.262857142857143 0.58695652173913 0.372093023255814 0.929577464788732 0.893548387096774 0.67741935483871 0.211764705882353
chr9:97317094-97318637 0.215384615384615 0.127236580516899 0.0474137931034483 0.381538461538462 0.827476038338658 0.908823529411765 0.607508532423208 0.393258426966292 0.0654044750430293 0.0336134453781513
chr9:97807845-97808297 0.0825688073394495 0.127272727272727 0.556122448979592 0.242424242424242 0.206349206349206 0.141592920353982 0.97979797979798 0.14621409921671 0.438271604938272 0.251366120218579
chr9:98075385-98075915 0.0186335403726708 0.608910891089109 0.0264705882352941 0.0411522633744856 0.0645161290322581 0.0823529411764706 0.43205574912892 0.539130434782609 0.0829694323144105 0.0698689956331878
chr9:98224595-98225469 0.307692307692308 0.425837320574163 0.720812182741117 0.4125 0.253393665158371 0.441860465116279 0.201342281879195 0.23827392120075 0.711026615969582 0.266375545851528
chr9:98981016-98981988 0.21105527638191 0.829457364341085 0.819417475728155 0.316770186335404 0.106060606060606 0.0939597315436242 0.930434782608696 0.8646998982706 0.432017543859649 0.434511434511435
chr9:99169468-99170358 0.0632603406326034 0.623287671232877 0.322368421052632 0.764 0.731060606060606 0.597647058823529 0.909836065573771 0.788079470198676 0.287090558766859 0.805869074492099
chr9:99379734-99380628 0.161716171617162 0.566666666666667 0.133079847908745 0.629893238434164 0.578313253012048 0.58974358974359 0.725274725274725 0.615546218487395 0.318421052631579 0.685138539042821
chr9:99481642-99482542 0.394329896907216 0.931451612903226 0.730061349693252 0.146964856230032 0.214750542299349 0.153452685421995 0.882142857142857 0.920245398773006 0.714285714285714 0.309055118110236
chr9:99639452-99640078 0.069620253164557 0.96140350877193 0.0942028985507246 0.176258992805755 0.24812030075188 0.0777777777777778 0.976744186046512 0.930790960451977 0.132686084142395 0.454545454545455
chr9:99977549-99978122 0.136986301369863 0.299270072992701 0 0.390625 0.704 0.586666666666667 0 0.184931506849315 0 0.0721649484536082
chr9:100033581-100033910 0.605042016806723 0.33112582781457 0.333333333333333 0.347107438016529 0.71900826446281 0.905982905982906 0.239583333333333 0.184210526315789 0.418918918918919 0.177083333333333
chr9:100069891-100070435 0.0697674418604651 0.9337899543379 0.125461254612546 0.123456790123457 0.203836930455636 0.0617283950617284 0.873170731707317 0.895545314900154 0.0932475884244373 0.377926421404682
chr9:104562457-104563075 0.0348837209302326 0.947761194029851 0.19496855345912 0.917647058823529 0.897058823529412 0.571428571428571 0.584905660377358 0.854368932038835 0.285024154589372 0.916666666666667
chr9:110249104-110249643 0.0909090909090909 0.121951219512195 0.705357142857143 0.0298507462686567 0.0786516853932584 0.166666666666667 0.282352941176471 0.0848214285714286 0.51 0.160583941605839
chr9:110395583-110396113 0.0149253731343284 0.738461538461539 0.160493827160494 0.514705882352941 0.796296296296296 0.536585365853659 0.964285714285714 0.63265306122449 0.285714285714286 0.683544303797468
chr9:114243498-114244484 0.0180995475113122 0.845070422535211 0.210743801652893 0.841666666666667 0.78125 0.776119402985075 0.789156626506024 0.792563600782779 0.182033096926714 0.736024844720497
chr9:114362054-114362503 0.0280898876404494 0.555066079295154 0.118421052631579 0.17037037037037 0.114427860696517 0.111111111111111 0.932291666666667 0.408064516129032 0.133640552995392 0.350393700787402
chr9:115110663-115111088 0.0238095238095238 0.766666666666667 0.285714285714286 0.181102362204724 0.24 0.10989010989011 0.837837837837838 0.72280701754386 0.233160621761658 0.546448087431694
chr9:115823794-115824272 0.16374269005848 0.715302491103203 0.943548387096774 0.696517412935323 0.85981308411215 0.681159420289855 0.488789237668161 0.528508771929825 0.920833333333333 0.632768361581921
chr9:116327352-116328048 0.275862068965517 0.0179640718562874 0.768181818181818 0.0864864864864865 0.0451977401129944 0.0927835051546392 0.0198019801980198 0.0550239234449761 0.596153846153846 0.0454545454545455
chr9:117050515-117051069 0.543478260869565 0.580246913580247 0.894736842105263 0.401709401709402 0.330645161290323 0.4 0.25 0.489270386266094 0.842592592592593 0.472
chr9:118236022-118238314 0.400497512437811 0.88135593220339 0.0873239436619718 0.88563829787234 0.918735891647856 0.777439024390244 0.701369863013699 0.580599144079886 0.077720207253886 0.465909090909091
chr9:118605099-118607581 0.296610169491525 0.897172236503856 0.56198347107438 0.895348837209302 0.899425287356322 0.790273556231003 0.770392749244713 0.906687402799378 0.410810810810811 0.810020876826722
chr9:120174304-120175093 0.341085271317829 0.244019138755981 0.653543307086614 0.402777777777778 0.3671875 0.392156862745098 0.485074626865672 0.274900398406374 0.663366336633663 0.371428571428571
chr9:120405134-120405527 0.116279069767442 0.95 0.806629834254144 0.198198198198198 0.336206896551724 0.144578313253012 0.88936170212766 0.956834532374101 0.676923076923077 0.632850241545894
chr9:120507171-120507641 0.130434782608696 0.520435967302452 0.187134502923977 0.118380062305296 0.125541125541126 0.142857142857143 0.970430107526882 0.561046511627907 0.264462809917355 0.151376146788991
chr9:121571486-121571976 0.0144404332129964 0.799065420560748 0.147540983606557 0.71875 0.758241758241758 0.282722513089005 0.855855855855856 0.849350649350649 0.0340909090909091 0.781376518218624
chr9:123604562-123605545 0.00613496932515337 0.392344497607655 0.0533980582524272 0.030060120240481 0.0754189944134078 0.03 0.408396946564886 0.376 0.0652173913043478 0.0714285714285714
chr9:123656795-123657246 0.0726495726495727 0.710875331564987 0.26027397260274 0.0769230769230769 0.0731707317073171 0.088 0.966442953020134 0.732035928143713 0.196506550218341 0.166666666666667
chr9:124646298-124646838 0.368421052631579 0.235714285714286 0.640845070422535 0.23469387755102 0.416666666666667 0.25 0.391304347826087 0.31063829787234 0.727272727272727 0.405797101449275
chr9:124983925-124988026 0.491909385113269 0.395631067961165 0.673828125 0.415189873417722 0.415189873417722 0.361216730038023 0.512676056338028 0.317613089509143 0.626168224299065 0.443254817987152
chr9:126135300-126136192 0.220994475138122 0.787822878228782 0.919452887537994 0.0455580865603645 0.0988805970149254 0.1875 0.887828162291169 0.72264631043257 0.767354596622889 0.0837696335078534
chr9:126758795-126760317 0.322404371584699 0.146067415730337 0.424892703862661 0.162162162162162 0.208955223880597 0.209580838323353 0.101214574898785 0.141327623126338 0.334328358208955 0.147058823529412
chr9:127004799-127005526 0.232323232323232 0.154761904761905 0.670212765957447 0.166666666666667 0.248554913294798 0.163636363636364 0.0165289256198347 0.104046242774566 0.5 0.157894736842105
chr9:127249518-127250034 0.251655629139073 0.336700336700337 0.732057416267943 0.48125 0.434920634920635 0.273504273504274 0.808988764044944 0.259504132231405 0.590243902439024 0.534653465346535
chr9:127265224-127265989 0.0595744680851064 0.361538461538462 0.477611940298507 0.162037037037037 0.118466898954704 0.0505050505050505 0.844444444444444 0.326732673267327 0.285714285714286 0.142372881355932
chr9:127420377-127421614 0.0368663594470046 0.671698113207547 0.118942731277533 0.765027322404372 0.724444444444444 0.575510204081633 0 0.564981949458484 0.0525 0.580474934036939
chr9:128215027-128215157 0.821428571428571 0.959183673469388 0.894736842105263 0.95 0.725806451612903 0.684210526315789 1 0.968421052631579 0.986111111111111 0.930232558139535
chr9:128984864-128985436 0.162790697674419 0.660493827160494 0.5 0.185185185185185 0.085427135678392 0.0476190476190476 0.923664122137405 0.771978021978022 0.405247813411079 0.913875598086124
chr9:129244818-129245353 0.183333333333333 0.0782122905027933 0.761467889908257 0.0484848484848485 0.0526315789473684 0.02 0.545454545454545 0.120454545454545 0.779761904761905 0.0305676855895196
chr9:129372033-129373646 0.153119092627599 0.117516629711752 0.547557840616967 0.091304347826087 0.0890688259109312 0.0861538461538462 0.0640243902439024 0.0929332042594385 0.463576158940397 0.093816631130064
chr9:129378583-129379641 0.39568345323741 0.0393258426966292 0.666666666666667 0.0155440414507772 0.0492957746478873 0.0441176470588235 0.540983606557377 0.027027027027027 0.532608695652174 0.0652173913043478
chr9:129380260-129380645 0.206349206349206 0.032051282051282 0.321608040201005 0.0246913580246914 0.00662251655629139 0 0 0.0260586319218241 0.307359307359307 0.0210526315789474
chr9:129381938-129385578 0.3202416918429 0.113970588235294 0.687817258883249 0.090702947845805 0.0543478260869565 0.0611353711790393 0.16504854368932 0.0866666666666667 0.696506550218341 0.0732984293193717
chr9:129389275-129394111 0.432865731462926 0.401858304297329 0.788288288288288 0.368279569892473 0.567465321563682 0.575257731958763 0.385689354275742 0.398671096345515 0.780580075662043 0.497273718647764
chr9:129399994-129400617 0.310679611650485 0.336734693877551 0.857142857142857 0.226415094339623 0.409090909090909 0.236842105263158 0.5 0.288770053475936 0.692307692307692 0.316455696202532
chr9:129433263-129438322 0.337797619047619 0.208277703604806 0.733050847457627 0.283653846153846 0.273615635179153 0.266816143497758 0.456737588652482 0.248943165805543 0.692383778437191 0.303883495145631
chr9:129444458-129445105 0.214285714285714 0.278026905829596 0.812865497076023 0.181069958847737 0.136986301369863 0.106060606060606 0.37037037037037 0.153614457831325 0.740196078431373 0.21900826446281
chr9:129883890-129884699 0.77124183006536 0.145 0.761904761904762 0.0608365019011407 0.0909090909090909 0.135483870967742 0.0121212121212121 0.078125 0.65989847715736 0.111627906976744
chr9:130955064-130955684 0.00803212851405622 0.927884615384615 0.164490861618799 0.62015503875969 0.57286432160804 0.473684210526316 0.926829268292683 0.969162995594714 0.504 0.955479452054795
chr9:131170490-131172459 0.0875912408759124 0.23972602739726 0.617924528301887 0.292993630573248 0.25414364640884 0.303225806451613 0.57201646090535 0.2389486260454 0.46900269541779 0.258503401360544
chr9:131265999-131266493 0.112676056338028 0.76303317535545 0.343434343434343 0.752293577981651 0.685714285714286 0.77 0.544117647058823 0.802919708029197 0.242857142857143 0.777777777777778
chr9:132198111-132198822 0.453333333333333 0.184210526315789 0.408163265306122 0.077319587628866 0.133004926108374 0.0989010989010989 0.765957446808511 0.109022556390977 0.577922077922078 0.136690647482014
chr9:132200589-132201230 0.231638418079096 0.0679245283018868 0.304568527918782 0.0267558528428094 0.0440677966101695 0.157894736842105 0.322222222222222 0.0512333965844402 0.453020134228188 0.075
chr9:132221125-132222057 0.456692913385827 0.195979899497487 0.63716814159292 0.0966183574879227 0.153846153846154 0.117647058823529 0.270114942528736 0.118072289156627 0.565217391304348 0.15606936416185
chr9:132245818-132246637 0.523255813953488 0.16304347826087 0.452471482889734 0.236111111111111 0.235555555555556 0.408450704225352 0.107843137254902 0.162025316455696 0.417721518987342 0.194594594594595
chr9:132426526-132427011 0.247619047619048 0.0862944162436548 0.578571428571429 0.0882352941176471 0.0828729281767956 0.24468085106383 0.485294117647059 0.175438596491228 0.601941747572815 0.260089686098655
chr9:133410718-133411609 0.238738738738739 0.256849315068493 0.586666666666667 0.180124223602484 0.195238095238095 0.361904761904762 0.504 0.140900195694716 0.580327868852459 0.210982658959538
chr9:133412720-133413377 0.331395348837209 0.426470588235294 0.726415094339623 0.5625 0.451327433628319 0.694656488549618 0.46927374301676 0.377450980392157 0.74025974025974 0.47953216374269
chr9:133788692-133789251 0.434782608695652 0.563380281690141 0.869565217391304 0.516129032258065 0.610328638497653 0.466666666666667 0.71889400921659 0.469424460431655 0.828793774319066 0.634146341463415
chr9:133808162-133809025 0.213836477987421 0.25 0.878172588832487 0.195767195767196 0.294736842105263 0.192307692307692 0.135802469135802 0.275626423690205 0.764462809917355 0.28169014084507
chr9:133873545-133873862 0.122448979591837 0.275510204081633 0.512820512820513 0.155844155844156 0.346153846153846 0.203703703703704 0.448275862068966 0.227848101265823 0.476744186046512 0.394230769230769
chr9:134378077-134378885 0.0117302052785924 0.71042471042471 0.0337837837837838 0.00986193293885602 0.0177777777777778 0.0170454545454545 0.561538461538462 0.489499192245557 0.0373831775700935 0.0172413793103448
chr9:134420664-134421995 0.195046439628483 0.554089709762533 0.470308788598575 0.0702087286527514 0.110898661567878 0.0757575757575758 0.890728476821192 0.451971688574317 0.321428571428571 0.0874035989717224
chr9:135042061-135042505 0.329113924050633 0.389473684210526 0.851063829787234 0.622222222222222 0.772727272727273 0.456140350877193 0.671052631578947 0.421926910299003 0.822695035460993 0.523809523809524
chr9:135061301-135063776 0.467948717948718 0.158008658008658 0.777493606138107 0.230952380952381 0.234177215189873 0.270096463022508 0.549382716049383 0.117972350230415 0.730357142857143 0.171232876712329
chr9:135299743-135300700 0.227488151658768 0.0730337078651685 0.504385964912281 0.192307692307692 0.222222222222222 0.265957446808511 0.231884057971014 0.200956937799043 0.533333333333333 0.239543726235741
chr9:135322883-135323104 0.278145695364238 0.381443298969072 0.678832116788321 0.259067357512953 0.289473684210526 0.255555555555556 0.282352941176471 0.321533923303835 0.751479289940828 0.386206896551724
chr9:135361907-135362438 0.309012875536481 0.161616161616162 0.758620689655172 0.1625 0.345323741007194 0.4 0.586206896551724 0.389210019267823 0.787564766839378 0.272727272727273
chr9:135458173-135460997 0.335378323108384 0.0816326530612245 0.397188049209139 0.0503355704697987 0.0983606557377049 0.0418994413407821 0.182051282051282 0.0816158285243199 0.325811001410437 0.074313408723748
chr9:135462908-135464008 0.524590163934426 0.184210526315789 0.806666666666667 0.236947791164659 0.146118721461187 0.138211382113821 0.353293413173653 0.216748768472906 0.65989847715736 0.222857142857143
chr9:135618387-135619932 0.62707182320442 0.193384223918575 0.771428571428571 0.204918032786885 0.196335078534031 0.554263565891473 0.256024096385542 0.219135802469136 0.824691358024691 0.204379562043796
chr9:135853940-135855214 0.371794871794872 0.406542056074766 0.640625 0.346153846153846 0.415335463258786 0.316602316602317 0.545945945945946 0.330658105939005 0.572062084257206 0.347319347319347
chr9:136373859-136375031 0.497607655502392 0.231818181818182 0.660377358490566 0.176056338028169 0.168458781362007 0.337349397590361 0.0584795321637427 0.177650429799427 0.686274509803922 0.183962264150943
chr9:136391730-136394120 0.456989247311828 0.364312267657993 0.813664596273292 0.36 0.415983606557377 0.367952522255193 0.0877598152424942 0.356823266219239 0.768240343347639 0.342592592592593
chr9:136399263-136400962 0.5 0.0787269681742044 0.619318181818182 0.134361233480176 0.121693121693122 0.0567010309278351 0.0836363636363636 0.162046908315565 0.518207282913165 0.165432098765432
chr9:136404518-136406513 0.495575221238938 0.270152505446623 0.899484536082474 0.140417457305503 0.233100233100233 0.294871794871795 0.633802816901408 0.238005644402634 0.890951276102088 0.281115879828326
chr9:136449790-136450686 0.5260663507109 0.273148148148148 0.663316582914573 0.194029850746269 0.209302325581395 0.25130890052356 0.0588235294117647 0.220302375809935 0.755364806866953 0.254980079681275
chr9:136502791-136503430 0.601626016260163 0.474226804123711 0.738738738738739 0.276119402985075 0.470588235294118 0.442307692307692 0.724770642201835 0.335907335907336 0.82051282051282 0.328125
chr9:136520281-136520716 0.42 0.337662337662338 0.831858407079646 0.43859649122807 0.348484848484849 0.30952380952381 0.4375 0.331858407079646 0.870967741935484 0.495726495726496
chr9:136523620-136524413 0.158783783783784 0.175 0.798611111111111 0.0865800865800866 0.11437908496732 0.206349206349206 0.0155642023346304 0.161790017211704 0.659217877094972 0.164502164502165
chr9:136567467-136568300 0.527397260273973 0.258620689655172 0.896321070234114 0.174672489082969 0.261904761904762 0.268518518518519 0.514423076923077 0.221698113207547 0.743055555555556 0.266949152542373
chr9:136688714-136691002 0.585561497326203 0.545871559633027 0.758823529411765 0.591324200913242 0.621103117505995 0.799212598425197 0.861607142857143 0.498964803312629 0.807127882599581 0.596558317399618
chr9:136700451-136701284 0.105263157894737 0.372093023255814 0.849315068493151 0.444444444444444 0.289473684210526 0.608108108108108 0.868852459016393 0.252941176470588 0.838235294117647 0.378048780487805
chr9:136705120-136705497 0.0683760683760684 0.09375 0.493827160493827 0.0909090909090909 0.10377358490566 0.32 0.350877192982456 0.104265402843602 0.642201834862385 0.247422680412371
chr9:136726253-136726665 0.576923076923077 0.463576158940397 0.847457627118644 0.248847926267281 0.307167235494881 0.333333333333333 0.97 0.32484076433121 0.939890710382514 0.336842105263158
chr9:136820505-136822183 0.295454545454545 0.261306532663317 0.488372093023256 0.194871794871795 0.2 0.205882352941176 0.246445497630332 0.17816091954023 0.481081081081081 0.200716845878136
chr9:137028346-137029398 0.0614173228346457 0.95583038869258 0.183908045977011 0.119001919385797 0.0544629349470499 0.0348525469168901 0.935943060498221 0.911003236245955 0.0334507042253521 0.520979020979021
chr9:137298949-137299390 0.515463917525773 0.296511627906977 0.882716049382716 0.15 0.385714285714286 0.304347826086957 0.024390243902439 0.369402985074627 0.884615384615385 0.317757009345794
chr9:137392877-137393902 0.208191126279863 0.941935483870968 0.405 0.07421875 0.0731707317073171 0.0566037735849057 0.926829268292683 0.871584699453552 0.730769230769231 0.061046511627907
chr9:137534995-137535478 0.20952380952381 0.226600985221675 0.691489361702128 0.208333333333333 0.212290502793296 0.224137931034483 0.0230769230769231 0.145299145299145 0.656716417910448 0.304761904761905
chr9:137978260-137979032 0.22360248447205 0.0490566037735849 0.506550218340611 0.148305084745763 0.0358974358974359 0.0758928571428571 0.461847389558233 0.0872865275142315 0.539094650205761 0.0654761904761905
chr9:138145248-138145816 0.282608695652174 0.562162162162162 0.914285714285714 0.301675977653631 0.524509803921569 0.246376811594203 0.136842105263158 0.225454545454545 0.905511811023622 0.36231884057971
chr9:138398388-138398582 0.125 0.526315789473684 1 0.666666666666667 0.764705882352941 0.5 0.2 0.753846153846154 1 0.6875
chr9:138594161-138594535 0.223529411764706 0.262032085561497 0.792207792207792 0.271604938271605 0.30939226519337 0.4 0.428571428571429 0.304568527918782 0.6875 0.230088495575221
chr9:138606794-138607487 0.195876288659794 0.24 0.761261261261261 0.208163265306122 0.163636363636364 0.5 0.28494623655914 0.251479289940828 0.783132530120482 0.299559471365639
chr9:138902785-138903682 0.564912280701754 0.279329608938547 0.68259385665529 0.223564954682779 0.192592592592593 0.344827586206897 0.854304635761589 0.207492795389049 0.758620689655172 0.267857142857143
chr9:139002081-139002607 0.405797101449275 0.143617021276596 0.573248407643312 0.187692307692308 0.149484536082474 0.138888888888889 0.119047619047619 0.151785714285714 0.525 0.101796407185629
chr9:139024231-139024652 0.260135135135135 0.272727272727273 0.646808510638298 0.257142857142857 0.278571428571429 0.079646017699115 0.516556291390728 0.154850746268657 0.5625 0.31413612565445
chr9:139034276-139035278 0.363636363636364 0.314465408805031 0.669767441860465 0.378205128205128 0.304123711340206 0.382716049382716 0.371584699453552 0.260309278350515 0.670807453416149 0.388392857142857
chr9:139040000-139040538 0.675 0.343283582089552 0.695652173913043 0.178294573643411 0.265957446808511 0.36875 0.29 0.21021021021021 0.727748691099476 0.273885350318471
chr9:139083416-139084530 0.314009661835749 0.251366120218579 0.844262295081967 0.205211726384365 0.158385093167702 0.111702127659574 0.35655737704918 0.138297872340426 0.769005847953216 0.156498673740053
chr9:139086237-139093451 0.191768826619965 0.128744088281661 0.789139633286319 0.104301708898055 0.124633431085044 0.122941822173436 0.171686746987952 0.111778532253852 0.68475696083058 0.103699551569507
chr9:139094075-139094763 0.112994350282486 0.210344827586207 0.768558951965066 0.267441860465116 0.262589928057554 0.227272727272727 0.417721518987342 0.214975845410628 0.721374045801527 0.210344827586207
chr9:139095359-139096680 0.270700636942675 0.395348837209302 0.858447488584475 0.327067669172932 0.279141104294479 0.423312883435583 0.433212996389892 0.352409638554217 0.775 0.323076923076923
chr9:139097175-139097473 0.0952380952380952 0.21 0.711538461538462 0.321428571428571 0.234042553191489 0.120689655172414 0.507246376811594 0.227053140096618 0.694444444444444 0.274509803921569
chr9:139160135-139160708 0.641791044776119 0.376237623762376 0.8125 0.529411764705882 0.408163265306122 0.470588235294118 0.164179104477612 0.475728155339806 0.810526315789474 0.488888888888889
chr9:139220707-139221716 0.612903225806452 0.54320987654321 0.733333333333333 0.489795918367347 0.602564102564103 0.528735632183908 0.24822695035461 0.453020134228188 0.782222222222222 0.466417910447761
chr9:139595476-139596372 0.473684210526316 0.102333931777379 0.837944664031621 0.0681818181818182 0.169117647058824 0.388888888888889 0.48993288590604 0.0606060606060606 0.844387755102041 0.0826446280991736
chr9:139738842-139741152 0.0404624277456647 0.867768595041322 0.717391304347826 0.643543956043956 0.406932931424265 0.207808564231738 0.961301671064204 0.861560693641618 0.58491895701198 0.869965477560414
chr9:139860621-139861112 0.229166666666667 0.310344827586207 0.905172413793103 0.0886075949367089 0.396396396396396 0.577319587628866 0.227272727272727 0.325648414985591 0.714285714285714 0.337837837837838
chr9:139879236-139880579 0.369905956112853 0.137931034482759 0.826797385620915 0.144927536231884 0.0698795180722892 0.0647058823529412 0.648 0.142345568487019 0.674418604651163 0.120098039215686
chr9:139889004-139889938 0.113636363636364 0.974358974358974 0.105454545454545 0.0651465798045603 0.0940959409594096 0.092 0.974452554744526 0.935076645626691 0.123232323232323 0.155701754385965
chr9:139890918-139891371 0.1796875 0.137614678899083 0.886792452830189 0.506172839506173 0.766666666666667 0.558620689655172 0.0232558139534884 0.212827988338192 0.840764331210191 0.8
chr9:139907665-139907938 0.0952380952380952 0.368421052631579 0.74468085106383 0.441176470588235 0.595744680851064 0.481481481481481 0.06 0.415204678362573 0.641221374045801 0.398148148148148
chr9:140069371-140070127 0.488636363636364 0.158536585365854 0.551020408163265 0.22279792746114 0.103678929765886 0.320261437908497 0.772727272727273 0.255944055944056 0.631336405529954 0.279503105590062
chr9:140197429-140197818 0.263565891472868 0.247933884297521 0.415094339622642 0.0588235294117647 0.11 0.384615384615385 0.434782608695652 0.156804733727811 0.444444444444444 0.159574468085106
chr9:140574494-140576562 0.409090909090909 0.826429980276134 0.690140845070423 0.791231732776618 0.882926829268293 0.692556634304207 0.906574394463668 0.84192439862543 0.556776556776557 0.733590733590734
chr9:140771566-140773178 0.0247524752475248 0.486248624862486 0.0298013245033113 0.35614849187935 0.285822592873389 0.155241935483871 0.574132492113565 0.385669781931464 0.0713359273670558 0.0862619808306709
chr9:140917413-140918082 0.0642201834862385 0.27217125382263 0.0585774058577406 0.223451327433628 0.246056782334385 0.0583941605839416 0.684491978609626 0.506382978723404 0.0545454545454545 0.013840830449827
chr10:119497-120364 0.032 0.926020408163265 0.0458452722063037 0.434782608695652 0.447300771208226 0.0952380952380952 0.861016949152542 0.642431466030989 0.0701754385964912 0.264204545454545
chr10:122121-122840 0.0424242424242424 0.913746630727763 0.0420168067226891 0.169811320754717 0.329501915708812 0.242290748898678 0.898123324396783 0.873320537428023 0.136 0.171052631578947
chr10:830533-831277 0.497206703910615 0.107438016528926 0.787769784172662 0.114803625377644 0.0568720379146919 0.0816326530612245 0.0439024390243902 0.0906432748538012 0.5678391959799 0.0981818181818182
chr10:835070-835735 0.202020202020202 0.0518867924528302 0.89873417721519 0.0847457627118644 0.135458167330677 0.154761904761905 0.87431693989071 0.0965250965250965 0.870813397129187 0.109090909090909
chr10:1974870-1975599 0.289772727272727 0.233576642335766 0.771604938271605 0.325490196078431 0.580357142857143 0.342105263157895 0.374407582938389 0.263657957244656 0.777777777777778 0.292887029288703
chr10:3513493-3514496 0.441988950276243 0.915708812260536 0.64390243902439 0.899470899470899 0.939189189189189 0.80379746835443 0.93491124260355 0.914600550964187 0.464601769911504 0.917910447761194
chr10:6246512-6247187 0.125 0.597222222222222 0.110091743119266 0.527472527472527 0.548387096774194 0.578947368421053 0.19672131147541 0.571428571428571 0.170542635658915 0.471014492753623
chr10:8099758-8102090 0.46078431372549 0.0170575692963753 0.427145708582834 0.0291595197255575 0.0323886639676113 0.0141342756183746 0.753894080996885 0.0218295218295218 0.342064714946071 0.0280898876404494
chr10:11783974-11784759 0.0165631469979296 0.477203647416413 0.0685483870967742 0.0515873015873016 0 0.0903225806451613 0.43609022556391 0.358024691358025 0.0573770491803279 0.0802469135802469
chr10:13275354-13276066 0.3828125 0.345454545454545 0.831932773109244 0.282051282051282 0.555555555555556 0.307692307692308 0.692982456140351 0.272388059701493 0.791139240506329 0.304347826086957
chr10:13425073-13425776 0.102857142857143 0.0540540540540541 0.324324324324324 0.0564102564102564 0.0378787878787879 0.0517241379310345 0.5 0.069284064665127 0.326693227091633 0.0574712643678161
chr10:13748277-13749059 0.505494505494505 0.141025641025641 0.677685950413223 0.282258064516129 0.124087591240876 0.466666666666667 0.228070175438596 0.156695156695157 0.621276595744681 0.253521126760563
chr10:20659365-20660604 0.027027027027027 0.535269709543568 0.0980392156862745 0.718446601941748 0.762162162162162 0.778301886792453 0.651006711409396 0.5775 0.133333333333333 0.450757575757576
chr10:21787596-21788502 0.129770992366412 0.0946502057613169 0.754601226993865 0.0338983050847458 0.0827067669172932 0.13125 0.962616822429907 0.0611439842209073 0.628726287262873 0.0835654596100279
chr10:21796381-21796897 0.14367816091954 0.128205128205128 0.351190476190476 0.120481927710843 0.0637254901960784 0.142857142857143 0.952380952380952 0.0896739130434783 0.417670682730924 0.0885245901639344
chr10:22802547-22803265 0.0202020202020202 0.785310734463277 0.285714285714286 0.822033898305085 0.801652892561983 0.569230769230769 0.375 0.637010676156584 0.162790697674419 0.53968253968254
chr10:23464008-23464518 0.472222222222222 0.387931034482759 0.788732394366197 0.342592592592593 0.51 0.513274336283186 0.235955056179775 0.257731958762887 0.819047619047619 0.557522123893805
chr10:23482849-23487483 0.309907834101383 0.121749408983452 0.719526627218935 0.114107883817427 0.104046242774566 0.163907284768212 0.111111111111111 0.107843137254902 0.717411988582303 0.141547861507128
chr10:23489111-23494031 0.394812680115274 0.116430903155604 0.835543766578249 0.118742724097788 0.422680412371134 0.417170495767836 0.0966887417218543 0.0951704545454545 0.81810766721044 0.13391442155309
chr10:26500526-26502340 0.52 0.0897959183673469 0.599088838268793 0.0831168831168831 0.10061919504644 0.0885608856088561 0.125333333333333 0.0533498759305211 0.532534246575342 0.0935779816513762
chr10:26507463-26508592 0.420118343195266 0.424528301886792 0.644670050761421 0.464454976303318 0.295336787564767 0.370689655172414 0.410810810810811 0.406565656565657 0.693266832917706 0.494444444444444
chr10:26911146-26911818 0.0495049504950495 0.478405315614618 0.156565656565657 0.114035087719298 0.102040816326531 0.111111111111111 0.372727272727273 0.274691358024691 0.0990990990990991 0.0825688073394495
chr10:27608619-27609079 0.0575539568345324 0.915254237288136 0.307692307692308 0.0772200772200772 0.111498257839721 0.196078431372549 0.818840579710145 0.921717171717172 0.275590551181102 0.360576923076923
chr10:27702567-27703467 0.137339055793991 0.966850828729282 0.961672473867596 0.834080717488789 0.759433962264151 0.284023668639053 0.852140077821012 0.948519948519948 0.919540229885057 0.904166666666667
chr10:28968296-28969416 0.116129032258065 0.600790513833992 0.175824175824176 0.428571428571429 0.52760736196319 0.606060606060606 0.215277777777778 0.475352112676056 0.18859649122807 0.5
chr10:29698363-29699043 0.0343839541547278 0.982638888888889 0.847619047619048 0.536144578313253 0.288381742738589 0.0185185185185185 0.905263157894737 0.963683527885863 0.878238341968912 0.182634730538922
chr10:32703715-32704173 0.0364963503649635 0.899328859060403 0.568047337278107 0.797520661157025 0.925233644859813 0.666666666666667 0.871794871794872 0.799352750809062 0.513761467889908 0.892018779342723
chr10:35896489-35897083 0.0463576158940397 0.951327433628319 0.417943107221007 0.479638009049774 0.116788321167883 0.125541125541126 0.961538461538462 0.928155339805825 0.549356223175966 0.433447098976109
chr10:38119004-38119523 0.653061224489796 0.483333333333333 0.898876404494382 0.846153846153846 1 1 0.3 0.705426356589147 0.830357142857143 0.746031746031746
chr10:38128222-38129603 0.387387387387387 0.563829787234043 0.86046511627907 0.814814814814815 0.987179487179487 0.905511811023622 0.186046511627907 0.47741935483871 0.855345911949686 0.751724137931034
chr10:38145981-38147216 0.0112721417069243 0.949685534591195 0.0618101545253863 0.437209302325581 0.0271317829457364 0.00433839479392625 0.843373493975904 0.932907348242812 0.228682170542636 0.508910891089109
chr10:38382796-38383562 0.0239520958083832 0.620338983050847 0.143884892086331 0.395121951219512 0.166666666666667 0.026615969581749 0.335 0.511111111111111 0.191964285714286 0.176755447941889
chr10:38691306-38692319 0.0108932461873638 0.969040247678019 0.948320413436692 0.935 0.231325301204819 0.0303030303030303 0.939622641509434 0.950956937799043 0.967637540453074 0.921052631578947
chr10:43331934-43332816 0.0263852242744063 0.835766423357664 0.224358974358974 0.05078125 0.0570719602977667 0.116666666666667 0.940140845070423 0.782973621103118 0.146666666666667 0.0899470899470899
chr10:43361409-43362044 0.0188679245283019 0.714932126696833 0.264822134387352 0.08 0.0983050847457627 0.0364963503649635 0.926282051282051 0.690253671562083 0.354545454545455 0.111111111111111
chr10:43393119-43394054 0.344202898550725 0.971698113207547 0.92289156626506 0.582089552238806 0.19496855345912 0.1440329218107 0.970238095238095 0.923794712286159 0.955431754874652 0.931034482758621
chr10:43447012-43447557 0.274193548387097 0.0630630630630631 0.708333333333333 0.0694444444444444 0.0289855072463768 0.110294117647059 0.765432098765432 0.076056338028169 0.541984732824427 0.0645161290322581
chr10:43905176-43905609 0.00529100529100529 0.440298507462687 0.115702479338843 0.182692307692308 0.191304347826087 0.0078740157480315 0.413793103448276 0.557228915662651 0.0551181102362205 0.183206106870229
chr10:44069185-44070200 0.0673400673400673 0.528112449799197 0.0447761194029851 0.2125 0.108991825613079 0.0735930735930736 0.303854875283447 0.466937945066124 0.0373665480427046 0.159420289855072
chr10:44162791-44163225 0.0674157303370786 0.793650793650794 0.882096069868996 0.333333333333333 0.119170984455959 0.173913043478261 0.899082568807339 0.694235588972431 0.64963503649635 0.714285714285714
chr10:45923042-45923580 0.292929292929293 0.955056179775281 0.907317073170732 1 0.355932203389831 0.177777777777778 0.899408284023669 0.878612716763006 0.901960784313726 0.917355371900826
chr10:46096039-46096571 0.295238095238095 0.966216216216216 0.944700460829493 0.736318407960199 0.625 0.213675213675214 0.940298507462687 0.960861056751468 0.923976608187134 0.83982683982684
chr10:46971330-46971658 0.123287671232877 0.153846153846154 0.613718411552347 0.166666666666667 0.155555555555556 0.0584415584415584 0.446153846153846 0.130708661417323 0.5 0.238562091503268
chr10:47967248-47967807 0.0975609756097561 0.699386503067485 1 0.286549707602339 0.212121212121212 0.150943396226415 0.847560975609756 0.76 0.433333333333333 0.0925925925925926
chr10:48438290-48438513 0.321428571428571 0.254901960784314 0.727272727272727 0.0222222222222222 0.295454545454545 0.352941176470588 0.136363636363636 0.229357798165138 0.675925925925926 0.461538461538462
chr10:49674092-49674946 0.0476190476190476 0.386503067484663 0.261016949152542 0.0434782608695652 0.0582010582010582 0.0882352941176471 0.571428571428571 0.289782244556114 0.207920792079208 0.129032258064516
chr10:49879516-49879999 0.076271186440678 0.08125 0.552884615384615 0.198979591836735 0.257142857142857 0.5 0.197604790419162 0.184 0.552845528455285 0.368421052631579
chr10:50819742-50820734 0.133333333333333 0.0757946210268949 0.430823117338003 0.137404580152672 0.0887728459530026 0.0361990950226244 0.374371859296482 0.0715909090909091 0.361031518624642 0.0686813186813187
chr10:51572718-51573317 0.0181818181818182 0.758620689655172 0.444444444444444 0.747899159663866 0.739910313901345 0.635593220338983 0.763975155279503 0.794202898550725 0.242990654205607 0.772307692307692
chr10:53027604-53028629 0.367521367521368 0.287425149700599 0.888 0.30952380952381 0.356756756756757 0.346590909090909 0.932926829268293 0.237918215613383 0.832535885167464 0.364077669902913
chr10:60025868-60026337 0 0.330708661417323 0.108527131782946 0.299065420560748 0.325581395348837 0.328571428571429 0.0666666666666667 0.325358851674641 0.0540540540540541 0.411764705882353
chr10:63627327-63627803 0.128571428571429 0.967213114754098 0.925581395348837 0.362903225806452 0.437768240343348 0.00645161290322581 0.931034482758621 0.93398533007335 0.933823529411765 0.65034965034965
chr10:64562547-64562891 0 0.908256880733945 0.304093567251462 0.964705882352941 0.923076923076923 0.867924528301887 0.962962962962963 0.948051948051948 0.459770114942529 0.911764705882353
chr10:66683802-66684361 0.0287769784172662 0.63768115942029 0.232394366197183 0.824427480916031 0.678571428571429 0.353293413173653 0.931818181818182 0.637450199203187 0.23125 0.668639053254438
chr10:71339107-71339668 0.294117647058824 0.293103448275862 0.657894736842105 0.318840579710145 0.28169014084507 0.27906976744186 0.378378378378378 0.151162790697674 0.69620253164557 0.257731958762887
chr10:72215830-72218069 0.188235294117647 0.260180995475113 0.642487046632124 0.287564766839378 0.383378016085791 0.342205323193916 0.669950738916256 0.266066838046273 0.597156398104265 0.340080971659919
chr10:73039594-73039801 0.645454545454546 0.75609756097561 0.975 0.942857142857143 0.871794871794872 0.843373493975904 0.847826086956522 0.756944444444444 0.985074626865672 0.885245901639344
chr10:73479514-73480147 0.721649484536082 0.330188679245283 0.793103448275862 0.383838383838384 0.358024691358025 0.291666666666667 0.533333333333333 0.193396226415094 0.797979797979798 0.246153846153846
chr10:74870681-74871078 0.00543478260869565 0.762886597938144 0.210526315789474 0.748663101604278 0.758620689655172 0.439613526570048 0.418918918918919 0.533596837944664 0.178217821782178 0.612334801762115
chr10:76803373-76803925 0.0412371134020619 0.804123711340206 0.0810810810810811 0.129032258064516 0.141843971631206 0.0594405594405594 0.923076923076923 0.877310924369748 0.105042016806723 0.401098901098901
chr10:77191611-77193457 0.179941002949853 0.29 0.754385964912281 0.223684210526316 0.26271186440678 0.21875 0.472527472527473 0.152920962199313 0.747058823529412 0.263473053892216
chr10:77211259-77212271 0.335365853658537 0.197278911564626 0.632768361581921 0.155 0.397163120567376 0.355263157894737 0.535211267605634 0.192090395480226 0.565789473684211 0.263598326359833
chr10:82295679-82296143 0.187096774193548 0.948148148148148 0.274390243902439 0.388888888888889 0.25503355704698 0 0.954225352112676 0.912854030501089 0.6 0.934210526315789
chr10:85954815-85955302 0.0733333333333333 0.280821917808219 0.493150684931507 0.201970443349754 0.233766233766234 0.117647058823529 0.481132075471698 0.175480769230769 0.728476821192053 0.154166666666667
chr10:88728040-88728632 0.260416666666667 0.976833976833977 0.918918918918919 0.285211267605634 0.331914893617021 0.0995024875621891 0.985507246376812 0.952456418383518 0.882591093117409 0.804532577903683
chr10:91596837-91598023 0.223756906077348 0.93972602739726 0.838888888888889 0.193023255813953 0.163594470046083 0.088135593220339 0.879310344827586 0.935810810810811 0.881526104417671 0.486997635933806
chr10:92054796-92056771 0.0477611940298507 0.934169278996865 0.63785046728972 0.93448275862069 0.923497267759563 0.904276985743381 0.821212121212121 0.900976290097629 0.422077922077922 0.867783985102421
chr10:93874602-93874920 0.233201581027668 0.981308411214953 0.955414012738854 0.830508474576271 0.666666666666667 0.58974358974359 0.981132075471698 0.951289398280802 0.929824561403509 0.958333333333333
chr10:94454422-94455401 0.298701298701299 0.192307692307692 0.661971830985915 0.233333333333333 0.104838709677419 0.157303370786517 0.666666666666667 0.135593220338983 0.649006622516556 0.1875
chr10:94819488-94819904 0.104166666666667 0.274647887323944 0.752577319587629 0.254901960784314 0.1125 0.036144578313253 0.752808988764045 0.296666666666667 0.552941176470588 0.189873417721519
chr10:94820988-94822202 0.0648148148148148 0.0866666666666667 0.943396226415094 0.0490196078431373 0.0393700787401575 0.0633484162895928 0.671779141104294 0.134453781512605 0.715909090909091 0.0678466076696165
chr10:94823199-94825397 0.350877192982456 0.341176470588235 0.794871794871795 0.239747634069401 0.377358490566038 0.367647058823529 0.711111111111111 0.328828828828829 0.693069306930693 0.260115606936416
chr10:94826314-94827767 0.192118226600985 0.265060240963855 0.770053475935829 0.360902255639098 0.257281553398058 0.287128712871287 0.606451612903226 0.272517321016166 0.579136690647482 0.320224719101124
chr10:94828852-94829291 0.269230769230769 0.0681818181818182 0.794520547945205 0.125827814569536 0.209677419354839 0.123076923076923 0.735849056603774 0.157746478873239 0.608695652173913 0.267175572519084
chr10:95327379-95328271 0.302752293577982 0.224615384615385 0.825966850828729 0.251336898395722 0.196078431372549 0.193693693693694 0.447721179624665 0.185495118549512 0.775449101796407 0.187898089171975
chr10:95361333-95362137 0.278301886792453 0.278606965174129 0.6625 0.174242424242424 0.235294117647059 0.274193548387097 0.404878048780488 0.208502024291498 0.655913978494624 0.26984126984127
chr10:97849481-97850155 0.00554016620498615 0.971326164874552 0.623529411764706 0.444839857651246 0.0558659217877095 0.0142348754448399 0.876254180602007 0.945182724252492 0.777777777777778 0.940993788819876
chr10:101874822-101875207 0.108527131782946 0.917808219178082 0.752475247524752 0.0204081632653061 0.0653266331658292 0.0731707317073171 0.917431192660551 0.87335092348285 0.609271523178808 0.365079365079365
chr10:102030136-102030655 0.0132743362831858 0.872 0.608695652173913 0.969230769230769 0.876106194690266 0.643564356435644 0.896907216494845 0.914364640883978 0.66023166023166 0.88255033557047
chr10:102509971-102512029 0.325 0.196078431372549 0.686567164179104 0.243161094224924 0.286585365853659 0.26984126984127 0.105726872246696 0.228021978021978 0.626506024096386 0.299703264094956
chr10:102807167-102807700 0.311764705882353 0.147368421052632 0.736363636363636 0.135922330097087 0.126482213438735 0.207547169811321 0.369369369369369 0.127868852459016 0.4375 0.159090909090909
chr10:102808662-102809596 0.375886524822695 0.366197183098592 0.825806451612903 0.435233160621762 0.387254901960784 0.316831683168317 0.5 0.402777777777778 0.705314009661836 0.490740740740741
chr10:102823812-102825553 0.426573426573427 0.385026737967914 0.754601226993865 0.277272727272727 0.452702702702703 0.330882352941176 0.801652892561983 0.311881188118812 0.752252252252252 0.45
chr10:102880813-102882672 0.414312617702448 0.101923076923077 0.881469115191987 0.117924528301887 0.103618421052632 0.15948275862069 0.741463414634146 0.153641207815275 0.787449392712551 0.134146341463415
chr10:102883693-102887387 0.449101796407186 0.305164319248826 0.788888888888889 0.272435897435897 0.340720221606648 0.275229357798165 0.408163265306122 0.302325581395349 0.752997601918465 0.271070615034169
chr10:102892091-102893640 0.467153284671533 0.0604838709677419 0.444827586206897 0.0952380952380952 0.0402684563758389 0.0534351145038168 0.17258883248731 0.05229793977813 0.459183673469388 0.0646258503401361
chr10:102895708-102899020 0.524207011686144 0.164086687306502 0.888739946380697 0.177238805970149 0.158485273492286 0.128113879003559 0.286885245901639 0.139063591893781 0.654714475431607 0.154302670623145
chr10:102902429-102903804 0.354700854700855 0.392344497607655 0.861386138613861 0.191881918819188 0.261029411764706 0.295698924731183 0.671140939597315 0.282945736434109 0.801507537688442 0.309734513274336
chr10:102905258-102906893 0.123147092360319 0.100558659217877 0.652991452991453 0.119148936170213 0.0621019108280255 0.0902255639097744 0.811023622047244 0.15751211631664 0.595289079229122 0.0797101449275362
chr10:102991044-102992325 0.38961038961039 0.279220779220779 0.815028901734104 0.227642276422764 0.416666666666667 0.197802197802198 0.408450704225352 0.232984293193717 0.774038461538462 0.242774566473988
chr10:103020511-103021507 0.375 0.275700934579439 0.621951219512195 0.176165803108808 0.286995515695067 0.354545454545455 0.303030303030303 0.229314420803783 0.64026402640264 0.247787610619469
chr10:103046198-103048287 0.360576923076923 0.285211267605634 0.767955801104972 0.219512195121951 0.267543859649123 0.355421686746988 0.428571428571429 0.236453201970443 0.647668393782383 0.330128205128205
chr10:103049855-103050942 0.410480349344978 0.242214532871972 0.592592592592593 0.0449438202247191 0.234309623430962 0.205607476635514 0.457446808510638 0.193140794223827 0.667832167832168 0.272401433691756
chr10:103532798-103534171 0.53448275862069 0.0657142857142857 0.386029411764706 0.0294117647058824 0.0529801324503311 0.0337837837837838 0.120300751879699 0.0548387096774194 0.496103896103896 0.0673854447439353
chr10:103575058-103575754 0 0.932584269662921 0.54140127388535 0.864864864864865 0.877551020408163 0.835526315789474 0.773722627737226 0.789297658862876 0.417543859649123 0.815384615384615
chr10:105344174-105344807 0.0170575692963753 0.959484346224678 0.161290322580645 0.139325842696629 0.138643067846608 0.0530612244897959 0.959915611814346 0.915881561238223 0.358156028368794 0.266666666666667
chr10:105420485-105421972 0.490774907749078 0.51358024691358 0.759420289855072 0.388278388278388 0.426229508196721 0.383966244725738 0.0164705882352941 0.33972602739726 0.695175438596491 0.228971962616822
chr10:110075548-110075881 0.0363636363636364 0.919354838709677 0.302083333333333 0.9 0.779661016949153 0.722222222222222 0.373333333333333 0.714828897338403 0.161290322580645 0.802197802197802
chr10:112401231-112402638 0.197916666666667 0.17981072555205 0.548387096774194 0.204819277108434 0.244186046511628 0.207843137254902 0.190909090909091 0.164810690423163 0.494661921708185 0.204787234042553
chr10:112837774-112838993 0.0365853658536585 0.840251572327044 0.517353579175705 0.15374677002584 0.121518987341772 0.0895915678524374 0.931129476584022 0.686777920410783 0.417892156862745 0.168316831683168
chr10:114571348-114571654 0 0.648351648351648 0.340659340659341 0.558620689655172 0.466666666666667 0.396551724137931 0.12 0.679738562091503 0.328767123287671 0.637795275590551
chr10:115868910-115869182 0.351351351351351 1 0.783783783783784 1 0.897435897435897 0.923076923076923 0.945454545454545 0.96 0.767857142857143 0.955882352941177
chr10:116162187-116162984 0.45360824742268 0.2 0.670967741935484 0.284671532846715 0.235714285714286 0.333333333333333 0.556701030927835 0.283842794759825 0.579710144927536 0.293413173652695
chr10:118261007-118261281 0.0757575757575758 0.689655172413793 0.802197802197802 0.77027027027027 1 0.942307692307692 0.628571428571429 0.362790697674419 0.779661016949153 0.73134328358209
chr10:118368580-118369612 0.024390243902439 0.659025787965616 0.280487804878049 0.261764705882353 0.11138014527845 0.0861423220973783 0.902439024390244 0.871069182389937 0.173913043478261 0.896341463414634
chr10:118386919-118387438 0.12719298245614 0.223744292237443 0.419354838709677 0.193832599118943 0.0170940170940171 0 0.813084112149533 0.215411558669002 0.39527027027027 0.43859649122807
chr10:121271323-121271866 0.577181208053691 0.632478632478632 0.95 0.893939393939394 0.8046875 0.857142857142857 0.852564102564103 0.585774058577406 0.858333333333333 0.825174825174825
chr10:121577455-121579496 0.0377668308702791 0.401129943502825 0.0112107623318386 0.0455172413793103 0.105263157894737 0.0457317073170732 0.498084291187739 0.354471544715447 0.0252873563218391 0.0483460559796438
chr10:122709293-122709565 0.0615384615384615 0.131578947368421 0.707070707070707 0.208333333333333 0.1171875 NA 0.676470588235294 0.195488721804511 0.493506493506494 0.0784313725490196
chr10:122738729-122740023 0.10634328358209 0.305647840531561 0.298591549295775 0.0587188612099644 0.0778985507246377 0.0662251655629139 0.589403973509934 0.238777459407832 0.19661733615222 0.077634011090573
chr10:124222317-124222933 0.365740740740741 0.17258883248731 0.654377880184332 0.155038759689922 0.139013452914798 0.164948453608247 0.0112359550561798 0.1075 0.700440528634361 0.128440366972477
chr10:124639076-124639818 0.0100334448160535 0.862796833773087 0.180878552971576 0.618589743589744 0.169811320754717 0.0619469026548673 0.911421911421911 0.848611111111111 0.388888888888889 0.91875
chr10:125034140-125035204 0.0367231638418079 0.228187919463087 0.49003984063745 0.178294573643411 0.125423728813559 0.182432432432432 0.373626373626374 0.142276422764228 0.498442367601246 0.209549071618037
chr10:125751133-125751941 0.154761904761905 0.976138828633406 0.506896551724138 0.197979797979798 0.0965250965250965 0.157894736842105 0.923076923076923 0.945901639344262 0.490625 0.160714285714286
chr10:125950087-125950872 0.46969696969697 0.73972602739726 0.96969696969697 0.892156862745098 1 0.976744186046512 0.58974358974359 0.829787234042553 0.860215053763441 0.805970149253731
chr10:126043431-126043840 0.146341463414634 0.215909090909091 0.669491525423729 0.16030534351145 0.277310924369748 0.256 0.03125 0.231325301204819 0.645161290322581 0.232558139534884
chr10:128992871-128993278 0.359550561797753 0.13 0.703125 0.115702479338843 0.125 0.222222222222222 0.560747663551402 0.269406392694064 0.634328358208955 0.235772357723577
chr10:129533200-129533998 0.194117647058824 0.14070351758794 0.809815950920245 0.0849673202614379 0.087378640776699 0.0384615384615385 0.11875 0.0471464019851117 0.617142857142857 0.0474137931034483
chr10:129536225-129537491 0.337620578778135 0.136734693877551 0.875399361022364 0.101243339253996 0.101123595505618 0.0520231213872832 0.586901763224181 0.0974874371859296 0.667560321715818 0.0707635009310987
chr10:130508368-130508762 0.258064516129032 0.958823529411765 0.727272727272727 0.369272237196765 0.402173913043478 0.176991150442478 0.933609958506224 0.817891373801917 0.735849056603774 0.663157894736842
chr10:131265049-131265747 0.0229007633587786 0.410658307210031 0.111979166666667 0.126262626262626 0.0775193798449612 0.154255319148936 0.483950617283951 0.516819571865443 0.0865800865800866 0.693215339233038
chr10:131771478-131771947 0.205882352941176 0.419213973799127 0.670940170940171 0.452261306532663 0.435483870967742 0.565656565656566 0.712230215827338 0.420731707317073 0.730434782608696 0.509677419354839
chr10:133238970-133239501 0.245283018867925 0.446327683615819 0.848648648648649 0.771929824561403 0.878260869565217 0.893805309734513 0.6 0.591331269349845 0.820689655172414 0.85981308411215
chr10:133656905-133658136 0.460122699386503 0.537764350453172 0.811715481171548 0.657004830917874 0.473913043478261 0.657142857142857 0.288343558282209 0.612676056338028 0.864321608040201 0.515837104072398
chr10:133879136-133879804 0.495575221238938 0.262443438914027 0.672131147540984 0.255434782608696 0.253205128205128 0.355072463768116 0.0454545454545455 0.248192771084337 0.696551724137931 0.349557522123894
chr10:133956169-133956959 0.394871794871795 0.28125 0.772972972972973 0.253846153846154 0.275 0.220779220779221 0.279661016949153 0.242424242424242 0.795121951219512 0.335078534031414
chr10:134062150-134062547 0.183333333333333 0.127272727272727 0.747126436781609 0.166666666666667 0.257142857142857 0.166666666666667 0.163265306122449 0.178294573643411 0.765432098765432 0.197530864197531
chr10:134066562-134067422 0.5 0.361111111111111 0.848484848484849 0.488 0.554054054054054 0.510489510489511 0.335294117647059 0.187904967602592 0.736842105263158 0.308
chr10:134281065-134281830 0.374331550802139 0.253968253968254 0.830508474576271 0.277372262773723 0.342857142857143 0.37 0.635514018691589 0.211111111111111 0.840490797546012 0.270676691729323
chr10:134330404-134331937 0.367132867132867 0.11219512195122 0.482352941176471 0.07981220657277 0.168627450980392 0.151724137931034 0.194736842105263 0.134163208852006 0.411504424778761 0.121457489878543
chr10:134527514-134528184 0.375 0.412280701754386 0.449814126394052 0.11731843575419 0.130801687763713 0.116564417177914 0.889240506329114 0.494226327944573 0.625592417061611 0.2
chr10:134596747-134598751 0.171287128712871 0.0606758832565284 0.84981684981685 0.0546105640107431 0.0480314960629921 0.0717863105175292 0.421448730009407 0.073160706946157 0.858864027538726 0.0593471810089021
chr10:134599972-134600656 0.104878048780488 0.0788804071246819 0.404728789986092 0.0855263157894737 0.110328638497653 0.0626780626780627 0.0674740484429066 0.0782918149466192 0.381733021077283 0.0765171503957784
chr10:134602431-134603151 0.4375 0.0920634920634921 0.73943661971831 0.14975845410628 0.217391304347826 0.287128712871287 0.133858267716535 0.166666666666667 0.668604651162791 0.134228187919463
chr10:134692551-134693177 0.547486033519553 0.237704918032787 0.795620437956204 0.323076923076923 0.462962962962963 0.237113402061856 0.324468085106383 0.252066115702479 0.819875776397516 0.310126582278481
chr10:134755375-134756829 0.0698324022346369 0.1625 0.58969465648855 0.150442477876106 0.21505376344086 0.091703056768559 0.2 0.178023850085179 0.561111111111111 0.321011673151751
chr10:134785118-134785995 0.420118343195266 0.245283018867925 0.807291666666667 0.287081339712919 0.288888888888889 0.354609929078014 0.258741258741259 0.224056603773585 0.804123711340206 0.256410256410256
chr10:134791268-134791612 0.152173913043478 0.62043795620438 0.949152542372881 0.784313725490196 0.828220858895706 0.742081447963801 0.854014598540146 0.657534246575342 0.90495867768595 0.566326530612245
chr10:134844217-134844794 0.375 0.248520710059172 0.877828054298643 0.236180904522613 0.294303797468354 0.245192307692308 0.848739495798319 0.196190476190476 0.877777777777778 0.234782608695652
chr10:134914347-134914698 0.152777777777778 0.331460674157303 0.564102564102564 0.25531914893617 0.284023668639053 0.290697674418605 0.264150943396226 0.201729106628242 0.555555555555556 0.319727891156463
chr10:135044980-135045543 0.0307692307692308 0.487394957983193 0.0454545454545455 0.610778443113772 0.567567567567568 0.481481481481481 0.408695652173913 0.531147540983607 0.0775862068965517 0.79375
chr10:135278775-135279115 0.234782608695652 0.958115183246073 0.52 0.897435897435897 0.704761904761905 0.479452054794521 0.951492537313433 0.942675159235669 0.553097345132743 0.943127962085308
chr10:135341012-135343311 0.0350194552529183 0.926624737945493 0.636 0.897621509824199 0.795546558704453 0.597285067873303 0.853550295857988 0.913389513108614 0.631313131313131 0.896150402864817
chr11:268745-269572 0.295652173913043 0.167613636363636 0.69047619047619 0.109634551495017 0.144927536231884 0.156342182890855 0.324324324324324 0.250996015936255 0.622103386809269 0.241035856573705
chr11:279480-281309 0.0516556291390728 0.904233870967742 0.737463126843658 0.253207869974337 0.170026292725679 0.0754950495049505 0.941463414634146 0.941679049034175 0.650602409638554 0.545454545454545
chr11:314272-317982 0.0269058295964126 0.657635467980296 0.283783783783784 0.484422110552764 0.483333333333333 0.251670378619154 0.459926017262639 0.463496637848223 0.1015625 0.645123384253819
chr11:333725-334199 0.0517241379310345 0.755 0.393939393939394 0.695035460992908 0.636363636363636 0.613861386138614 0.909090909090909 0.701107011070111 0.420382165605096 0.679802955665025
chr11:396785-397410 0.137055837563452 0.752631578947368 0.694214876033058 0.41958041958042 0.0686274509803922 0.0344827586206897 0.366197183098592 0.848758465011287 0.514084507042254 0.573770491803279
chr11:400324-400702 0.285714285714286 0.934615384615385 0.417857142857143 0.947643979057592 0.627586206896552 0.692708333333333 0.970149253731343 0.950177935943061 0.164179104477612 0.967532467532468
chr11:424849-425060 0.105263157894737 0.972972972972973 0.325581395348837 0.610169491525424 0.567567567567568 0.336569579288026 0.804123711340206 0.799107142857143 0.506756756756757 0.738693467336683
chr11:441401-441909 0.305555555555556 0.258928571428571 0.8125 0.253246753246753 0.376923076923077 0.04 0.22972972972973 0.220779220779221 0.691588785046729 0.222222222222222
chr11:504244-504941 0.0711864406779661 0.782931354359926 0.287937743190661 0.608108108108108 0.176470588235294 0.137931034482759 0.952727272727273 0.857142857142857 0.251533742331288 0.508196721311475
chr11:823557-824970 0.327004219409283 0.926934097421203 0.708609271523179 0.362886597938144 0.11965811965812 0.189393939393939 0.941048034934498 0.905058905058905 0.736625514403292 0.897727272727273
chr11:831276-832411 0.329355608591885 0.469135802469136 0.761363636363636 0.305647840531561 0.335384615384615 0.295154185022026 0.468965517241379 0.410468319559229 0.676100628930818 0.485804416403785
chr11:1277423-1277838 0.254545454545455 0.24 0.75609756097561 0.186666666666667 0.346153846153846 0.363636363636364 0.617647058823529 0.344827586206897 0.879310344827586 0.392156862745098
chr11:1457016-1457980 0.368055555555556 0.392405063291139 0.821782178217822 0.310975609756098 0.393103448275862 0.5 0.096 0.242647058823529 0.711864406779661 0.323076923076923
chr11:1474796-1475182 0.397058823529412 0.22962962962963 0.707547169811321 0.327868852459016 0.425531914893617 0.166666666666667 0.129032258064516 0.242152466367713 0.684210526315789 0.273972602739726
chr11:1568668-1570176 0.0738396624472574 0.118518518518519 0.428927680798005 0.168269230769231 0.156626506024096 0.0923076923076923 0.206106870229008 0.0636094674556213 0.274647887323944 0.115727002967359
chr11:1575340-1580698 0.277478862413528 0.395387149917628 0.769019248395967 0.353982300884956 0.412448700410397 0.472817133443163 0.621212121212121 0.328421052631579 0.665581773799837 0.395348837209302
chr11:1585595-1586036 0.185185185185185 0.245098039215686 0.5 0.282352941176471 0.158415841584158 0.368421052631579 0.0736842105263158 0.2578125 0.670454545454545 0.19672131147541
chr11:1628393-1628861 0.506666666666667 0.337748344370861 0.781818181818182 0.634615384615385 0.245283018867925 0.433734939759036 0.0807453416149068 0.298013245033113 0.686131386861314 0.356060606060606
chr11:1892139-1892656 0.430232558139535 0.531468531468531 0.941964285714286 0.408284023668639 0.3 0.493927125506073 0.659090909090909 0.483965014577259 0.915611814345992 0.453900709219858
chr11:1960183-1960541 0.589147286821705 0.765765765765766 1 0.719298245614035 0.839622641509434 0.73469387755102 0.224299065420561 0.69620253164557 0.941747572815534 0.847826086956522
chr11:1990088-1991387 0.106280193236715 0.299065420560748 0.74235807860262 0.266891891891892 0.450549450549451 0.315068493150685 0.0822368421052632 0.241809672386895 0.615625 0.228571428571429
chr11:2019501-2024427 0.0185328185328185 0.466619318181818 0.460708782742681 0.370012091898428 0.093172119487909 0.0481099656357388 0.500741839762611 0.542826929855481 0.599229287090559 0.482784431137725
chr11:2153765-2155547 0.538152610441767 0.169620253164557 0.750769230769231 0.11271676300578 0.175384615384615 0.40251572327044 0.479674796747967 0.231721034870641 0.888143176733781 0.138107416879795
chr11:2157804-2158388 0.234567901234568 0.323529411764706 0.864864864864865 0.197674418604651 0.0702702702702703 0.195876288659794 0.32967032967033 0.154639175257732 0.646341463414634 0.2265625
chr11:2166115-2171184 0.462897526501767 0.413851351351351 0.830578512396694 0.352727272727273 0.203107658157603 0.283720930232558 0.500998003992016 0.284090909090909 0.76953642384106 0.346103038309115
chr11:2187421-2188135 0.193181818181818 0.165266106442577 0.482758620689655 0.307692307692308 0.168674698795181 0.505882352941176 0.598726114649682 0.173102529960053 0.624031007751938 0.302788844621514
chr11:2234406-2235135 0.420689655172414 0.236842105263158 0.35672514619883 0.135338345864662 0.125 0.0505050505050505 0.283333333333333 0.135542168674699 0.532407407407407 0.2
chr11:2292319-2293135 0.16 0.380622837370242 0.413173652694611 0.173387096774194 0.176470588235294 0.127659574468085 0.497652582159624 0.548013245033113 0.422705314009662 0.190283400809717
chr11:2719781-2722539 0.0134436401240951 0.454439252336449 0.536458333333333 0.181598062953995 0.0443298969072165 0.0286806883365201 0.576971214017522 0.435517970401691 0.535849056603774 0.500512820512821
chr11:2812560-2813528 0.184971098265896 0.686363636363636 0.867117117117117 0.056782334384858 0.0934579439252336 0.0706521739130435 0.882154882154882 0.686486486486486 0.8125 0.0987012987012987
chr11:2847394-2847778 0.538461538461538 0.414285714285714 0.745945945945946 0.52112676056338 0.521739130434783 0.720930232558139 0.0535714285714286 0.461538461538462 0.805755395683453 0.382022471910112
chr11:2889058-2891360 0.305043050430504 0.103942652329749 0.610817941952507 0.0728196443691787 0.0904017857142857 0.080188679245283 0.26978417266187 0.11175898931001 0.626086956521739 0.125212947189097
chr11:2912687-2913048 0.571428571428571 0.65 0.857142857142857 0.795454545454545 0.928571428571429 0.884615384615385 0.735294117647059 0.594202898550725 0.725490196078431 0.75609756097561
chr11:2930226-2931022 0.253787878787879 0.878787878787879 0.874617737003058 0.180327868852459 0.088339222614841 0.130952380952381 0.873096446700508 0.927868852459016 0.90633608815427 0.169565217391304
chr11:3190412-3191019 0.540925266903915 0.178807947019868 0.818867924528302 0.191780821917808 0.283653846153846 0.0632911392405063 0.00746268656716418 0.157205240174672 0.796 0.171171171171171
chr11:3224132-3224451 0 0.0909090909090909 0.772727272727273 0.0714285714285714 0.153846153846154 0.06 0.1 0.196428571428571 0.694736842105263 0.131868131868132
chr11:6592203-6592916 0.147849462365591 0.927680798004987 0.937777777777778 0.895833333333333 0.473186119873817 0.111111111111111 0.915966386554622 0.946745562130177 0.92018779342723 0.896276595744681
chr11:8039704-8040325 0.133333333333333 0.211267605633803 0.55 0.178947368421053 0.315151515151515 0.102803738317757 0.597014925373134 0.165289256198347 0.50531914893617 0.246753246753247
chr11:9589811-9591012 0.0153061224489796 0.664893617021277 0.290697674418605 0.548387096774194 0.625806451612903 0.621301775147929 0.89247311827957 0.551246537396122 0.233333333333333 0.546728971962617
chr11:14926670-14927799 0.0715990453460621 0.901574803149606 0.118451025056948 0.137535816618911 0.0477064220183486 0.0136986301369863 0.628865979381443 0.817713697219361 0.0607594936708861 0.420485175202156
chr11:14993378-14994847 0.242562929061785 0.445454545454545 0.237244897959184 0.096 0.0654761904761905 0.127358490566038 0.563139931740614 0.434180138568129 0.4 0.0766208251473477
chr11:15094737-15096066 0.157706093189964 0.959420289855072 0.073959938366718 0.122549019607843 0.0335305719921105 0.0211640211640212 0.914666666666667 0.935449735449735 0.126760563380282 0.929078014184397
chr11:18129345-18129737 0.0596026490066225 0.873417721518987 0.321888412017167 0.516483516483517 0.688679245283019 0.258064516129032 0.772058823529412 0.7 0.151515151515152 0.713310580204778
chr11:18727321-18728526 0.347701149425287 0.899728997289973 0.892307692307692 0.368674698795181 0.208211143695015 0.278810408921933 0.904761904761905 0.89522700814901 0.88034188034188 0.839650145772595
chr11:19367501-19367862 0.289156626506024 0.102564102564103 0.384615384615385 0.121739130434783 0.146496815286624 0.12280701754386 0.105633802816901 0.124087591240876 0.519736842105263 0.224852071005917
chr11:20617974-20620970 0.303162486368593 0.786746987951807 0.782978723404255 0.0726915520628684 0.0673486786018755 0.111111111111111 0.777777777777778 0.823298429319372 0.685477178423237 0.0748299319727891
chr11:20621864-20623913 0.210816777041943 0.564285714285714 0.543429844097996 0.130514705882353 0.271714922048998 0.36734693877551 0.803611738148984 0.608695652173913 0.584 0.235785953177258
chr11:21774470-21775271 0.0355871886120996 0.948275862068966 0.139896373056995 0.8 0.794117647058823 0.347826086956522 0.753488372093023 0.915841584158416 0.134099616858238 0.650793650793651
chr11:22361707-22364243 0.449901768172888 0.277573529411765 0.710413694721826 0.150684931506849 0.191977077363897 0.107816711590297 0.546850998463902 0.114432109308284 0.667166416791604 0.135964912280702
chr11:27652256-27654028 0.526530612244898 0.6996996996997 0.168284789644013 0.708609271523179 0.848708487084871 0.716 0.711627906976744 0.616707616707617 0.256666666666667 0.512915129151292
chr11:31817668-31818139 0.458563535911602 0.172413793103448 0.422535211267606 0.177777777777778 0.393013100436681 0.232394366197183 0.918918918918919 0.132530120481928 0.5 0.205357142857143
chr11:31840840-31841217 0.0671641791044776 0.036144578313253 0.273504273504274 0.0689655172413793 0.0461538461538462 0 0.276923076923077 0.012987012987013 0.367088607594937 0.0347826086956522
chr11:31842809-31844819 0.119241192411924 0.186274509803922 0.446991404011461 0.236933797909408 0.207236842105263 0.160583941605839 0.305084745762712 0.139367816091954 0.389830508474576 0.171079429735234
chr11:33199317-33199967 0.128 0.572413793103448 0.613636363636364 0.625 0.884615384615385 0.905660377358491 0.631578947368421 0.598984771573604 0.388349514563107 0.676691729323308
chr11:33277471-33278266 0.0263157894736842 0.837037037037037 0.51875 0.743055555555556 0.788079470198676 0.406779661016949 0.913669064748201 0.802941176470588 0.311224489795918 0.695238095238095
chr11:34460023-34460662 0.0148148148148148 0.933920704845815 0.978021978021978 0.325153374233129 0.234741784037559 0.0526315789473684 0.847826086956522 0.950118764845606 0.92358803986711 0.644787644787645
chr11:39868191-39868569 0.193548387096774 0.971428571428571 0.490066225165563 0.916666666666667 0.916666666666667 0.894736842105263 0.943396226415094 0.88255033557047 0.52991452991453 0.938356164383562
chr11:40302159-40302595 0 0.873417721518987 0.415929203539823 0.871287128712871 0.87378640776699 0.836734693877551 0.531914893617021 0.872881355932203 0.409090909090909 0.873417721518987
chr11:44324752-44325340 0.529411764705882 0.0692640692640693 0.505747126436782 0.0732758620689655 0.0427350427350427 0.0693069306930693 0.455445544554455 0.0680529300567108 0.402684563758389 0.0789473684210526
chr11:44329208-44330167 0.527027027027027 0.214285714285714 0.725 0.155555555555556 0.264285714285714 0.247191011235955 0.815126050420168 0.202702702702703 0.642857142857143 0.210526315789474
chr11:44343059-44344278 0.381974248927039 0.137323943661972 0.438247011952191 0.185792349726776 0.0615384615384615 0.147368421052632 0.302439024390244 0.139830508474576 0.419463087248322 0.154639175257732
chr11:44345356-44352036 0.354430379746835 0.344262295081967 0.753184713375796 0.457142857142857 0.58043758043758 0.625766871165644 0.383792048929664 0.339360222531293 0.754464285714286 0.368243243243243
chr11:44357212-44359936 0.345498783454988 0.23943661971831 0.745635910224439 0.276288659793814 0.364583333333333 0.424686192468619 0.252669039145907 0.245937161430119 0.770348837209302 0.270967741935484
chr11:44899659-44900726 0.476923076923077 0.144796380090498 0.703703703703704 0.211038961038961 0.106508875739645 0.189655172413793 0.309644670050761 0.24468085106383 0.607734806629834 0.277777777777778
chr11:47611486-47612076 0.0168067226890756 0.983412322274882 0.28695652173913 0.297805642633229 0.226851851851852 0.0985915492957746 0.973282442748092 0.9256038647343 0.113793103448276 0.559090909090909
chr11:49229728-49230164 0.0133333333333333 0.954545454545455 0.604395604395604 0.770833333333333 0.579710144927536 0.0526315789473684 0.545 0.926952141057935 0.763005780346821 0.922764227642276
chr11:49582467-49583200 0.0841584158415842 0.883268482490272 0.301204819277108 0.87292817679558 0.520833333333333 0.164021164021164 0.79136690647482 0.893203883495146 0.812260536398467 0.926174496644295
chr11:55747325-55747703 0.515625 0.74025974025974 0.808510638297872 0.857142857142857 1 1 0.342105263157895 0.832 0.892857142857143 0.894736842105263
chr11:55833950-55834929 0.406779661016949 0.734939759036145 0.893939393939394 0.672131147540984 0.914285714285714 0.959459459459459 0.0731707317073171 0.697841726618705 0.855670103092783 0.795698924731183
chr11:56112002-56112384 0.150537634408602 0.907894736842105 0.563380281690141 0.876543209876543 0.921875 0.974358974358974 0.5 0.866666666666667 0.637254901960784 0.882882882882883
chr11:57144064-57144228 0.0303030303030303 0.351351351351351 0.785714285714286 0.269230769230769 0.375 0.84375 0.101851851851852 0.495798319327731 0.859154929577465 0.0952380952380952
chr11:57835272-57835576 0.390243902439024 0.7 0.925 0.914285714285714 1 1 0.404255319148936 0.87603305785124 0.853658536585366 0.854166666666667
chr11:60619701-60620517 0.172661870503597 0.82018927444795 0.0900692840646651 0.210526315789474 0.259405940594059 0.142857142857143 0.935483870967742 0.775614754098361 0.201086956521739 0.22316384180791
chr11:60776076-60777058 0.343434343434343 0.259615384615385 0.552447552447552 0.419847328244275 0.236286919831224 0.311594202898551 0.583333333333333 0.235294117647059 0.584415584415584 0.313725490196078
chr11:61485731-61486882 0.27972027972028 0.096045197740113 0.752136752136752 0.133757961783439 0.058252427184466 0.0901639344262295 0.03125 0.0737100737100737 0.618279569892473 0.0879120879120879
chr11:61545201-61545365 0.0217391304347826 0.980769230769231 0.3 0.909090909090909 0.517857142857143 0.30952380952381 0.981132075471698 0.913875598086124 0.673267326732673 0.941747572815534
chr11:61671725-61672384 0.626865671641791 0.13768115942029 0.698412698412698 0.326923076923077 0.309859154929577 0.4 0.694736842105263 0.275985663082437 0.76056338028169 0.375
chr11:61879796-61880141 0.0853658536585366 0.633136094674556 0.126126126126126 0.46875 0.105769230769231 0.157894736842105 0.855072463768116 0.75 0.236641221374046 0.348101265822785
chr11:62310809-62311864 0.266666666666667 0.294685990338164 0.815217391304348 0.248554913294798 0.448453608247423 0.299363057324841 0.032 0.240291262135922 0.738095238095238 0.240566037735849
chr11:62455159-62455944 0.0848484848484849 0.900804289544236 0.368932038834951 0.73841961852861 0.409090909090909 0.0886075949367089 0.927797833935018 0.919950738916256 0.511428571428571 0.925
chr11:62624922-62626353 0 0.642384105960265 0.192660550458716 0.626865671641791 0.588235294117647 0.621951219512195 0.782945736434108 0.581333333333333 0.185185185185185 0.606965174129353
chr11:63295483-63299398 0.185595567867036 0.554123711340206 0.246376811594203 0.604938271604938 0.632707774798928 0.572815533980582 0.570212765957447 0.541120381406436 0.218348623853211 0.551537070524412
chr11:63775392-63775776 0.163934426229508 0.0775193798449612 0.525597269624573 0.0355555555555556 0.10188679245283 0.170212765957447 0.145299145299145 0.074468085106383 0.408 0.176470588235294
chr11:63834904-63835409 0.613333333333333 0.424050632911392 0.791666666666667 0.338028169014085 0.325581395348837 0.377777777777778 0.354838709677419 0.324 0.765217391304348 0.361904761904762
chr11:64060409-64060683 0.446327683615819 0.273809523809524 0.753086419753086 0.7 0.491379310344828 1 0.886792452830189 0.276243093922652 0.722222222222222 0.376470588235294
chr11:64064378-64066014 0.37593984962406 0.126005361930295 0.740359897172236 0.120845921450151 0.169444444444444 0.169565217391304 0.819767441860465 0.100393700787402 0.647222222222222 0.147582697201018
chr11:64135816-64137860 0.117210682492582 0.937720329024677 0.456140350877193 0.25679347826087 0.224137931034483 0.138655462184874 0.972789115646258 0.873898305084746 0.272821576763485 0.67869222096956
chr11:64176760-64177394 0.48936170212766 0.246153846153846 0.845410628019324 0.322834645669291 0.328042328042328 0.34 0.441441441441441 0.403076923076923 0.67027027027027 0.331797235023041
chr11:66102752-66103925 0.162068965517241 0.208469055374593 0.471074380165289 0.234848484848485 0.21900826446281 0.324074074074074 0.025974025974026 0.212765957446809 0.470790378006873 0.33739837398374
chr11:66335576-66336150 0.0745762711864407 0.953389830508475 0.267857142857143 0.798994974874372 0.678678678678679 0.206060606060606 0.927083333333333 0.954732510288066 0.510112359550562 0.659498207885305
chr11:67383609-67384218 0.525423728813559 0.0421052631578947 0.352272727272727 0.122448979591837 0.46551724137931 0.583333333333333 0.25 0.0811965811965812 0.33695652173913 0.108108108108108
chr11:67387364-67388595 0.410501193317422 0.0454545454545455 0.094017094017094 0.169381107491857 0.77639751552795 0.928870292887029 0.0365853658536585 0.0310701956271577 0.0914127423822715 0.0954907161803713
chr11:67746034-67746506 0.489626556016597 0.382022471910112 0.2265625 0.49468085106383 0.699481865284974 0.721311475409836 0.471014492753623 0.350785340314136 0.344322344322344 0.51953125
chr11:68780192-68782106 0.321041214750542 0.153564899451554 0.606666666666667 0.172675521821632 0.111801242236025 0.164893617021277 0.218637992831541 0.127659574468085 0.524271844660194 0.1784140969163
chr11:68918900-68920689 0.524528301886792 0.502868068833652 0.80625 0.5 0.460807600950119 0.551807228915663 0.821548821548822 0.480314960629921 0.780082987551867 0.538
chr11:69588489-69589231 0 0.258474576271186 0.697115384615385 0.216981132075472 0.406015037593985 0.0384615384615385 0.226277372262774 0.1280353200883 0.56043956043956 0.275167785234899
chr11:69634546-69634920 0.368421052631579 0.209677419354839 0.604790419161677 0.214285714285714 0.247191011235955 0.0873015873015873 0.12 0.171102661596958 0.577777777777778 0.227941176470588
chr11:69649968-69650316 0.582417582417582 0.368932038834951 0.810344827586207 0.551912568306011 0.210526315789474 0.23972602739726 0.295454545454545 0.219409282700422 0.8 0.408450704225352
chr11:69830963-69831442 0.4 0.0863309352517986 0.695238095238095 0.0298507462686567 0.0773809523809524 0.037037037037037 0.397959183673469 0.128205128205128 0.573770491803279 0.0306122448979592
chr11:69923688-69924180 0.211538461538462 0.149425287356322 0.647798742138365 0.178010471204188 0.16793893129771 0.180722891566265 0.204545454545455 0.14404432132964 0.671171171171171 0.117647058823529
chr11:70508860-70509255 0.526315789473684 0.135135135135135 0.552631578947368 0.224137931034483 0.146198830409357 0.2 0.633663366336634 0.180769230769231 0.536764705882353 0.174311926605505
chr11:70672547-70673322 0.42962962962963 0.143911439114391 0.907258064516129 0.152173913043478 0.172523961661342 0.328828828828829 0.0647482014388489 0.140776699029126 0.848375451263538 0.216981132075472
chr11:71461663-71462582 0.162995594713656 0.692640692640693 0.297959183673469 0.698564593301435 0.74468085106383 0.684210526315789 0.744897959183674 0.566371681415929 0.323232323232323 0.655677655677656
chr11:71951599-71952720 0.081447963800905 0.052924791086351 0.813380281690141 0.0623441396508728 0.0503018108651912 0.0518867924528302 0.843601895734597 0.0558035714285714 0.483076923076923 0.0606936416184971
chr11:71956390-71957338 0.243137254901961 0.109704641350211 0.545454545454545 0.166666666666667 0.155963302752294 0.181208053691275 0.475 0.0840909090909091 0.50179211469534 0.138297872340426
chr11:72465856-72466010 0.0804597701149425 0.547169811320755 0.710526315789474 0.485714285714286 0.186915887850467 0.0631578947368421 0.955128205128205 0.373188405797101 0.195121951219512 0.91044776119403
chr11:73356316-73356623 0.131868131868132 0.168224299065421 0.578947368421053 0.218181818181818 0.157142857142857 0.133333333333333 0.916666666666667 0.207920792079208 0.495495495495495 0.193548387096774
chr11:74107604-74108363 0.00699300699300699 0.829787234042553 0.321739130434783 0.826086956521739 0.835820895522388 0.835443037974684 0.639097744360902 0.808580858085809 0.425806451612903 0.762820512820513
chr11:74394318-74395059 0.0497076023391813 0.246987951807229 0.177777777777778 0.0705394190871369 0.091324200913242 0.303030303030303 0.958579881656805 0.646302250803859 0.147058823529412 0.101190476190476
chr11:75139129-75139879 0.0940860215053763 0.831578947368421 0.417439703153989 0.748648648648649 0.411522633744856 0.449339207048458 0.979310344827586 0.784210526315789 0.214501510574018 0.85969387755102
chr11:75142091-75142753 0.154929577464789 0.353658536585366 0.672131147540984 0.307692307692308 0.188235294117647 0.28125 0.575221238938053 0.340694006309148 0.785714285714286 0.280821917808219
chr11:75143337-75144297 0.348837209302326 0.0676691729323308 0.469512195121951 0.099009900990099 0.106060606060606 0.0918367346938776 0.228346456692913 0.073943661971831 0.537313432835821 0.0631067961165049
chr11:75922321-75922933 0.36046511627907 0.127906976744186 0.358333333333333 0.166666666666667 0.109756097560976 0.125 0.322222222222222 0.169642857142857 0.411764705882353 0.1125
chr11:75954309-75955063 0.283018867924528 0.131672597864769 0.564971751412429 0.181034482758621 0.151079136690647 0.180555555555556 0.5 0.113456464379947 0.451476793248945 0.106741573033708
chr11:76849092-76849714 0.301775147928994 0.91869918699187 0.93859649122807 0.27719298245614 0.553571428571429 0.0990990990990991 0.960975609756098 0.904040404040404 0.919831223628692 0.820143884892086
chr11:85645666-85646163 0.179577464788732 0.857988165680473 0.253968253968254 0.538194444444444 0.807511737089202 0.0873015873015873 0.959183673469388 0.800738007380074 0.277310924369748 0.888
chr11:86958242-86958376 0.242424242424242 0.7 0.764705882352941 0.961538461538462 0.985294117647059 1 1 0.818181818181818 0.772727272727273 0.761904761904762
chr11:89597606-89597930 0.0410958904109589 0.965277777777778 0.863157894736842 0.557522123893805 0.246753246753247 0.116279069767442 0.941176470588235 0.945205479452055 0.882352941176471 0.973684210526316
chr11:89868484-89868837 0.369565217391304 0.692307692307692 0.510416666666667 0.69620253164557 0.829268292682927 0.746031746031746 0.712121212121212 0.837662337662338 0.615894039735099 0.875
chr11:94840742-94841384 0.124352331606218 0.794520547945205 0.423728813559322 0.866359447004608 0.877777777777778 0.831932773109244 0.376344086021505 0.818930041152263 0.234285714285714 0.760683760683761
chr11:102187941-102188439 0.018018018018018 0.265 0.245989304812834 0.0534979423868313 0.0497237569060773 0.134751773049645 0.909722222222222 0.432188065099458 0.12093023255814 0.116161616161616
chr11:107779093-107779346 0.0666666666666667 0.909722222222222 0.918604651162791 0.664335664335664 0.61025641025641 0.418367346938776 0.9 0.976923076923077 0.811244979919679 0.778656126482213
chr11:110847489-110847688 0.138613861386139 0.973118279569892 0.656084656084656 0.948275862068966 0.985915492957746 0.909090909090909 0.862068965517241 0.897872340425532 0.641791044776119 0.858974358974359
chr11:110967566-110968192 0.134228187919463 0.877862595419847 0.282051282051282 0.707182320441989 0.917127071823204 0.440677966101695 0.700680272108844 0.738888888888889 0.339366515837104 0.815533980582524
chr11:115371536-115372619 0.177489177489178 0.170454545454545 0.682352941176471 0.118081180811808 0.108870967741935 0.138613861386139 0.839285714285714 0.111111111111111 0.556053811659193 0.114982578397213
chr11:116371119-116371605 0.195364238410596 0.111111111111111 0.729064039408867 0.163934426229508 0.351485148514851 0.153846153846154 0.405405405405405 0.0923423423423423 0.581673306772908 0.181208053691275
chr11:117664862-117666597 0.501123595505618 0.222222222222222 0.734246575342466 0.319727891156463 0.49644128113879 0.478688524590164 0.384469696969697 0.175381263616558 0.815699658703072 0.364779874213836
chr11:118025734-118028761 0.34384858044164 0.0549450549450549 0.466830466830467 0.0636363636363636 0.053921568627451 0.154255319148936 0.20983606557377 0.054739652870494 0.509661835748792 0.0618556701030928
chr11:118185922-118187493 0.146017699115044 0.153024911032028 0.557692307692308 0.115207373271889 0.126279863481229 0.0890688259109312 0.412087912087912 0.13921568627451 0.476635514018692 0.154574132492114
chr11:118599131-118600392 0.16289592760181 0.874045801526718 0.375722543352601 0.768115942028985 0.804347826086957 0.861111111111111 0.514084507042254 0.8375 0.623188405797101 0.817857142857143
chr11:119211823-119212486 0.380952380952381 0.17910447761194 0.63013698630137 0.255555555555556 0.353658536585366 0.288461538461538 0.653061224489796 0.16015625 0.528846153846154 0.268817204301075
chr11:120040427-120040988 0.354545454545455 0.429378531073446 0.897435897435897 0.396984924623116 0.596491228070175 0.168831168831169 0.822641509433962 0.54178674351585 0.872340425531915 0.5859375
chr11:120068063-120069072 0.323076923076923 0.191616766467066 0.6171875 0.228395061728395 0.111111111111111 0.0645161290322581 0.08 0.182857142857143 0.684782608695652 0.245901639344262
chr11:120082805-120084504 0.152542372881356 0.151079136690647 0.688311688311688 0.163793103448276 0.292397660818713 0.175 0.25 0.218181818181818 0.5125 0.191256830601093
chr11:124626144-124627632 0.155737704918033 0.131004366812227 0.48125 0.108910891089109 0.172413793103448 0.115384615384615 0.539007092198582 0.0824742268041237 0.321888412017167 0.170305676855895
chr11:124713803-124718305 0.364611260053619 0.232824427480916 0.69438202247191 0.302127659574468 0.301724137931034 0.331412103746398 0.322649572649573 0.263212435233161 0.577060931899642 0.305280528052805
chr11:124737859-124738679 0.210144927536232 0.212244897959184 0.601156069364162 0.253275109170306 0.233502538071066 0.25 0.558620689655172 0.238921001926782 0.467811158798283 0.212435233160622
chr11:125131892-125132467 0.291338582677165 0.368421052631579 0.731034482758621 0.366666666666667 0.557692307692308 0.323076923076923 0.877049180327869 0.322997416020672 0.659574468085106 0.361702127659574
chr11:125241792-125242255 0.648148148148148 0.27972027972028 0.785714285714286 0.319148936170213 0.365079365079365 0.2 0.875 0.248502994011976 0.782352941176471 0.248062015503876
chr11:125756908-125757305 0.043956043956044 0.709401709401709 0.247191011235955 0.803418803418803 0.745583038869258 0.27906976744186 0.934210526315789 0.818181818181818 0.253333333333333 0.865771812080537
chr11:128523673-128524113 0.456521739130435 0.217391304347826 0.540816326530612 0.310344827586207 0.355263157894737 0.446808510638298 0.171875 0.257142857142857 0.647058823529412 0.24390243902439
chr11:128758036-128760115 0.327188940092166 0.410828025477707 0.686868686868687 0.453924914675768 0.533333333333333 0.507692307692308 0.766666666666667 0.320967741935484 0.746987951807229 0.413888888888889
chr11:128771077-128774872 0.360406091370558 0.0511627906976744 0.722495894909688 0.058029689608637 0.0560109289617486 0.0567685589519651 0.558213716108453 0.0487804878048781 0.598119858989424 0.0618046971569839
chr11:128795747-128797865 0.4225 0.399113082039911 0.802120141342756 0.5 0.602179836512262 0.578512396694215 0.826315789473684 0.428767123287671 0.745173745173745 0.422802850356295
[truncated: 1,480 more rows]
