# Supplementary material for: Transient naive reprogramming corrects hiPS cells functionally and epigenetically
Source: Nature. 2023 Aug 16;620(7975):863–72. doi: 10.1038/s41586-023-06424-7 (PMC10447250; doi:10.1038/s41586-023-06424-7)
Supplement: Supplementary file 25 — Source Data Extended Data Fig. 7 [file 41586_2023_6424_MOESM25_ESM.xlsx]

## Sheet: ED_Fig_7a_ESC_vs_Primed
	logFC	logCPM	LR	PValue	FDR	gene_id	contrast
FAM19A5	9.69597	3.88749	316.411	8.76288e-71	1.66871e-66	FAM19A5	-1*Primed
MYH14	8.56475	4.37714	293.276	9.60969e-66	9.14986e-62	MYH14	-1*Primed
EMC10	6.72027	7.22971	236.541	2.23275e-53	1.41727e-49	EMC10	-1*Primed
MEG3	9.04148	5.86462	221.329	4.64006e-50	2.20902e-46	MEG3	-1*Primed
LARGE	8.42101	5.3851	199.681	2.45147e-45	9.33666e-42	LARGE	-1*Primed
LRRC4B	8.01526	2.85558	185.086	3.75802e-42	1.19273e-38	LRRC4B	-1*Primed
FAM71E1	6.32102	2.81527	168.028	1.99496e-38	5.42716e-35	FAM71E1	-1*Primed
ZNF248	-7.63791	2.28299	164.807	1.00815e-37	2.39978e-34	ZNF248	-1*Primed
IRX1	-6.33791	2.63865	153.969	2.35253e-35	4.97769e-32	IRX1	-1*Primed
NNAT	-3.49162	6.6047	150.209	1.56027e-34	2.97122e-31	NNAT	-1*Primed
MIR4458HG	-8.07735	1.64197	148.027	4.67904e-34	8.10026e-31	MIR4458HG	-1*Primed
IRX2	-3.93168	4.99	142.528	7.45472e-33	1.183e-29	IRX2	-1*Primed
OXCT1	-6.39177	3.96972	138.918	4.58993e-32	6.72354e-29	OXCT1	-1*Primed
UTF1	-5.49804	5.43341	138.315	6.21829e-32	8.20697e-29	UTF1	-1*Primed
PLA2G4C	4.36444	3.51375	138.238	6.46456e-32	8.20697e-29	PLA2G4C	-1*Primed
KCNC3	8.35192	2.08602	137.833	7.9289e-32	9.43688e-29	KCNC3	-1*Primed
VENTX	-3.2717	4.38736	133.741	6.22631e-31	6.97457e-28	VENTX	-1*Primed
PITX2	-5.54918	3.49701	132.929	9.372e-31	9.91506e-28	PITX2	-1*Primed
LOC400655	-11.53	2.30217	130.087	3.92144e-30	3.93031e-27	LOC400655	-1*Primed
PRAC2	-9.18201	1.47835	127.693	1.30992e-29	1.24724e-26	PRAC2	-1*Primed
ZNF667	-4.58042	3.52958	127.311	1.58789e-29	1.43991e-26	ZNF667	-1*Primed
VAV1	8.17608	1.75583	125.634	3.69815e-29	3.20109e-26	VAV1	-1*Primed
HMX1	-8.16697	0.716184	124.216	7.55555e-29	6.25567e-26	HMX1	-1*Primed
SYT3	8.97417	2.47006	120.272	5.51548e-28	4.37631e-25	SYT3	-1*Primed
CR1L	-9.33309	1.8718	119.487	8.19338e-28	6.24106e-25	CR1L	-1*Primed
TSPYL5	-6.89292	3.1181	118.535	1.32409e-27	9.69793e-25	TSPYL5	-1*Primed
MT1L	-7.88136	3.11435	117.317	2.44652e-27	1.72552e-24	MT1L	-1*Primed
CLEC11A	7.50269	3.3674	115.86	5.10132e-27	3.46944e-24	CLEC11A	-1*Primed
TLX1	-8.81491	0.207782	115.385	6.48045e-27	4.25542e-24	TLX1	-1*Primed
ZNF558	4.84124	4.17724	115.022	7.7814e-27	4.93937e-24	ZNF558	-1*Primed
HOXB13	-9.85718	2.20443	114.051	1.27011e-26	7.80218e-24	HOXB13	-1*Primed
LMX1B	-6.63637	0.685001	113.915	1.35988e-26	8.09254e-24	LMX1B	-1*Primed
FRG1B	-6.78371	2.16531	109.458	1.2882e-25	7.43368e-23	FRG1B	-1*Primed
GATA5	-7.63366	0.232264	108.37	2.23045e-25	1.24925e-22	GATA5	-1*Primed
TMEM200B	-3.56704	4.00679	106.907	4.66659e-25	2.53903e-22	TMEM200B	-1*Primed
MT2A	-4.87474	7.90347	97.0261	6.84207e-23	3.61926e-20	MT2A	-1*Primed
C10orf105	5.98008	0.921611	95.7855	1.28028e-22	6.58931e-20	C10orf105	-1*Primed
ZIC4	-8.51049	0.984679	94.3165	2.68893e-22	1.34751e-19	ZIC4	-1*Primed
SCGB3A2	-4.82015	3.61018	93.1644	4.81261e-22	2.34991e-19	SCGB3A2	-1*Primed
ECEL1	-3.64099	4.13557	89.028	3.89272e-21	1.85323e-18	ECEL1	-1*Primed
F10	5.87993	0.952667	83.0785	7.88593e-20	3.66273e-17	F10	-1*Primed
ZNF560	-7.93166	3.69272	79.5989	4.58685e-19	2.0797e-16	ZNF560	-1*Primed
CHMP1B2P	-6.20124	0.600766	79.2272	5.53618e-19	2.45176e-16	CHMP1B2P	-1*Primed
BGN	4.06689	8.23459	77.5993	1.26217e-18	5.46262e-16	BGN	-1*Primed
ZIC1	-8.19813	5.4124	77.3052	1.46478e-18	6.19862e-16	ZIC1	-1*Primed
KLK8	5.23153	1.15052	76.4522	2.25606e-18	9.3396e-16	KLK8	-1*Primed
L1PA13:L1:LINE	-2.69589	5.3772	76.1903	2.57604e-18	1.04374e-15	L1PA13:L1:LINE	-1*Primed
ZFHX3	-4.1978	4.40671	76.0963	2.70159e-18	1.0718e-15	ZFHX3	-1*Primed
LOC644554	7.44008	0.601777	75.082	4.51566e-18	1.75493e-15	LOC644554	-1*Primed
CALCB	-6.47465	0.602748	74.911	4.92416e-18	1.87542e-15	CALCB	-1*Primed
HIP1R	-2.34406	4.65636	74.0184	7.73905e-18	2.8897e-15	HIP1R	-1*Primed
TBX1	-7.65316	1.95129	73.626	9.44121e-18	3.45748e-15	TBX1	-1*Primed
NKX2-5	5.0182	2.13321	71.1055	3.3863e-17	1.21671e-14	NKX2-5	-1*Primed
CHGA	3.20368	5.98511	71.0071	3.55941e-17	1.25522e-14	CHGA	-1*Primed
ATP1A2	3.37291	5.44125	69.9585	6.05641e-17	2.09695e-14	ATP1A2	-1*Primed
MECOM	-5.37404	1.70569	69.8138	6.51754e-17	2.21631e-14	MECOM	-1*Primed
SLC39A4	-2.68747	4.02593	68.519	1.25663e-16	4.19824e-14	SLC39A4	-1*Primed
SATB2	-3.05939	2.76841	68.3396	1.37628e-16	4.51872e-14	SATB2	-1*Primed
BAHCC1	-5.90684	3.9511	67.7173	1.88702e-16	6.09059e-14	BAHCC1	-1*Primed
SP8	-4.1331	4.44875	67.3374	2.28796e-16	7.26161e-14	SP8	-1*Primed
FAR2P2	-6.40219	1.78942	67.2344	2.41065e-16	7.52558e-14	FAR2P2	-1*Primed
MX2	4.56608	1.35187	66.4366	3.61329e-16	1.10981e-13	MX2	-1*Primed
C5orf38	-5.09653	2.28656	65.8581	4.84579e-16	1.46474e-13	C5orf38	-1*Primed
JPH4	1.97653	5.56585	65.7684	5.07157e-16	1.50903e-13	JPH4	-1*Primed
RAB17	2.63947	5.65685	65.6256	5.45268e-16	1.59747e-13	RAB17	-1*Primed
ZNF667-AS1	-4.27574	3.02138	65.4274	6.02962e-16	1.73973e-13	ZNF667-AS1	-1*Primed
OC90	-5.93892	1.06025	65.1394	6.97844e-16	1.98344e-13	OC90	-1*Primed
CNTN2	4.82837	1.49558	63.6877	1.45795e-15	4.08292e-13	CNTN2	-1*Primed
FOXP4	-2.31414	5.37366	63.4186	1.67136e-15	4.6127e-13	FOXP4	-1*Primed
ADAMTS16	-3.09005	3.81451	63.3647	1.71766e-15	4.67278e-13	ADAMTS16	-1*Primed
HYAL4	-6.63646	1.50647	62.7627	2.33168e-15	6.25382e-13	HYAL4	-1*Primed
C19orf81	6.50739	1.49771	62.3184	2.92184e-15	7.72786e-13	C19orf81	-1*Primed
NR5A2	-4.12955	3.4513	61.0995	5.42628e-15	1.41551e-12	NR5A2	-1*Primed
IRX4	-4.3674	2.17041	60.9901	5.73621e-15	1.47614e-12	IRX4	-1*Primed
RIPPLY3	-3.65834	1.71336	60.5154	7.30054e-15	1.85365e-12	RIPPLY3	-1*Primed
PAX7	-5.93986	1.93908	60.2151	8.50383e-15	2.13077e-12	PAX7	-1*Primed
DPEP1	3.2481	3.10567	59.3737	1.30401e-14	3.22497e-12	DPEP1	-1*Primed
STMN2	-4.72592	0.835299	58.2412	2.31869e-14	5.66088e-12	STMN2	-1*Primed
PHOX2A	-3.93789	-0.40351	57.6967	3.05811e-14	7.3716e-12	PHOX2A	-1*Primed
CNTFR	-4.65269	2.51927	57.508	3.36603e-14	8.01242e-12	CNTFR	-1*Primed
ALOX12P2	3.73251	1.10322	57.3234	3.69733e-14	8.69237e-12	ALOX12P2	-1*Primed
LOC100128885	7.55464	3.50285	56.836	4.73713e-14	1.10011e-11	LOC100128885	-1*Primed
FOXD1	-3.67738	4.03273	56.6815	5.12424e-14	1.17567e-11	FOXD1	-1*Primed
MT1M	-6.25182	3.81487	56.4441	5.78181e-14	1.31075e-11	MT1M	-1*Primed
KLK7	9.26071	-0.155516	56.0209	7.17057e-14	1.60646e-11	KLK7	-1*Primed
KLK5	9.16442	-0.0904445	55.9108	7.58365e-14	1.67925e-11	KLK5	-1*Primed
NFIA	-3.77642	2.16892	55.298	1.03576e-13	2.26711e-11	NFIA	-1*Primed
SPON2	-3.41696	3.95383	53.8603	2.15261e-13	4.65819e-11	SPON2	-1*Primed
CCDC125	-4.37267	1.72121	53.7995	2.22032e-13	4.75073e-11	CCDC125	-1*Primed
KLK6	6.06719	0.321123	53.5879	2.47271e-13	5.23199e-11	KLK6	-1*Primed
TAL1	-5.40277	-0.677165	53.4491	2.65378e-13	5.5534e-11	TAL1	-1*Primed
SRY	-3.72778	0.579584	53.2676	2.91064e-13	6.0247e-11	SRY	-1*Primed
VSIG2	-6.2825	-1.25323	52.3255	4.70224e-13	9.62846e-11	VSIG2	-1*Primed
DGKK	4.1242	2.97626	51.7993	6.14735e-13	1.24536e-10	DGKK	-1*Primed
JOSD2	5.01896	3.09308	51.6157	6.75002e-13	1.35306e-10	JOSD2	-1*Primed
INSM1	-5.83589	2.46944	51.5418	7.00891e-13	1.39032e-10	INSM1	-1*Primed
SCGB1B2P	-3.93091	-0.494001	50.8989	9.72491e-13	1.90919e-10	SCGB1B2P	-1*Primed
TAC3	2.8317	2.77864	50.2786	1.33394e-12	2.59206e-10	TAC3	-1*Primed
ANKRD19P	-3.79638	0.281709	50.2368	1.36271e-12	2.62122e-10	ANKRD19P	-1*Primed
S100A16	1.70864	6.94668	50.1649	1.41357e-12	2.69186e-10	S100A16	-1*Primed
PXMP4	-2.38788	3.02623	49.7977	1.70441e-12	3.21357e-10	PXMP4	-1*Primed
MT1F	-4.81852	5.2763	49.6909	1.79979e-12	3.36013e-10	MT1F	-1*Primed
HHEX	-4.27444	0.739547	49.3651	2.12491e-12	3.92861e-10	HHEX	-1*Primed
MT1E	-6.00549	6.71974	49.1481	2.37351e-12	4.34603e-10	MT1E	-1*Primed
TBX5-AS1	-6.44052	0.022516	48.8904	2.7067e-12	4.90893e-10	TBX5-AS1	-1*Primed
PDGFA	-2.15126	6.29961	48.4705	3.35302e-12	6.02374e-10	PDGFA	-1*Primed
DAGLA	3.24984	3.71413	48.106	4.03791e-12	7.18634e-10	DAGLA	-1*Primed
RGS10	-2.06266	4.50418	47.8927	4.50193e-12	7.93798e-10	RGS10	-1*Primed
TRIM4	-5.94054	1.50026	47.8296	4.64915e-12	8.12236e-10	TRIM4	-1*Primed
TUBB6	-1.89184	7.94994	47.6646	5.0573e-12	8.75511e-10	TUBB6	-1*Primed
IZUMO2	8.19553	0.235964	47.5585	5.3387e-12	9.159e-10	IZUMO2	-1*Primed
PURA	-2.49174	3.73075	47.5247	5.43139e-12	9.23481e-10	PURA	-1*Primed
AJAP1	-3.27447	1.96138	47.3886	5.82199e-12	9.81134e-10	AJAP1	-1*Primed
NODAL	-1.79849	6.30846	46.8404	7.70085e-12	1.28638e-09	NODAL	-1*Primed
MEG9	7.43441	1.81319	46.5864	8.76645e-12	1.45165e-09	MEG9	-1*Primed
C9orf64	-4.07734	3.12394	46.3775	9.75308e-12	1.6011e-09	C9orf64	-1*Primed
HSPA1B	-1.77235	4.26269	46.2438	1.04417e-11	1.69949e-09	HSPA1B	-1*Primed
LBX2	-5.33086	-0.384628	45.9644	1.20421e-11	1.93308e-09	LBX2	-1*Primed
LOC100506314	9.33535	0.823575	45.9583	1.20799e-11	1.93308e-09	LOC100506314	-1*Primed
NFIX	-3.79815	5.05884	45.6066	1.44553e-11	2.29393e-09	NFIX	-1*Primed
PAX5	-6.90727	0.982365	45.3801	1.62274e-11	2.55386e-09	PAX5	-1*Primed
NFATC1	-2.51936	3.34757	45.2109	1.76918e-11	2.76151e-09	NFATC1	-1*Primed
LOC100240735	-8.49658	-2.09833	44.9604	2.0106e-11	3.09127e-09	LOC100240735	-1*Primed
MT1A	-7.82074	1.17893	44.9581	2.01291e-11	3.09127e-09	MT1A	-1*Primed
LPAR1	-2.06287	4.38647	44.7085	2.28663e-11	3.48355e-09	LPAR1	-1*Primed
OTX1	5.3005	-1.10153	44.3758	2.71016e-11	4.096e-09	OTX1	-1*Primed
SLC22A20	2.75407	2.65046	43.3434	4.59284e-11	6.88673e-09	SLC22A20	-1*Primed
SFXN3	-2.50988	4.57082	43.2488	4.82045e-11	7.17156e-09	SFXN3	-1*Primed
CD70	5.34197	4.56024	43.2164	4.90072e-11	7.23445e-09	CD70	-1*Primed
LOC101927668	-3.77737	1.03291	42.4157	7.37965e-11	1.08101e-08	LOC101927668	-1*Primed
GJA5	3.38111	0.441132	42.1607	8.40743e-11	1.22216e-08	GJA5	-1*Primed
VAT1L	5.6292	3.62424	41.9429	9.39801e-11	1.35581e-08	VAT1L	-1*Primed
IRF2BPL	-1.80605	6.98083	41.9217	9.50016e-11	1.36024e-08	IRF2BPL	-1*Primed
FN1	-2.1006	13.0129	41.4475	1.21079e-10	1.72068e-08	FN1	-1*Primed
FOXB1	-2.96338	0.926083	40.9409	1.56905e-10	2.21329e-08	FOXB1	-1*Primed
LOC101927248	-3.83521	0.272352	40.778	1.70544e-10	2.38799e-08	LOC101927248	-1*Primed
TSHZ1	-4.93234	2.79571	40.7389	1.73992e-10	2.41848e-08	TSHZ1	-1*Primed
DDX43	-5.7142	2.70739	40.5676	1.89928e-10	2.62086e-08	DDX43	-1*Primed
FA2H	-2.78727	1.87404	40.4941	1.97214e-10	2.70184e-08	FA2H	-1*Primed
SPINK5	-3.22015	3.43554	39.8835	2.69574e-10	3.66679e-08	SPINK5	-1*Primed
SLC30A8	-8.27422	-1.85079	39.8464	2.74738e-10	3.71052e-08	SLC30A8	-1*Primed
PCSK5	-1.93048	5.1772	39.8199	2.78494e-10	3.73477e-08	PCSK5	-1*Primed
BTBD17	4.27867	2.93555	39.6889	2.97811e-10	3.96588e-08	BTBD17	-1*Primed
OXCT1-AS1	-7.60533	-1.34943	39.6349	3.06167e-10	4.04884e-08	OXCT1-AS1	-1*Primed
C11orf45	-4.31811	0.0352868	39.4082	3.43844e-10	4.51574e-08	C11orf45	-1*Primed
RGS14	-2.56585	5.2032	39.3581	3.52785e-10	4.60143e-08	RGS14	-1*Primed
SYT5	3.57583	0.0247692	39.1551	3.91434e-10	5.07081e-08	SYT5	-1*Primed
PEX5L	3.72239	0.630904	38.4709	5.55754e-10	7.15082e-08	PEX5L	-1*Primed
SOX21-AS1	-2.84087	1.62215	38.4255	5.68835e-10	7.27002e-08	SOX21-AS1	-1*Primed
TNRC18	-2.75253	6.67355	38.1614	6.51292e-10	8.26837e-08	TNRC18	-1*Primed
SHANK1	5.2339	-0.0323662	38.0237	6.98893e-10	8.81392e-08	SHANK1	-1*Primed
CBR3	-3.0171	2.39742	37.9117	7.40214e-10	9.27361e-08	CBR3	-1*Primed
UCMA	3.1189	0.848211	37.782	7.91093e-10	9.84626e-08	UCMA	-1*Primed
PCSK9	-2.97118	6.19501	37.4619	9.32163e-10	1.15267e-07	PCSK9	-1*Primed
ZNF132	3.55845	1.36447	37.2194	1.05556e-09	1.29685e-07	ZNF132	-1*Primed
TCHP	1.88856	3.36814	37.0933	1.12612e-09	1.37466e-07	TCHP	-1*Primed
PROS1	-3.1334	2.37713	37.0749	1.1368e-09	1.37886e-07	PROS1	-1*Primed
UCON28b:UCON28b:Unknown	-6.07963	-0.958046	37.0016	1.18032e-09	1.42258e-07	UCON28b:UCON28b:Unknown	-1*Primed
MT1X	-2.40512	7.05502	36.6855	1.38808e-09	1.66246e-07	MT1X	-1*Primed
RTP1	-6.35547	-0.677107	36.4025	1.60498e-09	1.91022e-07	RTP1	-1*Primed
LPPR5	2.64299	1.13892	36.2808	1.70842e-09	2.02071e-07	LPPR5	-1*Primed
PRAC1	-12.1324	1.2317	36.2657	1.72167e-09	2.02382e-07	PRAC1	-1*Primed
OLIG3	-6.42893	1.72189	36.2079	1.77349e-09	2.07194e-07	OLIG3	-1*Primed
CTSF	-8.72843	4.43691	36.1595	1.81812e-09	2.11113e-07	CTSF	-1*Primed
PIWIL2	-3.08993	2.43387	36.1299	1.8459e-09	2.12772e-07	PIWIL2	-1*Primed
C5orf17	-7.47537	-1.61428	36.1206	1.85475e-09	2.12772e-07	C5orf17	-1*Primed
LOC648987	-4.90391	0.648551	35.8566	2.12385e-09	2.42182e-07	LOC648987	-1*Primed
NKX6-2	-6.32927	-2.02319	35.5808	2.44688e-09	2.77357e-07	NKX6-2	-1*Primed
SEC14L4	4.18686	0.790357	35.549	2.48717e-09	2.80256e-07	SEC14L4	-1*Primed
RASGRP4	2.53359	1.48769	35.3968	2.68925e-09	3.0028e-07	RASGRP4	-1*Primed
ZXDA	-3.8021	0.56108	35.3916	2.69642e-09	3.0028e-07	ZXDA	-1*Primed
C17orf96	-2.25842	3.67318	35.0861	3.15452e-09	3.49253e-07	C17orf96	-1*Primed
OOEP	-5.39603	0.407507	35.0357	3.23716e-09	3.56331e-07	OOEP	-1*Primed
MGC12916	-2.57752	2.38639	34.8551	3.55178e-09	3.88716e-07	MGC12916	-1*Primed
LRRC34	-2.19681	2.22319	34.7564	3.73648e-09	4.06593e-07	LRRC34	-1*Primed
CAV1	-1.78786	7.40991	34.7356	3.77658e-09	4.08622e-07	CAV1	-1*Primed
SOX21	-2.81375	3.1203	34.4692	4.33056e-09	4.65914e-07	SOX21	-1*Primed
DPPA2	-2.45049	4.24677	34.1851	5.01114e-09	5.36108e-07	DPPA2	-1*Primed
TLL2	-1.97384	2.80871	33.9967	5.52052e-09	5.87303e-07	TLL2	-1*Primed
C4orf48	-1.77853	4.19915	33.9709	5.59432e-09	5.91848e-07	C4orf48	-1*Primed
RRAGD	-2.00745	3.97002	33.849	5.95584e-09	6.26613e-07	RRAGD	-1*Primed
CRIP2	2.19593	5.4453	33.7539	6.25425e-09	6.54393e-07	CRIP2	-1*Primed
TEK	4.82929	4.65608	33.4879	7.17091e-09	7.46206e-07	TEK	-1*Primed
ZIC3	-3.00376	4.67982	33.4666	7.24984e-09	7.50319e-07	ZIC3	-1*Primed
GP1BB	-4.07481	-0.237331	33.42	7.42566e-09	7.64361e-07	GP1BB	-1*Primed
SOX14	-6.78949	2.32396	33.4031	7.49033e-09	7.66873e-07	SOX14	-1*Primed
FBXL16	-1.89175	3.87935	33.3575	7.66827e-09	7.80892e-07	FBXL16	-1*Primed
TMEM54	-1.9428	3.60147	33.2722	8.01206e-09	8.11562e-07	TMEM54	-1*Primed
DBH	4.72187	-1.34988	33.2076	8.28281e-09	8.34548e-07	DBH	-1*Primed
KLK1	8.05681	-1.2691	33.1675	8.45529e-09	8.47442e-07	KLK1	-1*Primed
SPG20	-1.48202	5.42475	32.7765	1.03385e-08	1.03077e-06	SPG20	-1*Primed
PCDHGC3	-5.76257	2.27469	32.7254	1.06139e-08	1.05271e-06	PCDHGC3	-1*Primed
RGPD1	-3.51265	0.60721	32.7008	1.07493e-08	1.0568e-06	RGPD1	-1*Primed
HOXC4	-7.1331	-0.192555	32.6894	1.08125e-08	1.0568e-06	HOXC4	-1*Primed
ATXN1	-2.57437	3.41416	32.6878	1.08216e-08	1.0568e-06	ATXN1	-1*Primed
LHFP	1.83586	3.85818	32.6145	1.12371e-08	1.09177e-06	LHFP	-1*Primed
NRGN	-2.92193	0.800276	32.6023	1.13082e-08	1.09311e-06	NRGN	-1*Primed
RNF122	-1.67348	4.41355	32.5595	1.15599e-08	1.11179e-06	RNF122	-1*Primed
FBLN5	-2.34677	5.32951	32.5289	1.17431e-08	1.12373e-06	FBLN5	-1*Primed
BEX5	2.71767	1.93969	32.2375	1.36431e-08	1.29903e-06	BEX5	-1*Primed
RGPD2	-3.43942	0.371624	32.078	1.48107e-08	1.40319e-06	RGPD2	-1*Primed
REEP4	-1.74894	5.02464	32.0044	1.53824e-08	1.45013e-06	REEP4	-1*Primed
PCDHA1	-3.73315	-0.920389	31.9794	1.55815e-08	1.4557e-06	PCDHA1	-1*Primed
CADM2	2.34699	3.07185	31.9778	1.55943e-08	1.4557e-06	CADM2	-1*Primed
LOC101928254	-7.37091	-0.324458	31.9349	1.59423e-08	1.48092e-06	LOC101928254	-1*Primed
CIDEB	-11.1952	1.22357	31.868	1.6501e-08	1.52538e-06	CIDEB	-1*Primed
LTB4R	2.29864	2.14461	31.8201	1.69133e-08	1.55594e-06	LTB4R	-1*Primed
LOC101926975	2.79187	0.892001	31.7942	1.71406e-08	1.56928e-06	LOC101926975	-1*Primed
ARSE	-2.39065	2.32857	31.3848	2.11635e-08	1.9283e-06	ARSE	-1*Primed
NBL1	-1.8965	4.0618	31.1527	2.38503e-08	2.16277e-06	NBL1	-1*Primed
RHBDL2	5.04781	-1.52788	31.0909	2.46221e-08	2.21297e-06	RHBDL2	-1*Primed
COL6A1	-1.96526	10.4132	31.0891	2.46445e-08	2.21297e-06	COL6A1	-1*Primed
CD74	1.64407	4.61354	31.0807	2.47525e-08	2.21297e-06	CD74	-1*Primed
PCDHB3	-2.88864	0.766563	30.8792	2.74594e-08	2.44351e-06	PCDHB3	-1*Primed
CSDC2	3.66841	2.18904	30.8454	2.79428e-08	2.47495e-06	CSDC2	-1*Primed
KAZALD1	-4.38617	2.62198	30.8128	2.84157e-08	2.50519e-06	KAZALD1	-1*Primed
SNHG24	7.77416	0.637667	30.6915	3.02483e-08	2.65394e-06	SNHG24	-1*Primed
GSC	-8.73216	0.163133	30.683	3.03818e-08	2.65394e-06	GSC	-1*Primed
ICAM2	7.01658	-2.16672	30.593	3.18243e-08	2.76726e-06	ICAM2	-1*Primed
MAATS1	3.4091	0.982204	30.5274	3.29189e-08	2.84943e-06	MAATS1	-1*Primed
MAPK11	-2.10973	2.9234	30.4333	3.45536e-08	2.9774e-06	MAPK11	-1*Primed
TTN	4.15831	1.54711	30.4207	3.47804e-08	2.98344e-06	TTN	-1*Primed
NEUROG3	-4.71164	-2.22132	30.3363	3.63262e-08	3.10206e-06	NEUROG3	-1*Primed
ANKRD7	-4.50341	-1.21221	30.3038	3.69392e-08	3.14033e-06	ANKRD7	-1*Primed
FGF4	-4.59251	3.89126	30.2832	3.73342e-08	3.1598e-06	FGF4	-1*Primed
FAR2P1	5.27136	0.399291	29.9567	4.41798e-08	3.72263e-06	FAR2P1	-1*Primed
SMPD1	-1.71388	5.42319	29.7881	4.81952e-08	4.04309e-06	SMPD1	-1*Primed
NT5E	2.78784	6.96044	29.7633	4.88141e-08	4.07705e-06	NT5E	-1*Primed
IKBKE	2.33424	3.13963	29.7252	4.97847e-08	4.13995e-06	IKBKE	-1*Primed
TFAP2E	-3.41841	0.0332806	29.5757	5.37744e-08	4.45228e-06	TFAP2E	-1*Primed
ADGRA2	-2.86312	5.43568	29.5008	5.58949e-08	4.60782e-06	ADGRA2	-1*Primed
MB	3.74306	-0.678177	29.4466	5.748e-08	4.71807e-06	MB	-1*Primed
CHSY3	4.15404	4.00182	29.3939	5.90634e-08	4.82723e-06	CHSY3	-1*Primed
FABP7	2.8375	2.16867	29.2591	6.33197e-08	5.15298e-06	FABP7	-1*Primed
GNE	1.8633	3.98002	29.2292	6.43016e-08	5.21062e-06	GNE	-1*Primed
LINC01234	2.21213	1.78175	29.2157	6.4754e-08	5.21784e-06	LINC01234	-1*Primed
KLF8	-2.18833	2.57435	29.2101	6.49387e-08	5.21784e-06	KLF8	-1*Primed
KCND2	2.20206	2.12494	28.9134	7.56876e-08	6.05596e-06	KCND2	-1*Primed
ESAM	-4.0925	-0.288747	28.889	7.66478e-08	6.10713e-06	ESAM	-1*Primed
CPT1A	-2.27269	4.75051	28.8553	7.79903e-08	6.18821e-06	CPT1A	-1*Primed
GGT8P	5.19634	-2.11585	28.7146	8.38674e-08	6.62692e-06	GGT8P	-1*Primed
IGF2	-3.21228	-0.115226	28.5896	8.94626e-08	7.03982e-06	IGF2	-1*Primed
HLA-DMB	2.45959	0.452183	28.5668	9.05232e-08	7.09396e-06	HLA-DMB	-1*Primed
INS-IGF2	-3.16595	-0.153228	28.5195	9.276e-08	7.23946e-06	INS-IGF2	-1*Primed
TCEAL2	2.01599	3.13352	28.501	9.36483e-08	7.27896e-06	TCEAL2	-1*Primed
LRAT	-1.78214	4.29347	28.3853	9.94172e-08	7.69594e-06	LRAT	-1*Primed
VIPR2	-3.01211	2.123	28.3041	1.03678e-07	7.99327e-06	VIPR2	-1*Primed
ITGA4	2.0559	4.03748	28.2812	1.04911e-07	8.05571e-06	ITGA4	-1*Primed
NEURL1	-3.27712	1.45848	28.2449	1.06896e-07	8.17521e-06	NEURL1	-1*Primed
NAP1L6	-2.68536	1.54383	28.2173	1.0843e-07	8.25935e-06	NAP1L6	-1*Primed
PPP1R1B	-1.90352	4.28076	28.0933	1.15608e-07	8.77103e-06	PPP1R1B	-1*Primed
FAT2	2.94188	0.403325	28.0606	1.17574e-07	8.88477e-06	FAT2	-1*Primed
ZNF662	-7.35141	1.83838	27.9214	1.26347e-07	9.51001e-06	ZNF662	-1*Primed
BMP7	-3.30425	4.99763	27.8373	1.31956e-07	9.89303e-06	BMP7	-1*Primed
CYP2B6	-2.50175	0.573484	27.8149	1.33495e-07	9.9692e-06	CYP2B6	-1*Primed
AMN	-3.00912	0.321903	27.7198	1.40222e-07	1.04306e-05	AMN	-1*Primed
TRIML2	-1.51693	4.97611	27.7122	1.40772e-07	1.04308e-05	TRIML2	-1*Primed
CRYBB1	2.38412	2.52852	27.7043	1.41346e-07	1.04328e-05	CRYBB1	-1*Primed
MPZL2	2.51107	0.322233	27.6619	1.44483e-07	1.06231e-05	MPZL2	-1*Primed
S100A10	-1.58875	6.80875	27.5255	1.55035e-07	1.13551e-05	S100A10	-1*Primed
RPRM	-2.8601	2.93995	27.3967	1.65715e-07	1.20908e-05	RPRM	-1*Primed
DLL1	-3.26122	3.27183	27.2969	1.74491e-07	1.26825e-05	DLL1	-1*Primed
PLEKHA2	-2.30448	4.36016	27.2734	1.76627e-07	1.2789e-05	PLEKHA2	-1*Primed
SDCCAG8	-1.7239	3.98091	27.253	1.78496e-07	1.28754e-05	SDCCAG8	-1*Primed
FNDC7	8.45439	-1.1125	27.1974	1.83704e-07	1.3201e-05	FNDC7	-1*Primed
FOXA1	-3.90812	-1.33786	27.1691	1.86413e-07	1.33454e-05	FOXA1	-1*Primed
RORB	-2.9399	1.89119	27.1333	1.89895e-07	1.35437e-05	RORB	-1*Primed
PRR15	-1.52933	3.68259	27.0859	1.9461e-07	1.38282e-05	PRR15	-1*Primed
TMEM184A	3.56246	0.612574	27.0701	1.96211e-07	1.38902e-05	TMEM184A	-1*Primed
PLA2G4A	2.47926	2.31919	26.9937	2.04119e-07	1.43964e-05	PLA2G4A	-1*Primed
GAD2	-5.82004	-0.497244	26.9769	2.05906e-07	1.44689e-05	GAD2	-1*Primed
CCDC177	3.49916	1.47903	26.8854	2.15878e-07	1.51139e-05	CCDC177	-1*Primed
SYNPO2	2.34911	4.30721	26.8085	2.24643e-07	1.56699e-05	SYNPO2	-1*Primed
FOXD3	-1.65776	4.21938	26.7091	2.36506e-07	1.64371e-05	FOXD3	-1*Primed
LOC644919	-2.5078	0.434909	26.6537	2.43382e-07	1.68072e-05	LOC644919	-1*Primed
SHISA8	-2.65073	-0.100629	26.652	2.43596e-07	1.68072e-05	SHISA8	-1*Primed
GPR39	2.67395	1.19759	26.6305	2.46319e-07	1.69338e-05	GPR39	-1*Primed
PTX3	2.74464	5.81832	26.5314	2.59295e-07	1.77617e-05	PTX3	-1*Primed
HRASLS5	-2.24363	1.28012	26.5139	2.61647e-07	1.78586e-05	HRASLS5	-1*Primed
CXCL5	2.81234	3.07751	26.4103	2.76065e-07	1.87754e-05	CXCL5	-1*Primed
CPS1	2.19786	3.53291	26.3861	2.79545e-07	1.89444e-05	CPS1	-1*Primed
FEZ1	-1.59742	4.77159	26.3757	2.81051e-07	1.89789e-05	FEZ1	-1*Primed
HS3ST6	-7.37564	-2.05016	26.321	2.89123e-07	1.9455e-05	HS3ST6	-1*Primed
MYBPC2	2.43398	1.7935	26.3088	2.9096e-07	1.95097e-05	MYBPC2	-1*Primed
FGF19	-2.98184	3.03801	26.2569	2.98878e-07	1.99703e-05	FGF19	-1*Primed
LINC01270	4.64832	-1.0768	26.2063	3.06824e-07	2.04296e-05	LINC01270	-1*Primed
IQSEC3	3.11181	2.08439	26.1504	3.15838e-07	2.09565e-05	IQSEC3	-1*Primed
PMP22	-2.13441	3.6126	26.0482	3.33e-07	2.20185e-05	PMP22	-1*Primed
SLFN13	-1.65681	5.03426	25.9321	3.53636e-07	2.33021e-05	SLFN13	-1*Primed
TRIM7	-5.30647	-0.857608	25.8529	3.68446e-07	2.41942e-05	TRIM7	-1*Primed
LINC01512	5.16597	-2.09255	25.8401	3.70898e-07	2.42715e-05	LINC01512	-1*Primed
NOXO1	-2.81343	-0.185249	25.8015	3.78404e-07	2.46779e-05	NOXO1	-1*Primed
FCGBP	2.24365	2.76962	25.7807	3.82488e-07	2.48591e-05	FCGBP	-1*Primed
MAFA	-2.48224	1.27693	25.6733	4.04377e-07	2.61924e-05	MAFA	-1*Primed
LINC00824	-4.67779	-1.75914	25.6381	4.11826e-07	2.65121e-05	LINC00824	-1*Primed
PPP2R2C	-1.88644	2.4654	25.6368	4.12098e-07	2.65121e-05	PPP2R2C	-1*Primed
LINC01024	-4.80531	-0.97352	25.4842	4.46028e-07	2.85984e-05	LINC01024	-1*Primed
IFITM1	-2.40308	8.26356	25.3571	4.76395e-07	3.04429e-05	IFITM1	-1*Primed
MER83B:ERV1:LTR	-4.36879	-1.74054	25.2651	4.99673e-07	3.18237e-05	MER83B:ERV1:LTR	-1*Primed
ENPP1	-1.37977	5.94704	25.2522	5.03027e-07	3.19305e-05	ENPP1	-1*Primed
MT1G	-4.04241	7.35983	25.2351	5.07506e-07	3.21078e-05	MT1G	-1*Primed
TTLL10	4.05908	-1.57685	25.2054	5.15377e-07	3.24978e-05	TTLL10	-1*Primed
KLK14	3.37417	-1.13341	25.1704	5.2482e-07	3.28906e-05	KLK14	-1*Primed
NEDD9	-2.08322	4.93442	25.1695	5.25061e-07	3.28906e-05	NEDD9	-1*Primed
SERPINB9	-2.67751	7.07876	25.1182	5.39223e-07	3.35844e-05	SERPINB9	-1*Primed
FOXCUT	-5.1856	-2.84437	25.1166	5.39664e-07	3.35844e-05	FOXCUT	-1*Primed
HPCAL4	3.27157	1.0302	25.0933	5.46223e-07	3.38818e-05	HPCAL4	-1*Primed
CHRNB4	-2.44143	1.11655	25.048	5.59214e-07	3.4484e-05	CHRNB4	-1*Primed
ASTN1	2.01515	3.23633	25.0468	5.59552e-07	3.4484e-05	ASTN1	-1*Primed
MAB21L1	-3.58948	0.596265	25.0369	5.62446e-07	3.45505e-05	MAB21L1	-1*Primed
PINK1	-1.31364	6.69541	25.0123	5.69646e-07	3.48803e-05	PINK1	-1*Primed
BARX1	-2.67785	2.13313	24.9775	5.8002e-07	3.54017e-05	BARX1	-1*Primed
CPLX1	-2.9078	-0.673508	24.9655	5.83639e-07	3.55088e-05	CPLX1	-1*Primed
GNG2	1.77005	3.41383	24.9435	5.90352e-07	3.58028e-05	GNG2	-1*Primed
OVOL1	-2.57393	2.26682	24.9286	5.94925e-07	3.59656e-05	OVOL1	-1*Primed
VSIG1	2.33295	0.36728	24.8842	6.08793e-07	3.66875e-05	VSIG1	-1*Primed
F2RL1	-1.6306	5.76911	24.8734	6.12229e-07	3.67782e-05	F2RL1	-1*Primed
MATN4	2.1689	1.17262	24.7871	6.40256e-07	3.83409e-05	MATN4	-1*Primed
PTH1R	-4.83745	4.15117	24.7776	6.43414e-07	3.84092e-05	PTH1R	-1*Primed
LOXL3	-1.75552	7.10542	24.7615	6.48799e-07	3.86096e-05	LOXL3	-1*Primed
CHSY1	-1.23464	6.28292	24.7375	6.5694e-07	3.89723e-05	CHSY1	-1*Primed
PDGFC	-1.73654	4.93283	24.6547	6.85767e-07	4.05561e-05	PDGFC	-1*Primed
CST1	3.20096	-0.453304	24.5441	7.26296e-07	4.282e-05	CST1	-1*Primed
SMOC1	2.85197	0.330136	24.5033	7.4183e-07	4.36008e-05	SMOC1	-1*Primed
MER48:ERV1:LTR	-2.17052	3.68368	24.4822	7.49996e-07	4.39452e-05	MER48:ERV1:LTR	-1*Primed
ANKRD34B	4.24991	-0.365483	24.4674	7.55785e-07	4.41485e-05	ANKRD34B	-1*Primed
CMTM5	4.08161	-0.520709	24.4233	7.73297e-07	4.50333e-05	CMTM5	-1*Primed
ARSI	-1.77484	4.28766	24.388	7.87566e-07	4.57245e-05	ARSI	-1*Primed
WNT3	-2.50915	2.51145	24.3686	7.95543e-07	4.60472e-05	WNT3	-1*Primed
PBX3	-1.35395	5.2589	24.3009	8.24002e-07	4.75499e-05	PBX3	-1*Primed
NMU	-1.6333	4.70502	24.1621	8.85562e-07	5.09479e-05	NMU	-1*Primed
PDE1B	2.3712	1.15243	24.0611	9.33271e-07	5.3531e-05	PDE1B	-1*Primed
FLT3	3.85055	-1.5974	24.0486	9.39358e-07	5.37183e-05	FLT3	-1*Primed
LOC400043	-6.05344	-0.653612	24.0278	9.49545e-07	5.41383e-05	LOC400043	-1*Primed
ASXL3	-3.14249	0.734572	23.9512	9.88078e-07	5.61671e-05	ASXL3	-1*Primed
SLC9A3	-4.07788	0.139679	23.9261	1.00107e-06	5.67361e-05	SLC9A3	-1*Primed
LTR14C:ERVK:LTR	3.63187	-0.925638	23.9171	1.00573e-06	5.67857e-05	LTR14C:ERVK:LTR	-1*Primed
WNT5A	-1.96552	6.29326	23.913	1.00791e-06	5.67857e-05	WNT5A	-1*Primed
TNS3	-1.44959	6.29425	23.8748	1.02811e-06	5.77529e-05	TNS3	-1*Primed
SLCO5A1	-1.92181	1.27107	23.7557	1.09371e-06	6.12575e-05	SLCO5A1	-1*Primed
LOC100130238	2.56237	0.773908	23.6906	1.13135e-06	6.31798e-05	LOC100130238	-1*Primed
HLA-DQB2	-7.80897	-2.57246	23.6082	1.18082e-06	6.57497e-05	HLA-DQB2	-1*Primed
MAGEH1	-2.66815	2.78115	23.5949	1.189e-06	6.60118e-05	MAGEH1	-1*Primed
XIST	5.0808	1.84008	23.5342	1.22714e-06	6.79312e-05	XIST	-1*Primed
RBM24	-2.49811	2.67933	23.5233	1.2341e-06	6.8119e-05	RBM24	-1*Primed
ZNF439	-2.36426	1.51068	23.487	1.2576e-06	6.9215e-05	ZNF439	-1*Primed
SP110	2.79469	2.14299	23.4715	1.26776e-06	6.95735e-05	SP110	-1*Primed
TPPP	-3.17282	2.10919	23.4483	1.28314e-06	7.02149e-05	TPPP	-1*Primed
ANGPT4	3.4784	-0.614861	23.4336	1.29301e-06	7.03384e-05	ANGPT4	-1*Primed
LINC00672	2.66821	1.39494	23.4225	1.30051e-06	7.03384e-05	LINC00672	-1*Primed
ENPP6	4.4413	-1.95676	23.4191	1.30276e-06	7.03384e-05	ENPP6	-1*Primed
B3GNT5	-1.75424	3.26779	23.4185	1.30322e-06	7.03384e-05	B3GNT5	-1*Primed
HCG4	2.90733	0.856443	23.4175	1.30386e-06	7.03384e-05	HCG4	-1*Primed
MER76:ERVL:LTR	-2.29932	0.307803	23.3759	1.33236e-06	7.16162e-05	MER76:ERVL:LTR	-1*Primed
C3	3.22692	3.87218	23.372	1.33507e-06	7.16162e-05	C3	-1*Primed
FAM83E	2.12321	0.634471	23.3294	1.36495e-06	7.30134e-05	FAM83E	-1*Primed
EMX1	3.80965	3.52442	23.308	1.38024e-06	7.36243e-05	EMX1	-1*Primed
SCD5	-2.66585	2.33381	23.2957	1.38909e-06	7.38897e-05	SCD5	-1*Primed
THBS2	-1.92029	8.03249	23.2701	1.40775e-06	7.46735e-05	THBS2	-1*Primed
ANO9	2.15981	2.32556	23.1884	1.46881e-06	7.75469e-05	ANO9	-1*Primed
C12orf75	1.17065	6.11418	23.1868	1.47006e-06	7.75469e-05	C12orf75	-1*Primed
SCT	-3.91069	-0.175659	23.1589	1.4915e-06	7.84602e-05	SCT	-1*Primed
LBX2-AS1	-3.79594	0.223001	23.141	1.50544e-06	7.89754e-05	LBX2-AS1	-1*Primed
SULT1A1	1.97896	1.65439	23.1345	1.51059e-06	7.90281e-05	SULT1A1	-1*Primed
NXPH4	-3.57009	1.94067	23.07	1.56207e-06	8.14971e-05	NXPH4	-1*Primed
AKT1	-1.17215	6.98414	23.0022	1.61819e-06	8.41944e-05	AKT1	-1*Primed
AIF1	2.08156	1.95662	22.9438	1.6681e-06	8.65547e-05	AIF1	-1*Primed
KCNK4	-6.83642	-2.25398	22.914	1.69415e-06	8.76677e-05	KCNK4	-1*Primed
GALNT14	2.02676	3.26049	22.8155	1.78326e-06	9.20289e-05	GALNT14	-1*Primed
MSN	1.14948	8.77132	22.8031	1.79475e-06	9.23717e-05	MSN	-1*Primed
ZNF835	-3.21397	0.593216	22.776	1.82026e-06	9.34319e-05	ZNF835	-1*Primed
SLMO2	-1.26722	4.74961	22.7471	1.84783e-06	9.4592e-05	SLMO2	-1*Primed
FCRL5	4.78323	-0.608079	22.7336	1.86084e-06	9.50027e-05	FCRL5	-1*Primed
VIL1	2.81325	1.90785	22.7117	1.88223e-06	9.56214e-05	VIL1	-1*Primed
LTR7:ERV1:LTR	-2.08461	9.49817	22.7109	1.883e-06	9.56214e-05	LTR7:ERV1:LTR	-1*Primed
SALL3	-2.09613	4.23777	22.6567	1.93684e-06	9.80936e-05	SALL3	-1*Primed
SPINK1	-2.61775	-0.868591	22.6063	1.98831e-06	0.000100433	SPINK1	-1*Primed
LOC100288152	-3.46274	1.68061	22.5807	2.01501e-06	0.000101513	LOC100288152	-1*Primed
MMP24	-1.69666	4.90955	22.5628	2.0338e-06	0.000102189	MMP24	-1*Primed
PCDHA11	-2.58529	0.687296	22.4453	2.16215e-06	0.000108352	PCDHA11	-1*Primed
LOC440982	-9.33471	-1.27037	22.3664	2.25286e-06	0.000112602	LOC440982	-1*Primed
FOXP4-AS1	-2.92067	-1.11227	22.3576	2.26314e-06	0.000112819	FOXP4-AS1	-1*Primed
MICB	-2.23574	4.92029	22.2398	2.40638e-06	0.000119647	MICB	-1*Primed
A4GALT	-1.3139	5.95682	22.2309	2.41751e-06	0.000119887	A4GALT	-1*Primed
HTR3A	2.7696	2.21726	22.1184	2.56342e-06	0.000126793	HTR3A	-1*Primed
ELFN1	-2.19348	3.99175	22.0026	2.72283e-06	0.000134329	ELFN1	-1*Primed
CERCAM	-1.63261	6.91305	21.9204	2.84195e-06	0.000139843	CERCAM	-1*Primed
BHLHE23	-7.7499	-0.969163	21.8167	2.9997e-06	0.000147024	BHLHE23	-1*Primed
FGF17	-3.42169	-2.24587	21.8144	3.00332e-06	0.000147024	FGF17	-1*Primed
ANKRD9	-1.35321	4.83441	21.7782	3.0606e-06	0.000149444	ANKRD9	-1*Primed
FOXC1	-6.7897	3.39973	21.7514	3.1037e-06	0.000150998	FOXC1	-1*Primed
PCDHA13	-3.3416	-0.641744	21.7485	3.10829e-06	0.000150998	PCDHA13	-1*Primed
LCN10	2.84602	0.416206	21.5668	3.41718e-06	0.000165581	LCN10	-1*Primed
HIC1	-3.78994	2.73177	21.5603	3.42881e-06	0.000165723	HIC1	-1*Primed
LYNX1	-8.95506	1.47167	21.5365	3.47152e-06	0.000167234	LYNX1	-1*Primed
LOC339975	-7.49912	-2.15299	21.5326	3.47865e-06	0.000167234	LOC339975	-1*Primed
TFAP2C	-4.10096	4.86639	21.5283	3.48641e-06	0.000167234	TFAP2C	-1*Primed
ZNF578	-2.05592	4.70035	21.4629	3.60745e-06	0.000172605	ZNF578	-1*Primed
TBX5	-5.08152	1.40288	21.4528	3.6264e-06	0.000173076	TBX5	-1*Primed
DAAM2	1.91307	3.30822	21.3991	3.72944e-06	0.000177549	DAAM2	-1*Primed
PARVG	3.13549	0.913853	21.3921	3.7431e-06	0.000177755	PARVG	-1*Primed
UNC5B-AS1	-2.06828	1.28535	21.2694	3.99051e-06	0.000189033	UNC5B-AS1	-1*Primed
SKOR2	-6.48572	-3.29327	21.1401	4.26891e-06	0.000201719	SKOR2	-1*Primed
INA	-2.01693	4.95987	21.1202	4.31347e-06	0.00020332	INA	-1*Primed
LOC101928844	-3.00726	-0.962461	21.0823	4.3998e-06	0.000206878	LOC101928844	-1*Primed
CDH5	3.09247	0.0293393	21.0161	4.55436e-06	0.000213617	CDH5	-1*Primed
LOC101928775	-6.82821	-3.02883	21.0037	4.58398e-06	0.000214478	LOC101928775	-1*Primed
MFNG	2.55235	2.08802	20.9601	4.6894e-06	0.000218873	MFNG	-1*Primed
FOXH1	-1.06968	6.76787	20.8541	4.95634e-06	0.000230694	FOXH1	-1*Primed
THRB	-2.99233	0.370173	20.85	4.96689e-06	0.000230694	THRB	-1*Primed
TAPBPL	3.21848	1.45321	20.8394	4.99454e-06	0.000231414	TAPBPL	-1*Primed
SERPINF2	2.38329	0.724227	20.7859	5.136e-06	0.00023739	SERPINF2	-1*Primed
GJB5	6.79795	-1.56265	20.7694	5.18038e-06	0.000238862	GJB5	-1*Primed
TMEM173	3.06894	4.25446	20.7579	5.21149e-06	0.000239716	TMEM173	-1*Primed
POU3F3	6.82199	2.82358	20.7176	5.32247e-06	0.000244231	POU3F3	-1*Primed
CRYBA4	2.3079	0.646381	20.7099	5.34395e-06	0.000244627	CRYBA4	-1*Primed
STAG3	-1.96264	2.93618	20.6576	5.49195e-06	0.000250799	STAG3	-1*Primed
H2AFJ	-1.47473	5.28	20.6241	5.58885e-06	0.000254613	H2AFJ	-1*Primed
HSF4	-4.14008	-0.230781	20.6061	5.64157e-06	0.000256381	HSF4	-1*Primed
ABCG2	-2.94851	0.737793	20.5998	5.66011e-06	0.000256381	ABCG2	-1*Primed
HSBP1L1	-2.86741	1.57366	20.5972	5.66803e-06	0.000256381	HSBP1L1	-1*Primed
UCKL1	-1.44292	5.21733	20.59	5.68931e-06	0.000256733	UCKL1	-1*Primed
UNC80	3.44482	-0.39129	20.5701	5.74862e-06	0.000258797	UNC80	-1*Primed
ITGA9	-2.45426	1.75331	20.5623	5.77228e-06	0.000259249	ITGA9	-1*Primed
DMTN	-3.83496	0.218981	20.4727	6.0487e-06	0.000270921	DMTN	-1*Primed
LOC100287846	-6.37569	-1.32623	20.469	6.06062e-06	0.000270921	LOC100287846	-1*Primed
SLC16A10	-1.47822	4.34409	20.4582	6.09486e-06	0.000271814	SLC16A10	-1*Primed
MIR124-2HG	-3.12224	-0.0523204	20.3716	6.37697e-06	0.000283731	MIR124-2HG	-1*Primed
CCNA1	-2.93031	1.82105	20.3444	6.46826e-06	0.000286497	CCNA1	-1*Primed
SECTM1	-3.83852	-1.49974	20.3441	6.46923e-06	0.000286497	SECTM1	-1*Primed
RADIL	-1.43728	3.12819	20.3308	6.5142e-06	0.000287819	RADIL	-1*Primed
COL9A1	1.7404	3.72911	20.3235	6.53924e-06	0.000288256	COL9A1	-1*Primed
TCF15	2.01625	2.57942	20.3162	6.56409e-06	0.000288683	TCF15	-1*Primed
C3orf70	2.61982	0.756122	20.2756	6.70494e-06	0.000294198	C3orf70	-1*Primed
CD9	-1.41409	7.44373	20.2667	6.73616e-06	0.000294889	CD9	-1*Primed
DOK1	-1.38153	5.36895	20.2217	6.89655e-06	0.000301218	DOK1	-1*Primed
LBH	-1.46921	5.74822	20.1925	7.00284e-06	0.00030516	LBH	-1*Primed
ANXA2	-1.13286	10.1591	20.174	7.07062e-06	0.00030741	ANXA2	-1*Primed
LOC151174	-2.90549	0.693478	20.1591	7.12588e-06	0.000309107	LOC151174	-1*Primed
HES7	-3.49855	-0.0704768	20.1241	7.25751e-06	0.000314102	HES7	-1*Primed
DUSP10	-2.29369	1.8979	20.0971	7.36078e-06	0.000317849	DUSP10	-1*Primed
TWIST2	-2.2067	1.4397	20.0828	7.41602e-06	0.00031951	TWIST2	-1*Primed
PRODH	-2.2761	5.8533	20.0724	7.45662e-06	0.000320534	PRODH	-1*Primed
ACTL6B	2.1288	-0.0811141	20.0059	7.72039e-06	0.000330518	ACTL6B	-1*Primed
LAMB1	-1.54752	7.74966	20.0051	7.72361e-06	0.000330518	LAMB1	-1*Primed
LOC100126784	4.10561	-1.1408	19.9516	7.94255e-06	0.000339126	LOC100126784	-1*Primed
NOX4	2.59486	1.75579	19.9373	8.00218e-06	0.000340907	NOX4	-1*Primed
GRAMD1A	-1.54763	7.74428	19.9085	8.12396e-06	0.00034505	GRAMD1A	-1*Primed
THE1C-int:ERVL-MaLR:LTR	-1.51265	3.61089	19.9057	8.13567e-06	0.00034505	THE1C-int:ERVL-MaLR:LTR	-1*Primed
SHC2	-2.51363	2.72266	19.8997	8.16111e-06	0.00034536	SHC2	-1*Primed
EEF1A2	-1.41676	4.44773	19.8939	8.18618e-06	0.000345653	EEF1A2	-1*Primed
CXCL3	2.54414	0.711645	19.8704	8.28737e-06	0.000349151	CXCL3	-1*Primed
DUSP8	-3.1024	3.13849	19.8105	8.55132e-06	0.000359476	DUSP8	-1*Primed
SEPT6	-1.28788	5.36629	19.789	8.64799e-06	0.000362739	SEPT6	-1*Primed
RSPO2	6.25164	-1.07628	19.7626	8.76838e-06	0.000366981	RSPO2	-1*Primed
FLJ32255	-6.71292	-0.149051	19.7441	8.85361e-06	0.000369735	FLJ32255	-1*Primed
LGI3	-3.77648	-2.55809	19.7078	9.02315e-06	0.000375991	LGI3	-1*Primed
SLC16A2	-1.19286	5.70474	19.6968	9.0752e-06	0.000377203	SLC16A2	-1*Primed
WDR35	1.44493	4.26661	19.6933	9.09185e-06	0.000377203	WDR35	-1*Primed
LOC100506606	6.33556	-2.51099	19.6824	9.14379e-06	0.000378533	LOC100506606	-1*Primed
SCN1B	-1.73862	1.98186	19.6542	9.28014e-06	0.000383344	SCN1B	-1*Primed
TBX3	-3.48415	3.61093	19.5902	9.59579e-06	0.000395525	TBX3	-1*Primed
FXYD7	-1.6982	1.87694	19.5751	9.67194e-06	0.000397803	FXYD7	-1*Primed
TMEM26	2.58264	1.32906	19.552	9.78967e-06	0.000401777	TMEM26	-1*Primed
TRABD2B	-1.83262	2.99347	19.4829	1.01505e-05	0.000415692	TRABD2B	-1*Primed
MT1JP	-3.26671	0.512302	19.4164	1.05101e-05	0.000429494	MT1JP	-1*Primed
BMP4	-1.76453	3.55946	19.3779	1.07238e-05	0.000437289	BMP4	-1*Primed
GATA3	-3.51715	-0.182159	19.3703	1.07668e-05	0.000437747	GATA3	-1*Primed
SEPT5-GP1BB	-1.96846	3.46271	19.3678	1.0781e-05	0.000437747	SEPT5-GP1BB	-1*Primed
MT3	-3.72948	-1.29767	19.3585	1.08337e-05	0.000438949	MT3	-1*Primed
MCC	-1.52812	3.72367	19.3539	1.08599e-05	0.000439075	MCC	-1*Primed
KCNG3	-1.67096	2.33674	19.3209	1.10489e-05	0.000445772	KCNG3	-1*Primed
LY6K	-6.13302	0.000704078	19.31	1.11125e-05	0.000447231	LY6K	-1*Primed
GSX2	-6.60179	-3.20742	19.3055	1.11387e-05	0.000447231	GSX2	-1*Primed
PTCH1	-2.1462	4.1468	19.3026	1.11555e-05	0.000447231	PTCH1	-1*Primed
ARRB1	-2.16272	5.12969	19.2784	1.12976e-05	0.000451974	ARRB1	-1*Primed
RBM46	-3.73558	0.57033	19.235	1.15576e-05	0.000461408	RBM46	-1*Primed
ZYG11A	-1.77447	3.68102	19.2179	1.16614e-05	0.000464579	ZYG11A	-1*Primed
EPHB3	-3.10947	3.81763	19.2052	1.17393e-05	0.000466706	EPHB3	-1*Primed
ABHD12B	-1.69331	4.19255	19.199	1.17775e-05	0.000466973	ABHD12B	-1*Primed
HES3	-2.24415	3.51515	19.1962	1.17951e-05	0.000466973	HES3	-1*Primed
HLA-DRB5	3.17248	-1.87781	19.1664	1.19803e-05	0.00047332	HLA-DRB5	-1*Primed
PALM	-1.69289	3.9595	19.1004	1.24019e-05	0.000488962	PALM	-1*Primed
TRIM14	1.59211	4.62559	19.022	1.29221e-05	0.000508422	TRIM14	-1*Primed
CA9	-2.03827	0.831542	19.013	1.29834e-05	0.000509777	CA9	-1*Primed
LINC00470	-6.48634	-1.43969	18.9253	1.35937e-05	0.000532642	LINC00470	-1*Primed
DMBX1	-4.55794	0.7446	18.9182	1.36447e-05	0.000533543	DMBX1	-1*Primed
SOX1	-4.17987	0.811179	18.8909	1.38408e-05	0.000540104	SOX1	-1*Primed
KIF6	4.04846	-1.90972	18.8686	1.40036e-05	0.000545338	KIF6	-1*Primed
APLNR	2.10317	0.521683	18.8431	1.41922e-05	0.000551554	APLNR	-1*Primed
CCDC141	3.5351	1.0257	18.8376	1.42331e-05	0.000552017	CCDC141	-1*Primed
RYR1	1.50127	4.39105	18.8167	1.43898e-05	0.00055595	RYR1	-1*Primed
TMSB4X	-1.21629	10.2754	18.8147	1.44055e-05	0.00055595	TMSB4X	-1*Primed
ARHGDIG	-2.61145	1.28021	18.8125	1.44221e-05	0.00055595	ARHGDIG	-1*Primed
AKAP7	-1.23187	3.59225	18.7909	1.45859e-05	0.000561131	AKAP7	-1*Primed
ADM5	2.20348	2.1306	18.7694	1.47517e-05	0.000566363	ADM5	-1*Primed
B4GALT4	-1.20903	5.54729	18.7323	1.50411e-05	0.000576069	B4GALT4	-1*Primed
CNGA1	2.83471	-0.273077	18.7293	1.5065e-05	0.000576069	CNGA1	-1*Primed
LMAN2	-1.02641	7.64783	18.6349	1.58297e-05	0.000604098	LMAN2	-1*Primed
TNFRSF8	-2.1224	4.50155	18.603	1.6097e-05	0.00061307	TNFRSF8	-1*Primed
CHP2	2.11883	0.793561	18.5835	1.62625e-05	0.000618136	CHP2	-1*Primed
DND1	-2.34157	2.9133	18.5495	1.65549e-05	0.000627998	DND1	-1*Primed
PITPNM2	-1.47086	3.75125	18.5197	1.68156e-05	0.000635875	PITPNM2	-1*Primed
CCDC80	-1.38901	9.21306	18.5182	1.68293e-05	0.000635875	CCDC80	-1*Primed
CLVS2	2.69874	-0.551277	18.4745	1.72193e-05	0.000649321	CLVS2	-1*Primed
ZNF192P1	2.3033	-0.108324	18.4377	1.75548e-05	0.000660666	ZNF192P1	-1*Primed
TMEM151B	1.6219	3.62328	18.4326	1.76025e-05	0.000661153	TMEM151B	-1*Primed
DDR2	3.05582	4.50974	18.425	1.7672e-05	0.000662456	DDR2	-1*Primed
NAT8L	-1.56388	4.36157	18.4075	1.78355e-05	0.000667272	NAT8L	-1*Primed
PIM1	-1.38421	6.44828	18.373	1.81612e-05	0.000678123	PIM1	-1*Primed
STOM	-1.32756	6.0653	18.3481	1.84001e-05	0.000685701	STOM	-1*Primed
PAX8-AS1	-4.08497	2.05001	18.3104	1.87678e-05	0.000698037	PAX8-AS1	-1*Primed
LINC01097	3.89736	-1.89689	18.2742	1.91281e-05	0.00071005	LINC01097	-1*Primed
LRRK1	-1.57443	2.26598	18.2671	1.91992e-05	0.000711305	LRRK1	-1*Primed
FOXL2NB	-2.1408	0.820518	18.2285	1.95923e-05	0.000723818	FOXL2NB	-1*Primed
WTAPP1	-6.14371	-2.51977	18.2265	1.9613e-05	0.000723818	WTAPP1	-1*Primed
GBX2	-3.86552	3.54564	18.2012	1.98754e-05	0.00073119	GBX2	-1*Primed
CTSLP2	3.18888	-1.18062	18.1998	1.98895e-05	0.00073119	CTSLP2	-1*Primed
SPSB1	-1.3856	3.28627	18.0752	2.12348e-05	0.000779143	SPSB1	-1*Primed
LOC442497	7.46809	-2.06304	18.0478	2.15431e-05	0.000788935	LOC442497	-1*Primed
MAN1A1	-1.89894	3.24706	18.0431	2.1596e-05	0.000789354	MAN1A1	-1*Primed
MIR4321	3.41676	-2.12957	18.0305	2.17391e-05	0.000793061	MIR4321	-1*Primed
ANKRD18DP	-4.45452	-3.20707	17.9939	2.21611e-05	0.000806909	ANKRD18DP	-1*Primed
LINC01508	-6.62793	-1.37753	17.9425	2.27686e-05	0.000827446	LINC01508	-1*Primed
LEFTY2	2.36041	5.86007	17.9234	2.29981e-05	0.000834196	LEFTY2	-1*Primed
ENTPD1	1.60974	1.68356	17.917	2.30756e-05	0.000835416	ENTPD1	-1*Primed
BRINP2	3.83129	-0.0357101	17.9047	2.32251e-05	0.000839231	BRINP2	-1*Primed
MYL9	1.37914	8.46686	17.8762	2.3575e-05	0.000850263	MYL9	-1*Primed
HES2	-3.79175	1.21432	17.7678	2.49577e-05	0.000898026	HES2	-1*Primed
DISP1	1.32367	3.61398	17.765	2.49936e-05	0.000898026	DISP1	-1*Primed
IGSF10	2.10204	0.620664	17.7537	2.51427e-05	0.000901682	IGSF10	-1*Primed
ACOT4	-2.43798	1.11061	17.7402	2.53213e-05	0.00090638	ACOT4	-1*Primed
HERVL32-int:ERVL:LTR	6.10141	-1.97501	17.6941	2.59428e-05	0.000926884	HERVL32-int:ERVL:LTR	-1*Primed
DUSP9	-1.74476	1.75011	17.6471	2.65926e-05	0.000948321	DUSP9	-1*Primed
SERPINA5	1.78493	2.48761	17.6414	2.66719e-05	0.000949369	SERPINA5	-1*Primed
MESP1	-2.91643	-1.41752	17.6031	2.7215e-05	0.000966893	MESP1	-1*Primed
ZMAT1	2.31929	1.19791	17.5944	2.73395e-05	0.00096951	ZMAT1	-1*Primed
PRKCB	1.78719	3.15529	17.5599	2.78394e-05	0.000985402	PRKCB	-1*Primed
LOC642236	-2.88945	-0.432264	17.5562	2.78933e-05	0.000985477	LOC642236	-1*Primed
FYN	0.917301	5.81619	17.4917	2.88566e-05	0.00101762	FYN	-1*Primed
C1QL1	-2.07014	2.79	17.4258	2.98741e-05	0.00105156	C1QL1	-1*Primed
HES4	-3.56273	2.6086	17.412	3.00913e-05	0.00105725	HES4	-1*Primed
IAH1	-1.12561	4.31264	17.4011	3.02648e-05	0.00106139	IAH1	-1*Primed
FHOD3	1.52779	3.69333	17.349	3.11056e-05	0.00108887	FHOD3	-1*Primed
SCRN1	-1.48175	7.54105	17.3383	3.12819e-05	0.00109303	SCRN1	-1*Primed
ZADH2	-2.07812	3.96869	17.3336	3.13588e-05	0.00109371	ZADH2	-1*Primed
TNFRSF18	3.97113	-0.806186	17.3264	3.14777e-05	0.00109454	TNFRSF18	-1*Primed
TMEM132E	-2.18048	0.501233	17.3241	3.15172e-05	0.00109454	TMEM132E	-1*Primed
SARM1	1.84137	3.50544	17.3218	3.15549e-05	0.00109454	SARM1	-1*Primed
MER41C:ERV1:LTR	-1.84335	1.44217	17.315	3.16669e-05	0.00109518	MER41C:ERV1:LTR	-1*Primed
PIGZ	-4.09845	-0.345665	17.3138	3.16885e-05	0.00109518	PIGZ	-1*Primed
TBC1D23	-1.10522	5.92035	17.2956	3.19933e-05	0.00110371	TBC1D23	-1*Primed
SCNN1B	-3.74154	-0.702247	17.2475	3.28121e-05	0.00112878	SCNN1B	-1*Primed
L1M2:L1:LINE	-1.72561	6.86591	17.246	3.28386e-05	0.00112878	L1M2:L1:LINE	-1*Primed
SC5D	-1.16142	6.80256	17.2251	3.32028e-05	0.00113924	SC5D	-1*Primed
MAGEB2	-5.83811	1.86792	17.2007	3.36306e-05	0.00115185	MAGEB2	-1*Primed
ACOXL	2.47095	2.85619	17.1506	3.45309e-05	0.00118056	ACOXL	-1*Primed
OLFML3	-2.6446	7.08356	17.1339	3.48359e-05	0.00118885	OLFML3	-1*Primed
FOXA2	8.58692	-0.740113	17.1303	3.49004e-05	0.00118892	FOXA2	-1*Primed
EPAS1	-1.532	3.72932	17.1175	3.51367e-05	0.00119484	EPAS1	-1*Primed
SEPT5	-1.8957	3.31955	17.0817	3.58054e-05	0.0012154	SEPT5	-1*Primed
MAOA	-1.79446	1.76062	17.0646	3.61303e-05	0.00122425	MAOA	-1*Primed
ADGRG1	2.19913	2.26615	17.0484	3.64384e-05	0.0012325	ADGRG1	-1*Primed
SAT1	-1.40489	5.54228	17.0239	3.69121e-05	0.00124631	SAT1	-1*Primed
SLC39A8	-1.37581	4.05062	16.9935	3.75085e-05	0.0012642	SLC39A8	-1*Primed
ZNF300	1.19284	4.26147	16.9687	3.80013e-05	0.00127855	ZNF300	-1*Primed
HAPLN1	-2.17468	6.93377	16.9644	3.80879e-05	0.0012792	HAPLN1	-1*Primed
FYTTD1	-0.966005	5.35994	16.9567	3.82428e-05	0.00128214	FYTTD1	-1*Primed
SCRT2	2.44476	-1.042	16.9387	3.86074e-05	0.00129209	SCRT2	-1*Primed
SYT9	1.89535	1.1473	16.9228	3.89321e-05	0.00129985	SYT9	-1*Primed
BCORL1	-1.72226	3.40549	16.9206	3.89758e-05	0.00129985	BCORL1	-1*Primed
ITGA11	2.62964	7.74023	16.9012	3.93762e-05	0.00131091	ITGA11	-1*Primed
LTR13_:ERVK:LTR	-2.89907	0.786451	16.842	4.06243e-05	0.0013501	LTR13_:ERVK:LTR	-1*Primed
WNT5B	-1.45781	5.78019	16.8327	4.08248e-05	0.0013544	WNT5B	-1*Primed
IL6R	-1.65401	4.03647	16.8183	4.11357e-05	0.00135875	IL6R	-1*Primed
GRIA3	2.27326	1.14976	16.8176	4.11497e-05	0.00135875	GRIA3	-1*Primed
PCDHB18P	-3.38834	-1.49178	16.8167	4.11701e-05	0.00135875	PCDHB18P	-1*Primed
MEIS2	-2.51005	1.75231	16.7902	4.17486e-05	0.00137481	MEIS2	-1*Primed
TCEAL7	1.40135	3.08203	16.7878	4.18009e-05	0.00137481	TCEAL7	-1*Primed
APOBEC3G	2.23657	1.51963	16.7512	4.26159e-05	0.0013992	APOBEC3G	-1*Primed
GNA15	3.60258	-1.52882	16.7151	4.34328e-05	0.00142356	GNA15	-1*Primed
EFNB1	-1.66184	5.19053	16.6786	4.42768e-05	0.00144765	EFNB1	-1*Primed
MPZL3	1.61709	1.12769	16.6768	4.43195e-05	0.00144765	MPZL3	-1*Primed
TUBB3	-1.7758	7.8261	16.66	4.47131e-05	0.001458	TUBB3	-1*Primed
SMIM24	1.53358	3.01938	16.6539	4.48569e-05	0.00146019	SMIM24	-1*Primed
INSC	-4.15046	-1.66422	16.6498	4.49551e-05	0.00146089	INSC	-1*Primed
PCDHA6	-5.26784	0.141922	16.6442	4.50884e-05	0.00146272	PCDHA6	-1*Primed
LTF	4.96795	-1.55378	16.6344	4.53212e-05	0.00146778	LTF	-1*Primed
F8	1.80198	0.881828	16.5983	4.61925e-05	0.00149345	F8	-1*Primed
PTGES	1.58091	2.64007	16.5827	4.65751e-05	0.00150327	PTGES	-1*Primed
SYT6	-2.29257	4.64691	16.5562	4.72293e-05	0.00152181	SYT6	-1*Primed
FMOD	3.05225	1.97261	16.5317	4.78433e-05	0.00153898	FMOD	-1*Primed
FAT4	-2.55744	2.64755	16.4833	4.90796e-05	0.00157609	FAT4	-1*Primed
LHX4	-3.63772	0.855515	16.4661	4.9528e-05	0.00158781	LHX4	-1*Primed
LOC102467213	-3.1745	-1.43861	16.4322	5.04208e-05	0.00161372	LOC102467213	-1*Primed
TRPC4	3.92014	0.958647	16.4267	5.05679e-05	0.00161571	TRPC4	-1*Primed
HHLA1	-5.72921	4.29524	16.3936	5.14595e-05	0.00164145	HHLA1	-1*Primed
METRNL	-1.37253	5.54074	16.3641	5.22672e-05	0.00166442	METRNL	-1*Primed
CER1	4.99929	-0.687752	16.3432	5.28468e-05	0.00167933	CER1	-1*Primed
MT1H	-6.08839	6.93226	16.3408	5.29119e-05	0.00167933	MT1H	-1*Primed
CHRNA3	-1.65578	1.45756	16.3218	5.34469e-05	0.00169349	CHRNA3	-1*Primed
PPIC	-1.07845	4.8286	16.1931	5.72028e-05	0.00180949	PPIC	-1*Primed
C9orf172	-3.34284	0.696777	16.1657	5.80341e-05	0.00183274	C9orf172	-1*Primed
NTRK3	-2.01566	2.25486	16.1618	5.81546e-05	0.00183351	NTRK3	-1*Primed
OTOF	3.35384	-0.811892	16.1147	5.96194e-05	0.00187658	OTOF	-1*Primed
HERVH-int:ERV1:LTR	-2.01873	11.6152	16.1	6.00848e-05	0.00188811	HERVH-int:ERV1:LTR	-1*Primed
PCDHA3	-3.74713	-0.583662	16.0964	6.01985e-05	0.00188857	PCDHA3	-1*Primed
SEPT11	-0.972956	7.99547	16.0815	6.06744e-05	0.00190037	SEPT11	-1*Primed
ERVK13-1	1.89877	0.333085	16.0383	6.20732e-05	0.00194099	ERVK13-1	-1*Primed
PNMAL2	-2.64565	1.17131	16.035	6.21832e-05	0.00194124	PNMAL2	-1*Primed
MCTP1	-2.16376	0.730992	16.015	6.28433e-05	0.00195863	MCTP1	-1*Primed
COLGALT2	1.68476	1.89338	16.0043	6.31995e-05	0.00196488	COLGALT2	-1*Primed
HOMEZ	1.65687	3.20308	16.0028	6.325e-05	0.00196488	HOMEZ	-1*Primed
KCNG2	-3.56406	-2.70543	15.967	6.44571e-05	0.00199912	KCNG2	-1*Primed
ASPG	-2.61244	0.435358	15.9552	6.48584e-05	0.00200829	ASPG	-1*Primed
ANXA2R	-3.40139	-0.808449	15.9226	6.59878e-05	0.00203994	ANXA2R	-1*Primed
SPOCK2	-1.80533	2.24972	15.9118	6.63623e-05	0.0020482	SPOCK2	-1*Primed
NAPEPLD	1.90383	1.62516	15.8953	6.69457e-05	0.00206286	NAPEPLD	-1*Primed
FBN1	1.29884	9.8263	15.8617	6.81455e-05	0.00209644	FBN1	-1*Primed
LPAR3	-1.5475	2.75442	15.8275	6.93869e-05	0.00213119	LPAR3	-1*Primed
ACAP1	1.21252	3.85484	15.8046	7.023e-05	0.00215322	ACAP1	-1*Primed
LRRC6	2.33353	0.813268	15.8019	7.03303e-05	0.00215322	LRRC6	-1*Primed
LEFTY1	2.64595	4.25585	15.781	7.11126e-05	0.00217367	LEFTY1	-1*Primed
NACC2	-1.22699	4.91102	15.7572	7.20148e-05	0.00219772	NACC2	-1*Primed
KCNJ10	4.5066	-1.39556	15.7512	7.22438e-05	0.00220118	KCNJ10	-1*Primed
TMEM64	-1.78967	4.62319	15.7386	7.27253e-05	0.00221231	TMEM64	-1*Primed
PKIB	-1.46109	4.44007	15.735	7.28651e-05	0.00221303	PKIB	-1*Primed
HRAT92	-3.36402	0.328905	15.6652	7.56018e-05	0.00229249	HRAT92	-1*Primed
CXCL6	2.21652	0.88881	15.6464	7.63597e-05	0.00231179	CXCL6	-1*Primed
LINC00992	-2.50948	-1.4139	15.6399	7.66212e-05	0.00231555	LINC00992	-1*Primed
PRKCA	-1.22547	5.52403	15.6373	7.67271e-05	0.00231555	PRKCA	-1*Primed
GALR1	-3.69691	-1.21997	15.6021	7.81673e-05	0.00235528	GALR1	-1*Primed
VPS37B	-1.5305	5.22348	15.5989	7.83012e-05	0.00235559	VPS37B	-1*Primed
HOGA1	2.98015	-1.01212	15.593	7.85457e-05	0.00235922	HOGA1	-1*Primed
FAM150A	-3.03205	-1.89483	15.5067	8.22142e-05	0.00246552	FAM150A	-1*Primed
ZFP41	1.41972	3.50568	15.4999	8.25115e-05	0.00247055	ZFP41	-1*Primed
SOX18	-4.32814	-0.502478	15.4759	8.35624e-05	0.00249808	SOX18	-1*Primed
CTIF	-1.11655	5.24843	15.4232	8.59284e-05	0.00256479	CTIF	-1*Primed
CA8	-1.87918	1.15149	15.4068	8.6678e-05	0.00258066	CA8	-1*Primed
NAP1L5	-3.52994	1.08577	15.4056	8.67313e-05	0.00258066	NAP1L5	-1*Primed
IFITM3	-1.29664	7.54285	15.4009	8.6945e-05	0.00258299	IFITM3	-1*Primed
EBF3	-2.0699	2.87976	15.3873	8.75768e-05	0.0025977	EBF3	-1*Primed
AARD	3.30581	-0.746476	15.3788	8.79698e-05	0.0026053	AARD	-1*Primed
ACAN	-2.63191	5.48691	15.3627	8.87213e-05	0.00262348	ACAN	-1*Primed
SFMBT2	-1.53531	2.90611	15.3551	8.90814e-05	0.00263004	SFMBT2	-1*Primed
PPAP2A	-1.09553	5.38816	15.3493	8.93537e-05	0.00263294	PPAP2A	-1*Primed
HSPA12B	1.7531	2.91742	15.3471	8.9456e-05	0.00263294	HSPA12B	-1*Primed
TXNRD2	1.28295	4.17149	15.3172	9.08867e-05	0.00267092	TXNRD2	-1*Primed
ERI3-IT1	2.36032	-1.3051	15.2779	9.27946e-05	0.00272279	ERI3-IT1	-1*Primed
GCGR	-4.56521	-1.77829	15.2278	9.52913e-05	0.00279011	GCGR	-1*Primed
SNCA	1.45691	3.14695	15.2255	9.54063e-05	0.00279011	SNCA	-1*Primed
SYTL5	2.74464	-0.172457	15.2231	9.55288e-05	0.00279011	SYTL5	-1*Primed
LOC100506844	1.77701	2.03455	15.2152	9.59269e-05	0.00279663	LOC100506844	-1*Primed
CRIP1	-2.85677	5.60256	15.2129	9.60457e-05	0.00279663	CRIP1	-1*Primed
SULT1A2	2.48048	-0.830385	15.2086	9.62645e-05	0.00279873	SULT1A2	-1*Primed
DOCK2	1.54944	2.02611	15.1881	9.73153e-05	0.00282496	DOCK2	-1*Primed
CACNA2D4	3.75932	-1.71253	15.1726	9.81173e-05	0.00284391	CACNA2D4	-1*Primed
CFP	1.74992	0.541638	15.1515	9.92185e-05	0.00286728	CFP	-1*Primed
CLDN9	-1.75135	0.141106	15.1514	9.92248e-05	0.00286728	CLDN9	-1*Primed
ATP10B	3.69764	2.88425	15.1264	0.000100547	0.00290108	ATP10B	-1*Primed
CX3CL1	3.0332	1.06124	15.097	0.000102127	0.00294223	CX3CL1	-1*Primed
LOC100129083	2.41383	0.488222	15.084	0.00010283	0.002958	LOC100129083	-1*Primed
DRD4	-2.74729	1.03536	15.0805	0.000103023	0.00295908	DRD4	-1*Primed
CUZD1	3.96088	1.88231	14.993	0.000107913	0.00309485	CUZD1	-1*Primed
SLC51A	1.80767	0.34144	14.9759	0.000108893	0.00311826	SLC51A	-1*Primed
RTN1	1.7676	1.33752	14.9567	0.000110006	0.0031454	RTN1	-1*Primed
SLCO4A1	-1.52641	3.28254	14.8926	0.000113807	0.00324922	SLCO4A1	-1*Primed
COLEC11	2.95573	-0.8811	14.888	0.000114089	0.00325239	COLEC11	-1*Primed
P2RX2	-1.92876	-0.460369	14.8702	0.00011517	0.00327831	P2RX2	-1*Primed
DGKG	3.94007	-1.13158	14.8431	0.000116836	0.00332075	DGKG	-1*Primed
LOC102723828	-3.3155	-2.73957	14.8355	0.000117307	0.00332918	LOC102723828	-1*Primed
FGFRL1	-1.41977	5.36411	14.8239	0.00011803	0.0033447	FGFRL1	-1*Primed
MEG8	6.44577	-0.758003	14.8053	0.000119199	0.00337282	MEG8	-1*Primed
PNRC1	-1.33635	4.48175	14.8024	0.000119383	0.003373	PNRC1	-1*Primed
NOS2	1.96431	0.568107	14.789	0.000120236	0.00339209	NOS2	-1*Primed
TRPV6	2.02047	-0.565307	14.7828	0.00012063	0.00339817	TRPV6	-1*Primed
MLLT6	-1.42158	4.99448	14.7575	0.000122262	0.00343906	MLLT6	-1*Primed
MRC2	-1.23762	8.46287	14.7427	0.000123222	0.00346093	MRC2	-1*Primed
S100A14	1.89486	1.18688	14.7283	0.000124167	0.00348235	S100A14	-1*Primed
FAM24B-CUZD1	3.51116	1.95581	14.7177	0.000124866	0.00349468	FAM24B-CUZD1	-1*Primed
LRRC61	-2.49478	2.93565	14.7161	0.000124974	0.00349468	LRRC61	-1*Primed
HMX2	1.66119	3.86426	14.7033	0.000125823	0.00351327	HMX2	-1*Primed
ACTG2	2.00209	4.76492	14.6966	0.000126273	0.00352067	ACTG2	-1*Primed
RYR2	-1.78065	2.7988	14.6934	0.000126491	0.00352109	RYR2	-1*Primed
ARHGAP31	-1.17564	4.4853	14.6896	0.000126746	0.00352109	ARHGAP31	-1*Primed
GALNT9	3.73825	-0.958943	14.6881	0.000126843	0.00352109	GALNT9	-1*Primed
MIR205	-3.35037	-0.194127	14.6828	0.000127199	0.00352585	MIR205	-1*Primed
BIK	-1.88629	2.1321	14.6713	0.000127977	0.00353717	BIK	-1*Primed
C9orf129	-2.6437	0.940164	14.6713	0.000127979	0.00353717	C9orf129	-1*Primed
EFNA2	-1.31223	2.59781	14.6329	0.000130615	0.00360478	EFNA2	-1*Primed
SLC44A5	1.77032	0.804102	14.6279	0.000130965	0.0036092	SLC44A5	-1*Primed
UAP1L1	-2.54676	5.29879	14.6177	0.000131669	0.00361931	UAP1L1	-1*Primed
ADGRF3	3.33743	-2.11364	14.6171	0.000131711	0.00361931	ADGRF3	-1*Primed
SOHLH2	-1.43693	2.60456	14.6046	0.000132594	0.00363422	SOHLH2	-1*Primed
PRUNE2	2.29225	3.67694	14.604	0.000132636	0.00363422	PRUNE2	-1*Primed
ASGR2	5.96937	-2.65964	14.5879	0.000133767	0.00365996	ASGR2	-1*Primed
ESPNL	2.21893	1.8944	14.5513	0.000136394	0.00372646	ESPNL	-1*Primed
FAM53B	-0.974502	5.17224	14.51	0.00013942	0.0038037	FAM53B	-1*Primed
DOK6	-3.08765	0.504843	14.5056	0.000139741	0.00380698	DOK6	-1*Primed
OAT	-1.1031	7.11904	14.4869	0.000141137	0.00383954	OAT	-1*Primed
EDIL3	-1.95235	6.79988	14.4104	0.00014699	0.00399305	EDIL3	-1*Primed
EMILIN2	-1.60739	3.61673	14.4047	0.000147435	0.00399943	EMILIN2	-1*Primed
KCNK10	2.05741	-0.370004	14.3885	0.000148706	0.00402819	KCNK10	-1*Primed
OGFR	-0.982227	5.46446	14.378	0.000149542	0.00404508	OGFR	-1*Primed
CTSB	-1.28344	8.80474	14.3728	0.00014995	0.00405035	CTSB	-1*Primed
LINC00960	1.8433	2.64755	14.3659	0.0001505	0.00405945	LINC00960	-1*Primed
ANKRD30BL	-6.5887	-2.49664	14.3463	0.00015208	0.00409534	ANKRD30BL	-1*Primed
NTSR1	2.81953	0.615547	14.344	0.000152261	0.00409534	NTSR1	-1*Primed
DGKQ	-1.1114	4.1723	14.3351	0.000152986	0.00410905	DGKQ	-1*Primed
TLE3	-1.13621	6.25375	14.3183	0.000154353	0.00413993	TLE3	-1*Primed
KCNJ4	-1.79006	0.946923	14.3124	0.000154839	0.00414713	KCNJ4	-1*Primed
HSPA1A	-1.1038	4.08011	14.2983	0.000156002	0.00417239	HSPA1A	-1*Primed
GRM3	1.89339	1.5655	14.2543	0.0001597	0.00426531	GRM3	-1*Primed
OPRK1	-2.37643	-1.29159	14.2508	0.000159995	0.00426721	OPRK1	-1*Primed
NKAPL	-5.15723	-1.98948	14.2463	0.000160376	0.0042714	NKAPL	-1*Primed
LINC01194	-4.19266	-2.04892	14.2428	0.000160678	0.00427344	LINC01194	-1*Primed
LTR7Y:ERV1:LTR	-1.84587	4.97855	14.2335	0.000161474	0.00428862	LTR7Y:ERV1:LTR	-1*Primed
RAI1	-2.02558	4.46419	14.2272	0.000162009	0.00429267	RAI1	-1*Primed
FMN1	-1.82551	2.63206	14.2264	0.000162077	0.00429267	FMN1	-1*Primed
TTYH1	-1.00075	4.85071	14.2038	0.00016404	0.00433864	TTYH1	-1*Primed
ABI3	3.59628	0.864998	14.1542	0.000168419	0.00444826	ABI3	-1*Primed
DENND2D	-2.58179	0.277921	14.1489	0.000168898	0.00445475	DENND2D	-1*Primed
STAG3L1	1.57972	0.651479	14.1213	0.00017139	0.00451421	STAG3L1	-1*Primed
JUN	-2.49866	6.21107	14.1141	0.000172046	0.00452525	JUN	-1*Primed
SLA2	2.87752	-1.83907	14.1079	0.000172615	0.00452835	SLA2	-1*Primed
SPON1	-1.56995	2.2882	14.1077	0.00017264	0.00452835	SPON1	-1*Primed
PRPH	-2.95186	-0.0496859	14.0954	0.000173766	0.00455161	PRPH	-1*Primed
NLRC5	1.69808	2.16218	14.0871	0.000174534	0.00455997	NLRC5	-1*Primed
HDGFL1	-5.51784	0.378729	14.0868	0.000174564	0.00455997	HDGFL1	-1*Primed
CENPE	1.00528	5.59161	14.0766	0.000175511	0.00457845	CENPE	-1*Primed
HPCAL1	-1.09764	4.27935	14.074	0.000175757	0.00457858	HPCAL1	-1*Primed
SAMHD1	-1.24387	5.62942	14.0704	0.000176095	0.00458111	SAMHD1	-1*Primed
SMAD7	-1.56971	5.0357	14.0559	0.000177458	0.00461029	SMAD7	-1*Primed
LRRC37A3	1.7006	0.816563	14.0245	0.000180444	0.00468145	LRRC37A3	-1*Primed
GPR50	-2.37903	1.22447	13.9869	0.000184089	0.00476954	GPR50	-1*Primed
APOL6	4.79048	0.771208	13.9793	0.000184836	0.00478239	APOL6	-1*Primed
SPIB	4.0541	2.24723	13.9405	0.00018869	0.00487389	SPIB	-1*Primed
PLCE1	3.19123	2.11551	13.9385	0.000188885	0.00487389	PLCE1	-1*Primed
FOXD3-AS1	-1.02874	6.34446	13.9315	0.000189594	0.00488559	FOXD3-AS1	-1*Primed
THPO	3.38975	-1.49898	13.9118	0.000191589	0.0049303	THPO	-1*Primed
KLHL34	-4.75653	-1.65801	13.8734	0.000195546	0.00502535	KLHL34	-1*Primed
GDA	-4.92975	-0.044621	13.8193	0.000201258	0.00516518	GDA	-1*Primed
SLIT2	2.48801	5.22248	13.8048	0.000202814	0.00519811	SLIT2	-1*Primed
FOXC2	-3.15501	3.27664	13.7703	0.000206576	0.0052874	FOXC2	-1*Primed
TNS2	1.74525	4.1393	13.7502	0.000208801	0.00533718	TNS2	-1*Primed
EHBP1	0.970609	5.42746	13.7468	0.000209173	0.00533952	EHBP1	-1*Primed
SLC15A3	1.42228	3.21243	13.729	0.000211164	0.00538313	SLC15A3	-1*Primed
ARHGAP24	-1.98669	1.66876	13.7215	0.00021201	0.00539747	ARHGAP24	-1*Primed
CCL28	-2.98821	0.357778	13.7053	0.000213853	0.00543712	CCL28	-1*Primed
SEMA6A-AS1	-1.87934	-0.0753638	13.6959	0.000214924	0.00545707	SEMA6A-AS1	-1*Primed
DNAJA4	-1.46745	3.16222	13.6719	0.000217683	0.00551977	DNAJA4	-1*Primed
HCN2	-1.55789	3.34208	13.663	0.000218721	0.0055387	HCN2	-1*Primed
TNNI1	3.0288	-1.25641	13.6433	0.000221024	0.00558959	TNNI1	-1*Primed
POU5F1B	-1.38454	3.56951	13.6337	0.000222156	0.00561076	POU5F1B	-1*Primed
RBPJ	-0.987795	7.18677	13.6272	0.000222927	0.00562279	RBPJ	-1*Primed
CHMP4C	-1.75639	2.72524	13.6226	0.000223479	0.00562425	CHMP4C	-1*Primed
FBXW4P1	-2.82037	-0.27546	13.6218	0.000223576	0.00562425	FBXW4P1	-1*Primed
CRYL1	-1.53289	1.8433	13.6048	0.000225602	0.00566773	CRYL1	-1*Primed
CHGB	1.80928	1.60606	13.5889	0.000227528	0.00570609	CHGB	-1*Primed
HNF1B	3.20953	-1.84026	13.5872	0.000227728	0.00570609	HNF1B	-1*Primed
BCAT2	0.863475	4.89112	13.5609	0.000230942	0.00577901	BCAT2	-1*Primed
KCNMA1	1.5954	5.81587	13.5576	0.000231348	0.00578158	KCNMA1	-1*Primed
AMH	2.03036	1.32023	13.5462	0.000232765	0.00580935	AMH	-1*Primed
NRG3	-1.69076	1.18387	13.5428	0.000233182	0.00581216	NRG3	-1*Primed
GDF3	-1.68028	4.77762	13.5398	0.000233551	0.00581375	GDF3	-1*Primed
ACTG1	-0.927541	12.2366	13.5296	0.000234831	0.00583798	ACTG1	-1*Primed
APLP2	-0.939012	9.17314	13.5097	0.00023733	0.00589241	APLP2	-1*Primed
TNFRSF11A	1.93962	2.39312	13.5031	0.000238167	0.00590548	TNFRSF11A	-1*Primed
JPH2	1.96507	1.49896	13.4737	0.000241935	0.00598466	JPH2	-1*Primed
PHLDA2	-1.7992	4.16257	13.4733	0.000241989	0.00598466	PHLDA2	-1*Primed
PLBD1	-1.1282	5.59062	13.4602	0.000243674	0.00601853	PLBD1	-1*Primed
TGM2	1.73385	4.70038	13.4124	0.000249971	0.00616606	TGM2	-1*Primed
SCUBE2	-2.01966	4.28324	13.409	0.000250425	0.00616926	SCUBE2	-1*Primed
FOXI3	-1.49951	2.05011	13.3985	0.000251821	0.00619563	FOXI3	-1*Primed
TAC1	2.56282	-0.0162739	13.3689	0.000255832	0.00628619	TAC1	-1*Primed
F11	-2.68016	-1.55558	13.3636	0.000256551	0.00629131	F11	-1*Primed
CD4	1.62872	1.21289	13.3625	0.000256701	0.00629131	CD4	-1*Primed
ETV4	-0.967521	7.17365	13.3559	0.000257604	0.00630534	ETV4	-1*Primed
CAV2	-1.61695	4.42991	13.351	0.000258285	0.00631156	CAV2	-1*Primed
SLA	1.56279	0.798353	13.3493	0.000258521	0.00631156	SLA	-1*Primed
HBE1	-3.33625	-2.66505	13.3412	0.000259644	0.00632887	HBE1	-1*Primed
MID2	-1.7495	2.31975	13.3393	0.000259895	0.00632887	MID2	-1*Primed
CLU	-0.843491	7.70325	13.3238	0.000262053	0.0063684	CLU	-1*Primed
MSMO1	-1.33062	7.2381	13.3229	0.000262187	0.0063684	MSMO1	-1*Primed
HLA-DQA1	4.01114	-2.81134	13.3185	0.000262802	0.00637522	HLA-DQA1	-1*Primed
NKAIN4	-1.79881	2.10154	13.2747	0.000269013	0.00651757	NKAIN4	-1*Primed
CCIN	5.70991	-0.287763	13.27	0.000269687	0.0065256	CCIN	-1*Primed
SPATA45	2.72244	-1.92072	13.2628	0.000270721	0.0065423	SPATA45	-1*Primed
FBLN1	-1.20668	7.63235	13.2458	0.000273192	0.00659367	FBLN1	-1*Primed
ARID5B	-1.69612	4.5025	13.2323	0.000275166	0.00663156	ARID5B	-1*Primed
SPRY2	-1.05069	5.31133	13.2303	0.000275459	0.00663156	SPRY2	-1*Primed
ADCYAP1R1	1.53704	3.56282	13.2234	0.000276473	0.00664756	ADCYAP1R1	-1*Primed
RELB	1.50483	3.29026	13.201	0.000279792	0.0067189	RELB	-1*Primed
RPS14P3	-1.52546	2.69698	13.1913	0.000281247	0.00674532	RPS14P3	-1*Primed
KLF4	-2.49212	6.23702	13.1872	0.00028187	0.00675177	KLF4	-1*Primed
UCP3	2.77963	-0.978227	13.1747	0.000283751	0.00678827	UCP3	-1*Primed
FAM212A	2.13416	1.48625	13.1533	0.000287007	0.00685756	FAM212A	-1*Primed
ADAMTS8	1.12179	4.16132	13.1501	0.000287505	0.00686086	ADAMTS8	-1*Primed
AK3	-1.18163	4.98401	13.1334	0.000290083	0.0069137	AK3	-1*Primed
LOC729966	2.93851	-2.08171	13.1243	0.000291489	0.00693853	LOC729966	-1*Primed
FBP1	-1.33549	3.90091	13.1132	0.000293224	0.00697111	FBP1	-1*Primed
INPP5F	-0.872461	7.62481	13.0972	0.000295742	0.00701471	INPP5F	-1*Primed
MEDAG	1.74993	1.8082	13.0968	0.000295794	0.00701471	MEDAG	-1*Primed
PDLIM1	-1.31512	7.31347	13.0925	0.000296473	0.00702206	PDLIM1	-1*Primed
S100A4	1.23027	5.3034	13.0819	0.000298165	0.00704691	S100A4	-1*Primed
RALYL	-3.82153	-2.98401	13.0808	0.000298345	0.00704691	RALYL	-1*Primed
MGAT4C	1.6753	1.1128	13.079	0.000298632	0.00704691	MGAT4C	-1*Primed
ECSCR	1.58264	0.127033	13.0668	0.000300577	0.00708403	ECSCR	-1*Primed
SH3PXD2A	1.02112	5.98381	13.0613	0.000301461	0.00709608	SH3PXD2A	-1*Primed
LINC00261	6.92001	-1.86295	13.0317	0.000306262	0.00720018	LINC00261	-1*Primed
DUSP27	4.75371	-2.24878	13.0266	0.000307097	0.0072109	DUSP27	-1*Primed
CDK6	-1.60007	5.86802	13.0178	0.00030854	0.00723587	CDK6	-1*Primed
MMP11	-1.03171	3.98268	12.9982	0.000311795	0.00730322	MMP11	-1*Primed
ERP27	-3.03022	-2.2327	12.9893	0.000313269	0.00732872	ERP27	-1*Primed
LRRC55	2.65205	0.264751	12.9791	0.000314995	0.00736006	LRRC55	-1*Primed
AGPAT3	-1.85618	4.83342	12.9582	0.000318525	0.00743341	AGPAT3	-1*Primed
PPFIBP1	1.68863	5.50394	12.9276	0.000323769	0.00754656	PPFIBP1	-1*Primed
NPAS3	-2.97946	0.749287	12.9175	0.000325518	0.00757298	NPAS3	-1*Primed
CLIC3	5.44288	1.16666	12.9162	0.000325748	0.00757298	CLIC3	-1*Primed
KCNH3	1.93743	-1.0942	12.9122	0.000326453	0.00757298	KCNH3	-1*Primed
CHRNB2	2.38552	2.00896	12.9119	0.000326494	0.00757298	CHRNB2	-1*Primed
F13A1	2.60753	-1.06176	12.8892	0.000330482	0.00765618	F13A1	-1*Primed
FOXL2	-1.93168	0.268471	12.8843	0.000331349	0.00766692	FOXL2	-1*Primed
TM4SF18	1.75942	1.13987	12.8794	0.000332224	0.00767785	TM4SF18	-1*Primed
AGMO	-2.43683	0.588672	12.873	0.000333365	0.00769488	AGMO	-1*Primed
C1QTNF4	-1.3247	2.17096	12.8496	0.000337556	0.00778219	C1QTNF4	-1*Primed
NPW	-2.20048	2.79427	12.8429	0.000338769	0.0078007	NPW	-1*Primed
RRN3P1	1.44475	1.45807	12.8343	0.000340328	0.00781891	RRN3P1	-1*Primed
LINC01310	5.47909	-2.87284	12.834	0.000340381	0.00781891	LINC01310	-1*Primed
SYN1	1.83957	2.54563	12.822	0.00034256	0.00785356	SYN1	-1*Primed
TMEM119	4.13631	3.84198	12.8212	0.000342714	0.00785356	TMEM119	-1*Primed
CYGB	-1.62394	1.98691	12.8125	0.000344311	0.00788067	CYGB	-1*Primed
F12	-1.81332	2.8612	12.7845	0.00034951	0.00799006	F12	-1*Primed
LUZP2	-2.65097	-0.125662	12.7728	0.0003517	0.00803048	LUZP2	-1*Primed
ADAM28	2.20713	-1.07344	12.7501	0.000355982	0.00811853	ADAM28	-1*Primed
CERS4	-1.02493	6.5022	12.746	0.000356773	0.00812683	CERS4	-1*Primed
AluYc5:Alu:SINE	-5.40512	-2.33792	12.7308	0.000359684	0.00817452	AluYc5:Alu:SINE	-1*Primed
MIR205HG	-3.59764	3.11869	12.7306	0.000359725	0.00817452	MIR205HG	-1*Primed
TEX40	-2.81078	0.0762896	12.7215	0.000361475	0.00820449	TEX40	-1*Primed
CCDC169-SOHLH2	-1.34865	3.00076	12.7151	0.000362706	0.00822132	CCDC169-SOHLH2	-1*Primed
MAFB	-2.90134	3.4797	12.7132	0.00036308	0.00822132	MAFB	-1*Primed
GJD3	2.01054	0.0420543	12.7056	0.000364568	0.00824224	GJD3	-1*Primed
SCUBE3	-1.57637	6.39797	12.704	0.000364869	0.00824224	SCUBE3	-1*Primed
ENPEP	2.66022	-0.543241	12.697	0.000366244	0.00825738	ENPEP	-1*Primed
ALPPL2	-3.78935	7.6183	12.6962	0.000366407	0.00825738	ALPPL2	-1*Primed
KLK4	5.75137	-2.84307	12.6901	0.00036759	0.00827426	KLK4	-1*Primed
NELL1	-3.47537	0.617498	12.671	0.000371373	0.00834953	NELL1	-1*Primed
STAMBPL1	1.63192	2.39588	12.6616	0.00037325	0.00837345	STAMBPL1	-1*Primed
TOR4A	1.15258	4.59917	12.6612	0.000373316	0.00837345	TOR4A	-1*Primed
UBE2Q2	-0.899221	5.01848	12.6399	0.000377607	0.00845973	UBE2Q2	-1*Primed
BDKRB1	5.31827	2.44443	12.6352	0.000378549	0.00847086	BDKRB1	-1*Primed
MYO7A	1.41838	1.09623	12.6305	0.000379499	0.00848216	MYO7A	-1*Primed
EPHA6	2.45004	0.146661	12.6168	0.000382305	0.00853347	EPHA6	-1*Primed
ISG20	1.80203	0.562072	12.6149	0.000382691	0.00853347	ISG20	-1*Primed
NPB	-1.8099	-0.511329	12.6104	0.000383599	0.00854372	NPB	-1*Primed
TFRC	1.38274	6.89957	12.5877	0.000388286	0.00863801	TFRC	-1*Primed
GRIN1	-2.22786	0.49966	12.577	0.000390526	0.0086777	GRIN1	-1*Primed
AMFR	-0.936726	5.99696	12.5743	0.000391078	0.00867985	AMFR	-1*Primed
WIPF1	1.12486	3.75211	12.5682	0.000392372	0.00869247	WIPF1	-1*Primed
ADRA1D	3.50473	1.41599	12.5673	0.00039256	0.00869247	ADRA1D	-1*Primed
LOC729732	-1.658	0.0385268	12.54	0.000398341	0.00881023	LOC729732	-1*Primed
SPR	1.19671	3.39972	12.5329	0.000399854	0.00883344	SPR	-1*Primed
CNIH3	-1.15919	3.01129	12.5088	0.000405038	0.0089376	CNIH3	-1*Primed
FCGR2A	2.94286	-1.88496	12.496	0.000407815	0.00898845	FCGR2A	-1*Primed
BMP1	-1.48455	6.18592	12.4763	0.000412138	0.00907322	BMP1	-1*Primed
MAN2B2	-1.09345	5.13155	12.458	0.000416209	0.00915227	MAN2B2	-1*Primed
SPRED3	1.57485	3.00115	12.4526	0.000417406	0.00916801	SPRED3	-1*Primed
SHISA3	-1.78905	2.01918	12.442	0.000419788	0.00920971	SHISA3	-1*Primed
AFF1	-1.01304	5.70148	12.4249	0.000423652	0.00928377	AFF1	-1*Primed
ERVH48-1	-2.11317	6.08524	12.4182	0.000425163	0.00930618	ERVH48-1	-1*Primed
COL24A1	2.06703	0.393426	12.406	0.000427967	0.0093568	COL24A1	-1*Primed
HIST1H3C	-6.25641	-2.28921	12.3982	0.000429743	0.00938485	HIST1H3C	-1*Primed
C1orf94	2.03474	1.97902	12.3941	0.000430689	0.00939473	C1orf94	-1*Primed
UNC45B	3.36488	-2.18504	12.376	0.000434897	0.00947568	UNC45B	-1*Primed
SLC47A1	-1.33114	5.23873	12.3613	0.000438333	0.00953473	SLC47A1	-1*Primed
EGFL7	-0.89818	5.51107	12.3601	0.000438609	0.00953473	EGFL7	-1*Primed
SERHL	-2.08153	-0.155771	12.3417	0.000442958	0.0096183	SERHL	-1*Primed
C3P1	3.70255	-2.8546	12.3129	0.000449827	0.00975632	C3P1	-1*Primed
IDO1	2.30894	3.00988	12.3095	0.000450662	0.00975991	IDO1	-1*Primed
GRM1	2.84247	-2.14696	12.308	0.000451017	0.00975991	GRM1	-1*Primed
MAB21L2	-5.60215	1.27914	12.3039	0.000452002	0.00976515	MAB21L2	-1*Primed
C16orf45	1.16517	4.39215	12.3016	0.000452559	0.00976515	C16orf45	-1*Primed
SCARF2	-1.00248	5.2799	12.3007	0.000452798	0.00976515	SCARF2	-1*Primed
GUSBP5	-3.35248	-1.0197	12.2319	0.0004698	0.0101204	GUSBP5	-1*Primed
MIR6084	-1.6339	0.891738	12.2152	0.000474027	0.0101984	MIR6084	-1*Primed
IER3	-1.85909	6.13992	12.2133	0.000474492	0.0101984	IER3	-1*Primed
LINC00504	3.74044	-2.39177	12.1959	0.00047894	0.0102824	LINC00504	-1*Primed
LURAP1L	-2.94766	0.981901	12.1912	0.000480153	0.0102968	LURAP1L	-1*Primed
SYP	1.57792	2.49519	12.1848	0.000481799	0.0103205	SYP	-1*Primed
GJB2	-2.58777	-1.75971	12.1786	0.000483414	0.0103434	GJB2	-1*Primed
VIM	-1.10024	10.5361	12.1757	0.000484163	0.0103478	VIM	-1*Primed
GPR37L1	2.68807	-1.6646	12.1068	0.000502381	0.0107188	GPR37L1	-1*Primed
TNNT2	2.15271	2.59111	12.1058	0.000502644	0.0107188	TNNT2	-1*Primed
ZNF878	-1.6017	2.20275	12.0877	0.000507564	0.0108116	ZNF878	-1*Primed
BAMBI	-1.13806	4.45264	12.0476	0.000518596	0.011033	BAMBI	-1*Primed
RTN4RL1	-3.60505	0.104108	12.0457	0.000519119	0.011033	RTN4RL1	-1*Primed
CHMP1A	1.00146	6.07044	12.0417	0.000520226	0.0110442	CHMP1A	-1*Primed
MGST3	-0.826871	6.33999	12.0115	0.000528728	0.0112122	MGST3	-1*Primed
UBALD2	-1.39489	4.95585	12.0008	0.000531779	0.0112467	UBALD2	-1*Primed
PSMB8-AS1	1.64158	-0.652457	11.9997	0.000532097	0.0112467	PSMB8-AS1	-1*Primed
MAP3K8	-1.72024	2.49555	11.9964	0.000533045	0.0112467	MAP3K8	-1*Primed
SORBS2	-1.41115	4.12867	11.9961	0.000533108	0.0112467	SORBS2	-1*Primed
RSPH4A	3.6734	-1.33981	11.9954	0.000533307	0.0112467	RSPH4A	-1*Primed
STAB2	4.11919	-2.2885	11.9927	0.000534097	0.0112509	STAB2	-1*Primed
NOTUM	-4.80641	-0.697999	11.9753	0.000539092	0.0113436	NOTUM	-1*Primed
GUCY1B3	-1.42219	1.78214	11.9679	0.000541249	0.0113764	GUCY1B3	-1*Primed
BTK	2.0637	0.0466059	11.9646	0.000542216	0.0113842	BTK	-1*Primed
JUND	-1.21763	7.20406	11.9604	0.00054344	0.0113864	JUND	-1*Primed
CAPN13	1.63703	1.5715	11.9601	0.000543518	0.0113864	CAPN13	-1*Primed
PCDHA5	-2.30634	-1.83366	11.9491	0.000546736	0.0114286	PCDHA5	-1*Primed
STEAP3	1.13503	5.55243	11.949	0.00054677	0.0114286	STEAP3	-1*Primed
ITGB7	2.62096	-1.64288	11.9471	0.000547334	0.0114286	ITGB7	-1*Primed
GS1-24F4.2	3.03484	-2.77752	11.9427	0.000548611	0.0114427	GS1-24F4.2	-1*Primed
HEG1	-1.4084	5.16526	11.9304	0.000552255	0.0115061	HEG1	-1*Primed
ANXA4	1.05364	4.77851	11.923	0.000554454	0.0115393	ANXA4	-1*Primed
FOXI2	-2.22526	-0.498663	11.9145	0.000556984	0.0115793	FOXI2	-1*Primed
PROK2	2.10155	-0.165678	11.8775	0.000568164	0.0117899	PROK2	-1*Primed
ZAN	3.64921	-1.27231	11.875	0.000568935	0.0117899	ZAN	-1*Primed
GAS6-AS1	-5.2212	-0.399258	11.8747	0.000569029	0.0117899	GAS6-AS1	-1*Primed
RAC2	1.32944	3.99584	11.8728	0.000569589	0.0117899	RAC2	-1*Primed
AIPL1	2.4633	-0.710739	11.866	0.000571676	0.0118202	AIPL1	-1*Primed
C6orf118	6.02716	-2.97547	11.8508	0.000576357	0.0119041	C6orf118	-1*Primed
GABARAPL1	-0.813983	6.57539	11.8468	0.000577591	0.0119167	GABARAPL1	-1*Primed
ALPK2	2.95369	5.11682	11.8439	0.000578519	0.0119229	ALPK2	-1*Primed
SIRPA	-0.845363	5.41084	11.83	0.000582848	0.0119991	SIRPA	-1*Primed
LOC101927230	4.66286	-2.00211	11.8138	0.000587937	0.0120908	LOC101927230	-1*Primed
SORCS3	1.84197	0.225306	11.8005	0.000592134	0.012164	SORCS3	-1*Primed
NEU1	-1.03575	6.01489	11.7977	0.00059303	0.0121676	NEU1	-1*Primed
SOX15	-2.16835	4.38796	11.796	0.00059359	0.0121676	SOX15	-1*Primed
NPHS1	1.67855	-0.174557	11.7924	0.000594727	0.0121778	NPHS1	-1*Primed
DPY19L2P1	5.71522	-1.53578	11.7718	0.000601361	0.0123004	DPY19L2P1	-1*Primed
SEMA4A	-1.32899	2.88101	11.7609	0.000604894	0.0123594	SEMA4A	-1*Primed
AFP	4.6828	0.524117	11.7475	0.000609234	0.0124348	AFP	-1*Primed
RBFOX3	0.9851	3.91304	11.734	0.000613682	0.0125121	RBFOX3	-1*Primed
FAM24B	-6.23107	-1.43543	11.7286	0.00061548	0.012528	FAM24B	-1*Primed
TMEM184B	-0.841148	6.84083	11.7277	0.000615775	0.012528	TMEM184B	-1*Primed
LRRC3B	-1.85765	1.076	11.717	0.00061933	0.0125869	LRRC3B	-1*Primed
RND3	-0.936189	6.3839	11.707	0.000622671	0.0126413	RND3	-1*Primed
EHHADH	1.74387	1.90535	11.6809	0.000631447	0.0128058	EHHADH	-1*Primed
MFAP3L	-1.47463	3.11891	11.6553	0.000640202	0.0129656	MFAP3L	-1*Primed
GFI1	3.66871	-2.31587	11.6521	0.000641313	0.0129656	GFI1	-1*Primed
BEX1	1.91243	4.95943	11.6492	0.000642319	0.0129656	BEX1	-1*Primed
ARL11	2.1706	0.261189	11.6483	0.0006426	0.0129656	ARL11	-1*Primed
POSTN	1.8383	8.44506	11.648	0.000642733	0.0129656	POSTN	-1*Primed
FAM184B	6.75248	-1.6557	11.6447	0.000643858	0.0129746	FAM184B	-1*Primed
MYO1A	2.54008	-2.04947	11.637	0.000646521	0.0130145	MYO1A	-1*Primed
LOC100128164	3.31386	-2.18296	11.6256	0.000650509	0.0130809	LOC100128164	-1*Primed
BDKRB2	2.36773	2.27474	11.6081	0.000656635	0.0131902	BDKRB2	-1*Primed
SLC19A3	1.32762	2.26202	11.5824	0.000665782	0.0133598	SLC19A3	-1*Primed
NPSR1-AS1	-5.34222	-2.62741	11.5697	0.000670351	0.0134374	NPSR1-AS1	-1*Primed
AKR1C3	1.34198	1.88039	11.5654	0.000671899	0.0134542	AKR1C3	-1*Primed
SLC16A3	-2.67781	7.60213	11.4999	0.000696002	0.0139222	SLC16A3	-1*Primed
KIFC2	-1.01332	3.98418	11.4976	0.000696855	0.0139247	KIFC2	-1*Primed
WNT7B	-2.578	2.35269	11.4773	0.00070453	0.0140633	WNT7B	-1*Primed
MMEL1	4.87816	-1.75927	11.4678	0.000708122	0.0141202	MMEL1	-1*Primed
FAM86EP	1.68142	1.9999	11.4623	0.00071021	0.014147	FAM86EP	-1*Primed
LINC00668	-3.70655	-1.18438	11.4598	0.000711161	0.0141511	LINC00668	-1*Primed
CPEB3	-1.8287	0.754786	11.4489	0.000715345	0.0142195	CPEB3	-1*Primed
PHLPP2	-1.16949	4.88705	11.4358	0.000720432	0.0142979	PHLPP2	-1*Primed
LOC153684	-5.52055	-1.97114	11.4349	0.000720789	0.0142979	LOC153684	-1*Primed
SOWAHB	-1.93448	-0.373639	11.4286	0.000723208	0.014331	SOWAHB	-1*Primed
SULT1C2	2.01308	-0.0804736	11.4207	0.000726298	0.0143574	SULT1C2	-1*Primed
RAB36	1.45452	1.5368	11.4201	0.000726537	0.0143574	RAB36	-1*Primed
HRK	-1.74322	1.69505	11.4185	0.000727172	0.0143574	HRK	-1*Primed
CXCL1	6.52632	-0.198751	11.4175	0.00072756	0.0143574	CXCL1	-1*Primed
CR2	1.55247	1.75974	11.3795	0.000742585	0.0146388	CR2	-1*Primed
ADAMTS2	-1.42209	5.13866	11.3731	0.000745171	0.0146746	ADAMTS2	-1*Primed
MDK	-1.20993	9.09072	11.3651	0.000748361	0.0147222	MDK	-1*Primed
MLEC	-0.841495	8.69871	11.362	0.000749639	0.0147315	MLEC	-1*Primed
MYLPF	2.0119	1.36537	11.3601	0.000750385	0.0147315	MYLPF	-1*Primed
CDKN1C	-2.47989	4.25098	11.3561	0.000752026	0.0147485	CDKN1C	-1*Primed
NR4A3	-2.70772	-1.49681	11.3282	0.00076339	0.014956	NR4A3	-1*Primed
DMGDH	4.96932	-1.66555	11.3238	0.000765218	0.0149764	DMGDH	-1*Primed
MINA	1.49266	3.85817	11.3154	0.000768662	0.0150284	MINA	-1*Primed
FBXO2	-1.04602	4.97726	11.3107	0.00077063	0.0150514	FBXO2	-1*Primed
MYL7	2.3289	0.644714	11.3082	0.000771674	0.0150563	MYL7	-1*Primed
USP51	-1.82033	1.63348	11.3054	0.000772817	0.0150632	USP51	-1*Primed
GLYATL1	1.293	2.01526	11.3015	0.000774431	0.0150792	GLYATL1	-1*Primed
IRF7	-1.4194	3.42831	11.2956	0.000776923	0.0151123	IRF7	-1*Primed
RASD2	1.30571	1.33228	11.2904	0.000779077	0.0151208	RASD2	-1*Primed
FAM129A	2.20325	4.3452	11.2899	0.000779279	0.0151208	FAM129A	-1*Primed
SPTLC3	1.70903	0.611293	11.2888	0.000779742	0.0151208	SPTLC3	-1*Primed
DCX	1.60803	0.924407	11.2813	0.0007829	0.015133	DCX	-1*Primed
GRINA	-0.768977	6.98065	11.2809	0.000783068	0.015133	GRINA	-1*Primed
MAP1LC3A	-1.42402	3.30911	11.2808	0.000783148	0.015133	MAP1LC3A	-1*Primed
BEND6	2.06755	1.7037	11.2798	0.000783551	0.015133	BEND6	-1*Primed
PSORS1C2	1.43962	1.19699	11.2717	0.000786972	0.0151837	PSORS1C2	-1*Primed
PDE3B	1.28877	3.40617	11.2581	0.000792782	0.0152803	PDE3B	-1*Primed
LIX1	3.80688	-1.36418	11.2481	0.000797049	0.015347	LIX1	-1*Primed
SUSD4	1.46685	1.84312	11.2429	0.000799289	0.0153746	SUSD4	-1*Primed
TRIM50	3.72041	-2.5688	11.227	0.000806157	0.0154911	TRIM50	-1*Primed
C22orf46	1.57417	3.71327	11.2187	0.000809755	0.0155445	C22orf46	-1*Primed
PTPRB	-3.13189	2.29276	11.1969	0.000819356	0.015713	PTPRB	-1*Primed
CALY	-1.99061	0.634988	11.1416	0.000844125	0.0161717	CALY	-1*Primed
PPP4R4	1.3111	2.60987	11.1375	0.000845979	0.0161909	PPP4R4	-1*Primed
ALPK3	1.68697	4.19558	11.1351	0.000847107	0.0161962	ALPK3	-1*Primed
PAM	0.937631	6.80005	11.1303	0.000849285	0.0162216	PAM	-1*Primed
NBAT1	2.21663	-0.850485	11.1253	0.000851575	0.016249	NBAT1	-1*Primed
FSIP1	2.37185	-0.720109	11.1157	0.000856013	0.0163174	FSIP1	-1*Primed
ZEB2	3.00373	2.86584	11.1106	0.000858347	0.0163455	ZEB2	-1*Primed
FLJ37035	1.92679	-0.710156	11.1042	0.000861315	0.0163856	FLJ37035	-1*Primed
MUC3A	-1.22998	4.70094	11.0725	0.000876172	0.0166516	MUC3A	-1*Primed
SYCP2	2.29012	-0.957342	11.0659	0.000879292	0.0166943	SYCP2	-1*Primed
LOC101928295	-5.51727	-3.09303	11.0625	0.000880897	0.0167081	LOC101928295	-1*Primed
FAM219A	-0.965867	4.37482	11.0376	0.000892843	0.0169178	FAM219A	-1*Primed
LRRN2	1.25901	2.77479	11.0334	0.000894855	0.0169391	LRRN2	-1*Primed
WNT10B	-2.08938	1.76857	11.0315	0.000895783	0.0169398	WNT10B	-1*Primed
PLA2G10	-2.7029	-0.613579	11.0288	0.000897056	0.0169471	PLA2G10	-1*Primed
EFEMP1	-0.914333	5.09149	11.0261	0.000898391	0.0169555	EFEMP1	-1*Primed
IER5L	-3.1442	4.17607	11.0185	0.000902068	0.017008	IER5L	-1*Primed
RP1L1	2.58352	-1.54154	11.0128	0.000904831	0.0170432	RP1L1	-1*Primed
CGNL1	-0.891399	6.31671	11.0068	0.000907768	0.0170816	CGNL1	-1*Primed
MB21D1	-2.1117	1.20986	11.0009	0.00091069	0.0171197	MB21D1	-1*Primed
LHX2	3.92452	-0.696644	10.9824	0.000919795	0.0172738	LHX2	-1*Primed
BCDIN3D	1.64596	2.04204	10.9793	0.000921356	0.0172861	BCDIN3D	-1*Primed
CDK14	-1.13205	5.12165	10.9763	0.000922854	0.0172971	CDK14	-1*Primed
LINC00707	-3.41662	-0.246283	10.9593	0.000931327	0.0174388	LINC00707	-1*Primed
CDHR1	-1.48243	3.8927	10.9402	0.000941015	0.0175961	CDHR1	-1*Primed
LRRC27	1.18596	2.35028	10.9391	0.000941576	0.0175961	LRRC27	-1*Primed
PLEKHA7	-1.44923	3.36718	10.9372	0.000942503	0.0175962	PLEKHA7	-1*Primed
MIR221	2.28879	-0.924119	10.9175	0.000952588	0.0177336	MIR221	-1*Primed
PCSK1	-2.24876	2.21876	10.9171	0.000952789	0.0177336	PCSK1	-1*Primed
FAM86HP	1.56442	0.344336	10.916	0.000953364	0.0177336	FAM86HP	-1*Primed
DZIP1	0.845244	5.32237	10.9156	0.000953592	0.0177336	DZIP1	-1*Primed
OSGEPL1-AS1	2.70204	-1.75331	10.9032	0.000959982	0.0178351	OSGEPL1-AS1	-1*Primed
ZNF600	-1.19039	3.96306	10.8989	0.000962211	0.0178591	ZNF600	-1*Primed
TPTE2P3	5.78868	-2.78961	10.8858	0.000969067	0.0179688	TPTE2P3	-1*Primed
MYH11	1.75042	-0.170132	10.87	0.000977341	0.0181046	MYH11	-1*Primed
PLEKHG5	-0.869752	5.24052	10.8571	0.000984164	0.0182133	PLEKHG5	-1*Primed
NRXN2	0.906706	3.91536	10.8512	0.000987316	0.0182538	NRXN2	-1*Primed
LINC00310	3.04884	-0.813908	10.8434	0.000991501	0.0183134	LINC00310	-1*Primed
NEDD4	1.20132	3.8303	10.8392	0.000993731	0.0183232	NEDD4	-1*Primed
SNORD19B	1.63203	-0.632149	10.8379	0.000994461	0.0183232	SNORD19B	-1*Primed
ARHGAP23	0.943328	6.32427	10.837	0.000994916	0.0183232	ARHGAP23	-1*Primed
FBN2	-1.24196	7.69572	10.8294	0.000998994	0.0183682	FBN2	-1*Primed
EFNB2	-1.413	5.37096	10.8289	0.000999289	0.0183682	EFNB2	-1*Primed
RALB	-0.897942	5.41001	10.8107	0.00100915	0.0185251	RALB	-1*Primed
CCDC169	-1.45812	1.87523	10.8089	0.00101013	0.0185251	CCDC169	-1*Primed
SYNE3	-5.41884	0.914941	10.8068	0.0010113	0.0185251	SYNE3	-1*Primed
L1ME3A:L1:LINE	-0.802178	5.18461	10.806	0.00101172	0.0185251	L1ME3A:L1:LINE	-1*Primed
KITLG	-1.95691	3.39728	10.802	0.00101388	0.0185469	KITLG	-1*Primed
DIRAS2	-6.09751	-0.736154	10.7977	0.00101628	0.0185729	DIRAS2	-1*Primed
FGF8	-2.27992	0.712547	10.7942	0.00101817	0.0185896	FGF8	-1*Primed
SST1:centr:Satellite	-1.62933	1.49018	10.7904	0.00102027	0.0186066	SST1:centr:Satellite	-1*Primed
S1PR1	-2.12796	1.74315	10.7878	0.00102169	0.0186066	S1PR1	-1*Primed
PGM2L1	-1.0831	5.20431	10.7872	0.00102203	0.0186066	PGM2L1	-1*Primed
TES	-0.883676	6.29045	10.7809	0.00102555	0.0186494	TES	-1*Primed
CD99	-1.17167	6.74971	10.7794	0.00102634	0.0186494	CD99	-1*Primed
VDR	2.00152	1.34089	10.7751	0.00102875	0.018664	VDR	-1*Primed
ANGPTL2	1.64555	3.15427	10.7745	0.0010291	0.018664	ANGPTL2	-1*Primed
CD72	1.27517	1.16745	10.7678	0.00103281	0.0187134	CD72	-1*Primed
FAM210B	-0.838777	4.95294	10.7532	0.00104099	0.0188437	FAM210B	-1*Primed
BHLHA9	-3.18088	-1.77539	10.7427	0.00104691	0.0189328	BHLHA9	-1*Primed
ATF5	1.46777	4.56271	10.7265	0.00105611	0.0190811	ATF5	-1*Primed
ADGRB3	-1.89022	0.479463	10.7192	0.0010603	0.0191348	ADGRB3	-1*Primed
HLF	3.30116	-2.49706	10.7178	0.00106109	0.0191348	HLF	-1*Primed
RD3	2.85097	-2.78861	10.7115	0.00106469	0.0191816	RD3	-1*Primed
IRAK3	2.02275	-0.175629	10.6995	0.00107162	0.0192882	IRAK3	-1*Primed
LIPE	1.0986	2.90269	10.6886	0.00107797	0.0193828	LIPE	-1*Primed
PCDHB15	-1.89632	2.4656	10.687	0.00107892	0.0193828	PCDHB15	-1*Primed
KISS1R	-1.78494	0.356291	10.6803	0.00108282	0.0194347	KISS1R	-1*Primed
KIAA0101	1.13227	5.20899	10.6774	0.00108451	0.0194466	KIAA0101	-1*Primed
SPTB	-1.81861	1.29335	10.6737	0.00108671	0.0194678	SPTB	-1*Primed
PLCH1	1.0336	3.55674	10.6682	0.00108991	0.0195067	PLCH1	-1*Primed
SVIL-AS1	-2.35605	1.316	10.6565	0.00109684	0.0196124	SVIL-AS1	-1*Primed
TBC1D8	-1.11695	4.76625	10.6546	0.00109797	0.0196141	TBC1D8	-1*Primed
FGF12	-1.34144	3.04519	10.6365	0.0011088	0.019789	FGF12	-1*Primed
RIPK4	-1.76712	4.09438	10.6316	0.00111173	0.0198228	RIPK4	-1*Primed
KLK11	5.64663	-2.8192	10.6282	0.00111379	0.0198408	KLK11	-1*Primed
ZBTB42	-1.74692	2.3796	10.6229	0.00111697	0.0198789	ZBTB42	-1*Primed
CDC42EP2	1.718	4.15127	10.6155	0.00112144	0.0199399	CDC42EP2	-1*Primed
LINC00174	1.44425	0.55097	10.6134	0.0011227	0.0199436	LINC00174	-1*Primed
JARID2	-0.756643	7.77274	10.6044	0.00112817	0.0200221	JARID2	-1*Primed
ZNF534	-2.17966	2.18948	10.5905	0.0011367	0.0201547	ZNF534	-1*Primed
RFX8	3.68474	-1.33672	10.5859	0.00113956	0.0201809	RFX8	-1*Primed
VPS9D1-AS1	1.71344	3.92823	10.5847	0.00114029	0.0201809	VPS9D1-AS1	-1*Primed
EBF1	-2.69075	-0.620509	10.5662	0.00115175	0.0203599	EBF1	-1*Primed
COL17A1	2.23631	0.807137	10.5645	0.00115283	0.0203599	COL17A1	-1*Primed
MGMT	-1.2057	4.79382	10.5632	0.00115362	0.0203599	MGMT	-1*Primed
CLCF1	-1.981	1.87454	10.5492	0.00116239	0.0204957	CLCF1	-1*Primed
ARID5A	-1.23846	3.78174	10.5395	0.00116849	0.0205843	ARID5A	-1*Primed
LTR81B:Gypsy:LTR	2.142	0.226846	10.5365	0.00117042	0.0205992	LTR81B:Gypsy:LTR	-1*Primed
RORA-AS1	2.6197	-1.42071	10.533	0.00117264	0.0206192	RORA-AS1	-1*Primed
CALHM1	2.31328	-0.733978	10.5153	0.00118388	0.0207977	CALHM1	-1*Primed
FAM228B	1.50128	0.868515	10.5061	0.0011898	0.0208824	FAM228B	-1*Primed
LHX5-AS1	-3.57077	-0.0383936	10.5032	0.00119165	0.0208877	LHX5-AS1	-1*Primed
TPTE2P6	2.13474	-0.761224	10.5022	0.0011923	0.0208877	TPTE2P6	-1*Primed
MYOF	2.10747	7.06683	10.4925	0.00119861	0.0209597	MYOF	-1*Primed
PCK1	5.63427	-2.52576	10.4925	0.00119861	0.0209597	PCK1	-1*Primed
SP5	-3.43507	1.83417	10.4848	0.00120359	0.0210275	SP5	-1*Primed
LINC00431	2.03803	-1.37038	10.4673	0.00121504	0.0212081	LINC00431	-1*Primed
ZNF287	1.3088	2.46834	10.4642	0.00121709	0.0212245	ZNF287	-1*Primed
MXI1	-1.57443	4.58292	10.4599	0.00121991	0.0212542	MXI1	-1*Primed
MIXL1	-1.3807	1.50652	10.4575	0.00122153	0.0212629	MIXL1	-1*Primed
BIN2	5.06909	-0.130876	10.4513	0.00122566	0.0213152	BIN2	-1*Primed
LINC00954	5.30814	-2.95241	10.4439	0.00123053	0.0213805	LINC00954	-1*Primed
RASAL3	2.02278	-1.92694	10.4323	0.00123833	0.0214964	RASAL3	-1*Primed
DUSP1	-0.822185	5.0182	10.4253	0.00124301	0.021554	DUSP1	-1*Primed
NANOG	-0.972234	4.91683	10.4233	0.00124435	0.021554	NANOG	-1*Primed
LAMTOR5-AS1	1.7459	-0.875718	10.4223	0.00124505	0.021554	LAMTOR5-AS1	-1*Primed
AR	-1.04754	3.50356	10.4203	0.00124636	0.0215572	AR	-1*Primed
ZNF528-AS1	-2.72741	1.26888	10.4156	0.00124954	0.021573	ZNF528-AS1	-1*Primed
ALDOC	-1.13527	6.875	10.4156	0.00124954	0.021573	ALDOC	-1*Primed
MER61A:ERV1:LTR	-1.29361	2.57124	10.4139	0.00125073	0.0215739	MER61A:ERV1:LTR	-1*Primed
PAK2	-0.814045	6.70573	10.41	0.00125334	0.0215995	PAK2	-1*Primed
CCDC110	1.9112	0.279444	10.4	0.00126015	0.0216971	CCDC110	-1*Primed
SLC25A47	-5.11043	-2.74286	10.3508	0.00129419	0.0222504	SLC25A47	-1*Primed
D21S2088E	2.06829	3.78684	10.3502	0.00129462	0.0222504	D21S2088E	-1*Primed
KIAA1324	1.91923	0.112293	10.3426	0.00129993	0.0223216	KIAA1324	-1*Primed
AURKC	1.17466	2.07774	10.3365	0.00130428	0.0223584	AURKC	-1*Primed
TPTE2P1	1.82329	-0.588857	10.3347	0.00130556	0.0223584	TPTE2P1	-1*Primed
SDC4	-0.864586	7.05775	10.3346	0.0013056	0.0223584	SDC4	-1*Primed
PYGL	-1.21402	6.53204	10.3251	0.00131231	0.0224531	PYGL	-1*Primed
UTS2R	-3.74039	-0.43114	10.3106	0.0013227	0.0226106	UTS2R	-1*Primed
PRR35	-2.12948	-0.452311	10.3077	0.00132479	0.022626	PRR35	-1*Primed
PDE2A	1.26489	2.57924	10.3052	0.00132658	0.0226293	PDE2A	-1*Primed
ST8SIA1	3.5349	-0.394575	10.3041	0.00132736	0.0226293	ST8SIA1	-1*Primed
GRIA1	3.36336	1.34048	10.2912	0.00133669	0.0227299	GRIA1	-1*Primed
GJA1	-1.18838	8.82822	10.2911	0.00133676	0.0227299	GJA1	-1*Primed
OSR2	5.89286	-1.51768	10.291	0.00133684	0.0227299	OSR2	-1*Primed
FKBP6	2.92237	-2.02549	10.2697	0.00135236	0.0229732	FKBP6	-1*Primed
RHBDF1	-0.977393	5.02426	10.2624	0.00135767	0.0230429	RHBDF1	-1*Primed
ZNF701	-1.13481	2.9705	10.2604	0.00135919	0.0230482	ZNF701	-1*Primed
TFR2	1.27907	1.72759	10.2583	0.00136068	0.0230529	TFR2	-1*Primed
GSTM3	1.12968	3.60081	10.2536	0.00136421	0.023073	GSTM3	-1*Primed
CHI3L1	6.41085	-1.01967	10.2535	0.00136429	0.023073	CHI3L1	-1*Primed
MIR3687-1	-3.59898	0.409711	10.2448	0.00137069	0.0231388	MIR3687-1	-1*Primed
CYP2U1	1.12256	3.75906	10.2436	0.00137157	0.0231388	CYP2U1	-1*Primed
HAPLN3	0.973883	5.65134	10.2423	0.0013726	0.0231388	HAPLN3	-1*Primed
MIR3687-2	-3.61797	0.446517	10.2417	0.00137304	0.0231388	MIR3687-2	-1*Primed
FAM65A	-1.43858	4.66738	10.2373	0.00137629	0.0231731	FAM65A	-1*Primed
PRKCE	-1.94528	2.02079	10.2302	0.00138158	0.0232416	PRKCE	-1*Primed
HSP90B2P	-2.50113	-2.03901	10.2117	0.00139551	0.0234488	HSP90B2P	-1*Primed
RAB4B	-1.06945	3.2505	10.2106	0.00139636	0.0234488	RAB4B	-1*Primed
GNB4	-1.2556	5.55505	10.2014	0.00140336	0.0235455	GNB4	-1*Primed
INPP4B	1.9589	2.44207	10.1915	0.0014109	0.0236511	INPP4B	-1*Primed
PNMA5	2.60027	-0.62238	10.1852	0.00141571	0.0237034	PNMA5	-1*Primed
NXNL2	-2.04126	-0.45759	10.1842	0.00141651	0.0237034	NXNL2	-1*Primed
IPMK	-1.2536	3.94288	10.1378	0.00145262	0.0242735	IPMK	-1*Primed
PCDHGB4	-2.24046	0.852188	10.1371	0.00145312	0.0242735	PCDHGB4	-1*Primed
LOC643623	-2.2626	-0.493656	10.1244	0.00146319	0.0243764	LOC643623	-1*Primed
ANO4	2.2925	0.512045	10.1238	0.00146365	0.0243764	ANO4	-1*Primed
SLC35G2	1.26862	1.84709	10.1237	0.00146378	0.0243764	SLC35G2	-1*Primed
AGAP3	-0.998096	6.16228	10.1229	0.0014644	0.0243764	AGAP3	-1*Primed
NRROS	1.30508	2.62027	10.1204	0.00146637	0.0243879	NRROS	-1*Primed
AMIGO2	-1.0203	6.49443	10.1067	0.00147734	0.0245489	AMIGO2	-1*Primed
EFHC1	0.928381	3.64205	10.1029	0.00148037	0.0245778	EFHC1	-1*Primed
MIR548AR	-6.85743	-2.10015	10.0988	0.00148362	0.0246103	MIR548AR	-1*Primed
STXBP5L	1.35645	1.78492	10.0925	0.00148871	0.0246732	STXBP5L	-1*Primed
AGBL4	-3.67697	-1.53015	10.0802	0.00149867	0.0248167	AGBL4	-1*Primed
CPB2-AS1	3.07684	-2.11365	10.0768	0.00150145	0.0248412	CPB2-AS1	-1*Primed
CD248	1.17043	4.70293	10.065	0.0015111	0.0249791	CD248	-1*Primed
ATRNL1	-1.01435	2.77817	10.0538	0.00152032	0.0251097	ATRNL1	-1*Primed
ODF3B	-2.14467	-1.71332	10.0448	0.00152781	0.0252116	ODF3B	-1*Primed
BCAR1	0.760103	7.17803	10.0418	0.00153029	0.0252305	BCAR1	-1*Primed
RSPO4	1.99749	1.57947	10.0383	0.00153321	0.0252569	RSPO4	-1*Primed
SCTR	5.69417	-2.8241	10.033	0.00153764	0.0252958	SCTR	-1*Primed
NME4	-0.863818	7.661	10.0322	0.00153823	0.0252958	NME4	-1*Primed
MIR3648-1	-3.62916	1.49968	10.0255	0.00154385	0.0253663	MIR3648-1	-1*Primed
MOCOS	1.39702	3.01057	10.0215	0.00154727	0.0253841	MOCOS	-1*Primed
PLA2G4F	5.77216	0.30001	10.0211	0.0015476	0.0253841	PLA2G4F	-1*Primed
KRCC1	1.1549	3.94498	10.0192	0.00154917	0.0253879	KRCC1	-1*Primed
MRGPRF	1.58382	3.47975	10.0104	0.00155662	0.0254882	MRGPRF	-1*Primed
SOST	4.45412	-2.76965	9.99756	0.00156748	0.0256439	SOST	-1*Primed
ACOT2	-1.92505	0.517323	9.99348	0.00157095	0.0256787	ACOT2	-1*Primed
RBPJL	1.83689	-0.864288	9.98977	0.00157412	0.0257084	RBPJL	-1*Primed
MAP7D2	1.74303	0.979005	9.98767	0.00157592	0.0257157	MAP7D2	-1*Primed
MGAM	3.06825	-1.48342	9.98543	0.00157783	0.0257249	MGAM	-1*Primed
ACTC1	2.38583	3.38739	9.98127	0.00158141	0.0257274	ACTC1	-1*Primed
RNASET2	-0.956864	5.09859	9.98058	0.001582	0.0257274	RNASET2	-1*Primed
SUSD3	-1.16083	2.58284	9.98053	0.00158204	0.0257274	SUSD3	-1*Primed
FAM102B	-1.09703	5.17767	9.97094	0.0015903	0.0258396	FAM102B	-1*Primed
MMP15	-0.889749	6.96177	9.96367	0.00159659	0.0258922	MMP15	-1*Primed
HERC2P9	1.13338	3.06357	9.96183	0.00159819	0.0258922	HERC2P9	-1*Primed
PDPN	-1.02084	7.27544	9.96148	0.00159849	0.0258922	PDPN	-1*Primed
CYP26A1	-2.34892	4.00691	9.96093	0.00159897	0.0258922	CYP26A1	-1*Primed
ACOX1	-0.907143	5.2598	9.9573	0.00160213	0.0259064	ACOX1	-1*Primed
MLT1G-int:ERVL-MaLR:LTR	2.37286	-1.3108	9.95679	0.00160257	0.0259064	MLT1G-int:ERVL-MaLR:LTR	-1*Primed
HS3ST2	3.41993	-1.00974	9.94243	0.00161512	0.0260871	HS3ST2	-1*Primed
PXDC1	-0.949792	4.6334	9.93988	0.00161736	0.0260974	PXDC1	-1*Primed
FBXL8	-4.92015	0.138791	9.93859	0.00161849	0.0260974	FBXL8	-1*Primed
MADCAM1	-1.79042	0.595139	9.92987	0.00162618	0.0261841	MADCAM1	-1*Primed
COL4A2	-0.850255	10.178	9.92937	0.00162662	0.0261841	COL4A2	-1*Primed
ID2	-2.14202	5.33058	9.92299	0.00163227	0.0262528	ID2	-1*Primed
KCTD1	-0.950549	4.14699	9.92055	0.00163443	0.0262654	KCTD1	-1*Primed
LOC90784	1.41517	3.5952	9.91167	0.00164234	0.0263703	LOC90784	-1*Primed
ACSS2	-1.07346	5.46137	9.90436	0.00164888	0.0264529	ACSS2	-1*Primed
PKP1	5.99286	-1.05469	9.87915	0.00167162	0.0267529	PKP1	-1*Primed
MUC16	3.25102	-1.62395	9.87901	0.00167175	0.0267529	MUC16	-1*Primed
LOC283335	1.3207	1.32185	9.87834	0.00167236	0.0267529	LOC283335	-1*Primed
MIR3648-2	-3.58651	1.45503	9.87741	0.0016732	0.0267529	MIR3648-2	-1*Primed
NOL4	1.81238	-0.309307	9.86993	0.00168002	0.0268395	NOL4	-1*Primed
PRICKLE1	1.53401	3.95048	9.85649	0.00169234	0.0270136	PRICKLE1	-1*Primed
TRPS1	-1.43741	3.68112	9.84267	0.0017051	0.0271817	TRPS1	-1*Primed
MOB3C	1.448	2.07564	9.84199	0.00170573	0.0271817	MOB3C	-1*Primed
SOCS2	-1.71883	4.3103	9.83882	0.00170867	0.0272059	SOCS2	-1*Primed
TCTEX1D1	3.4222	-0.960986	9.82679	0.00171988	0.0273549	TCTEX1D1	-1*Primed
TP53I13	-0.870549	5.0824	9.8257	0.0017209	0.0273549	TP53I13	-1*Primed
VASN	1.09115	6.09582	9.81331	0.00173253	0.0275168	VASN	-1*Primed
TUBB2B	-0.860646	7.63659	9.78503	0.00175938	0.0279199	TUBB2B	-1*Primed
PRPH2	3.46017	-1.29016	9.78264	0.00176168	0.0279331	PRPH2	-1*Primed
FASN	-0.902801	9.63349	9.77017	0.00177366	0.0280997	FASN	-1*Primed
SLC17A9	0.880003	4.1178	9.76312	0.00178047	0.0281842	SLC17A9	-1*Primed
SNPH	1.04164	3.30699	9.75822	0.00178523	0.0282292	SNPH	-1*Primed
OPN3	0.945174	4.97637	9.75706	0.00178635	0.0282292	OPN3	-1*Primed
RAB6B	-1.18014	3.64661	9.7556	0.00178777	0.0282292	RAB6B	-1*Primed
FBXO32	-1.63074	0.32619	9.74834	0.00179485	0.0283176	FBXO32	-1*Primed
RASL12	1.24005	2.36597	9.74355	0.00179953	0.0283631	RASL12	-1*Primed
MAP1A	1.97869	6.27391	9.74234	0.00180071	0.0283631	MAP1A	-1*Primed
LAMP5	2.56337	-0.563945	9.73969	0.00180331	0.0283805	LAMP5	-1*Primed
DEPTOR	-1.43912	3.20572	9.73603	0.00180691	0.0284136	DEPTOR	-1*Primed
SPDL1	0.971153	5.98241	9.73241	0.00181047	0.0284462	SPDL1	-1*Primed
SPSB4	-0.932999	3.70691	9.72642	0.00181638	0.0285155	SPSB4	-1*Primed
MOXD1	1.29377	5.81415	9.72312	0.00181965	0.0285354	MOXD1	-1*Primed
C5orf56	2.13556	-1.04552	9.72211	0.00182064	0.0285354	C5orf56	-1*Primed
FAM86B3P	1.23423	2.33676	9.71849	0.00182424	0.0285536	FAM86B3P	-1*Primed
MIA-RAB4B	-1.05258	3.17715	9.71792	0.0018248	0.0285536	MIA-RAB4B	-1*Primed
SP140	5.07439	-2.26332	9.70306	0.00183961	0.0287429	SP140	-1*Primed
TRIM8	-0.901253	6.15508	9.70276	0.00183992	0.0287429	TRIM8	-1*Primed
FAM111A	1.10504	3.42153	9.69926	0.00184343	0.0287741	FAM111A	-1*Primed
FNBP1	-0.827669	5.14942	9.69696	0.00184573	0.0287864	FNBP1	-1*Primed
UBTD1	-0.840604	5.20339	9.68778	0.00185498	0.028907	UBTD1	-1*Primed
CCND1	-1.19988	8.51683	9.6793	0.00186355	0.0290169	CCND1	-1*Primed
KIT	-0.884351	4.51532	9.67672	0.00186618	0.029034	KIT	-1*Primed
MSX2P1	1.45999	0.272447	9.66652	0.00187656	0.0291595	MSX2P1	-1*Primed
DIRAS3	-5.60405	2.03498	9.66464	0.00187848	0.0291595	DIRAS3	-1*Primed
LMNA	-0.835811	8.03287	9.6643	0.00187884	0.0291595	LMNA	-1*Primed
LINC01239	6.03324	-2.78283	9.65982	0.00188342	0.029193	LINC01239	-1*Primed
DLX3	-3.98605	0.167429	9.6592	0.00188406	0.029193	DLX3	-1*Primed
ADAMTSL2	2.2019	2.21355	9.64288	0.00190087	0.0294295	ADAMTSL2	-1*Primed
ACHE	-1.32224	2.2497	9.63714	0.00190682	0.02948	ACHE	-1*Primed
PRSS50	1.4662	-0.0805184	9.63675	0.00190723	0.02948	PRSS50	-1*Primed
RELN	2.47993	-0.728334	9.6315	0.00191268	0.0295403	RELN	-1*Primed
MTO1	-0.839995	4.3473	9.62794	0.0019164	0.0295737	MTO1	-1*Primed
PPP1R17	5.10502	0.221258	9.6234	0.00192113	0.0296228	PPP1R17	-1*Primed
MPG	-0.975654	5.87444	9.61291	0.00193215	0.0297685	MPG	-1*Primed
LTR5:ERVK:LTR	-2.72314	-0.459805	9.60439	0.00194112	0.0298748	LTR5:ERVK:LTR	-1*Primed
LHX4-AS1	2.04539	0.0673983	9.60197	0.00194369	0.0298748	LHX4-AS1	-1*Primed
ATOH7	1.83417	-1.60879	9.60191	0.00194375	0.0298748	ATOH7	-1*Primed
WNT6	-4.93523	-2.7331	9.59534	0.00195072	0.0299577	WNT6	-1*Primed
EPS8L2	-1.00648	5.54545	9.58925	0.0019572	0.0300206	EPS8L2	-1*Primed
KIRREL2	1.1756	2.2926	9.58853	0.00195797	0.0300206	KIRREL2	-1*Primed
PYGO1	1.34254	0.958772	9.58457	0.00196219	0.0300611	PYGO1	-1*Primed
SPEF2	-2.8086	-0.440198	9.58023	0.00196684	0.0301081	SPEF2	-1*Primed
ADAMTS15	1.38045	2.1072	9.57539	0.00197203	0.0301634	ADAMTS15	-1*Primed
GPM6B	-0.784532	6.27494	9.5415	0.00200877	0.0307007	GPM6B	-1*Primed
ANKS1B	1.56279	0.0234906	9.53732	0.00201335	0.030746	ANKS1B	-1*Primed
MSRB3	1.66524	4.51648	9.53075	0.00202057	0.0308315	MSRB3	-1*Primed
HID1	-1.30143	3.44763	9.52308	0.00202904	0.030936	HID1	-1*Primed
TBC1D30	1.78858	0.374492	9.50705	0.00204684	0.0311576	TBC1D30	-1*Primed
NPAS2	-1.27706	2.67062	9.50704	0.00204685	0.0311576	NPAS2	-1*Primed
LTBP1	-0.878188	8.19524	9.50279	0.0020516	0.0312049	LTBP1	-1*Primed
ANKH	-1.40152	5.75455	9.49622	0.00205896	0.0312919	ANKH	-1*Primed
TSPEAR-AS2	1.93323	0.325698	9.49031	0.0020656	0.0313678	TSPEAR-AS2	-1*Primed
ZNF471	-1.93141	0.326105	9.48111	0.00207598	0.0315003	ZNF471	-1*Primed
RGAG1	2.12809	-0.436282	9.46944	0.00208923	0.0316755	RGAG1	-1*Primed
PNMA3	-1.84016	1.87706	9.46693	0.0020921	0.0316755	PNMA3	-1*Primed
SLC7A10	-1.53417	1.00649	9.46656	0.00209252	0.0316755	SLC7A10	-1*Primed
MIR135A2	1.99467	-1.81116	9.4647	0.00209463	0.0316824	MIR135A2	-1*Primed
IMPDH1	-0.758132	5.94236	9.45715	0.00210327	0.0317878	IMPDH1	-1*Primed
SERINC5	-1.3866	6.62349	9.45417	0.0021067	0.0318143	SERINC5	-1*Primed
CYP2J2	1.80798	0.066984	9.45133	0.00210996	0.0318161	CYP2J2	-1*Primed
MXD1	-1.37508	2.00287	9.4509	0.00211046	0.0318161	MXD1	-1*Primed
ZBTB10	-1.13954	4.52698	9.4497	0.00211183	0.0318161	ZBTB10	-1*Primed
SAMD13	1.6849	0.627746	9.43861	0.00212465	0.0319839	SAMD13	-1*Primed
STK17B	-1.4446	4.44212	9.43675	0.0021268	0.031991	STK17B	-1*Primed
TMEM189	-0.795606	5.54879	9.4332	0.00213092	0.0320277	TMEM189	-1*Primed
CASR	3.49773	-2.48268	9.43161	0.00213277	0.0320303	CASR	-1*Primed
IP6K3	3.41748	-0.657447	9.42547	0.00213992	0.0321123	IP6K3	-1*Primed
COL9A3	-2.28113	6.73792	9.4163	0.00215065	0.0322478	COL9A3	-1*Primed
CFAP44	2.66707	-0.28757	9.40453	0.0021645	0.0324301	CFAP44	-1*Primed
IFI30	0.90409	4.42434	9.39216	0.00217915	0.0326238	IFI30	-1*Primed
TMEM204	4.88105	2.28944	9.37889	0.00219498	0.0328202	TMEM204	-1*Primed
B3GALNT1	1.41551	2.18477	9.37828	0.00219571	0.0328202	B3GALNT1	-1*Primed
ADGRG5	1.27451	3.28426	9.37112	0.00220431	0.0329228	ADGRG5	-1*Primed
X7A_LINE:CR1:LINE	1.22277	1.43456	9.36916	0.00220667	0.0329246	X7A_LINE:CR1:LINE	-1*Primed
TNFRSF14	2.96317	-0.937044	9.36815	0.00220788	0.0329246	TNFRSF14	-1*Primed
CD34	2.82491	-1.68268	9.34832	0.0022319	0.0332567	CD34	-1*Primed
BCL3	-1.86666	3.0402	9.33326	0.00225032	0.0335049	BCL3	-1*Primed
CCDC61	-1.03555	3.65331	9.32998	0.00225434	0.0335386	CCDC61	-1*Primed
CDK5	-1.02992	4.23761	9.32623	0.00225897	0.0335812	CDK5	-1*Primed
ARHGEF25	-1.50453	4.26071	9.3221	0.00226406	0.0336307	ARHGEF25	-1*Primed
ZBTB32	5.06333	-2.73262	9.3045	0.00228591	0.0339288	ZBTB32	-1*Primed
BSG	-0.741384	10.0913	9.29781	0.00229428	0.0340234	BSG	-1*Primed
ZNF880	-0.988731	3.5313	9.29655	0.00229586	0.0340234	ZNF880	-1*Primed
HS3ST3B1	-0.990709	4.00244	9.28871	0.0023057	0.0341427	HS3ST3B1	-1*Primed
SAMD3	2.25735	0.541013	9.28361	0.00231214	0.0341855	SAMD3	-1*Primed
ACTL8	3.00299	-0.594256	9.28357	0.00231218	0.0341855	ACTL8	-1*Primed
MTRNR2L8	-1.28044	1.05362	9.26645	0.00233389	0.0344556	MTRNR2L8	-1*Primed
TNK2	-0.832681	5.54829	9.26539	0.00233525	0.0344556	TNK2	-1*Primed
TVP23A	1.17443	0.986752	9.26454	0.00233633	0.0344556	TVP23A	-1*Primed
APLF	1.18943	1.69207	9.26176	0.00233988	0.0344556	APLF	-1*Primed
ITGB8	-1.6001	0.873133	9.26176	0.00233988	0.0344556	ITGB8	-1*Primed
SLC34A2	2.40877	0.944178	9.25936	0.00234295	0.0344556	SLC34A2	-1*Primed
C11orf63	-1.30437	0.649324	9.25923	0.00234312	0.0344556	C11orf63	-1*Primed
HOXB1	-4.95673	-1.12535	9.25361	0.00235031	0.0345348	HOXB1	-1*Primed
ST14	-0.770411	5.34534	9.25106	0.00235359	0.0345561	ST14	-1*Primed
PLEKHN1	-1.50669	0.515411	9.2472	0.00235856	0.0346025	PLEKHN1	-1*Primed
ASCL2	-3.00735	-2.4248	9.24289	0.00236412	0.0346574	ASCL2	-1*Primed
SLC41A2	1.6275	1.33271	9.23643	0.00237247	0.0347531	SLC41A2	-1*Primed
FANCL	0.988622	4.42916	9.22514	0.00238715	0.034921	FANCL	-1*Primed
UGT8	-0.925326	4.08451	9.22479	0.00238761	0.034921	UGT8	-1*Primed
ZNF594	1.55203	2.30674	9.21793	0.00239656	0.0350252	ZNF594	-1*Primed
APLP1	1.10983	3.74964	9.20752	0.00241022	0.0351978	APLP1	-1*Primed
MATK	-0.935094	4.01997	9.20563	0.00241272	0.0352072	MATK	-1*Primed
BRI3	-0.964433	6.15991	9.18987	0.00243358	0.0354844	BRI3	-1*Primed
PLCB2	1.35245	3.06007	9.18373	0.00244176	0.0355764	PLCB2	-1*Primed
SPIRE1	-0.894212	4.37669	9.18037	0.00244624	0.0356013	SPIRE1	-1*Primed
TNFRSF12A	-0.783134	7.30316	9.17966	0.0024472	0.0356013	TNFRSF12A	-1*Primed
SMYD1	4.88033	-1.4924	9.1688	0.00246176	0.0357858	SMYD1	-1*Primed
KCNK12	-1.40323	2.36378	9.16517	0.00246664	0.0358041	KCNK12	-1*Primed
ANG	-1.55983	1.7926	9.16507	0.00246679	0.0358041	ANG	-1*Primed
SORBS3	-1.01096	6.64295	9.16273	0.00246994	0.0358226	SORBS3	-1*Primed
RPL23AP53	-1.50276	1.37255	9.15301	0.00248309	0.0359586	RPL23AP53	-1*Primed
SIX3	-3.95272	2.85825	9.15301	0.00248309	0.0359586	SIX3	-1*Primed
NPY5R	1.5629	-0.689077	9.15148	0.00248517	0.0359612	NPY5R	-1*Primed
WIPI1	-0.858676	4.8629	9.1318	0.00251205	0.0363092	WIPI1	-1*Primed
NUDT18	-1.77793	2.49688	9.13109	0.00251302	0.0363092	NUDT18	-1*Primed
DOK7	2.0359	-0.846913	9.12923	0.00251557	0.0363185	DOK7	-1*Primed
MASP2	5.49899	-2.59347	9.11222	0.00253908	0.0366263	MASP2	-1*Primed
PARP6	0.919946	4.08643	9.11102	0.00254074	0.0366263	PARP6	-1*Primed
ZNF676	5.16232	3.59733	9.10231	0.00255287	0.0367733	ZNF676	-1*Primed
C10orf131	2.94763	-2.27906	9.08968	0.00257056	0.0370001	C10orf131	-1*Primed
EFHD1	-0.99429	4.06625	9.08334	0.00257949	0.0371006	EFHD1	-1*Primed
EFNA5	-1.1481	3.53808	9.07818	0.00258677	0.0371497	EFNA5	-1*Primed
C3orf80	2.68702	-1.32656	9.07816	0.00258681	0.0371497	C3orf80	-1*Primed
GNAI1	-1.19898	4.58495	9.06967	0.00259884	0.0372944	GNAI1	-1*Primed
FRZB	-1.77622	1.61616	9.06316	0.00260811	0.0373992	FRZB	-1*Primed
ERVV-2	-2.53954	-1.84442	9.05699	0.00261692	0.0374974	ERVV-2	-1*Primed
GUCY1A2	2.06922	-0.429999	9.04548	0.00263344	0.0377058	GUCY1A2	-1*Primed
KCNS3	-0.894937	4.54237	9.04274	0.0026374	0.037734	KCNS3	-1*Primed
MYLK2	2.58294	-1.62558	9.02419	0.0026643	0.0380631	MYLK2	-1*Primed
MMP25	-0.750733	5.54383	9.02412	0.0026644	0.0380631	MMP25	-1*Primed
TRPC6	-2.601	-0.726469	9.02082	0.00266922	0.0381034	TRPC6	-1*Primed
AGPS	0.823946	5.70007	9.01622	0.00267594	0.0381707	AGPS	-1*Primed
NPM2	-1.42529	-0.00625243	9.00644	0.00269029	0.0383468	NPM2	-1*Primed
ADGRB2	-0.932198	4.50479	9.00403	0.00269385	0.0383688	ADGRB2	-1*Primed
AHNAK	-2.33062	8.63054	9.00014	0.00269958	0.0384175	AHNAK	-1*Primed
DMPK	0.839274	4.74174	8.99897	0.00270131	0.0384175	DMPK	-1*Primed
HLA-DRA	1.91933	-0.434326	8.99548	0.00270648	0.0384623	HLA-DRA	-1*Primed
GFOD1	-1.47457	2.03764	8.99101	0.00271311	0.0385277	GFOD1	-1*Primed
CASC9	-1.96484	0.909671	8.98804	0.00271753	0.0385618	CASC9	-1*Primed
LINC01162	-2.2821	-1.97753	8.98245	0.00272585	0.0386304	LINC01162	-1*Primed
POU3F2	2.5826	1.87707	8.9815	0.00272727	0.0386304	POU3F2	-1*Primed
SLC25A25-AS1	1.47201	0.962524	8.98071	0.00272845	0.0386304	SLC25A25-AS1	-1*Primed
IFT81	0.928984	3.80081	8.97582	0.00273575	0.038705	IFT81	-1*Primed
HIST1H3E	-2.17302	-1.49739	8.97343	0.00273934	0.038727	HIST1H3E	-1*Primed
FOXS1	3.73427	-1.53748	8.97198	0.00274152	0.038729	FOXS1	-1*Primed
SYNDIG1L	2.19281	3.25109	8.94414	0.00278361	0.0392697	SYNDIG1L	-1*Primed
MAPK10	1.47786	1.65164	8.94326	0.00278495	0.0392697	MAPK10	-1*Primed
MER4B-int:ERV1:LTR	1.25853	2.75316	8.94259	0.00278598	0.0392697	MER4B-int:ERV1:LTR	-1*Primed
IRS2	-1.32426	5.46794	8.94039	0.00278932	0.0392717	IRS2	-1*Primed
SLC38A8	3.80592	-2.51194	8.93873	0.00279187	0.0392717	SLC38A8	-1*Primed
OAF	-1.99478	5.25767	8.93845	0.0027923	0.0392717	OAF	-1*Primed
NKX1-2	-2.96444	1.36334	8.9264	0.00281079	0.0395024	NKX1-2	-1*Primed
CBFA2T3	-1.50459	0.392831	8.91663	0.00282585	0.0396848	CBFA2T3	-1*Primed
HNMT	1.74113	1.5627	8.90963	0.00283671	0.0398081	HNMT	-1*Primed
SLC24A2	-1.48366	1.5165	8.90808	0.00283911	0.0398124	SLC24A2	-1*Primed
FCER2	2.92971	-2.30276	8.90298	0.00284706	0.0398945	FCER2	-1*Primed
MAP1LC3B2	-1.52155	0.627412	8.90035	0.00285116	0.0399225	MAP1LC3B2	-1*Primed
PRR5L	1.19625	3.25844	8.89683	0.00285667	0.0399273	PRR5L	-1*Primed
NR4A2	2.11515	-0.190739	8.89665	0.00285695	0.0399273	NR4A2	-1*Primed
ALDH1L1	1.79038	-0.438532	8.89611	0.00285779	0.0399273	ALDH1L1	-1*Primed
SDCBP	-0.846766	6.75967	8.88637	0.00287307	0.0401114	SDCBP	-1*Primed
NPC2	-0.853748	6.70605	8.88065	0.0028821	0.0402079	NPC2	-1*Primed
EIF4E1B	2.13224	-0.551935	8.87691	0.002888	0.0402607	EIF4E1B	-1*Primed
SLC4A2	-0.656693	7.12351	8.86466	0.00290745	0.0405022	SLC4A2	-1*Primed
CD27-AS1	1.146	1.94351	8.8536	0.00292511	0.0406748	CD27-AS1	-1*Primed
AES	-0.719674	7.70718	8.85314	0.00292585	0.0406748	AES	-1*Primed
VSTM5	3.24058	-2.3107	8.85289	0.00292625	0.0406748	VSTM5	-1*Primed
KAT7	-0.874338	7.26301	8.84974	0.0029313	0.0407154	KAT7	-1*Primed
STAT4	2.33758	1.84609	8.8478	0.00293443	0.0407291	STAT4	-1*Primed
ITGA6	0.881733	6.95579	8.84153	0.00294452	0.0408101	ITGA6	-1*Primed
MER4E1:ERV1:LTR	1.29982	2.58963	8.84151	0.00294455	0.0408101	MER4E1:ERV1:LTR	-1*Primed
FOXD2-AS1	-2.52341	-2.13867	8.83471	0.00295555	0.0408834	FOXD2-AS1	-1*Primed
RASD1	-1.49678	1.6605	8.83423	0.00295633	0.0408834	RASD1	-1*Primed
MAF	-1.82483	3.18063	8.83405	0.00295661	0.0408834	MAF	-1*Primed
FBXL19-AS1	1.6914	0.111554	8.83293	0.00295842	0.0408834	FBXL19-AS1	-1*Primed
L1PBa1:L1:LINE	1.67261	2.38141	8.82089	0.00297802	0.0411243	L1PBa1:L1:LINE	-1*Primed
SRCIN1	-1.5754	2.05822	8.80948	0.0029967	0.0413523	SRCIN1	-1*Primed
COL13A1	-1.48475	2.45835	8.80626	0.00300199	0.0413952	COL13A1	-1*Primed
EMP2	1.29124	4.39337	8.80286	0.00300759	0.0414425	EMP2	-1*Primed
CNR1	-2.30538	-0.546061	8.79933	0.00301341	0.0414927	CNR1	-1*Primed
NFIB	-1.13226	2.51352	8.7977	0.0030161	0.0414997	NFIB	-1*Primed
BST1	-1.35231	0.604902	8.79458	0.00302127	0.0415409	BST1	-1*Primed
BCL11B	-1.25718	2.11676	8.78633	0.00303496	0.0416989	BCL11B	-1*Primed
LOC113230	-2.27074	0.731343	8.78149	0.00304303	0.0417556	LOC113230	-1*Primed
PCDHGA11	-1.53818	1.39015	8.78122	0.00304347	0.0417556	PCDHGA11	-1*Primed
CSPG4	1.11903	6.48449	8.77567	0.00305275	0.0418528	CSPG4	-1*Primed
GLB1L3	-1.35156	3.37958	8.77181	0.00305922	0.0419041	GLB1L3	-1*Primed
EFCC1	1.90219	-1.43267	8.77018	0.00306196	0.0419041	EFCC1	-1*Primed
Tigger1a_Art:TcMar-Tigger:DNA	-1.69203	-0.59057	8.76932	0.00306339	0.0419041	Tigger1a_Art:TcMar-Tigger:DNA	-1*Primed
KLF16	-0.768424	5.86786	8.76786	0.00306585	0.0419041	KLF16	-1*Primed
CLDN7	-0.688017	6.84207	8.76688	0.0030675	0.0419041	CLDN7	-1*Primed
STARD10	-0.92702	4.21922	8.76481	0.00307098	0.0419217	STARD10	-1*Primed
ZNF770	-0.778628	6.3257	8.7594	0.00308011	0.0420002	ZNF770	-1*Primed
DDT	-0.964115	5.47652	8.75878	0.00308114	0.0420002	DDT	-1*Primed
LOC644936	-1.87907	-0.241962	8.75279	0.00309129	0.0421084	LOC644936	-1*Primed
ROPN1L	3.69512	-2.74797	8.74911	0.00309753	0.0421632	ROPN1L	-1*Primed
THOC1	1.04722	4.90682	8.74685	0.00310137	0.0421853	THOC1	-1*Primed
PIH1D2	2.01781	-1.53478	8.73547	0.00312078	0.042413	PIH1D2	-1*Primed
C16orf86	-1.33684	0.952116	8.73443	0.00312257	0.042413	C16orf86	-1*Primed
SRRM4	1.61532	0.991234	8.72736	0.0031347	0.0425475	SRRM4	-1*Primed
CST3	-0.726957	5.97418	8.70464	0.00317401	0.0430503	CST3	-1*Primed
GLYCTK-AS1	2.86621	-2.31942	8.6957	0.00318962	0.0432312	GLYCTK-AS1	-1*Primed
TRIM25	-0.80725	5.81488	8.68999	0.00319962	0.0433359	TRIM25	-1*Primed
CCDC66	1.27362	3.52553	8.68569	0.00320718	0.0434075	CCDC66	-1*Primed
NUDT12	-0.960435	3.79544	8.67997	0.00321727	0.0434961	NUDT12	-1*Primed
PQLC3	-0.800363	4.43531	8.67938	0.0032183	0.0434961	PQLC3	-1*Primed
SMAD3	-1.02664	5.33771	8.6775	0.00322162	0.0435102	SMAD3	-1*Primed
SMYD5	0.779831	5.97294	8.67475	0.00322649	0.0435451	SMYD5	-1*Primed
CCDC167	-1.17438	4.44105	8.6697	0.00323544	0.043635	CCDC167	-1*Primed
SSH3	-0.841507	4.50258	8.65299	0.00326524	0.0440057	SSH3	-1*Primed
MAN2A2	-1.38436	4.88405	8.62639	0.00331328	0.0445923	MAN2A2	-1*Primed
POMT1	-0.912157	4.36607	8.62547	0.00331495	0.0445923	POMT1	-1*Primed
AluYa8:Alu:SINE	-1.38176	1.91738	8.62501	0.00331579	0.0445923	AluYa8:Alu:SINE	-1*Primed
SYNGR3	-0.793103	4.86809	8.62104	0.00332302	0.0446579	SYNGR3	-1*Primed
CFD	-1.78979	1.89028	8.61787	0.0033288	0.0447041	CFD	-1*Primed
MPPE1	-0.820269	3.51928	8.60836	0.00334624	0.0448975	MPPE1	-1*Primed
FAM160B2	-1.08695	5.06881	8.60744	0.00334792	0.0448975	FAM160B2	-1*Primed
KCNH2	-1.04578	4.00193	8.60177	0.00335837	0.0450059	KCNH2	-1*Primed
LNX1	-1.72915	2.28769	8.59233	0.00337581	0.0452079	LNX1	-1*Primed
CPED1	4.72636	2.33003	8.58914	0.00338173	0.0452553	CPED1	-1*Primed
CCT6B	1.38526	0.687315	8.58748	0.00338482	0.0452648	CCT6B	-1*Primed
MIR100HG	1.61432	3.96367	8.57739	0.00340364	0.0454776	MIR100HG	-1*Primed
LOC102606465	1.25375	1.95027	8.57639	0.0034055	0.0454776	LOC102606465	-1*Primed
TMCC2	-0.915397	3.73688	8.57044	0.00341664	0.0455943	TMCC2	-1*Primed
FZD5	-1.26972	6.5907	8.56696	0.00342319	0.0456497	FZD5	-1*Primed
DNAH17	1.43501	-0.741044	8.55937	0.00343748	0.0458082	DNAH17	-1*Primed
KRT222	2.00218	-1.40785	8.55702	0.00344193	0.0458354	KRT222	-1*Primed
RIMS1	1.68085	2.31693	8.55508	0.00344559	0.0458496	RIMS1	-1*Primed
MARCH3	-1.71151	2.38476	8.55391	0.00344781	0.0458496	MARCH3	-1*Primed
SLC6A3	-2.77614	-1.20845	8.55079	0.00345371	0.0458961	SLC6A3	-1*Primed
JAM2	1.12219	2.57732	8.54811	0.00345881	0.0459318	JAM2	-1*Primed
TNIP1	-1.2064	6.25311	8.54467	0.00346535	0.0459652	TNIP1	-1*Primed
IRAK1	0.688508	6.16332	8.54425	0.00346615	0.0459652	IRAK1	-1*Primed
SLC45A1	1.44719	1.00748	8.53998	0.00347429	0.046041	SLC45A1	-1*Primed
ROR2	-2.22451	3.98222	8.53651	0.00348092	0.0460745	ROR2	-1*Primed
UBE2QL1	-1.50798	-0.528792	8.53566	0.00348256	0.0460745	UBE2QL1	-1*Primed
LINC00957	-3.14182	-2.27338	8.53425	0.00348524	0.0460745	LINC00957	-1*Primed
FXYD5	-0.822918	6.72342	8.53269	0.00348824	0.0460745	FXYD5	-1*Primed
COL6A2	-0.974374	10.446	8.53234	0.00348891	0.0460745	COL6A2	-1*Primed
ANXA2P2	-1.18193	3.61335	8.52347	0.00350595	0.0462674	ANXA2P2	-1*Primed
NR2F1	3.4885	1.20267	8.52165	0.00350945	0.0462815	NR2F1	-1*Primed
FOLR1	1.71045	0.123128	8.5161	0.00352018	0.0463678	FOLR1	-1*Primed
MAP3K15	-1.2856	1.10807	8.51575	0.00352087	0.0463678	MAP3K15	-1*Primed
FLJ22447	-2.93033	-2.73661	8.51266	0.00352683	0.0464139	FLJ22447	-1*Primed
RSPH1	2.84156	-1.87662	8.51142	0.00352924	0.0464139	RSPH1	-1*Primed
IGIP	-2.00196	1.36146	8.5049	0.00354192	0.0465485	IGIP	-1*Primed
GSTO1	-1.17701	6.18083	8.4993	0.00355283	0.0466596	GSTO1	-1*Primed
PRMT9	0.827643	3.58977	8.49294	0.00356527	0.0467907	PRMT9	-1*Primed
MIR590	3.48881	-2.51811	8.4848	0.00358125	0.0469682	MIR590	-1*Primed
SNORD49A	1.25464	0.208453	8.47838	0.00359393	0.047102	SNORD49A	-1*Primed
SLC25A1	-0.700883	7.66574	8.47235	0.00360584	0.0472256	SLC25A1	-1*Primed
PDZRN3	1.12561	4.40173	8.46591	0.00361864	0.0473371	PDZRN3	-1*Primed
C14orf80	1.10139	4.0706	8.46557	0.00361932	0.0473371	C14orf80	-1*Primed
DRP2	1.60935	2.15418	8.45881	0.00363279	0.0474806	DRP2	-1*Primed
PLA2G16	-1.65122	5.13007	8.45149	0.00364744	0.0476393	PLA2G16	-1*Primed
ZDHHC24	-0.903119	3.8385	8.44127	0.00366799	0.047875	ZDHHC24	-1*Primed
KCNMB1	3.14991	-0.285311	8.43677	0.00367709	0.0479608	KCNMB1	-1*Primed
ABCG4	-1.42668	0.358935	8.43346	0.0036838	0.0479804	ABCG4	-1*Primed
LTR12B:ERV1:LTR	1.29124	0.0413805	8.43278	0.00368516	0.0479804	LTR12B:ERV1:LTR	-1*Primed
LAPTM4B	-0.798501	8.9817	8.43229	0.00368615	0.0479804	LAPTM4B	-1*Primed
NR1I2	-1.79095	0.554067	8.43064	0.00368951	0.0479914	NR1I2	-1*Primed
EID3	-1.59071	0.285701	8.41604	0.00371926	0.0483222	EID3	-1*Primed
CD151	-0.843967	8.40616	8.41567	0.00372002	0.0483222	CD151	-1*Primed
MER83:ERV1:LTR	1.1759	1.33829	8.40314	0.00374574	0.0486231	MER83:ERV1:LTR	-1*Primed
TFF3	3.02843	1.02828	8.40151	0.00374909	0.0486334	TFF3	-1*Primed
XPNPEP2	1.83596	-1.18216	8.39582	0.00376085	0.0487528	XPNPEP2	-1*Primed
LRRC26	-2.64506	-0.581848	8.39045	0.00377198	0.0488638	LRRC26	-1*Primed
FHAD1	1.48637	0.754041	8.38795	0.00377717	0.0488978	FHAD1	-1*Primed
CLGN	1.6164	2.22185	8.36666	0.00382168	0.0493383	CLGN	-1*Primed
NET1	0.650838	6.23119	8.36622	0.00382261	0.0493383	NET1	-1*Primed
FSCN1	-0.709627	9.24843	8.36496	0.00382526	0.0493383	FSCN1	-1*Primed
LOC102724957	2.88679	-2.95821	8.36483	0.00382553	0.0493383	LOC102724957	-1*Primed
KLRB1	-5.25104	-2.26439	8.36459	0.00382603	0.0493383	KLRB1	-1*Primed
SVA_A:SVA_A:Other	-0.928956	3.46782	8.36425	0.00382675	0.0493383	SVA_A:SVA_A:Other	-1*Primed
PNPLA6	-0.662829	6.67721	8.36302	0.00382933	0.0493383	PNPLA6	-1*Primed
RNF187	-0.798122	7.33955	8.35642	0.00384326	0.0494843	RNF187	-1*Primed
MMP24-AS1	-0.998822	5.57994	8.3473	0.0038626	0.0496997	MMP24-AS1	-1*Primed
PTGIR	5.25523	1.00107	8.3452	0.00386707	0.0497236	PTGIR	-1*Primed
LRRN3	2.55379	-0.162637	8.3404	0.0038773	0.0498215	LRRN3	-1*Primed
AASS	0.690707	7.42575	8.33892	0.00388046	0.0498284	AASS	-1*Primed
WDPCP	1.02786	2.18593	8.3311	0.0038972	0.0500097	WDPCP	-1*Primed
MLF1	0.808623	4.66304	8.31852	0.00392428	0.0503233	MLF1	-1*Primed
LHX3	-4.73983	-2.5961	8.31546	0.00393089	0.0503742	LHX3	-1*Primed
ADGRL4	1.754	3.56149	8.31114	0.00394026	0.0504603	ADGRL4	-1*Primed
MRPL41	-0.801614	6.31584	8.30711	0.00394901	0.0505203	MRPL41	-1*Primed
NTNG1	-1.31406	0.992888	8.30654	0.00395025	0.0505203	NTNG1	-1*Primed
ELOVL2	-1.63271	1.34297	8.30424	0.00395526	0.0505504	ELOVL2	-1*Primed
CCDC181	1.18635	1.88485	8.30225	0.00395961	0.050572	CCDC181	-1*Primed
ATPAF1	0.768642	5.47061	8.29689	0.0039713	0.0506873	ATPAF1	-1*Primed
KCTD21-AS1	1.43161	-0.0128562	8.29537	0.00397464	0.0506959	KCTD21-AS1	-1*Primed
PROX1	-2.47343	-0.858895	8.29019	0.00398598	0.0508066	PROX1	-1*Primed
TPBG	-0.92225	5.86557	8.28874	0.00398917	0.0508132	TPBG	-1*Primed
NAV3	-1.18057	3.41635	8.28727	0.0039924	0.0508204	NAV3	-1*Primed
BUB1	0.655238	6.97436	8.27813	0.00401254	0.0510426	BUB1	-1*Primed
PQLC1	-0.789764	5.40779	8.2754	0.00401859	0.0510854	PQLC1	-1*Primed
ZSCAN4	-4.76054	-1.27943	8.25746	0.00405848	0.0515582	ZSCAN4	-1*Primed
MSTD-int:ERVL-MaLR:LTR	-1.13542	1.78458	8.24446	0.00408766	0.0518941	MSTD-int:ERVL-MaLR:LTR	-1*Primed
NOTCH4	1.5464	0.406718	8.23854	0.00410101	0.052029	NOTCH4	-1*Primed
CCL25	1.71694	-1.57564	8.22339	0.0041354	0.0524303	CCL25	-1*Primed
SOX3	-1.45364	5.10011	8.22101	0.00414082	0.0524641	SOX3	-1*Primed
ZNF649	-0.668754	5.72742	8.21195	0.00416153	0.0526882	ZNF649	-1*Primed
EOMES	-2.31897	-2.24127	8.21086	0.00416403	0.0526882	EOMES	-1*Primed
CLEC2A	-2.49207	-3.38139	8.1998	0.00418949	0.0529751	CLEC2A	-1*Primed
SNAI2	2.19611	3.92235	8.18995	0.0042123	0.0532282	SNAI2	-1*Primed
FCRLB	-1.83465	-0.944988	8.18289	0.00422874	0.0533794	FCRLB	-1*Primed
BMPR1A	-0.724945	5.39574	8.18146	0.00423206	0.0533794	BMPR1A	-1*Primed
GALR3	2.02691	-1.6687	8.1812	0.00423268	0.0533794	GALR3	-1*Primed
WDR49	2.46928	-2.2186	8.17229	0.00425351	0.0536067	WDR49	-1*Primed
NEFL	-3.1044	5.67614	8.16942	0.00426025	0.053656	NEFL	-1*Primed
ZNF836	-0.998512	2.26975	8.15859	0.00428577	0.0539418	ZNF836	-1*Primed
ZSCAN26	0.906716	3.50186	8.154	0.00429663	0.0540428	ZSCAN26	-1*Primed
RAP1GAP2	-1.0891	6.08963	8.147	0.00431325	0.054216	RAP1GAP2	-1*Primed
KDELC1	-0.733621	4.77176	8.14154	0.00432624	0.0543434	KDELC1	-1*Primed
GPR153	-0.934479	4.36732	8.1379	0.00433494	0.0544168	GPR153	-1*Primed
NOV	2.46631	0.0370097	8.13022	0.00435335	0.0546118	NOV	-1*Primed
RCSD1	2.19446	-1.04011	8.12052	0.0043767	0.0548686	RCSD1	-1*Primed
EFNA3	-1.12586	4.31787	8.11751	0.00438397	0.0549237	EFNA3	-1*Primed
FDFT1	-0.858918	9.03345	8.1147	0.00439077	0.0549726	FDFT1	-1*Primed
ARAP2	1.28875	0.613328	8.10984	0.00440256	0.055084	ARAP2	-1*Primed
METTL1	1.46125	4.04726	8.10658	0.00441049	0.055147	METTL1	-1*Primed
CAPN1	-0.657226	7.3724	8.10363	0.00441768	0.0551655	CAPN1	-1*Primed
CRABP2	-1.66787	6.98782	8.10359	0.00441776	0.0551655	CRABP2	-1*Primed
LTBP3	-0.757604	5.76134	8.09401	0.00444117	0.0554164	LTBP3	-1*Primed
LINC01252	3.50307	-2.956	8.09256	0.00444473	0.0554164	LINC01252	-1*Primed
MKRN1	-0.756022	7.12287	8.09144	0.00444748	0.0554164	MKRN1	-1*Primed
MARCH4	1.42311	4.04411	8.09062	0.0044495	0.0554164	MARCH4	-1*Primed
SLC1A4	1.40203	4.37294	8.08159	0.00447171	0.0556047	SLC1A4	-1*Primed
MTTP	2.50541	-1.92341	8.08101	0.00447316	0.0556047	MTTP	-1*Primed
ISM2	-1.37446	0.787337	8.08092	0.00447337	0.0556047	ISM2	-1*Primed
EMILIN1	1.10838	7.40056	8.07426	0.00448985	0.0557731	EMILIN1	-1*Primed
LOC100133091	1.46757	0.220282	8.05987	0.00452565	0.0561812	LOC100133091	-1*Primed
KIAA1656	1.34343	0.476861	8.05702	0.00453276	0.0562328	KIAA1656	-1*Primed
LOC399815	-4.64495	-1.76444	8.05555	0.00453645	0.0562419	LOC399815	-1*Primed
IDUA	-1.37327	2.71615	8.04387	0.0045658	0.0565413	IDUA	-1*Primed
MARCKS	-0.802902	8.05417	8.04357	0.00456653	0.0565413	MARCKS	-1*Primed
EPS8	-1.12279	5.01084	8.04213	0.00457017	0.0565495	EPS8	-1*Primed
TNFSF15	2.81753	-1.57606	8.03756	0.00458171	0.0566555	TNFSF15	-1*Primed
LPPR3	-0.827162	5.8493	8.03633	0.00458483	0.0566574	LPPR3	-1*Primed
NOD2	2.06684	-1.68575	8.02914	0.00460306	0.0568245	NOD2	-1*Primed
REG1A	4.72418	-1.46123	8.02864	0.00460433	0.0568245	REG1A	-1*Primed
NOL9	0.887533	4.50729	8.0247	0.00461438	0.0569117	NOL9	-1*Primed
FAM101B	-0.665587	6.43485	8.01701	0.00463401	0.0571168	FAM101B	-1*Primed
SPINT1	-0.790668	7.52865	8.01172	0.00464756	0.0572468	SPINT1	-1*Primed
FAM66B	-2.59238	-1.52888	8.00661	0.0046607	0.0573346	FAM66B	-1*Primed
C17orf51	-1.11277	4.12671	8.00569	0.00466305	0.0573346	C17orf51	-1*Primed
ASPM	0.765565	5.82216	8.00543	0.00466372	0.0573346	ASPM	-1*Primed
GLS	-0.710618	6.94022	7.99646	0.00468688	0.0575821	GLS	-1*Primed
BANCR	-2.21276	-1.74396	7.99506	0.00469051	0.0575895	BANCR	-1*Primed
ANKRD24	0.821113	3.45081	7.99312	0.00469555	0.0576143	ANKRD24	-1*Primed
GALNT3	-1.26226	3.97217	7.98943	0.00470512	0.0576946	GALNT3	-1*Primed
ALDH1B1	0.781175	6.20338	7.98766	0.00470973	0.0577139	ALDH1B1	-1*Primed
KIF19	1.40143	-0.280998	7.98585	0.00471444	0.0577345	KIF19	-1*Primed
SLC7A1	0.930141	7.09573	7.98032	0.00472886	0.057866	SLC7A1	-1*Primed
SLC46A1	1.01281	3.71118	7.9794	0.00473126	0.057866	SLC46A1	-1*Primed
GJB4	5.25159	-2.92136	7.97332	0.00474718	0.0579878	GJB4	-1*Primed
TNNC1	1.53428	1.7813	7.97254	0.00474922	0.0579878	TNNC1	-1*Primed
TARBP1	0.738636	4.53035	7.97211	0.00475035	0.0579878	TARBP1	-1*Primed
FAM35DP	1.80749	-1.15756	7.9697	0.00475667	0.0580278	FAM35DP	-1*Primed
ST8SIA6	-1.45707	-0.43904	7.96359	0.00477276	0.0581868	ST8SIA6	-1*Primed
STK17A	-0.984391	4.47982	7.9579	0.00478778	0.0583326	STK17A	-1*Primed
S1PR5	1.23149	1.7204	7.95207	0.00480324	0.0584835	S1PR5	-1*Primed
CLHC1	1.03857	1.36742	7.94882	0.00481188	0.0585513	CLHC1	-1*Primed
TRIP11	0.770178	4.76958	7.94611	0.00481909	0.0586015	TRIP11	-1*Primed
SOCS1	-0.993555	4.45961	7.9444	0.00482364	0.0586194	SOCS1	-1*Primed
C2CD4C	-1.48533	3.48647	7.93933	0.00483718	0.0587342	C2CD4C	-1*Primed
DPYS	2.15629	-0.827464	7.93855	0.00483925	0.0587342	DPYS	-1*Primed
FAAHP1	-1.51148	-0.14187	7.93655	0.0048446	0.0587577	FAAHP1	-1*Primed
ARHGEF15	1.38615	1.27087	7.93552	0.00484736	0.0587577	ARHGEF15	-1*Primed
HOXB2	-4.51202	3.71879	7.9304	0.00486112	0.0588869	HOXB2	-1*Primed
ANKRD31	2.78967	-2.25201	7.92732	0.00486938	0.0589391	ANKRD31	-1*Primed
ADCK2	-0.769196	4.29877	7.92649	0.00487162	0.0589391	ADCK2	-1*Primed
CA12	0.881549	5.48279	7.92178	0.00488433	0.0590554	CA12	-1*Primed
RNF157	1.27668	3.24275	7.91689	0.00489754	0.0591776	RNF157	-1*Primed
SDR16C5	-4.83791	-3.06137	7.91491	0.0049029	0.0592047	SDR16C5	-1*Primed
FEZF1-AS1	-1.60834	0.97712	7.91275	0.00490876	0.0592121	FEZF1-AS1	-1*Primed
SLC6A16	1.54394	0.282035	7.91239	0.00490973	0.0592121	SLC6A16	-1*Primed
MIR1914	-1.37795	0.0152771	7.90869	0.00491979	0.0592959	MIR1914	-1*Primed
SFRP1	0.963943	9.16689	7.90672	0.00492515	0.0593229	SFRP1	-1*Primed
SOX13	-0.710168	6.24974	7.90466	0.00493075	0.0593529	SOX13	-1*Primed
FAM46A	-1.1227	4.57396	7.90117	0.00494027	0.05943	FAM46A	-1*Primed
CGB2	2.82236	-1.69775	7.89569	0.00495528	0.0595413	CGB2	-1*Primed
C1orf233	-0.753678	4.91892	7.89303	0.00496256	0.0595413	C1orf233	-1*Primed
PROCR	-0.755005	4.86385	7.89295	0.00496279	0.0595413	PROCR	-1*Primed
UTP20	1.0875	5.86077	7.89014	0.00497051	0.0595413	UTP20	-1*Primed
LOC654342	2.29477	2.06886	7.89012	0.00497057	0.0595413	LOC654342	-1*Primed
LINC00951	3.3426	-2.18315	7.88985	0.00497129	0.0595413	LINC00951	-1*Primed
TANGO6	1.06598	4.1121	7.88981	0.00497142	0.0595413	TANGO6	-1*Primed
PTMS	-0.750468	8.54738	7.88457	0.00498584	0.0596765	PTMS	-1*Primed
CRADD	-1.02491	2.99654	7.88334	0.00498923	0.0596796	CRADD	-1*Primed
CBX3P2	2.35316	-1.74938	7.88015	0.00499804	0.0597474	CBX3P2	-1*Primed
EGFLAM	-2.95836	0.188702	7.87511	0.00501199	0.0598766	EGFLAM	-1*Primed
SPTY2D1-AS1	1.68846	-0.672624	7.8734	0.00501672	0.0598956	SPTY2D1-AS1	-1*Primed
CPNE9	1.0881	2.1608	7.87155	0.00502187	0.0599195	CPNE9	-1*Primed
JAG2	-0.865932	4.23518	7.86879	0.00502952	0.0599731	JAG2	-1*Primed
SND1-IT1	-3.32289	-2.58368	7.86734	0.00503357	0.0599839	SND1-IT1	-1*Primed
CDH11	-1.08422	7.23401	7.85813	0.00505926	0.0602523	CDH11	-1*Primed
UCP2	1.06372	5.36299	7.84921	0.0050843	0.0605128	UCP2	-1*Primed
CALCRL	1.93286	1.57753	7.84572	0.00509413	0.0605918	CALCRL	-1*Primed
TACR3	2.12188	-0.0203824	7.83962	0.00511134	0.060732	TACR3	-1*Primed
AACS	-0.746711	5.95028	7.83928	0.00511229	0.060732	AACS	-1*Primed
MIPEPP3	1.26315	0.357952	7.83642	0.0051204	0.0607904	MIPEPP3	-1*Primed
RHOXF1-AS1	-1.26588	0.262373	7.83183	0.0051334	0.0609068	RHOXF1-AS1	-1*Primed
RHOXF1P1	5.43182	-2.7503	7.82338	0.00515747	0.0611542	RHOXF1P1	-1*Primed
CHRND	3.85466	0.190447	7.81364	0.00518533	0.0614463	CHRND	-1*Primed
SPAG17	2.04474	-1.84725	7.8049	0.00521047	0.061701	SPAG17	-1*Primed
WNT8B	2.52685	-1.54002	7.80392	0.0052133	0.061701	WNT8B	-1*Primed
NAA38	-0.873501	5.08524	7.80086	0.00522214	0.0617672	NAA38	-1*Primed
HUERS-P3-int:ERV1:LTR	1.05992	2.42058	7.79788	0.00523075	0.0618307	HUERS-P3-int:ERV1:LTR	-1*Primed
HR	-3.02093	-0.727748	7.79429	0.00524116	0.0619153	HR	-1*Primed
CD300A	2.33843	0.69825	7.7874	0.0052612	0.0621135	CD300A	-1*Primed
GNB2	-0.666848	7.87607	7.78608	0.00526503	0.0621202	GNB2	-1*Primed
ZNF714	-0.924511	4.74356	7.78154	0.00527826	0.0622378	ZNF714	-1*Primed
GPR160	-0.916781	4.26722	7.77852	0.0052871	0.0623034	GPR160	-1*Primed
JAM3	-0.665339	6.50853	7.77413	0.00529996	0.0623917	JAM3	-1*Primed
CCDC149	0.852981	3.04392	7.77241	0.00530503	0.0623917	CCDC149	-1*Primed
PRDM11	1.02649	3.13194	7.77171	0.00530708	0.0623917	PRDM11	-1*Primed
CATSPER3	1.50067	-0.803605	7.7715	0.0053077	0.0623917	CATSPER3	-1*Primed
DPY19L2	1.46812	-0.209112	7.76847	0.00531661	0.0624579	DPY19L2	-1*Primed
DRD3	2.76477	0.0988114	7.76428	0.00532897	0.0625176	DRD3	-1*Primed
MIR4751	1.66442	0.360248	7.76416	0.00532931	0.0625176	MIR4751	-1*Primed
SORCS2	-3.19885	3.04228	7.76239	0.00533453	0.0625176	SORCS2	-1*Primed
FLRT1	-2.2558	0.459287	7.76229	0.00533483	0.0625176	FLRT1	-1*Primed
CMKLR1	2.67728	-0.428596	7.75686	0.00535089	0.0626673	CMKLR1	-1*Primed
RARB	-4.5647	1.88322	7.75369	0.00536029	0.0627387	RARB	-1*Primed
TRPV2	1.26366	4.41729	7.74865	0.00537527	0.0628637	TRPV2	-1*Primed
CATSPER4	1.8567	-1.86822	7.74721	0.00537956	0.0628637	CATSPER4	-1*Primed
SALL1	-1.03365	5.97175	7.74677	0.00538087	0.0628637	SALL1	-1*Primed
PSMD14	0.990737	7.0259	7.74388	0.00538949	0.0629259	PSMD14	-1*Primed
WFDC2	-0.961535	4.87654	7.74021	0.00540044	0.063015	WFDC2	-1*Primed
ZHX1	1.69731	2.98714	7.73742	0.0054088	0.0630412	ZHX1	-1*Primed
AHSG	1.89317	-1.6339	7.73655	0.00541142	0.0630412	AHSG	-1*Primed
IRF5	-1.45409	-0.700921	7.73615	0.00541261	0.0630412	IRF5	-1*Primed
PTRF	-0.856572	8.93603	7.73253	0.00542347	0.0631014	PTRF	-1*Primed
ZNF92	-0.739158	4.70471	7.73222	0.00542441	0.0631014	ZNF92	-1*Primed
PXDNL	2.43136	-2.45133	7.72984	0.00543156	0.063146	PXDNL	-1*Primed
MAP1LC3C	1.56005	0.484109	7.72551	0.0054446	0.063259	MAP1LC3C	-1*Primed
TRAF3	-0.69365	4.85503	7.72408	0.00544891	0.0632705	TRAF3	-1*Primed
C1orf53	2.37279	0.93438	7.71968	0.00546222	0.0633304	C1orf53	-1*Primed
IFT74	0.802903	4.05876	7.7192	0.00546366	0.0633304	IFT74	-1*Primed
RHOB	-1.43697	7.0414	7.71907	0.00546405	0.0633304	RHOB	-1*Primed
ST3GAL3	1.09989	3.54787	7.71153	0.00548691	0.0634993	ST3GAL3	-1*Primed
ITM2B	-0.613956	7.25053	7.7104	0.00549036	0.0634993	ITM2B	-1*Primed
PCP2	-2.37664	-1.86405	7.71002	0.00549152	0.0634993	PCP2	-1*Primed
FECH	0.777681	4.71873	7.70922	0.00549395	0.0634993	FECH	-1*Primed
GYG2P1	-4.60117	-1.79395	7.70878	0.00549529	0.0634993	GYG2P1	-1*Primed
B4GALNT1	-1.5988	1.69425	7.69448	0.00553899	0.0639655	B4GALNT1	-1*Primed
BBC3	-1.7348	5.65591	7.69237	0.00554548	0.0640016	BBC3	-1*Primed
LOC101928441	2.16254	-2.26999	7.69065	0.00555077	0.0640129	LOC101928441	-1*Primed
PHF24	2.07245	0.105044	7.68986	0.00555318	0.0640129	PHF24	-1*Primed
RHOBTB3	-1.00716	5.37658	7.68753	0.00556036	0.0640568	RHOBTB3	-1*Primed
COL4A1	-0.720889	10.1543	7.67822	0.00558913	0.0642908	COL4A1	-1*Primed
FLI1	1.89103	2.58685	7.67776	0.00559054	0.0642908	FLI1	-1*Primed
DDIT4L	-1.21388	1.77641	7.67768	0.0055908	0.0642908	DDIT4L	-1*Primed
SVA_E:SVA_E:Other	-0.882076	4.45767	7.67616	0.0055955	0.064306	SVA_E:SVA_E:Other	-1*Primed
CFAP74	3.73579	-2.21936	7.6708	0.00561216	0.0644247	CFAP74	-1*Primed
MER57-int:ERV1:LTR	1.11237	3.57833	7.67066	0.00561259	0.0644247	MER57-int:ERV1:LTR	-1*Primed
SLC35D2	-0.840494	4.00551	7.66938	0.00561656	0.0644314	SLC35D2	-1*Primed
MXD3	-1.03756	3.33962	7.66487	0.00563064	0.0645541	MXD3	-1*Primed
NECAB1	-1.41253	0.457362	7.65745	0.00565382	0.0647808	NECAB1	-1*Primed
WDR78	1.47555	-0.111451	7.6547	0.00566248	0.064841	WDR78	-1*Primed
XRCC2	1.33279	3.3595	7.65027	0.0056764	0.064923	XRCC2	-1*Primed
LOC100505978	3.58343	-2.71503	7.65025	0.00567645	0.064923	LOC100505978	-1*Primed
TM4SF19-TCTEX1D2	1.15553	1.11161	7.64862	0.00568158	0.0649425	TM4SF19-TCTEX1D2	-1*Primed
CYTL1	1.8905	2.66229	7.64368	0.00569714	0.0650814	CYTL1	-1*Primed
CHST12	-0.6819	4.67239	7.64088	0.00570601	0.0651436	CHST12	-1*Primed
MN1	-1.53762	4.55577	7.63365	0.00572894	0.0653662	MN1	-1*Primed
NAPSA	2.57165	-0.72042	7.63237	0.005733	0.0653734	NAPSA	-1*Primed
HP09025	5.08511	-2.94361	7.62959	0.00574183	0.0653786	HP09025	-1*Primed
INSIG1	-1.26645	6.69406	7.62928	0.00574282	0.0653786	INSIG1	-1*Primed
GADD45A	-1.14258	4.98492	7.62857	0.0057451	0.0653786	GADD45A	-1*Primed
ZNF41	1.10228	2.55065	7.62682	0.00575067	0.0653786	ZNF41	-1*Primed
PTPN9	-0.634399	6.08208	7.62556	0.00575467	0.0653786	PTPN9	-1*Primed
MIR7641-2	-3.72375	6.37766	7.62481	0.00575708	0.0653786	MIR7641-2	-1*Primed
PDIA4	-0.74014	8.89661	7.62468	0.0057575	0.0653786	PDIA4	-1*Primed
C9orf156	1.25362	2.14931	7.61567	0.00578632	0.0656668	C9orf156	-1*Primed
TRIM58	-1.02274	2.53433	7.60967	0.00580562	0.065815	TRIM58	-1*Primed
SLC29A4	-0.984844	3.67365	7.60901	0.00580774	0.065815	SLC29A4	-1*Primed
FBLL1	1.49245	2.04045	7.60732	0.00581317	0.065815	FBLL1	-1*Primed
SMYD2	-0.964296	3.50144	7.60731	0.0058132	0.065815	SMYD2	-1*Primed
FRMPD4	-2.72692	-1.21552	7.60317	0.00582657	0.0659272	FRMPD4	-1*Primed
LOC101927418	-4.85778	-2.60233	7.59703	0.00584646	0.0660863	LOC101927418	-1*Primed
PRDM14	-1.22149	5.41978	7.59635	0.00584866	0.0660863	PRDM14	-1*Primed
DHRS2	1.86447	1.05649	7.59551	0.00585139	0.0660863	DHRS2	-1*Primed
ATP2A3	-0.955884	5.00566	7.59455	0.00585451	0.0660863	ATP2A3	-1*Primed
SNX25	-1.10089	4.77988	7.58579	0.00588301	0.0663686	SNX25	-1*Primed
NMRK2	-0.912918	5.52514	7.58424	0.00588808	0.0663864	NMRK2	-1*Primed
RBL1	0.878754	3.44662	7.5808	0.00589934	0.066474	RBL1	-1*Primed
GPR137	-0.671381	4.96345	7.57781	0.00590912	0.0665076	GPR137	-1*Primed
LOC101928335	2.6765	-2.65134	7.57683	0.00591235	0.0665076	LOC101928335	-1*Primed
FAHD2CP	1.5281	1.88204	7.57669	0.0059128	0.0665076	FAHD2CP	-1*Primed
RAB3IP	-0.849911	4.96486	7.56777	0.00594212	0.066798	RAB3IP	-1*Primed
TPD52	-0.948314	5.26436	7.56595	0.00594813	0.0668261	TPD52	-1*Primed
DUSP26	-1.0497	0.82223	7.56065	0.00596563	0.0669832	DUSP26	-1*Primed
ERMN	5.99039	-2.78618	7.55528	0.00598344	0.0671436	ERMN	-1*Primed
ACBD7	0.945189	3.2971	7.54658	0.00601241	0.067429	ACBD7	-1*Primed
LTR33:ERVL:LTR	-0.865278	5.89866	7.54332	0.00602331	0.0675114	LTR33:ERVL:LTR	-1*Primed
AMBP	1.90906	1.12316	7.54222	0.00602696	0.0675126	AMBP	-1*Primed
ABCA10	4.746	-3.01715	7.53594	0.00604803	0.0677088	ABCA10	-1*Primed
LAD1	1.43961	4.24544	7.52793	0.00607495	0.0679702	LAD1	-1*Primed
ALMS1	0.901811	5.25992	7.52415	0.00608772	0.0680731	ALMS1	-1*Primed
SLC7A11	2.3355	4.97156	7.52186	0.00609546	0.0681196	SLC7A11	-1*Primed
CD22	2.3423	-2.11712	7.51861	0.00610647	0.0682027	CD22	-1*Primed
GPR26	3.4377	-2.29208	7.51408	0.00612185	0.0683343	GPR26	-1*Primed
TWIST1	-4.68934	3.60402	7.50926	0.00613826	0.0684773	TWIST1	-1*Primed
SERPINB6	-0.632875	5.77281	7.4886	0.0062091	0.0692271	SERPINB6	-1*Primed
FAM86DP	1.13335	3.10117	7.48324	0.00622758	0.0693925	FAM86DP	-1*Primed
TMEM88	-2.12302	2.56269	7.47469	0.00625722	0.0696701	TMEM88	-1*Primed
MPP6	0.963133	5.44306	7.47395	0.00625981	0.0696701	MPP6	-1*Primed
ZNF565	1.27316	1.37292	7.47153	0.00626824	0.0697231	ZNF565	-1*Primed
MAML2	-1.03116	3.88776	7.46795	0.0062807	0.069821	MAML2	-1*Primed
ELAC1	1.58048	2.06197	7.46667	0.00628517	0.0698299	ELAC1	-1*Primed
ZNF296	-1.01884	3.55753	7.46166	0.00630268	0.0699837	ZNF296	-1*Primed
CCDC160	1.42721	0.485018	7.45389	0.00632994	0.0702255	CCDC160	-1*Primed
NIPA1	-1.2277	4.95895	7.45335	0.00633183	0.0702255	NIPA1	-1*Primed
AGPAT2	-0.753132	5.2802	7.44373	0.00636578	0.0705609	AGPAT2	-1*Primed
TLDC2	1.47134	-0.354863	7.42814	0.00642117	0.0711335	TLDC2	-1*Primed
CREB3L3	3.62409	-2.42979	7.41439	0.00647044	0.0716375	CREB3L3	-1*Primed
SLC24A4	2.14972	-1.80343	7.41256	0.00647701	0.0716686	SLC24A4	-1*Primed
MMP17	-0.963499	5.88269	7.40378	0.00650869	0.0719382	MMP17	-1*Primed
NPDC1	-0.792865	5.18908	7.40372	0.00650892	0.0719382	NPDC1	-1*Primed
GRM8	1.75948	0.541382	7.39491	0.00654087	0.0722493	GRM8	-1*Primed
CHD3	-0.912043	7.02476	7.38959	0.00656023	0.0723919	CHD3	-1*Primed
ATP1B2	-1.59186	5.18649	7.38902	0.00656232	0.0723919	ATP1B2	-1*Primed
THEM4	1.13764	3.17824	7.38824	0.00656518	0.0723919	THEM4	-1*Primed
C1orf116	1.46023	1.30631	7.38621	0.00657257	0.0724313	C1orf116	-1*Primed
LTK	-2.9482	-1.30177	7.38161	0.00658942	0.0725751	LTK	-1*Primed
MROH6	-1.71547	1.19095	7.36816	0.00663889	0.0730777	MROH6	-1*Primed
B3GNT2	-0.970747	5.09094	7.36462	0.00665196	0.0731562	B3GNT2	-1*Primed
MTERF3	0.955377	4.57007	7.36415	0.0066537	0.0731562	MTERF3	-1*Primed
AP1S2	-0.75193	5.35915	7.36037	0.00666771	0.0732679	AP1S2	-1*Primed
LTR33B:ERVL:LTR	-1.21473	1.52014	7.35927	0.00667181	0.0732706	LTR33B:ERVL:LTR	-1*Primed
TBCK	0.798168	4.23077	7.35467	0.00668888	0.0734158	TBCK	-1*Primed
CDX2	-4.53505	-1.79367	7.34614	0.00672069	0.0737224	CDX2	-1*Primed
MEIG1	4.50097	-2.88689	7.34481	0.00672566	0.0737344	MEIG1	-1*Primed
SNORD101	2.59457	-1.50623	7.34067	0.00674119	0.0738622	SNORD101	-1*Primed
CYSTM1	-0.786558	4.91852	7.33692	0.00675524	0.0739735	CYSTM1	-1*Primed
MAP3K13	0.955398	3.68016	7.33484	0.00676307	0.0740167	MAP3K13	-1*Primed
HERV4_I-int:ERV1:LTR	1.52769	6.13364	7.33241	0.00677222	0.0740743	HERV4_I-int:ERV1:LTR	-1*Primed
TSGA10	1.026	0.600737	7.32787	0.00678936	0.0742191	TSGA10	-1*Primed
TCEA1	-0.779964	7.03461	7.3217	0.0068127	0.0744075	TCEA1	-1*Primed
HYAL3	1.33135	2.11223	7.31991	0.00681949	0.0744075	HYAL3	-1*Primed
CLC	3.53476	-2.91204	7.31988	0.00681959	0.0744075	CLC	-1*Primed
H1FX	-0.866735	7.86283	7.31919	0.00682221	0.0744075	H1FX	-1*Primed
DDX11L2	1.87422	-0.377726	7.31755	0.00682843	0.0744326	DDX11L2	-1*Primed
P4HA1	-1.6507	7.60945	7.31495	0.00683832	0.0744978	P4HA1	-1*Primed
PRKCG	-0.948337	3.36454	7.31151	0.00685144	0.0745464	PRKCG	-1*Primed
SERAC1	-0.908906	3.8066	7.31053	0.00685518	0.0745464	SERAC1	-1*Primed
LSAMP	1.16714	1.70118	7.30971	0.0068583	0.0745464	LSAMP	-1*Primed
GRID2	-1.26122	4.85617	7.30967	0.00685844	0.0745464	GRID2	-1*Primed
LGR6	1.24481	0.777114	7.30515	0.00687574	0.0746918	LGR6	-1*Primed
NKX2-4	4.65222	-2.08321	7.30349	0.00688207	0.0747179	NKX2-4	-1*Primed
MIR663AHG	-3.15715	-1.0919	7.30134	0.00689031	0.0747648	MIR663AHG	-1*Primed
SRRM2-AS1	1.49553	-1.52914	7.29505	0.00691447	0.0749842	SRRM2-AS1	-1*Primed
WNK2	-0.673603	5.77016	7.2933	0.00692124	0.0750148	WNK2	-1*Primed
TMEM50B	-0.754813	4.13421	7.28853	0.00693963	0.0751714	TMEM50B	-1*Primed
PDE7B	4.7148	1.02145	7.28137	0.00696733	0.0754285	PDE7B	-1*Primed
MLT1A1-int:ERVL-MaLR:LTR	1.33068	0.719242	7.27626	0.0069872	0.0755264	MLT1A1-int:ERVL-MaLR:LTR	-1*Primed
CRACR2B	-1.01543	4.00589	7.276	0.0069882	0.0755264	CRACR2B	-1*Primed
MER44C:TcMar-Tigger:DNA	1.16597	1.18101	7.27598	0.00698827	0.0755264	MER44C:TcMar-Tigger:DNA	-1*Primed
C4orf32	2.69961	-0.820572	7.27317	0.00699922	0.0756019	C4orf32	-1*Primed
ADAMTS7	-0.706072	6.20353	7.26844	0.00701769	0.0756895	ADAMTS7	-1*Primed
FAM86C1	1.14906	2.99618	7.26829	0.00701824	0.0756895	FAM86C1	-1*Primed
IFT57	0.992011	4.89075	7.26804	0.00701926	0.0756895	IFT57	-1*Primed
LOC101929448	2.48233	-2.09565	7.26569	0.00702844	0.0757456	LOC101929448	-1*Primed
SHISA7	1.26109	-0.53121	7.2594	0.00705308	0.0759682	SHISA7	-1*Primed
NPAS4	2.99633	-0.902124	7.25804	0.00705843	0.0759829	NPAS4	-1*Primed
DNMT3L	-4.36008	7.56564	7.25526	0.00706936	0.0760575	DNMT3L	-1*Primed
TUBB2A	-0.737792	6.20268	7.24661	0.0071035	0.0763583	TUBB2A	-1*Primed
PCDHA7	-2.59869	-0.871273	7.24614	0.00710534	0.0763583	PCDHA7	-1*Primed
POLE2	1.32339	3.79803	7.2318	0.00716233	0.0769274	POLE2	-1*Primed
PCF11	0.814327	5.17995	7.21724	0.00722068	0.0774788	PCF11	-1*Primed
SAMSN1	3.13595	-2.77319	7.21696	0.00722181	0.0774788	SAMSN1	-1*Primed
LDLR	-1.11382	7.2131	7.21532	0.00722839	0.0775057	LDLR	-1*Primed
SLC20A1	0.72545	6.97755	7.20527	0.007269	0.0778251	SLC20A1	-1*Primed
SSBP4	-0.823501	5.62349	7.20496	0.00727025	0.0778251	SSBP4	-1*Primed
ORC5	1.01595	4.21741	7.20491	0.00727044	0.0778251	ORC5	-1*Primed
UBASH3B	-1.33036	4.82789	7.19753	0.0073004	0.078102	UBASH3B	-1*Primed
ACADS	-1.03395	3.85459	7.18846	0.00733738	0.0784535	ACADS	-1*Primed
MNX1	-2.6839	-0.900972	7.18546	0.00734968	0.0785377	MNX1	-1*Primed
UFM1	-0.65121	5.85147	7.18453	0.0073535	0.0785377	UFM1	-1*Primed
ASIC1	-1.05444	2.72291	7.17975	0.0073731	0.0786908	ASIC1	-1*Primed
BAG3	-0.673567	5.39518	7.17902	0.0073761	0.0786908	BAG3	-1*Primed
RPAP3	0.704624	5.31156	7.17224	0.00740401	0.0789086	RPAP3	-1*Primed
ANKRD45	1.3849	1.01824	7.17205	0.0074048	0.0789086	ANKRD45	-1*Primed
THEG	-4.49438	-2.39214	7.17045	0.00741142	0.0789349	THEG	-1*Primed
NFAM1	-1.18811	-0.178901	7.15823	0.0074621	0.0794091	NFAM1	-1*Primed
SPRED2	-0.738945	5.26324	7.1577	0.00746428	0.0794091	SPRED2	-1*Primed
AGAP6	0.899089	2.73064	7.15012	0.00749591	0.0797011	AGAP6	-1*Primed
PER1	-1.00339	5.18154	7.13874	0.00754362	0.0801393	PER1	-1*Primed
MEGF10	-0.99429	3.9119	7.13793	0.00754703	0.0801393	MEGF10	-1*Primed
MER89-int:ERV1:LTR	1.51639	-0.135416	7.13728	0.00754975	0.0801393	MER89-int:ERV1:LTR	-1*Primed
WDTC1	-0.699188	5.55843	7.13532	0.00755803	0.0801452	WDTC1	-1*Primed
NMB	-0.968893	3.23615	7.13515	0.00755873	0.0801452	NMB	-1*Primed
TONSL-AS1	-1.72623	-0.875244	7.1295	0.0075826	0.0803536	TONSL-AS1	-1*Primed
LOC100506746	-1.27902	0.0834567	7.12635	0.00759592	0.0804468	LOC100506746	-1*Primed
NAE1	0.871	6.70916	7.12471	0.00760287	0.0804468	NAE1	-1*Primed
REC8	-0.623683	5.54212	7.12443	0.00760406	0.0804468	REC8	-1*Primed
JPH3	-0.670921	5.44715	7.12306	0.00760988	0.0804636	JPH3	-1*Primed
SLPI	4.49138	-1.8563	7.11966	0.00762432	0.0805716	SLPI	-1*Primed
SDC2	-0.697283	6.71297	7.11192	0.00765729	0.0808751	SDC2	-1*Primed
SMIM14	-1.10005	4.71876	7.10946	0.00766784	0.0809416	SMIM14	-1*Primed
SERPINE2	-0.744533	7.48118	7.10786	0.00767469	0.080969	SERPINE2	-1*Primed
UNC5A	-1.05771	2.47063	7.10265	0.00769699	0.0811299	UNC5A	-1*Primed
COL5A2	-0.987123	9.77599	7.10231	0.00769846	0.0811299	COL5A2	-1*Primed
ALDOA	-0.911685	10.8087	7.0982	0.00771615	0.0812713	ALDOA	-1*Primed
SEMA3C	-2.1614	6.34251	7.08935	0.00775433	0.081561	SEMA3C	-1*Primed
ANKEF1	1.08687	2.9193	7.08928	0.00775465	0.081561	ANKEF1	-1*Primed
NOL11	0.920902	6.23257	7.08885	0.00775649	0.081561	NOL11	-1*Primed
MCL1	-0.626937	8.38703	7.08591	0.00776923	0.0816229	MCL1	-1*Primed
SNX3	-0.657054	6.78928	7.08551	0.00777095	0.0816229	SNX3	-1*Primed
CAPG	-0.749012	6.71853	7.08305	0.00778163	0.0816868	CAPG	-1*Primed
LRFN1	1.13476	2.76023	7.08212	0.0077857	0.0816868	LRFN1	-1*Primed
CALCA	2.63574	-1.01931	7.08115	0.00778991	0.0816868	CALCA	-1*Primed
FAM227A	1.40612	0.974284	7.07699	0.00780803	0.0818034	FAM227A	-1*Primed
CRYAB	2.25037	1.15701	7.07662	0.00780962	0.0818034	CRYAB	-1*Primed
GPD1L	0.869667	2.85571	7.07487	0.00781725	0.0818383	GPD1L	-1*Primed
UNC13A	0.838398	5.68705	7.07047	0.00783647	0.0819692	UNC13A	-1*Primed
C2orf81	1.13287	1.48168	7.06954	0.00784056	0.0819692	C2orf81	-1*Primed
HLA-DQB1	1.37504	2.4861	7.06905	0.00784267	0.0819692	HLA-DQB1	-1*Primed
RHOQ	-0.808181	5.87947	7.06636	0.00785448	0.0820476	RHOQ	-1*Primed
DPF3	-2.89041	0.470042	7.06513	0.00785986	0.0820545	DPF3	-1*Primed
SDAD1	0.802565	5.69282	7.06424	0.00786375	0.0820545	SDAD1	-1*Primed
LYG2	2.25888	-2.09972	7.06211	0.0078731	0.082107	LYG2	-1*Primed
DCLK3	1.14553	1.24454	7.0598	0.00788327	0.0821681	DCLK3	-1*Primed
YPEL3	-0.848108	4.55151	7.05187	0.00791827	0.0824878	YPEL3	-1*Primed
LINC01372	2.14008	-2.42854	7.04151	0.0079642	0.0829209	LINC01372	-1*Primed
NIN	-0.734983	5.17381	7.03599	0.00798878	0.0831221	NIN	-1*Primed
BCHE	1.58499	2.15047	7.03521	0.00799225	0.0831221	BCHE	-1*Primed
TXLNB	2.41664	-1.61332	7.03008	0.0080152	0.0833152	TXLNB	-1*Primed
NTS	1.32429	5.31467	7.02632	0.00803204	0.0834447	NTS	-1*Primed
ZNF629	0.838247	5.11035	7.02475	0.00803906	0.083472	ZNF629	-1*Primed
PCSK1N	-1.48525	1.67454	7.02137	0.00805428	0.0835845	PCSK1N	-1*Primed
ADGRG2	-0.994164	3.25562	7.0202	0.00805953	0.0835934	ADGRG2	-1*Primed
L1ME3D:L1:LINE	0.967289	3.63909	7.01906	0.00806468	0.0836013	L1ME3D:L1:LINE	-1*Primed
VAT1	-0.59988	8.81279	7.00775	0.00811575	0.084085	VAT1	-1*Primed
SEC14L5	1.3219	2.78635	7.0058	0.0081246	0.0841135	SEC14L5	-1*Primed
MAP1LC3B	-0.743423	6.51413	7.00461	0.00813	0.0841135	MAP1LC3B	-1*Primed
GAL3ST4	-1.33238	2.69612	7.00423	0.00813175	0.0841135	GAL3ST4	-1*Primed
SYCE1	-4.47078	-0.163984	7.00187	0.00814245	0.0841784	SYCE1	-1*Primed
C2CD2L	-0.953723	2.68128	6.99951	0.00815322	0.084244	C2CD2L	-1*Primed
MPC2	-0.707366	4.92965	6.99626	0.00816803	0.0843103	MPC2	-1*Primed
IFI16	1.26529	4.18185	6.99616	0.00816849	0.0843103	IFI16	-1*Primed
CES1	4.91302	-2.12328	6.99481	0.00817462	0.0843182	CES1	-1*Primed
LTR10B1:ERV1:LTR	-1.18704	0.656006	6.99405	0.0081781	0.0843182	LTR10B1:ERV1:LTR	-1*Primed
TMED7	-0.845766	5.41073	6.99238	0.00818575	0.0843514	TMED7	-1*Primed
FGF13-AS1	1.61159	-0.0527592	6.99075	0.0081932	0.0843824	FGF13-AS1	-1*Primed
LAMC1	-0.832702	8.78118	6.98841	0.00820391	0.0844471	LAMC1	-1*Primed
NFE2L3	1.49643	7.16002	6.98549	0.00821729	0.0845176	NFE2L3	-1*Primed
BHMT	2.66033	0.346958	6.98498	0.00821964	0.0845176	BHMT	-1*Primed
PDP1	-0.995518	4.03994	6.98282	0.00822957	0.0845741	PDP1	-1*Primed
C4orf19	2.92025	-0.239184	6.97875	0.0082483	0.0847208	C4orf19	-1*Primed
LTR17:ERV1:LTR	-0.80277	4.4021	6.97196	0.00827966	0.0849969	LTR17:ERV1:LTR	-1*Primed
TEX15	1.83562	1.47761	6.971	0.00828411	0.0849969	TEX15	-1*Primed
L1PB2:L1:LINE	-1.05458	3.24049	6.96338	0.00831947	0.0853053	L1PB2:L1:LINE	-1*Primed
C19orf24	-0.705992	5.3187	6.96208	0.00832553	0.0853053	C19orf24	-1*Primed
SV2C	4.81872	-3.01826	6.96163	0.0083276	0.0853053	SV2C	-1*Primed
TRIM2	-0.817494	5.0905	6.95991	0.00833562	0.0853415	TRIM2	-1*Primed
TEX13B	-2.4731	0.0170466	6.95801	0.00834446	0.0853669	TEX13B	-1*Primed
IRF2BP2	-0.85399	6.00368	6.95746	0.00834707	0.0853669	IRF2BP2	-1*Primed
RPGRIP1L	0.92177	3.42426	6.95196	0.00837272	0.085552	RPGRIP1L	-1*Primed
GCNT1	-1.0763	4.83562	6.95166	0.00837415	0.085552	GCNT1	-1*Primed
TRABD	-0.610603	6.09348	6.94581	0.00840157	0.0857861	TRABD	-1*Primed
HERVK-int:ERVK:LTR	-1.88233	6.58713	6.94301	0.00841472	0.0858744	HERVK-int:ERVK:LTR	-1*Primed
SDHA	-0.631371	6.84521	6.94042	0.00842694	0.085953	SDHA	-1*Primed
ZDHHC22	-1.16411	5.45581	6.9329	0.00846241	0.0862686	ZDHHC22	-1*Primed
AFAP1-AS1	-3.03269	-1.4528	6.9229	0.00850991	0.0866755	AFAP1-AS1	-1*Primed
CRLF1	-2.71464	4.91868	6.92258	0.00851143	0.0866755	CRLF1	-1*Primed
PCBP4	-0.63956	5.48361	6.91621	0.00854178	0.0869381	PCBP4	-1*Primed
DNAH11	-1.25823	2.34604	6.90755	0.00858327	0.0873137	DNAH11	-1*Primed
FLVCR1-AS1	0.925999	3.59707	6.90655	0.00858805	0.0873157	FLVCR1-AS1	-1*Primed
FXYD1	-1.30193	2.17783	6.90461	0.00859738	0.0873321	FXYD1	-1*Primed
TRADD	-1.751	2.34163	6.90431	0.00859884	0.0873321	TRADD	-1*Primed
ST6GAL2	-0.76281	4.88552	6.90103	0.00861462	0.0874458	ST6GAL2	-1*Primed
OS9	-0.648905	7.76251	6.89794	0.00862952	0.0875504	OS9	-1*Primed
SNHG4	0.823128	3.9218	6.89675	0.00863526	0.0875619	SNHG4	-1*Primed
SCN2A	1.61889	0.311977	6.89225	0.008657	0.0877356	SCN2A	-1*Primed
ISM1	3.92827	-0.170189	6.88828	0.00867627	0.0878841	ISM1	-1*Primed
SOX5	-1.59809	-0.166743	6.88479	0.0086932	0.0880089	SOX5	-1*Primed
CCDC28B	-0.867918	4.19949	6.88349	0.00869954	0.0880263	CCDC28B	-1*Primed
PLEKHH3	-1.09503	4.99685	6.88056	0.00871381	0.0881238	PLEKHH3	-1*Primed
IFT88	1.01537	2.62487	6.87775	0.00872756	0.088189	IFT88	-1*Primed
CSTA	2.95644	-2.42971	6.87734	0.00872952	0.088189	CSTA	-1*Primed
CPO	-3.43643	-1.39442	6.872	0.00875568	0.0884064	CPO	-1*Primed
SETMAR	1.27914	3.45016	6.84577	0.00888514	0.089666	SETMAR	-1*Primed
ERCC6L	0.827586	4.50171	6.84277	0.00890007	0.0897691	ERCC6L	-1*Primed
DPY19L2P2	2.79688	-2.58472	6.84111	0.00890835	0.089805	DPY19L2P2	-1*Primed
YPEL4	-2.88321	-2.93762	6.83989	0.00891443	0.0898188	YPEL4	-1*Primed
TRH	-2.45622	2.01578	6.8385	0.00892136	0.089841	TRH	-1*Primed
GK	1.175	2.84027	6.83619	0.00893289	0.0899097	GK	-1*Primed
P2RX1	1.66667	-0.893266	6.8315	0.0089564	0.0900565	P2RX1	-1*Primed
WRN	0.742696	4.88806	6.83139	0.00895694	0.0900565	WRN	-1*Primed
SLC7A7	1.17725	3.07253	6.82739	0.00897706	0.0902112	SLC7A7	-1*Primed
RPS2P32	2.5276	-0.655733	6.82495	0.00898932	0.0902867	RPS2P32	-1*Primed
YAE1D1	1.38613	3.47375	6.82292	0.00899953	0.0903416	YAE1D1	-1*Primed
CAMK1D	-0.793278	4.43463	6.8192	0.00901829	0.0904823	CAMK1D	-1*Primed
CFLAR	-1.09595	4.59896	6.81318	0.00904874	0.09074	CFLAR	-1*Primed
C19orf66	0.85933	3.80211	6.81053	0.00906217	0.0908268	C19orf66	-1*Primed
GLTPD2	-2.83224	-1.68502	6.80742	0.00907798	0.0909374	GLTPD2	-1*Primed
CYP27A1	-1.64586	3.55645	6.80612	0.00908458	0.0909557	CYP27A1	-1*Primed
LHX5	-2.43325	1.05853	6.80459	0.00909237	0.0909822	LHX5	-1*Primed
C22orf15	1.16253	1.6131	6.80373	0.00909679	0.0909822	C22orf15	-1*Primed
QPRT	-0.689414	7.33183	6.80219	0.00910463	0.0910129	QPRT	-1*Primed
PDGFRB	1.31096	6.03245	6.79682	0.00913203	0.0912388	PDGFRB	-1*Primed
IKZF1	1.24096	0.341726	6.79307	0.00915125	0.0913444	IKZF1	-1*Primed
TAGLN3	1.20912	1.73918	6.79214	0.009156	0.0913444	TAGLN3	-1*Primed
ANKRD44	2.11582	0.703334	6.79195	0.00915698	0.0913444	ANKRD44	-1*Primed
GPR20	2.18517	-0.994698	6.78875	0.00917342	0.09146	GPR20	-1*Primed
ADCK5	-0.996402	2.56983	6.78782	0.00917818	0.09146	ADCK5	-1*Primed
ZNF528	-1.85076	3.30125	6.78445	0.00919555	0.0915851	ZNF528	-1*Primed
MGAT4B	-0.621536	6.91461	6.78327	0.0092016	0.0915975	MGAT4B	-1*Primed
GPR156	1.50796	0.231483	6.78062	0.00921529	0.0916859	GPR156	-1*Primed
FUT3	3.35242	-1.10179	6.77607	0.00923883	0.0918721	FUT3	-1*Primed
NNT	-0.739749	6.44118	6.76785	0.00928144	0.0922477	NNT	-1*Primed
HLA-A	-0.853332	7.7151	6.75984	0.00932323	0.0926147	HLA-A	-1*Primed
SMOC2	-1.2348	2.14679	6.75469	0.00935014	0.0927386	SMOC2	-1*Primed
PTPRZ1	0.788989	7.71969	6.75309	0.00935855	0.0927386	PTPRZ1	-1*Primed
GUCY1A3	4.54221	-1.51035	6.75268	0.00936069	0.0927386	GUCY1A3	-1*Primed
NLRP12	-1.68621	2.09181	6.75244	0.00936195	0.0927386	NLRP12	-1*Primed
DUSP4	-1.13478	4.32143	6.75239	0.00936223	0.0927386	DUSP4	-1*Primed
P2RY11	0.929903	2.53324	6.75187	0.00936493	0.0927386	P2RY11	-1*Primed
STAG3L2	1.14154	1.76444	6.74677	0.00939174	0.0928983	STAG3L2	-1*Primed
ZFPM2	3.0794	0.180127	6.74653	0.00939302	0.0928983	ZFPM2	-1*Primed
DPPA5	-3.47312	5.73461	6.74602	0.00939569	0.0928983	DPPA5	-1*Primed
BTNL9	-1.70969	-1.28888	6.74423	0.00940514	0.0929435	BTNL9	-1*Primed
SOX11	-0.933646	6.21108	6.74221	0.0094158	0.0930006	SOX11	-1*Primed
C16orf89	1.7856	0.298953	6.74084	0.00942302	0.0930236	C16orf89	-1*Primed
CHCHD10	-0.846006	5.31357	6.73862	0.00943476	0.0930912	CHCHD10	-1*Primed
MIF	-0.834322	9.81654	6.73593	0.009449	0.0931835	MIF	-1*Primed
CMAHP	2.59313	-0.254811	6.73462	0.00945592	0.0932035	CMAHP	-1*Primed
CCNG2	-1.35825	4.49421	6.732	0.00946984	0.0932924	CCNG2	-1*Primed
TBX20	-4.4854	-2.41859	6.72631	0.0095001	0.0935421	TBX20	-1*Primed
GSTM5	1.78315	-0.162577	6.72037	0.0095318	0.0938057	GSTM5	-1*Primed
LOC441204	1.8865	-2.11534	6.7179	0.00954498	0.0938869	LOC441204	-1*Primed
VSTM1	3.66336	-1.90455	6.70313	0.00962439	0.0946191	VSTM1	-1*Primed
MEGF9	1.0191	2.8602	6.69919	0.00964567	0.0947794	MEGF9	-1*Primed
PRKCSH	-0.663395	8.88877	6.69613	0.00966224	0.0948933	PRKCSH	-1*Primed
MMACHC	0.94483	3.34811	6.6908	0.00969116	0.0951008	MMACHC	-1*Primed
PCDHA2	-2.98891	-1.41739	6.69005	0.00969526	0.0951008	PCDHA2	-1*Primed
ANKRD1	2.91414	5.61834	6.68948	0.00969836	0.0951008	ANKRD1	-1*Primed
ZNF544	0.876733	5.25184	6.68699	0.0097119	0.0951846	ZNF544	-1*Primed
PHF2	-0.744714	4.83059	6.68383	0.00972916	0.0953047	PHF2	-1*Primed
MIOX	5.30049	-2.05601	6.67444	0.00978054	0.0957587	MIOX	-1*Primed
CBR1	-0.624162	6.69047	6.67086	0.00980019	0.0959019	CBR1	-1*Primed
DGAT1	-0.74078	4.82817	6.66819	0.00981491	0.0959965	DGAT1	-1*Primed
EPHA7	-0.979238	3.60682	6.66675	0.0098228	0.0960245	EPHA7	-1*Primed
HS3ST3A1	-1.23124	3.9012	6.66391	0.00983851	0.0961286	HS3ST3A1	-1*Primed
MIEN1	-0.862337	5.25419	6.66222	0.0098478	0.0961701	MIEN1	-1*Primed
TMSB10	-0.771533	10.1148	6.6598	0.00986119	0.0962515	TMSB10	-1*Primed
MIR658	-2.14515	-1.93153	6.6514	0.00990782	0.0966571	MIR658	-1*Primed
ATP6V1C2	-0.881752	2.91193	6.64895	0.0099214	0.09674	ATP6V1C2	-1*Primed
NTM	0.772353	5.83795	6.64595	0.00993813	0.0968536	NTM	-1*Primed
FAM81A	1.71963	-0.81467	6.63903	0.00997684	0.097181	FAM81A	-1*Primed
SDF4	-0.549997	7.35427	6.63789	0.00998324	0.0971937	SDF4	-1*Primed
IQSEC2	-0.935311	4.3429	6.63571	0.00999543	0.0972626	IQSEC2	-1*Primed
TUNAR	-1.07786	5.85052	6.63409	0.0100045	0.0973016	TUNAR	-1*Primed
DNAJC4	-0.947602	4.87724	6.63295	0.010011	0.0973142	DNAJC4	-1*Primed
ARF1	-0.657497	8.8089	6.63068	0.0100237	0.0973883	ARF1	-1*Primed
CHRNA9	2.05117	0.950626	6.62816	0.0100379	0.0974766	CHRNA9	-1*Primed
EWSAT1	1.64307	-0.953789	6.62721	0.0100433	0.097479	EWSAT1	-1*Primed
DNASE2	-0.709127	5.59111	6.62591	0.0100506	0.0975001	DNASE2	-1*Primed
CDKN1B	-0.851219	5.05857	6.6153	0.0101106	0.0980327	CDKN1B	-1*Primed
ANAPC11	-0.719707	6.77716	6.61144	0.0101326	0.0981959	ANAPC11	-1*Primed
LINC00632	-1.79214	-1.23706	6.60903	0.0101463	0.0982786	LINC00632	-1*Primed
MIR663A	-3.8337	0.199101	6.60071	0.0101938	0.0986799	MIR663A	-1*Primed
JAZF1	-0.974143	4.06574	6.59911	0.010203	0.0986799	JAZF1	-1*Primed
ADH6	5.42107	-3.1904	6.59906	0.0102033	0.0986799	ADH6	-1*Primed
GNGT2	1.71743	-1.58778	6.59744	0.0102125	0.0987196	GNGT2	-1*Primed
RPS28	-0.794974	8.43876	6.59636	0.0102187	0.0987294	RPS28	-1*Primed
C17orf107	-1.14672	2.63329	6.59083	0.0102505	0.0989861	C17orf107	-1*Primed
TRIM16	0.732643	4.29425	6.58977	0.0102567	0.0989953	TRIM16	-1*Primed
CBX4	-0.901675	3.43299	6.58883	0.0102621	0.0989972	CBX4	-1*Primed
LOC100128288	1.2861	0.714303	6.58165	0.0103035	0.0993261	LOC100128288	-1*Primed
RNF24	0.720983	3.88529	6.58035	0.0103111	0.0993261	RNF24	-1*Primed
TNFAIP8	-0.718496	3.67739	6.58022	0.0103118	0.0993261	TNFAIP8	-1*Primed
TMUB1	-0.714231	5.65476	6.57711	0.0103298	0.0994252	TMUB1	-1*Primed
TNS4	2.05306	-1.21213	6.57665	0.0103325	0.0994252	TNS4	-1*Primed
KDM8	1.23082	2.64734	6.57453	0.0103448	0.099493	KDM8	-1*Primed
TGFB1	-0.857167	5.99219	6.57306	0.0103534	0.0995251	TGFB1	-1*Primed
MamRep1527:LTR:LTR	1.30737	-0.0937307	6.56919	0.0103759	0.0996711	MamRep1527:LTR:LTR	-1*Primed
VWA3A	3.24874	-3.06157	6.56847	0.0103801	0.0996711	VWA3A	-1*Primed
SRPX2	-2.90456	3.07686	6.56776	0.0103843	0.0996711	SRPX2	-1*Primed
LITAF	1.26171	6.01219	6.56425	0.0104048	0.0997845	LITAF	-1*Primed
PPP1R16A	-0.725217	4.55974	6.56394	0.0104066	0.0997845	PPP1R16A	-1*Primed
SERPINB4	3.65152	-2.19134	6.56241	0.0104155	0.0998201	SERPINB4	-1*Primed
PCID2	0.670043	5.52218	6.55951	0.0104325	0.0999329	PCID2	-1*Primed
TIPIN	1.20293	3.72582	6.55772	0.010443	0.0999831	TIPIN	-1*Primed
NSG1	-1.30806	4.82988	6.5544	0.0104625	0.100119	NSG1	-1*Primed
VSTM4	1.50985	0.859034	6.55157	0.0104792	0.100159	VSTM4	-1*Primed
CARD9	4.63988	-1.43987	6.55124	0.0104811	0.100159	CARD9	-1*Primed
TOX3	-1.03655	3.43075	6.55102	0.0104824	0.100159	TOX3	-1*Primed
ESX1	4.51011	-1.11711	6.54524	0.0105165	0.100393	ESX1	-1*Primed
FAM86C2P	1.0889	1.83609	6.54508	0.0105175	0.100393	FAM86C2P	-1*Primed
CLEC14A	1.80615	-0.165114	6.54385	0.0105247	0.100412	CLEC14A	-1*Primed
PLCL1	3.0956	-1.49425	6.54155	0.0105384	0.100492	PLCL1	-1*Primed
CALHM3	2.97812	-2.41307	6.53839	0.0105571	0.10062	CALHM3	-1*Primed
LOC441666	4.47597	2.91477	6.53688	0.0105661	0.100631	LOC441666	-1*Primed
[truncated: 17,044 more rows]

## Sheet: ED_Fig_7a_ESC_vs_TNT
	logFC	logCPM	LR	PValue	FDR	gene_id	contrast
OXCT1	-7.11856	3.96972	164.265	1.32397e-37	2.52124e-33	OXCT1	-1*TNT
ZNF667	-5.19419	3.52958	157.322	4.35192e-36	4.14368e-32	ZNF667	-1*TNT
TSPYL5	-7.74147	3.1181	143.768	3.99366e-33	2.53504e-29	TSPYL5	-1*TNT
ZNF248	-7.02846	2.28299	139.923	2.76755e-32	1.31756e-28	ZNF248	-1*TNT
CAT	-7.28238	3.17587	133.188	8.22246e-31	3.13161e-27	CAT	-1*TNT
MIR4458HG	-7.01266	1.64197	108.585	2.00041e-25	6.34895e-22	MIR4458HG	-1*TNT
NKX2-5	6.65329	2.13321	95.6018	1.40481e-22	3.82167e-19	NKX2-5	-1*TNT
CHMP1B2P	-6.65827	0.600766	92.2157	7.77266e-22	1.85018e-18	CHMP1B2P	-1*TNT
LOC400655	-9.93857	2.30217	90.6221	1.73905e-21	3.67964e-18	LOC400655	-1*TNT
SVIL-AS1	-5.92787	1.316	79.1175	5.85238e-19	1.11447e-15	SVIL-AS1	-1*TNT
ZNF667-AS1	-4.78173	3.02138	78.8952	6.54949e-19	1.13384e-15	ZNF667-AS1	-1*TNT
CALCB	-6.48829	0.602748	75.4854	3.68123e-18	5.84181e-15	CALCB	-1*TNT
FAR2P2	-6.69853	1.78942	72.6294	1.56432e-17	2.29148e-14	FAR2P2	-1*TNT
ZNF560	-7.44157	3.69272	72.4522	1.71125e-17	2.32767e-14	ZNF560	-1*TNT
FRG1B	-5.26527	2.16531	69.4326	7.90692e-17	1.00381e-13	FRG1B	-1*TNT
ZNF835	-5.46678	0.593216	68.7984	1.0906e-16	1.29802e-13	ZNF835	-1*TNT
CCDC125	-4.95555	1.72121	67.4714	2.13769e-16	2.39459e-13	CCDC125	-1*TNT
TRIM4	-6.75467	1.50026	60.085	9.0848e-15	9.61121e-12	TRIM4	-1*TNT
SLC39A4	-2.39314	4.02593	55.1862	1.09638e-13	1.09886e-10	SLC39A4	-1*TNT
CR1L	-6.14521	1.8718	47.0705	6.84775e-12	6.52008e-09	CR1L	-1*TNT
DDX43	-5.97128	2.70739	44.1291	3.07412e-11	2.78764e-08	DDX43	-1*TNT
LRRC61	-4.63243	2.93565	43.7887	3.65809e-11	3.16641e-08	LRRC61	-1*TNT
ZNF208	-5.69671	4.88107	42.1367	8.51103e-11	7.04676e-08	ZNF208	-1*TNT
PXMP4	-2.13328	3.02623	40.2354	2.25126e-10	1.78628e-07	PXMP4	-1*TNT
OXCT1-AS1	-7.54257	-1.34943	39.1417	3.94129e-10	3.00216e-07	OXCT1-AS1	-1*TNT
MIR4321	7.68971	-2.12957	38.8377	4.60547e-10	3.37315e-07	MIR4321	-1*TNT
ZNF728	-5.92255	2.9168	37.9306	7.33068e-10	5.1703e-07	ZNF728	-1*TNT
AMH	3.65679	1.32023	37.2447	1.04196e-09	7.08646e-07	AMH	-1*TNT
ZNF99	-8.14425	1.12567	33.3351	7.75718e-09	5.09379e-06	ZNF99	-1*TNT
PCDHGC3	-5.79172	2.27469	32.9847	9.28855e-09	5.88574e-06	PCDHGC3	-1*TNT
ANKRD7	-4.62838	-1.21221	32.9244	9.58137e-09	5.88574e-06	ANKRD7	-1*TNT
PNMA3	-3.53482	1.87706	31.6234	1.87162e-08	1.09436e-05	PNMA3	-1*TNT
SLC2A5	-4.08394	-0.392323	31.5978	1.89643e-08	1.09436e-05	SLC2A5	-1*TNT
ZNF717	-3.72445	0.964451	30.5715	3.21785e-08	1.80228e-05	ZNF717	-1*TNT
NEURL1	-3.37662	1.45848	30.0147	4.28781e-08	2.33294e-05	NEURL1	-1*TNT
ZNF662	-7.69069	1.83838	29.8658	4.62998e-08	2.44913e-05	ZNF662	-1*TNT
LINC00865	-7.08592	-1.93408	29.6269	5.23726e-08	2.69549e-05	LINC00865	-1*TNT
TM4SF1	-3.99957	5.35938	29.5481	5.45461e-08	2.73347e-05	TM4SF1	-1*TNT
CTSF	-7.43968	4.43691	28.9983	7.2441e-08	3.53531e-05	CTSF	-1*TNT
CIDEB	-10.5303	1.22357	28.9175	7.55274e-08	3.53531e-05	CIDEB	-1*TNT
NNAT	-1.41985	6.6047	28.9025	7.61159e-08	3.53531e-05	NNAT	-1*TNT
OOEP	-4.96181	0.407507	28.3575	1.00857e-07	4.57291e-05	OOEP	-1*TNT
PCDHA11	-2.90658	0.687296	28.0396	1.1886e-07	5.26384e-05	PCDHA11	-1*TNT
ERCC-00130	2.14115	10.2223	27.352	1.69589e-07	7.33975e-05	ERCC-00130	-1*TNT
CAV1	-1.5711	7.40991	27.0828	1.94925e-07	8.24879e-05	CAV1	-1*TNT
PKIB	-1.91438	4.44007	26.3809	2.80305e-07	0.00011604	PKIB	-1*TNT
PCDHA13	-3.64114	-0.641744	26.1177	3.21222e-07	0.000130149	PCDHA13	-1*TNT
SLC30A8	-7.03608	-1.85079	25.8559	3.67875e-07	0.000145947	SLC30A8	-1*TNT
ACOT4	-2.91618	1.11061	25.4117	4.63098e-07	0.000179975	ACOT4	-1*TNT
NAP1L5	-4.67275	1.08577	25.222	5.1095e-07	0.0001946	NAP1L5	-1*TNT
S1PR5	2.27434	1.7204	25.0017	5.72797e-07	0.000213878	S1PR5	-1*TNT
ZNF471	-3.11769	0.326105	24.6439	6.89616e-07	0.000252545	ZNF471	-1*TNT
PCDHGA11	-2.59561	1.39015	24.0632	9.3225e-07	0.000334959	PCDHGA11	-1*TNT
LINC01097	4.69631	-1.89689	23.906	1.01155e-06	0.00035672	LINC01097	-1*TNT
C9orf64	-2.77673	3.12394	23.7112	1.11931e-06	0.000387545	C9orf64	-1*TNT
SLFN13	-1.56773	5.03426	23.3448	1.35412e-06	0.000460475	SLFN13	-1*TNT
SYCP2L	2.09667	0.794057	22.3895	2.22584e-06	0.000743625	SYCP2L	-1*TNT
LYNX1	-9.14455	1.47167	22.1878	2.47242e-06	0.000811763	LYNX1	-1*TNT
COL3A1	-2.34649	10.8678	22.0377	2.67349e-06	0.000862902	COL3A1	-1*TNT
DNAJA4	-1.86802	3.16222	21.8887	2.88937e-06	0.000917038	DNAJA4	-1*TNT
RPS2P32	-2.73056	-0.655733	21.8171	2.99923e-06	0.000936301	RPS2P32	-1*TNT
RGPD2	-2.81457	0.371624	21.576	3.40075e-06	0.00104452	RGPD2	-1*TNT
CXCL11	-5.30945	-2.02356	21.1335	4.28364e-06	0.00129482	CXCL11	-1*TNT
RGPD1	-2.79093	0.60721	20.9511	4.71147e-06	0.00140188	RGPD1	-1*TNT
INSC	-4.46136	-1.66422	20.8516	4.9629e-06	0.00145398	INSC	-1*TNT
KLF8	-1.81661	2.57435	20.5046	5.9488e-06	0.00171641	KLF8	-1*TNT
DENND2D	-3.12854	0.277921	20.4192	6.22038e-06	0.00176798	DENND2D	-1*TNT
ERCC-00136	2.13324	5.42994	20.2953	6.63642e-06	0.00185849	ERCC-00136	-1*TNT
SYT11	-1.79136	4.09013	19.9316	8.0261e-06	0.00221509	SYT11	-1*TNT
ERCC-00095	2.24972	1.67998	19.8028	8.58577e-06	0.0023357	ERCC-00095	-1*TNT
LINC00654	-3.40747	-1.35903	19.4073	1.05602e-05	0.00281242	LINC00654	-1*TNT
CSRP1	-1.62818	4.65863	19.3941	1.06335e-05	0.00281242	CSRP1	-1*TNT
ERCC-00092	2.17311	4.06815	19.2228	1.16319e-05	0.00303433	ERCC-00092	-1*TNT
ZNF257	-4.81062	3.30542	18.9343	1.35298e-05	0.00348172	ZNF257	-1*TNT
SDR42E1	-3.93983	1.17923	18.9006	1.37712e-05	0.00349659	SDR42E1	-1*TNT
EFCC1	2.97455	-1.43267	18.7601	1.48235e-05	0.00371425	EFCC1	-1*TNT
NR1I2	-2.68119	0.554067	18.3127	1.87449e-05	0.00463583	NR1I2	-1*TNT
PF4V1	-6.00991	-2.84366	18.2693	1.91773e-05	0.00468197	PF4V1	-1*TNT
PLD6	-2.57029	2.30139	18.17	2.0204e-05	0.0048702	PLD6	-1*TNT
ERCC-00108	1.96297	6.23229	18.0953	2.10115e-05	0.00500154	ERCC-00108	-1*TNT
SCGB1B2P	-2.40577	-0.494001	17.9526	2.26479e-05	0.00532449	SCGB1B2P	-1*TNT
INPP5F	-1.00995	7.62481	17.4689	2.92053e-05	0.0067824	INPP5F	-1*TNT
INHBA	-3.22652	5.69071	17.2821	3.22205e-05	0.00739248	INHBA	-1*TNT
GUSBP5	-3.99858	-1.0197	17.1856	3.39002e-05	0.00768525	GUSBP5	-1*TNT
TNFRSF8	-2.01968	4.50155	16.9607	3.8162e-05	0.00854963	TNFRSF8	-1*TNT
GREM1	-1.9704	9.94236	16.9148	3.90956e-05	0.00865696	GREM1	-1*TNT
MAOA	-1.77795	1.76062	16.8126	4.12583e-05	0.00903084	MAOA	-1*TNT
PIWIL2	-2.02641	2.43387	16.6652	4.45924e-05	0.0096497	PIWIL2	-1*TNT
ZBED6CL	-3.77975	1.41956	16.4442	5.01045e-05	0.0107207	ZBED6CL	-1*TNT
ZNF676	-3.8417	3.59733	16.2076	5.67668e-05	0.0120112	ZNF676	-1*TNT
LOC101928844	-2.63235	-0.962461	16.1115	5.97207e-05	0.0124974	LOC101928844	-1*TNT
CCDC36	-5.88743	-2.35164	15.8075	7.01226e-05	0.0145146	CCDC36	-1*TNT
VIM	-1.25333	10.5361	15.7006	7.41991e-05	0.0151933	VIM	-1*TNT
ERCC-00046	-1.37586	8.8354	15.6782	7.50853e-05	0.0152112	ERCC-00046	-1*TNT
XIST	3.27166	1.84008	15.626	7.71874e-05	0.0154724	XIST	-1*TNT
GGT8P	2.7831	-2.11585	15.571	7.94649e-05	0.015763	GGT8P	-1*TNT
PRSS33	-6.29845	-2.25837	15.3226	9.06266e-05	0.0177918	PRSS33	-1*TNT
GAS6-AS1	-5.5707	-0.399258	15.1186	0.000100961	0.0196184	GAS6-AS1	-1*TNT
ALB	4.023	-2.49578	15.0094	0.00010698	0.0203936	ALB	-1*TNT
LOC339975	-6.41028	-2.15299	15.0074	0.000107092	0.0203936	LOC339975	-1*TNT
TRIM61	-1.67842	2.52307	14.7267	0.000124274	0.0234312	TRIM61	-1*TNT
HNRNPU-AS1	1.39605	4.67561	14.6791	0.000127454	0.0237711	HNRNPU-AS1	-1*TNT
ANXA2R	5.81417	-0.808449	14.6592	0.000128801	0.0237711	ANXA2R	-1*TNT
MIR5047	1.31784	3.27996	14.6444	0.000129822	0.0237711	MIR5047	-1*TNT
CLIC3	5.44288	1.16666	14.5925	0.000133444	0.0242016	CLIC3	-1*TNT
TWIST1	-5.95293	3.60402	14.5448	0.000136868	0.0245884	TWIST1	-1*TNT
ZNF492	-3.35883	1.64214	14.4284	0.000145587	0.0259104	ZNF492	-1*TNT
FOXP4	-1.06483	5.37366	14.3392	0.000152656	0.0269169	FOXP4	-1*TNT
XCL1	2.55394	-2.10592	14.2835	0.00015724	0.0274708	XCL1	-1*TNT
ZNF736	-2.83888	3.11894	14.1965	0.000164678	0.0285088	ZNF736	-1*TNT
SLMO2	-0.988601	4.74961	13.9907	0.000183718	0.0315184	SLMO2	-1*TNT
FRMD1	-3.30901	-2.79022	13.9319	0.000189557	0.0322298	FRMD1	-1*TNT
LOC100132077	-3.77329	-0.915713	13.8557	0.000197396	0.0331346	LOC100132077	-1*TNT
C5orf17	-5.47946	-1.61428	13.8466	0.000198359	0.0331346	C5orf17	-1*TNT
ADAM12	-1.56085	6.16127	13.6415	0.000221238	0.0366351	ADAM12	-1*TNT
LOC151174	-2.35121	0.693478	13.5556	0.000231603	0.0380208	LOC151174	-1*TNT
ERCC-00062	2.26893	1.36193	13.5009	0.000238445	0.0388095	ERCC-00062	-1*TNT
PCDHGA3	-2.53829	-1.56241	13.4655	0.000242988	0.0391096	PCDHGA3	-1*TNT
PCDHA6	-4.61836	0.141922	13.4547	0.000244397	0.0391096	PCDHA6	-1*TNT
ERCC-00019	2.13668	1.04097	13.4301	0.000247613	0.0392941	ERCC-00019	-1*TNT
CAV2	-1.60112	4.42991	13.3531	0.000257991	0.0403228	CAV2	-1*TNT
FLNC	-1.95282	6.92023	13.3507	0.00025833	0.0403228	FLNC	-1*TNT
PSMD5	-1.10613	5.10696	13.2578	0.000271446	0.0420256	PSMD5	-1*TNT
GSTM5	-1.98753	-0.162577	13.0904	0.000296817	0.0452411	GSTM5	-1*TNT
ERCC-00028	2.7363	-1.08008	13.0894	0.000296966	0.0452411	ERCC-00028	-1*TNT
ERCC-00116	2.01542	2.31299	13.0443	0.000304208	0.0459764	ERCC-00116	-1*TNT
FOXA1	5.35397	-1.33786	13.017	0.000308678	0.0462846	FOXA1	-1*TNT
MB21D1	-2.2949	1.20986	12.9396	0.00032171	0.0478619	MB21D1	-1*TNT
LOC101927055	3.16018	-2.26841	12.8143	0.000343987	0.0507795	LOC101927055	-1*TNT
DCN	-5.11903	4.57269	12.6567	0.00037423	0.0545349	DCN	-1*TNT
KLHL34	-4.54958	-1.65801	12.652	0.000375155	0.0545349	KLHL34	-1*TNT
SCN2B	-3.25111	-2.8092	12.4572	0.000416387	0.0600701	SCN2B	-1*TNT
LINC00470	-5.52038	-1.43969	12.3287	0.000446037	0.0634474	LINC00470	-1*TNT
MIR3661	-2.02396	-0.767974	12.327	0.000446461	0.0634474	MIR3661	-1*TNT
ERCC-00003	-1.15277	6.71752	12.1303	0.000496094	0.0699786	ERCC-00003	-1*TNT
TMSB4Y	-2.05047	1.35177	11.9811	0.000537439	0.0752533	TMSB4Y	-1*TNT
NNMT	-2.94524	6.28891	11.8344	0.000581474	0.0808249	NNMT	-1*TNT
MOBP	-3.67664	0.984045	11.7878	0.000596207	0.0818838	MOBP	-1*TNT
C1orf229	2.49899	-2.00246	11.7832	0.000597692	0.0818838	C1orf229	-1*TNT
TONSL-AS1	-2.12475	-0.875244	11.7063	0.000622886	0.0847259	TONSL-AS1	-1*TNT
PAX8-AS1	-3.2047	2.05001	11.6017	0.000658908	0.08899	PAX8-AS1	-1*TNT
SLC6A20	2.77089	-0.855795	11.5763	0.00066798	0.0895799	SLC6A20	-1*TNT
LOC103908605	-3.30118	-1.89283	11.5465	0.000678774	0.0903908	LOC103908605	-1*TNT
ERCC-00004	1.76255	7.97052	11.419	0.000726964	0.0959615	ERCC-00004	-1*TNT
ZNF714	-1.12279	4.74356	11.4095	0.000730684	0.0959615	ZNF714	-1*TNT
COL12A1	-1.77274	8.97634	11.2015	0.000817293	0.106601	COL12A1	-1*TNT
ERCC-00131	1.79834	3.16076	11.1695	0.00083151	0.107717	ERCC-00131	-1*TNT
JARID2	-0.776141	7.77274	11.1535	0.000838718	0.107917	JARID2	-1*TNT
BRPF3	-0.938376	5.44285	11.1372	0.000846121	0.108139	BRPF3	-1*TNT
IGFBP7	-1.51282	8.65791	11.0314	0.000895831	0.113383	IGFBP7	-1*TNT
MYL10	-6.07717	-2.64946	11.0247	0.000899062	0.113383	MYL10	-1*TNT
MKRN3	-6.0263	-0.070326	11.0069	0.000907742	0.113725	MKRN3	-1*TNT
LINC00689	-5.58284	-2.83737	10.9912	0.000915432	0.113938	LINC00689	-1*TNT
CCL28	-2.65877	0.357778	10.929	0.00094671	0.117066	CCL28	-1*TNT
ZNF439	-1.5843	1.51068	10.9153	0.000953719	0.117172	ZNF439	-1*TNT
RWDD2B	-3.82722	0.180365	10.7262	0.00105627	0.128148	RWDD2B	-1*TNT
ERCC-00144	2.03549	0.567172	10.7178	0.00106109	0.128148	ERCC-00144	-1*TNT
SNORD116-4	-1.64179	2.8526	10.7141	0.00106325	0.128148	SNORD116-4	-1*TNT
MITF	-2.12626	1.4007	10.6947	0.00107444	0.128683	MITF	-1*TNT
SST	-5.62029	-1.48213	10.673	0.00108711	0.129387	SST	-1*TNT
ERCC-00043	-1.16294	5.26987	10.6582	0.00109586	0.129618	ERCC-00043	-1*TNT
HSPA1B	-0.835239	4.26269	10.6085	0.00112572	0.132327	HSPA1B	-1*TNT
GPR25	-4.40957	-2.57466	10.5684	0.00115038	0.134397	GPR25	-1*TNT
PPIEL	-1.44013	1.2104	10.5159	0.00118352	0.137426	PPIEL	-1*TNT
C9orf172	-2.77941	0.696777	10.4864	0.00120255	0.138789	C9orf172	-1*TNT
MYF6	2.8306	-2.05157	10.4645	0.00121691	0.1396	MYF6	-1*TNT
COL1A1	-1.3166	13.1719	10.3606	0.00128735	0.145511	COL1A1	-1*TNT
ABI3BP	-3.62738	6.36534	10.3558	0.00129071	0.145511	ABI3BP	-1*TNT
GSTM2P1	-2.93437	-2.32382	10.3548	0.00129136	0.145511	GSTM2P1	-1*TNT
LOC101929427	5.0369	-2.5454	10.3338	0.00130615	0.146098	LOC101929427	-1*TNT
EZR-AS1	-2.25503	-1.58929	10.3257	0.00131192	0.146098	EZR-AS1	-1*TNT
GPRC6A	2.68568	-2.81503	10.2303	0.00138152	0.152955	GPRC6A	-1*TNT
EPAS1	-1.17655	3.72932	10.1249	0.00146277	0.161014	EPAS1	-1*TNT
CTSZ	-0.799928	5.80033	10.0831	0.00149633	0.162912	CTSZ	-1*TNT
CXCR2	-2.06096	-1.82445	10.0822	0.00149711	0.162912	CXCR2	-1*TNT
CCT6B	1.49612	0.687315	10.0555	0.00151892	0.163335	CCT6B	-1*TNT
MAGEL2	-1.21161	3.76297	10.0486	0.00152462	0.163335	MAGEL2	-1*TNT
IL31RA	-4.92338	0.524143	10.0461	0.00152674	0.163335	IL31RA	-1*TNT
LY6K	-4.92282	0.000704078	10.0132	0.00155422	0.165346	LY6K	-1*TNT
ASPG	-2.03771	0.435358	9.94244	0.00161511	0.170588	ASPG	-1*TNT
LINC00260	-5.26869	-2.79969	9.93337	0.00162309	0.170588	LINC00260	-1*TNT
PCDHGA2	-2.35919	-1.87348	9.92314	0.00163214	0.170588	PCDHGA2	-1*TNT
MER54A:ERVL:LTR	-0.89006	5.6653	9.91506	0.00163932	0.170588	MER54A:ERVL:LTR	-1*TNT
ZNF528-AS1	-2.64487	1.26888	9.85842	0.00169056	0.174149	ZNF528-AS1	-1*TNT
MIR1281	-2.70354	-2.26005	9.85704	0.00169183	0.174149	MIR1281	-1*TNT
ZNF578	-1.36371	4.70035	9.82336	0.00172309	0.176413	ZNF578	-1*TNT
TNC	-1.37852	7.70859	9.80708	0.00173842	0.17703	TNC	-1*TNT
HIST1H3C	-5.60552	-2.28921	9.69316	0.00184955	0.187345	HIST1H3C	-1*TNT
CPA4	-3.39779	6.60256	9.64678	0.00189684	0.189894	CPA4	-1*TNT
GOLGA8T	5.41018	-2.92011	9.64671	0.00189691	0.189894	GOLGA8T	-1*TNT
FN1	-0.982903	13.0129	9.63926	0.00190462	0.189894	FN1	-1*TNT
FZD7	-0.861464	7.28962	9.59707	0.00194888	0.192545	FZD7	-1*TNT
IL7R	-4.88346	3.703	9.59466	0.00195144	0.192545	IL7R	-1*TNT
LTR13_:ERVK:LTR	-2.13977	0.786451	9.53082	0.0020205	0.198332	LTR13_:ERVK:LTR	-1*TNT
SNORD116-28	-2.50802	-1.91192	9.48539	0.00207114	0.20226	SNORD116-28	-1*TNT
MEDAG	1.46932	1.8082	9.46389	0.00209557	0.203601	MEDAG	-1*TNT
LGALS7B	-3.69293	-2.20547	9.40006	0.00216978	0.209742	LGALS7B	-1*TNT
NRG1	-0.973473	4.92941	9.32121	0.00226517	0.217857	NRG1	-1*TNT
AGAP6	1.02601	2.73064	9.30077	0.00229058	0.219193	AGAP6	-1*TNT
AKR1B10	-4.78467	-1.86164	9.23754	0.00237103	0.225758	AKR1B10	-1*TNT
DARS-AS1	-1.39976	0.217278	9.22716	0.00238451	0.225912	DARS-AS1	-1*TNT
LOC100128885	-2.0559	3.50285	9.21132	0.00240523	0.226747	LOC100128885	-1*TNT
GJA1	-1.12143	8.82822	9.19104	0.00243203	0.228143	GJA1	-1*TNT
RTP1	-3.55756	-0.677107	9.16693	0.00246428	0.230036	RTP1	-1*TNT
IRX6	3.42837	-0.673827	9.13395	0.0025091	0.232492	IRX6	-1*TNT
PRRX1	-4.68892	5.95523	9.12964	0.00251501	0.232492	PRRX1	-1*TNT
SLFN11	1.46466	2.98166	9.10861	0.00254409	0.233711	SLFN11	-1*TNT
REG1A	4.72418	-1.46123	9.09381	0.00256476	0.233711	REG1A	-1*TNT
LINC01106	-3.65942	-1.80591	9.09363	0.00256501	0.233711	LINC01106	-1*TNT
FAM66B	-2.74459	-1.52888	9.08365	0.00257905	0.233871	FAM66B	-1*TNT
HIST1H2AC	-1.25778	2.20676	8.9978	0.00270304	0.243953	HIST1H2AC	-1*TNT
FAM198B	-4.65546	2.71034	8.96822	0.00274716	0.246765	FAM198B	-1*TNT
TUBB2A	-0.820912	6.20268	8.95838	0.00276199	0.246932	TUBB2A	-1*TNT
PRRT1	1.41604	0.41874	8.94117	0.00278813	0.248105	PRRT1	-1*TNT
ZNF98	-4.54103	1.52128	8.90539	0.0028433	0.251837	ZNF98	-1*TNT
MAGEE2	-6.05759	-3.02583	8.89262	0.00286325	0.25243	MAGEE2	-1*TNT
MIR548AR	-6.36136	-2.10015	8.85128	0.00292883	0.257022	MIR548AR	-1*TNT
LINC01123	-3.01009	-1.236	8.80688	0.00300097	0.262144	LINC01123	-1*TNT
ANKRD33B	-1.27965	2.86598	8.73494	0.0031217	0.270541	ANKRD33B	-1*TNT
CYP2S1	-0.695816	7.55332	8.73271	0.00312551	0.270541	CYP2S1	-1*TNT
ADAMTS16	-1.07905	3.81451	8.68656	0.00320565	0.276086	ADAMTS16	-1*TNT
ANP32C	-3.28482	-2.22966	8.67924	0.00321856	0.276086	ANP32C	-1*TNT
ITGA9	-1.55189	1.75331	8.5841	0.00339111	0.288425	ITGA9	-1*TNT
LINC01355	1.51205	1.38447	8.58114	0.00339663	0.288425	LINC01355	-1*TNT
GCNT4	-2.17716	0.921116	8.5697	0.00341804	0.288425	GCNT4	-1*TNT
TF	-2.10644	-1.03136	8.56706	0.003423	0.288425	TF	-1*TNT
ZNRF2P1	-1.61462	-0.0384008	8.50468	0.00354233	0.297166	ZNRF2P1	-1*TNT
ABCA10	4.746	-3.01715	8.49058	0.00356989	0.297226	ABCA10	-1*TNT
KCNQ1	2.02956	1.75349	8.48836	0.00357427	0.297226	KCNQ1	-1*TNT
C12orf56	-1.47979	-0.0070669	8.46768	0.00361511	0.298433	C12orf56	-1*TNT
PLBD2	-0.768119	5.62548	8.46516	0.00362013	0.298433	PLBD2	-1*TNT
SNRPN	-0.748243	9.2129	8.44167	0.00366719	0.299733	SNRPN	-1*TNT
ACTG2	-1.43545	4.76492	8.44158	0.00366738	0.299733	ACTG2	-1*TNT
MIR6820	2.61463	-2.28486	8.41419	0.00372304	0.302982	MIR6820	-1*TNT
LOC100128494	-1.27899	1.06491	8.39805	0.00375624	0.304383	LOC100128494	-1*TNT
SPON2	-1.38538	3.95383	8.37126	0.00381202	0.307594	SPON2	-1*TNT
GYG2P1	-4.78641	-1.79395	8.3277	0.0039045	0.312658	GYG2P1	-1*TNT
HAND2	-4.62863	3.53681	8.32625	0.00390761	0.312658	HAND2	-1*TNT
NKAPL	-3.97501	-1.98948	8.30464	0.0039544	0.315078	NKAPL	-1*TNT
MLT1G1-int:ERVL-MaLR:LTR	1.9445	-1.4201	8.27326	0.00402333	0.318602	MLT1G1-int:ERVL-MaLR:LTR	-1*TNT
DRD5	-5.42829	-3.31587	8.2693	0.00403209	0.318602	DRD5	-1*TNT
PAQR6	1.16084	2.26259	8.16406	0.00427287	0.336232	PAQR6	-1*TNT
LOC641746	-1.66985	-0.942506	8.15443	0.00429562	0.336632	LOC641746	-1*TNT
KRT34	-4.96268	5.89933	8.12559	0.00436448	0.340627	KRT34	-1*TNT
IL6R	-1.14415	4.03647	8.09162	0.00444704	0.344606	IL6R	-1*TNT
BCL2L10	-1.56861	-0.103698	8.08973	0.00445167	0.344606	BCL2L10	-1*TNT
ORM2	-1.85983	-0.603887	8.0743	0.00448975	0.346147	ORM2	-1*TNT
LOC100130476	-4.89391	-2.62999	8.05526	0.00453717	0.348392	LOC100130476	-1*TNT
RAET1E-AS1	-1.88332	-2.03761	8.04512	0.00456264	0.348941	RAET1E-AS1	-1*TNT
LOC100422556	1.25067	-0.205783	8.03365	0.00459162	0.349753	LOC100422556	-1*TNT
TMSB15A	0.89837	5.25345	8.02386	0.00461652	0.350248	TMSB15A	-1*TNT
FAM151B	1.57211	-0.872222	8.00085	0.00467554	0.352157	FAM151B	-1*TNT
LOC100132062	1.23348	-0.211516	7.9925	0.00469715	0.352157	LOC100132062	-1*TNT
LOC100132287	1.23348	-0.211516	7.9925	0.00469715	0.352157	LOC100132287	-1*TNT
SMKR1	-1.885	-1.4645	7.97162	0.00475164	0.354589	SMKR1	-1*TNT
FGF5	-4.85581	4.22242	7.96584	0.00476684	0.354589	FGF5	-1*TNT
ERCC-00154	2.03382	-1.25734	7.94417	0.00482425	0.357463	ERCC-00154	-1*TNT
HERC2P9	1.00478	3.06357	7.91313	0.00490772	0.362192	HERC2P9	-1*TNT
TGFB1	-0.938981	5.99219	7.90637	0.0049261	0.362192	TGFB1	-1*TNT
FLRT1	-2.27234	0.459287	7.89244	0.00496419	0.362932	FLRT1	-1*TNT
ZNF542P	-1.02873	4.03756	7.88216	0.00499248	0.362932	ZNF542P	-1*TNT
SNURF	-0.722104	9.15509	7.88185	0.00499334	0.362932	SNURF	-1*TNT
X7A_LINE:CR1:LINE	1.11099	1.43456	7.86854	0.00503024	0.364224	X7A_LINE:CR1:LINE	-1*TNT
AJAP1	-1.26446	1.96138	7.84149	0.00510604	0.367524	AJAP1	-1*TNT
C6orf201	-1.69399	-0.997113	7.83853	0.00511441	0.367524	C6orf201	-1*TNT
PRSS3	-2.60403	-2.10866	7.82293	0.00515875	0.369215	PRSS3	-1*TNT
ERCC-00085	2.15289	-1.1822	7.81664	0.00517673	0.369215	ERCC-00085	-1*TNT
SLC6A3	-2.64917	-1.20845	7.80647	0.00520594	0.369913	SLC6A3	-1*TNT
CCDC146	1.90471	0.378465	7.79163	0.00524887	0.371577	CCDC146	-1*TNT
LOC100129924	1.74816	-1.8898	7.72432	0.0054482	0.38426	LOC100129924	-1*TNT
CDK15	-4.68986	0.701428	7.6993	0.00552424	0.387776	CDK15	-1*TNT
CCNH	0.833628	4.73834	7.68625	0.00556431	0.387776	CCNH	-1*TNT
SNORD119	-3.19256	-2.61854	7.68583	0.0055656	0.387776	SNORD119	-1*TNT
MIRLET7D	1.85534	-1.78953	7.67176	0.00560918	0.387776	MIRLET7D	-1*TNT
CDYL2	-2.01092	0.496638	7.66907	0.00561755	0.387776	CDYL2	-1*TNT
ANKRD19P	1.75943	0.281709	7.6682	0.00562024	0.387776	ANKRD19P	-1*TNT
CCDC80	-0.885171	9.21306	7.61398	0.00579176	0.398168	CCDC80	-1*TNT
PTHLH	4.64285	1.21461	7.5791	0.00590489	0.404485	PTHLH	-1*TNT
FAM225A	3.17868	-1.28936	7.56654	0.00594619	0.404639	FAM225A	-1*TNT
LINC00842	-5.04634	-2.0192	7.56549	0.00594964	0.404639	LINC00842	-1*TNT
FOXC2	-2.348	3.27664	7.55796	0.00597457	0.404889	FOXC2	-1*TNT
NCOR2	-0.74061	7.73562	7.545	0.00601769	0.406365	NCOR2	-1*TNT
PVRL1	-0.63558	6.93332	7.5007	0.00616751	0.41501	PVRL1	-1*TNT
ZNF592	-0.676064	5.67256	7.49341	0.00619252	0.415093	ZNF592	-1*TNT
MER11D:ERVK:LTR	1.37942	-0.703151	7.48766	0.00621233	0.415093	MER11D:ERVK:LTR	-1*TNT
LINC00957	-2.9381	-2.27338	7.45754	0.00631714	0.419768	LINC00957	-1*TNT
LOC441666	-2.49143	2.91477	7.4549	0.0063264	0.419768	LOC441666	-1*TNT
KCNK4	-4.59157	-2.25398	7.43042	0.00641305	0.421401	KCNK4	-1*TNT
JADE2	-0.945884	5.92289	7.43033	0.00641336	0.421401	JADE2	-1*TNT
AMY2B	1.16307	0.193885	7.4292	0.00641739	0.421401	AMY2B	-1*TNT
LOC101928441	2.04965	-2.26999	7.42074	0.00644764	0.421933	LOC101928441	-1*TNT
HERVL32-int:ERVL:LTR	2.40783	-1.97501	7.4091	0.00648948	0.423216	HERVL32-int:ERVL:LTR	-1*TNT
HIC1	-2.49849	2.73177	7.381	0.00659163	0.427486	HIC1	-1*TNT
ZNF541	-4.97955	-2.78881	7.36873	0.00663678	0.427486	ZNF541	-1*TNT
EDN2	-3.54611	-2.53928	7.36308	0.00665766	0.427486	EDN2	-1*TNT
DCLK2	-1.75586	3.23411	7.36089	0.00666577	0.427486	DCLK2	-1*TNT
ZNF729	-3.8831	5.0088	7.36051	0.0066672	0.427486	ZNF729	-1*TNT
C17orf107	-1.20987	2.63329	7.34809	0.00671342	0.429006	C17orf107	-1*TNT
GLUD1P7	2.46168	-2.22013	7.33121	0.00677672	0.431603	GLUD1P7	-1*TNT
FBN1	-0.853613	9.8263	7.31504	0.00683799	0.434053	FBN1	-1*TNT
PSCA	-4.61315	-1.87014	7.3057	0.00687363	0.434866	PSCA	-1*TNT
AKR7A3	1.48131	-0.86043	7.28455	0.006955	0.438556	AKR7A3	-1*TNT
CDH22	-2.10021	-3.03384	7.26806	0.00701914	0.44114	CDH22	-1*TNT
PRSS50	1.23375	-0.0805184	7.24962	0.00709159	0.444228	PRSS50	-1*TNT
DPP9-AS1	-2.08577	-1.49028	7.23727	0.00714054	0.44446	DPP9-AS1	-1*TNT
SERPINE1	-2.29157	10.2459	7.23524	0.00714864	0.44446	SERPINE1	-1*TNT
CHMP1A	0.772494	6.07044	7.23105	0.00716532	0.44446	CHMP1A	-1*TNT
GLI2	-0.814062	5.13047	7.22202	0.00720145	0.44525	GLI2	-1*TNT
WTAPP1	-4.45007	-2.51977	7.2158	0.00722647	0.445352	WTAPP1	-1*TNT
ADH6	5.42107	-3.1904	7.18501	0.0073515	0.450236	ADH6	-1*TNT
ATCAY	-0.718716	4.91255	7.18464	0.00735302	0.450236	ATCAY	-1*TNT
LINC00599	0.881228	4.05406	7.1788	0.00737701	0.450258	LINC00599	-1*TNT
IQCA1	-1.45359	1.25114	7.1519	0.00748847	0.454148	IQCA1	-1*TNT
ADCY9	-0.938614	4.28254	7.14746	0.00750703	0.454148	ADCY9	-1*TNT
FOXO4	-1.0785	4.28409	7.1462	0.00751229	0.454148	FOXO4	-1*TNT
LOC100288069	-2.35069	-1.69673	7.13014	0.00757988	0.456784	LOC100288069	-1*TNT
FAP	-4.29909	5.19458	7.12247	0.00761236	0.457273	FAP	-1*TNT
SCRG1	-2.56113	5.32032	7.11691	0.00763602	0.457273	SCRG1	-1*TNT
AKR7L	1.63478	-1.12497	7.09807	0.00771671	0.459874	AKR7L	-1*TNT
LOC101928034	-4.41886	-2.46816	7.0955	0.00772776	0.459874	LOC101928034	-1*TNT
SNORD116-23	-1.86918	-1.41094	7.08269	0.00778322	0.461732	SNORD116-23	-1*TNT
NRP2	-0.932129	7.04728	7.06597	0.00785616	0.464611	NRP2	-1*TNT
ZNF528	-1.88899	3.30125	7.05407	0.00790852	0.46626	ZNF528	-1*TNT
AP1S2	-0.734587	5.35915	7.03397	0.0079978	0.468799	AP1S2	-1*TNT
ELMOD1	-3.09838	-0.288477	7.03243	0.00800466	0.468799	ELMOD1	-1*TNT
QPCT	-1.40673	2.52388	7.02332	0.00804551	0.468799	QPCT	-1*TNT
LINC00535	-3.02878	-2.67422	7.0223	0.00805006	0.468799	LINC00535	-1*TNT
DNM1P46	-2.35904	-2.20961	7.01267	0.0080935	0.469741	DNM1P46	-1*TNT
ZNF280A	2.54303	-1.5014	7.00779	0.00811557	0.469741	ZNF280A	-1*TNT
C9orf129	-1.78863	0.940164	6.95251	0.00837016	0.483009	C9orf129	-1*TNT
LMO3	0.863778	3.5196	6.94076	0.00842532	0.484723	LMO3	-1*TNT
BIN2	3.03757	-0.130876	6.92237	0.00851243	0.486559	BIN2	-1*TNT
FAM83G	-0.889251	4.56778	6.92085	0.00851964	0.486559	FAM83G	-1*TNT
ZNF239	-1.46824	2.09685	6.91786	0.00853389	0.486559	ZNF239	-1*TNT
COL10A1	-4.2557	4.4142	6.87825	0.00872508	0.495975	COL10A1	-1*TNT
HS3ST6	-4.48311	-2.05016	6.8684	0.00877334	0.497234	HS3ST6	-1*TNT
ERCC-00170	2.20555	-0.794905	6.86023	0.00881351	0.498029	ERCC-00170	-1*TNT
IRF2BPL	-0.710808	6.98083	6.82305	0.00899886	0.505014	IRF2BPL	-1*TNT
SPP1	-0.808709	4.91402	6.80979	0.00906592	0.505014	SPP1	-1*TNT
KIAA1324L	1.09097	3.89241	6.80836	0.0090732	0.505014	KIAA1324L	-1*TNT
MIR1304	1.27545	1.67538	6.8073	0.00907858	0.505014	MIR1304	-1*TNT
FAM71E1	0.890771	2.81527	6.80454	0.00909263	0.505014	FAM71E1	-1*TNT
MLT1J-int:ERVL-MaLR:LTR	1.2169	1.76423	6.80383	0.00909625	0.505014	MLT1J-int:ERVL-MaLR:LTR	-1*TNT
SNHG12	1.21193	3.95228	6.78601	0.00918748	0.508597	SNHG12	-1*TNT
MSLN	1.91332	0.668704	6.75278	0.0093602	0.513657	MSLN	-1*TNT
ZNF649	-0.605661	5.72742	6.75029	0.00937326	0.513657	ZNF649	-1*TNT
MTO1	-0.701634	4.3473	6.74694	0.00939085	0.513657	MTO1	-1*TNT
MLT1H1:ERVL-MaLR:LTR	0.817839	3.43696	6.74069	0.00942381	0.513657	MLT1H1:ERVL-MaLR:LTR	-1*TNT
HERV30-int:ERV1:LTR	2.67673	-2.30423	6.74006	0.00942716	0.513657	HERV30-int:ERV1:LTR	-1*TNT
SMARCA5-AS1	-2.05097	-1.90207	6.73749	0.00944073	0.513657	SMARCA5-AS1	-1*TNT
GLIPR1	-1.16084	6.72944	6.72804	0.0094909	0.513662	GLIPR1	-1*TNT
MYL9	-0.834449	8.46686	6.72731	0.00949477	0.513662	MYL9	-1*TNT
PRDM14	-1.14713	5.41978	6.72097	0.0095286	0.514032	PRDM14	-1*TNT
MYT1L	-1.90814	-2.32057	6.71017	0.00958645	0.515692	MYT1L	-1*TNT
ARID3A	-0.767783	5.35308	6.66002	0.00985999	0.528912	ARID3A	-1*TNT
CDK12	-0.862454	6.08245	6.65454	0.00989038	0.529052	CDK12	-1*TNT
LRRC34	-0.947581	2.22319	6.64705	0.00993203	0.529792	LRRC34	-1*TNT
COX6A2	2.59687	-2.93872	6.63828	0.00998105	0.530919	COX6A2	-1*TNT
BHLHE23	-4.68922	-0.969163	6.6276	0.010041	0.532623	BHLHE23	-1*TNT
MER34C_:ERV1:LTR	1.04748	-0.152522	6.61009	0.0101403	0.536176	MER34C_:ERV1:LTR	-1*TNT
MIR658	-2.10967	-1.93153	6.60587	0.0101643	0.536176	MIR658	-1*TNT
ZNF107	-0.816596	4.58848	6.59239	0.0102416	0.538757	ZNF107	-1*TNT
MLLT4-AS1	1.23798	1.06221	6.58217	0.0103005	0.540367	MLLT4-AS1	-1*TNT
LOC729737	0.941168	2.91326	6.57379	0.0103492	0.541426	LOC729737	-1*TNT
USP51	-1.37402	1.63348	6.56634	0.0103925	0.541642	USP51	-1*TNT
LINC00884	-1.83088	-0.525574	6.56332	0.0104102	0.541642	LINC00884	-1*TNT
NRP1	-1.24889	5.85501	6.53197	0.0105953	0.549771	NRP1	-1*TNT
NOTCH3	-0.667205	7.12775	6.52148	0.0106579	0.550761	NOTCH3	-1*TNT
MER41-int:ERV1:LTR	0.661867	3.97395	6.5191	0.0106722	0.550761	MER41-int:ERV1:LTR	-1*TNT
ANXA2	-0.63804	10.1591	6.5003	0.0107856	0.555111	ANXA2	-1*TNT
LEMD1	1.30969	1.0105	6.49505	0.0108175	0.555251	LEMD1	-1*TNT
ZNF575	-2.30815	-0.251742	6.48942	0.0108519	0.555516	ZNF575	-1*TNT
MKRN9P	-4.31957	-2.67774	6.4768	0.0109291	0.557973	MKRN9P	-1*TNT
NACC1	-0.63284	8.16084	6.46548	0.010999	0.560036	NACC1	-1*TNT
SKI	-0.634191	6.70352	6.45166	0.0110849	0.562904	SKI	-1*TNT
FAM209B	1.99853	-0.566107	6.44593	0.0111207	0.56322	FAM209B	-1*TNT
PGR	-4.36757	-1.81502	6.4322	0.0112069	0.565092	PGR	-1*TNT
LOC100379224	-1.89852	1.78582	6.43062	0.011217	0.565092	LOC100379224	-1*TNT
ZNF833P	1.2834	-0.709983	6.42143	0.0112751	0.566524	ZNF833P	-1*TNT
FASN	-0.729625	9.63349	6.41657	0.011306	0.566581	FASN	-1*TNT
ZNF502	-0.963292	2.52368	6.40957	0.0113507	0.567327	ZNF502	-1*TNT
ZNF266	0.621014	4.60641	6.38881	0.0114842	0.572496	ZNF266	-1*TNT
UG0898H09	1.59811	0.107055	6.37865	0.0115501	0.574278	UG0898H09	-1*TNT
FOXL2NB	-1.24884	0.820518	6.37298	0.0115871	0.574615	FOXL2NB	-1*TNT
EP300	-0.823614	6.93485	6.35006	0.0117377	0.580576	EP300	-1*TNT
SPATA13	-0.722565	4.47705	6.33842	0.011815	0.582883	SPATA13	-1*TNT
MSRB3	-1.03347	4.51648	6.32151	0.0119282	0.585572	MSRB3	-1*TNT
SNORD116-24	-1.76071	-1.2872	6.32109	0.011931	0.585572	SNORD116-24	-1*TNT
MIR559	-2.03067	-2.47466	6.30633	0.0120308	0.58895	MIR559	-1*TNT
AIRE	-4.19364	0.965973	6.29104	0.012135	0.592528	AIRE	-1*TNT
A2M-AS1	1.40777	-1.67418	6.24282	0.0124698	0.607321	A2M-AS1	-1*TNT
GSTO2	0.904608	3.15901	6.2357	0.01252	0.608212	GSTO2	-1*TNT
COL15A1	-1.61377	2.63011	6.19629	0.0128018	0.620319	COL15A1	-1*TNT
CREBBP	-0.772037	6.25624	6.19086	0.0128412	0.620494	CREBBP	-1*TNT
LTR52:ERVL:LTR	1.06278	0.90371	6.18681	0.0128706	0.620494	LTR52:ERVL:LTR	-1*TNT
SNORA61	1.44362	1.36995	6.15148	0.0131302	0.629595	SNORA61	-1*TNT
L1CAM	-1.17112	4.83803	6.15097	0.013134	0.629595	L1CAM	-1*TNT
LOC100289580	-2.48596	-2.21231	6.14766	0.0131586	0.629595	LOC100289580	-1*TNT
GNRH1	1.68412	1.34946	6.13869	0.0132255	0.631212	GNRH1	-1*TNT
CTB-113P19.1	-1.69378	1.15393	6.12573	0.0133228	0.632056	CTB-113P19.1	-1*TNT
SP5	-2.57977	1.83417	6.12514	0.0133272	0.632056	SP5	-1*TNT
C1QL4	2.13191	-1.62405	6.12309	0.0133428	0.632056	C1QL4	-1*TNT
ALDH3B2	2.18793	-1.61032	6.09798	0.0135337	0.639508	ALDH3B2	-1*TNT
DUOXA1	4.19317	-2.85555	6.08496	0.0136337	0.642642	DUOXA1	-1*TNT
HERC2P2	0.863882	3.74008	6.02657	0.0140921	0.661603	HERC2P2	-1*TNT
PRSS30P	2.28193	-1.98281	6.02489	0.0141055	0.661603	PRSS30P	-1*TNT
LOC441155	1.62118	-1.66152	6.01864	0.0141556	0.66232	LOC441155	-1*TNT
LOC541472	-4.4555	-2.79324	6.01371	0.0141951	0.662543	LOC541472	-1*TNT
ACAN	-1.63486	5.48691	5.99683	0.0143316	0.667124	ACAN	-1*TNT
TAGLN	-1.11354	9.97767	5.99293	0.0143633	0.667124	TAGLN	-1*TNT
C2orf74	0.671562	3.96612	5.97723	0.0144917	0.671451	C2orf74	-1*TNT
XRCC6P5	-1.53404	-0.984923	5.95922	0.0146405	0.676697	XRCC6P5	-1*TNT
ZNF649-AS1	-1.73673	-2.00872	5.95269	0.0146949	0.677565	ZNF649-AS1	-1*TNT
LOC100506606	2.01978	-2.51099	5.94498	0.0147593	0.6781	LOC100506606	-1*TNT
WIF1	-2.43988	-0.904175	5.94278	0.0147777	0.6781	WIF1	-1*TNT
MYO10	-0.633076	7.00002	5.92823	0.0149002	0.681997	MYO10	-1*TNT
MER67D:ERV1:LTR	1.80871	3.28054	5.92421	0.0149342	0.681997	MER67D:ERV1:LTR	-1*TNT
LSAMP-AS1	4.25427	-2.64671	5.91737	0.0149923	0.683012	LSAMP-AS1	-1*TNT
MDM4	0.603979	4.84781	5.9117	0.0150406	0.683055	MDM4	-1*TNT
NRXN2	-0.658019	3.91536	5.90885	0.015065	0.683055	NRXN2	-1*TNT
NPIPB15	1.13454	0.483577	5.89215	0.0152086	0.685827	NPIPB15	-1*TNT
YY1	-0.538174	6.53321	5.88996	0.0152274	0.685827	YY1	-1*TNT
PRIMA41-int:ERV1:LTR	0.934872	1.67178	5.88858	0.0152393	0.685827	PRIMA41-int:ERV1:LTR	-1*TNT
LUM	-2.23346	5.59476	5.88209	0.0152956	0.685827	LUM	-1*TNT
NIPAL4	-2.51217	-1.25306	5.88061	0.0153085	0.685827	NIPAL4	-1*TNT
PEG3	3.93661	3.61249	5.87674	0.0153422	0.685827	PEG3	-1*TNT
ACOT2	-1.46354	0.517323	5.87127	0.0153899	0.686348	ACOT2	-1*TNT
ZMIZ1	-0.787434	6.62078	5.85236	0.0155562	0.692142	ZMIZ1	-1*TNT
PRICKLE2-AS1	-2.99609	-2.40332	5.81775	0.0158653	0.700927	PRICKLE2-AS1	-1*TNT
ANXA1	-0.990585	6.93034	5.81762	0.0158664	0.700927	ANXA1	-1*TNT
SNORD49A	1.01877	0.208453	5.8163	0.0158783	0.700927	SNORD49A	-1*TNT
ZNF282	-0.61312	5.69738	5.8138	0.0159009	0.700927	ZNF282	-1*TNT
GUSBP4	-1.20597	1.24279	5.79166	0.0161024	0.705841	GUSBP4	-1*TNT
MCC	-0.825408	3.72367	5.79069	0.0161112	0.705841	MCC	-1*TNT
LOC643201	2.0342	-1.82277	5.78813	0.0161348	0.705841	LOC643201	-1*TNT
ERCC-00002	-1.00237	11.0968	5.78531	0.0161606	0.705841	ERCC-00002	-1*TNT
KAT2B	-1.32836	1.93045	5.77537	0.0162523	0.70822	KAT2B	-1*TNT
MYO1E	-0.613633	6.13389	5.75709	0.0164222	0.713957	MYO1E	-1*TNT
MYH7B	-1.32435	2.3183	5.75317	0.0164589	0.713957	MYH7B	-1*TNT
LOC101928068	1.19585	-0.927597	5.74241	0.01656	0.716451	LOC101928068	-1*TNT
AFAP1-AS1	-2.78206	-1.4528	5.73309	0.0166482	0.716451	AFAP1-AS1	-1*TNT
MYH15	1.94583	-0.164759	5.73173	0.0166611	0.716451	MYH15	-1*TNT
IRS1	-0.66496	5.576	5.73111	0.0166669	0.716451	IRS1	-1*TNT
RARB	-4.04082	1.88322	5.7043	0.0169234	0.718822	RARB	-1*TNT
MTIF3	0.65184	5.08224	5.70189	0.0169466	0.718822	MTIF3	-1*TNT
HLA-DRA	1.48777	-0.434326	5.70036	0.0169615	0.718822	HLA-DRA	-1*TNT
LRRK1	-0.879036	2.26598	5.69477	0.0170155	0.718822	LRRK1	-1*TNT
PTGS2	-2.07429	6.57024	5.69143	0.0170479	0.718822	PTGS2	-1*TNT
CD44	-0.901327	7.38177	5.68931	0.0170685	0.718822	CD44	-1*TNT
SEMA6A-AS1	-1.20897	-0.0753638	5.68863	0.0170751	0.718822	SEMA6A-AS1	-1*TNT
LINC01116	-2.40486	0.831093	5.6838	0.0171223	0.718822	LINC01116	-1*TNT
ZNF192P1	1.1901	-0.108324	5.68221	0.0171377	0.718822	ZNF192P1	-1*TNT
PSMB8-AS1	1.06933	-0.652457	5.67937	0.0171655	0.718822	PSMB8-AS1	-1*TNT
MPPE1	0.67186	3.51928	5.67894	0.0171697	0.718822	MPPE1	-1*TNT
LTR5_Hs:ERVK:LTR	0.652955	5.04913	5.67647	0.0171939	0.718822	LTR5_Hs:ERVK:LTR	-1*TNT
MAGEH1	-1.25679	2.78115	5.67455	0.0172128	0.718822	MAGEH1	-1*TNT
GLUD2	-0.904519	1.44793	5.64779	0.0174774	0.727099	GLUD2	-1*TNT
AHSP	1.38818	1.69105	5.64232	0.017532	0.727099	AHSP	-1*TNT
ACTN1	-0.610705	8.66141	5.64172	0.017538	0.727099	ACTN1	-1*TNT
MMP1	-4.13448	4.14899	5.63915	0.0175637	0.727099	MMP1	-1*TNT
ERCC-00165	-1.12753	2.86569	5.63003	0.0176553	0.729306	ERCC-00165	-1*TNT
LARP7	0.625292	6.08113	5.61717	0.0177853	0.732324	LARP7	-1*TNT
LTR13:ERVK:LTR	0.604201	4.14294	5.61521	0.0178053	0.732324	LTR13:ERVK:LTR	-1*TNT
CLEC2A	3.93752	-3.38139	5.61074	0.0178507	0.73261	CLEC2A	-1*TNT
FOXL2	-1.26442	0.268471	5.60477	0.0179117	0.732648	FOXL2	-1*TNT
DLG5	-0.662472	6.66859	5.60311	0.0179286	0.732648	DLG5	-1*TNT
RBPJL	1.32213	-0.864288	5.59092	0.0180538	0.735949	RBPJL	-1*TNT
LOC441601	3.91169	0.0290304	5.58774	0.0180867	0.735949	LOC441601	-1*TNT
CH17-340M24.3	1.12005	0.0818709	5.56309	0.018343	0.744789	CH17-340M24.3	-1*TNT
LOC646214	-1.48511	-1.38426	5.54743	0.0185078	0.748851	LOC646214	-1*TNT
MCAM	-0.864314	6.04751	5.54612	0.0185217	0.748851	MCAM	-1*TNT
C14orf178	-2.09063	-2.54985	5.54142	0.0185715	0.749274	C14orf178	-1*TNT
C2orf66	2.50354	-2.71757	5.53682	0.0186204	0.749342	C2orf66	-1*TNT
ZIC1	1.80368	5.4124	5.53386	0.0186519	0.749342	ZIC1	-1*TNT
PRKCH	1.11428	3.04377	5.52632	0.0187324	0.750993	PRKCH	-1*TNT
SNORA25	1.89368	0.819323	5.51988	0.0188016	0.752182	SNORA25	-1*TNT
EPGN	3.20009	1.75092	5.50377	0.0189756	0.757551	EPGN	-1*TNT
KNG1	3.90844	-0.57124	5.48714	0.0191569	0.761818	KNG1	-1*TNT
ACSM1	1.8375	-0.164227	5.48663	0.0191625	0.761818	ACSM1	-1*TNT
LOC644285	2.95764	-1.67654	5.47093	0.0193354	0.765997	LOC644285	-1*TNT
AluYc5:Alu:SINE	-3.98504	-2.33792	5.46333	0.0194196	0.765997	AluYc5:Alu:SINE	-1*TNT
SIAH3	2.25351	-2.66486	5.46139	0.0194412	0.765997	SIAH3	-1*TNT
LTR26B:ERV1:LTR	0.951443	1.20677	5.46025	0.0194539	0.765997	LTR26B:ERV1:LTR	-1*TNT
NLRP4	3.97521	-2.34645	5.45131	0.0195537	0.765997	NLRP4	-1*TNT
LHFPL3-AS2	3.90727	-0.226578	5.45017	0.0195664	0.765997	LHFPL3-AS2	-1*TNT
ZNF710	-0.584673	4.81046	5.4469	0.019603	0.765997	ZNF710	-1*TNT
CHSY1	-0.573169	6.28292	5.44638	0.019609	0.765997	CHSY1	-1*TNT
ODF3B	2.08601	-1.71332	5.44454	0.0196296	0.765997	ODF3B	-1*TNT
RAB39A	-1.12022	1.56125	5.42938	0.0198007	0.769985	RAB39A	-1*TNT
THEM6	-2.20174	1.03509	5.42268	0.0198768	0.769985	THEM6	-1*TNT
FBP1	0.86472	3.90091	5.42243	0.0198797	0.769985	FBP1	-1*TNT
POLR2A	-0.634498	7.93829	5.42121	0.0198935	0.769985	POLR2A	-1*TNT
MIR135A2	1.42741	-1.81116	5.39945	0.0201431	0.77722	MIR135A2	-1*TNT
LINC01001	0.969043	1.20603	5.39669	0.020175	0.77722	LINC01001	-1*TNT
YAP1	-0.631844	6.88474	5.39236	0.0202251	0.77722	YAP1	-1*TNT
MIR3652	-0.68566	5.36086	5.39014	0.0202508	0.77722	MIR3652	-1*TNT
NKX3-2	3.93821	-2.373	5.38556	0.020304	0.77722	NKX3-2	-1*TNT
MER89:ERV1:LTR	0.816731	1.15884	5.38335	0.0203298	0.77722	MER89:ERV1:LTR	-1*TNT
LOC101928505	3.97816	-3.3806	5.37619	0.0204134	0.77722	LOC101928505	-1*TNT
SRRM2-AS1	1.2197	-1.52914	5.37449	0.0204333	0.77722	SRRM2-AS1	-1*TNT
ZSCAN4	-4.01497	-1.27943	5.3672	0.0205189	0.77722	ZSCAN4	-1*TNT
KYNU	1.96314	-2.56373	5.36663	0.0205256	0.77722	KYNU	-1*TNT
HLA-DMB	0.974673	0.452183	5.36631	0.0205294	0.77722	HLA-DMB	-1*TNT
LRRC8A	-0.76123	7.07259	5.36032	0.0206	0.777251	LRRC8A	-1*TNT
UTF1	-0.921907	5.43341	5.35894	0.0206163	0.777251	UTF1	-1*TNT
ERCC-00059	-1.15855	0.894747	5.35587	0.0206527	0.777251	ERCC-00059	-1*TNT
UPB1	2.69417	-3.01444	5.34901	0.0207341	0.778776	UPB1	-1*TNT
PPTC7	-0.756523	4.35745	5.34101	0.0208294	0.780816	PPTC7	-1*TNT
PXDN	-0.597838	9.00379	5.32098	0.0210701	0.787421	PXDN	-1*TNT
LTR72:ERV1:LTR	0.96797	0.0935807	5.31948	0.0210883	0.787421	LTR72:ERV1:LTR	-1*TNT
KLRG2	-0.575523	5.37708	5.31152	0.0211848	0.787575	KLRG2	-1*TNT
SLCO3A1	-0.819276	3.14483	5.3092	0.0212131	0.787575	SLCO3A1	-1*TNT
TNIK	-0.781851	5.56874	5.30892	0.0212165	0.787575	TNIK	-1*TNT
KAT6B	-0.729836	5.01077	5.30479	0.0212669	0.787909	KAT6B	-1*TNT
LTR47A:ERVL:LTR	0.948642	1.53242	5.2947	0.0213904	0.789766	LTR47A:ERVL:LTR	-1*TNT
TRIM56	-1.10992	3.93641	5.29203	0.0214232	0.789766	TRIM56	-1*TNT
MLT1E2:ERVL-MaLR:LTR	0.638982	3.8359	5.28773	0.0214762	0.789766	MLT1E2:ERVL-MaLR:LTR	-1*TNT
HCFC1	-0.63055	7.29043	5.28719	0.0214829	0.789766	HCFC1	-1*TNT
WNT2	-3.94838	-0.579018	5.28019	0.0215694	0.79129	WNT2	-1*TNT
PAH	1.19449	-0.292621	5.2757	0.0216251	0.79129	PAH	-1*TNT
FAT4	-1.40576	2.64755	5.27032	0.0216921	0.79129	FAT4	-1*TNT
S100A13	0.689668	5.90028	5.26757	0.0217263	0.79129	S100A13	-1*TNT
LTR30:ERV1:LTR	1.43766	0.790781	5.2671	0.0217321	0.79129	LTR30:ERV1:LTR	-1*TNT
LOC102724957	2.07702	-2.95821	5.25506	0.021883	0.794136	LOC102724957	-1*TNT
ADGRA2	-1.15404	5.43568	5.25036	0.0219422	0.794136	ADGRA2	-1*TNT
CLU	-0.527192	7.70325	5.24823	0.0219692	0.794136	CLU	-1*TNT
THBS2	-0.890336	8.03249	5.2476	0.0219771	0.794136	THBS2	-1*TNT
LINC01004	0.893805	1.27702	5.23707	0.0221105	0.796192	LINC01004	-1*TNT
KIAA0825	-1.22165	0.0227242	5.23611	0.0221226	0.796192	KIAA0825	-1*TNT
DPH6-AS1	-4.01514	-2.89478	5.23323	0.0221594	0.796192	DPH6-AS1	-1*TNT
SRCAP	-0.621733	6.60445	5.2221	0.0223015	0.79746	SRCAP	-1*TNT
LTR55:ERV:LTR	1.67181	-2.17254	5.22071	0.0223195	0.79746	LTR55:ERV:LTR	-1*TNT
MGAT5	-0.670534	5.75836	5.22064	0.0223203	0.79746	MGAT5	-1*TNT
SCGB3A2	-1.03119	3.61018	5.21303	0.0224182	0.799458	SCGB3A2	-1*TNT
AXDND1	2.39568	-2.29112	5.20792	0.0224843	0.800313	AXDND1	-1*TNT
GTF3C4	-0.642024	5.60201	5.18346	0.0228029	0.805099	GTF3C4	-1*TNT
ZNF37A	-0.943328	3.03448	5.18114	0.0228333	0.805099	ZNF37A	-1*TNT
KIAA1656	1.05304	0.476861	5.17825	0.0228713	0.805099	KIAA1656	-1*TNT
HKR1	0.526814	5.55793	5.17563	0.0229059	0.805099	HKR1	-1*TNT
ARID1A	-0.623595	7.18854	5.17388	0.0229289	0.805099	ARID1A	-1*TNT
SUCLG2-AS1	-1.72997	-0.960888	5.17366	0.0229319	0.805099	SUCLG2-AS1	-1*TNT
SPATS2L	-0.599635	6.40461	5.17259	0.0229459	0.805099	SPATS2L	-1*TNT
WIPF2	-0.587048	5.21654	5.17176	0.0229569	0.805099	WIPF2	-1*TNT
COL4A1	-0.58982	10.1543	5.15767	0.0231439	0.809578	COL4A1	-1*TNT
PVRL3	-0.675991	4.71032	5.15476	0.0231827	0.809578	PVRL3	-1*TNT
MYO1G	1.93126	1.35069	5.15084	0.0232352	0.809578	MYO1G	-1*TNT
HSPA8	-0.706762	10.5728	5.14938	0.0232547	0.809578	HSPA8	-1*TNT
LINC01119	2.05198	-1.07505	5.14049	0.0233741	0.81225	LINC01119	-1*TNT
LOC728485	-0.733888	3.74501	5.10881	0.0238046	0.825702	LOC728485	-1*TNT
MIR4426	0.6818	7.75211	5.09783	0.0239558	0.827868	MIR4426	-1*TNT
SH3RF3-AS1	3.98815	-2.0663	5.09587	0.0239829	0.827868	SH3RF3-AS1	-1*TNT
PIM1	-0.719602	6.44828	5.09482	0.0239974	0.827868	PIM1	-1*TNT
MER57C1:ERV1:LTR	2.01178	-1.38355	5.08666	0.0241106	0.829901	MER57C1:ERV1:LTR	-1*TNT
LOC100289656	-2.47764	-2.33739	5.08092	0.0241905	0.829901	LOC100289656	-1*TNT
ZIC3	-1.10052	4.67982	5.07971	0.0242074	0.829901	ZIC3	-1*TNT
GSTA4	0.656468	4.44572	5.07804	0.0242307	0.829901	GSTA4	-1*TNT
MAB21L2	-3.97072	1.27914	5.0662	0.0243968	0.830542	MAB21L2	-1*TNT
ZFHX3	-1.07027	4.40671	5.06434	0.024423	0.830542	ZFHX3	-1*TNT
LMO7-AS1	1.85288	1.14332	5.0632	0.0244391	0.830542	LMO7-AS1	-1*TNT
FAM132B	1.37514	1.54184	5.06076	0.0244735	0.830542	FAM132B	-1*TNT
PCDHA1	-1.50956	-0.920389	5.05949	0.0244915	0.830542	PCDHA1	-1*TNT
KIF5A	-0.839666	3.31595	5.0581	0.0245111	0.830542	KIF5A	-1*TNT
TUBB3	-0.957641	7.8261	5.04592	0.024684	0.834914	TUBB3	-1*TNT
RNF138	-0.61822	5.19553	5.04235	0.0247349	0.835152	RNF138	-1*TNT
UCON28b:UCON28b:Unknown	-2.32311	-0.958046	5.03063	0.0249028	0.839336	UCON28b:UCON28b:Unknown	-1*TNT
DGKI	-1.65645	1.65488	5.01996	0.0250567	0.841791	DGKI	-1*TNT
CFAP58	0.965147	0.604941	5.01945	0.0250641	0.841791	CFAP58	-1*TNT
FAM78B	-1.10861	0.926379	5.00299	0.0253035	0.848337	FAM78B	-1*TNT
NACC2	-0.685314	4.91102	4.99616	0.0254036	0.850194	NACC2	-1*TNT
TRMT11	0.599122	4.64777	4.98847	0.0255167	0.851404	TRMT11	-1*TNT
CALHM3	-1.55138	-2.41307	4.98763	0.0255292	0.851404	CALHM3	-1*TNT
MIR4435-2HG	-1.31912	3.11116	4.97927	0.0256528	0.853214	MIR4435-2HG	-1*TNT
ZNF767P	0.865613	2.30433	4.97791	0.025673	0.853214	ZNF767P	-1*TNT
DHRS12	0.862645	2.54125	4.97402	0.0257307	0.853424	DHRS12	-1*TNT
CACTIN-AS1	-1.12345	-0.180191	4.96961	0.0257965	0.853424	CACTIN-AS1	-1*TNT
LINC00577	1.44261	-1.88696	4.9684	0.0258145	0.853424	LINC00577	-1*TNT
MAML2	-0.83773	3.88776	4.96545	0.0258586	0.853424	MAML2	-1*TNT
SLC16A11	1.45599	-1.75939	4.96014	0.0259381	0.853594	SLC16A11	-1*TNT
GAD2	-2.60259	-0.497244	4.95663	0.0259908	0.853594	GAD2	-1*TNT
ERCC-00079	-1.12694	3.4747	4.95439	0.0260245	0.853594	ERCC-00079	-1*TNT
LOC100652999	-2.12027	-2.11523	4.95316	0.0260431	0.853594	LOC100652999	-1*TNT
NSUN5P2	0.695919	3.34677	4.95004	0.0260901	0.853665	NSUN5P2	-1*TNT
TXNRD3NB	1.05689	0.740804	4.94039	0.0262362	0.856974	TXNRD3NB	-1*TNT
CELF3	-1.91547	-2.2523	4.93138	0.0263733	0.859977	CELF3	-1*TNT
ENPP1	-0.601475	5.94704	4.92256	0.0265082	0.861466	ENPP1	-1*TNT
NLRP12	-1.43626	2.09181	4.92248	0.0265094	0.861466	NLRP12	-1*TNT
LTR54:ERV1:LTR	0.870467	0.786569	4.90775	0.0267364	0.867362	LTR54:ERV1:LTR	-1*TNT
ANKRD30BL	-4.12189	-2.49664	4.9044	0.0267883	0.867568	ANKRD30BL	-1*TNT
Charlie26a:hAT-Charlie:DNA	1.20372	-1.28846	4.90137	0.0268354	0.867618	Charlie26a:hAT-Charlie:DNA	-1*TNT
ZIK1	-0.706596	4.5204	4.89367	0.0269553	0.869409	ZIK1	-1*TNT
RFPL3S	1.27567	-0.695493	4.89195	0.0269821	0.869409	RFPL3S	-1*TNT
LINC00261	2.97909	-1.86295	4.88065	0.0271595	0.873644	LINC00261	-1*TNT
PRR4	1.13044	-0.546863	4.86832	0.0273541	0.874634	PRR4	-1*TNT
RBM14	-0.65309	6.56979	4.8662	0.0273877	0.874634	RBM14	-1*TNT
ZNF22	-0.56387	5.18895	4.86473	0.0274111	0.874634	ZNF22	-1*TNT
NOCT	-0.747776	4.40767	4.86221	0.0274511	0.874634	NOCT	-1*TNT
MIR6847	2.06827	-2.57211	4.86067	0.0274756	0.874634	MIR6847	-1*TNT
CECR2	-0.70883	6.54183	4.85821	0.0275149	0.874634	CECR2	-1*TNT
BCAR1	-0.52604	7.17803	4.85429	0.0275775	0.874634	BCAR1	-1*TNT
ZBTB40	-0.586399	4.76017	4.84359	0.0277491	0.874634	ZBTB40	-1*TNT
OTUD7B	-0.582813	4.60563	4.84254	0.027766	0.874634	OTUD7B	-1*TNT
UQCRB	0.704695	7.70781	4.84176	0.0277785	0.874634	UQCRB	-1*TNT
TEAD4	-0.662005	6.16703	4.84149	0.0277829	0.874634	TEAD4	-1*TNT
ZBED3	-1.47215	0.751297	4.83987	0.027809	0.874634	ZBED3	-1*TNT
MIR5703	-1.59929	-1.47368	4.83973	0.0278113	0.874634	MIR5703	-1*TNT
LTR50:ERVL:LTR	0.784481	1.87556	4.83837	0.0278332	0.874634	LTR50:ERVL:LTR	-1*TNT
SPSB4	-0.655334	3.70691	4.83427	0.0278995	0.875271	SPSB4	-1*TNT
AFAP1L1	-0.65824	4.24981	4.83076	0.0279564	0.875613	AFAP1L1	-1*TNT
HSF4	-2.14474	-0.230781	4.82333	0.028077	0.877949	HSF4	-1*TNT
DOCK4	-0.882714	3.65951	4.81941	0.0281409	0.878505	DOCK4	-1*TNT
N4BP2L2-IT2	1.12618	0.670565	4.81235	0.0282565	0.879321	N4BP2L2-IT2	-1*TNT
SNORA1	1.67042	-0.348178	4.80941	0.0283047	0.879321	SNORA1	-1*TNT
GRPR	-1.57842	1.49974	4.80793	0.0283291	0.879321	GRPR	-1*TNT
ACY3	-1.61538	-2.92353	4.80655	0.0283518	0.879321	ACY3	-1*TNT
HSPB9	1.78416	-2.29408	4.80305	0.0284094	0.879675	HSPB9	-1*TNT
DLK2	-1.64484	-0.78328	4.7996	0.0284663	0.880007	DLK2	-1*TNT
SLC9A7P1	-1.73563	-0.596854	4.79146	0.0286011	0.882741	SLC9A7P1	-1*TNT
PPP1R35	0.651945	5.12621	4.78294	0.028743	0.883852	PPP1R35	-1*TNT
NTRK2	-3.96143	-1.484	4.78003	0.0287916	0.883852	NTRK2	-1*TNT
C3P1	1.86314	-2.8546	4.77548	0.0288677	0.883852	C3P1	-1*TNT
ARHGAP23	-0.621167	6.32427	4.77318	0.0289064	0.883852	ARHGAP23	-1*TNT
KSR1	-0.969625	4.15925	4.7704	0.0289531	0.883852	KSR1	-1*TNT
DPEP3	0.749655	2.47644	4.77026	0.0289555	0.883852	DPEP3	-1*TNT
ROR1	-1.01727	5.73153	4.76987	0.028962	0.883852	ROR1	-1*TNT
L1MB1:L1:LINE	0.794601	5.71759	4.76025	0.0291243	0.884427	L1MB1:L1:LINE	-1*TNT
IRF5	1.24503	-0.700921	4.75933	0.0291398	0.884427	IRF5	-1*TNT
PXDC1	0.683965	4.6334	4.75848	0.0291543	0.884427	PXDC1	-1*TNT
FNDC4	0.575947	4.77925	4.75642	0.0291893	0.884427	FNDC4	-1*TNT
WNT3	-1.11157	2.51145	4.75501	0.0292131	0.884427	WNT3	-1*TNT
ITGBL1	-2.49148	5.38275	4.75051	0.0292897	0.885338	ITGBL1	-1*TNT
CD163L1	-2.33023	-1.58783	4.74436	0.0293945	0.887098	CD163L1	-1*TNT
ERCC-00077	-0.996494	-0.322831	4.7355	0.0295462	0.889073	ERCC-00077	-1*TNT
SALL4	-0.784887	6.18855	4.73476	0.0295589	0.889073	SALL4	-1*TNT
STAT4	1.60546	1.84609	4.73078	0.0296274	0.889073	STAT4	-1*TNT
ARL10	-1.15124	1.85386	4.72714	0.0296902	0.889073	ARL10	-1*TNT
DDX21	-0.561286	8.20314	4.72542	0.0297199	0.889073	DDX21	-1*TNT
DLX6	-2.94801	-0.433006	4.72426	0.02974	0.889073	DLX6	-1*TNT
MER97d:hAT-Tip100:DNA	2.91282	-2.26151	4.72082	0.0297995	0.889456	MER97d:hAT-Tip100:DNA	-1*TNT
SOWAHC	-0.582872	4.36468	4.71116	0.0299675	0.893068	SOWAHC	-1*TNT
PPIAL4G	1.1221	0.255891	4.69469	0.030256	0.900257	PPIAL4G	-1*TNT
ERCC-00022	-0.947024	4.92191	4.68522	0.0304231	0.903817	ERCC-00022	-1*TNT
SPA17	0.812184	2.58894	4.67743	0.0305614	0.90617	SPA17	-1*TNT
KITLG	-1.26456	3.39728	4.67541	0.0305975	0.90617	KITLG	-1*TNT
EPPK1	-0.940974	5.41443	4.66702	0.0307472	0.90919	EPPK1	-1*TNT
FAM219B	0.524163	5.62557	4.65949	0.0308823	0.91177	FAM219B	-1*TNT
MER61B:ERV1:LTR	1.0505	-0.00722323	4.65397	0.0309818	0.912111	MER61B:ERV1:LTR	-1*TNT
SNORD84	-1.4446	-1.25282	4.65223	0.0310133	0.912111	SNORD84	-1*TNT
TLN1	-0.575976	8.54257	4.65042	0.0310459	0.912111	TLN1	-1*TNT
LOC103611081	0.910854	1.58908	4.64824	0.0310854	0.912111	LOC103611081	-1*TNT
DSG3	-3.75697	2.35173	4.63807	0.0312702	0.915483	DSG3	-1*TNT
TECPR2	-0.583707	4.76031	4.63662	0.0312965	0.915483	TECPR2	-1*TNT
AGAP9	0.795193	2.59249	4.62996	0.0314183	0.915736	AGAP9	-1*TNT
MAGEB2	-3.7247	1.86792	4.62939	0.0314288	0.915736	MAGEB2	-1*TNT
HPGD	1.26635	2.41477	4.62826	0.0314494	0.915736	HPGD	-1*TNT
SMARCD3	0.756399	3.15271	4.6231	0.0315441	0.916616	SMARCD3	-1*TNT
NOVA2	-1.17059	1.10715	4.62137	0.0315759	0.916616	NOVA2	-1*TNT
CYP4F22	4.29298	-3.07564	4.61862	0.0316267	0.916692	CYP4F22	-1*TNT
SCNN1B	2.12284	-0.702247	4.61508	0.0316919	0.917188	SCNN1B	-1*TNT
QKI	-0.639863	6.91298	4.6066	0.0318492	0.919177	QKI	-1*TNT
SAMD4A	-1.26421	4.56606	4.6058	0.0318639	0.919177	SAMD4A	-1*TNT
JAKMIP1	0.839412	1.09376	4.60242	0.0319268	0.919177	JAKMIP1	-1*TNT
POU3F4	1.20248	-0.366699	4.5985	0.0319999	0.919177	POU3F4	-1*TNT
NEK3	0.559538	4.32146	4.59754	0.0320179	0.919177	NEK3	-1*TNT
OXLD1	0.752355	4.61483	4.5958	0.0320503	0.919177	OXLD1	-1*TNT
THAP7-AS1	1.01836	-0.504527	4.59073	0.0321453	0.920514	THAP7-AS1	-1*TNT
EOMES	-1.76871	-2.24127	4.58683	0.0322186	0.92123	EOMES	-1*TNT
FAM156B	1.18671	-1.23587	4.58106	0.0323273	0.922145	FAM156B	-1*TNT
FBXL8	-3.69985	0.138791	4.57603	0.0324222	0.922145	FBXL8	-1*TNT
HCAR1	-2.43252	-1.38903	4.57575	0.0324275	0.922145	HCAR1	-1*TNT
ELF4	-0.835017	3.42101	4.57431	0.0324548	0.922145	ELF4	-1*TNT
MamRep1527:LTR:LTR	1.06421	-0.0937307	4.57218	0.0324951	0.922145	MamRep1527:LTR:LTR	-1*TNT
RBM27	-0.553049	5.73323	4.56632	0.0326066	0.922145	RBM27	-1*TNT
MIR302D	1.68808	-0.470423	4.56053	0.032717	0.922145	MIR302D	-1*TNT
DAPK1	-0.790844	6.46758	4.55873	0.0327514	0.922145	DAPK1	-1*TNT
ZNF880	-0.689233	3.5313	4.5558	0.0328075	0.922145	ZNF880	-1*TNT
CCNI2	-1.13221	-0.0327135	4.5551	0.0328209	0.922145	CCNI2	-1*TNT
MT1A	-3.69894	1.17893	4.55251	0.0328704	0.922145	MT1A	-1*TNT
CITED2	-0.685711	6.60248	4.55207	0.0328789	0.922145	CITED2	-1*TNT
NRSN1	-3.25604	-2.87022	4.55201	0.0328801	0.922145	NRSN1	-1*TNT
B4GALNT1	-1.23264	1.69425	4.547	0.0329765	0.923489	B4GALNT1	-1*TNT
SAMD9L	-3.72781	1.77198	4.53503	0.0332079	0.92649	SAMD9L	-1*TNT
NKX6-1	-3.72788	-0.664394	4.53291	0.033249	0.92649	NKX6-1	-1*TNT
LTR77:ERV1:LTR	1.71826	-0.966198	4.53003	0.0333051	0.92649	LTR77:ERV1:LTR	-1*TNT
ICOSLG	-0.855448	3.17031	4.52671	0.0333696	0.92649	ICOSLG	-1*TNT
SNORD58C	1.21463	-0.175766	4.52311	0.03344	0.92649	SNORD58C	-1*TNT
HNF4A	-3.72821	0.851011	4.52254	0.0334511	0.92649	HNF4A	-1*TNT
KIF26A	-0.858294	5.9718	4.52102	0.033481	0.92649	KIF26A	-1*TNT
COL8A1	-1.27587	8.7816	4.52053	0.0334906	0.92649	COL8A1	-1*TNT
MER51A:ERV1:LTR	0.76558	2.16017	4.51894	0.0335216	0.92649	MER51A:ERV1:LTR	-1*TNT
TRAM2	-0.708389	6.9853	4.50945	0.033708	0.929425	TRAM2	-1*TNT
NUDT12	-0.689251	3.79544	4.50671	0.0337622	0.929425	NUDT12	-1*TNT
BIK	1.16741	2.1321	4.5061	0.0337742	0.929425	BIK	-1*TNT
HCG25	-1.66103	-1.60358	4.5004	0.0338869	0.931181	HCG25	-1*TNT
MIR124-2HG	1.53037	-0.0523204	4.49401	0.0340137	0.933319	MIR124-2HG	-1*TNT
GTF3C2-AS1	-1.11943	-0.619363	4.48972	0.0340992	0.934317	GTF3C2-AS1	-1*TNT
SNORD26	-1.35606	0.828758	4.48678	0.034158	0.934583	SNORD26	-1*TNT
GATA3	-1.83824	-0.182159	4.47749	0.0343442	0.938331	GATA3	-1*TNT
MNT	-0.654915	4.65149	4.47322	0.0344301	0.939331	MNT	-1*TNT
OR3A2	-3.77734	-3.15344	4.46717	0.0345522	0.941313	OR3A2	-1*TNT
MER66A:ERV1:LTR	1.20114	-0.121946	4.46447	0.0346069	0.941455	MER66A:ERV1:LTR	-1*TNT
ZNF697	-0.773983	4.4786	4.45929	0.034712	0.942357	ZNF697	-1*TNT
PCDHB18P	-1.75603	-1.49178	4.45573	0.0347843	0.942357	PCDHB18P	-1*TNT
BHLHA9	-2.18788	-1.77539	4.45553	0.0347885	0.942357	BHLHA9	-1*TNT
IL4I1	-0.791408	2.0974	4.44567	0.0349898	0.946464	IL4I1	-1*TNT
SLC8A1	-1.02164	4.00362	4.43867	0.0351337	0.947142	SLC8A1	-1*TNT
HYOU1	-0.576417	9.00923	4.43649	0.0351785	0.947142	HYOU1	-1*TNT
LMNA	-0.564215	8.03287	4.43486	0.0352121	0.947142	LMNA	-1*TNT
LOC642236	-1.47307	-0.432264	4.43478	0.0352138	0.947142	LOC642236	-1*TNT
RARRES1	2.17357	-1.10361	4.4311	0.0352897	0.947845	RARRES1	-1*TNT
PTPN23	-0.50134	6.09745	4.42706	0.0353733	0.948012	PTPN23	-1*TNT
MYO18A	-0.562817	5.54243	4.42599	0.0353955	0.948012	MYO18A	-1*TNT
DRAXIN	-0.81106	3.56176	4.42356	0.0354461	0.948033	DRAXIN	-1*TNT
BCL9L	-0.733309	6.73167	4.41964	0.0355276	0.948554	BCL9L	-1*TNT
CANX	-0.540277	9.44893	4.41783	0.0355652	0.948554	CANX	-1*TNT
GLTSCR1L	-0.631464	4.02943	4.40578	0.0358174	0.951121	GLTSCR1L	-1*TNT
SOGA1	-0.800781	5.06775	4.40266	0.035883	0.951121	SOGA1	-1*TNT
CDH13	-1.03137	5.4957	4.40042	0.03593	0.951121	CDH13	-1*TNT
ARHGAP35	-0.529747	6.93134	4.4004	0.0359306	0.951121	ARHGAP35	-1*TNT
RNFT2	0.755739	3.22989	4.39893	0.0359614	0.951121	RNFT2	-1*TNT
FAM120A	-0.54507	6.70482	4.39735	0.0359947	0.951121	FAM120A	-1*TNT
MYO9B	-0.507373	6.73804	4.39534	0.0360373	0.951121	MYO9B	-1*TNT
UBQLN2	-0.502571	5.55503	4.39216	0.0361044	0.951121	UBQLN2	-1*TNT
MIR3198-2	1.14742	3.16832	4.39049	0.0361398	0.951121	MIR3198-2	-1*TNT
LRRIQ3	-2.05278	-1.66764	4.38734	0.0362068	0.951121	LRRIQ3	-1*TNT
C2orf48	1.05189	0.412418	4.38596	0.0362361	0.951121	C2orf48	-1*TNT
SRPK3	-3.85655	-1.83685	4.3848	0.0362608	0.951121	SRPK3	-1*TNT
MYC	-0.930676	6.71526	4.38192	0.036322	0.951173	MYC	-1*TNT
DECR1	0.610437	4.88554	4.37761	0.036414	0.951173	DECR1	-1*TNT
ERCC-00162	-0.80217	2.00581	4.37444	0.0364818	0.951173	ERCC-00162	-1*TNT
FBXW4P1	-1.58484	-0.27546	4.37325	0.0365073	0.951173	FBXW4P1	-1*TNT
CRYGS	1.05536	-0.281801	4.37113	0.0365527	0.951173	CRYGS	-1*TNT
LTR17:ERV1:LTR	0.636829	4.4021	4.37068	0.0365625	0.951173	LTR17:ERV1:LTR	-1*TNT
PAX5	-1.9702	0.982365	4.3564	0.0368702	0.956674	PAX5	-1*TNT
RHOXF1	1.67028	-2.56113	4.35601	0.0368785	0.956674	RHOXF1	-1*TNT
EPB41L1	-0.493946	5.68537	4.35389	0.0369246	0.956674	EPB41L1	-1*TNT
LOC101927248	1.38762	0.272352	4.34779	0.0370569	0.956913	LOC101927248	-1*TNT
ZNF652	0.625566	4.86541	4.34238	0.0371749	0.956913	ZNF652	-1*TNT
SNORD99	1.68799	-0.939862	4.34112	0.0372024	0.956913	SNORD99	-1*TNT
SIGLEC11	-3.73361	-2.61788	4.34078	0.0372099	0.956913	SIGLEC11	-1*TNT
KCNG2	3.57634	-2.70543	4.33965	0.0372347	0.956913	KCNG2	-1*TNT
S100A1	1.00595	-1.0755	4.33962	0.0372353	0.956913	S100A1	-1*TNT
RASAL3	1.19249	-1.92694	4.33135	0.0374165	0.960127	RASAL3	-1*TNT
HLA-DQB1	1.0652	2.4861	4.32932	0.0374612	0.960127	HLA-DQB1	-1*TNT
SNORD43	-1.97831	-2.45624	4.32193	0.0376242	0.961322	SNORD43	-1*TNT
LOC645166	-1.19217	2.65815	4.32076	0.0376501	0.961322	LOC645166	-1*TNT
THAP9-AS1	0.577109	5.50132	4.32034	0.0376593	0.961322	THAP9-AS1	-1*TNT
SPINK5	1.0825	3.43554	4.31199	0.0378447	0.9644	SPINK5	-1*TNT
BCORP1	-2.53199	-2.72266	4.31035	0.0378812	0.9644	BCORP1	-1*TNT
POMT1	-0.642201	4.36607	4.30346	0.0380349	0.966008	POMT1	-1*TNT
NKTR	0.509679	6.04187	4.30198	0.0380681	0.966008	NKTR	-1*TNT
LGI3	3.53271	-2.55809	4.2998	0.0381169	0.966008	LGI3	-1*TNT
G3BP1	-0.566805	7.29585	4.29844	0.0381472	0.966008	G3BP1	-1*TNT
SNORD116-22	-1.03767	1.4551	4.2938	0.0382516	0.967363	SNORD116-22	-1*TNT
GLIPR1L1	-2.0151	-2.63272	4.27953	0.038574	0.972094	GLIPR1L1	-1*TNT
EGFL6	-1.41045	0.547907	4.27871	0.0385925	0.972094	EGFL6	-1*TNT
CLIC4	-0.617339	8.63978	4.27407	0.0386982	0.972094	CLIC4	-1*TNT
TTLL11	-1.22983	1.38117	4.2727	0.0387293	0.972094	TTLL11	-1*TNT
TLN2	-0.560756	5.59274	4.27203	0.0387446	0.972094	TLN2	-1*TNT
SUMO1P1	3.58058	-2.42292	4.27202	0.0387449	0.972094	SUMO1P1	-1*TNT
DUSP5P1	3.5808	-2.391	4.26846	0.0388261	0.97285	DUSP5P1	-1*TNT
ATP6V1C2	-0.703892	2.91193	4.26424	0.0389225	0.973803	ATP6V1C2	-1*TNT
NSUN5P1	0.592555	3.73821	4.26233	0.0389664	0.973803	NSUN5P1	-1*TNT
LOC102724927	2.20734	-1.5101	4.25886	0.0390461	0.974514	LOC102724927	-1*TNT
EGR4	3.58201	-2.84863	4.24827	0.0392903	0.97511	EGR4	-1*TNT
LTR81B:Gypsy:LTR	1.30411	0.226846	4.23852	0.0395166	0.97511	LTR81B:Gypsy:LTR	-1*TNT
LINC00152	-1.18072	3.32069	4.22686	0.0397889	0.97511	LINC00152	-1*TNT
PON3	-3.8798	-3.02541	4.22513	0.0398295	0.97511	PON3	-1*TNT
MSS51	0.883723	1.11013	4.22208	0.0399013	0.97511	MSS51	-1*TNT
MAP10	-1.24709	1.14458	4.22195	0.0399044	0.97511	MAP10	-1*TNT
ADCY1	-0.697616	4.86711	4.22088	0.0399294	0.97511	ADCY1	-1*TNT
SLC22A23	-0.54694	4.96138	4.22006	0.0399489	0.97511	SLC22A23	-1*TNT
MT1H	-2.68189	6.93226	4.21987	0.0399532	0.97511	MT1H	-1*TNT
PDE7B	2.73191	1.02145	4.21511	0.0400654	0.97511	PDE7B	-1*TNT
HCG8	1.16286	-0.443682	4.21463	0.0400768	0.97511	HCG8	-1*TNT
POLR1A	-0.717401	5.85913	4.21447	0.0400806	0.97511	POLR1A	-1*TNT
LINC00933	-1.44678	-1.82473	4.2138	0.0400965	0.97511	LINC00933	-1*TNT
LRRC39	1.38888	-1.17125	4.21308	0.0401134	0.97511	LRRC39	-1*TNT
MER34A1:ERV1:LTR	0.821306	0.231851	4.21188	0.0401419	0.97511	MER34A1:ERV1:LTR	-1*TNT
NSMCE4A	0.564981	5.37901	4.2112	0.0401579	0.97511	NSMCE4A	-1*TNT
ATP2A2	-0.564995	8.37375	4.21107	0.040161	0.97511	ATP2A2	-1*TNT
BRD4	-0.514805	6.32346	4.21094	0.040164	0.97511	BRD4	-1*TNT
SAMD4B	-0.480801	6.5713	4.2109	0.0401651	0.97511	SAMD4B	-1*TNT
AKR1B1	-0.567543	7.6886	4.21015	0.0401828	0.97511	AKR1B1	-1*TNT
ARSH	-3.68657	-2.2546	4.20906	0.0402086	0.97511	ARSH	-1*TNT
MIR1204	-1.5028	-1.32037	4.2088	0.0402149	0.97511	MIR1204	-1*TNT
EBF2	3.57149	-1.17958	4.20741	0.0402477	0.97511	EBF2	-1*TNT
CAMSAP1	-0.486156	6.07916	4.20498	0.0403054	0.975269	CAMSAP1	-1*TNT
BAZ2A	-0.574447	7.00602	4.19018	0.0406589	0.981845	BAZ2A	-1*TNT
RYR2	-0.93329	2.7988	4.18715	0.0407314	0.981845	RYR2	-1*TNT
CCDC134	-0.762076	1.91531	4.18227	0.0408491	0.981845	CCDC134	-1*TNT
SERPINA9	-4.09355	2.31565	4.18062	0.0408887	0.981845	SERPINA9	-1*TNT
DCUN1D2	0.659472	3.91048	4.17973	0.0409102	0.981845	DCUN1D2	-1*TNT
PTPRH	-1.77425	0.122543	4.17923	0.0409223	0.981845	PTPRH	-1*TNT
HHLA1	-2.51041	4.29524	4.1741	0.0410464	0.981845	HHLA1	-1*TNT
MER11A:ERVK:LTR	0.722123	3.75428	4.17144	0.0411107	0.981845	MER11A:ERVK:LTR	-1*TNT
TANC2	-0.621048	4.18692	4.17065	0.04113	0.981845	TANC2	-1*TNT
ATP2A3	-0.705474	5.00566	4.1688	0.041175	0.981845	ATP2A3	-1*TNT
MARK2	-0.460189	6.04129	4.16878	0.0411755	0.981845	MARK2	-1*TNT
SCRN2	0.573359	4.81013	4.16786	0.0411978	0.981845	SCRN2	-1*TNT
SFXN3	-0.780661	4.57082	4.16582	0.0412475	0.981845	SFXN3	-1*TNT
CXorf40A	0.739413	2.70393	4.14604	0.0417321	0.991544	CXorf40A	-1*TNT
FAM167B	0.962446	1.47009	4.14488	0.0417606	0.991544	FAM167B	-1*TNT
RFX1	-0.706065	4.60355	4.14264	0.0418159	0.991544	RFX1	-1*TNT
PLXNA2	-1.00141	3.27312	4.14025	0.041875	0.991544	PLXNA2	-1*TNT
FAM86HP	0.92527	0.344336	4.1369	0.0419579	0.991544	FAM86HP	-1*TNT
CERS6-AS1	2.25613	-2.68635	4.13576	0.0419862	0.991544	CERS6-AS1	-1*TNT
GNAO1	-0.807629	4.27315	4.13442	0.0420194	0.991544	GNAO1	-1*TNT
TRIM71	-1.37706	6.12716	4.13033	0.0421212	0.992067	TRIM71	-1*TNT
ZNF469	-0.993491	3.09666	4.12904	0.0421532	0.992067	ZNF469	-1*TNT
PLB1	-1.88982	-2.06549	4.12725	0.0421979	0.992067	PLB1	-1*TNT
HSPA1A	-0.588847	4.08011	4.12031	0.0423714	0.993875	HSPA1A	-1*TNT
CNTD2	-1.03009	-0.354657	4.11978	0.0423846	0.993875	CNTD2	-1*TNT
NRADDP	-2.15762	-2.49056	4.11791	0.0424313	0.993875	NRADDP	-1*TNT
PDE8A	0.660657	3.67137	4.10581	0.0427361	0.997991	PDE8A	-1*TNT
VGLL3	-0.669494	4.35483	4.10518	0.0427522	0.997991	VGLL3	-1*TNT
C5orf56	1.25846	-1.04552	4.10347	0.0427954	0.997991	C5orf56	-1*TNT
CHML	-0.664051	5.39013	4.10105	0.0428565	0.997991	CHML	-1*TNT
KRCC1	0.731043	3.94498	4.1002	0.0428781	0.997991	KRCC1	-1*TNT
CACNG4	-1.54464	1.47608	4.09661	0.0429694	0.997991	CACNG4	-1*TNT
PTRF	-0.621164	8.93603	4.09418	0.0430312	0.997991	PTRF	-1*TNT
LOC100128288	0.997554	0.714303	4.09328	0.0430541	0.997991	LOC100128288	-1*TNT
NSD1	-0.514052	7.37863	4.08703	0.0432135	0.997991	NSD1	-1*TNT
HIST1H3E	-1.50897	-1.49739	4.08517	0.0432611	0.997991	HIST1H3E	-1*TNT
TNFRSF10A	-0.802674	2.45446	4.08393	0.0432928	0.997991	TNFRSF10A	-1*TNT
ATP1A3	-0.636788	5.20688	4.08062	0.0433777	0.997991	ATP1A3	-1*TNT
L1MC3:L1:LINE	0.526435	5.01021	4.0785	0.0434321	0.997991	L1MC3:L1:LINE	-1*TNT
MYO16	-2.46144	-2.11478	4.07734	0.043462	0.997991	MYO16	-1*TNT
SIX6	1.77246	4.50806	4.07667	0.0434793	0.997991	SIX6	-1*TNT
MCTP1	-1.07795	0.730992	4.0754	0.0435121	0.997991	MCTP1	-1*TNT
LIPA	-0.574591	5.52983	4.07502	0.0435217	0.997991	LIPA	-1*TNT
CGNL1	-0.539735	6.31671	4.07377	0.043554	0.997991	CGNL1	-1*TNT
RPL41	0.598608	7.91989	4.07188	0.0436028	0.997991	RPL41	-1*TNT
TMED7	-0.643319	5.41073	4.06914	0.0436736	0.998411	TMED7	-1*TNT
HCG23	1.14019	-0.567147	4.06384	0.0438107	0.999763	HCG23	-1*TNT
SOX21	0.933499	3.1203	4.0628	0.0438377	0.999763	SOX21	-1*TNT
L1ME3B:L1:LINE	0.577456	4.10131	4.05822	0.0439569	1	L1ME3B:L1:LINE	-1*TNT
CHP2	-0.887635	0.793561	4.05421	0.0440613	1	CHP2	-1*TNT
MIR600	1.05104	-1.24527	4.05096	0.0441461	1	MIR600	-1*TNT
CD68	-0.921678	2.59296	4.04612	0.044273	1	CD68	-1*TNT
BCOR	-0.745911	5.82333	4.03551	0.0445523	1	BCOR	-1*TNT
STX11	-2.62017	-1.88639	4.0327	0.0446265	1	STX11	-1*TNT
NSMCE2	0.592503	4.24194	4.03215	0.0446411	1	NSMCE2	-1*TNT
ADAM28	1.15134	-1.07344	4.02991	0.0447003	1	ADAM28	-1*TNT
DBX1	2.30916	-2.92893	4.02966	0.0447068	1	DBX1	-1*TNT
MALRD1	-1.37697	-2.18343	4.02782	0.0447558	1	MALRD1	-1*TNT
ZNF534	-1.39396	2.18948	4.02731	0.0447692	1	ZNF534	-1*TNT
LTR5A:ERVK:LTR	0.73098	1.78356	4.02541	0.0448198	1	LTR5A:ERVK:LTR	-1*TNT
RAB9B	1.22984	-0.422409	4.02421	0.0448517	1	RAB9B	-1*TNT
SNORA24	1.44785	-0.0638066	4.01963	0.0449735	1	SNORA24	-1*TNT
TFCP2L1	-0.585062	4.69061	4.01753	0.0450296	1	TFCP2L1	-1*TNT
KCNA3	-1.25249	-1.0357	4.01375	0.0451306	1	KCNA3	-1*TNT
PTCH1	-0.948215	4.1468	4.01155	0.0451896	1	PTCH1	-1*TNT
LOC389332	3.5202	-2.94412	4.00703	0.0453108	1	LOC389332	-1*TNT
LOC100129550	0.722642	2.09788	3.9999	0.0455029	1	LOC100129550	-1*TNT
ERCC-00143	-1.26358	-0.918508	3.99668	0.04559	1	ERCC-00143	-1*TNT
GTF2F2	0.570809	5.75816	3.99338	0.0456793	1	GTF2F2	-1*TNT
ZNF551	-0.602326	4.46432	3.98887	0.0458018	1	ZNF551	-1*TNT
FOXI3	-0.814322	2.05011	3.98847	0.0458126	1	FOXI3	-1*TNT
LINC00998	0.580111	4.98239	3.98347	0.0459488	1	LINC00998	-1*TNT
RORB	-1.07134	1.89119	3.98334	0.0459523	1	RORB	-1*TNT
TRIM52-AS1	0.741397	3.27403	3.97906	0.0460693	1	TRIM52-AS1	-1*TNT
PIEZO1	-0.545544	6.66463	3.97868	0.0460796	1	PIEZO1	-1*TNT
CYP4F2	-4.08352	-3.24649	3.97801	0.046098	1	CYP4F2	-1*TNT
GULP1	-0.657592	5.22008	3.97295	0.0462368	1	GULP1	-1*TNT
TRIM58	-0.736443	2.53433	3.96767	0.046382	1	TRIM58	-1*TNT
LUC7L3	0.465048	7.09586	3.96735	0.0463906	1	LUC7L3	-1*TNT
KRBOX1	-3.49798	-1.98002	3.96712	0.0463971	1	KRBOX1	-1*TNT
C3orf58	-0.762059	4.45182	3.96504	0.0464544	1	C3orf58	-1*TNT
Tigger2:TcMar-Tigger:DNA	0.595166	5.08135	3.96325	0.0465039	1	Tigger2:TcMar-Tigger:DNA	-1*TNT
AMZ1	-1.1519	-0.258068	3.95903	0.0466207	1	AMZ1	-1*TNT
C1orf106	-0.664241	4.28306	3.95593	0.0467065	1	C1orf106	-1*TNT
CNR1	-1.54858	-0.546061	3.95418	0.046755	1	CNR1	-1*TNT
LUZP1	-0.613577	6.12209	3.95411	0.046757	1	LUZP1	-1*TNT
HYDIN	-1.1493	0.325217	3.95203	0.0468148	1	HYDIN	-1*TNT
CDKL5	-1.31893	2.04253	3.9503	0.0468629	1	CDKL5	-1*TNT
SLC30A2	-2.15188	0.736029	3.94757	0.0469392	1	SLC30A2	-1*TNT
CSTF3	0.564205	6.08373	3.94574	0.0469903	1	CSTF3	-1*TNT
LOC284412	2.0189	-1.2408	3.94392	0.0470411	1	LOC284412	-1*TNT
SLC35G1	-1.01731	1.1102	3.93649	0.0472494	1	SLC35G1	-1*TNT
PLA2G10	-1.6818	-0.613579	3.93176	0.0473824	1	PLA2G10	-1*TNT
SHROOM2	-0.602146	5.15	3.92599	0.0475453	1	SHROOM2	-1*TNT
SNORD109A	-1.70672	-0.848768	3.9219	0.047661	1	SNORD109A	-1*TNT
LTR40c:ERVL:LTR	0.858889	1.02241	3.91414	0.0478815	1	LTR40c:ERVL:LTR	-1*TNT
ZNF134	-0.507647	4.95836	3.91345	0.0479012	1	ZNF134	-1*TNT
TUBB2B	-0.541507	7.63659	3.9074	0.0480738	1	TUBB2B	-1*TNT
MMP10	-4.31186	-3.16423	3.90716	0.0480807	1	MMP10	-1*TNT
IGF2R	-0.657444	7.5785	3.90657	0.0480976	1	IGF2R	-1*TNT
LOC101928323	1.64435	-2.41133	3.89981	0.0482916	1	LOC101928323	-1*TNT
PNISR	0.463549	7.04839	3.89711	0.0483692	1	PNISR	-1*TNT
FMN1	-0.946217	2.63206	3.89463	0.0484409	1	FMN1	-1*TNT
SQRDL	1.89614	1.69356	3.88914	0.0485994	1	SQRDL	-1*TNT
PLEKHA2	-0.857564	4.36016	3.88687	0.0486649	1	PLEKHA2	-1*TNT
CLEC3B	1.71419	-1.11197	3.88537	0.0487084	1	CLEC3B	-1*TNT
CHD3	0.659521	7.02476	3.8832	0.0487715	1	CHD3	-1*TNT
PNPO	-0.574273	3.87336	3.88315	0.048773	1	PNPO	-1*TNT
PLEC	-0.568498	9.0186	3.88266	0.0487872	1	PLEC	-1*TNT
FLJ35934	1.11511	-1.15347	3.87888	0.0488971	1	FLJ35934	-1*TNT
MEF2C-AS1	1.62114	-2.13428	3.87533	0.0490006	1	MEF2C-AS1	-1*TNT
LTR72B:ERV1:LTR	1.72329	-2.10639	3.87447	0.0490257	1	LTR72B:ERV1:LTR	-1*TNT
CLEC2D	0.995441	2.2799	3.86966	0.0491664	1	CLEC2D	-1*TNT
CARM1	-0.43742	7.66753	3.86963	0.0491675	1	CARM1	-1*TNT
PWRN1	1.70864	-1.92788	3.86956	0.0491693	1	PWRN1	-1*TNT
FAM150B	-0.963069	0.279134	3.86257	0.0493745	1	FAM150B	-1*TNT
LRP5	-0.499124	6.11603	3.86091	0.0494235	1	LRP5	-1*TNT
MER57B1:ERV1:LTR	0.843683	1.24141	3.8607	0.0494296	1	MER57B1:ERV1:LTR	-1*TNT
EDNRB	-1.52394	5.76504	3.86053	0.0494347	1	EDNRB	-1*TNT
TPTE2P6	1.18158	-0.761224	3.85818	0.0495039	1	TPTE2P6	-1*TNT
ORC3	0.4878	5.90803	3.85779	0.0495156	1	ORC3	-1*TNT
NOTCH1	-0.824778	6.81803	3.85438	0.0496162	1	NOTCH1	-1*TNT
CDH8	-1.1165	3.81569	3.85288	0.0496606	1	CDH8	-1*TNT
LRP1	-0.764963	9.21449	3.85168	0.0496961	1	LRP1	-1*TNT
HTR1A	-2.82681	-1.18337	3.84949	0.0497611	1	HTR1A	-1*TNT
SEPT9	-0.44835	8.86964	3.84925	0.0497683	1	SEPT9	-1*TNT
STX8	0.532524	4.60247	3.84815	0.0498008	1	STX8	-1*TNT
BTNL9	1.45278	-1.28888	3.84402	0.0499238	1	BTNL9	-1*TNT
HIST1H2BJ	-1.42418	-1.07125	3.84145	0.0500003	1	HIST1H2BJ	-1*TNT
CRTC3-AS1	1.44421	-1.47722	3.83774	0.0501111	1	CRTC3-AS1	-1*TNT
USP36	-0.478828	5.54262	3.83693	0.0501352	1	USP36	-1*TNT
ERCC-00034	0.756375	1.06717	3.83685	0.0501376	1	ERCC-00034	-1*TNT
GNL3	0.588247	7.76787	3.83463	0.050204	1	GNL3	-1*TNT
SKIL	-0.63259	5.67473	3.83436	0.050212	1	SKIL	-1*TNT
MMP24	-0.686347	4.90955	3.83218	0.0502774	1	MMP24	-1*TNT
NKX1-2	-1.87512	1.36334	3.82622	0.0504565	1	NKX1-2	-1*TNT
PDPK1	-0.58256	4.80229	3.82506	0.0504916	1	PDPK1	-1*TNT
TNRC6A	-0.48211	6.4298	3.81974	0.0506522	1	TNRC6A	-1*TNT
MIR3064	0.701289	2.13455	3.81823	0.0506978	1	MIR3064	-1*TNT
ABHD17B	-0.474597	4.71945	3.81215	0.0508822	1	ABHD17B	-1*TNT
ZNF609	-0.593209	6.45125	3.80869	0.0509872	1	ZNF609	-1*TNT
MGRN1	-0.4551	6.17249	3.80624	0.051062	1	MGRN1	-1*TNT
PITPNM1	-0.468509	5.26224	3.80489	0.0511032	1	PITPNM1	-1*TNT
SLCO4A1	-0.760848	3.28254	3.80429	0.0511214	1	SLCO4A1	-1*TNT
GPR89B	0.704772	1.19869	3.80191	0.0511942	1	GPR89B	-1*TNT
BRWD1-IT2	1.21372	-1.58687	3.79545	0.0513919	1	BRWD1-IT2	-1*TNT
POLR2K	0.594356	5.3816	3.79478	0.0514126	1	POLR2K	-1*TNT
PLSCR2	-1.89397	-2.54132	3.79393	0.0514388	1	PLSCR2	-1*TNT
C1orf54	0.768582	3.46851	3.78568	0.0516929	1	C1orf54	-1*TNT
FSD2	2.74802	-3.09445	3.78552	0.0516979	1	FSD2	-1*TNT
MB	1.08123	-0.678177	3.78245	0.0517928	1	MB	-1*TNT
MIR4260	-3.6735	-2.89506	3.78052	0.0518526	1	MIR4260	-1*TNT
MER70B:ERVL:LTR	1.35657	-1.2676	3.78036	0.0518575	1	MER70B:ERVL:LTR	-1*TNT
ACADSB	0.684062	3.90577	3.77984	0.0518737	1	ACADSB	-1*TNT
SFTA1P	-2.1488	0.472672	3.77753	0.0519453	1	SFTA1P	-1*TNT
SLC5A10	-1.20543	-1.32981	3.77689	0.0519651	1	SLC5A10	-1*TNT
KIAA1456	1.17573	-1.57355	3.76921	0.0522043	1	KIAA1456	-1*TNT
LTR18A:ERVL:LTR	1.16067	-0.701605	3.76096	0.0524626	1	LTR18A:ERVL:LTR	-1*TNT
KHSRP	-0.49953	8.22434	3.75654	0.0526014	1	KHSRP	-1*TNT
LAMP1	-0.424984	8.2007	3.75649	0.0526028	1	LAMP1	-1*TNT
ANXA8	-3.61053	-2.31788	3.7531	0.0527096	1	ANXA8	-1*TNT
LYG1	1.53875	-1.63522	3.7526	0.0527256	1	LYG1	-1*TNT
MER4D:ERV1:LTR	0.912836	2.77133	3.74768	0.0528809	1	MER4D:ERV1:LTR	-1*TNT
DFNB59	1.0796	-0.00134236	3.7447	0.0529752	1	DFNB59	-1*TNT
LINC00926	0.820672	0.497956	3.74254	0.0530436	1	LINC00926	-1*TNT
SOX13	-0.487289	6.24974	3.74088	0.0530963	1	SOX13	-1*TNT
SLC7A14	-1.28735	-0.519159	3.73789	0.0531917	1	SLC7A14	-1*TNT
FOXB1	-0.876885	0.926083	3.72833	0.053497	1	FOXB1	-1*TNT
VRK1	0.511663	5.65759	3.72665	0.0535506	1	VRK1	-1*TNT
DHX32	0.53722	4.70472	3.72664	0.0535512	1	DHX32	-1*TNT
ALPK3	-0.953692	4.19558	3.72228	0.0536909	1	ALPK3	-1*TNT
GABRD	-0.901117	1.35814	3.71709	0.0538581	1	GABRD	-1*TNT
GFI1	1.75697	-2.31587	3.71619	0.0538871	1	GFI1	-1*TNT
LY6G6C	1.44374	-2.44983	3.71506	0.0539236	1	LY6G6C	-1*TNT
MER4B-int:ERV1:LTR	0.801028	2.75316	3.71427	0.0539492	1	MER4B-int:ERV1:LTR	-1*TNT
ABCA13	-2.44826	-1.22224	3.71417	0.0539523	1	ABCA13	-1*TNT
MEG3	-0.722548	5.86462	3.71092	0.0540575	1	MEG3	-1*TNT
LTR73:ERV1:LTR	1.4554	-1.45449	3.70628	0.0542081	1	LTR73:ERV1:LTR	-1*TNT
ACTL10	-1.28705	-1.06051	3.70316	0.0543096	1	ACTL10	-1*TNT
UCON14:DNA:DNA?	2.43948	-2.90799	3.70238	0.0543351	1	UCON14:DNA:DNA?	-1*TNT
VSIG1	0.829116	0.36728	3.70123	0.0543724	1	VSIG1	-1*TNT
SCN2A	-1.03204	0.311977	3.69882	0.0544511	1	SCN2A	-1*TNT
TOR4A	-0.609988	4.59917	3.69773	0.0544866	1	TOR4A	-1*TNT
GUCA1A	0.546146	4.0659	3.69485	0.0545805	1	GUCA1A	-1*TNT
CTSS	2.19169	-2.28617	3.69415	0.0546035	1	CTSS	-1*TNT
SPON1	-0.798303	2.2882	3.6938	0.0546149	1	SPON1	-1*TNT
KLF16	-0.497041	5.86786	3.69133	0.0546961	1	KLF16	-1*TNT
LOC101929516	-1.07036	0.134121	3.68908	0.0547697	1	LOC101929516	-1*TNT
MLT1A1:ERVL-MaLR:LTR	0.586586	3.87953	3.68605	0.0548693	1	MLT1A1:ERVL-MaLR:LTR	-1*TNT
HIST1H2AJ	-2.26423	-1.75679	3.68503	0.054903	1	HIST1H2AJ	-1*TNT
LOC101927415	-1.20169	-2.02798	3.68447	0.0549214	1	LOC101927415	-1*TNT
SLC38A4	-0.946752	2.91203	3.68235	0.0549912	1	SLC38A4	-1*TNT
CETN3	0.556481	4.81008	3.68129	0.0550263	1	CETN3	-1*TNT
NAA30	-0.550591	4.40302	3.68101	0.0550354	1	NAA30	-1*TNT
MAP1LC3C	1.04784	0.484109	3.6798	0.0550756	1	MAP1LC3C	-1*TNT
ZNF701	-0.676666	2.9705	3.67756	0.0551494	1	ZNF701	-1*TNT
SPAST	-0.609008	4.49997	3.67586	0.0552058	1	SPAST	-1*TNT
NLRP10	-2.56487	-0.77545	3.67462	0.0552467	1	NLRP10	-1*TNT
SMPD3	-1.20923	0.0318798	3.67238	0.0553213	1	SMPD3	-1*TNT
LTR2B:ERV1:LTR	0.868057	1.58705	3.67229	0.0553243	1	LTR2B:ERV1:LTR	-1*TNT
CDH2	-0.649574	7.7685	3.67014	0.0553955	1	CDH2	-1*TNT
GTF2H5	0.553968	5.14682	3.6673	0.0554901	1	GTF2H5	-1*TNT
ZNF25	0.935907	2.02335	3.66611	0.0555297	1	ZNF25	-1*TNT
CATSPER2	1.02064	-1.04302	3.66499	0.0555671	1	CATSPER2	-1*TNT
PPP2R2C	-0.699121	2.4654	3.65988	0.0557375	1	PPP2R2C	-1*TNT
CNTN2	-0.897053	1.49558	3.65512	0.0558971	1	CNTN2	-1*TNT
UCON12A:UCON12A:Unknown	2.44235	-0.927567	3.652	0.0560018	1	UCON12A:UCON12A:Unknown	-1*TNT
SNORD109B	-1.65846	-0.869179	3.65105	0.0560339	1	SNORD109B	-1*TNT
ZNF229	-0.725764	3.17193	3.64748	0.0561542	1	ZNF229	-1*TNT
KDM1B	-0.677799	3.29999	3.64026	0.0563982	1	KDM1B	-1*TNT
ABL1	-0.424203	7.4023	3.63678	0.0565163	1	ABL1	-1*TNT
MIR4758	-1.43322	-1.7798	3.63677	0.0565166	1	MIR4758	-1*TNT
FAM160A1	-1.01009	3.3191	3.63646	0.056527	1	FAM160A1	-1*TNT
C16orf72	-0.424633	5.84866	3.63411	0.0566067	1	C16orf72	-1*TNT
LOC100133286	-1.53757	-2.21504	3.63323	0.0566369	1	LOC100133286	-1*TNT
MTDH	-0.524256	6.53537	3.62933	0.0567698	1	MTDH	-1*TNT
HOXA11	-3.36797	3.653	3.62617	0.0568776	1	HOXA11	-1*TNT
MER107:DNA:DNA	0.915589	1.32665	3.62135	0.0570424	1	MER107:DNA:DNA	-1*TNT
TRAM1	-0.477696	6.80897	3.61999	0.0570892	1	TRAM1	-1*TNT
SLC35B4	-0.564726	5.98362	3.61717	0.0571862	1	SLC35B4	-1*TNT
ZNF823	0.852368	2.65097	3.61571	0.0572362	1	ZNF823	-1*TNT
MIR1182	1.47917	-2.16174	3.61424	0.0572868	1	MIR1182	-1*TNT
L1M3f:L1:LINE	0.743013	1.3259	3.61164	0.0573764	1	L1M3f:L1:LINE	-1*TNT
TRDN	0.953493	2.91215	3.61132	0.0573875	1	TRDN	-1*TNT
SNORD80	0.658505	3.0239	3.61042	0.0574187	1	SNORD80	-1*TNT
PCSK9	-0.862764	6.19501	3.60558	0.0575861	1	PCSK9	-1*TNT
C3orf35	1.1873	-0.323543	3.60429	0.0576306	1	C3orf35	-1*TNT
TIGD3	0.864199	0.268534	3.59819	0.0578426	1	TIGD3	-1*TNT
LOC284454	1.0859	0.276469	3.59432	0.0579774	1	LOC284454	-1*TNT
NOS1AP	-0.895697	2.16267	3.59275	0.058032	1	NOS1AP	-1*TNT
CDH9	1.7742	-2.00599	3.58984	0.0581338	1	CDH9	-1*TNT
ELL	-0.509795	4.19291	3.58965	0.0581404	1	ELL	-1*TNT
HEG1	-0.764198	5.16526	3.58619	0.0582618	1	HEG1	-1*TNT
MER72:ERV1:LTR	0.962853	0.584604	3.58524	0.0582949	1	MER72:ERV1:LTR	-1*TNT
RBM11	0.814461	0.903393	3.58505	0.0583018	1	RBM11	-1*TNT
GEMIN2	0.511049	4.72241	3.58383	0.0583446	1	GEMIN2	-1*TNT
HCN4	-0.692394	4.1191	3.58326	0.0583646	1	HCN4	-1*TNT
ZGRF1	0.507965	4.91411	3.58222	0.058401	1	ZGRF1	-1*TNT
PTH2R	-1.17464	-1.01693	3.58055	0.0584598	1	PTH2R	-1*TNT
GALR1	-1.72898	-1.21997	3.57929	0.0585043	1	GALR1	-1*TNT
GOLGB1	0.509375	6.32171	3.57585	0.0586253	1	GOLGB1	-1*TNT
NUP50-AS1	0.788536	2.1031	3.5753	0.0586449	1	NUP50-AS1	-1*TNT
RAB12	0.532779	5.64945	3.57125	0.058788	1	RAB12	-1*TNT
TRIM55	2.209	1.43873	3.56941	0.0588531	1	TRIM55	-1*TNT
FAM193A	-0.478424	5.00153	3.5684	0.0588891	1	FAM193A	-1*TNT
EXD1	1.73067	-2.0648	3.56774	0.0589125	1	EXD1	-1*TNT
PDLIM1	-0.67831	7.31347	3.56692	0.0589417	1	PDLIM1	-1*TNT
CST6	-1.0185	-1.17927	3.56259	0.0590956	1	CST6	-1*TNT
SNORD97	1.50985	-2.4114	3.5616	0.0591307	1	SNORD97	-1*TNT
CCDC78	0.797019	1.8866	3.56069	0.059163	1	CCDC78	-1*TNT
LOC654342	1.36045	2.06886	3.55205	0.0594719	1	LOC654342	-1*TNT
DACT1	-1.06411	4.32047	3.54972	0.0595556	1	DACT1	-1*TNT
BIRC3	1.20614	-1.82896	3.54969	0.0595566	1	BIRC3	-1*TNT
GS1-24F4.2	1.3406	-2.77752	3.54922	0.0595734	1	GS1-24F4.2	-1*TNT
MRPL47	0.778516	6.03938	3.54754	0.0596337	1	MRPL47	-1*TNT
TCEAL5	-1.50416	1.39761	3.54619	0.0596823	1	TCEAL5	-1*TNT
CHD1L	0.430515	6.39549	3.54341	0.0597825	1	CHD1L	-1*TNT
C10orf35	0.584819	3.70148	3.54063	0.0598825	1	C10orf35	-1*TNT
MIR4523	-1.59748	-1.63036	3.53406	0.0601205	1	MIR4523	-1*TNT
TM4SF19-TCTEX1D2	0.769066	1.11161	3.53016	0.0602619	1	TM4SF19-TCTEX1D2	-1*TNT
CFAP58-AS1	0.969823	-0.520748	3.52944	0.0602882	1	CFAP58-AS1	-1*TNT
SNORD95	-1.432	-2.12591	3.52632	0.0604018	1	SNORD95	-1*TNT
SPIN4	-0.915776	2.9183	3.5262	0.060406	1	SPIN4	-1*TNT
ADCYAP1R1	-0.775327	3.56282	3.52564	0.0604263	1	ADCYAP1R1	-1*TNT
H2BFXP	1.29117	-1.72281	3.52444	0.0604702	1	H2BFXP	-1*TNT
IFT57	0.686464	4.89075	3.52195	0.060561	1	IFT57	-1*TNT
ERCC-00163	-1.16874	0.919304	3.52146	0.0605792	1	ERCC-00163	-1*TNT
ST8SIA6-AS1	-3.41262	-0.367787	3.52077	0.0606043	1	ST8SIA6-AS1	-1*TNT
KIAA1549L	-0.663782	4.19652	3.51881	0.0606758	1	KIAA1549L	-1*TNT
HOXB13	-3.31297	2.20443	3.51797	0.0607066	1	HOXB13	-1*TNT
MIR6844	2.0173	-2.91851	3.51779	0.0607133	1	MIR6844	-1*TNT
LOC339260	1.59393	-1.25589	3.5116	0.0609405	1	LOC339260	-1*TNT
UBE2Q2P2	1.64153	-2.45534	3.51143	0.0609469	1	UBE2Q2P2	-1*TNT
EGFL8	0.712927	1.34319	3.50865	0.0610493	1	EGFL8	-1*TNT
KCNA1	-1.80129	-2.16738	3.50506	0.0611816	1	KCNA1	-1*TNT
KDM4A	-0.430158	7.03662	3.50328	0.0612474	1	KDM4A	-1*TNT
EXOSC9	0.673833	5.82694	3.50285	0.0612634	1	EXOSC9	-1*TNT
MER54B:ERVL:LTR	0.885989	0.313894	3.50258	0.0612734	1	MER54B:ERVL:LTR	-1*TNT
RRN3P3	-0.842967	1.09725	3.49999	0.0613692	1	RRN3P3	-1*TNT
PRF1	-3.42098	-2.21312	3.49671	0.0614908	1	PRF1	-1*TNT
WISP1	-3.33039	0.0371548	3.49621	0.0615094	1	WISP1	-1*TNT
MLT1A1-int:ERVL-MaLR:LTR	0.903701	0.719242	3.49329	0.0616179	1	MLT1A1-int:ERVL-MaLR:LTR	-1*TNT
FAM156A	0.937599	-0.774746	3.49105	0.0617014	1	FAM156A	-1*TNT
ZNF770	-0.489725	6.3257	3.48934	0.0617652	1	ZNF770	-1*TNT
L1HS:L1:LINE	-0.569478	4.19836	3.48868	0.0617898	1	L1HS:L1:LINE	-1*TNT
SUSD6	-0.721902	3.71589	3.48757	0.0618314	1	SUSD6	-1*TNT
PRRC2A	-0.479562	8.99267	3.48676	0.0618616	1	PRRC2A	-1*TNT
TRIM7	-2.37657	-0.857608	3.48528	0.061917	1	TRIM7	-1*TNT
CCNF	-0.46303	6.05785	3.48199	0.0620399	1	CCNF	-1*TNT
RPS3A	0.578024	10.3488	3.48182	0.0620464	1	RPS3A	-1*TNT
TMEM50B	0.524079	4.13421	3.47888	0.0621569	1	TMEM50B	-1*TNT
LTR61:ERV1:LTR	0.964754	2.31666	3.47252	0.062396	1	LTR61:ERV1:LTR	-1*TNT
RGP1	-0.789518	3.73967	3.47162	0.0624303	1	RGP1	-1*TNT
MIR4442	-1.3716	1.21105	3.4692	0.0625216	1	MIR4442	-1*TNT
LINC00592	3.20824	-2.97562	3.46741	0.0625891	1	LINC00592	-1*TNT
GPT	1.89059	-2.45215	3.466	0.0626424	1	GPT	-1*TNT
GALNT16	-0.697084	2.57844	3.46571	0.0626535	1	GALNT16	-1*TNT
CCR8	-3.32964	2.18285	3.46408	0.0627155	1	CCR8	-1*TNT
MER34C2:ERV1:LTR	0.674394	3.0727	3.46117	0.0628257	1	MER34C2:ERV1:LTR	-1*TNT
MXRA8	-0.62576	7.11036	3.46064	0.0628462	1	MXRA8	-1*TNT
FHDC1	-0.534194	4.81559	3.45979	0.0628782	1	FHDC1	-1*TNT
BRICD5	0.934698	1.71374	3.45945	0.0628911	1	BRICD5	-1*TNT
NBAT1	1.15494	-0.850485	3.45897	0.0629094	1	NBAT1	-1*TNT
MLT1D:ERVL-MaLR:LTR	0.443748	5.54667	3.45887	0.0629132	1	MLT1D:ERVL-MaLR:LTR	-1*TNT
HDDC2	0.515802	6.21287	3.45857	0.0629247	1	HDDC2	-1*TNT
HERVKC4-int:ERVK:LTR	1.41114	-1.65525	3.45827	0.0629362	1	HERVKC4-int:ERVK:LTR	-1*TNT
SLC22A4	1.1419	0.65175	3.45802	0.0629457	1	SLC22A4	-1*TNT
DUSP15	0.903186	-0.565773	3.45664	0.0629983	1	DUSP15	-1*TNT
LAMC2	-0.758992	5.67116	3.45449	0.0630804	1	LAMC2	-1*TNT
SIPA1L3	-0.562185	5.44398	3.45056	0.0632302	1	SIPA1L3	-1*TNT
LTR51:ERV1:LTR	1.01967	-1.27342	3.45055	0.0632308	1	LTR51:ERV1:LTR	-1*TNT
TNPO1	-0.516577	7.68928	3.4497	0.0632631	1	TNPO1	-1*TNT
PRSS46	1.41679	-1.98937	3.44792	0.0633315	1	PRSS46	-1*TNT
LOC100505715	-0.749938	0.263365	3.4446	0.0634588	1	LOC100505715	-1*TNT
IDUA	0.915581	2.71615	3.44435	0.0634685	1	IDUA	-1*TNT
PSMG3	-0.551336	5.19565	3.44314	0.0635148	1	PSMG3	-1*TNT
HIST2H2BA	-3.32914	-2.95502	3.44223	0.0635498	1	HIST2H2BA	-1*TNT
LINC00889	1.27912	-0.573168	3.44176	0.0635678	1	LINC00889	-1*TNT
USP22	-0.437907	8.38718	3.44115	0.0635914	1	USP22	-1*TNT
UXT-AS1	-0.967888	-0.631501	3.43819	0.0637055	1	UXT-AS1	-1*TNT
ST13P4	1.06222	-1.45189	3.42913	0.0640559	1	ST13P4	-1*TNT
CYP2C18	1.38425	-1.85808	3.42624	0.0641679	1	CYP2C18	-1*TNT
HMBOX1	-0.945288	1.80906	3.42591	0.0641809	1	HMBOX1	-1*TNT
CIC	-0.529799	6.09298	3.42556	0.0641946	1	CIC	-1*TNT
FRMD6	-0.610714	7.32461	3.42397	0.0642562	1	FRMD6	-1*TNT
TNNI3	0.760239	4.34935	3.42164	0.0643472	1	TNNI3	-1*TNT
YTHDF3	-0.551311	5.96914	3.41979	0.0644191	1	YTHDF3	-1*TNT
ARGFX	2.2511	3.3427	3.41665	0.064542	1	ARGFX	-1*TNT
SNORA8	0.908934	3.04807	3.41469	0.0646184	1	SNORA8	-1*TNT
HERV-Fc1_LTR1:ERV1:LTR	-3.32846	-2.51592	3.41246	0.064706	1	HERV-Fc1_LTR1:ERV1:LTR	-1*TNT
MLXIP	-0.410329	6.06084	3.41242	0.0647077	1	MLXIP	-1*TNT
SNORD60	1.15505	-0.580744	3.4115	0.0647437	1	SNORD60	-1*TNT
RPL39	0.564279	8.91139	3.40941	0.0648257	1	RPL39	-1*TNT
TRPA1	-1.05867	-0.52376	3.409	0.0648418	1	TRPA1	-1*TNT
SMIM19	0.577289	4.82953	3.40423	0.0650294	1	SMIM19	-1*TNT
ERCC-00160	-1.03324	0.720409	3.39764	0.0652899	1	ERCC-00160	-1*TNT
TRRAP	-0.501348	6.88988	3.39677	0.0653244	1	TRRAP	-1*TNT
HUNK	-0.821071	2.94542	3.39438	0.0654189	1	HUNK	-1*TNT
SYCE2	0.925938	0.412344	3.39355	0.0654518	1	SYCE2	-1*TNT
C10orf95	1.06792	2.67241	3.39145	0.0655355	1	C10orf95	-1*TNT
SHISA9	-1.19217	4.79561	3.38793	0.0656753	1	SHISA9	-1*TNT
CMIP	-0.5342	6.04893	3.38727	0.0657017	1	CMIP	-1*TNT
NOTCH2	-0.842542	6.68957	3.38658	0.0657292	1	NOTCH2	-1*TNT
WASF1	-0.494885	4.5599	3.38657	0.0657296	1	WASF1	-1*TNT
FAM117B	-0.563252	4.67276	3.38552	0.0657715	1	FAM117B	-1*TNT
SLC7A1	-0.602195	7.09573	3.38482	0.0657992	1	SLC7A1	-1*TNT
MLT1K:ERVL-MaLR:LTR	0.470029	4.72149	3.38393	0.065835	1	MLT1K:ERVL-MaLR:LTR	-1*TNT
RGS7BP	-0.962035	0.103939	3.38296	0.0658738	1	RGS7BP	-1*TNT
FSIP2	1.02214	-0.771038	3.3824	0.0658962	1	FSIP2	-1*TNT
MER9a2:ERVK:LTR	0.800536	2.2699	3.38034	0.0659786	1	MER9a2:ERVK:LTR	-1*TNT
FGF19	-1.00837	3.03801	3.37831	0.0660596	1	FGF19	-1*TNT
LINC00862	1.0758	-1.08241	3.37809	0.0660684	1	LINC00862	-1*TNT
NDUFS4	0.522368	5.97659	3.3758	0.0661603	1	NDUFS4	-1*TNT
TFB1M	0.525854	4.2114	3.37355	0.0662509	1	TFB1M	-1*TNT
NR2F2	-1.36203	5.14249	3.37118	0.0663462	1	NR2F2	-1*TNT
ATHL1	0.839878	5.29788	3.37059	0.0663698	1	ATHL1	-1*TNT
MIR3615	-0.740456	0.846079	3.37022	0.0663849	1	MIR3615	-1*TNT
MARCKS	-0.517768	8.05417	3.36953	0.0664127	1	MARCKS	-1*TNT
PAXIP1-AS1	0.624516	3.05052	3.36594	0.0665577	1	PAXIP1-AS1	-1*TNT
SIK2	-0.53386	4.12116	3.36577	0.0665643	1	SIK2	-1*TNT
KCNJ8	1.00985	0.27933	3.36557	0.0665724	1	KCNJ8	-1*TNT
NFKBID	0.706367	1.6188	3.36479	0.0666042	1	NFKBID	-1*TNT
STMN1	0.495604	9.05313	3.36444	0.0666181	1	STMN1	-1*TNT
PPP1R16B	-0.768403	4.12533	3.36265	0.0666906	1	PPP1R16B	-1*TNT
THUMPD2	0.626977	4.14328	3.36023	0.0667889	1	THUMPD2	-1*TNT
ESX1	2.45713	-1.11711	3.35798	0.0668801	1	ESX1	-1*TNT
PPIL3	0.471367	4.97482	3.35295	0.0670848	1	PPIL3	-1*TNT
RNF128	-1.09878	-0.983341	3.35218	0.0671162	1	RNF128	-1*TNT
CSF1R	-2.25337	-0.865164	3.35113	0.0671588	1	CSF1R	-1*TNT
ELFN1	-0.829256	3.99175	3.34937	0.0672306	1	ELFN1	-1*TNT
DDI2	-0.945572	3.26305	3.34813	0.0672812	1	DDI2	-1*TNT
SLC7A11-AS1	-3.29159	-2.1555	3.34751	0.0673068	1	SLC7A11-AS1	-1*TNT
DNAH9	-0.95153	-1.35421	3.34697	0.0673288	1	DNAH9	-1*TNT
SNORD89	0.906503	-0.86722	3.34414	0.0674445	1	SNORD89	-1*TNT
ASXL2	-0.824402	4.81743	3.34378	0.0674595	1	ASXL2	-1*TNT
SV2A	-0.579873	5.88375	3.34316	0.067485	1	SV2A	-1*TNT
TSPEAR-AS2	1.10758	0.325698	3.34173	0.0675436	1	TSPEAR-AS2	-1*TNT
KBTBD12	-2.19715	-2.73867	3.33415	0.0678553	1	KBTBD12	-1*TNT
ARID1B	-0.525823	6.32416	3.33379	0.0678703	1	ARID1B	-1*TNT
SERPINE3	0.968536	-1.25221	3.331	0.0679853	1	SERPINE3	-1*TNT
MIR497HG	1.22225	-1.80869	3.32953	0.0680465	1	MIR497HG	-1*TNT
LINC01410	-3.289	-2.39901	3.32619	0.0681848	1	LINC01410	-1*TNT
SDC2	-0.475634	6.71297	3.32602	0.0681917	1	SDC2	-1*TNT
PSENEN	0.542971	5.87178	3.32369	0.0682882	1	PSENEN	-1*TNT
DDAH1	-0.511498	6.31715	3.32199	0.0683589	1	DDAH1	-1*TNT
L1MCa:L1:LINE	0.54249	3.19198	3.31946	0.0684644	1	L1MCa:L1:LINE	-1*TNT
ASCL2	-1.8915	-2.4248	3.31819	0.0685171	1	ASCL2	-1*TNT
PUM1	-0.50729	6.77693	3.31559	0.0686256	1	PUM1	-1*TNT
ADARB2-AS1	-2.5111	-3.17188	3.3146	0.068667	1	ADARB2-AS1	-1*TNT
SCARNA13	1.20375	-1.64799	3.31381	0.0687001	1	SCARNA13	-1*TNT
ABHD12B	0.779266	4.19255	3.31377	0.0687019	1	ABHD12B	-1*TNT
WEE1	-0.592747	6.56343	3.30785	0.0689498	1	WEE1	-1*TNT
PRR16	-0.908976	2.46185	3.30731	0.0689723	1	PRR16	-1*TNT
TATDN3	0.510154	4.28802	3.30492	0.0690727	1	TATDN3	-1*TNT
SNHG10	0.623082	2.824	3.30274	0.0691645	1	SNHG10	-1*TNT
CHST3	-0.587089	4.88143	3.30239	0.069179	1	CHST3	-1*TNT
MER44D:TcMar-Tigger:DNA	0.694403	0.144195	3.30195	0.0691978	1	MER44D:TcMar-Tigger:DNA	-1*TNT
ZFAND1	0.463371	4.62994	3.30189	0.0692003	1	ZFAND1	-1*TNT
KIAA0226L	-0.922154	0.390086	3.30142	0.0692201	1	KIAA0226L	-1*TNT
LCT	-2.39377	-2.75706	3.30117	0.0692306	1	LCT	-1*TNT
CTSK	0.780834	4.1364	3.30093	0.0692408	1	CTSK	-1*TNT
SPESP1	-3.57796	-1.08305	3.29828	0.0693524	1	SPESP1	-1*TNT
MYO7B	-2.46606	-1.69176	3.29649	0.0694281	1	MYO7B	-1*TNT
RPS23	0.563029	10.1074	3.29525	0.0694807	1	RPS23	-1*TNT
SIPA1L2	-0.806703	4.74147	3.29482	0.0694985	1	SIPA1L2	-1*TNT
SOX21-AS1	0.84392	1.62215	3.29461	0.0695078	1	SOX21-AS1	-1*TNT
BDH2	0.579655	5.20213	3.29429	0.0695213	1	BDH2	-1*TNT
MER51E:ERV1:LTR	0.873967	0.274809	3.29365	0.0695483	1	MER51E:ERV1:LTR	-1*TNT
FGF21	1.45798	-2.00998	3.28881	0.0697534	1	FGF21	-1*TNT
LOC101926975	0.817933	0.892001	3.28829	0.0697757	1	LOC101926975	-1*TNT
SARNP	0.547129	6.65551	3.28589	0.0698777	1	SARNP	-1*TNT
LOC101928100	1.49713	-2.116	3.28211	0.0700388	1	LOC101928100	-1*TNT
SCUBE1	-0.806839	1.94199	3.282	0.0700437	1	SCUBE1	-1*TNT
POT1-AS1	1.14286	-1.14996	3.28197	0.0700448	1	POT1-AS1	-1*TNT
SNORD116-19	-1.51376	-2.43561	3.28019	0.070121	1	SNORD116-19	-1*TNT
ANO7	-0.696793	1.38824	3.28015	0.0701226	1	ANO7	-1*TNT
SYNM	-0.71719	3.08731	3.27998	0.0701299	1	SYNM	-1*TNT
LOC100505912	1.7094	-2.48804	3.279	0.0701716	1	LOC100505912	-1*TNT
EBF3	0.998272	2.87976	3.27871	0.0701839	1	EBF3	-1*TNT
LINC01473	1.0157	-1.50065	3.27643	0.0702817	1	LINC01473	-1*TNT
FLJ10038	0.578441	2.9969	3.27383	0.0703931	1	FLJ10038	-1*TNT
DYRK4	0.684588	3.1993	3.27368	0.0703994	1	DYRK4	-1*TNT
PLXNB3	-1.07374	2.62314	3.26824	0.0706334	1	PLXNB3	-1*TNT
AKAP12	-0.619334	8.20595	3.26805	0.0706416	1	AKAP12	-1*TNT
LTR46:ERV1:LTR	0.839131	-0.145802	3.26398	0.0708169	1	LTR46:ERV1:LTR	-1*TNT
CCND2-AS1	0.902711	-1.12448	3.26202	0.0709019	1	CCND2-AS1	-1*TNT
BRI3BP	-0.615893	3.41023	3.26124	0.0709356	1	BRI3BP	-1*TNT
SYNGR3	-0.48611	4.86809	3.26002	0.0709883	1	SYNGR3	-1*TNT
HRK	-0.94843	1.69505	3.25935	0.0710173	1	HRK	-1*TNT
OSBPL6	-0.829939	2.71583	3.25909	0.0710286	1	OSBPL6	-1*TNT
MER41A:ERV1:LTR	0.563885	2.80971	3.25844	0.0710567	1	MER41A:ERV1:LTR	-1*TNT
LTR33C:ERVL:LTR	0.64495	1.30826	3.25838	0.0710592	1	LTR33C:ERVL:LTR	-1*TNT
MAML1	-0.447269	6.32404	3.25684	0.071126	1	MAML1	-1*TNT
MIR4785	-1.30398	-1.02431	3.25536	0.0711903	1	MIR4785	-1*TNT
SP140	-1.4509	-2.26332	3.2538	0.0712579	1	SP140	-1*TNT
MLT1M:ERVL-MaLR:LTR	0.622273	1.72559	3.25336	0.0712773	1	MLT1M:ERVL-MaLR:LTR	-1*TNT
HS3ST3A1	-0.85599	3.9012	3.24523	0.0716315	1	HS3ST3A1	-1*TNT
MAP1B	-0.544855	7.7301	3.24025	0.0718498	1	MAP1B	-1*TNT
SF3B6	0.467723	6.80642	3.23515	0.0720736	1	SF3B6	-1*TNT
ZMYND15	1.27917	-1.16557	3.23492	0.072084	1	ZMYND15	-1*TNT
CTCF	-0.454348	6.5275	3.23443	0.0721054	1	CTCF	-1*TNT
TNFAIP2	0.537902	3.45294	3.23426	0.0721128	1	TNFAIP2	-1*TNT
WWC3	-0.546277	5.44926	3.2334	0.0721507	1	WWC3	-1*TNT
LOC100049716	0.741514	1.41882	3.23334	0.0721536	1	LOC100049716	-1*TNT
MIPEPP3	0.789182	0.357952	3.2329	0.0721727	1	MIPEPP3	-1*TNT
RGS5	-0.913104	4.43248	3.22945	0.0723248	1	RGS5	-1*TNT
TSC22D2	-0.530787	5.001	3.22756	0.0724085	1	TSC22D2	-1*TNT
BANCR	-1.41341	-1.74396	3.22671	0.0724461	1	BANCR	-1*TNT
UPF1	-0.46221	7.52848	3.22546	0.0725013	1	UPF1	-1*TNT
LINC00941	-0.8546	1.04715	3.22392	0.0725698	1	LINC00941	-1*TNT
ZNRF2	-0.642066	3.36685	3.22253	0.0726314	1	ZNRF2	-1*TNT
SNORD17	-1.2326	0.482792	3.22197	0.072656	1	SNORD17	-1*TNT
TATDN1	0.461881	5.0836	3.22126	0.0726875	1	TATDN1	-1*TNT
MEI4	-1.4063	-2.26188	3.22125	0.0726882	1	MEI4	-1*TNT
KCNQ3	-0.753472	0.541847	3.22008	0.0727402	1	KCNQ3	-1*TNT
GAL	-0.85509	5.69518	3.21908	0.0727843	1	GAL	-1*TNT
POMZP3	0.642159	1.88724	3.21534	0.0729512	1	POMZP3	-1*TNT
LOC101928012	-3.27568	-2.20537	3.21348	0.0730342	1	LOC101928012	-1*TNT
LINC01018	-0.827937	-0.531353	3.21228	0.0730877	1	LINC01018	-1*TNT
TJP2	-0.432557	6.96721	3.21207	0.073097	1	TJP2	-1*TNT
WNT16	-1.70773	-1.50366	3.20946	0.0732138	1	WNT16	-1*TNT
SDR16C5	-3.32421	-3.06137	3.20781	0.0732873	1	SDR16C5	-1*TNT
CEND1	-1.3271	0.700373	3.20697	0.0733252	1	CEND1	-1*TNT
MER89-int:ERV1:LTR	0.979074	-0.135416	3.20579	0.0733783	1	MER89-int:ERV1:LTR	-1*TNT
LRRC37A6P	-1.12923	-0.418845	3.20322	0.0734932	1	LRRC37A6P	-1*TNT
MAPKAPK5-AS1	0.510977	4.97649	3.20302	0.0735026	1	MAPKAPK5-AS1	-1*TNT
MIR221	1.13609	-0.924119	3.20134	0.073578	1	MIR221	-1*TNT
GLTSCR1	-0.533837	4.55614	3.19897	0.0736847	1	GLTSCR1	-1*TNT
CPLX1	-1.13422	-0.673508	3.19895	0.0736857	1	CPLX1	-1*TNT
DTX4	-0.442501	4.59111	3.19231	0.0739854	1	DTX4	-1*TNT
HAUS1	0.665821	6.01004	3.19039	0.0740725	1	HAUS1	-1*TNT
MAP1A	-1.06184	6.27391	3.18999	0.0740903	1	MAP1A	-1*TNT
BANP	-0.689189	4.16129	3.18976	0.0741008	1	BANP	-1*TNT
VMO1	1.06422	-0.449023	3.18951	0.0741121	1	VMO1	-1*TNT
ALOX12P2	0.734705	1.10322	3.18882	0.0741437	1	ALOX12P2	-1*TNT
MESDC1	-0.41925	5.35567	3.18587	0.0742774	1	MESDC1	-1*TNT
CEP290	0.548941	4.1089	3.18458	0.074336	1	CEP290	-1*TNT
FLNA	-0.518771	10.9885	3.18308	0.0744042	1	FLNA	-1*TNT
KLF2	-1.58212	3.78463	3.1826	0.0744264	1	KLF2	-1*TNT
FAS	-0.826008	2.90703	3.18184	0.0744608	1	FAS	-1*TNT
PBX3	-0.483215	5.2589	3.18066	0.0745146	1	PBX3	-1*TNT
GALNT2	-0.501855	7.80274	3.17922	0.0745805	1	GALNT2	-1*TNT
BEAN1	-2.01007	-1.97456	3.17902	0.0745895	1	BEAN1	-1*TNT
LRRC71	1.49412	-2.46086	3.17719	0.074673	1	LRRC71	-1*TNT
LINC00475	-3.27135	-2.77458	3.17581	0.0747362	1	LINC00475	-1*TNT
RTN1	0.781987	1.33752	3.17578	0.0747375	1	RTN1	-1*TNT
TXN	0.559777	7.7463	3.17489	0.0747785	1	TXN	-1*TNT
PLCH2	-1.26289	0.153641	3.17453	0.0747949	1	PLCH2	-1*TNT
PRSS45	1.48	-1.6482	3.17365	0.0748351	1	PRSS45	-1*TNT
RPS14P3	-0.739683	2.69698	3.17346	0.0748436	1	RPS14P3	-1*TNT
VCAN	-0.950488	7.93187	3.16922	0.0750383	1	VCAN	-1*TNT
STAG3	-0.753338	2.93618	3.16895	0.0750505	1	STAG3	-1*TNT
TAF3	-0.538564	3.59584	3.16866	0.075064	1	TAF3	-1*TNT
KLRAP1	0.657757	1.03592	3.16791	0.0750984	1	KLRAP1	-1*TNT
LINC01089	0.590451	3.05121	3.1659	0.0751911	1	LINC01089	-1*TNT
KIAA1210	-2.0674	-2.70061	3.16588	0.0751919	1	KIAA1210	-1*TNT
FAM24B	-3.06004	-1.43543	3.16386	0.0752851	1	FAM24B	-1*TNT
RPL17-C18orf32	0.497669	8.60491	3.1623	0.0753571	1	RPL17-C18orf32	-1*TNT
TFE3	-0.401502	6.77512	3.16202	0.07537	1	TFE3	-1*TNT
SPATA6L	1.02721	-0.861099	3.16059	0.0754361	1	SPATA6L	-1*TNT
UBE2O	-0.429755	6.59456	3.15909	0.0755052	1	UBE2O	-1*TNT
JAG2	-0.546314	4.23518	3.15693	0.0756051	1	JAG2	-1*TNT
DZIP1	0.451336	5.32237	3.1533	0.0757738	1	DZIP1	-1*TNT
TEKT4	1.35149	-2.72115	3.1527	0.0758016	1	TEKT4	-1*TNT
SMCR8	-0.67223	5.14047	3.15131	0.075866	1	SMCR8	-1*TNT
SST1:centr:Satellite	-0.875607	1.49018	3.14888	0.0759793	1	SST1:centr:Satellite	-1*TNT
SNORD34	-1.66056	-0.912081	3.14849	0.0759971	1	SNORD34	-1*TNT
ZNF496	-0.641042	5.39996	3.14735	0.0760502	1	ZNF496	-1*TNT
SMG5	-0.506189	7.2491	3.14353	0.0762287	1	SMG5	-1*TNT
SNORD50B	1.38163	-0.555069	3.14326	0.0762412	1	SNORD50B	-1*TNT
TXLNGY	0.455876	4.20891	3.14234	0.0762842	1	TXLNGY	-1*TNT
CPEB4	-0.802261	2.87556	3.14146	0.0763257	1	CPEB4	-1*TNT
C3orf67	-0.718737	2.05622	3.14132	0.0763322	1	C3orf67	-1*TNT
EPHB2	-0.537958	5.16025	3.14066	0.0763631	1	EPHB2	-1*TNT
MYOCD	-1.69743	2.00797	3.13821	0.0764775	1	MYOCD	-1*TNT
UBN1	-0.43934	6.06403	3.13605	0.0765791	1	UBN1	-1*TNT
AGO1	-0.505081	6.07864	3.13197	0.076771	1	AGO1	-1*TNT
MLT1A:ERVL-MaLR:LTR	0.511103	4.13572	3.12557	0.077073	1	MLT1A:ERVL-MaLR:LTR	-1*TNT
RB1	-0.45965	4.18388	3.12557	0.0770731	1	RB1	-1*TNT
ZNF559	-0.634709	3.9955	3.12412	0.0771413	1	ZNF559	-1*TNT
RNF212	1.00998	1.36064	3.12351	0.0771705	1	RNF212	-1*TNT
VCX	1.32088	-0.414593	3.12113	0.0772832	1	VCX	-1*TNT
MED12	-0.565488	5.48729	3.12021	0.0773267	1	MED12	-1*TNT
CCNL2	0.472305	5.93141	3.11706	0.0774764	1	CCNL2	-1*TNT
DYNC1H1	-0.533995	9.16912	3.11686	0.077486	1	DYNC1H1	-1*TNT
TRIM6-TRIM34	-0.595486	2.37875	3.11452	0.0775972	1	TRIM6-TRIM34	-1*TNT
ATP1A4	-1.74864	-2.1737	3.11366	0.0776383	1	ATP1A4	-1*TNT
FMN2	-0.648593	3.46211	3.11015	0.0778057	1	FMN2	-1*TNT
SERINC5	-0.785611	6.62349	3.10961	0.0778315	1	SERINC5	-1*TNT
SETD1B	-0.538046	4.95193	3.10772	0.0779222	1	SETD1B	-1*TNT
PCDHGB7	-0.778045	2.68022	3.107	0.0779567	1	PCDHGB7	-1*TNT
DRD2	-2.06062	-0.7368	3.10692	0.0779603	1	DRD2	-1*TNT
GMFB	-0.537124	5.66809	3.10611	0.077999	1	GMFB	-1*TNT
KCNH1	-1.66444	1.58289	3.10376	0.0781116	1	KCNH1	-1*TNT
TSKU	-0.494432	5.51417	3.10246	0.0781739	1	TSKU	-1*TNT
SPEF2	-1.63012	-0.440198	3.10224	0.0781848	1	SPEF2	-1*TNT
RIMS1	-0.912995	2.31693	3.10141	0.0782247	1	RIMS1	-1*TNT
Tigger2a:TcMar-Tigger:DNA	0.563892	2.93702	3.0999	0.0782971	1	Tigger2a:TcMar-Tigger:DNA	-1*TNT
ZNF582	-0.716403	0.98856	3.09882	0.0783491	1	ZNF582	-1*TNT
DIRAS3	-3.40392	2.03498	3.09798	0.0783896	1	DIRAS3	-1*TNT
LINC01512	1.15727	-2.09255	3.09757	0.0784091	1	LINC01512	-1*TNT
SNORA16A	1.52798	-0.625037	3.0971	0.0784318	1	SNORA16A	-1*TNT
URB2	-0.568013	4.99304	3.09684	0.0784445	1	URB2	-1*TNT
RAB8B	-0.496208	4.79425	3.09648	0.0784619	1	RAB8B	-1*TNT
GAS2	1.12028	-1.40484	3.09629	0.0784712	1	GAS2	-1*TNT
PCDHGB8P	-1.49237	-1.98778	3.09252	0.0786528	1	PCDHGB8P	-1*TNT
GOLGA8A	0.715711	2.76173	3.09145	0.0787047	1	GOLGA8A	-1*TNT
ZSWIM8	-0.405941	5.4157	3.09046	0.0787525	1	ZSWIM8	-1*TNT
MER34B-int:ERV1:LTR	0.749077	0.808953	3.08651	0.078944	1	MER34B-int:ERV1:LTR	-1*TNT
METTL3	0.43652	5.94161	3.08303	0.079113	1	METTL3	-1*TNT
HUERS-P3-int:ERV1:LTR	-0.639567	2.42058	3.07877	0.0793204	1	HUERS-P3-int:ERV1:LTR	-1*TNT
MICAL2	-0.816479	6.96409	3.07777	0.0793691	1	MICAL2	-1*TNT
TRIM2	-0.541657	5.0905	3.0769	0.0794116	1	TRIM2	-1*TNT
RDX	-0.443023	5.95996	3.07611	0.0794502	1	RDX	-1*TNT
MIR1825	0.807125	0.722855	3.07377	0.0795646	1	MIR1825	-1*TNT
LOC101928307	1.74484	-2.65159	3.07035	0.0797322	1	LOC101928307	-1*TNT
TYMP	0.879494	0.945424	3.07013	0.079743	1	TYMP	-1*TNT
TMEM200B	-0.569112	4.00679	3.06821	0.0798371	1	TMEM200B	-1*TNT
C9orf142	0.621798	4.70346	3.0665	0.0799212	1	C9orf142	-1*TNT
CPEB1	-1.01894	1.21659	3.06297	0.0800949	1	CPEB1	-1*TNT
RYBP	-0.476746	5.58725	3.06265	0.0801107	1	RYBP	-1*TNT
POF1B	-2.23101	-2.67807	3.06164	0.0801609	1	POF1B	-1*TNT
CAPN5	-0.472843	5.0596	3.06082	0.0802011	1	CAPN5	-1*TNT
SLC16A10	-0.564515	4.34409	3.05889	0.0802967	1	SLC16A10	-1*TNT
B3GALT1	-1.13346	1.38075	3.05681	0.0803996	1	B3GALT1	-1*TNT
CLEC4A	1.92361	-1.31799	3.05236	0.0806198	1	CLEC4A	-1*TNT
FLNB	-0.644323	8.56116	3.05092	0.0806913	1	FLNB	-1*TNT
DSG2	-0.516667	7.84801	3.05065	0.0807046	1	DSG2	-1*TNT
KDM2B	-0.490354	6.76752	3.05064	0.0807054	1	KDM2B	-1*TNT
PCDH10	-1.38093	6.63536	3.04967	0.0807536	1	PCDH10	-1*TNT
LOC100101478	1.20634	-1.72484	3.0495	0.080762	1	LOC100101478	-1*TNT
LOC101927865	-1.7374	-1.94907	3.04731	0.0808708	1	LOC101927865	-1*TNT
CTU1	-0.574828	3.13363	3.04234	0.0811187	1	CTU1	-1*TNT
INCENP	-0.522677	6.34946	3.04134	0.0811688	1	INCENP	-1*TNT
GFOD1	-0.848813	2.03764	3.04117	0.0811772	1	GFOD1	-1*TNT
AGBL4	-2.2302	-1.53015	3.04064	0.0812037	1	AGBL4	-1*TNT
LRP10	-0.527933	7.14026	3.03992	0.0812401	1	LRP10	-1*TNT
MLT1B-int:ERVL-MaLR:LTR	1.09526	-1.01722	3.03938	0.0812667	1	MLT1B-int:ERVL-MaLR:LTR	-1*TNT
MER52C:ERV1:LTR	0.654917	3.0772	3.03787	0.0813427	1	MER52C:ERV1:LTR	-1*TNT
LMO1	0.905644	-0.444594	3.03725	0.0813737	1	LMO1	-1*TNT
MER77:ERVL:LTR	0.647718	1.85678	3.03692	0.0813901	1	MER77:ERVL:LTR	-1*TNT
HLA-DRB5	1.02422	-1.87781	3.03648	0.0814122	1	HLA-DRB5	-1*TNT
NDC80	0.544307	5.79427	3.03632	0.0814203	1	NDC80	-1*TNT
CCDC77	0.489959	4.75157	3.03566	0.0814534	1	CCDC77	-1*TNT
PTGER1	-1.39238	-1.36347	3.03347	0.0815636	1	PTGER1	-1*TNT
C22orf23	1.02591	-0.93821	3.03139	0.081668	1	C22orf23	-1*TNT
JAZF1	-0.657768	4.06574	3.03117	0.081679	1	JAZF1	-1*TNT
PDP1	-0.6528	4.03994	3.03103	0.0816862	1	PDP1	-1*TNT
CNNM3	-0.450029	5.67833	3.03023	0.0817266	1	CNNM3	-1*TNT
SORBS1	-0.512797	4.74621	3.02767	0.0818553	1	SORBS1	-1*TNT
DOCK2	-0.657484	2.02611	3.02493	0.0819938	1	DOCK2	-1*TNT
LOC101927418	-3.25453	-2.60233	3.02437	0.0820222	1	LOC101927418	-1*TNT
ZNF462	-0.677875	4.90775	3.02364	0.0820592	1	ZNF462	-1*TNT
PANX1	-0.521027	4.70511	3.02355	0.0820636	1	PANX1	-1*TNT
SNORD116-17	-1.47274	-2.47897	3.02303	0.0820902	1	SNORD116-17	-1*TNT
FRS2	-0.43318	4.43798	3.02287	0.0820983	1	FRS2	-1*TNT
TMEM140	-1.27933	-0.916213	3.0219	0.0821471	1	TMEM140	-1*TNT
PLGRKT	0.538219	4.15318	3.01977	0.0822551	1	PLGRKT	-1*TNT
UGGT1	-0.459347	7.02592	3.01514	0.0824903	1	UGGT1	-1*TNT
HORMAD1	3.03896	1.37596	3.01368	0.0825647	1	HORMAD1	-1*TNT
SEC61A1	-0.449665	8.831	3.01003	0.0827508	1	SEC61A1	-1*TNT
PTGDR2	1.04331	-1.61272	3.00952	0.082777	1	PTGDR2	-1*TNT
PRAC2	3.03963	1.47835	3.00761	0.0828742	1	PRAC2	-1*TNT
LINC00240	1.02159	-1.18052	3.00637	0.0829376	1	LINC00240	-1*TNT
SP4	-0.714178	3.65872	3.00442	0.0830379	1	SP4	-1*TNT
RBM46	-1.38188	0.57033	3.00162	0.0831811	1	RBM46	-1*TNT
NCOA2	-0.934103	4.38651	2.99858	0.0833376	1	NCOA2	-1*TNT
RIPK1	-0.645033	4.42011	2.99858	0.0833378	1	RIPK1	-1*TNT
STK17A	-0.601077	4.47982	2.99784	0.0833758	1	STK17A	-1*TNT
MTCL1	-0.500533	5.84408	2.997	0.083419	1	MTCL1	-1*TNT
COL6A1	-0.590685	10.4132	2.9932	0.0836146	1	COL6A1	-1*TNT
MER65A:ERV1:LTR	0.726145	2.06839	2.98918	0.0838225	1	MER65A:ERV1:LTR	-1*TNT
SLC30A1	-0.783406	3.81104	2.9884	0.0838629	1	SLC30A1	-1*TNT
MLKL	-1.2853	1.56186	2.98728	0.0839211	1	MLKL	-1*TNT
DSCR8	3.0276	1.14077	2.98691	0.0839401	1	DSCR8	-1*TNT
SLC35G3	-3.25041	-3.11116	2.98592	0.0839918	1	SLC35G3	-1*TNT
CASKIN2	-0.490649	4.87931	2.98569	0.0840034	1	CASKIN2	-1*TNT
KANK1	-0.469823	5.18415	2.98476	0.0840516	1	KANK1	-1*TNT
APOL1	3.02763	0.375663	2.9827	0.0841586	1	APOL1	-1*TNT
MLEC	-0.428917	8.69871	2.98197	0.084197	1	MLEC	-1*TNT
SNORD116-1	-1.84981	-1.61707	2.98194	0.0841985	1	SNORD116-1	-1*TNT
ZNF777	-0.47456	4.34475	2.98189	0.0842009	1	ZNF777	-1*TNT
UBE4B	-0.427427	6.71538	2.98042	0.0842772	1	UBE4B	-1*TNT
USO1	-0.397792	7.59902	2.97745	0.084432	1	USO1	-1*TNT
G3BP2	-0.487791	7.92711	2.97182	0.0847263	1	G3BP2	-1*TNT
SPECC1L-ADORA2A	-0.574334	4.63358	2.97023	0.08481	1	SPECC1L-ADORA2A	-1*TNT
SLC39A14	-0.515436	7.85064	2.96937	0.0848552	1	SLC39A14	-1*TNT
ANKMY2	0.477027	4.07564	2.96519	0.0850747	1	ANKMY2	-1*TNT
LIMS3-LOC440895	-1.33779	-2.32103	2.96507	0.085081	1	LIMS3-LOC440895	-1*TNT
CYP2B7P	1.68678	-1.04496	2.96405	0.0851346	1	CYP2B7P	-1*TNT
TWIST2	0.899451	1.4397	2.9621	0.085237	1	TWIST2	-1*TNT
MFAP5	-0.911187	5.49224	2.96185	0.0852501	1	MFAP5	-1*TNT
PTCHD2	-0.66965	2.20131	2.95877	0.0854128	1	PTCHD2	-1*TNT
TPT1-AS1	0.794131	2.60067	2.95727	0.0854922	1	TPT1-AS1	-1*TNT
NPM2	0.856981	-0.00625243	2.95658	0.0855286	1	NPM2	-1*TNT
SNORA57	1.11184	0.402401	2.95629	0.0855439	1	SNORA57	-1*TNT
HOTAIRM1	3.04515	-0.127024	2.95623	0.085547	1	HOTAIRM1	-1*TNT
LOC100132356	1.48391	-1.43373	2.95548	0.0855868	1	LOC100132356	-1*TNT
NR0B1	-2.2797	-2.91116	2.95499	0.0856127	1	NR0B1	-1*TNT
PIGBOS1	0.67062	2.80502	2.95474	0.0856261	1	PIGBOS1	-1*TNT
NPHS1	0.785557	-0.174557	2.95396	0.0856675	1	NPHS1	-1*TNT
HNRNPH1	-0.425832	8.1141	2.95172	0.0857861	1	HNRNPH1	-1*TNT
HDLBP	-0.388723	9.37823	2.95169	0.0857879	1	HDLBP	-1*TNT
LOC101929210	3.04585	-3.0649	2.94942	0.0859084	1	LOC101929210	-1*TNT
CREB5	-1.47542	1.70478	2.94871	0.085946	1	CREB5	-1*TNT
FAHD2CP	0.936587	1.88204	2.94824	0.085971	1	FAHD2CP	-1*TNT
CDKN2B-AS1	3.0138	-2.09607	2.9482	0.0859733	1	CDKN2B-AS1	-1*TNT
C17orf82	3.04604	-2.24862	2.94756	0.0860076	1	C17orf82	-1*TNT
ZNF142	-0.561575	4.62861	2.94696	0.0860391	1	ZNF142	-1*TNT
SEC14L4	-0.971832	0.790357	2.94487	0.0861508	1	SEC14L4	-1*TNT
GBP1	3.04637	2.49211	2.94426	0.0861832	1	GBP1	-1*TNT
SLC30A4	3.01351	0.689467	2.94418	0.0861876	1	SLC30A4	-1*TNT
FJX1	-0.662678	4.28361	2.94286	0.0862577	1	FJX1	-1*TNT
AACSP1	1.26858	-2.42588	2.94196	0.086306	1	AACSP1	-1*TNT
COL9A2	0.939941	2.47567	2.94017	0.0864017	1	COL9A2	-1*TNT
ZNF354A	0.459274	3.91841	2.93876	0.086477	1	ZNF354A	-1*TNT
TTC14	0.53779	4.16615	2.93868	0.0864813	1	TTC14	-1*TNT
IQCH-AS1	0.834516	0.0943644	2.93775	0.0865312	1	IQCH-AS1	-1*TNT
CEP68	-0.462606	4.72074	2.93654	0.0865962	1	CEP68	-1*TNT
PRPF8	-0.45494	8.83426	2.93652	0.0865972	1	PRPF8	-1*TNT
MIR21	3.04717	-2.97138	2.93638	0.0866049	1	MIR21	-1*TNT
TPTE	3.01286	-0.542592	2.93497	0.0866805	1	TPTE	-1*TNT
PLAT	-1.32266	6.92653	2.93249	0.0868137	1	PLAT	-1*TNT
OVGP1	1.10268	1.92435	2.93195	0.0868427	1	OVGP1	-1*TNT
MTSS1L	-0.457116	5.59875	2.93179	0.0868513	1	MTSS1L	-1*TNT
NPIPA5	0.633108	1.31603	2.93047	0.0869221	1	NPIPA5	-1*TNT
CAPN1	-0.394059	7.3724	2.92864	0.0870206	1	CAPN1	-1*TNT
IPMK	-0.668076	3.94288	2.92859	0.0870232	1	IPMK	-1*TNT
MIR3654	0.522765	6.37438	2.92855	0.0870258	1	MIR3654	-1*TNT
GTF2I	-0.490367	6.17079	2.92829	0.0870395	1	GTF2I	-1*TNT
MAP1LC3B2	-0.870587	0.627412	2.92811	0.0870495	1	MAP1LC3B2	-1*TNT
MIR6852	-0.985208	1.80421	2.92775	0.0870686	1	MIR6852	-1*TNT
ZNF530	-0.613962	2.43913	2.92654	0.0871339	1	ZNF530	-1*TNT
TEPP	1.12179	-1.09815	2.92621	0.0871518	1	TEPP	-1*TNT
ROM1	0.756763	0.319928	2.92489	0.0872234	1	ROM1	-1*TNT
N6AMT1	0.633909	2.4292	2.92367	0.0872891	1	N6AMT1	-1*TNT
ACTA1	-1.401	1.31111	2.92317	0.087316	1	ACTA1	-1*TNT
PCDHGA10	0.537248	4.42227	2.92007	0.0874841	1	PCDHGA10	-1*TNT
TMEM104	-0.592996	5.1664	2.9187	0.0875585	1	TMEM104	-1*TNT
SIM2	3.0281	-2.60481	2.9167	0.0876672	1	SIM2	-1*TNT
MIR671	0.966827	1.50753	2.91624	0.0876918	1	MIR671	-1*TNT
RGAG4	-0.690802	2.07885	2.91463	0.0877794	1	RGAG4	-1*TNT
RPL6	0.546356	9.9612	2.91455	0.0877838	1	RPL6	-1*TNT
OARD1	0.424553	4.78683	2.91401	0.0878134	1	OARD1	-1*TNT
CAMSAP3	-0.411899	4.87764	2.91366	0.0878323	1	CAMSAP3	-1*TNT
RNASE1	1.20014	-1.01379	2.91245	0.0878983	1	RNASE1	-1*TNT
MIR6747	0.847398	0.587919	2.91113	0.0879704	1	MIR6747	-1*TNT
FAM228A	2.12465	-2.71865	2.91112	0.0879708	1	FAM228A	-1*TNT
CASD1	-0.536115	4.11521	2.91058	0.0880001	1	CASD1	-1*TNT
IBA57	-0.569225	3.73313	2.90991	0.0880369	1	IBA57	-1*TNT
MLT1G1:ERVL-MaLR:LTR	0.475069	3.90821	2.90974	0.0880462	1	MLT1G1:ERVL-MaLR:LTR	-1*TNT
KMT2D	-0.631994	6.6682	2.90957	0.0880552	1	KMT2D	-1*TNT
NECAB2	0.704791	1.74255	2.90689	0.0882017	1	NECAB2	-1*TNT
WNK1	-0.548516	7.28522	2.90613	0.0882436	1	WNK1	-1*TNT
VRTN	-0.492843	6.91588	2.90565	0.0882694	1	VRTN	-1*TNT
MER1B:hAT-Charlie:DNA	0.412	4.94135	2.90303	0.0884131	1	MER1B:hAT-Charlie:DNA	-1*TNT
ST8SIA4	1.16757	-0.43221	2.90201	0.0884689	1	ST8SIA4	-1*TNT
SH3RF3	-1.0208	2.72766	2.90176	0.0884831	1	SH3RF3	-1*TNT
AGAP1	-0.534199	5.95164	2.90057	0.0885481	1	AGAP1	-1*TNT
DCC	-1.1743	0.947301	2.898	0.0886894	1	DCC	-1*TNT
CREB3L1	-0.533484	5.90427	2.89694	0.0887481	1	CREB3L1	-1*TNT
CCDC169	-0.751753	1.87523	2.89434	0.0888911	1	CCDC169	-1*TNT
KCNAB3	0.938113	1.87185	2.89171	0.0890361	1	KCNAB3	-1*TNT
CGB8	3.05157	-1.01392	2.8914	0.0890538	1	CGB8	-1*TNT
TNS2	-0.769064	4.1393	2.8902	0.0891197	1	TNS2	-1*TNT
KCND1	-0.579156	2.38114	2.88996	0.0891332	1	KCND1	-1*TNT
ZAR1	1.31911	-1.77709	2.88615	0.0893442	1	ZAR1	-1*TNT
LOC100505942	1.3823	-1.78165	2.88558	0.0893758	1	LOC100505942	-1*TNT
TCP10L	0.95994	0.312716	2.88529	0.0893917	1	TCP10L	-1*TNT
HOMER3	0.453627	5.34249	2.88503	0.0894063	1	HOMER3	-1*TNT
BCO2	1.03696	-1.88509	2.88491	0.0894128	1	BCO2	-1*TNT
FOSL2	-1.2119	5.34474	2.88329	0.0895031	1	FOSL2	-1*TNT
KLHDC1	1.8997	-1.71416	2.8829	0.0895245	1	KLHDC1	-1*TNT
MRPL50	0.62019	5.22376	2.88289	0.089525	1	MRPL50	-1*TNT
METTL13	-0.405588	6.03594	2.88112	0.0896238	1	METTL13	-1*TNT
MGMT	-0.623713	4.79382	2.88092	0.0896349	1	MGMT	-1*TNT
CD276	-0.37961	7.53212	2.88031	0.0896686	1	CD276	-1*TNT
MLT1J2:ERVL-MaLR:LTR	0.447646	3.94252	2.87963	0.0897064	1	MLT1J2:ERVL-MaLR:LTR	-1*TNT
Tigger16b:TcMar-Tigger:DNA	0.626873	1.56151	2.87937	0.0897211	1	Tigger16b:TcMar-Tigger:DNA	-1*TNT
MIDN	-0.533627	7.12501	2.8786	0.0897638	1	MIDN	-1*TNT
MUSTN1	0.822433	0.221238	2.87683	0.0898629	1	MUSTN1	-1*TNT
CDKN2A	-1.19407	3.96834	2.87411	0.0900148	1	CDKN2A	-1*TNT
NIPSNAP3A	0.569383	3.29218	2.87269	0.0900943	1	NIPSNAP3A	-1*TNT
CDR2L	-0.466685	5.9626	2.87175	0.0901467	1	CDR2L	-1*TNT
NGB	-1.32221	-1.46647	2.87173	0.0901477	1	NGB	-1*TNT
LOC100289361	0.82056	0.130303	2.87058	0.0902121	1	LOC100289361	-1*TNT
LOC100128568	-1.26554	-2.34256	2.86969	0.0902622	1	LOC100128568	-1*TNT
TPPP	-1.07291	2.10919	2.86904	0.0902985	1	TPPP	-1*TNT
GGACT	0.933529	1.43588	2.86904	0.0902989	1	GGACT	-1*TNT
CYP2E1	1.8601	2.41874	2.86561	0.0904912	1	CYP2E1	-1*TNT
ZFP2	0.909797	1.01897	2.86539	0.0905038	1	ZFP2	-1*TNT
DHCR24	-0.61448	9.0135	2.86304	0.0906361	1	DHCR24	-1*TNT
VSTM5	1.57826	-2.3107	2.86271	0.0906548	1	VSTM5	-1*TNT
HOMER1	-0.596314	4.64045	2.86251	0.0906661	1	HOMER1	-1*TNT
ADCY8	-0.995618	2.4107	2.85722	0.0909643	1	ADCY8	-1*TNT
GOLGA8O	1.52002	-2.4429	2.8569	0.0909825	1	GOLGA8O	-1*TNT
SOSTDC1	0.999804	-0.991711	2.85614	0.0910259	1	SOSTDC1	-1*TNT
ZNHIT3	0.446374	5.52857	2.85569	0.0910511	1	ZNHIT3	-1*TNT
SEPT12	3.00738	-1.59802	2.85504	0.0910881	1	SEPT12	-1*TNT
NME8	1.24991	-2.40947	2.85203	0.0912585	1	NME8	-1*TNT
MNAT1	0.45516	5.14225	2.84927	0.0914156	1	MNAT1	-1*TNT
AKAP13	-0.492953	5.67125	2.84919	0.0914198	1	AKAP13	-1*TNT
AGRN	-0.546969	8.55283	2.84764	0.0915084	1	AGRN	-1*TNT
IQCD	0.834624	-0.162448	2.84696	0.0915469	1	IQCD	-1*TNT
ZNF71	-0.470621	4.2548	2.84669	0.0915623	1	ZNF71	-1*TNT
CARD9	-1.77231	-1.43987	2.84545	0.091633	1	CARD9	-1*TNT
ANKRD11	-0.538473	6.98422	2.84389	0.0917216	1	ANKRD11	-1*TNT
ERCC-00112	-0.957816	2.91055	2.84049	0.0919161	1	ERCC-00112	-1*TNT
SPN	-1.03008	-0.39555	2.84042	0.0919202	1	SPN	-1*TNT
NR3C1	-0.765996	4.0865	2.83881	0.0920126	1	NR3C1	-1*TNT
LINC-ROR	-1.49446	1.5075	2.83809	0.0920533	1	LINC-ROR	-1*TNT
SDPR	-2.36838	-0.0520804	2.83643	0.0921489	1	SDPR	-1*TNT
CES1	-1.89835	-2.12328	2.83502	0.0922295	1	CES1	-1*TNT
ZNF281	-0.533819	5.89526	2.83498	0.0922321	1	ZNF281	-1*TNT
FAM43A	-0.821492	3.16029	2.83436	0.0922674	1	FAM43A	-1*TNT
GALNT5	-1.51383	4.58413	2.83349	0.0923177	1	GALNT5	-1*TNT
GABRR1	-1.30314	-2.0098	2.83081	0.0924716	1	GABRR1	-1*TNT
MIXL1	0.771223	1.50652	2.82923	0.0925627	1	MIXL1	-1*TNT
ZC3HAV1L	-0.779354	0.241196	2.82837	0.0926121	1	ZC3HAV1L	-1*TNT
L4:RTE:LINE	0.420506	5.05374	2.82598	0.0927504	1	L4:RTE:LINE	-1*TNT
ADAMTS12	-0.838718	5.24029	2.82334	0.0929032	1	ADAMTS12	-1*TNT
POC5	0.5562	3.28292	2.82325	0.092908	1	POC5	-1*TNT
MT1X	-0.637051	7.05502	2.82238	0.0929587	1	MT1X	-1*TNT
SPRED2	-0.462498	5.26324	2.82166	0.0930004	1	SPRED2	-1*TNT
AMD1	-0.486917	6.98723	2.82098	0.0930394	1	AMD1	-1*TNT
PRKAG1	0.387328	5.6862	2.82082	0.093049	1	PRKAG1	-1*TNT
LMCD1	-0.648571	4.29125	2.81979	0.0931088	1	LMCD1	-1*TNT
EML1	-0.553572	4.39089	2.81905	0.0931517	1	EML1	-1*TNT
NLGN4X	-0.404356	6.40994	2.8186	0.0931777	1	NLGN4X	-1*TNT
FAM229B	0.614589	3.73399	2.81664	0.0932916	1	FAM229B	-1*TNT
ZC3H7B	-0.411069	7.31433	2.81328	0.093487	1	ZC3H7B	-1*TNT
Ricksha_b:MuDR:DNA	0.734915	-0.682824	2.8129	0.0935091	1	Ricksha_b:MuDR:DNA	-1*TNT
STK35	-0.378875	6.0966	2.81071	0.0936372	1	STK35	-1*TNT
PSMG3-AS1	-1.24989	1.67897	2.81024	0.0936645	1	PSMG3-AS1	-1*TNT
ESD	-0.436896	6.25168	2.80955	0.0937045	1	ESD	-1*TNT
TNS3	-0.489925	6.29425	2.8088	0.0937485	1	TNS3	-1*TNT
ZNF582-AS1	-0.659973	1.42563	2.80872	0.0937533	1	ZNF582-AS1	-1*TNT
ZNF396	0.958035	-0.516854	2.80836	0.0937744	1	ZNF396	-1*TNT
GGPS1	0.392999	5.3103	2.80781	0.0938064	1	GGPS1	-1*TNT
HIF1A	-0.424328	7.9646	2.80731	0.0938357	1	HIF1A	-1*TNT
ING4	0.507906	4.58044	2.80653	0.0938814	1	ING4	-1*TNT
DERA	0.407904	4.94713	2.80621	0.0938998	1	DERA	-1*TNT
MTNR1A	-1.40146	-2.05218	2.80457	0.093996	1	MTNR1A	-1*TNT
CXorf40B	0.440039	4.31827	2.80442	0.0940048	1	CXorf40B	-1*TNT
DCLK1	-0.532459	3.78003	2.80349	0.0940593	1	DCLK1	-1*TNT
MIR3176	-1.88647	-2.30264	2.80318	0.0940776	1	MIR3176	-1*TNT
FERMT2	-0.40776	6.85613	2.80214	0.0941385	1	FERMT2	-1*TNT
LAMB3	-1.13308	2.28561	2.7993	0.0943053	1	LAMB3	-1*TNT
GAS2L1P2	1.58454	-1.79051	2.7961	0.0944938	1	GAS2L1P2	-1*TNT
MIR1292	-0.783213	0.97877	2.79587	0.0945076	1	MIR1292	-1*TNT
PAX6	-1.72858	-2.68629	2.79559	0.0945241	1	PAX6	-1*TNT
LSS	-0.491907	6.76108	2.79503	0.0945569	1	LSS	-1*TNT
UPK3B	-1.05303	0.241075	2.7925	0.0947066	1	UPK3B	-1*TNT
FAM189A1	-0.569942	3.17079	2.79235	0.0947154	1	FAM189A1	-1*TNT
RASSF3	-0.410592	5.55311	2.79198	0.0947372	1	RASSF3	-1*TNT
CLEC2L	1.20531	-0.751317	2.79181	0.094747	1	CLEC2L	-1*TNT
ANKRD13B	-0.497578	4.07967	2.79062	0.0948176	1	ANKRD13B	-1*TNT
ZNF407	-0.501353	3.44526	2.79054	0.0948223	1	ZNF407	-1*TNT
CDH4	-0.573951	4.41499	2.79049	0.0948252	1	CDH4	-1*TNT
PCNA-AS1	-0.881492	1.24433	2.78949	0.0948842	1	PCNA-AS1	-1*TNT
ERCC-00074	-0.567987	11.1108	2.78702	0.0950307	1	ERCC-00074	-1*TNT
MLT1B:ERVL-MaLR:LTR	0.389442	5.60542	2.78559	0.0951155	1	MLT1B:ERVL-MaLR:LTR	-1*TNT
HTR1B	-1.28844	-2.13058	2.78484	0.0951601	1	HTR1B	-1*TNT
APBB1IP	-1.55729	2.27751	2.78104	0.095386	1	APBB1IP	-1*TNT
TRPC6	1.51978	-0.726469	2.78097	0.0953901	1	TRPC6	-1*TNT
SENP5	0.447112	4.95297	2.78081	0.0953998	1	SENP5	-1*TNT
ANKS3	0.514582	4.06564	2.78037	0.0954264	1	ANKS3	-1*TNT
SEC24D	-0.477512	6.65067	2.77936	0.0954863	1	SEC24D	-1*TNT
MIR2052HG	1.33373	-2.38289	2.77827	0.0955513	1	MIR2052HG	-1*TNT
L1M3a:L1:LINE	0.752584	1.05416	2.77543	0.095721	1	L1M3a:L1:LINE	-1*TNT
CRYGD	-0.687581	1.34795	2.77147	0.0959582	1	CRYGD	-1*TNT
LYN	-0.454124	5.07811	2.7695	0.0960759	1	LYN	-1*TNT
FABP6	0.758782	1.56752	2.76761	0.0961897	1	FABP6	-1*TNT
HEY2	-0.581568	4.07156	2.7652	0.0963344	1	HEY2	-1*TNT
KRTAP2-3	3.06276	1.76871	2.76324	0.0964529	1	KRTAP2-3	-1*TNT
LTR8A:ERV1:LTR	0.460176	3.60526	2.76021	0.0966354	1	LTR8A:ERV1:LTR	-1*TNT
MYCN	-0.431894	6.10373	2.76014	0.0966396	1	MYCN	-1*TNT
CWC15	0.523625	5.54694	2.75965	0.0966696	1	CWC15	-1*TNT
TM9SF2	-0.433068	7.32068	2.75932	0.0966892	1	TM9SF2	-1*TNT
SELPLG	1.08092	2.02433	2.75905	0.0967059	1	SELPLG	-1*TNT
NTNG1	-0.759063	0.992888	2.75895	0.0967119	1	NTNG1	-1*TNT
DPP9	-0.548868	6.09294	2.75782	0.0967799	1	DPP9	-1*TNT
VIPR2	0.901332	2.123	2.75735	0.0968082	1	VIPR2	-1*TNT
RNF17	-3.55181	1.9887	2.75691	0.0968352	1	RNF17	-1*TNT
CLCF1	-1.01809	1.87454	2.75553	0.0969185	1	CLCF1	-1*TNT
ERBB2	-0.806748	8.07471	2.75459	0.0969758	1	ERBB2	-1*TNT
TEKT5	1.4912	-2.01679	2.75459	0.096976	1	TEKT5	-1*TNT
LHX1	-1.18341	-1.9899	2.75444	0.0969848	1	LHX1	-1*TNT
NDUFAF7	0.420839	4.84934	2.75417	0.0970009	1	NDUFAF7	-1*TNT
CD164	-0.443755	6.88478	2.75297	0.0970742	1	CD164	-1*TNT
FCGBP	0.68189	2.76962	2.7513	0.0971757	1	FCGBP	-1*TNT
CDKN1C	1.1743	4.25098	2.75068	0.097213	1	CDKN1C	-1*TNT
LNX2	-0.581835	3.90902	2.74968	0.0972737	1	LNX2	-1*TNT
HUS1B	-2.16341	-1.67415	2.74918	0.0973044	1	HUS1B	-1*TNT
FAM157C	-1.64119	-2.54776	2.74851	0.0973452	1	FAM157C	-1*TNT
DISP2	-1.19178	0.680952	2.74786	0.0973846	1	DISP2	-1*TNT
MAPK12	0.450023	4.40328	2.74685	0.0974463	1	MAPK12	-1*TNT
ZNF317	-0.377133	5.27638	2.74684	0.0974471	1	ZNF317	-1*TNT
TCEAL6	-1.59765	-2.13242	2.74625	0.0974828	1	TCEAL6	-1*TNT
CDS1	0.493518	4.80107	2.74369	0.097639	1	CDS1	-1*TNT
CD4	0.713571	1.21289	2.74358	0.0976458	1	CD4	-1*TNT
SLC7A5	-0.907552	8.79245	2.74252	0.0977106	1	SLC7A5	-1*TNT
RNF19B	-0.469178	5.04408	2.74222	0.0977288	1	RNF19B	-1*TNT
COQ5	0.383484	5.4106	2.74216	0.0977324	1	COQ5	-1*TNT
INA	-0.705214	4.95987	2.74076	0.0978183	1	INA	-1*TNT
LTR40a:ERVL:LTR	0.714183	1.07877	2.73858	0.097952	1	LTR40a:ERVL:LTR	-1*TNT
FAM169A	-0.495532	4.63039	2.73797	0.0979889	1	FAM169A	-1*TNT
MIR25	0.94303	0.651128	2.73774	0.0980035	1	MIR25	-1*TNT
LDHD	0.907487	3.02031	2.73745	0.0980213	1	LDHD	-1*TNT
SLC39A8	-0.545243	4.05062	2.7367	0.0980673	1	SLC39A8	-1*TNT
KIAA0754	-1.1635	4.36733	2.73447	0.0982044	1	KIAA0754	-1*TNT
ZNRF3	-0.501211	5.44352	2.73391	0.0982387	1	ZNRF3	-1*TNT
ERN1	-0.937412	1.41412	2.73023	0.0984649	1	ERN1	-1*TNT
NUDT4P2	-0.414732	4.44245	2.72877	0.0985553	1	NUDT4P2	-1*TNT
BTN3A3	1.01881	2.10004	2.72873	0.0985579	1	BTN3A3	-1*TNT
LTR40b:ERVL:LTR	0.623256	1.92256	2.72793	0.098607	1	LTR40b:ERVL:LTR	-1*TNT
C11orf1	0.609139	3.62023	2.7269	0.0986704	1	C11orf1	-1*TNT
BHMG1	-1.56933	-1.88334	2.72657	0.0986913	1	BHMG1	-1*TNT
ACTG1P20	-0.869763	1.08798	2.72651	0.098695	1	ACTG1P20	-1*TNT
SOX4	-0.653275	7.78951	2.72518	0.0987771	1	SOX4	-1*TNT
MAPK7	-0.444015	4.84585	2.72421	0.098837	1	MAPK7	-1*TNT
APOBR	1.5564	-2.37065	2.72406	0.0988463	1	APOBR	-1*TNT
MLT1L:ERVL-MaLR:LTR	0.399771	4.4624	2.72255	0.0989396	1	MLT1L:ERVL-MaLR:LTR	-1*TNT
CCDC53	0.539198	3.58087	2.71878	0.0991741	1	CCDC53	-1*TNT
NTS	0.814673	5.31467	2.71745	0.0992563	1	NTS	-1*TNT
TRIM6	-0.52541	3.91258	2.71645	0.0993186	1	TRIM6	-1*TNT
EPHB4	-0.483993	7.30891	2.71618	0.0993357	1	EPHB4	-1*TNT
TLE3	-0.490059	6.25375	2.71563	0.0993698	1	TLE3	-1*TNT
BCR	-0.383671	7.15331	2.71549	0.0993788	1	BCR	-1*TNT
RNF219	0.548312	4.08913	2.71466	0.0994302	1	RNF219	-1*TNT
TMEM201	-0.479918	4.94107	2.71439	0.0994467	1	TMEM201	-1*TNT
ZMYND8	-0.406633	6.78475	2.7133	0.0995149	1	ZMYND8	-1*TNT
MIR3191	-1.43404	-2.1071	2.71204	0.0995935	1	MIR3191	-1*TNT
RD3	1.14166	-2.78861	2.71176	0.0996113	1	RD3	-1*TNT
TMPRSS13	0.899998	0.555035	2.71145	0.0996305	1	TMPRSS13	-1*TNT
NEDD8-MDP1	0.48878	5.71508	2.7104	0.0996958	1	NEDD8-MDP1	-1*TNT
TRADD	1.24149	2.34163	2.71033	0.0997003	1	TRADD	-1*TNT
RPL9	0.56278	9.91886	2.70959	0.0997465	1	RPL9	-1*TNT
CCNA1	-1.04612	1.82105	2.70955	0.0997492	1	CCNA1	-1*TNT
LYG2	1.25225	-2.09972	2.70818	0.0998349	1	LYG2	-1*TNT
DKK1	-0.992787	6.83333	2.70665	0.0999307	1	DKK1	-1*TNT
CARD11	-0.528194	5.16185	2.70652	0.0999386	1	CARD11	-1*TNT
LMTK2	-0.441308	5.48921	2.70636	0.0999489	1	LMTK2	-1*TNT
C9orf163	0.934772	-0.665656	2.70609	0.099966	1	C9orf163	-1*TNT
GLRX	0.535632	4.599	2.70587	0.0999795	1	GLRX	-1*TNT
FSCN1	-0.402159	9.24843	2.70462	0.100058	1	FSCN1	-1*TNT
GPALPP1	0.468411	3.67636	2.70389	0.100103	1	GPALPP1	-1*TNT
ZFP28	-0.605159	2.77267	2.70028	0.10033	1	ZFP28	-1*TNT
TFPI2	-0.751752	3.13556	2.69935	0.100389	1	TFPI2	-1*TNT
ACTR3C	-1.18293	-2.36034	2.69859	0.100437	1	ACTR3C	-1*TNT
WDR82	-0.367308	7.21954	2.69636	0.100578	1	WDR82	-1*TNT
LOC101927572	0.70365	0.03432	2.69454	0.100693	1	LOC101927572	-1*TNT
TMEM26	0.89788	1.32906	2.69289	0.100797	1	TMEM26	-1*TNT
TRIM14	-0.578279	4.62559	2.68894	0.101047	1	TRIM14	-1*TNT
HHIP	-2.20838	3.77028	2.68658	0.101197	1	HHIP	-1*TNT
PPM1N	0.54609	2.68293	2.68556	0.101262	1	PPM1N	-1*TNT
KCNA6	-0.62618	2.02253	2.68541	0.101271	1	KCNA6	-1*TNT
DHX33	-0.457919	6.10439	2.68511	0.10129	1	DHX33	-1*TNT
ATF5	-0.717713	4.56271	2.68458	0.101324	1	ATF5	-1*TNT
GUCA1B	1.05264	0.449304	2.68113	0.101544	1	GUCA1B	-1*TNT
KDM4B	-0.615795	6.45596	2.68098	0.101553	1	KDM4B	-1*TNT
TMEM54	0.545733	3.60147	2.67926	0.101663	1	TMEM54	-1*TNT
REP522:telo:Satellite	-0.969856	-0.310698	2.67769	0.101763	1	REP522:telo:Satellite	-1*TNT
AluYa5:Alu:SINE	-0.467652	5.41945	2.6769	0.101814	1	AluYa5:Alu:SINE	-1*TNT
HERV16-int:ERVL:LTR	0.690682	0.935923	2.6754	0.10191	1	HERV16-int:ERVL:LTR	-1*TNT
CCDC3	-0.824644	1.20696	2.67418	0.101988	1	CCDC3	-1*TNT
LINC00310	1.14685	-0.813908	2.67386	0.102009	1	LINC00310	-1*TNT
MFSD8	0.62867	3.3323	2.67342	0.102037	1	MFSD8	-1*TNT
MIR6125	-0.954429	-0.966045	2.67328	0.102046	1	MIR6125	-1*TNT
ATXN1L	-0.477149	5.55927	2.66725	0.102433	1	ATXN1L	-1*TNT
NDE1	-0.480846	4.70774	2.66499	0.102578	1	NDE1	-1*TNT
LOXL3	-0.562756	7.10542	2.66299	0.102708	1	LOXL3	-1*TNT
MAGEF1	0.363532	5.7644	2.66009	0.102895	1	MAGEF1	-1*TNT
FAM26E	-1.33719	3.1376	2.65942	0.102938	1	FAM26E	-1*TNT
GAPLINC	-1.26631	-1.4247	2.65872	0.102984	1	GAPLINC	-1*TNT
RPL7	0.519989	9.44234	2.65859	0.102992	1	RPL7	-1*TNT
DNMT3B	-0.761169	9.35382	2.65781	0.103042	1	DNMT3B	-1*TNT
LOC101929128	-1.33113	-1.70596	2.65687	0.103103	1	LOC101929128	-1*TNT
TENM2	-0.869628	4.77341	2.65459	0.103251	1	TENM2	-1*TNT
H2AFY2	0.50827	5.51011	2.65453	0.103255	1	H2AFY2	-1*TNT
BMS1P5	1.21218	-1.78244	2.65373	0.103307	1	BMS1P5	-1*TNT
C4orf27	0.496222	4.85534	2.65292	0.10336	1	C4orf27	-1*TNT
MYOF	-0.996314	7.06683	2.65277	0.103369	1	MYOF	-1*TNT
PCDHB15	-0.923847	2.4656	2.65211	0.103412	1	PCDHB15	-1*TNT
CXCL12	-0.525057	6.84431	2.6504	0.103524	1	CXCL12	-1*TNT
METTL11B	-1.29423	-2.58579	2.65007	0.103545	1	METTL11B	-1*TNT
KRT81	-2.11473	5.67788	2.64949	0.103583	1	KRT81	-1*TNT
LTR14:ERVK:LTR	0.681568	0.428937	2.64787	0.103688	1	LTR14:ERVK:LTR	-1*TNT
ENO1-AS1	1.38293	-2.65131	2.64634	0.103789	1	ENO1-AS1	-1*TNT
SH2B3	-0.468629	5.78093	2.64349	0.103975	1	SH2B3	-1*TNT
ADAMTS5	-0.848572	2.60468	2.64285	0.104017	1	ADAMTS5	-1*TNT
LOC644919	0.827894	0.434909	2.64186	0.104081	1	LOC644919	-1*TNT
KANK2	-0.455335	5.68305	2.64063	0.104162	1	KANK2	-1*TNT
HUWE1	-0.467991	8.48887	2.64054	0.104168	1	HUWE1	-1*TNT
RBFADN	1.1895	-0.9718	2.63995	0.104207	1	RBFADN	-1*TNT
DAB2	-0.580768	6.58247	2.63931	0.104249	1	DAB2	-1*TNT
LCMT1-AS1	1.05275	-1.14972	2.63905	0.104266	1	LCMT1-AS1	-1*TNT
PNPLA3	-0.751124	2.96006	2.63897	0.104271	1	PNPLA3	-1*TNT
NUP153	-0.426097	6.83092	2.63848	0.104303	1	NUP153	-1*TNT
DIEXF	-0.421582	4.53368	2.63833	0.104313	1	DIEXF	-1*TNT
MLT1D-int:ERVL-MaLR:LTR	0.697648	0.295059	2.63738	0.104376	1	MLT1D-int:ERVL-MaLR:LTR	-1*TNT
RAPGEF1	-0.441058	6.79957	2.63713	0.104392	1	RAPGEF1	-1*TNT
MLT1I-int:ERVL-MaLR:LTR	0.718449	0.299813	2.63627	0.104449	1	MLT1I-int:ERVL-MaLR:LTR	-1*TNT
MIR3618	-1.4041	-1.18968	2.63618	0.104454	1	MIR3618	-1*TNT
DDX26B	0.509075	3.35585	2.63492	0.104537	1	DDX26B	-1*TNT
ZNF619	-0.67261	2.79195	2.63432	0.104577	1	ZNF619	-1*TNT
CLSTN2	-1.25671	1.60424	2.63396	0.1046	1	CLSTN2	-1*TNT
LTR12D:ERV1:LTR	0.681687	1.11349	2.63393	0.104603	1	LTR12D:ERV1:LTR	-1*TNT
LOC101930452	1.80748	-3.00648	2.6335	0.104631	1	LOC101930452	-1*TNT
CDKN1A	-1.43843	8.41712	2.6327	0.104683	1	CDKN1A	-1*TNT
DYNLT1	0.417714	6.1751	2.62669	0.105081	1	DYNLT1	-1*TNT
ACSL1	-0.566001	3.0843	2.6256	0.105153	1	ACSL1	-1*TNT
KISS1	1.37248	-1.67246	2.62473	0.10521	1	KISS1	-1*TNT
NBPF25P	0.6072	2.31467	2.62443	0.10523	1	NBPF25P	-1*TNT
C9orf41	-0.648724	3.63849	2.62371	0.105278	1	C9orf41	-1*TNT
GNA12	-0.371036	6.70055	2.62354	0.105289	1	GNA12	-1*TNT
ATP5H	0.455807	7.32851	2.62349	0.105293	1	ATP5H	-1*TNT
HRC	0.748101	2.66896	2.62337	0.105301	1	HRC	-1*TNT
LINC01465	-2.36323	-2.101	2.62301	0.105325	1	LINC01465	-1*TNT
VCX3A	1.10837	-1.27914	2.62224	0.105376	1	VCX3A	-1*TNT
RAD54B	0.457687	4.50406	2.62117	0.105447	1	RAD54B	-1*TNT
RPL17	0.449992	8.66537	2.62106	0.105454	1	RPL17	-1*TNT
CDH11	-0.623387	7.23401	2.621	0.105458	1	CDH11	-1*TNT
CDC25C	0.431151	4.64974	2.62078	0.105472	1	CDC25C	-1*TNT
IRS4	-0.945587	1.20804	2.61925	0.105574	1	IRS4	-1*TNT
TMEM14A	0.535499	2.98257	2.61866	0.105614	1	TMEM14A	-1*TNT
AluYa8:Alu:SINE	-0.755811	1.91738	2.6184	0.105631	1	AluYa8:Alu:SINE	-1*TNT
RFC4	0.439492	5.84958	2.61697	0.105726	1	RFC4	-1*TNT
Charlie5:hAT-Charlie:DNA	0.551725	2.85251	2.61678	0.105739	1	Charlie5:hAT-Charlie:DNA	-1*TNT
DTNA	-0.823439	4.21367	2.61629	0.105771	1	DTNA	-1*TNT
SNX22	-0.598442	4.37558	2.61576	0.105807	1	SNX22	-1*TNT
ZNF611	-0.774849	2.75312	2.61458	0.105886	1	ZNF611	-1*TNT
LOC401320	0.773794	0.987737	2.61446	0.105893	1	LOC401320	-1*TNT
LOC442028	-1.48082	-2.66178	2.61437	0.1059	1	LOC442028	-1*TNT
ASAP1	-0.513377	5.48443	2.61427	0.105906	1	ASAP1	-1*TNT
RNF125	-0.439079	5.5829	2.61292	0.105997	1	RNF125	-1*TNT
S100A11	0.507746	7.61593	2.61195	0.106061	1	S100A11	-1*TNT
HDAC7	-0.385663	6.72456	2.61184	0.106069	1	HDAC7	-1*TNT
MIR3187	-1.2067	-1.84423	2.6084	0.106299	1	MIR3187	-1*TNT
C14orf132	-0.502496	5.5047	2.60575	0.106477	1	C14orf132	-1*TNT
MER58B:hAT-Charlie:DNA	0.395767	4.57025	2.60512	0.106519	1	MER58B:hAT-Charlie:DNA	-1*TNT
SCRN1	-0.564405	7.54105	2.6045	0.106561	1	SCRN1	-1*TNT
SMC6	0.382473	6.03643	2.60394	0.106598	1	SMC6	-1*TNT
MIR6775	-1.46043	-1.94094	2.60387	0.106603	1	MIR6775	-1*TNT
FUOM	0.715207	4.26662	2.60306	0.106658	1	FUOM	-1*TNT
IRX1	-0.763768	2.63865	2.6003	0.106844	1	IRX1	-1*TNT
SMA5	1.01786	-1.77413	2.60029	0.106844	1	SMA5	-1*TNT
ECHDC3	-0.647093	4.37465	2.59909	0.106925	1	ECHDC3	-1*TNT
KLF7	-0.59838	4.88861	2.59694	0.10707	1	KLF7	-1*TNT
LOC100288748	0.698008	-0.103675	2.5944	0.107242	1	LOC100288748	-1*TNT
HAL1:L1:LINE	0.416365	5.81611	2.59376	0.107285	1	HAL1:L1:LINE	-1*TNT
CCDC25	0.372526	5.69283	2.59289	0.107344	1	CCDC25	-1*TNT
RAD54L2	-0.955032	3.83516	2.59213	0.107396	1	RAD54L2	-1*TNT
ZNF490	0.577515	2.24455	2.5914	0.107445	1	ZNF490	-1*TNT
MARCH10	1.01081	-2.09697	2.59123	0.107457	1	MARCH10	-1*TNT
CA3-AS1	-1.32461	-2.15027	2.59107	0.107468	1	CA3-AS1	-1*TNT
BICC1	-0.857004	4.45513	2.5894	0.107581	1	BICC1	-1*TNT
ADGRB2	-0.497308	4.50479	2.58879	0.107622	1	ADGRB2	-1*TNT
RFX7	-0.604094	4.69702	2.58829	0.107657	1	RFX7	-1*TNT
PTH2	-1.5438	-2.18014	2.58791	0.107682	1	PTH2	-1*TNT
ETV3	-0.914973	2.91721	2.58637	0.107787	1	ETV3	-1*TNT
Kanga1a:TcMar-Tc2:DNA	0.766894	0.195768	2.58556	0.107842	1	Kanga1a:TcMar-Tc2:DNA	-1*TNT
NR3C2	-1.1171	0.921392	2.58468	0.107902	1	NR3C2	-1*TNT
NUP37	0.45574	5.45784	2.58463	0.107906	1	NUP37	-1*TNT
STARD7-AS1	-0.629804	1.63827	2.58435	0.107925	1	STARD7-AS1	-1*TNT
PLEK2	-1.837	-1.1053	2.58273	0.108035	1	PLEK2	-1*TNT
X6B_LINE:CR1:LINE	1.03774	-1.84613	2.58084	0.108164	1	X6B_LINE:CR1:LINE	-1*TNT
PRKAR1A	-0.415247	7.37235	2.5777	0.108379	1	PRKAR1A	-1*TNT
TCF20	-0.410081	6.23034	2.57522	0.108549	1	TCF20	-1*TNT
SUZ12P1	0.636746	3.27699	2.57479	0.108578	1	SUZ12P1	-1*TNT
LOC100129203	1.29143	-1.31777	2.57306	0.108697	1	LOC100129203	-1*TNT
DGKZ	-0.438316	6.75835	2.57088	0.108847	1	DGKZ	-1*TNT
APIP	0.452198	4.67003	2.5702	0.108894	1	APIP	-1*TNT
DAG1	-0.463029	8.30232	2.56961	0.108935	1	DAG1	-1*TNT
IFT74	0.459854	4.05876	2.56817	0.109034	1	IFT74	-1*TNT
MRPL13	0.499189	5.7636	2.56705	0.109111	1	MRPL13	-1*TNT
PPP1R3B	-0.535664	4.48823	2.56621	0.109169	1	PPP1R3B	-1*TNT
PIH1D2	0.986956	-1.53478	2.5658	0.109197	1	PIH1D2	-1*TNT
HERPUD1	-0.579264	6.06439	2.56463	0.109278	1	HERPUD1	-1*TNT
HS3ST5	-1.01896	1.14654	2.56432	0.1093	1	HS3ST5	-1*TNT
EPSTI1	1.17988	1.46131	2.56356	0.109352	1	EPSTI1	-1*TNT
SNORD77	-1.06856	-0.638016	2.56317	0.109379	1	SNORD77	-1*TNT
RPGR	0.581828	2.70385	2.56311	0.109383	1	RPGR	-1*TNT
SOX5	-0.970371	-0.166743	2.56306	0.109387	1	SOX5	-1*TNT
GSS	0.365089	5.86163	2.56215	0.10945	1	GSS	-1*TNT
ZNF805	0.4895	3.3445	2.56192	0.109465	1	ZNF805	-1*TNT
TMEM2	-0.640265	5.9537	2.56107	0.109524	1	TMEM2	-1*TNT
ATN1	-0.42267	6.99226	2.55445	0.109984	1	ATN1	-1*TNT
XPA	0.588897	1.94994	2.55232	0.110132	1	XPA	-1*TNT
FOXD3	-0.502231	4.21938	2.55222	0.11014	1	FOXD3	-1*TNT
FIRRE	0.563269	2.92339	2.54924	0.110347	1	FIRRE	-1*TNT
CYP2F1	0.987796	-1.68176	2.5492	0.11035	1	CYP2F1	-1*TNT
FNDC3B	-0.528837	6.26539	2.54815	0.110424	1	FNDC3B	-1*TNT
CRACR2B	0.598624	4.00589	2.54472	0.110664	1	CRACR2B	-1*TNT
MER74C:ERVL:LTR	-0.601323	1.29963	2.54327	0.110765	1	MER74C:ERVL:LTR	-1*TNT
MIR6501	-1.13961	1.32481	2.54239	0.110827	1	MIR6501	-1*TNT
MER34B:ERV1:LTR	0.689095	-0.210749	2.54212	0.110846	1	MER34B:ERV1:LTR	-1*TNT
PTGER3	-1.12211	-1.84021	2.54166	0.110878	1	PTGER3	-1*TNT
CDKN2B	-1.48642	4.28927	2.54053	0.110957	1	CDKN2B	-1*TNT
EID3	-0.882815	0.285701	2.54021	0.11098	1	EID3	-1*TNT
EPB41L4A-AS2	-1.29548	-2.32351	2.54019	0.110981	1	EPB41L4A-AS2	-1*TNT
ZBED4	-0.373368	5.79762	2.53818	0.111123	1	ZBED4	-1*TNT
PLCD3	-0.461019	5.34229	2.53662	0.111233	1	PLCD3	-1*TNT
PDPN	-0.511072	7.27544	2.53328	0.111468	1	PDPN	-1*TNT
ZNF574	-0.401808	5.28821	2.53308	0.111482	1	ZNF574	-1*TNT
LDOC1L	-0.572571	5.26957	2.53215	0.111548	1	LDOC1L	-1*TNT
IFFO2	-0.547752	4.64137	2.53153	0.111592	1	IFFO2	-1*TNT
PRKAG2-AS1	1.25213	-1.73772	2.53131	0.111607	1	PRKAG2-AS1	-1*TNT
CCDC14	0.423099	5.12112	2.53066	0.111654	1	CCDC14	-1*TNT
NAP1L6	0.790713	1.54383	2.53022	0.111684	1	NAP1L6	-1*TNT
SLC25A31	2.14821	-2.99732	2.5299	0.111707	1	SLC25A31	-1*TNT
NOVA1	0.626327	2.79974	2.52891	0.111778	1	NOVA1	-1*TNT
PMS2P4	0.794514	0.395351	2.52789	0.11185	1	PMS2P4	-1*TNT
PRR12	-0.486047	6.01642	2.52653	0.111946	1	PRR12	-1*TNT
FOSL1	-1.28384	3.82018	2.52505	0.112051	1	FOSL1	-1*TNT
PPM1K	0.670466	3.18454	2.52476	0.112072	1	PPM1K	-1*TNT
TMEM133	0.485094	2.83505	2.52393	0.112131	1	TMEM133	-1*TNT
C14orf79	0.580114	1.90011	2.52351	0.11216	1	C14orf79	-1*TNT
MER5A:hAT-Charlie:DNA	0.381811	6.3909	2.52284	0.112209	1	MER5A:hAT-Charlie:DNA	-1*TNT
DIP2B	-0.426951	5.96037	2.52087	0.112348	1	DIP2B	-1*TNT
GSDMB	0.779141	2.57331	2.51979	0.112425	1	GSDMB	-1*TNT
CLC	1.66964	-2.91204	2.51879	0.112497	1	CLC	-1*TNT
TNFRSF19	1.21892	1.64341	2.51637	0.11267	1	TNFRSF19	-1*TNT
SPX	1.3014	-2.38007	2.51596	0.112699	1	SPX	-1*TNT
AKR1C1	0.877609	0.180594	2.51566	0.11272	1	AKR1C1	-1*TNT
EXOC3-AS1	0.736953	0.837816	2.51514	0.112758	1	EXOC3-AS1	-1*TNT
Tigger11a:TcMar-Tigger:DNA	0.620372	0.44404	2.51466	0.112792	1	Tigger11a:TcMar-Tigger:DNA	-1*TNT
GNL2	0.460375	6.82439	2.5135	0.112875	1	GNL2	-1*TNT
HLA-DQA1	1.21007	-2.81134	2.51319	0.112897	1	HLA-DQA1	-1*TNT
SSH1	-0.497892	5.7801	2.50802	0.113268	1	SSH1	-1*TNT
SNRPG	0.570038	6.89799	2.50595	0.113417	1	SNRPG	-1*TNT
L1MC5:L1:LINE	0.369642	5.86503	2.50552	0.113448	1	L1MC5:L1:LINE	-1*TNT
PINLYP	0.558774	2.82655	2.50534	0.113461	1	PINLYP	-1*TNT
KCNG3	-0.595906	2.33674	2.50453	0.113519	1	KCNG3	-1*TNT
L1MA6:L1:LINE	0.537058	2.50318	2.50388	0.113566	1	L1MA6:L1:LINE	-1*TNT
PNPLA8	0.452293	4.19565	2.50289	0.113638	1	PNPLA8	-1*TNT
SHFM1	0.49541	6.96634	2.50236	0.113676	1	SHFM1	-1*TNT
LTR43:ERV1:LTR	0.63591	1.63013	2.49821	0.113976	1	LTR43:ERV1:LTR	-1*TNT
LOC644936	-1.01335	-0.241962	2.49796	0.113994	1	LOC644936	-1*TNT
IQCK	0.552176	2.6167	2.49771	0.114012	1	IQCK	-1*TNT
VAT1L	-1.11858	3.62424	2.49584	0.114147	1	VAT1L	-1*TNT
EXOC1	0.367072	4.9421	2.49558	0.114166	1	EXOC1	-1*TNT
ACSL6	-0.712111	-0.446069	2.49527	0.114189	1	ACSL6	-1*TNT
C2orf40	-1.01267	-0.365153	2.49174	0.114445	1	C2orf40	-1*TNT
SCG5	0.493994	4.31817	2.49152	0.114461	1	SCG5	-1*TNT
NAV2	-0.481035	5.88899	2.48676	0.114808	1	NAV2	-1*TNT
RHOXF1P1	2.21123	-2.7503	2.48379	0.115025	1	RHOXF1P1	-1*TNT
TJP1	-0.469697	6.75757	2.4809	0.115236	1	TJP1	-1*TNT
IGSF9B	-1.06637	2.79995	2.48078	0.115245	1	IGSF9B	-1*TNT
CXCL2	-1.93595	-1.83558	2.48064	0.115256	1	CXCL2	-1*TNT
NEUROG2	2.14431	-2.31256	2.48022	0.115286	1	NEUROG2	-1*TNT
LRRC4	-0.997484	2.76601	2.47854	0.11541	1	LRRC4	-1*TNT
F2RL2	-0.993405	5.36166	2.47722	0.115506	1	F2RL2	-1*TNT
TRERF1	-0.536406	5.22091	2.4763	0.115574	1	TRERF1	-1*TNT
ZNF443	0.566907	1.75269	2.4762	0.115581	1	ZNF443	-1*TNT
METTL5	0.436868	5.89905	2.4751	0.115662	1	METTL5	-1*TNT
NAALADL1	0.623974	2.09746	2.47494	0.115674	1	NAALADL1	-1*TNT
VPS33B	0.41067	4.46811	2.47385	0.115754	1	VPS33B	-1*TNT
KLHL31	0.931231	-1.33041	2.47365	0.115769	1	KLHL31	-1*TNT
ZNF280D	-0.480939	3.73497	2.4723	0.115869	1	ZNF280D	-1*TNT
CAPRIN1	-0.349678	8.62268	2.47187	0.1159	1	CAPRIN1	-1*TNT
SNORA70	0.659513	2.24306	2.47138	0.115936	1	SNORA70	-1*TNT
MRPS23	0.522086	6.45357	2.46989	0.116046	1	MRPS23	-1*TNT
SNORD107	-0.882823	-1.79077	2.46848	0.11615	1	SNORD107	-1*TNT
BCL6B	0.580652	2.70891	2.46789	0.116194	1	BCL6B	-1*TNT
CEP170B	-0.402399	5.85072	2.4673	0.116238	1	CEP170B	-1*TNT
HK1	-0.451452	8.36063	2.46559	0.116364	1	HK1	-1*TNT
L1M2b:L1:LINE	1.35673	-1.59804	2.46537	0.11638	1	L1M2b:L1:LINE	-1*TNT
LINC01480	-1.78247	-2.49808	2.4649	0.116415	1	LINC01480	-1*TNT
DPY30	0.440548	5.60979	2.46406	0.116478	1	DPY30	-1*TNT
CRK	-0.364743	6.39257	2.46401	0.116481	1	CRK	-1*TNT
ITPRIP	-0.405734	5.3258	2.46056	0.116737	1	ITPRIP	-1*TNT
ERCC-00076	-0.577982	4.25592	2.46047	0.116744	1	ERCC-00076	-1*TNT
UGGT2	0.41344	4.32144	2.46015	0.116767	1	UGGT2	-1*TNT
NPTXR	-0.678621	3.78478	2.45972	0.1168	1	NPTXR	-1*TNT
SASH1	-0.460648	5.50434	2.4592	0.116838	1	SASH1	-1*TNT
PTAFR	-0.618308	0.552815	2.45868	0.116877	1	PTAFR	-1*TNT
C14orf119	0.433757	6.26582	2.45776	0.116946	1	C14orf119	-1*TNT
IQSEC2	-0.566447	4.3429	2.4573	0.11698	1	IQSEC2	-1*TNT
NEU4	-1.06507	-1.27345	2.45536	0.117124	1	NEU4	-1*TNT
C15orf39	-0.468255	5.85656	2.45469	0.117174	1	C15orf39	-1*TNT
SLC9A1	-0.488107	5.62954	2.45424	0.117208	1	SLC9A1	-1*TNT
DAPK3	-0.381285	6.34918	2.45387	0.117235	1	DAPK3	-1*TNT
RTCA-AS1	1.20803	-1.65251	2.45301	0.1173	1	RTCA-AS1	-1*TNT
TTLL13P	-1.67376	-2.24809	2.45076	0.117468	1	TTLL13P	-1*TNT
MTERF3	0.547075	4.57007	2.45023	0.117508	1	MTERF3	-1*TNT
RAB43	-0.479529	3.14308	2.44924	0.117582	1	RAB43	-1*TNT
CHRNB4	-0.743646	1.11655	2.44756	0.117708	1	CHRNB4	-1*TNT
SNORD116-21	-1.24814	-0.187334	2.44734	0.117724	1	SNORD116-21	-1*TNT
TSLP	-1.59081	-2.55215	2.44452	0.117936	1	TSLP	-1*TNT
TRIT1	0.414973	4.92591	2.44183	0.118138	1	TRIT1	-1*TNT
SULT1C2	0.882401	-0.0804736	2.44133	0.118176	1	SULT1C2	-1*TNT
TTBK1	-1.08342	-0.562533	2.44121	0.118185	1	TTBK1	-1*TNT
SPIN1	-0.350636	7.18674	2.44066	0.118226	1	SPIN1	-1*TNT
Tigger2b_Pri:TcMar-Tigger:DNA	0.547954	1.8274	2.44047	0.118241	1	Tigger2b_Pri:TcMar-Tigger:DNA	-1*TNT
PIP4K2A	-0.365774	5.59137	2.43981	0.11829	1	PIP4K2A	-1*TNT
NUPL1	-0.410432	5.78026	2.43964	0.118303	1	NUPL1	-1*TNT
LEMD3	-0.519426	4.9929	2.43933	0.118327	1	LEMD3	-1*TNT
NOTUM	-2.08878	-0.697999	2.4385	0.11839	1	NOTUM	-1*TNT
SCARNA10	1.33454	-1.89151	2.43735	0.118477	1	SCARNA10	-1*TNT
TPD52	-0.535181	5.26436	2.4373	0.11848	1	TPD52	-1*TNT
SEMA4B	-0.376104	5.92417	2.43697	0.118505	1	SEMA4B	-1*TNT
ADAMTS17	-1.15048	0.00669733	2.43633	0.118553	1	ADAMTS17	-1*TNT
LAYN	-0.797297	4.20146	2.43575	0.118597	1	LAYN	-1*TNT
PCDHA3	-1.39154	-0.583662	2.4357	0.118601	1	PCDHA3	-1*TNT
OPRD1	-1.37938	-1.73229	2.43453	0.11869	1	OPRD1	-1*TNT
DLGAP3	-1.00127	2.30163	2.43371	0.118752	1	DLGAP3	-1*TNT
SLC12A7	-0.543598	5.52404	2.43286	0.118816	1	SLC12A7	-1*TNT
FKBP7	0.483526	3.8563	2.43188	0.11889	1	FKBP7	-1*TNT
BCL9	-0.419419	6.31901	2.4313	0.118934	1	BCL9	-1*TNT
KLF17	-2.84274	3.48909	2.43019	0.119019	1	KLF17	-1*TNT
GSG1L	-1.30005	-1.92821	2.43014	0.119022	1	GSG1L	-1*TNT
PLEKHA7	-0.673964	3.36718	2.42985	0.119044	1	PLEKHA7	-1*TNT
ZNF251	0.587644	4.01997	2.42883	0.119122	1	ZNF251	-1*TNT
CXorf67	-1.44069	-2.46449	2.42692	0.119267	1	CXorf67	-1*TNT
LOC102723703	-1.30774	-1.87776	2.42661	0.119291	1	LOC102723703	-1*TNT
SEC16A	-0.42814	6.61843	2.42657	0.119294	1	SEC16A	-1*TNT
VGF	-1.38145	4.702	2.42577	0.119355	1	VGF	-1*TNT
SALL2	-0.483506	8.22021	2.42517	0.1194	1	SALL2	-1*TNT
SLC25A13	-0.447438	5.86104	2.42402	0.119488	1	SLC25A13	-1*TNT
AP2A1	-0.343814	7.47767	2.42259	0.119597	1	AP2A1	-1*TNT
ABCC6P2	1.44728	-2.68125	2.42243	0.11961	1	ABCC6P2	-1*TNT
B3GALT5	-1.12728	1.16506	2.42148	0.119682	1	B3GALT5	-1*TNT
HP09053	-1.6733	-2.09424	2.42046	0.119759	1	HP09053	-1*TNT
FAM83F	-0.482019	3.73102	2.4198	0.119811	1	FAM83F	-1*TNT
PHF8	-0.422835	5.1794	2.41894	0.119876	1	PHF8	-1*TNT
MITD1	0.565671	3.90307	2.41802	0.119947	1	MITD1	-1*TNT
SNORD87	0.941649	-1.04112	2.41782	0.119962	1	SNORD87	-1*TNT
HOXC10	-2.85248	2.31418	2.41763	0.119976	1	HOXC10	-1*TNT
ADCY10P1	0.973951	1.11963	2.41724	0.120006	1	ADCY10P1	-1*TNT
SPAG17	1.02945	-1.84725	2.41585	0.120113	1	SPAG17	-1*TNT
KDM2A	-0.381759	6.51407	2.41434	0.120228	1	KDM2A	-1*TNT
TCEAL1	0.612306	1.95948	2.41425	0.120236	1	TCEAL1	-1*TNT
LINC00936	-1.01303	-0.933873	2.41401	0.120254	1	LINC00936	-1*TNT
TXNRD2	-0.493381	4.17149	2.41281	0.120346	1	TXNRD2	-1*TNT
MYO7A	-0.578871	1.09623	2.41245	0.120374	1	MYO7A	-1*TNT
ADGRE2	0.631065	1.54538	2.41233	0.120383	1	ADGRE2	-1*TNT
HOXA10-AS	-2.85697	0.191304	2.41152	0.120446	1	HOXA10-AS	-1*TNT
MIR4647	0.66895	1.45532	2.40933	0.120614	1	MIR4647	-1*TNT
GTF2A1	-0.447782	5.36167	2.40915	0.120628	1	GTF2A1	-1*TNT
DUSP18	-0.678519	1.37994	2.40745	0.120759	1	DUSP18	-1*TNT
CRYM	0.504004	3.23991	2.40711	0.120785	1	CRYM	-1*TNT
PLA2G4F	1.89092	0.30001	2.4071	0.120786	1	PLA2G4F	-1*TNT
TMED5	-0.506806	5.05229	2.40689	0.120802	1	TMED5	-1*TNT
USP3	0.583075	4.50542	2.40427	0.121005	1	USP3	-1*TNT
SERPINB2	-2.86422	3.6744	2.40119	0.121243	1	SERPINB2	-1*TNT
NFE2L1	-0.37014	8.78796	2.40076	0.121277	1	NFE2L1	-1*TNT
C8orf44	0.6569	1.35173	2.39735	0.121541	1	C8orf44	-1*TNT
HIST1H2AE	-0.891136	-0.407459	2.39732	0.121543	1	HIST1H2AE	-1*TNT
LINC01239	2.09308	-2.78283	2.39729	0.121546	1	LINC01239	-1*TNT
TEKT2	0.765958	0.0208435	2.39574	0.121666	1	TEKT2	-1*TNT
DNMT1	-0.376253	7.15072	2.39545	0.121689	1	DNMT1	-1*TNT
PTCHD4	-1.23874	1.14583	2.39478	0.121741	1	PTCHD4	-1*TNT
TBC1D16	-0.464239	7.06776	2.39461	0.121754	1	TBC1D16	-1*TNT
CRBN	0.397696	4.36583	2.39442	0.121769	1	CRBN	-1*TNT
THOC7	0.456048	5.44188	2.39393	0.121807	1	THOC7	-1*TNT
CHCHD1	0.427373	5.79851	2.39389	0.12181	1	CHCHD1	-1*TNT
MEX3D	-0.361184	5.88891	2.39329	0.121857	1	MEX3D	-1*TNT
MEF2C	1.24598	0.476166	2.3928	0.121895	1	MEF2C	-1*TNT
PCDHAC2	-1.06824	1.48534	2.39267	0.121905	1	PCDHAC2	-1*TNT
SSX3	2.13732	-2.98311	2.39238	0.121928	1	SSX3	-1*TNT
PARVA	-0.366901	6.45845	2.39112	0.122026	1	PARVA	-1*TNT
BICD2	-0.399714	5.81629	2.39062	0.122066	1	BICD2	-1*TNT
HOXA7	-2.8252	1.5825	2.38991	0.122121	1	HOXA7	-1*TNT
MER51C:ERV1:LTR	0.701679	1.1178	2.38989	0.122122	1	MER51C:ERV1:LTR	-1*TNT
JPH1	-0.557677	3.96238	2.38979	0.12213	1	JPH1	-1*TNT
ERCC-00084	-0.742799	1.18119	2.3894	0.122161	1	ERCC-00084	-1*TNT
NANOS1	-0.807721	2.34603	2.38882	0.122206	1	NANOS1	-1*TNT
ELP6	0.397967	5.19094	2.38871	0.122214	1	ELP6	-1*TNT
LINC00493	0.432869	5.20104	2.38869	0.122216	1	LINC00493	-1*TNT
SKOR2	-2.8725	-3.29327	2.38866	0.122218	1	SKOR2	-1*TNT
MAPK8IP1	-0.361794	5.15004	2.38842	0.122237	1	MAPK8IP1	-1*TNT
[truncated: 17,044 more rows]

## Sheet: ED_Fig_7a_ESC_vs_NtP
	logFC	logCPM	LR	PValue	FDR	gene_id	contrast
PEG3	-9.75853	3.61249	205.841	1.10996e-46	2.1137e-42	PEG3	-1*N2P
ZNF248	-8.0078	2.28299	180.203	4.3756e-41	4.16623e-37	ZNF248	-1*N2P
MIR4458HG	-8.32575	1.64197	157.483	4.01461e-36	2.54834e-32	MIR4458HG	-1*N2P
ZNF667	-5.095	3.52958	152.161	5.84212e-35	2.78129e-31	ZNF667	-1*N2P
CAT	-7.83263	3.17587	149.96	1.76915e-34	6.73798e-31	CAT	-1*N2P
OXCT1	-6.49211	3.96972	142.325	8.25786e-33	2.62091e-29	OXCT1	-1*N2P
TSPYL5	-7.60687	3.1181	139.63	3.20785e-32	8.72673e-29	TSPYL5	-1*N2P
LOC400655	-11.2924	2.30217	123.933	8.71537e-29	2.07458e-25	LOC400655	-1*N2P
ZNF717	-7.26371	0.964451	122.525	1.77196e-28	3.74927e-25	ZNF717	-1*N2P
CALCB	-7.61535	0.602748	106.107	6.98453e-25	1.33006e-21	CALCB	-1*N2P
FRG1B	-6.52794	2.16531	102.338	4.6807e-24	8.10314e-21	FRG1B	-1*N2P
ZIM2-AS1	-9.9587	-0.923372	87.6391	7.85555e-21	1.24661e-17	ZIM2-AS1	-1*N2P
ZNF667-AS1	-4.96634	3.02138	83.8223	5.41302e-20	7.92924e-17	ZNF667-AS1	-1*N2P
CHMP1B2P	-6.32049	0.600766	82.1565	1.25728e-19	1.71018e-16	CHMP1B2P	-1*N2P
FAR2P2	-6.84919	1.78942	75.2918	4.06041e-18	5.15482e-15	FAR2P2	-1*N2P
SLC39A4	-2.82208	4.02593	74.8283	5.13491e-18	6.11151e-15	SLC39A4	-1*N2P
ZNF835	-5.67704	0.593216	73.5454	9.83492e-18	1.10168e-14	ZNF835	-1*N2P
ZNF560	-7.44976	3.69272	72.5457	1.63211e-17	1.66509e-14	ZNF560	-1*N2P
ZNF208	-8.28072	4.88107	72.5107	1.66133e-17	1.66509e-14	ZNF208	-1*N2P
NKX2-5	5.39628	2.13321	71.9484	2.20904e-17	2.10334e-14	NKX2-5	-1*N2P
SVIL-AS1	-5.61146	1.316	70.9367	3.68867e-17	3.34492e-14	SVIL-AS1	-1*N2P
CCDC125	-5.0427	1.72121	69.38	8.12076e-17	7.02926e-14	CCDC125	-1*N2P
ZNF728	-8.16622	2.9168	68.4527	1.29961e-16	1.07602e-13	ZNF728	-1*N2P
ZNF597	5.92846	1.45089	68.2148	1.46622e-16	1.16339e-13	ZNF597	-1*N2P
TRIM4	-7.21585	1.50026	67.0967	2.58516e-16	1.96917e-13	TRIM4	-1*N2P
DDX43	-6.66454	2.70739	53.893	2.1171e-13	1.55061e-10	DDX43	-1*N2P
INSC	-6.36101	-1.66422	52.2267	4.94498e-13	3.48768e-10	INSC	-1*N2P
ANKRD7	-5.61769	-1.21221	51.983	5.59837e-13	3.80749e-10	ANKRD7	-1*N2P
OXCT1-AS1	-8.31656	-1.34943	51.8143	6.10059e-13	4.00598e-10	OXCT1-AS1	-1*N2P
OOEP	-6.24484	0.407507	51.2455	8.15062e-13	5.17374e-10	OOEP	-1*N2P
LRRC61	-5.09493	2.93565	50.9285	9.5794e-13	5.70244e-10	LRRC61	-1*N2P
CR1L	-6.37262	1.8718	50.9279	9.58242e-13	5.70244e-10	CR1L	-1*N2P
ZNF676	-7.72049	3.59733	49.6502	1.83751e-12	1.06036e-09	ZNF676	-1*N2P
ZNF257	-8.1395	3.30542	48.6768	3.01813e-12	1.69042e-09	ZNF257	-1*N2P
PPIEL	-3.1841	1.2104	48.1418	3.96489e-12	2.15724e-09	PPIEL	-1*N2P
AMH	4.31192	1.32023	46.4271	9.50917e-12	5.03009e-09	AMH	-1*N2P
ZNF99	-9.40075	1.12567	46.2944	1.01755e-11	5.2371e-09	ZNF99	-1*N2P
ZIM2	-8.59637	-1.00059	43.7325	3.76466e-11	1.88659e-08	ZIM2	-1*N2P
PXMP4	-2.22966	3.02623	43.4127	4.43303e-11	2.16457e-08	PXMP4	-1*N2P
LOC441666	-6.13034	2.91477	41.0033	1.51975e-10	7.23517e-08	LOC441666	-1*N2P
LINC00865	-7.88872	-1.93408	40.2218	2.2671e-10	1.05298e-07	LINC00865	-1*N2P
RGPD2	-3.84314	0.371624	39.7189	2.93267e-10	1.32969e-07	RGPD2	-1*N2P
RGPD1	-3.89333	0.60721	39.6214	3.08282e-10	1.35479e-07	RGPD1	-1*N2P
C9orf64	-3.71411	3.12394	39.5916	3.13033e-10	1.35479e-07	C9orf64	-1*N2P
NEURL1	-3.7873	1.45848	37.005	1.17825e-09	4.9861e-07	NEURL1	-1*N2P
ZNF492	-5.71632	1.64214	36.8012	1.3081e-09	5.41527e-07	ZNF492	-1*N2P
S1PR5	2.85512	1.7204	35.9916	1.98171e-09	8.02929e-07	S1PR5	-1*N2P
KCNQ1	4.89719	1.75349	35.516	2.52958e-09	1.00356e-06	KCNQ1	-1*N2P
TWIST1	-8.37369	3.60402	35.0202	3.26304e-09	1.26812e-06	TWIST1	-1*N2P
GSTM5	-3.29193	-0.162577	34.6461	3.95434e-09	1.50605e-06	GSTM5	-1*N2P
SNHG25	-2.16978	3.68163	34.2946	4.73691e-09	1.76638e-06	SNHG25	-1*N2P
PNMA3	-3.70617	1.87706	34.2594	4.8234e-09	1.76638e-06	PNMA3	-1*N2P
MIMT1	-7.54803	-2.93136	33.834	6.00206e-09	2.15655e-06	MIMT1	-1*N2P
LINC00470	-7.99377	-1.43969	32.9339	9.53465e-09	3.36238e-06	LINC00470	-1*N2P
RPS2P32	-3.35005	-0.655733	32.8448	9.98201e-09	3.45614e-06	RPS2P32	-1*N2P
MEG3	-2.22473	5.86462	32.5844	1.1413e-08	3.88101e-06	MEG3	-1*N2P
PCDHA13	-4.0611	-0.641744	32.0934	1.46933e-08	4.88762e-06	PCDHA13	-1*N2P
LINC00654	-4.34839	-1.35903	32.0681	1.48864e-08	4.88762e-06	LINC00654	-1*N2P
SLC2A5	-4.10612	-0.392323	31.6525	1.84376e-08	5.95097e-06	SLC2A5	-1*N2P
NAP1L5	-5.19071	1.08577	29.9719	4.38354e-08	1.3834e-05	NAP1L5	-1*N2P
LOC151174	-3.61185	0.693478	29.9508	4.43142e-08	1.3834e-05	LOC151174	-1*N2P
PKIB	-2.00823	4.44007	28.8295	7.90383e-08	2.42762e-05	PKIB	-1*N2P
PF4V1	-7.00141	-2.84366	28.5782	8.99901e-08	2.72013e-05	PF4V1	-1*N2P
CTSF	-7.30558	4.43691	28.2526	1.06472e-07	3.16803e-05	CTSF	-1*N2P
PLD6	-3.27239	2.30139	28.0848	1.16116e-07	3.40183e-05	PLD6	-1*N2P
TWIST2	4.01857	1.4397	27.8966	1.27974e-07	3.69244e-05	TWIST2	-1*N2P
HSF4	-4.77641	-0.230781	27.6181	1.47788e-07	4.18294e-05	HSF4	-1*N2P
ZNF662	-7.29592	1.83838	27.5976	1.49367e-07	4.18294e-05	ZNF662	-1*N2P
SLFN13	-1.698	5.03426	27.1571	1.87575e-07	5.17679e-05	SLFN13	-1*N2P
ASPG	-3.42995	0.435358	26.3082	2.91055e-07	7.91794e-05	ASPG	-1*N2P
PRSS33	-7.91646	-2.25837	26.1978	3.08179e-07	8.2657e-05	PRSS33	-1*N2P
MIR4321	5.21981	-2.12957	25.6686	4.05371e-07	0.000107215	MIR4321	-1*N2P
PCDHGC3	-4.90216	2.27469	25.3722	4.72686e-07	0.000123306	PCDHGC3	-1*N2P
MOBP	-4.95781	0.984045	25.1404	5.33044e-07	0.000137172	MOBP	-1*N2P
GGT8P	4.94292	-2.11585	24.9113	6.00297e-07	0.00015242	GGT8P	-1*N2P
HSPA1B	-1.28841	4.26269	24.8277	6.2689e-07	0.000157077	HSPA1B	-1*N2P
MAOA	-2.18321	1.76062	24.7747	6.44389e-07	0.000159365	MAOA	-1*N2P
SLMO2	-1.32384	4.74961	24.7147	6.64764e-07	0.000162296	SLMO2	-1*N2P
MAPK11	-1.92232	2.9234	24.6764	6.78105e-07	0.000163458	MAPK11	-1*N2P
CIDEB	-9.55482	1.22357	24.6016	7.04941e-07	0.000165818	CIDEB	-1*N2P
DDIT3	-2.53833	3.83049	24.587	7.10303e-07	0.000165818	DDIT3	-1*N2P
TXNRD2	-1.6032	4.17149	24.5769	7.1402e-07	0.000165818	TXNRD2	-1*N2P
KIAA1875	-3.94493	-0.723212	24.4735	7.53377e-07	0.00017285	KIAA1875	-1*N2P
SERPINE1	-4.65558	10.2459	24.2946	8.26726e-07	0.000187421	SERPINE1	-1*N2P
LOC103908605	-4.7072	-1.89283	23.9611	9.83002e-07	0.000220227	LOC103908605	-1*N2P
TAGLN	-2.30323	9.97767	23.8804	1.02508e-06	0.000226983	TAGLN	-1*N2P
ZNF471	-3.06466	0.326105	23.615	1.17667e-06	0.000257555	ZNF471	-1*N2P
SCGB1B2P	-2.76272	-0.494001	23.4154	1.30529e-06	0.000282462	SCGB1B2P	-1*N2P
ZNF98	-7.85255	1.52128	23.3082	1.38011e-06	0.000295297	ZNF98	-1*N2P
LINC01097	5.04991	-1.89689	23.1971	1.46219e-06	0.000309383	LINC01097	-1*N2P
SLA	2.1413	0.798353	23.1007	1.53732e-06	0.000321706	SLA	-1*N2P
MGMT	-1.80927	4.79382	23.0588	1.57122e-06	0.000325226	MGMT	-1*N2P
DUSP8	-3.37083	3.13849	22.8965	1.70961e-06	0.000350065	DUSP8	-1*N2P
SYT11	-1.91541	4.09013	22.5918	2.00336e-06	0.000405851	SYT11	-1*N2P
DUSP1	-1.21093	5.0182	22.437	2.17147e-06	0.000435276	DUSP1	-1*N2P
KLF8	-1.89794	2.57435	22.1392	2.53582e-06	0.000503017	KLF8	-1*N2P
DAPK3	-1.14813	6.34918	21.7859	3.04832e-06	0.000598445	DAPK3	-1*N2P
HSD17B7P2	-2.12063	-0.209524	21.7559	3.09642e-06	0.000601684	HSD17B7P2	-1*N2P
KAT2A	-1.15	5.66127	21.3611	3.80415e-06	0.000731742	KAT2A	-1*N2P
JUN	-3.15307	6.21107	21.2953	3.93698e-06	0.00074972	JUN	-1*N2P
PSMG3	-1.38255	5.19565	21.0491	4.4767e-06	0.000844057	PSMG3	-1*N2P
DNAJA4	-1.83133	3.16222	20.9576	4.69555e-06	0.00087664	DNAJA4	-1*N2P
LGALS7B	-5.26972	-2.20547	20.918	4.79365e-06	0.000886267	LGALS7B	-1*N2P
ZBED6CL	-4.31338	1.41956	20.5379	5.84636e-06	0.0010705	ZBED6CL	-1*N2P
PIWIL2	-2.2664	2.43387	20.4979	5.96974e-06	0.00108268	PIWIL2	-1*N2P
NNAT	-1.18798	6.6047	20.4162	6.22988e-06	0.0011192	NNAT	-1*N2P
C20orf166-AS1	-3.49653	-1.72891	20.2564	6.77278e-06	0.00120536	C20orf166-AS1	-1*N2P
GAS6-AS1	-6.20178	-0.399258	20.1903	7.01064e-06	0.00123614	GAS6-AS1	-1*N2P
CBX4	-1.58418	3.43299	20.0706	7.46334e-06	0.00130389	CBX4	-1*N2P
LINC01106	-5.49341	-1.80591	19.8488	8.38148e-06	0.00145099	LINC01106	-1*N2P
LINC00664	-1.72178	2.69471	19.6097	9.49879e-06	0.0016296	LINC00664	-1*N2P
CSRP1	-1.63308	4.65863	19.4824	1.01528e-05	0.00172626	CSRP1	-1*N2P
ZNF736	-3.38482	3.11894	19.2963	1.11924e-05	0.00188372	ZNF736	-1*N2P
SDR42E1	-3.9899	1.17923	19.2819	1.12768e-05	0.00188372	SDR42E1	-1*N2P
MAFF	-1.73129	3.71458	19.248	1.14788e-05	0.00190079	MAFF	-1*N2P
DENND2D	-3.03733	0.277921	19.1681	1.19697e-05	0.00196498	DENND2D	-1*N2P
IZUMO2	-2.43052	0.235964	19.0738	1.25763e-05	0.00204692	IZUMO2	-1*N2P
JUND	-1.52991	7.20406	18.5888	1.6217e-05	0.00261711	JUND	-1*N2P
IL6R	-1.74244	4.03647	18.4797	1.71723e-05	0.002748	IL6R	-1*N2P
ERCC-00046	-1.49712	8.8354	18.444	1.74971e-05	0.00277664	ERCC-00046	-1*N2P
HIC1	-3.62912	2.73177	18.403	1.78772e-05	0.00281351	HIC1	-1*N2P
CALB1	2.20237	3.95596	18.3208	1.86662e-05	0.00291361	CALB1	-1*N2P
LINC01123	-4.44532	-1.236	18.1198	2.07436e-05	0.00321155	LINC01123	-1*N2P
ZNF729	-6.7434	5.0088	18.0808	2.11728e-05	0.00325156	ZNF729	-1*N2P
IL34	1.73034	3.28555	17.9471	2.27126e-05	0.00346013	IL34	-1*N2P
OR52A1	6.77864	-2.39243	17.9081	2.31828e-05	0.00350374	OR52A1	-1*N2P
CPLX1	-2.51483	-0.673508	17.6763	2.61874e-05	0.00391946	CPLX1	-1*N2P
LTR13_:ERVK:LTR	-2.97987	0.786451	17.6648	2.63452e-05	0.00391946	LTR13_:ERVK:LTR	-1*N2P
ERCC-00130	1.69332	10.2223	17.6192	2.69856e-05	0.00398362	ERCC-00130	-1*N2P
SST1:centr:Satellite	-2.09626	1.49018	17.5993	2.72695e-05	0.00399456	SST1:centr:Satellite	-1*N2P
FBXL19-AS1	2.66927	0.111554	17.5275	2.83187e-05	0.00411659	FBXL19-AS1	-1*N2P
LINC01023	-1.95202	-0.181942	17.5108	2.85674e-05	0.00412128	LINC01023	-1*N2P
TPSD1	-3.38295	-2.29111	17.2153	3.33735e-05	0.00477844	TPSD1	-1*N2P
ACOT4	-2.41185	1.11061	17.1608	3.43457e-05	0.00488094	ACOT4	-1*N2P
NR1I2	-2.59618	0.554067	17.1446	3.46393e-05	0.00488619	NR1I2	-1*N2P
BCL2L10	-2.299	-0.103698	17.0885	3.56778e-05	0.00499568	BCL2L10	-1*N2P
PIM1	-1.33229	6.44828	17.0584	3.62478e-05	0.00503845	PIM1	-1*N2P
MAGEH1	-2.2338	2.78115	17.0222	3.69445e-05	0.00509808	MAGEH1	-1*N2P
STAG3	-1.76257	2.93618	16.7712	4.21695e-05	0.00577723	STAG3	-1*N2P
SRF	-0.971647	7.19264	16.7281	4.31372e-05	0.00586758	SRF	-1*N2P
LINC00689	-6.65746	-2.83737	16.6161	4.57597e-05	0.00618016	LINC00689	-1*N2P
DNMT3L	-6.93235	7.56564	16.5149	4.82699e-05	0.00643042	DNMT3L	-1*N2P
L3MBTL1	-2.70325	1.93422	16.5142	4.82881e-05	0.00643042	L3MBTL1	-1*N2P
TMEM173	2.77601	4.25446	16.4672	4.94984e-05	0.00654582	TMEM173	-1*N2P
ERCC-00154	3.61684	-1.25734	16.3666	5.2197e-05	0.00682019	ERCC-00154	-1*N2P
ATF3	-1.71754	4.6969	16.3513	5.26188e-05	0.00682019	ATF3	-1*N2P
IPCEF1	2.41289	-0.411657	16.3476	5.27223e-05	0.00682019	IPCEF1	-1*N2P
ERCC-00136	1.9002	5.42994	16.3375	5.30057e-05	0.00682019	ERCC-00136	-1*N2P
PRSS3	-3.75625	-2.10866	16.2978	5.41256e-05	0.00691754	PRSS3	-1*N2P
COL3A1	-2.01748	10.8678	16.1956	5.71269e-05	0.00725246	COL3A1	-1*N2P
SH2D3C	-1.91878	2.44742	16.0717	6.09879e-05	0.00769134	SH2D3C	-1*N2P
COL10A1	-5.66957	4.4142	15.8804	6.74739e-05	0.00845333	COL10A1	-1*N2P
RHOB	-2.07781	7.0414	15.5302	8.11976e-05	0.0101062	RHOB	-1*N2P
ENGASE	-1.21906	4.31011	15.4761	8.35569e-05	0.0103323	ENGASE	-1*N2P
LOC642236	-2.72434	-0.432264	15.4032	8.68396e-05	0.0106689	LOC642236	-1*N2P
MAP1LC3A	-1.67016	3.30911	15.3273	9.04004e-05	0.0110352	MAP1LC3A	-1*N2P
DPEP3	1.37136	2.47644	15.2439	9.44836e-05	0.011416	DPEP3	-1*N2P
BRAT1	-0.879303	6.32992	15.2355	9.49003e-05	0.011416	BRAT1	-1*N2P
ZNF439	-1.88873	1.51068	15.2272	9.53181e-05	0.011416	ZNF439	-1*N2P
CCDC36	-5.90605	-2.35164	15.2105	9.61687e-05	0.011443	CCDC36	-1*N2P
EDN2	-4.97911	-2.53928	15.1992	9.67456e-05	0.011443	EDN2	-1*N2P
NOX3	-3.14813	-2.56473	15.1351	0.000100083	0.0117647	NOX3	-1*N2P
FLNC	-2.07396	6.92023	14.9255	0.000111843	0.0130664	FLNC	-1*N2P
CLCF1	-2.3647	1.87454	14.8918	0.000113857	0.0131479	CLCF1	-1*N2P
C17orf107	-1.74394	2.63329	14.8907	0.000113921	0.0131479	C17orf107	-1*N2P
MALAT1	-1.38578	5.92182	14.7921	0.000120036	0.0137702	MALAT1	-1*N2P
TRIM60	-5.9044	3.12369	14.7376	0.000123557	0.0140892	TRIM60	-1*N2P
SNRPN	-0.991229	9.2129	14.6933	0.000126495	0.0143384	SNRPN	-1*N2P
MIR637	-2.37664	-0.2458	14.5732	0.000134819	0.0151914	MIR637	-1*N2P
ULBP1	-1.88367	2.51597	14.54	0.000137216	0.0153706	ULBP1	-1*N2P
DCLK2	-2.43115	3.23411	14.4881	0.000141046	0.0156784	DCLK2	-1*N2P
FAM132A	-2.23842	1.55053	14.4806	0.00014161	0.0156784	FAM132A	-1*N2P
SLC6A20	3.99919	-0.855795	14.3808	0.000149319	0.0164363	SLC6A20	-1*N2P
SNURF	-0.978741	9.15509	14.3573	0.000151193	0.0165263	SNURF	-1*N2P
RGS3	-1.35243	5.42337	14.3489	0.000151872	0.0165263	RGS3	-1*N2P
MYL7	-2.38129	0.644714	14.2782	0.000157682	0.0170611	MYL7	-1*N2P
FAR2P1	-2.55344	0.399291	14.1963	0.000164694	0.0177191	FAR2P1	-1*N2P
MKRN3	-6.77648	-0.070326	14.1174	0.000171744	0.0183737	MKRN3	-1*N2P
ERCC-00003	-1.24235	6.71752	14.0265	0.000180255	0.0190856	ERCC-00003	-1*N2P
SCNN1B	6.32036	-0.702247	14.0249	0.000180403	0.0190856	SCNN1B	-1*N2P
PCDHA11	-2.03503	0.687296	14.0074	0.000182088	0.0191575	PCDHA11	-1*N2P
AluYa5:Alu:SINE	-1.07838	5.41945	13.9946	0.000183333	0.0191825	AluYa5:Alu:SINE	-1*N2P
KHDC3L	-2.89126	4.68162	13.9655	0.000186195	0.0193754	KHDC3L	-1*N2P
LENG8	-1.01419	5.99571	13.9266	0.000190091	0.0196232	LENG8	-1*N2P
SPATA22	-4.72025	0.597757	13.9212	0.000190637	0.0196232	SPATA22	-1*N2P
ANKRD30BL	-6.51854	-2.49664	13.8785	0.00019502	0.0199665	ANKRD30BL	-1*N2P
LINC00999	-2.4703	0.555096	13.8392	0.000199139	0.0202792	LINC00999	-1*N2P
ACTG2	-1.85646	4.76492	13.7884	0.000204597	0.0207242	ACTG2	-1*N2P
RNF17	-8.60772	1.9887	13.7716	0.000206434	0.0207996	RNF17	-1*N2P
BHLHA9	-3.54614	-1.77539	13.6745	0.000217386	0.0217878	BHLHA9	-1*N2P
LTB	-3.8734	-0.848254	13.5947	0.000226824	0.0226147	LTB	-1*N2P
PLSCR2	-3.37153	-2.54132	13.5356	0.000234081	0.0231801	PLSCR2	-1*N2P
OSBPL7	-1.3776	2.44012	13.5288	0.000234929	0.0231801	OSBPL7	-1*N2P
KCNA1	-3.50015	-2.16738	13.4874	0.000240166	0.0235747	KCNA1	-1*N2P
SPON2	-1.76204	3.95383	13.3088	0.000264167	0.0257976	SPON2	-1*N2P
IL11	-2.25192	2.78019	13.2876	0.000267165	0.0259572	IL11	-1*N2P
ZFP57	-2.46784	3.36414	13.2496	0.000272636	0.0262726	ZFP57	-1*N2P
CYR61	-2.49422	8.46754	13.2434	0.000273544	0.0262726	CYR61	-1*N2P
MAPK8IP2	2.29127	2.17232	13.2365	0.000274549	0.0262726	MAPK8IP2	-1*N2P
MIR646HG	-5.79398	-1.39815	13.1783	0.000283212	0.026966	MIR646HG	-1*N2P
BTNL9	3.55228	-1.28888	13.1591	0.00028612	0.0271074	BTNL9	-1*N2P
LINC00475	-5.79215	-2.77458	13.0579	0.000302006	0.0284708	LINC00475	-1*N2P
NPPB	-3.84246	0.315419	13.0031	0.000310977	0.0291657	NPPB	-1*N2P
AluYa8:Alu:SINE	-1.7074	1.91738	12.9943	0.00031244	0.0291657	AluYa8:Alu:SINE	-1*N2P
NMRK2	-1.19871	5.52514	12.9311	0.000323165	0.0299099	NMRK2	-1*N2P
SLC25A25	-1.045	4.50232	12.9289	0.000323554	0.0299099	SLC25A25	-1*N2P
HIST1H2BO	4.03851	-2.39185	12.9112	0.000326622	0.0299252	HIST1H2BO	-1*N2P
TEKT4P2	-6.28471	0.713097	12.9098	0.000326863	0.0299252	TEKT4P2	-1*N2P
PTRF	-1.11136	8.93603	12.8941	0.000329615	0.0300328	PTRF	-1*N2P
ERCC-00108	1.64025	6.23229	12.8848	0.000331265	0.0300394	ERCC-00108	-1*N2P
ERCC-00095	1.79451	1.67998	12.8377	0.000339703	0.0306586	ERCC-00095	-1*N2P
SGK2	-5.37372	-0.767971	12.8203	0.000342886	0.0307999	SGK2	-1*N2P
ULBP2	-5.53447	2.06591	12.8021	0.000346225	0.0309538	ULBP2	-1*N2P
HSPA2	-1.53221	5.16906	12.6897	0.000367676	0.032718	HSPA2	-1*N2P
KCNQ1OT1	-1.53682	1.88548	12.6804	0.000369514	0.0327286	KCNQ1OT1	-1*N2P
AACSP1	3.89233	-2.42588	12.5881	0.000388216	0.0342259	AACSP1	-1*N2P
ANP32C	-3.92067	-2.22966	12.5488	0.000396455	0.0347912	ANP32C	-1*N2P
UTF1	-1.42211	5.43341	12.5078	0.000405255	0.0354003	UTF1	-1*N2P
MIR6758	-2.19639	-0.665346	12.4364	0.000421036	0.0366109	MIR6758	-1*N2P
TNFRSF12A	-0.910522	7.30316	12.3551	0.000439788	0.0380676	TNFRSF12A	-1*N2P
SAMD4A	-2.11812	4.56606	12.3135	0.000449683	0.038748	SAMD4A	-1*N2P
INPP5F	-0.843998	7.62481	12.2638	0.000461837	0.039616	INPP5F	-1*N2P
TFRC	1.36078	6.89957	12.1959	0.000478949	0.0408997	TFRC	-1*N2P
INHBA	-2.88114	5.69071	12.1706	0.000485492	0.0412734	INHBA	-1*N2P
ERCC-00059	-1.7595	0.894747	12.0857	0.000508111	0.0430042	ERCC-00059	-1*N2P
HIVEP3	-1.94253	1.67312	12.0638	0.000514112	0.0433196	HIVEP3	-1*N2P
C1GALT1C1L	-2.51925	-1.83282	12.022	0.000525768	0.0439098	C1GALT1C1L	-1*N2P
SQSTM1	-0.838381	7.35906	12.0205	0.00052619	0.0439098	SQSTM1	-1*N2P
ZC3H12A	-0.990635	3.68288	12.014	0.000528034	0.0439098	ZC3H12A	-1*N2P
LYNX1	-6.12366	1.47167	11.9943	0.000533649	0.0441838	LYNX1	-1*N2P
ROPN1L	5.9014	-2.74797	11.9748	0.000539245	0.0444538	ROPN1L	-1*N2P
LOC646214	-2.15832	-1.38426	11.9465	0.000547491	0.0449391	LOC646214	-1*N2P
POSTN	1.93248	8.44506	11.9262	0.00055351	0.0452381	POSTN	-1*N2P
LRRC34	-1.27785	2.22319	11.9027	0.000560535	0.0456165	LRRC34	-1*N2P
OLIG3	6.04278	1.72189	11.8467	0.000577633	0.0468079	OLIG3	-1*N2P
KIAA1161	1.27456	3.76962	11.8277	0.000583569	0.0470752	KIAA1161	-1*N2P
AluYf4:Alu:SINE	-1.13044	4.18179	11.813	0.000588189	0.0470752	AluYf4:Alu:SINE	-1*N2P
GFI1	3.9133	-2.31587	11.8125	0.000588348	0.0470752	GFI1	-1*N2P
ZNF541	-6.10809	-2.78881	11.7491	0.000608735	0.0483783	ZNF541	-1*N2P
LTR81B:Gypsy:LTR	2.29464	0.226846	11.7461	0.000609714	0.0483783	LTR81B:Gypsy:LTR	-1*N2P
DUSP10	-1.7571	1.8979	11.7132	0.000620591	0.0488738	DUSP10	-1*N2P
LINC01410	-5.38692	-2.39901	11.7051	0.000623276	0.0488738	LINC01410	-1*N2P
ARGLU1	-0.880039	6.38732	11.704	0.000623659	0.0488738	ARGLU1	-1*N2P
TF	-2.4673	-1.03136	11.664	0.000637201	0.0497111	TF	-1*N2P
HES4	-2.84265	2.6086	11.6571	0.000639565	0.0497111	HES4	-1*N2P
HIST1H3C	-6.10664	-2.28921	11.6317	0.000648366	0.0501904	HIST1H3C	-1*N2P
LOC100134868	-1.83833	-0.763886	11.6192	0.00065274	0.0503244	LOC100134868	-1*N2P
DVL1	-0.811144	6.55637	11.5179	0.000689302	0.0529289	DVL1	-1*N2P
POMT1	-1.05632	4.36607	11.4937	0.000698343	0.0534078	POMT1	-1*N2P
CCDC177	2.14628	1.47903	11.4744	0.000705632	0.0536877	CCDC177	-1*N2P
LINC00669	-2.06622	1.46211	11.463	0.000709944	0.0536877	LINC00669	-1*N2P
NLGN4X	0.82118	6.40994	11.4608	0.000710783	0.0536877	NLGN4X	-1*N2P
GPR25	-4.60301	-2.57466	11.4543	0.00071328	0.0536877	GPR25	-1*N2P
THBS1	-2.19436	10.4403	11.4041	0.000732838	0.0548857	THBS1	-1*N2P
MIR21	-3.47288	-2.97138	11.3956	0.000736186	0.0548857	MIR21	-1*N2P
LOC339975	-5.79036	-2.15299	11.3914	0.000737843	0.0548857	LOC339975	-1*N2P
PPP1R15A	-1.01603	5.69645	11.3826	0.00074135	0.054932	PPP1R15A	-1*N2P
MIR4435-2HG	-2.02664	3.11116	11.3332	0.000761331	0.0561939	MIR4435-2HG	-1*N2P
LINC01480	-3.71889	-2.49808	11.2935	0.000777804	0.0570211	LINC01480	-1*N2P
MAGEL2	-1.28792	3.76297	11.2917	0.000778527	0.0570211	MAGEL2	-1*N2P
CSF1R	-3.70515	-0.865164	11.2609	0.000791548	0.0575383	CSF1R	-1*N2P
DPF3	-3.56395	0.470042	11.2542	0.000794448	0.0575383	DPF3	-1*N2P
ALPPL2	-3.54489	7.6183	11.2469	0.000797568	0.0575383	ALPPL2	-1*N2P
AIP	-1.09007	5.24374	11.2446	0.000798538	0.0575383	AIP	-1*N2P
LTR14C:ERVK:LTR	2.26132	-0.925638	11.2396	0.000800695	0.0575383	LTR14C:ERVK:LTR	-1*N2P
SELM	-0.905739	5.64912	11.1988	0.000818512	0.0585974	SELM	-1*N2P
MIR155HG	-5.3864	-2.30735	11.1745	0.000829299	0.0591474	MIR155HG	-1*N2P
LGALS1	-1.20079	9.02025	11.1307	0.000849098	0.0603335	LGALS1	-1*N2P
MTO1	-0.904307	4.3473	11.1118	0.000857819	0.0607266	MTO1	-1*N2P
UPRT	1.10995	3.70837	11.0691	0.000877766	0.0615539	UPRT	-1*N2P
APOBEC3B-AS1	-2.35739	-2.12039	11.0677	0.000878465	0.0615539	APOBEC3B-AS1	-1*N2P
FAM66B	-3.055	-1.52888	11.061	0.000881612	0.0615539	FAM66B	-1*N2P
ANKRD45	1.78051	1.01824	11.0593	0.000882435	0.0615539	ANKRD45	-1*N2P
ERCC-00165	-1.59557	2.86569	11.0322	0.000895451	0.0622339	ERCC-00165	-1*N2P
SLFN5	1.30627	4.03231	11.0235	0.000899618	0.0622961	SLFN5	-1*N2P
RPS14P3	-1.39138	2.69698	10.9959	0.000913119	0.0630019	RPS14P3	-1*N2P
ERCC-00004	1.72731	7.97052	10.9876	0.000917251	0.0630585	ERCC-00004	-1*N2P
CNN1	-1.64966	4.95615	10.9785	0.000921737	0.063139	CNN1	-1*N2P
MIR548AR	-7.19141	-2.10015	10.9545	0.000933776	0.0637344	MIR548AR	-1*N2P
ERCC-00043	-1.17925	5.26987	10.9385	0.000941873	0.0640574	ERCC-00043	-1*N2P
IRX6	5.42365	-0.673827	10.9106	0.000956172	0.0647985	IRX6	-1*N2P
ZC3HAV1	1.11325	5.49529	10.8798	0.000972192	0.0656505	ZC3HAV1	-1*N2P
ZFP36	-1.11011	3.24696	10.8307	0.000998283	0.0671742	ZFP36	-1*N2P
NPTX1	2.47895	2.77551	10.7882	0.00102151	0.0684949	NPTX1	-1*N2P
TMEM259	-0.750354	7.21567	10.7744	0.00102915	0.0687655	TMEM259	-1*N2P
MIB2	-0.787296	5.19017	10.7606	0.00103683	0.0690359	MIB2	-1*N2P
MMP24	-1.15688	4.90955	10.7207	0.00105943	0.0702949	MMP24	-1*N2P
LOC644936	-2.08607	-0.241962	10.7038	0.00106913	0.0706746	LOC644936	-1*N2P
RWDD2B	-3.82721	0.180365	10.6979	0.00107257	0.0706746	RWDD2B	-1*N2P
RBM24	-1.67764	2.67933	10.6559	0.0010972	0.0720485	RBM24	-1*N2P
PCDHGA11	-1.70083	1.39015	10.6423	0.00110531	0.0723311	PCDHGA11	-1*N2P
PRRT2	-1.34658	3.23467	10.6176	0.00112018	0.0730537	PRRT2	-1*N2P
ERCC-00062	2.00054	1.36193	10.5435	0.00116599	0.0757817	ERCC-00062	-1*N2P
CEP162	1.1448	3.06276	10.5194	0.0011813	0.0765153	CEP162	-1*N2P
FADS3	-0.822263	5.47178	10.4893	0.00120069	0.077297	FADS3	-1*N2P
SLC32A1	-1.94298	-0.677245	10.4881	0.00120149	0.077297	SLC32A1	-1*N2P
FSIP1	2.33511	-0.720109	10.4556	0.00122277	0.0782391	FSIP1	-1*N2P
GYG2P1	-5.44582	-1.79395	10.4532	0.00122435	0.0782391	GYG2P1	-1*N2P
DCDC2	-1.7847	-0.353657	10.4387	0.00123404	0.0782862	DCDC2	-1*N2P
PDLIM7	-0.804648	6.92413	10.4338	0.0012373	0.0782862	PDLIM7	-1*N2P
DPY19L2P1	5.71522	-1.53578	10.4336	0.00123742	0.0782862	DPY19L2P1	-1*N2P
ELFN1	-1.48188	3.99175	10.4219	0.00124531	0.0785247	ELFN1	-1*N2P
ERCC-00002	-1.35519	11.0968	10.4103	0.00125312	0.0787563	ERCC-00002	-1*N2P
RASAL3	2.08948	-1.92694	10.3966	0.00126246	0.0790821	RASAL3	-1*N2P
CCDC144NL-AS1	2.94042	2.83073	10.3696	0.00128108	0.0799853	CCDC144NL-AS1	-1*N2P
C10orf10	-1.55636	1.65166	10.3593	0.00128822	0.0801686	C10orf10	-1*N2P
PCDHGA10	1.03382	4.42227	10.3291	0.00130951	0.081126	PCDHGA10	-1*N2P
BRSK1	-0.996193	4.5341	10.3254	0.00131213	0.081126	BRSK1	-1*N2P
HERC2P3	-1.87709	1.91099	10.2582	0.00136076	0.0838605	HERC2P3	-1*N2P
YIPF2	-0.78529	5.95356	10.2511	0.00136604	0.0839146	YIPF2	-1*N2P
PHF1	-0.817958	5.57935	10.2175	0.00139117	0.0848999	PHF1	-1*N2P
ARFGAP1	-0.778262	7.01634	10.216	0.00139228	0.0848999	ARFGAP1	-1*N2P
EGR4	-3.13691	-2.84863	10.2113	0.00139585	0.0848999	EGR4	-1*N2P
HCN4	-1.17857	4.1191	10.2059	0.00139991	0.0848999	HCN4	-1*N2P
SPEG	-0.805096	5.40569	10.1962	0.00140727	0.0850751	SPEG	-1*N2P
MAGEE2	-6.51594	-3.02583	10.1875	0.00141397	0.0852096	MAGEE2	-1*N2P
MER74C:ERVL:LTR	-1.20622	1.29963	10.1402	0.00145067	0.0868289	MER74C:ERVL:LTR	-1*N2P
KLHL34	-4.15535	-1.65801	10.1377	0.00145271	0.0868289	KLHL34	-1*N2P
LRRC17	2.36475	4.20011	10.1354	0.00145452	0.0868289	LRRC17	-1*N2P
GDF15	-3.91359	5.43333	10.1163	0.0014696	0.0874552	GDF15	-1*N2P
JPH2	-1.56962	1.49896	10.0964	0.00148563	0.0881334	JPH2	-1*N2P
FOXA1	5.35397	-1.33786	10.0834	0.00149614	0.0884816	FOXA1	-1*N2P
LOC641746	-1.88235	-0.942506	10.0679	0.00150877	0.0889522	LOC641746	-1*N2P
IL32	-1.81584	3.54275	10.0428	0.00152945	0.0898603	IL32	-1*N2P
BCAR1	-0.758799	7.17803	10.0378	0.00153361	0.0898603	BCAR1	-1*N2P
FAM101B	-0.744649	6.43485	10.0026	0.00156315	0.0911497	FAM101B	-1*N2P
OLAH	-5.03306	2.63058	10.0002	0.00156519	0.0911497	OLAH	-1*N2P
LINC01529	-3.01104	-2.89868	9.98664	0.0015768	0.0915459	LINC01529	-1*N2P
LOC100287036	5.45014	-2.47765	9.95949	0.00160023	0.0924793	LOC100287036	-1*N2P
CCR8	-5.03303	2.18285	9.95415	0.00160487	0.0924793	CCR8	-1*N2P
ADGRE2	1.31914	1.54538	9.9512	0.00160745	0.0924793	ADGRE2	-1*N2P
LINC-PINT	-1.89782	1.08088	9.91704	0.00163756	0.0939276	LINC-PINT	-1*N2P
MSTB:ERVL-MaLR:LTR	0.870501	5.00501	9.87761	0.00167302	0.0955572	MSTB:ERVL-MaLR:LTR	-1*N2P
LOC100132077	-3.17824	-0.915713	9.87433	0.001676	0.0955572	LOC100132077	-1*N2P
HS3ST6	-5.22096	-2.05016	9.8661	0.00168352	0.0956265	HS3ST6	-1*N2P
TM4SF18	1.53309	1.13987	9.85247	0.00169604	0.0956265	TM4SF18	-1*N2P
SIRT2	-1.13979	4.56634	9.85214	0.00169634	0.0956265	SIRT2	-1*N2P
LOC102724957	3.47144	-2.95821	9.84788	0.00170028	0.0956265	LOC102724957	-1*N2P
HIST1H2AM	2.44094	-0.0851551	9.84566	0.00170232	0.0956265	HIST1H2AM	-1*N2P
PITX2	3.29266	3.49701	9.8337	0.00171343	0.0957398	PITX2	-1*N2P
LINC00428	1.11714	3.84052	9.82855	0.00171824	0.0957398	LINC00428	-1*N2P
COTL1	-0.769249	7.73056	9.82728	0.00171942	0.0957398	COTL1	-1*N2P
ANKRD9	-0.901041	4.83441	9.7934	0.00175139	0.0972051	ANKRD9	-1*N2P
ERCC-00028	2.37634	-1.08008	9.78383	0.00176053	0.0972051	ERCC-00028	-1*N2P
ERCC-00092	1.51887	4.06815	9.78328	0.00176105	0.0972051	ERCC-00092	-1*N2P
AP3B1	0.806974	6.2447	9.77389	0.00177008	0.0974209	AP3B1	-1*N2P
CHTF18	-1.07537	5.85946	9.76161	0.00178194	0.097791	CHTF18	-1*N2P
TMEM74B	-1.86782	2.3964	9.75437	0.00178896	0.0978944	TMEM74B	-1*N2P
AKAP1	0.763469	6.74656	9.73756	0.0018054	0.0985108	AKAP1	-1*N2P
HERV30-int:ERV1:LTR	3.94414	-2.30423	9.7105	0.00183219	0.099579	HERV30-int:ERV1:LTR	-1*N2P
PALLD	-0.973189	7.33548	9.70724	0.00183544	0.099579	PALLD	-1*N2P
RBBP8NL	2.3999	0.108306	9.67986	0.00186299	0.100732	RBBP8NL	-1*N2P
KCNK10	1.66982	-0.370004	9.67565	0.00186726	0.100732	KCNK10	-1*N2P
ERCC-00144	1.95878	0.567172	9.66881	0.00187423	0.100822	ERCC-00144	-1*N2P
NRG1	-1.01184	4.92941	9.64589	0.00189776	0.1018	NRG1	-1*N2P
ACOT2	-1.89382	0.517323	9.63731	0.00190664	0.101989	ACOT2	-1*N2P
APOL6	3.66078	0.771208	9.59246	0.00195379	0.104218	APOL6	-1*N2P
ZYX	-0.710504	8.57391	9.55531	0.00199372	0.106052	ZYX	-1*N2P
LOC101928034	-5.03367	-2.46816	9.54991	0.0019996	0.106068	LOC101928034	-1*N2P
NTNG1	-1.41477	0.992888	9.5281	0.00202349	0.107037	NTNG1	-1*N2P
LOC100128568	-2.2465	-2.34256	9.52158	0.0020307	0.107121	LOC100128568	-1*N2P
ZNF596	1.75691	0.712753	9.51509	0.00203789	0.107203	ZNF596	-1*N2P
LOC101927765	-1.44581	-0.249559	9.49466	0.00206071	0.108105	LOC101927765	-1*N2P
LHX8	1.71476	-1.16003	9.46418	0.00209523	0.109614	LHX8	-1*N2P
ISG15	-1.13	4.68539	9.45866	0.00210154	0.109643	ISG15	-1*N2P
GUSBP5	-2.96122	-1.0197	9.45145	0.00210982	0.109774	GUSBP5	-1*N2P
LOC100507537	-2.63957	-3.00724	9.38697	0.00218533	0.113393	LOC100507537	-1*N2P
LINC00678	1.08153	5.98031	9.36567	0.00221087	0.114399	LINC00678	-1*N2P
ACTG1P20	-1.62622	1.08798	9.3574	0.00222087	0.114399	ACTG1P20	-1*N2P
LINC00884	-2.20744	-0.525574	9.35541	0.00222328	0.114399	LINC00884	-1*N2P
ERCC-00022	-1.3495	4.92191	9.35091	0.00222875	0.114399	ERCC-00022	-1*N2P
MSRB3	-1.27316	4.51648	9.32864	0.002256	0.115398	MSRB3	-1*N2P
SST	-5.39005	-1.48213	9.32512	0.00226034	0.115398	SST	-1*N2P
MER67D:ERV1:LTR	2.31126	3.28054	9.29682	0.00229552	0.116881	MER67D:ERV1:LTR	-1*N2P
GCNT4	-2.27539	0.921116	9.27565	0.00232221	0.117745	GCNT4	-1*N2P
KLKB1	1.62047	1.64908	9.27008	0.00232928	0.117745	KLKB1	-1*N2P
DNAJB5	-0.724749	5.84096	9.26869	0.00233104	0.117745	DNAJB5	-1*N2P
PAX8-AS1	-2.87949	2.05001	9.25679	0.00234624	0.118199	PAX8-AS1	-1*N2P
WNT10B	-1.92282	1.76857	9.23147	0.0023789	0.119225	WNT10B	-1*N2P
EFCC1	2.01061	-1.43267	9.2313	0.00237912	0.119225	EFCC1	-1*N2P
RSPH14	-2.56509	-2.38919	9.21171	0.00240472	0.12011	RSPH14	-1*N2P
DHRS2	2.10871	1.05649	9.20815	0.0024094	0.12011	DHRS2	-1*N2P
NR4A1	-0.876022	4.26819	9.18806	0.00243599	0.121119	NR4A1	-1*N2P
KCNK4	-5.03411	-2.25398	9.16567	0.00246598	0.122291	KCNK4	-1*N2P
PKI55	2.53274	2.99412	9.14946	0.00248791	0.123058	PKI55	-1*N2P
TMCC2	-0.946107	3.73688	9.1263	0.00251961	0.124303	TMCC2	-1*N2P
RHBDL1	-1.22899	1.64891	9.12027	0.00252792	0.124391	RHBDL1	-1*N2P
NUTM2F	3.02824	-2.20724	9.07738	0.00258791	0.127014	NUTM2F	-1*N2P
CCBL1	-1.01313	4.51768	9.06985	0.00259858	0.127181	CCBL1	-1*N2P
GATA5	-2.86984	0.232264	9.06557	0.00260467	0.127181	GATA5	-1*N2P
RASSF1	-0.892611	4.13661	9.04137	0.00263938	0.128371	RASSF1	-1*N2P
CENPF	0.693269	7.61257	9.03919	0.00264252	0.128371	CENPF	-1*N2P
PTGER1	-2.38887	-1.36347	9.02617	0.00266142	0.12896	PTGER1	-1*N2P
TCEAL6	-2.89186	-2.13242	9.00642	0.00269033	0.130026	TCEAL6	-1*N2P
ZNF292	0.804851	4.98003	9.00185	0.00269707	0.130026	ZNF292	-1*N2P
PHTF1	1.11285	4.29116	8.98602	0.00272052	0.13051	PHTF1	-1*N2P
RMND1	0.754797	5.26479	8.98583	0.00272082	0.13051	RMND1	-1*N2P
MPO	-2.09585	-2.30091	8.96249	0.00275579	0.131856	MPO	-1*N2P
SERTAD4-AS1	-2.78701	1.76142	8.95732	0.00276359	0.131898	SERTAD4-AS1	-1*N2P
TRDN	1.52687	2.91215	8.93156	0.00280286	0.133437	TRDN	-1*N2P
BMP6	-1.12499	1.37025	8.92422	0.00281413	0.133619	BMP6	-1*N2P
SLC17A9	-0.832655	4.1178	8.91663	0.00282585	0.133619	SLC17A9	-1*N2P
MIR3687-2	-3.34319	0.446517	8.91541	0.00282774	0.133619	MIR3687-2	-1*N2P
WEE1	-0.978199	6.56343	8.90246	0.00284787	0.134237	WEE1	-1*N2P
CREB5	-2.64859	1.70478	8.89054	0.00286652	0.134565	CREB5	-1*N2P
SPESP1	-5.78986	-1.08305	8.88899	0.00286895	0.134565	SPESP1	-1*N2P
FBXL8	-4.82	0.138791	8.88256	0.00287907	0.134708	FBXL8	-1*N2P
NAT9	-0.854734	5.39278	8.87213	0.00289556	0.135131	NAT9	-1*N2P
U2SURP	0.989544	6.78789	8.86789	0.0029023	0.135131	U2SURP	-1*N2P
MEF2B	-1.11213	1.38309	8.85858	0.00291714	0.135491	MEF2B	-1*N2P
KRBOX1	-5.44518	-1.98002	8.84677	0.00293609	0.136039	KRBOX1	-1*N2P
EIF5	1.57566	7.65079	8.79519	0.00302026	0.139599	EIF5	-1*N2P
TBCK	0.876161	4.23077	8.79	0.00302887	0.139658	TBCK	-1*N2P
RB1	0.787265	4.18388	8.78052	0.00304464	0.140046	RB1	-1*N2P
SAP25	-1.27966	2.48571	8.76519	0.00307035	0.140888	SAP25	-1*N2P
KIFC2	-0.88205	3.98418	8.7188	0.00314945	0.14417	KIFC2	-1*N2P
LOC645166	-1.70233	2.65815	8.71043	0.00316395	0.144487	LOC645166	-1*N2P
ERCC-00131	1.58075	3.16076	8.69568	0.00318964	0.144659	ERCC-00131	-1*N2P
APLNR	1.38162	0.521683	8.693	0.00319435	0.144659	APLNR	-1*N2P
GTSF1	2.60697	-0.808371	8.69225	0.00319565	0.144659	GTSF1	-1*N2P
MIR3687-1	-3.27771	0.409711	8.69086	0.0031981	0.144659	MIR3687-1	-1*N2P
AKR1B10	-4.8189	-1.86164	8.6816	0.00321438	0.145051	AKR1B10	-1*N2P
THCAT158	-2.31289	-2.84249	8.65713	0.00325784	0.146473	THCAT158	-1*N2P
STX1A	-1.25087	3.31091	8.65521	0.00326128	0.146473	STX1A	-1*N2P
PIWIL1	-5.21944	-2.7229	8.64961	0.00327132	0.146578	PIWIL1	-1*N2P
ETS1	0.817001	5.8805	8.64377	0.00328182	0.146703	ETS1	-1*N2P
MCAM	-1.08268	6.04751	8.62271	0.00331997	0.148062	MCAM	-1*N2P
MAEL	-3.58491	3.5032	8.61111	0.00334119	0.148434	MAEL	-1*N2P
AluYc5:Alu:SINE	-4.81973	-2.33792	8.60963	0.00334391	0.148434	AluYc5:Alu:SINE	-1*N2P
ATG16L2	-1.27109	2.46953	8.60481	0.00335276	0.14848	ATG16L2	-1*N2P
FAM26E	3.64818	3.1376	8.58226	0.00339455	0.149816	FAM26E	-1*N2P
CHMP1A	0.843038	6.07044	8.5744	0.00340921	0.149816	CHMP1A	-1*N2P
PTPRVP	-3.03064	-2.28414	8.57287	0.0034121	0.149816	PTPRVP	-1*N2P
CTSZ	-0.738501	5.80033	8.57164	0.0034144	0.149816	CTSZ	-1*N2P
CEBPD	-1.26849	3.19917	8.55981	0.00343665	0.150446	CEBPD	-1*N2P
RARRES3	3.61269	-1.86761	8.53533	0.00348319	0.151821	RARRES3	-1*N2P
PIK3C3	0.713764	4.87793	8.5349	0.003484	0.151821	PIK3C3	-1*N2P
HNF4A	-4.81794	0.851011	8.51834	0.00351584	0.152859	HNF4A	-1*N2P
C4orf48	-0.876754	4.19915	8.51343	0.00352535	0.152923	C4orf48	-1*N2P
SH2D3A	-1.1058	4.6269	8.50869	0.00353455	0.152974	SH2D3A	-1*N2P
CXorf67	-2.61492	-2.46449	8.50153	0.00354848	0.153228	CXorf67	-1*N2P
FAM221A	-1.03095	3.55201	8.47401	0.00360256	0.155211	FAM221A	-1*N2P
DPP9-AS1	-2.30014	-1.49028	8.46221	0.003626	0.155624	DPP9-AS1	-1*N2P
L1PB:L1:LINE	-1.03027	3.87361	8.46098	0.00362847	0.155624	L1PB:L1:LINE	-1*N2P
PER3	-1.13005	3.44324	8.43829	0.00367401	0.157223	PER3	-1*N2P
MYH7B	-1.62174	2.3183	8.42252	0.00370601	0.158237	MYH7B	-1*N2P
KLHL17	-1.14978	4.79615	8.41764	0.00371598	0.158307	KLHL17	-1*N2P
NUAK2	-1.54981	4.21696	8.38487	0.00378357	0.160753	NUAK2	-1*N2P
SLC25A47	-4.81832	-2.74286	8.37844	0.00379698	0.160753	SLC25A47	-1*N2P
ERCC-00079	-1.47771	3.4747	8.37761	0.00379872	0.160753	ERCC-00079	-1*N2P
LINC00535	-3.33431	-2.67422	8.35164	0.0038534	0.162706	LINC00535	-1*N2P
TFE3	-0.65401	6.77512	8.3412	0.0038756	0.163281	TFE3	-1*N2P
CTU1	-0.956773	3.13363	8.33432	0.0038903	0.163539	CTU1	-1*N2P
MPL	2.29991	-1.8898	8.32842	0.00390296	0.163709	MPL	-1*N2P
TCIRG1	-0.980605	4.90217	8.32393	0.00391262	0.163754	TCIRG1	-1*N2P
RAB36	1.24236	1.5368	8.30581	0.00395185	0.164839	RAB36	-1*N2P
ZNF280A	3.17811	-1.5014	8.30354	0.00395679	0.164839	ZNF280A	-1*N2P
ZNF480	1.25453	4.72791	8.3	0.00396451	0.164839	ZNF480	-1*N2P
MIR124-2HG	2.29694	-0.0523204	8.2842	0.00399916	0.165917	MIR124-2HG	-1*N2P
NUPR1	-1.95645	4.41584	8.26277	0.00404662	0.167185	NUPR1	-1*N2P
TRIP11	0.787905	4.76958	8.26142	0.00404965	0.167185	TRIP11	-1*N2P
LURAP1L	-2.46426	0.981901	8.25636	0.00406094	0.167185	LURAP1L	-1*N2P
MT1L	-3.19664	3.11435	8.25462	0.00406483	0.167185	MT1L	-1*N2P
ZSCAN4	-4.81772	-1.27943	8.24564	0.00408501	0.167653	ZSCAN4	-1*N2P
GRB7	-0.970023	5.42813	8.22414	0.00413368	0.169285	GRB7	-1*N2P
ECHDC3	-1.16096	4.37465	8.21983	0.0041435	0.169323	ECHDC3	-1*N2P
PROM1	0.788203	6.31847	8.20762	0.00417148	0.170102	PROM1	-1*N2P
LINC00152	-1.66376	3.32069	8.19466	0.00420138	0.170803	LINC00152	-1*N2P
LINC00632	-1.99819	-1.23706	8.19101	0.00420984	0.170803	LINC00632	-1*N2P
LOC100506368	2.74614	-2.0163	8.18854	0.00421559	0.170803	LOC100506368	-1*N2P
JSRP1	-1.81047	-2.01968	8.17391	0.00424971	0.17182	JSRP1	-1*N2P
GTF3C6	1.30745	5.66795	8.15865	0.00428562	0.172905	GTF3C6	-1*N2P
LOC101926975	1.31897	0.892001	8.1349	0.00434212	0.174814	LOC101926975	-1*N2P
IL17C	2.25776	0.523221	8.12784	0.00435907	0.174829	IL17C	-1*N2P
PFKFB4	1.34793	5.49112	8.1271	0.00436084	0.174829	PFKFB4	-1*N2P
LOC101928103	2.23153	-1.15824	8.11994	0.00437811	0.175152	LOC101928103	-1*N2P
ZNF714	-0.944659	4.74356	8.10899	0.00440462	0.175843	ZNF714	-1*N2P
CHRD	-2.42641	1.01236	8.08902	0.00445343	0.177115	CHRD	-1*N2P
FOS	-3.2994	4.57157	8.08625	0.00446024	0.177115	FOS	-1*N2P
SCUBE3	1.32153	6.39797	8.08394	0.00446593	0.177115	SCUBE3	-1*N2P
A2M-AS1	1.72157	-1.67418	8.07757	0.00448164	0.177115	A2M-AS1	-1*N2P
RCCD1	-0.798473	4.30719	8.07554	0.00448668	0.177115	RCCD1	-1*N2P
FAM182B	-3.0158	-1.73723	8.06998	0.00450045	0.177115	FAM182B	-1*N2P
GPR1	2.43293	2.70019	8.06953	0.00450158	0.177115	GPR1	-1*N2P
SETD8	-0.813781	4.91569	8.04775	0.00455602	0.178887	SETD8	-1*N2P
LOC100128076	-2.13452	0.263551	8.04048	0.00457435	0.179237	LOC100128076	-1*N2P
PIM3	-1.195	6.1273	8.0321	0.00459555	0.179445	PIM3	-1*N2P
PLVAP	-2.07017	-2.21127	8.03094	0.00459849	0.179445	PLVAP	-1*N2P
GALR3	2.04974	-1.6687	8.01985	0.00462674	0.180178	GALR3	-1*N2P
HSPA1A	-0.824726	4.08011	8.00693	0.00465987	0.180925	HSPA1A	-1*N2P
MST1L	-1.64135	1.57193	8.00138	0.00467416	0.180925	MST1L	-1*N2P
ARSB	1.13059	4.83633	8.00128	0.00467444	0.180925	ARSB	-1*N2P
PPP1R14D	-5.03694	-3.15724	7.99527	0.00468997	0.181158	PPP1R14D	-1*N2P
SLC26A10	-2.45456	-0.346811	7.97783	0.00473538	0.182542	SLC26A10	-1*N2P
METTL8	0.831067	4.70771	7.96884	0.00475895	0.182602	METTL8	-1*N2P
TPTEP1	-2.54967	4.53	7.96701	0.00476376	0.182602	TPTEP1	-1*N2P
MYLK2	2.4546	-1.62558	7.96523	0.00476844	0.182602	MYLK2	-1*N2P
MAPK15	-1.13871	1.85699	7.96264	0.00477528	0.182602	MAPK15	-1*N2P
RBM46	-2.29443	0.57033	7.9553	0.00479468	0.182976	RBM46	-1*N2P
SMYD1	4.88033	-1.4924	7.93698	0.00484346	0.184444	SMYD1	-1*N2P
FER1L5	-1.84576	-0.43833	7.9336	0.00485251	0.184444	FER1L5	-1*N2P
ACPP	2.15001	-0.852339	7.92568	0.00487381	0.184869	ACPP	-1*N2P
LOC100507006	-1.68862	1.18834	7.92223	0.00488311	0.184869	LOC100507006	-1*N2P
LINC00957	-3.07972	-2.27338	7.9106	0.00491459	0.185692	LINC00957	-1*N2P
TPPP	-1.79819	2.10919	7.90011	0.00494319	0.186402	TPPP	-1*N2P
RCN3	-0.831274	7.19433	7.88476	0.00498531	0.187619	RCN3	-1*N2P
LEO1	0.924229	5.2681	7.84535	0.00509515	0.191375	LEO1	-1*N2P
STS	1.75944	3.05482	7.83226	0.00513219	0.192386	STS	-1*N2P
BTRC	1.05499	4.92108	7.821	0.00516427	0.192504	BTRC	-1*N2P
SGK1	1.00159	5.09588	7.81915	0.00516956	0.192504	SGK1	-1*N2P
CPSF3	0.737457	6.84548	7.81671	0.00517653	0.192504	CPSF3	-1*N2P
KCNF1	-1.44618	1.25276	7.81438	0.00518322	0.192504	KCNF1	-1*N2P
EMP3	-1.17906	5.79262	7.81345	0.00518588	0.192504	EMP3	-1*N2P
EPHA2	-0.998885	6.61923	7.80586	0.0052077	0.192838	EPHA2	-1*N2P
LCP1	-1.4765	4.66911	7.80329	0.00521513	0.192838	LCP1	-1*N2P
KIAA0895L	-1.02678	4.04131	7.78098	0.0052799	0.194855	KIAA0895L	-1*N2P
PTH2	-2.66459	-2.18014	7.77366	0.00530135	0.195221	PTH2	-1*N2P
HOXB2	-4.56587	3.71879	7.77061	0.00531031	0.195221	HOXB2	-1*N2P
SLU7	0.823765	5.02128	7.7669	0.00532122	0.195245	SLU7	-1*N2P
ERCC-00019	1.60221	1.04097	7.75404	0.00535925	0.196262	ERCC-00019	-1*N2P
GALNT7	0.825842	6.24627	7.7468	0.00538078	0.196672	GALNT7	-1*N2P
HRK	-1.46282	1.69505	7.71104	0.0054884	0.199965	HRK	-1*N2P
ATHL1	-1.2801	5.29788	7.7099	0.00549186	0.199965	ATHL1	-1*N2P
IER5L	-2.56659	4.17607	7.6901	0.00555246	0.201785	IER5L	-1*N2P
PVT1	-0.859361	3.77277	7.68562	0.00556624	0.201901	PVT1	-1*N2P
PKD1P6	-0.978309	4.7418	7.6764	0.00559477	0.202218	PKD1P6	-1*N2P
ANXA3	-1.4492	5.68918	7.67573	0.00559685	0.202218	ANXA3	-1*N2P
OTOA	-1.76208	-2.06527	7.67251	0.00560684	0.202218	OTOA	-1*N2P
NODAL	0.745704	6.30846	7.66472	0.00563109	0.202521	NODAL	-1*N2P
HILPDA	0.892198	4.80141	7.66299	0.00563651	0.202521	HILPDA	-1*N2P
C3orf67	-1.13006	2.05622	7.65077	0.00567482	0.203513	C3orf67	-1*N2P
FAM111B	1.76434	3.78322	7.64677	0.0056874	0.203527	FAM111B	-1*N2P
CBR3	-1.34315	2.39742	7.64258	0.00570062	0.203527	CBR3	-1*N2P
USP32P1	-1.40847	0.671626	7.64049	0.00570725	0.203527	USP32P1	-1*N2P
PCDH20	-1.36424	0.512547	7.62854	0.00574519	0.204496	PCDH20	-1*N2P
SLC25A21	1.37011	1.77018	7.60993	0.00580478	0.206232	SLC25A21	-1*N2P
RBBP8	0.940965	5.13774	7.58925	0.00587172	0.208222	RBBP8	-1*N2P
INPP5E	-0.877086	4.59074	7.56932	0.00593702	0.210146	INPP5E	-1*N2P
SDAD1	0.82889	5.69282	7.51642	0.00611391	0.215698	SDAD1	-1*N2P
HRCT1	-2.53787	0.986746	7.51565	0.00611653	0.215698	HRCT1	-1*N2P
PPIAL4G	1.46141	0.255891	7.51103	0.00613224	0.215853	PPIAL4G	-1*N2P
KIAA0907	-0.689655	5.2561	7.49654	0.00618176	0.217194	KIAA0907	-1*N2P
KIAA0196	0.826732	5.55443	7.46549	0.0062893	0.220566	KIAA0196	-1*N2P
HERV-Fc1-int:ERV1:LTR	-4.56625	0.47695	7.43783	0.00638669	0.223007	HERV-Fc1-int:ERV1:LTR	-1*N2P
SPEF2	-2.5054	-0.440198	7.4355	0.00639496	0.223007	SPEF2	-1*N2P
KIAA0922	0.730691	4.96122	7.43374	0.00640121	0.223007	KIAA0922	-1*N2P
MYL9	-0.87793	8.46686	7.43247	0.00640575	0.223007	MYL9	-1*N2P
SLC22A2	5.40205	-2.20055	7.40598	0.00650074	0.225797	SLC22A2	-1*N2P
MSTA-int:ERVL-MaLR:LTR	1.07483	5.94728	7.40145	0.00651712	0.225797	MSTA-int:ERVL-MaLR:LTR	-1*N2P
KIAA1551	0.979355	6.51862	7.40026	0.00652146	0.225797	KIAA1551	-1*N2P
FAM193B	-0.725879	5.64006	7.39538	0.00653918	0.225999	FAM193B	-1*N2P
LINC00472	-1.32533	-0.419315	7.38461	0.00657842	0.226944	LINC00472	-1*N2P
GNGT2	1.93072	-1.58778	7.38081	0.00659235	0.227013	GNGT2	-1*N2P
DSG3	-4.56538	2.35173	7.36066	0.00666662	0.229156	DSG3	-1*N2P
GALR2	2.91354	-0.999291	7.35339	0.00669363	0.22967	GALR2	-1*N2P
HERVK14-int:ERVK:LTR	2.17502	-1.09082	7.3378	0.00675193	0.231253	HERVK14-int:ERVK:LTR	-1*N2P
NAE1	0.883921	6.70916	7.33096	0.00677767	0.231718	NAE1	-1*N2P
CHD1L	0.621049	6.39549	7.32376	0.00680488	0.231838	CHD1L	-1*N2P
CRELD1	-0.857942	4.97476	7.3226	0.00680929	0.231838	CRELD1	-1*N2P
THUMPD1	0.641142	5.86176	7.31971	0.00682026	0.231838	THUMPD1	-1*N2P
FOXC2	-2.35907	3.27664	7.31394	0.00684219	0.231838	FOXC2	-1*N2P
PRSS50	-1.17385	-0.0805184	7.31116	0.00685278	0.231838	PRSS50	-1*N2P
SLC25A37	-1.00105	4.78156	7.31078	0.00685423	0.231838	SLC25A37	-1*N2P
SOSTDC1	1.71301	-0.991711	7.29716	0.00690639	0.233188	SOSTDC1	-1*N2P
CXCL16	1.2929	1.19454	7.28121	0.00696798	0.234852	CXCL16	-1*N2P
PWP1	0.882775	6.06881	7.27194	0.00700401	0.235649	PWP1	-1*N2P
FAM150B	-1.33126	0.279134	7.26745	0.00702156	0.235823	FAM150B	-1*N2P
SALL3	1.16883	4.23777	7.26034	0.0070494	0.236036	SALL3	-1*N2P
ZNF416	1.05504	3.10592	7.2595	0.00705268	0.236036	ZNF416	-1*N2P
L1TD1	1.57629	8.58154	7.24769	0.00709922	0.237176	L1TD1	-1*N2P
UTP20	1.04058	5.86077	7.23076	0.00716648	0.239004	UTP20	-1*N2P
MLXIPL	-1.31078	2.32496	7.22479	0.00719037	0.239381	MLXIPL	-1*N2P
S100A4	0.908427	5.3034	7.22128	0.00720441	0.23943	S100A4	-1*N2P
SNPH	-0.872315	3.30699	7.2108	0.00724663	0.240414	SNPH	-1*N2P
ESD	-0.701733	6.25168	7.20078	0.00728718	0.24112	ESD	-1*N2P
ATXN1	-1.19448	3.41416	7.19929	0.00729324	0.24112	ATXN1	-1*N2P
WNT16	-2.50905	-1.50366	7.18426	0.00735459	0.242727	WNT16	-1*N2P
LOC101928254	-4.56518	-0.324458	7.17622	0.00738764	0.243396	LOC101928254	-1*N2P
TINCR	-1.27649	1.7353	7.1705	0.00741121	0.243751	TINCR	-1*N2P
DUSP27	3.08629	-2.24878	7.16159	0.00744811	0.244542	DUSP27	-1*N2P
XKRX	1.6201	-0.747945	7.15116	0.00749156	0.245067	XKRX	-1*N2P
CTIF	-0.758605	5.24843	7.14867	0.00750197	0.245067	CTIF	-1*N2P
JDP2	-1.37481	4.84696	7.14849	0.00750272	0.245067	JDP2	-1*N2P
GATA4	4.73343	0.708562	7.14489	0.00751779	0.245139	GATA4	-1*N2P
MMP23B	-1.82127	-0.00543476	7.13236	0.00757051	0.246436	MMP23B	-1*N2P
LRRC70	-1.84973	-0.310451	7.12331	0.0076088	0.24726	LRRC70	-1*N2P
ACKR3	1.55817	1.86024	7.11211	0.00765648	0.2477	ACKR3	-1*N2P
GJA5	1.21931	0.441132	7.11201	0.00765694	0.2477	GJA5	-1*N2P
C19orf26	-0.821137	3.22702	7.11097	0.00766135	0.2477	C19orf26	-1*N2P
MFAP1	0.681204	5.45186	7.10153	0.00770184	0.248532	MFAP1	-1*N2P
PROCR	-0.716613	4.86385	7.09888	0.0077132	0.248532	PROCR	-1*N2P
LOC100506022	4.7104	-1.73853	7.09261	0.00774023	0.248977	LOC100506022	-1*N2P
ATMIN	0.902203	6.09684	7.08963	0.00775314	0.248977	ATMIN	-1*N2P
MZF1	-0.802528	3.44618	7.08455	0.00777512	0.249262	MZF1	-1*N2P
MTCH2	0.760913	6.73075	7.07661	0.00780966	0.249948	MTCH2	-1*N2P
IRF2BPL	-0.722807	6.98083	7.04731	0.00793845	0.253189	IRF2BPL	-1*N2P
SNORD50B	2.16759	-0.555069	7.047	0.0079398	0.253189	SNORD50B	-1*N2P
GSTM2P1	-2.54876	-2.32382	7.04452	0.00795079	0.253189	GSTM2P1	-1*N2P
AP1S1	-1.02451	6.55353	7.0376	0.00798161	0.253463	AP1S1	-1*N2P
SPHK1	-0.96408	4.02878	7.03661	0.00798603	0.253463	SPHK1	-1*N2P
ACTRT3	1.94642	1.79011	7.02387	0.00804304	0.254848	ACTRT3	-1*N2P
RHOXF1P1	5.43182	-2.7503	7.01913	0.00806435	0.255099	RHOXF1P1	-1*N2P
SLTM	1.05959	6.6344	7.00991	0.00810599	0.255991	SLTM	-1*N2P
CDK5RAP3	-0.775749	5.95393	7.00491	0.00812863	0.256281	CDK5RAP3	-1*N2P
ERCC-00116	1.45481	2.31299	6.99877	0.00815656	0.256736	ERCC-00116	-1*N2P
FGF4	-2.64146	3.89126	6.99266	0.00818446	0.257189	FGF4	-1*N2P
NLRP7	-3.01728	9.4677	6.97816	0.00825104	0.258854	NLRP7	-1*N2P
NSUN5P2	-0.821858	3.34677	6.97158	0.00828144	0.259381	NSUN5P2	-1*N2P
FOSL2	-1.91891	5.34474	6.95696	0.0083494	0.26108	FOSL2	-1*N2P
DARS2	0.732858	5.5565	6.95324	0.00836676	0.261194	DARS2	-1*N2P
FAM24B	-4.6133	-1.43543	6.94324	0.00841367	0.262228	FAM24B	-1*N2P
IGFBP7	-1.22677	8.65791	6.92573	0.00849642	0.264375	IGFBP7	-1*N2P
HNRNPM	1.28273	8.52475	6.917	0.00853801	0.265236	HNRNPM	-1*N2P
THBS2	1.03645	8.03249	6.90996	0.00857171	0.265849	THBS2	-1*N2P
NSUN5P1	-0.752155	3.73821	6.90608	0.00859029	0.265992	NSUN5P1	-1*N2P
TMOD4	2.31071	-2.03793	6.8959	0.00863937	0.267077	TMOD4	-1*N2P
MFI2-AS1	-1.91072	1.20338	6.88911	0.00867225	0.267343	MFI2-AS1	-1*N2P
TONSL-AS1	-1.73652	-0.875244	6.88633	0.00868574	0.267343	TONSL-AS1	-1*N2P
SCG3	1.24214	5.60529	6.88543	0.0086901	0.267343	SCG3	-1*N2P
C11orf96	-1.95057	1.2721	6.87183	0.00875649	0.268584	C11orf96	-1*N2P
HTATSF1	0.778198	6.52554	6.87139	0.00875863	0.268584	HTATSF1	-1*N2P
NET1	0.589429	6.23119	6.8651	0.00878954	0.269098	NET1	-1*N2P
C19orf60	-0.63012	5.51604	6.84819	0.00887313	0.271221	C19orf60	-1*N2P
LYPD1	-1.5581	3.02137	6.8368	0.00892985	0.272518	LYPD1	-1*N2P
TRIM7	-3.18378	-0.857608	6.83189	0.00895443	0.272831	TRIM7	-1*N2P
IAH1	-0.70368	4.31264	6.8259	0.0089845	0.27331	IAH1	-1*N2P
MESDC1	-0.615175	5.35567	6.81908	0.0090189	0.273919	MESDC1	-1*N2P
ANKRD1	-2.61375	5.61834	6.80978	0.009066	0.274911	ANKRD1	-1*N2P
TMEM120A	-0.859981	4.47541	6.80166	0.00910733	0.275725	TMEM120A	-1*N2P
MamGypLTR1a:Gypsy:LTR	1.10212	2.50571	6.79231	0.00915513	0.276732	MamGypLTR1a:Gypsy:LTR	-1*N2P
KIAA1143	0.642354	5.26624	6.7813	0.00921176	0.278002	KIAA1143	-1*N2P
PEX3	0.875069	3.78539	6.77493	0.0092447	0.278555	PEX3	-1*N2P
WHAMMP3	-2.78667	-0.21206	6.76999	0.00927033	0.278886	WHAMMP3	-1*N2P
KLF5	-1.58572	4.17004	6.7595	0.00932499	0.280088	KLF5	-1*N2P
TTC30A	1.18753	1.89886	6.75429	0.00935225	0.280464	TTC30A	-1*N2P
KIAA0368	0.83686	7.11335	6.74522	0.00939993	0.281009	KIAA0368	-1*N2P
REC8	-0.607715	5.54212	6.74522	0.00939993	0.281009	REC8	-1*N2P
CDYL2	-1.94731	0.496638	6.7419	0.00941741	0.281091	CDYL2	-1*N2P
LINC01166	-4.56474	-1.75271	6.73712	0.00944272	0.281155	LINC01166	-1*N2P
KIF11	0.640688	6.07304	6.73591	0.00944909	0.281155	KIF11	-1*N2P
NOL9	0.81282	4.50729	6.7251	0.00950652	0.282422	NOL9	-1*N2P
CYP4F2	-5.3835	-3.24649	6.71961	0.00953585	0.282545	CYP4F2	-1*N2P
MUS81	-0.629147	4.93729	6.71877	0.00954032	0.282545	MUS81	-1*N2P
TRIM29	-1.814	-1.12487	6.71004	0.00958714	0.28349	TRIM29	-1*N2P
ZNF132	1.32568	1.36447	6.70589	0.00960951	0.283711	ZNF132	-1*N2P
ERCC-00113	-0.984295	9.32242	6.69494	0.0096687	0.285017	ERCC-00113	-1*N2P
GNAS-AS1	-0.95992	1.9007	6.68088	0.00974527	0.28683	GNAS-AS1	-1*N2P
TTF2	0.759639	4.83316	6.67272	0.00978995	0.287701	TTF2	-1*N2P
RHCG	-1.71681	-1.28135	6.66639	0.00982477	0.287896	RHCG	-1*N2P
LOC100288152	-1.78435	1.68061	6.66602	0.00982685	0.287896	LOC100288152	-1*N2P
CABP7	-1.40279	-0.92435	6.65669	0.00987841	0.288963	CABP7	-1*N2P
SHISA7	1.22814	-0.53121	6.64827	0.00992519	0.289886	SHISA7	-1*N2P
L1HS:L1:LINE	-0.789081	4.19836	6.64508	0.00994299	0.289961	L1HS:L1:LINE	-1*N2P
PCDH8	2.63615	-1.40621	6.6339	0.0100056	0.291341	PCDH8	-1*N2P
LOC101060091	-2.29674	-0.853084	6.6311	0.0100214	0.291354	LOC101060091	-1*N2P
CYP2D7	-1.64943	-0.38717	6.6273	0.0100428	0.291531	CYP2D7	-1*N2P
NCAPG	0.716982	6.2114	6.6213	0.0100766	0.291704	NCAPG	-1*N2P
CDX1	-2.44648	1.03323	6.62082	0.0100794	0.291704	CDX1	-1*N2P
NKAPL	-3.6149	-1.98948	6.59543	0.0102241	0.294665	NKAPL	-1*N2P
EPN3	1.87825	1.64036	6.59478	0.0102278	0.294665	EPN3	-1*N2P
NEK3	0.673379	4.32146	6.59087	0.0102503	0.294665	NEK3	-1*N2P
MIR3648-1	-2.85083	1.49968	6.59049	0.0102525	0.294665	MIR3648-1	-1*N2P
ERCC-00076	-0.951227	4.25592	6.58936	0.010259	0.294665	ERCC-00076	-1*N2P
VWA5B2	-2.57874	-2.25291	6.58247	0.0102988	0.295362	VWA5B2	-1*N2P
RNF219	0.860619	4.08913	6.57565	0.0103383	0.29605	RNF219	-1*N2P
TOPORS	0.707742	5.11848	6.56773	0.0103844	0.296923	TOPORS	-1*N2P
WDR86	-1.23307	3.55259	6.56051	0.0104267	0.297683	WDR86	-1*N2P
DDX52	0.975099	5.31745	6.5477	0.010502	0.299386	DDX52	-1*N2P
DISP1	0.793661	3.61398	6.53386	0.010584	0.301273	DISP1	-1*N2P
CECR5-AS1	-2.4491	-0.736255	6.52296	0.0106491	0.302672	CECR5-AS1	-1*N2P
LOC101927157	2.3159	-1.3659	6.51347	0.0107061	0.303589	LOC101927157	-1*N2P
GADD45A	-1.0545	4.98492	6.51228	0.0107132	0.303589	GADD45A	-1*N2P
REPS1	0.713135	5.61624	6.50619	0.01075	0.303796	REPS1	-1*N2P
BCAM	-0.784342	6.81892	6.50455	0.0107599	0.303796	BCAM	-1*N2P
LGALS8-AS1	2.32104	-2.26179	6.50163	0.0107776	0.303796	LGALS8-AS1	-1*N2P
NPDC1	-0.743035	5.18908	6.50051	0.0107843	0.303796	NPDC1	-1*N2P
CD163L1	-2.74539	-1.58783	6.49675	0.0108072	0.303991	CD163L1	-1*N2P
ADHFE1	-1.25803	0.440468	6.49327	0.0108284	0.304137	ADHFE1	-1*N2P
UGGT1	0.676805	7.02592	6.48402	0.0108849	0.305274	UGGT1	-1*N2P
TRIM61	-1.12483	2.52307	6.47793	0.0109222	0.305871	TRIM61	-1*N2P
ERCC-00111	-0.939186	5.58999	6.47176	0.0109602	0.306482	ERCC-00111	-1*N2P
MST1	-1.20229	2.0417	6.46577	0.0109972	0.307067	MST1	-1*N2P
MMP28	4.66847	-2.55168	6.4565	0.0110547	0.308222	MMP28	-1*N2P
PRAM1	-2.54106	-0.706774	6.44924	0.0111	0.309031	PRAM1	-1*N2P
ZNF268	1.02936	4.73861	6.44411	0.0111321	0.309473	ZNF268	-1*N2P
MAN2C1	-0.998818	5.63565	6.42735	0.0112376	0.309679	MAN2C1	-1*N2P
LEF1	-2.04052	-0.682028	6.42638	0.0112437	0.309679	LEF1	-1*N2P
ERCC-00143	-1.62195	-0.918508	6.42567	0.0112483	0.309679	ERCC-00143	-1*N2P
CEPT1	-0.752439	4.33996	6.42295	0.0112655	0.309679	CEPT1	-1*N2P
INHBE	-1.55239	3.79692	6.41754	0.0112998	0.309679	INHBE	-1*N2P
SMARCA5	0.586791	7.89284	6.41729	0.0113014	0.309679	SMARCA5	-1*N2P
MIR663AHG	-2.95284	-1.0919	6.41676	0.0113048	0.309679	MIR663AHG	-1*N2P
MIR3648-2	-2.8003	1.45503	6.41544	0.0113132	0.309679	MIR3648-2	-1*N2P
LTR17:ERV1:LTR	0.775825	4.4021	6.41334	0.0113266	0.309679	LTR17:ERV1:LTR	-1*N2P
UCKL1	-0.795809	5.21733	6.41042	0.0113452	0.309679	UCKL1	-1*N2P
CLIC3	2.97358	1.16666	6.40996	0.0113482	0.309679	CLIC3	-1*N2P
L1P4d:L1:LINE	-2.62842	-2.16831	6.40831	0.0113588	0.309679	L1P4d:L1:LINE	-1*N2P
BCORP1	-3.1153	-2.72266	6.40589	0.0113743	0.309679	BCORP1	-1*N2P
NXNL2	-1.62628	-0.45759	6.40339	0.0113903	0.309679	NXNL2	-1*N2P
NCAN	1.1157	1.78716	6.40255	0.0113956	0.309679	NCAN	-1*N2P
VIM	-0.793718	10.5361	6.40191	0.0113997	0.309679	VIM	-1*N2P
DHX36	0.591728	6.04181	6.39793	0.0114254	0.309933	DHX36	-1*N2P
ANK2	1.17395	4.29748	6.38513	0.011508	0.311326	ANK2	-1*N2P
EXOSC10	0.728876	6.45132	6.3826	0.0115244	0.311326	EXOSC10	-1*N2P
FLJ45513	1.53645	-0.919338	6.3824	0.0115258	0.311326	FLJ45513	-1*N2P
SVA_D:SVA_D:Other	-0.557592	8.1335	6.3776	0.011557	0.311728	SVA_D:SVA_D:Other	-1*N2P
MYO16	-3.10207	-2.11478	6.36676	0.0116278	0.313193	MYO16	-1*N2P
FER	0.744081	4.39588	6.36135	0.0116633	0.313706	FER	-1*N2P
FSTL3	-0.985442	5.16058	6.35592	0.0116991	0.314224	FSTL3	-1*N2P
CBX6	-0.61391	5.51612	6.34277	0.0117861	0.316115	CBX6	-1*N2P
FARSB	0.91949	6.29264	6.33604	0.0118309	0.316651	FARSB	-1*N2P
C5orf45	-0.793597	3.33835	6.33383	0.0118456	0.316651	C5orf45	-1*N2P
CLDN15	-1.04106	1.71984	6.3298	0.0118726	0.316651	CLDN15	-1*N2P
IDUA	-1.21894	2.71615	6.32928	0.011876	0.316651	IDUA	-1*N2P
UGT3A1	-1.41236	0.956011	6.32732	0.0118892	0.316651	UGT3A1	-1*N2P
UTP14A	1.47722	5.19199	6.31347	0.0119824	0.318171	UTP14A	-1*N2P
MLT1G1-int:ERVL-MaLR:LTR	1.78344	-1.4201	6.31292	0.0119861	0.318171	MLT1G1-int:ERVL-MaLR:LTR	-1*N2P
NPEPL1	-0.711647	3.89335	6.31141	0.0119964	0.318171	NPEPL1	-1*N2P
DDX1	0.872349	7.2241	6.30375	0.0120483	0.319104	DDX1	-1*N2P
FBXO44	-0.656588	4.57997	6.29791	0.0120881	0.319713	FBXO44	-1*N2P
ZNF84	0.734828	5.27056	6.28189	0.0121978	0.322167	ZNF84	-1*N2P
CSNK1E	-0.762992	6.65061	6.27815	0.0122235	0.3224	CSNK1E	-1*N2P
PCM1	0.624426	6.84807	6.27198	0.0122662	0.323078	PCM1	-1*N2P
LOC101927418	-4.56858	-2.60233	6.26886	0.0122879	0.323115	LOC101927418	-1*N2P
SUV420H2	-0.840357	4.84557	6.26688	0.0123016	0.323115	SUV420H2	-1*N2P
C7orf25	0.968123	3.34067	6.26261	0.0123312	0.323448	C7orf25	-1*N2P
QPCT	-1.33466	2.52388	6.25881	0.0123577	0.323697	QPCT	-1*N2P
KLF6	-0.964769	5.82763	6.24795	0.0124337	0.325134	KLF6	-1*N2P
PHF14	0.867763	5.72579	6.2461	0.0124467	0.325134	PHF14	-1*N2P
GRIP2	-1.32866	2.32715	6.23697	0.0125111	0.325527	GRIP2	-1*N2P
SGCG	-3.20591	-2.0954	6.23553	0.0125212	0.325527	SGCG	-1*N2P
ST3GAL1	-0.882253	4.3425	6.2322	0.0125448	0.325527	ST3GAL1	-1*N2P
PLK3	-0.804212	4.06886	6.2281	0.0125738	0.325527	PLK3	-1*N2P
FAM198B	-4.25938	2.71034	6.22789	0.0125753	0.325527	FAM198B	-1*N2P
GRIN3B	-2.175	-0.115903	6.22527	0.012594	0.325527	GRIN3B	-1*N2P
MTIF2	0.554825	6.05209	6.22474	0.0125977	0.325527	MTIF2	-1*N2P
RANBP2	0.761702	7.11782	6.22463	0.0125985	0.325527	RANBP2	-1*N2P
TEK	1.80303	4.65608	6.213	0.0126815	0.327229	TEK	-1*N2P
SEMA3D	1.57768	0.967233	6.20243	0.0127575	0.328429	SEMA3D	-1*N2P
KIAA0825	-1.34263	0.0227242	6.20173	0.0127626	0.328429	KIAA0825	-1*N2P
AKR7L	1.56504	-1.12497	6.1924	0.01283	0.329272	AKR7L	-1*N2P
DOPEY1	0.813534	3.9692	6.19089	0.0128409	0.329272	DOPEY1	-1*N2P
DDX58	0.907461	2.80961	6.18832	0.0128596	0.329272	DDX58	-1*N2P
SLC5A2	-1.5327	2.00838	6.18759	0.0128649	0.329272	SLC5A2	-1*N2P
PHOX2A	-1.41808	-0.40351	6.18342	0.0128953	0.329272	PHOX2A	-1*N2P
LONRF2	-1.28269	0.391734	6.1793	0.0129253	0.329272	LONRF2	-1*N2P
TRAK2	1.01161	5.13231	6.17594	0.0129499	0.329272	TRAK2	-1*N2P
FXYD1	-1.23074	2.17783	6.17526	0.0129549	0.329272	FXYD1	-1*N2P
LINC01351	2.58903	-2.29767	6.17398	0.0129643	0.329272	LINC01351	-1*N2P
HNRNPU	0.941787	9.27828	6.17344	0.0129682	0.329272	HNRNPU	-1*N2P
NDP	2.99086	-2.24624	6.16721	0.013014	0.329392	NDP	-1*N2P
ITGA2B	-1.22083	3.09242	6.16628	0.0130208	0.329392	ITGA2B	-1*N2P
LEFTY1	1.59028	4.25585	6.16573	0.0130249	0.329392	LEFTY1	-1*N2P
PYY2	-1.42213	0.606596	6.16298	0.0130451	0.329466	PYY2	-1*N2P
NOL11	0.857821	6.23257	6.16047	0.0130636	0.329498	NOL11	-1*N2P
LOC100505622	4.47983	-2.86889	6.1547	0.0131063	0.330137	LOC100505622	-1*N2P
CATIP-AS1	-1.90516	-1.68661	6.14566	0.0131735	0.331317	CATIP-AS1	-1*N2P
PLIN5	-1.43219	-0.581469	6.14372	0.013188	0.331317	PLIN5	-1*N2P
PARVB	-0.749538	5.24859	6.13795	0.013231	0.331721	PARVB	-1*N2P
LMNA	-0.66538	8.03287	6.13691	0.0132389	0.331721	LMNA	-1*N2P
FAM183A	-1.83481	-1.74231	6.13316	0.013267	0.331988	FAM183A	-1*N2P
DOK3	1.36742	1.03931	6.12827	0.0133037	0.33247	DOK3	-1*N2P
MPZ	-1.07525	1.71644	6.12459	0.0133314	0.332726	MPZ	-1*N2P
ZNF503-AS2	-2.50818	-0.607546	6.1211	0.0133578	0.332948	ZNF503-AS2	-1*N2P
MYT1L	-1.86656	-2.32057	6.11723	0.013387	0.333241	MYT1L	-1*N2P
STRC	-2.13486	-1.22052	6.1126	0.0134222	0.33368	STRC	-1*N2P
VGLL3	-0.82314	4.35483	6.10527	0.0134779	0.334629	VGLL3	-1*N2P
FAM131A	-0.723266	4.42806	6.09985	0.0135193	0.334928	FAM131A	-1*N2P
PHLDA3	-1.22112	6.43668	6.09909	0.0135252	0.334928	PHLDA3	-1*N2P
RRAS	-1.02092	5.21278	6.09409	0.0135635	0.335031	RRAS	-1*N2P
PYCR1	-0.548086	8.13406	6.09396	0.0135645	0.335031	PYCR1	-1*N2P
LOC400927-CSNK1E	-0.755512	6.71265	6.08496	0.0136338	0.336305	LOC400927-CSNK1E	-1*N2P
ERCC5	0.809251	3.79334	6.08166	0.0136592	0.336498	ERCC5	-1*N2P
RGS9	-1.66591	1.4819	6.07216	0.0137329	0.337875	RGS9	-1*N2P
ADAMTS7P1	-2.0703	-1.95967	6.0574	0.0138482	0.340272	ADAMTS7P1	-1*N2P
ITGBL1	-2.84285	5.38275	6.05398	0.013875	0.340492	ITGBL1	-1*N2P
SLC44A3	0.986981	1.49454	6.04385	0.0139548	0.341939	SLC44A3	-1*N2P
MOV10L1	-1.82826	-0.807779	6.04194	0.0139699	0.341939	MOV10L1	-1*N2P
ERCC-00112	-1.40994	2.91055	6.03702	0.0140089	0.342455	ERCC-00112	-1*N2P
TM4SF1	-2.36011	5.35938	6.03394	0.0140333	0.342611	TM4SF1	-1*N2P
ERCC-00163	-1.54238	0.919304	6.02788	0.0140816	0.343011	ERCC-00163	-1*N2P
NFE2	1.86548	0.228585	6.02504	0.0141043	0.343011	NFE2	-1*N2P
ZNF252P	1.19647	3.86917	6.02444	0.0141091	0.343011	ZNF252P	-1*N2P
PON3	-4.56415	-3.02541	6.02286	0.0141218	0.343011	PON3	-1*N2P
SERPINB4	3.48731	-2.19134	6.01779	0.0141624	0.34356	SERPINB4	-1*N2P
KMT2E-AS1	-1.05731	2.19505	6.01253	0.0142046	0.344146	KMT2E-AS1	-1*N2P
SPDL1	0.760536	5.98241	6.0072	0.0142476	0.344564	SPDL1	-1*N2P
BCAS4	-0.744159	4.69575	6.00373	0.0142756	0.344564	BCAS4	-1*N2P
TAS2R14	-1.38344	-1.06035	6.00367	0.0142762	0.344564	TAS2R14	-1*N2P
HAND2	-4.26013	3.53681	5.99966	0.0143086	0.34464	HAND2	-1*N2P
MKI67	0.721683	7.41836	5.99881	0.0143155	0.34464	MKI67	-1*N2P
PHF23	0.955694	5.88141	5.98883	0.0143967	0.34606	PHF23	-1*N2P
MICALL1	0.5712	5.65889	5.9871	0.0144108	0.34606	MICALL1	-1*N2P
BMS1	0.635892	6.5485	5.97961	0.0144722	0.347095	BMS1	-1*N2P
BIVM-ERCC5	0.752921	3.9975	5.97484	0.0145114	0.347511	BIVM-ERCC5	-1*N2P
HIST2H2BA	-4.25967	-2.95502	5.97306	0.014526	0.347511	HIST2H2BA	-1*N2P
EML2	-1.19654	4.77412	5.97007	0.0145507	0.347666	EML2	-1*N2P
FBXW4P1	-1.87016	-0.27546	5.96741	0.0145727	0.347754	FBXW4P1	-1*N2P
POLR3C	0.964087	4.95952	5.95775	0.0146527	0.349097	POLR3C	-1*N2P
MIR3661	-1.46594	-0.767974	5.95307	0.0146916	0.349097	MIR3661	-1*N2P
EGR1	-2.1585	5.15035	5.95024	0.0147153	0.349097	EGR1	-1*N2P
LPIN3	-0.834202	2.5438	5.94992	0.014718	0.349097	LPIN3	-1*N2P
LINC00342	2.22988	-1.35618	5.94894	0.0147261	0.349097	LINC00342	-1*N2P
AluYd8:Alu:SINE	-1.38425	0.118825	5.94741	0.014739	0.349097	AluYd8:Alu:SINE	-1*N2P
ESRG	1.14581	8.33315	5.94104	0.0147923	0.349638	ESRG	-1*N2P
ZNF816	0.801932	2.4295	5.9403	0.0147985	0.349638	ZNF816	-1*N2P
SECTM1	4.50706	-1.49974	5.93091	0.0148776	0.35107	SECTM1	-1*N2P
FAM219B	-0.590705	5.62557	5.926	0.0149191	0.351614	FAM219B	-1*N2P
OXGR1	2.80007	-2.25888	5.91445	0.0150172	0.353489	OXGR1	-1*N2P
TEX261	0.901916	5.69872	5.9072	0.0150791	0.354101	TEX261	-1*N2P
RUFY4	-1.4298	-1.82109	5.90637	0.0150863	0.354101	RUFY4	-1*N2P
RNF20	0.559946	5.84228	5.9029	0.015116	0.354101	RNF20	-1*N2P
AMER3	5.01012	-2.85005	5.90209	0.0151229	0.354101	AMER3	-1*N2P
FGF21	-1.70061	-2.00998	5.90055	0.0151362	0.354101	FGF21	-1*N2P
MER61E:ERV1:LTR	-1.11044	-0.0990188	5.8855	0.015266	0.356613	MER61E:ERV1:LTR	-1*N2P
IDH1	0.788271	8.01709	5.88378	0.015281	0.356613	IDH1	-1*N2P
C2orf16	4.47749	-2.82719	5.87625	0.0153465	0.357673	C2orf16	-1*N2P
NCBP1	0.71772	6.23323	5.87424	0.015364	0.357673	NCBP1	-1*N2P
ANKRD33B	-1.04527	2.86598	5.85208	0.0155586	0.361762	ANKRD33B	-1*N2P
ITM2A	0.796512	3.48442	5.84387	0.0156314	0.363011	ITM2A	-1*N2P
ELOVL2-AS1	-2.24659	-1.85013	5.83196	0.0157376	0.364568	ELOVL2-AS1	-1*N2P
NASP	0.843862	9.03893	5.82806	0.0157725	0.364568	NASP	-1*N2P
ACTN4	-0.750978	9.29273	5.82726	0.0157797	0.364568	ACTN4	-1*N2P
NOCT	-0.820927	4.40767	5.82614	0.0157898	0.364568	NOCT	-1*N2P
NEU4	-1.6549	-1.27345	5.82565	0.0157942	0.364568	NEU4	-1*N2P
BRCC3	0.851545	4.40467	5.82239	0.0158234	0.364801	BRCC3	-1*N2P
DYRK1B	0.759166	3.79928	5.81003	0.0159351	0.36693	DYRK1B	-1*N2P
HSD17B1	-0.909773	1.13119	5.80452	0.015985	0.367636	HSD17B1	-1*N2P
NAT16	-2.48603	-1.16775	5.80168	0.0160108	0.367786	NAT16	-1*N2P
HNRNPA1L2	0.791981	3.84924	5.79642	0.0160589	0.368445	HNRNPA1L2	-1*N2P
ERCC-00162	-0.928293	2.00581	5.79132	0.0161055	0.36907	ERCC-00162	-1*N2P
MTRF1L	0.939883	3.35036	5.78268	0.0161849	0.370179	MTRF1L	-1*N2P
HP09053	-2.59424	-2.09424	5.78105	0.0161999	0.370179	HP09053	-1*N2P
LRRIQ3	-2.38072	-1.66764	5.77957	0.0162135	0.370179	LRRIQ3	-1*N2P
AluYh9:Alu:SINE	-1.53496	-1.86118	5.7776	0.0162317	0.370179	AluYh9:Alu:SINE	-1*N2P
CRYM-AS1	4.46182	-2.79236	5.77047	0.0162977	0.370554	CRYM-AS1	-1*N2P
ATP4A	-1.413	-0.662814	5.77033	0.016299	0.370554	ATP4A	-1*N2P
TNMD	1.77475	-0.303489	5.76857	0.0163153	0.370554	TNMD	-1*N2P
DEGS2	-1.67775	-0.715727	5.76616	0.0163377	0.370554	DEGS2	-1*N2P
SMA5	1.63237	-1.77413	5.76533	0.0163454	0.370554	SMA5	-1*N2P
CRB1	-2.27835	-2.71835	5.75776	0.016416	0.371712	CRB1	-1*N2P
LINC00961	-2.21009	-1.28702	5.75032	0.0164856	0.372846	LINC00961	-1*N2P
LOC100996455	-2.25146	-2.47467	5.74705	0.0165163	0.37305	LOC100996455	-1*N2P
IRX1	-1.1458	2.63865	5.74394	0.0165457	0.37305	IRX1	-1*N2P
ERCC-00160	-1.35417	0.720409	5.74311	0.0165534	0.37305	ERCC-00160	-1*N2P
NSUN2	0.930024	6.66757	5.73591	0.0166215	0.37414	NSUN2	-1*N2P
TTN	1.59356	1.54711	5.73123	0.0166658	0.374695	TTN	-1*N2P
MIR6759	1.56071	-1.70829	5.72905	0.0166865	0.374718	MIR6759	-1*N2P
CCNJ	0.60909	4.99235	5.72617	0.0167139	0.374891	CCNJ	-1*N2P
C3orf62	1.19817	1.23552	5.71823	0.0167897	0.376148	C3orf62	-1*N2P
ERCC-00085	1.87339	-1.1822	5.71578	0.0168131	0.37623	ERCC-00085	-1*N2P
ERCC-00170	2.03652	-0.794905	5.70961	0.0168723	0.377111	ERCC-00170	-1*N2P
CLDN3	-1.04991	4.51836	5.70589	0.016908	0.377199	CLDN3	-1*N2P
STX16-NPEPL1	-0.787471	4.81267	5.70509	0.0169158	0.377199	STX16-NPEPL1	-1*N2P
RRP15	0.888098	4.99914	5.70134	0.016952	0.377486	RRP15	-1*N2P
SHB	-0.705334	4.73994	5.69964	0.0169684	0.377486	SHB	-1*N2P
VDAC3	0.73414	6.80627	5.69576	0.017006	0.377882	VDAC3	-1*N2P
GDF1	-0.877076	3.2509	5.68992	0.0170626	0.378698	GDF1	-1*N2P
MEIG1	-1.86908	-2.88689	5.67967	0.0171626	0.380474	MEIG1	-1*N2P
LRRC26	2.55915	-0.581848	5.67563	0.0172021	0.380907	LRRC26	-1*N2P
MIR2052HG	2.27097	-2.38289	5.6707	0.0172506	0.381537	MIR2052HG	-1*N2P
TTC26	0.782549	2.95149	5.66567	0.0173001	0.381579	TTC26	-1*N2P
CNTD2	-1.21907	-0.354657	5.66429	0.0173138	0.381579	CNTD2	-1*N2P
PHF10	0.66606	4.72621	5.66059	0.0173503	0.381579	PHF10	-1*N2P
KIF25	-1.70078	-0.919732	5.66039	0.0173523	0.381579	KIF25	-1*N2P
RBM43	1.0283	1.25672	5.66035	0.0173527	0.381579	RBM43	-1*N2P
HYAL1	0.797714	2.54479	5.65419	0.0174137	0.382479	HYAL1	-1*N2P
OPTN	-0.917889	5.15052	5.64929	0.0174625	0.382809	OPTN	-1*N2P
NAV1	0.796172	6.78651	5.64501	0.0175051	0.382809	NAV1	-1*N2P
LHFPL3	5.11084	-2.83224	5.64398	0.0175154	0.382809	LHFPL3	-1*N2P
SGSM2	-0.700584	5.15595	5.64372	0.017518	0.382809	SGSM2	-1*N2P
DES	-1.37936	1.6171	5.64259	0.0175292	0.382809	DES	-1*N2P
PKD1L2	-2.10773	2.72061	5.637	0.0175853	0.383272	PKD1L2	-1*N2P
ACKR2	4.63802	-2.91947	5.63646	0.0175907	0.383272	ACKR2	-1*N2P
ADRBK1	-0.62026	6.59242	5.62539	0.0177021	0.385258	ADRBK1	-1*N2P
SLC39A8	0.792167	4.05062	5.61033	0.0178549	0.387542	SLC39A8	-1*N2P
HNRNPA1P33	1.06755	0.223912	5.60905	0.0178679	0.387542	HNRNPA1P33	-1*N2P
ITGAX	-2.60972	-1.4903	5.60808	0.0178779	0.387542	ITGAX	-1*N2P
XIST	1.78627	1.84008	5.60649	0.0178941	0.387542	XIST	-1*N2P
MXRA5	1.46064	6.29917	5.6031	0.0179287	0.387542	MXRA5	-1*N2P
HERVL32-int:ERVL:LTR	2.23275	-1.97501	5.60235	0.0179364	0.387542	HERVL32-int:ERVL:LTR	-1*N2P
SERTM1	1.92411	-1.17952	5.59937	0.0179669	0.387542	SERTM1	-1*N2P
GDI1	-0.596134	7.15498	5.59862	0.0179746	0.387542	GDI1	-1*N2P
BCAT1	0.585983	8.15632	5.59711	0.0179902	0.387542	BCAT1	-1*N2P
CHP2	-1.04846	0.793561	5.58862	0.0180775	0.388983	CHP2	-1*N2P
TMEM200B	-0.773489	4.00679	5.57694	0.0181985	0.391144	TMEM200B	-1*N2P
MLT1G-int:ERVL-MaLR:LTR	1.72186	-1.3108	5.56997	0.0182711	0.392261	MLT1G-int:ERVL-MaLR:LTR	-1*N2P
JAG2	-0.72809	4.23518	5.55974	0.0183782	0.393971	JAG2	-1*N2P
ADAMTSL4	-1.16971	2.69436	5.55799	0.0183965	0.393971	ADAMTSL4	-1*N2P
LOC100506688	4.47509	-2.31695	5.55644	0.0184128	0.393971	LOC100506688	-1*N2P
ALMS1	0.773222	5.25992	5.55004	0.0184802	0.39497	ALMS1	-1*N2P
METTL14	0.643829	4.39003	5.54312	0.0185535	0.39577	METTL14	-1*N2P
LOC105747689	-2.52201	-2.32974	5.54151	0.0185706	0.39577	LOC105747689	-1*N2P
CACTIN-AS1	-1.21157	-0.180191	5.54062	0.01858	0.39577	CACTIN-AS1	-1*N2P
ZFP36L1	-0.99937	7.3902	5.5385	0.0186025	0.395806	ZFP36L1	-1*N2P
MIF-AS1	-1.19509	2.05727	5.53648	0.018624	0.395822	MIF-AS1	-1*N2P
SGIP1	-1.59361	1.87088	5.528	0.0187145	0.39692	SGIP1	-1*N2P
COMT	-0.579149	5.47733	5.52773	0.0187173	0.39692	COMT	-1*N2P
MER97b:hAT-Tip100:DNA	-1.89942	-1.46849	5.52546	0.0187416	0.396993	MER97b:hAT-Tip100:DNA	-1*N2P
MAPKBP1	-0.777792	4.07992	5.51355	0.0188697	0.398987	MAPKBP1	-1*N2P
SIM1	2.52902	-2.582	5.51281	0.0188777	0.398987	SIM1	-1*N2P
INHA	-1.31462	-0.611401	5.50754	0.0189347	0.399749	INHA	-1*N2P
LINC01573	-1.41918	1.51491	5.50253	0.018989	0.400451	LINC01573	-1*N2P
WNT11	-2.74796	0.245785	5.49785	0.0190399	0.40099	WNT11	-1*N2P
MMP10	-5.21776	-3.16423	5.49631	0.0190567	0.40099	MMP10	-1*N2P
CEBPB	-1.03422	5.02452	5.49157	0.0191083	0.40126	CEBPB	-1*N2P
PGBD1	0.888304	3.35973	5.49127	0.0191116	0.40126	PGBD1	-1*N2P
APOBR	2.8536	-2.37065	5.48669	0.0191617	0.401869	APOBR	-1*N2P
SRMS	-1.36657	0.516478	5.48163	0.0192173	0.401903	SRMS	-1*N2P
PCP2	-2.02266	-1.86405	5.48158	0.0192179	0.401903	PCP2	-1*N2P
HERV16-int:ERVL:LTR	1.01328	0.935923	5.48078	0.0192267	0.401903	HERV16-int:ERVL:LTR	-1*N2P
CERS1	-0.825263	4.08134	5.47718	0.0192664	0.402291	CERS1	-1*N2P
FOXP4	-0.656229	5.37366	5.47353	0.0193066	0.402588	FOXP4	-1*N2P
FOSB	-1.89722	1.05763	5.47205	0.0193229	0.402588	FOSB	-1*N2P
SETMAR	1.14072	3.45016	5.46993	0.0193464	0.402638	SETMAR	-1*N2P
BTNL8	2.19455	-2.1746	5.46472	0.0194042	0.40304	BTNL8	-1*N2P
TFAP2E	-1.62949	0.0332806	5.46437	0.0194081	0.40304	TFAP2E	-1*N2P
AluYc3:Alu:SINE	-0.946285	1.90974	5.45976	0.0194593	0.403225	AluYc3:Alu:SINE	-1*N2P
CCDC183	-1.21106	0.400818	5.45914	0.0194663	0.403225	CCDC183	-1*N2P
BCLAF1	0.96493	6.96964	5.45786	0.0194805	0.403225	BCLAF1	-1*N2P
STMN4	-1.72958	-2.49428	5.4544	0.0195191	0.403585	STMN4	-1*N2P
DNTTIP2	0.819694	6.30971	5.45118	0.0195551	0.403641	DNTTIP2	-1*N2P
SNHG10	-0.796769	2.824	5.45037	0.0195642	0.403641	SNHG10	-1*N2P
DTX3	-0.589936	5.31629	5.44086	0.0196709	0.405404	DTX3	-1*N2P
SP110	1.25675	2.14299	5.4373	0.0197112	0.405794	SP110	-1*N2P
LOC728485	-0.758433	3.74501	5.43345	0.0197546	0.406249	LOC728485	-1*N2P
ZP3	-1.66454	2.90773	5.4295	0.0197993	0.406574	ZP3	-1*N2P
SYNGR1	-0.682481	4.84505	5.42829	0.0198131	0.406574	SYNGR1	-1*N2P
UBLCP1	0.749275	5.06187	5.41537	0.0199602	0.408922	UBLCP1	-1*N2P
METTL11B	-1.85288	-2.58579	5.41448	0.0199705	0.408922	METTL11B	-1*N2P
WWTR1	-0.708413	6.10228	5.41127	0.0200071	0.409233	WWTR1	-1*N2P
LOC101928844	-1.60734	-0.962461	5.40865	0.0200372	0.409408	LOC101928844	-1*N2P
PCSK4	-1.16367	2.41691	5.40556	0.0200727	0.409693	PCSK4	-1*N2P
LTR43B:ERV1:LTR	-1.81592	-2.06867	5.40297	0.0201025	0.409863	LTR43B:ERV1:LTR	-1*N2P
LTR7:ERV1:LTR	0.986405	9.49817	5.3998	0.0201391	0.41017	LTR7:ERV1:LTR	-1*N2P
TMEM69	0.618846	5.37559	5.39008	0.0202515	0.412018	TMEM69	-1*N2P
LINC00260	-4.26053	-2.79969	5.38716	0.0202855	0.412147	LINC00260	-1*N2P
FCGBP	0.971526	2.76962	5.38582	0.0203011	0.412147	FCGBP	-1*N2P
ZNF224	0.783951	2.68631	5.38183	0.0203475	0.412649	ZNF224	-1*N2P
ZC3HC1	0.62621	4.91102	5.37828	0.020389	0.413051	ZC3HC1	-1*N2P
TIMP4	2.17425	1.66943	5.37532	0.0204236	0.413312	TIMP4	-1*N2P
NUDT12	-0.754145	3.79544	5.36308	0.0205674	0.415781	NUDT12	-1*N2P
CCND2-AS1	1.22181	-1.12448	5.35807	0.0206266	0.415914	CCND2-AS1	-1*N2P
DHX40	0.525201	5.42293	5.35454	0.0206683	0.415914	DHX40	-1*N2P
SSBP1	0.870957	7.18041	5.35269	0.0206904	0.415914	SSBP1	-1*N2P
MAP3K10	-0.69042	4.24372	5.34925	0.0207312	0.415914	MAP3K10	-1*N2P
ERCC-00145	-0.846954	6.16444	5.33971	0.020845	0.415914	ERCC-00145	-1*N2P
BCAN	-1.09991	1.39247	5.3395	0.0208475	0.415914	BCAN	-1*N2P
NPFF	1.55648	-1.0107	5.33898	0.0208536	0.415914	NPFF	-1*N2P
C3orf17	0.545246	5.31396	5.33857	0.0208585	0.415914	C3orf17	-1*N2P
CD52	-1.06482	1.17279	5.33848	0.0208597	0.415914	CD52	-1*N2P
DZIP1	0.589017	5.32237	5.33493	0.0209021	0.415914	DZIP1	-1*N2P
SCYL3	0.738278	2.72471	5.3341	0.0209121	0.415914	SCYL3	-1*N2P
MER41B:ERV1:LTR	0.614627	5.60498	5.33322	0.0209227	0.415914	MER41B:ERV1:LTR	-1*N2P
MEF2BNB-MEF2B	-0.773802	2.52032	5.33272	0.0209287	0.415914	MEF2BNB-MEF2B	-1*N2P
RNF152	-1.81724	-0.000166019	5.33251	0.0209312	0.415914	RNF152	-1*N2P
ERICH5	1.46283	1.35633	5.33128	0.020946	0.415914	ERICH5	-1*N2P
NTRK2	-4.26145	-1.484	5.33092	0.0209504	0.415914	NTRK2	-1*N2P
VGF	-2.09268	4.702	5.33062	0.020954	0.415914	VGF	-1*N2P
ATCAY	-0.61895	4.91255	5.32757	0.0209906	0.415914	ATCAY	-1*N2P
AHSA2	-0.957191	4.06363	5.32601	0.0210094	0.415914	AHSA2	-1*N2P
CCDC167	-0.917019	4.44105	5.32466	0.0210257	0.415914	CCDC167	-1*N2P
TEAD3	-0.788057	5.82588	5.32408	0.0210327	0.415914	TEAD3	-1*N2P
GEMIN5	0.664509	5.67004	5.31627	0.0211271	0.416535	GEMIN5	-1*N2P
FAM151A	-3.17601	6.48014	5.31545	0.0211371	0.416535	FAM151A	-1*N2P
NSRP1	0.613823	4.94841	5.31542	0.0211375	0.416535	NSRP1	-1*N2P
GADD45B	-1.98632	4.59421	5.31426	0.0211516	0.416535	GADD45B	-1*N2P
METTL25	1.18896	1.81154	5.30672	0.0212433	0.41775	METTL25	-1*N2P
CALCA	-1.97465	-1.01931	5.30517	0.0212622	0.41775	CALCA	-1*N2P
LIMS2	-0.920795	3.54798	5.30208	0.0213	0.41775	LIMS2	-1*N2P
APOBEC3G	-1.114	1.51963	5.30199	0.021301	0.41775	APOBEC3G	-1*N2P
ICAM3	0.79162	3.49556	5.29843	0.0213447	0.418176	ICAM3	-1*N2P
PNMA2	-1.40376	3.4629	5.27862	0.0215889	0.422525	PNMA2	-1*N2P
NSF	0.700373	4.9594	5.27206	0.0216704	0.423439	NSF	-1*N2P
ITGB8	-1.20495	0.873133	5.27012	0.0216945	0.423439	ITGB8	-1*N2P
MIR3614	1.48168	-0.335185	5.2695	0.0217023	0.423439	MIR3614	-1*N2P
TRIM8	-0.66226	6.15508	5.26454	0.0217642	0.42359	TRIM8	-1*N2P
AGA	0.876269	3.163	5.26442	0.0217657	0.42359	AGA	-1*N2P
TERC	-1.4699	-1.52734	5.26263	0.021788	0.42359	TERC	-1*N2P
BZW1	0.647597	7.32842	5.25775	0.0218493	0.42359	BZW1	-1*N2P
CXCL8	-4.25782	-1.79466	5.25755	0.0218518	0.42359	CXCL8	-1*N2P
VWA9	0.578539	5.22128	5.25742	0.0218534	0.42359	VWA9	-1*N2P
PLXNA3	-0.755096	5.31565	5.25546	0.021878	0.42359	PLXNA3	-1*N2P
NUDT14	-0.767807	3.62977	5.25467	0.021888	0.42359	NUDT14	-1*N2P
BRAP	0.586266	4.9919	5.25076	0.0219372	0.424112	BRAP	-1*N2P
PSMB8-AS1	1.06104	-0.652457	5.24529	0.0220062	0.425015	PSMB8-AS1	-1*N2P
C5orf63	-1.46776	0.207994	5.23341	0.0221571	0.427494	C5orf63	-1*N2P
ERCC-00074	-0.780093	11.1108	5.22774	0.0222294	0.428285	ERCC-00074	-1*N2P
MLLT6	-0.837628	4.99448	5.22667	0.022243	0.428285	MLLT6	-1*N2P
CDK6	-1.00089	5.86802	5.22461	0.0222695	0.428361	CDK6	-1*N2P
SOX2-OT	1.2398	1.1283	5.20678	0.022499	0.43234	SOX2-OT	-1*N2P
CDC42EP1	-1.01863	5.51997	5.20279	0.0225507	0.432718	CDC42EP1	-1*N2P
LPCAT4	-0.528611	5.83579	5.20029	0.0225831	0.432718	LPCAT4	-1*N2P
ZNF235	1.48891	0.930632	5.2	0.0225869	0.432718	ZNF235	-1*N2P
PDP1	-0.858351	4.03994	5.19536	0.0226472	0.433439	PDP1	-1*N2P
USP47	0.568008	5.59752	5.19322	0.0226752	0.433537	USP47	-1*N2P
RNF24	0.641095	3.88529	5.18888	0.0227318	0.43386	RNF24	-1*N2P
C1QTNF4	-0.839892	2.17096	5.18752	0.0227497	0.43386	C1QTNF4	-1*N2P
SF3A3	0.71882	7.40383	5.1867	0.0227604	0.43386	SF3A3	-1*N2P
RASD1	-1.14565	1.6605	5.18299	0.0228091	0.434354	RASD1	-1*N2P
VPS26A	0.622902	5.59843	5.17029	0.0229764	0.435293	VPS26A	-1*N2P
AGGF1	0.566486	5.01654	5.16985	0.0229822	0.435293	AGGF1	-1*N2P
STOX1	1.12756	1.63382	5.16818	0.0230043	0.435293	STOX1	-1*N2P
FAM131C	-1.21498	-0.520887	5.16738	0.0230148	0.435293	FAM131C	-1*N2P
YIF1B	-0.585586	7.0001	5.16512	0.0230448	0.435293	YIF1B	-1*N2P
PRRT1	1.07799	0.41874	5.16459	0.0230519	0.435293	PRRT1	-1*N2P
SUPT16H	0.589	8.24811	5.16438	0.0230547	0.435293	SUPT16H	-1*N2P
LRRC4C	-1.37554	0.313235	5.16165	0.023091	0.435293	LRRC4C	-1*N2P
TCEAL4	0.651863	6.03706	5.15779	0.0231423	0.435293	TCEAL4	-1*N2P
FAM24B-CUZD1	1.94357	1.95581	5.15395	0.0231935	0.435293	FAM24B-CUZD1	-1*N2P
ST7	0.982828	3.70228	5.15299	0.0232064	0.435293	ST7	-1*N2P
LONRF3	3.03024	-2.69218	5.15288	0.0232078	0.435293	LONRF3	-1*N2P
DPM3	-0.934274	4.3549	5.15162	0.0232247	0.435293	DPM3	-1*N2P
SLC22A17	-0.628379	5.80995	5.14695	0.0232872	0.435293	SLC22A17	-1*N2P
NCR1	4.28058	-0.484134	5.14624	0.0232968	0.435293	NCR1	-1*N2P
PRPF38A	0.594187	5.95043	5.14558	0.0233056	0.435293	PRPF38A	-1*N2P
SAAL1	0.794736	4.9626	5.14542	0.0233077	0.435293	SAAL1	-1*N2P
HSF5	-1.84627	-1.75977	5.1454	0.023308	0.435293	HSF5	-1*N2P
ZNF587B	1.03566	3.68678	5.14501	0.0233133	0.435293	ZNF587B	-1*N2P
UBE2S	-0.589	7.848	5.14403	0.0233264	0.435293	UBE2S	-1*N2P
SYNPO2	0.968038	4.30721	5.14305	0.0233396	0.435293	SYNPO2	-1*N2P
LOC399815	-3.6335	-1.76444	5.14036	0.0233758	0.435293	LOC399815	-1*N2P
LOC101927415	-1.44889	-2.02798	5.13974	0.0233842	0.435293	LOC101927415	-1*N2P
PLA2G10	-1.95546	-0.613579	5.13796	0.0234081	0.435313	PLA2G10	-1*N2P
VEGFA	-0.661475	6.05118	5.13248	0.0234822	0.436265	VEGFA	-1*N2P
SGSM3	-0.612797	6.20034	5.12255	0.0236168	0.437698	SGSM3	-1*N2P
CCL26	1.87304	1.02816	5.12229	0.0236204	0.437698	CCL26	-1*N2P
TRMT6	0.930314	4.47924	5.12171	0.0236283	0.437698	TRMT6	-1*N2P
FAM225A	2.74333	-1.28936	5.11959	0.0236572	0.437807	FAM225A	-1*N2P
CCZ1B	0.913714	3.98578	5.11439	0.0237282	0.438275	CCZ1B	-1*N2P
RHPN1	-0.815719	4.09148	5.11437	0.0237285	0.438275	RHPN1	-1*N2P
BOK	0.64877	6.0441	5.10933	0.0237976	0.438815	BOK	-1*N2P
SHISA8	-1.19822	-0.100629	5.10847	0.0238093	0.438815	SHISA8	-1*N2P
IFT88	0.87551	2.62487	5.10719	0.0238268	0.438815	IFT88	-1*N2P
MSH6	0.554003	8.03146	5.10519	0.0238543	0.438896	MSH6	-1*N2P
GINS3	1.21642	4.16679	5.09065	0.0240552	0.442165	GINS3	-1*N2P
KLF4	-1.52009	6.23702	5.08298	0.0241619	0.443341	KLF4	-1*N2P
SEC31B	-1.03799	1.99529	5.0827	0.0241657	0.443341	SEC31B	-1*N2P
FMN1	-1.08962	2.63206	5.07398	0.0242876	0.445054	FMN1	-1*N2P
ILK	-0.495658	7.3832	5.07267	0.0243059	0.445054	ILK	-1*N2P
EVA1C	1.48284	-0.220391	5.0668	0.0243884	0.445687	EVA1C	-1*N2P
ELAC1	1.29397	2.06197	5.06661	0.024391	0.445687	ELAC1	-1*N2P
CSE1L	0.707851	8.19117	5.06478	0.0244168	0.445687	CSE1L	-1*N2P
CORO6	-1.17219	1.10078	5.06356	0.024434	0.445687	CORO6	-1*N2P
ECHS1	0.658837	6.79634	5.05724	0.0245232	0.446465	ECHS1	-1*N2P
LINC00312	2.62284	-1.4868	5.05413	0.0245674	0.446465	LINC00312	-1*N2P
SGCE	-0.600851	4.97918	5.05245	0.0245912	0.446465	SGCE	-1*N2P
PLAA	0.649358	5.83334	5.05217	0.0245951	0.446465	PLAA	-1*N2P
MAD2L1BP	0.769241	4.86459	5.05125	0.0246081	0.446465	MAD2L1BP	-1*N2P
HAUS6	0.579448	5.67575	5.0506	0.0246174	0.446465	HAUS6	-1*N2P
BBC3	-1.39219	5.65591	5.04828	0.0246504	0.446506	BBC3	-1*N2P
TSPAN6	0.591737	6.3525	5.04715	0.0246665	0.446506	TSPAN6	-1*N2P
MARS2	-0.63326	4.76222	5.04282	0.0247282	0.447198	MARS2	-1*N2P
IGSF10	1.07532	0.620664	5.04033	0.0247638	0.447417	IGSF10	-1*N2P
NSMAF	0.714566	5.25284	5.03595	0.0248265	0.448111	NSMAF	-1*N2P
ZNF649-AS1	-1.6693	-2.00872	5.03308	0.0248676	0.448111	ZNF649-AS1	-1*N2P
GDAP1	0.943169	4.01784	5.03272	0.0248729	0.448111	GDAP1	-1*N2P
DSC2	0.713194	5.04487	5.03041	0.0249059	0.448283	DSC2	-1*N2P
TPBG	-0.716285	5.86557	5.02469	0.0249884	0.449343	TPBG	-1*N2P
IKBKE	0.911753	3.13963	5.01648	0.0251072	0.451053	IKBKE	-1*N2P
WTIP	-0.675318	4.65879	5.01343	0.0251514	0.451422	WTIP	-1*N2P
RSPH4A	2.16865	-1.33981	5.01165	0.0251773	0.451461	RSPH4A	-1*N2P
GLRA4	1.35779	-1.78794	5.00639	0.0252538	0.452114	GLRA4	-1*N2P
SLC10A4	1.43481	0.00068445	5.00589	0.0252612	0.452114	SLC10A4	-1*N2P
BEAN1	-2.55595	-1.97456	5.00152	0.0253251	0.452633	BEAN1	-1*N2P
SMC3	0.577213	7.0658	5.00065	0.0253377	0.452633	SMC3	-1*N2P
HAS3	1.09926	5.20005	4.99754	0.0253834	0.452904	HAS3	-1*N2P
TOP2B	0.467929	7.74086	4.99525	0.025417	0.452904	TOP2B	-1*N2P
C1QL1	-1.08319	2.79	4.99361	0.0254411	0.452904	C1QL1	-1*N2P
CHCHD6	-0.739487	5.35082	4.99314	0.025448	0.452904	CHCHD6	-1*N2P
HEPHL1	2.13731	-2.65917	4.98924	0.0255054	0.453271	HEPHL1	-1*N2P
CUL1	0.704391	6.51801	4.98175	0.025616	0.453271	CUL1	-1*N2P
ZNF616	0.68565	4.20561	4.98122	0.0256239	0.453271	ZNF616	-1*N2P
RGS10	-0.654879	4.50418	4.98027	0.025638	0.453271	RGS10	-1*N2P
RBM8A	0.654014	7.19061	4.97991	0.0256434	0.453271	RBM8A	-1*N2P
RBMXL2	-2.5055	-0.93354	4.97894	0.0256576	0.453271	RBMXL2	-1*N2P
KCNK3	-1.74412	-1.37159	4.97804	0.025671	0.453271	KCNK3	-1*N2P
MPHOSPH10	0.841116	5.50135	4.97703	0.0256861	0.453271	MPHOSPH10	-1*N2P
KLF2	-1.99282	3.78463	4.9758	0.0257043	0.453271	KLF2	-1*N2P
FTSJ2	0.8196	5.27757	4.97563	0.0257069	0.453271	FTSJ2	-1*N2P
FUT2	1.24032	0.889809	4.97404	0.0257305	0.453271	FUT2	-1*N2P
CSAD	-0.976666	1.96349	4.96434	0.0258751	0.454753	CSAD	-1*N2P
UMPS	0.749764	5.88597	4.96066	0.0259303	0.454753	UMPS	-1*N2P
TOR4A	-0.708548	4.59917	4.96065	0.0259305	0.454753	TOR4A	-1*N2P
BSR/Beta:Satellite:Satellite	-1.22363	1.73102	4.95961	0.0259461	0.454753	BSR/Beta:Satellite:Satellite	-1*N2P
TNK2	-0.608055	5.54829	4.95719	0.0259824	0.454753	TNK2	-1*N2P
MSTB2-int:ERVL-MaLR:LTR	4.2691	-2.36984	4.9562	0.0259973	0.454753	MSTB2-int:ERVL-MaLR:LTR	-1*N2P
GTF2H1	0.703391	5.18569	4.95225	0.0260567	0.454753	GTF2H1	-1*N2P
CCL28	-1.82233	0.357778	4.95219	0.0260577	0.454753	CCL28	-1*N2P
PGBD2	1.04323	1.98395	4.95145	0.0260689	0.454753	PGBD2	-1*N2P
LINC00858	2.60799	-2.14992	4.95123	0.0260722	0.454753	LINC00858	-1*N2P
BAIAP3	-1.01431	3.18051	4.94996	0.0260913	0.454753	BAIAP3	-1*N2P
PMP22	-0.943372	3.6126	4.94862	0.0261115	0.454753	PMP22	-1*N2P
SUOX	0.875866	4.23191	4.94658	0.0261423	0.454753	SUOX	-1*N2P
ZSCAN18	-0.726181	5.1551	4.94479	0.0261694	0.454753	ZSCAN18	-1*N2P
LFNG	-0.933492	4.61426	4.94171	0.0262161	0.454753	LFNG	-1*N2P
RSRP1	-0.815996	3.85551	4.94154	0.0262187	0.454753	RSRP1	-1*N2P
SBNO2	-0.663833	5.91759	4.94141	0.0262206	0.454753	SBNO2	-1*N2P
Tigger2:TcMar-Tigger:DNA	0.665949	5.08135	4.93712	0.0262858	0.455052	Tigger2:TcMar-Tigger:DNA	-1*N2P
SCNN1D	-1.42299	1.71886	4.93571	0.0263072	0.455052	SCNN1D	-1*N2P
DENND6B	-1.01033	1.52152	4.9346	0.0263241	0.455052	DENND6B	-1*N2P
KIAA1324L	0.927144	3.89241	4.93153	0.026371	0.455052	KIAA1324L	-1*N2P
ACADVL	-0.619931	6.98612	4.93048	0.0263869	0.455052	ACADVL	-1*N2P
VTRNA2-1	-2.70079	-1.70213	4.92905	0.0264088	0.455052	VTRNA2-1	-1*N2P
UCP2	0.839484	5.36299	4.92728	0.0264359	0.455052	UCP2	-1*N2P
MIR559	-1.88678	-2.47466	4.92721	0.026437	0.455052	MIR559	-1*N2P
ALS2CR11	-3.04086	-1.34998	4.92617	0.0264529	0.455052	ALS2CR11	-1*N2P
TIMM23	0.894318	5.54826	4.92424	0.0264825	0.45515	TIMM23	-1*N2P
CCDC6	0.610804	5.96946	4.92223	0.0265132	0.455267	CCDC6	-1*N2P
NRBP2	-0.92908	4.5682	4.91915	0.0265605	0.455397	NRBP2	-1*N2P
TERF1	0.897453	7.77718	4.91863	0.0265686	0.455397	TERF1	-1*N2P
ZW10	0.740748	4.73047	4.91326	0.0266512	0.456151	ZW10	-1*N2P
LOC648987	-1.92121	0.648551	4.911	0.0266861	0.456151	LOC648987	-1*N2P
MT1H	-2.92016	6.93226	4.91052	0.0266936	0.456151	MT1H	-1*N2P
RRM2	1.04305	6.93353	4.90956	0.0267084	0.456151	RRM2	-1*N2P
FBXL16	-0.710773	3.87935	4.9073	0.0267434	0.456339	FBXL16	-1*N2P
AMN1	-0.753602	2.81408	4.90533	0.026774	0.456452	AMN1	-1*N2P
TOP3B	-0.641774	4.73581	4.90225	0.0268217	0.456856	TOP3B	-1*N2P
GALNT11	-0.789636	5.33598	4.89898	0.0268726	0.457315	GALNT11	-1*N2P
HUERS-P3-int:ERV1:LTR	-0.810791	2.42058	4.89054	0.0270042	0.459145	HUERS-P3-int:ERV1:LTR	-1*N2P
ZNF425	0.959871	2.4378	4.88732	0.0270547	0.459592	ZNF425	-1*N2P
CAMK2B	-1.58518	-2.33559	4.88073	0.0271581	0.460272	CAMK2B	-1*N2P
TMX2	0.800808	6.52704	4.88071	0.0271585	0.460272	TMX2	-1*N2P
PNPO	-0.646406	3.87336	4.88015	0.0271673	0.460272	PNPO	-1*N2P
TIPARP	-1.00809	4.43295	4.87744	0.02721	0.460314	TIPARP	-1*N2P
SPSB3	-0.736581	5.00603	4.87693	0.0272181	0.460314	SPSB3	-1*N2P
LOC100288748	0.992113	-0.103675	4.87266	0.0272855	0.460736	LOC100288748	-1*N2P
DAZL	1.18399	0.0635068	4.87228	0.0272914	0.460736	DAZL	-1*N2P
ZCCHC12	-1.226	0.298115	4.85855	0.0275094	0.464005	ZCCHC12	-1*N2P
SEC63	0.531191	6.9252	4.85526	0.0275619	0.46448	SEC63	-1*N2P
ZASP	-0.907658	0.869847	4.85077	0.0276337	0.465278	ZASP	-1*N2P
ACTR8	0.606037	4.47306	4.8444	0.027736	0.466426	ACTR8	-1*N2P
DOK2	2.35677	-2.42589	4.84348	0.0277509	0.466426	DOK2	-1*N2P
PI4KAP2	-0.851366	2.62604	4.84086	0.027793	0.466722	PI4KAP2	-1*N2P
MB21D1	-1.40235	1.20986	4.83863	0.027829	0.466852	MB21D1	-1*N2P
PLRG1	0.631728	5.94346	4.83566	0.027877	0.466852	PLRG1	-1*N2P
ZNF528-AS1	-1.81203	1.26888	4.83473	0.027892	0.466852	ZNF528-AS1	-1*N2P
SMPDL3B	0.818829	5.04649	4.83431	0.0278989	0.466852	SMPDL3B	-1*N2P
AP4S1	1.02759	2.87732	4.83193	0.0279374	0.467087	AP4S1	-1*N2P
SETD9	1.05223	1.89647	4.82664	0.0280232	0.467966	SETD9	-1*N2P
TCEA3	-1.44251	2.43777	4.82566	0.0280391	0.467966	TCEA3	-1*N2P
PSME3	0.971223	7.45057	4.82009	0.0281298	0.469069	PSME3	-1*N2P
IFI27L2	-0.729275	4.60212	4.81267	0.0282512	0.470568	IFI27L2	-1*N2P
PSMC5	0.762276	7.57372	4.81158	0.0282692	0.470568	PSMC5	-1*N2P
PLEKHD1	2.02608	-2.14239	4.79891	0.0284777	0.472047	PLEKHD1	-1*N2P
TDRP	-0.878062	5.79324	4.79728	0.0285046	0.472047	TDRP	-1*N2P
SLCO4A1	-0.85718	3.28254	4.79706	0.0285084	0.472047	SLCO4A1	-1*N2P
ASUN	0.74211	5.87276	4.79671	0.0285142	0.472047	ASUN	-1*N2P
GSATII:centr:Satellite	-1.33412	-0.122484	4.79634	0.0285203	0.472047	GSATII:centr:Satellite	-1*N2P
KIAA0319	1.81828	-0.438305	4.79633	0.0285204	0.472047	KIAA0319	-1*N2P
TSL	2.32884	-2.05041	4.79566	0.0285315	0.472047	TSL	-1*N2P
ATP6V0D1	0.71457	5.77228	4.78976	0.0286294	0.472822	ATP6V0D1	-1*N2P
SLC26A1	-2.04335	-2.332	4.78921	0.0286386	0.472822	SLC26A1	-1*N2P
ACTA1	-1.81433	1.31111	4.78835	0.0286529	0.472822	ACTA1	-1*N2P
SMC2	0.54785	5.76615	4.78482	0.0287116	0.473129	SMC2	-1*N2P
PMAIP1	-0.874854	6.36272	4.78425	0.0287212	0.473129	PMAIP1	-1*N2P
COL2A1	-1.0753	4.25584	4.78168	0.028764	0.473425	COL2A1	-1*N2P
GPRIN2	0.982456	2.87355	4.77908	0.0288075	0.473732	GPRIN2	-1*N2P
DOCK7	0.631713	5.59674	4.77269	0.0289146	0.475024	DOCK7	-1*N2P
FAM136A	0.833719	6.53889	4.77003	0.0289593	0.475024	FAM136A	-1*N2P
TFDP1	0.810928	6.59781	4.76709	0.0290088	0.475024	TFDP1	-1*N2P
SNX1	0.619567	5.65686	4.76567	0.0290328	0.475024	SNX1	-1*N2P
GRPEL1	0.67433	5.66498	4.7656	0.0290339	0.475024	GRPEL1	-1*N2P
EFEMP2	-0.906254	6.87398	4.76441	0.029054	0.475024	EFEMP2	-1*N2P
NEUROG2	4.19624	-2.31256	4.7628	0.0290813	0.475024	NEUROG2	-1*N2P
DLG4	-0.843223	5.34306	4.76131	0.0291064	0.475024	DLG4	-1*N2P
KCNK7	-1.91705	-0.680607	4.76106	0.0291106	0.475024	KCNK7	-1*N2P
ITGA7	-1.08489	5.37401	4.75509	0.0292118	0.476168	ITGA7	-1*N2P
TAF7	0.711661	6.80123	4.75377	0.0292341	0.476168	TAF7	-1*N2P
LOC102723373	-3.30201	-2.92954	4.7525	0.0292557	0.476168	LOC102723373	-1*N2P
TGFB1I1	-0.659148	5.3063	4.74799	0.0293325	0.476769	TGFB1I1	-1*N2P
TCP1	0.582951	8.75967	4.74739	0.0293427	0.476769	TCP1	-1*N2P
KIAA1279	0.747382	5.33182	4.74444	0.0293931	0.476954	KIAA1279	-1*N2P
LOC339260	1.92931	-1.25589	4.74312	0.0294157	0.476954	LOC339260	-1*N2P
KLF17	-3.8691	3.48909	4.74155	0.0294426	0.476954	KLF17	-1*N2P
NFATC3	0.576727	5.50352	4.74086	0.0294543	0.476954	NFATC3	-1*N2P
IL23A	1.19822	0.704229	4.73365	0.029578	0.47775	IL23A	-1*N2P
MOGS	-0.486964	6.78859	4.72949	0.0296497	0.47775	MOGS	-1*N2P
MAMDC4	-1.18596	2.40523	4.72812	0.0296733	0.47775	MAMDC4	-1*N2P
FBRS	-0.671787	5.17946	4.72766	0.0296812	0.47775	FBRS	-1*N2P
C17orf62	0.661267	5.35569	4.72726	0.0296882	0.47775	C17orf62	-1*N2P
TMEM57	0.712933	4.65834	4.72691	0.0296942	0.47775	TMEM57	-1*N2P
MFSD8	0.842026	3.3323	4.72367	0.0297502	0.47775	MFSD8	-1*N2P
PLAU	-1.46074	6.15144	4.72131	0.029791	0.47775	PLAU	-1*N2P
DCBLD1	0.967721	3.93423	4.71916	0.0298282	0.47775	DCBLD1	-1*N2P
IDE	0.586336	5.40644	4.71408	0.0299166	0.47775	IDE	-1*N2P
SFTA1P	-2.42731	0.472672	4.71392	0.0299193	0.47775	SFTA1P	-1*N2P
TRIM21	0.687128	3.36121	4.71391	0.0299196	0.47775	TRIM21	-1*N2P
FAM110C	-1.23949	3.41879	4.71169	0.0299582	0.47775	FAM110C	-1*N2P
ERCC-00054	-1.47571	-0.540739	4.71086	0.0299726	0.47775	ERCC-00054	-1*N2P
MER4D:ERV1:LTR	1.02821	2.77133	4.70988	0.0299897	0.47775	MER4D:ERV1:LTR	-1*N2P
HIRA	0.803777	6.07327	4.70428	0.0300876	0.47775	HIRA	-1*N2P
FAM86C1	0.921739	2.99618	4.70409	0.0300909	0.47775	FAM86C1	-1*N2P
AARD	1.65998	-0.746476	4.70252	0.0301185	0.47775	AARD	-1*N2P
EXOC3-AS1	1.0334	0.837816	4.70242	0.0301202	0.47775	EXOC3-AS1	-1*N2P
DNAJC13	0.612642	5.77412	4.70228	0.0301226	0.47775	DNAJC13	-1*N2P
TARSL2	0.815657	3.60211	4.70084	0.0301479	0.47775	TARSL2	-1*N2P
ZNF771	-0.693257	3.14312	4.69609	0.0302312	0.47775	ZNF771	-1*N2P
ANKRD42	0.783977	2.86204	4.69488	0.0302526	0.47775	ANKRD42	-1*N2P
TMCC3	-0.848871	2.37788	4.69387	0.0302704	0.47775	TMCC3	-1*N2P
DCAF4L2	-3.869	2.81223	4.69319	0.0302825	0.47775	DCAF4L2	-1*N2P
TRIT1	0.57772	4.92591	4.69251	0.0302944	0.47775	TRIT1	-1*N2P
C17orf51	-0.849521	4.12671	4.69112	0.0303189	0.47775	C17orf51	-1*N2P
METTL7A	1.06349	3.98353	4.69049	0.0303301	0.47775	METTL7A	-1*N2P
ZNF331	-0.597244	4.74689	4.68882	0.0303595	0.47775	ZNF331	-1*N2P
ZNF19	1.07358	1.03669	4.68705	0.0303908	0.47775	ZNF19	-1*N2P
CCER2	-1.76013	-1.19094	4.6865	0.0304006	0.47775	CCER2	-1*N2P
HMGB3	0.766652	8.05216	4.68642	0.030402	0.47775	HMGB3	-1*N2P
ATP6V1E2	0.92824	0.956162	4.68616	0.0304064	0.47775	ATP6V1E2	-1*N2P
ORC5	0.817072	4.21741	4.68608	0.0304079	0.47775	ORC5	-1*N2P
MTA3	0.572788	6.59598	4.6857	0.0304147	0.47775	MTA3	-1*N2P
DKK2	-2.34261	1.3626	4.68212	0.0304782	0.47775	DKK2	-1*N2P
KLHDC8A	-1.42151	0.134278	4.68177	0.0304843	0.47775	KLHDC8A	-1*N2P
HERC2P2	-0.757449	3.74008	4.68115	0.0304953	0.47775	HERC2P2	-1*N2P
FOSL1	-1.77129	3.82018	4.67945	0.0305254	0.47775	FOSL1	-1*N2P
SLC34A2	1.65796	0.944178	4.6788	0.030537	0.47775	SLC34A2	-1*N2P
RBBP6	0.493898	6.40334	4.67557	0.0305946	0.47775	RBBP6	-1*N2P
NOL8	0.63444	4.97005	4.67539	0.0305977	0.47775	NOL8	-1*N2P
SSX3	4.19337	-2.98311	4.67371	0.0306277	0.47775	SSX3	-1*N2P
TANGO6	0.817318	4.1121	4.67185	0.0306609	0.47775	TANGO6	-1*N2P
ALS2CL	-0.987821	2.65721	4.67122	0.030672	0.47775	ALS2CL	-1*N2P
MIPEP	0.550486	4.61887	4.67099	0.0306763	0.47775	MIPEP	-1*N2P
PSMC2	0.772565	6.76167	4.67064	0.0306825	0.47775	PSMC2	-1*N2P
DUOXA1	4.19317	-2.85555	4.66729	0.0307425	0.478083	DUOXA1	-1*N2P
HOXC10	-3.8701	2.31418	4.66663	0.0307542	0.478083	HOXC10	-1*N2P
MXD1	-0.966766	2.00287	4.66302	0.030819	0.478699	MXD1	-1*N2P
HSBP1L1	-1.42915	1.57366	4.6509	0.0310373	0.481098	HSBP1L1	-1*N2P
DNAH5	-1.52077	0.943376	4.64835	0.0310834	0.481098	DNAH5	-1*N2P
HHEX	1.50775	0.739547	4.64743	0.0311	0.481098	HHEX	-1*N2P
CASP8AP2	0.680143	4.62747	4.64516	0.0311412	0.481098	CASP8AP2	-1*N2P
MT1A	-3.86931	1.17893	4.64431	0.0311567	0.481098	MT1A	-1*N2P
NUP88	0.716067	6.02593	4.64392	0.0311638	0.481098	NUP88	-1*N2P
RFWD2	0.551559	5.41888	4.64331	0.0311749	0.481098	RFWD2	-1*N2P
HDGFL1	-3.86931	0.378729	4.63915	0.0312506	0.481098	HDGFL1	-1*N2P
RNMTL1	0.705801	4.79805	4.63648	0.0312992	0.481098	RNMTL1	-1*N2P
TRIM54	2.14658	0.268201	4.63527	0.0313211	0.481098	TRIM54	-1*N2P
RARB	-3.86973	1.88322	4.63525	0.0313215	0.481098	RARB	-1*N2P
LOC647859	2.1985	-2.32429	4.63247	0.0313725	0.481098	LOC647859	-1*N2P
ISL2	-3.00867	-1.52837	4.63128	0.0313941	0.481098	ISL2	-1*N2P
GNPAT	0.557946	5.77643	4.63084	0.0314022	0.481098	GNPAT	-1*N2P
TMEM191C	-1.17731	-0.217257	4.6308	0.0314029	0.481098	TMEM191C	-1*N2P
THUMPD3	0.531795	5.6044	4.62846	0.0314458	0.481098	THUMPD3	-1*N2P
MSH5-SAPCD1	-1.0354	3.12519	4.62753	0.0314628	0.481098	MSH5-SAPCD1	-1*N2P
HIST1H4F	-1.98664	-2.57258	4.62665	0.031479	0.481098	HIST1H4F	-1*N2P
X6B_LINE:CR1:LINE	1.55709	-1.84613	4.6263	0.0314853	0.481098	X6B_LINE:CR1:LINE	-1*N2P
OARD1	0.536958	4.78683	4.62552	0.0314997	0.481098	OARD1	-1*N2P
THBS3	-0.956879	3.41958	4.62529	0.0315039	0.481098	THBS3	-1*N2P
STON2	0.805379	4.13428	4.61988	0.0316035	0.482232	STON2	-1*N2P
TBC1D26	-1.80698	0.71229	4.61592	0.0316764	0.482958	TBC1D26	-1*N2P
GRM1	1.57865	-2.14696	4.61328	0.0317253	0.483316	GRM1	-1*N2P
ZSCAN16	1.08233	2.42743	4.60863	0.0318114	0.483966	ZSCAN16	-1*N2P
MAP3K14	-0.811608	3.67999	4.60823	0.0318188	0.483966	MAP3K14	-1*N2P
DGCR6	-0.748137	2.68963	4.60322	0.0319119	0.484652	DGCR6	-1*N2P
R3HCC1L	0.514074	4.6776	4.60273	0.0319211	0.484652	R3HCC1L	-1*N2P
CASP9	0.550559	4.18241	4.59901	0.0319905	0.484652	CASP9	-1*N2P
LDLRAD2	-0.968531	1.83476	4.59898	0.031991	0.484652	LDLRAD2	-1*N2P
C3orf52	0.984617	3.12051	4.59599	0.0320468	0.484652	C3orf52	-1*N2P
MID1	0.603984	5.24998	4.59565	0.0320532	0.484652	MID1	-1*N2P
LY6K	-3.86879	0.000704078	4.59512	0.0320632	0.484652	LY6K	-1*N2P
TIPIN	1.00339	3.72582	4.59488	0.0320675	0.484652	TIPIN	-1*N2P
AKR1B15	-2.98231	-2.28887	4.59206	0.0321204	0.484809	AKR1B15	-1*N2P
NR0B1	-2.83828	-2.91116	4.59161	0.0321288	0.484809	NR0B1	-1*N2P
NACA2	-1.3677	-1.51498	4.58766	0.032203	0.485183	NACA2	-1*N2P
IFT57	0.78552	4.89075	4.58758	0.0322045	0.485183	IFT57	-1*N2P
ZNF582-AS1	-0.848419	1.42563	4.58342	0.0322827	0.485634	ZNF582-AS1	-1*N2P
ERG	1.51798	2.25325	4.58271	0.032296	0.485634	ERG	-1*N2P
LSAMP-AS1	4.25427	-2.64671	4.58192	0.032311	0.485634	LSAMP-AS1	-1*N2P
PXDC1	-0.652436	4.6334	4.57894	0.0323672	0.485846	PXDC1	-1*N2P
CXCL1	-2.72045	-0.198751	4.57847	0.0323761	0.485846	CXCL1	-1*N2P
CDKN2C	-3.86875	1.1729	4.57365	0.0324674	0.486622	CDKN2C	-1*N2P
EXD3	-1.37217	3.55881	4.57066	0.032524	0.486622	EXD3	-1*N2P
LOC283140	-2.10882	-2.56587	4.5696	0.0325441	0.486622	LOC283140	-1*N2P
MARC1	0.681099	4.45756	4.56841	0.0325668	0.486622	MARC1	-1*N2P
KCNA5	2.17206	-2.41908	4.56764	0.0325815	0.486622	KCNA5	-1*N2P
SP9	-3.86978	-2.09792	4.56759	0.0325824	0.486622	SP9	-1*N2P
PCDHA5	2.0233	-1.83366	4.56442	0.0326428	0.486622	PCDHA5	-1*N2P
ZNF780B	1.12051	2.74135	4.56412	0.0326485	0.486622	ZNF780B	-1*N2P
RNF19B	-0.607268	5.04408	4.56346	0.032661	0.486622	RNF19B	-1*N2P
FAM65A	-0.955103	4.66738	4.56143	0.0326998	0.486622	FAM65A	-1*N2P
SUGP2	-0.662381	6.47188	4.56053	0.0327169	0.486622	SUGP2	-1*N2P
HAS2	1.06636	5.2429	4.55961	0.0327345	0.486622	HAS2	-1*N2P
PIF1	-0.611378	6.00355	4.55699	0.0327847	0.486643	PIF1	-1*N2P
ANAPC4	0.659707	4.75177	4.55557	0.0328118	0.486643	ANAPC4	-1*N2P
WFDC21P	2.59055	3.89072	4.55478	0.032827	0.486643	WFDC21P	-1*N2P
RUSC2	-0.57753	5.47103	4.55354	0.0328508	0.486643	RUSC2	-1*N2P
ATOH7	1.22948	-1.60879	4.55287	0.0328637	0.486643	ATOH7	-1*N2P
ENOX2	0.761405	3.24509	4.55147	0.0328905	0.486661	ENOX2	-1*N2P
ATXN2L	-0.615469	7.4847	4.54706	0.0329753	0.487462	ATXN2L	-1*N2P
RAET1L	-3.8687	-1.8036	4.54582	0.0329992	0.487462	RAET1L	-1*N2P
NLRC5	-0.841688	2.16218	4.54385	0.0330371	0.487462	NLRC5	-1*N2P
EIF4A3	0.6796	7.04236	4.54334	0.033047	0.487462	EIF4A3	-1*N2P
COL1A1	-0.863946	13.1719	4.5407	0.0330981	0.487634	COL1A1	-1*N2P
CDK10	-0.56127	5.41235	4.53894	0.0331321	0.487634	CDK10	-1*N2P
GFRA1	-1.56791	5.65677	4.53562	0.0331964	0.487634	GFRA1	-1*N2P
INPP1	-0.988341	2.3237	4.53542	0.0332003	0.487634	INPP1	-1*N2P
FAM21C	0.603318	3.88087	4.53436	0.0332209	0.487634	FAM21C	-1*N2P
RSPRY1	0.484426	5.46326	4.53259	0.0332553	0.487634	RSPRY1	-1*N2P
UROS	0.630083	5.13203	4.53222	0.0332625	0.487634	UROS	-1*N2P
TSGA10IP	1.02667	1.4607	4.53095	0.0332872	0.487634	TSGA10IP	-1*N2P
SYNGAP1	-0.731231	5.73461	4.53085	0.0332891	0.487634	SYNGAP1	-1*N2P
ZNF605	0.685196	3.84968	4.52592	0.033385	0.488663	ZNF605	-1*N2P
CDKN1A	-1.91155	8.41712	4.52027	0.0334956	0.489905	CDKN1A	-1*N2P
VCX3A	1.64382	-1.27914	4.51614	0.0335766	0.490037	VCX3A	-1*N2P
ERVMER34-1	0.820752	4.21047	4.51403	0.033618	0.490037	ERVMER34-1	-1*N2P
CDC123	0.716527	7.01535	4.51317	0.0336349	0.490037	CDC123	-1*N2P
BRCA2	0.869786	3.49287	4.51282	0.0336416	0.490037	BRCA2	-1*N2P
FAM229A	-1.07748	0.112635	4.51222	0.0336535	0.490037	FAM229A	-1*N2P
SFXN2	1.10383	4.00881	4.51023	0.0336926	0.490037	SFXN2	-1*N2P
PKD1	-0.895273	6.34111	4.5099	0.0336992	0.490037	PKD1	-1*N2P
WBP4	0.642259	4.1988	4.50443	0.0338071	0.490037	WBP4	-1*N2P
GTF2IP1	0.634107	3.83655	4.5034	0.0338275	0.490037	GTF2IP1	-1*N2P
FASTKD3	0.72343	2.83294	4.5003	0.0338889	0.490037	FASTKD3	-1*N2P
SAXO2	-1.10085	-1.25444	4.49954	0.033904	0.490037	SAXO2	-1*N2P
PPP1R15B	-0.641988	5.9018	4.49922	0.0339103	0.490037	PPP1R15B	-1*N2P
TLE3	-0.632069	6.25375	4.49898	0.0339151	0.490037	TLE3	-1*N2P
CEBPZ	0.626962	7.11486	4.49833	0.033928	0.490037	CEBPZ	-1*N2P
ZNF766	0.568286	4.65427	4.49822	0.0339302	0.490037	ZNF766	-1*N2P
RRAGA	0.575673	5.94127	4.49803	0.0339339	0.490037	RRAGA	-1*N2P
ZNF727	-3.86921	0.457178	4.49762	0.0339421	0.490037	ZNF727	-1*N2P
EFCAB1	-2.04981	-2.73167	4.4938	0.0340179	0.490403	EFCAB1	-1*N2P
MAMSTR	1.37451	0.459548	4.49375	0.0340189	0.490403	MAMSTR	-1*N2P
RENBP	-0.884776	3.12811	4.4874	0.0341456	0.490727	RENBP	-1*N2P
HEMK1	-0.576217	4.02956	4.48502	0.0341932	0.490727	HEMK1	-1*N2P
AKR1A1	-0.576092	7.70075	4.48416	0.0342103	0.490727	AKR1A1	-1*N2P
IQCF1	-2.34169	-1.95732	4.48329	0.0342278	0.490727	IQCF1	-1*N2P
ST8SIA6-AS1	-3.87047	-0.367787	4.48271	0.0342395	0.490727	ST8SIA6-AS1	-1*N2P
LOC101927051	-1.60337	-2.25116	4.48135	0.0342667	0.490727	LOC101927051	-1*N2P
CTTNBP2	0.728056	3.56211	4.48098	0.0342741	0.490727	CTTNBP2	-1*N2P
ALOX5	-1.37212	0.146068	4.4798	0.0342978	0.490727	ALOX5	-1*N2P
SERPINB7	3.95133	6.05502	4.47843	0.0343251	0.490727	SERPINB7	-1*N2P
SMC6	0.502679	6.03643	4.47655	0.0343631	0.490727	SMC6	-1*N2P
LINC01013	-3.8692	-2.7683	4.47441	0.0344061	0.490727	LINC01013	-1*N2P
RDH8	-1.49273	-1.12574	4.47291	0.0344363	0.490727	RDH8	-1*N2P
UBA7	-1.67663	1.96166	4.47287	0.0344371	0.490727	UBA7	-1*N2P
SNHG8	-0.59966	5.99165	4.47137	0.0344674	0.490727	SNHG8	-1*N2P
DRD3	1.98258	0.0988114	4.47114	0.0344719	0.490727	DRD3	-1*N2P
RAB32	-0.931494	4.20238	4.47077	0.0344794	0.490727	RAB32	-1*N2P
TNFSF8	-3.86855	-1.50736	4.47077	0.0344795	0.490727	TNFSF8	-1*N2P
PIGL	-0.71894	3.76608	4.46596	0.0345767	0.491428	PIGL	-1*N2P
MIR635	2.6118	-1.9959	4.46547	0.0345865	0.491428	MIR635	-1*N2P
KCNH6	1.19226	-0.410434	4.46401	0.0346162	0.491428	KCNH6	-1*N2P
MRPS10	0.606624	5.25278	4.46141	0.0346689	0.491428	MRPS10	-1*N2P
CCZ1	0.883282	4.00892	4.45973	0.0347029	0.491428	CCZ1	-1*N2P
ZDHHC16	0.837096	5.68716	4.45859	0.0347261	0.491428	ZDHHC16	-1*N2P
CCDC129	2.21434	-2.76582	4.45672	0.0347642	0.491428	CCDC129	-1*N2P
LGI4	-1.1545	2.81321	4.45627	0.0347733	0.491428	LGI4	-1*N2P
TIAL1	-0.489244	6.46939	4.45562	0.0347867	0.491428	TIAL1	-1*N2P
LOC653513	-3.86919	-2.98289	4.45561	0.0347868	0.491428	LOC653513	-1*N2P
LOC79160	-3.86852	-2.76447	4.45315	0.034837	0.491431	LOC79160	-1*N2P
METTL12	-0.853843	2.84505	4.45244	0.0348513	0.491431	METTL12	-1*N2P
FLJ30679	2.73184	-2.34031	4.4518	0.0348644	0.491431	FLJ30679	-1*N2P
SSBP2	-0.823894	4.55207	4.45038	0.0348935	0.491477	SSBP2	-1*N2P
DNAH14	-0.649783	3.26539	4.44038	0.0350984	0.493998	DNAH14	-1*N2P
FERMT1	1.17958	4.74013	4.43533	0.0352024	0.4949	FERMT1	-1*N2P
TSR1	0.675549	7.09174	4.4341	0.0352279	0.4949	TSR1	-1*N2P
IFIT2	-2.64443	0.191883	4.42929	0.0353271	0.4949	IFIT2	-1*N2P
SHISA3	-1.0531	2.01918	4.42879	0.0353376	0.4949	SHISA3	-1*N2P
NME3	-0.599429	5.37932	4.42766	0.0353609	0.4949	NME3	-1*N2P
FOXI3	-0.866311	2.05011	4.42711	0.0353723	0.4949	FOXI3	-1*N2P
LTV1	0.895187	5.58019	4.4265	0.0353851	0.4949	LTV1	-1*N2P
FOXL2NB	-1.04717	0.820518	4.42598	0.0353959	0.4949	FOXL2NB	-1*N2P
FAM132B	1.29012	1.54184	4.4247	0.0354224	0.4949	FAM132B	-1*N2P
MT3	-1.87868	-1.29767	4.42326	0.0354522	0.4949	MT3	-1*N2P
HSD17B14	-1.16077	4.01158	4.4229	0.0354597	0.4949	HSD17B14	-1*N2P
ALOX5AP	-3.87059	-2.19744	4.42125	0.0354939	0.4949	ALOX5AP	-1*N2P
ERRFI1	0.508347	6.02263	4.41924	0.0355359	0.4949	ERRFI1	-1*N2P
ASB12	1.38055	-0.539171	4.4186	0.0355492	0.4949	ASB12	-1*N2P
CRY2	-0.696133	4.93939	4.41763	0.0355694	0.4949	CRY2	-1*N2P
BHMT	2.07459	0.346958	4.41637	0.0355956	0.4949	BHMT	-1*N2P
C11orf57	0.636209	4.8508	4.41596	0.0356043	0.4949	C11orf57	-1*N2P
C2orf82	-1.7463	-0.0760378	4.41286	0.035669	0.495438	C2orf82	-1*N2P
AAR2	0.605458	5.56268	4.41136	0.0357004	0.495512	AAR2	-1*N2P
FUK	-0.780312	3.59827	4.40948	0.0357397	0.495696	FUK	-1*N2P
MER51B:ERV1:LTR	-0.860295	3.91681	4.40567	0.0358197	0.495696	MER51B:ERV1:LTR	-1*N2P
ERCC6L	0.66275	4.50171	4.40412	0.0358522	0.495696	ERCC6L	-1*N2P
PUS7	0.568558	5.54388	4.40344	0.0358666	0.495696	PUS7	-1*N2P
PAWR	-0.866657	5.82829	4.4014	0.0359095	0.495696	PAWR	-1*N2P
DECR1	0.613241	4.88554	4.3989	0.035962	0.495696	DECR1	-1*N2P
PDIA3	0.572209	9.61533	4.39889	0.0359623	0.495696	PDIA3	-1*N2P
CNDP2	0.582665	7.2721	4.39709	0.0360004	0.495696	CNDP2	-1*N2P
RUNX2	-1.47715	2.09664	4.39581	0.0360273	0.495696	RUNX2	-1*N2P
FAM111A	0.739083	3.42153	4.39538	0.0360364	0.495696	FAM111A	-1*N2P
ALG1	0.967218	5.17419	4.39522	0.0360398	0.495696	ALG1	-1*N2P
RAB33B	-0.905474	3.67796	4.39446	0.0360558	0.495696	RAB33B	-1*N2P
PPIG	0.566831	6.28933	4.39445	0.0360561	0.495696	PPIG	-1*N2P
HES7	-1.5781	-0.0704768	4.39341	0.0360781	0.495696	HES7	-1*N2P
PCDHA4	0.77791	3.47401	4.39126	0.0361236	0.495963	PCDHA4	-1*N2P
MNT	-0.649728	4.65149	4.38746	0.0362043	0.496713	MNT	-1*N2P
LOC100507002	-0.846578	2.17375	4.37718	0.0364232	0.499093	LOC100507002	-1*N2P
MER4D1:ERV1:LTR	0.916071	3.59468	4.37643	0.0364391	0.499093	MER4D1:ERV1:LTR	-1*N2P
TEF	-0.909971	4.70976	4.37425	0.0364859	0.499093	TEF	-1*N2P
KLF9	-1.64624	3.37877	4.37423	0.0364864	0.499093	KLF9	-1*N2P
MSTA:ERVL-MaLR:LTR	0.726191	6.17046	4.37318	0.0365087	0.499093	MSTA:ERVL-MaLR:LTR	-1*N2P
JAGN1	0.593859	5.49107	4.37029	0.0365708	0.499397	JAGN1	-1*N2P
DLGAP4	-0.448849	6.5947	4.36915	0.0365952	0.499397	DLGAP4	-1*N2P
FAM73B	-0.55396	4.73638	4.36821	0.0366154	0.499397	FAM73B	-1*N2P
FOXO1	0.661982	5.01934	4.36638	0.0366549	0.499397	FOXO1	-1*N2P
IPO5P1	1.01372	3.61735	4.36604	0.0366621	0.499397	IPO5P1	-1*N2P
ASIC4	-1.88885	-2.19729	4.36387	0.0367088	0.499435	ASIC4	-1*N2P
CDC42EP5	-1.28577	3.46073	4.36118	0.0367667	0.499435	CDC42EP5	-1*N2P
EBF4	-1.62975	0.397118	4.36072	0.0367768	0.499435	EBF4	-1*N2P
CDH7	1.88064	-1.52206	4.36004	0.0367913	0.499435	CDH7	-1*N2P
C6orf47	0.842177	4.30424	4.35879	0.0368183	0.499435	C6orf47	-1*N2P
KCNAB1	1.85281	0.895538	4.35704	0.0368563	0.499435	KCNAB1	-1*N2P
AATF	0.636809	5.97628	4.35636	0.036871	0.499435	AATF	-1*N2P
NR2F1	-1.62276	1.20267	4.35355	0.0369318	0.499435	NR2F1	-1*N2P
PPID	0.548207	5.41561	4.35316	0.0369404	0.499435	PPID	-1*N2P
FKBP15	0.550999	4.82248	4.35207	0.036964	0.499435	FKBP15	-1*N2P
KLHL21	-0.524997	5.43576	4.35169	0.0369722	0.499435	KLHL21	-1*N2P
ANO9	-0.88635	2.32556	4.35107	0.0369858	0.499435	ANO9	-1*N2P
UPK3B	1.37979	0.241075	4.34979	0.0370135	0.499435	UPK3B	-1*N2P
BGLAP	-0.784243	0.842331	4.34893	0.0370321	0.499435	BGLAP	-1*N2P
MRFAP1L1	0.698129	5.72886	4.34587	0.0370988	0.499981	MRFAP1L1	-1*N2P
PP7080	-0.825414	3.36448	4.3423	0.0371768	0.50046	PP7080	-1*N2P
ITPR2	0.665203	5.23742	4.34149	0.0371944	0.50046	ITPR2	-1*N2P
RHOT2	-0.503388	6.9914	4.34051	0.0372157	0.50046	RHOT2	-1*N2P
MLH1	0.607816	5.6338	4.33942	0.0372395	0.50046	MLH1	-1*N2P
ZNF503	-1.56742	1.75498	4.33211	0.0373998	0.50226	ZNF503	-1*N2P
BLVRB	-0.747736	4.958	4.32925	0.0374627	0.502348	BLVRB	-1*N2P
ANP32E	0.694379	6.69405	4.32708	0.0375106	0.502348	ANP32E	-1*N2P
PNRC2	0.659702	6.22546	4.32706	0.0375109	0.502348	PNRC2	-1*N2P
THEM4	0.866759	3.17824	4.32642	0.0375251	0.502348	THEM4	-1*N2P
FAM98C	-0.840239	3.02418	4.32582	0.0375382	0.502348	FAM98C	-1*N2P
RUNDC1	0.644636	4.45538	4.32327	0.0375946	0.502397	RUNDC1	-1*N2P
LINC01363	-3.01112	-2.3154	4.32145	0.0376348	0.502397	LINC01363	-1*N2P
RRP36	1.03474	5.96492	4.32048	0.0376563	0.502397	RRP36	-1*N2P
TOLLIP	-0.505314	5.36032	4.32005	0.0376658	0.502397	TOLLIP	-1*N2P
PSMG1	0.826962	5.42102	4.31969	0.0376739	0.502397	PSMG1	-1*N2P
GTF2IP4	0.626171	3.81969	4.3172	0.0377288	0.502418	GTF2IP4	-1*N2P
PSMD14	0.736625	7.0259	4.3171	0.0377311	0.502418	PSMD14	-1*N2P
CUZD1	1.94514	1.88231	4.31604	0.0377546	0.502418	CUZD1	-1*N2P
C19orf71	-1.03332	-0.720538	4.31386	0.0378032	0.502714	C19orf71	-1*N2P
MECP2	-0.642904	5.61344	4.31254	0.0378325	0.502753	MECP2	-1*N2P
TTF1	0.649111	4.65886	4.30997	0.0378897	0.503162	TTF1	-1*N2P
NCOA5	1.21808	4.79178	4.30685	0.0379591	0.503529	NCOA5	-1*N2P
SYCP2L	0.881249	0.794057	4.30535	0.0379926	0.503529	SYCP2L	-1*N2P
CHKB-CPT1B	-0.731529	4.62028	4.30401	0.0380226	0.503529	CHKB-CPT1B	-1*N2P
KCTD14	1.05589	2.21172	4.30368	0.03803	0.503529	KCTD14	-1*N2P
MIR663A	-2.99466	0.199101	4.30213	0.0380646	0.503529	MIR663A	-1*N2P
FAM66C	-0.897828	-0.182695	4.30162	0.038076	0.503529	FAM66C	-1*N2P
ATP1A4	-2.06703	-2.1737	4.29906	0.0381335	0.503939	ATP1A4	-1*N2P
PCDHA6	-2.4629	0.141922	4.29582	0.0382062	0.504011	PCDHA6	-1*N2P
PPT1	0.478509	7.1126	4.29204	0.0382912	0.504011	PPT1	-1*N2P
PAXIP1	0.614546	5.25955	4.29175	0.0382977	0.504011	PAXIP1	-1*N2P
TSTD1	-0.701283	5.5419	4.29131	0.0383076	0.504011	TSTD1	-1*N2P
C1orf116	1.10469	1.30631	4.29091	0.0383166	0.504011	C1orf116	-1*N2P
FTSJ3	0.642451	6.85749	4.28922	0.0383548	0.504011	FTSJ3	-1*N2P
HSD11B2	0.610952	4.4056	4.2887	0.0383666	0.504011	HSD11B2	-1*N2P
CD7	-0.931042	1.07625	4.2886	0.0383688	0.504011	CD7	-1*N2P
SYNE3	-3.87083	0.914941	4.28823	0.0383771	0.504011	SYNE3	-1*N2P
IFI44	-3.86822	-1.70523	4.28663	0.0384132	0.504032	IFI44	-1*N2P
CNTFR	-1.14217	2.51927	4.28432	0.0384654	0.504032	CNTFR	-1*N2P
KCNJ14	-1.2325	0.414516	4.28176	0.0385235	0.504032	KCNJ14	-1*N2P
SNAPC1	-0.915612	4.77339	4.28139	0.0385317	0.504032	SNAPC1	-1*N2P
MIR3189	-2.4136	-3.01149	4.28132	0.0385333	0.504032	MIR3189	-1*N2P
CLIP2	-0.773555	6.55322	4.28075	0.0385463	0.504032	CLIP2	-1*N2P
PALB2	0.59668	4.37627	4.27775	0.0386144	0.504032	PALB2	-1*N2P
TSPO	-0.63522	6.70363	4.27613	0.0386513	0.504032	TSPO	-1*N2P
ETNPPL	1.56469	-1.31385	4.27566	0.0386619	0.504032	ETNPPL	-1*N2P
L1P4b:L1:LINE	-2.01778	-2.57723	4.2747	0.0386838	0.504032	L1P4b:L1:LINE	-1*N2P
Ricksha:MuDR:DNA	-1.9692	-2.44142	4.27448	0.0386889	0.504032	Ricksha:MuDR:DNA	-1*N2P
RARS	0.725063	6.8742	4.27372	0.0387062	0.504032	RARS	-1*N2P
WHAMM	-0.886784	2.99558	4.27099	0.0387683	0.504032	WHAMM	-1*N2P
MER67A:ERV1:LTR	1.31573	-1.44923	4.26797	0.0388373	0.504032	MER67A:ERV1:LTR	-1*N2P
HERVI-int:ERV1:LTR	-1.33003	2.26572	4.26689	0.038862	0.504032	HERVI-int:ERV1:LTR	-1*N2P
LOC100128885	-1.37311	3.50285	4.26645	0.0388721	0.504032	LOC100128885	-1*N2P
SPRED2	-0.570125	5.26324	4.26645	0.0388721	0.504032	SPRED2	-1*N2P
RAB2B	-0.662893	4.62823	4.26599	0.0388827	0.504032	RAB2B	-1*N2P
F8A1	0.829025	1.39059	4.26484	0.0389089	0.504032	F8A1	-1*N2P
RPGRIP1	1.42444	-0.074311	4.2645	0.0389167	0.504032	RPGRIP1	-1*N2P
MIR6728	0.953594	1.14329	4.26372	0.0389345	0.504032	MIR6728	-1*N2P
LOC101927768	0.998414	-0.0064696	4.26165	0.0389821	0.504305	LOC101927768	-1*N2P
FAM83G	-0.696754	4.56778	4.25728	0.0390824	0.505259	FAM83G	-1*N2P
LOC101929549	3.9136	0.85156	4.25479	0.0391399	0.505658	LOC101929549	-1*N2P
LOC283299	-2.2496	-2.10162	4.25252	0.0391921	0.505783	LOC283299	-1*N2P
LPCAT3	0.789179	5.90143	4.25207	0.0392026	0.505783	LPCAT3	-1*N2P
FGF2	-0.682381	6.20401	4.25017	0.0392465	0.505917	FGF2	-1*N2P
CEMIP	-1.90514	6.00744	4.24842	0.0392869	0.505917	CEMIP	-1*N2P
LTR86C:ERVL:LTR	-1.58382	-2.51579	4.24817	0.0392927	0.505917	LTR86C:ERVL:LTR	-1*N2P
VASN	-0.709187	6.09582	4.24524	0.0393605	0.506124	VASN	-1*N2P
SIN3A	0.511513	6.53863	4.24518	0.039362	0.506124	SIN3A	-1*N2P
CLEC2A	3.93752	-3.38139	4.24272	0.0394189	0.506406	CLEC2A	-1*N2P
ZNF22	-0.526807	5.18895	4.2391	0.039503	0.506406	ZNF22	-1*N2P
MIXL1	0.999802	1.50652	4.23716	0.0395482	0.506406	MIXL1	-1*N2P
FCRLB	-1.3867	-0.944988	4.23672	0.0395585	0.506406	FCRLB	-1*N2P
FGF16	1.66781	-2.25892	4.23611	0.0395727	0.506406	FGF16	-1*N2P
CDKN2A	-1.47815	3.96834	4.23234	0.0396607	0.506406	CDKN2A	-1*N2P
TCEAL8	0.624877	6.03346	4.23183	0.0396727	0.506406	TCEAL8	-1*N2P
DDX23	0.529151	6.97052	4.22871	0.0397457	0.506406	DDX23	-1*N2P
KLHDC7A	1.11605	3.8673	4.22804	0.0397614	0.506406	KLHDC7A	-1*N2P
UCON29:PiggyBac:DNA	-1.4698	-2.22859	4.22754	0.039773	0.506406	UCON29:PiggyBac:DNA	-1*N2P
C12orf56	-1.05895	-0.0070669	4.22326	0.0398735	0.506406	C12orf56	-1*N2P
LOC101928295	-3.86999	-3.09303	4.223	0.0398796	0.506406	LOC101928295	-1*N2P
ZNF75A	1.00274	3.44452	4.22223	0.0398978	0.506406	ZNF75A	-1*N2P
C4orf19	2.20699	-0.239184	4.22111	0.039924	0.506406	C4orf19	-1*N2P
MICALL2	-0.855319	2.06011	4.22011	0.0399475	0.506406	MICALL2	-1*N2P
ZNF490	0.748432	2.24455	4.21968	0.0399576	0.506406	ZNF490	-1*N2P
ERCC-00084	-0.993276	1.18119	4.21819	0.0399928	0.506406	ERCC-00084	-1*N2P
ARRDC1	-0.556241	4.50113	4.21798	0.0399977	0.506406	ARRDC1	-1*N2P
HYDIN	-1.19332	0.325217	4.21784	0.0400011	0.506406	HYDIN	-1*N2P
CENPU	0.803843	5.73699	4.21737	0.0400122	0.506406	CENPU	-1*N2P
ZNF497	1.13766	0.443827	4.2154	0.0400587	0.506406	ZNF497	-1*N2P
STAP2	0.796514	3.0597	4.21531	0.0400608	0.506406	STAP2	-1*N2P
MYOZ1	-0.838026	2.26106	4.21464	0.0400765	0.506406	MYOZ1	-1*N2P
UBE4A	0.57503	5.43929	4.21412	0.0400889	0.506406	UBE4A	-1*N2P
ALMS1-IT1	-1.04822	1.48131	4.21398	0.0400923	0.506406	ALMS1-IT1	-1*N2P
METRN	-0.781206	4.50643	4.21308	0.0401134	0.506406	METRN	-1*N2P
AGAP2	-1.6518	1.39119	4.21198	0.0401394	0.506406	AGAP2	-1*N2P
TMEM160	-0.577161	5.4049	4.21166	0.0401471	0.506406	TMEM160	-1*N2P
NPTXR	-0.891336	3.78478	4.20908	0.0402081	0.506406	NPTXR	-1*N2P
MRI1	-0.541506	3.99708	4.20908	0.0402082	0.506406	MRI1	-1*N2P
SLC9C1	2.1113	-2.55408	4.20802	0.0402332	0.506406	SLC9C1	-1*N2P
UAP1L1	-1.3161	5.29879	4.20721	0.0402524	0.506406	UAP1L1	-1*N2P
PBRM1	0.567698	5.86483	4.20683	0.0402614	0.506406	PBRM1	-1*N2P
FOXD1	1.26491	4.03273	4.20114	0.0403968	0.507443	FOXD1	-1*N2P
SLC2A11	-0.616748	3.77751	4.20112	0.0403972	0.507443	SLC2A11	-1*N2P
ZNF45	0.806989	3.61108	4.19823	0.0404662	0.507883	ZNF45	-1*N2P
NUP107	0.526316	6.72733	4.19649	0.0405078	0.507883	NUP107	-1*N2P
ST7-OT3	1.04888	0.740614	4.1963	0.0405122	0.507883	ST7-OT3	-1*N2P
MVB12A	-0.622335	5.37205	4.19403	0.0405666	0.508145	MVB12A	-1*N2P
MAGOHB	0.923129	4.01803	4.19152	0.0406267	0.508145	MAGOHB	-1*N2P
MIR6747	1.03729	0.587919	4.19031	0.0406556	0.508145	MIR6747	-1*N2P
EZH1	-0.779293	4.42944	4.18924	0.0406813	0.508145	EZH1	-1*N2P
MYO1C	-0.514059	7.51376	4.18741	0.0407253	0.508145	MYO1C	-1*N2P
ZNF396	1.21316	-0.516854	4.18674	0.0407413	0.508145	ZNF396	-1*N2P
FBXL2	-1.11774	2.69134	4.18642	0.0407491	0.508145	FBXL2	-1*N2P
CDC5L	0.496451	6.1597	4.18596	0.0407601	0.508145	CDC5L	-1*N2P
LOC284454	-1.10871	0.276469	4.18541	0.0407732	0.508145	LOC284454	-1*N2P
EFCAB2	0.811478	2.59893	4.18113	0.0408763	0.508275	EFCAB2	-1*N2P
LOC102724814	-1.08404	0.974304	4.18089	0.0408821	0.508275	LOC102724814	-1*N2P
MER11D:ERVK:LTR	1.0459	-0.703151	4.18081	0.0408841	0.508275	MER11D:ERVK:LTR	-1*N2P
GPATCH4	0.884286	5.92395	4.18055	0.0408905	0.508275	GPATCH4	-1*N2P
BNC1	-1.74169	0.374587	4.17782	0.0409562	0.50846	BNC1	-1*N2P
PRMT9	0.579107	3.58977	4.17772	0.0409587	0.50846	PRMT9	-1*N2P
PDIA2	-1.23809	-0.231499	4.17592	0.0410023	0.508605	PDIA2	-1*N2P
MMP23A	-1.88494	-0.946939	4.17458	0.0410347	0.508605	MMP23A	-1*N2P
ATP9A	0.590254	5.23489	4.17393	0.0410506	0.508605	ATP9A	-1*N2P
TLX3	-2.92882	0.14198	4.16559	0.0412529	0.51078	TLX3	-1*N2P
ARRDC3	-1.0496	4.56633	4.16087	0.041368	0.511546	ARRDC3	-1*N2P
BLM	0.822385	5.0369	4.16085	0.0413685	0.511546	BLM	-1*N2P
Helitron2Na_Mam:Helitron:RC	1.26041	-1.43822	4.15733	0.0414546	0.512247	Helitron2Na_Mam:Helitron:RC	-1*N2P
BEND3	0.837229	5.22129	4.15483	0.041516	0.512247	BEND3	-1*N2P
NLRP4	3.97521	-2.34645	4.15368	0.041544	0.512247	NLRP4	-1*N2P
MED6	0.682451	4.63187	4.15364	0.0415451	0.512247	MED6	-1*N2P
AAGAB	0.546782	5.87463	4.15281	0.0415655	0.512247	AAGAB	-1*N2P
LINC00852	1.41841	-0.489881	4.1514	0.0416	0.512247	LINC00852	-1*N2P
HSPB8	-0.892107	2.98114	4.14993	0.0416363	0.512247	HSPB8	-1*N2P
BRINP2	1.62037	-0.0357101	4.14879	0.0416643	0.512247	BRINP2	-1*N2P
STX16	-0.823184	6.22143	4.14867	0.0416673	0.512247	STX16	-1*N2P
ZNF71	-0.569459	4.2548	4.1461	0.0417306	0.51233	ZNF71	-1*N2P
ZC3H13	0.516811	6.2133	4.14581	0.0417378	0.51233	ZC3H13	-1*N2P
F2RL2	1.7418	5.36166	4.14512	0.0417548	0.51233	F2RL2	-1*N2P
KCNH3	1.03259	-1.0942	4.14339	0.0417974	0.512523	KCNH3	-1*N2P
THSD7B	1.12287	0.300938	4.13872	0.0419128	0.513607	THSD7B	-1*N2P
FTH1P3	1.24966	-0.353247	4.13761	0.0419404	0.513615	FTH1P3	-1*N2P
MXD3	-0.760143	3.33962	4.13374	0.0420362	0.514355	MXD3	-1*N2P
ERCC-00078	-1.05351	2.44071	4.13224	0.0420737	0.514355	ERCC-00078	-1*N2P
SBF1	-0.574318	7.13583	4.13114	0.0421009	0.514355	SBF1	-1*N2P
DNAJC7	0.89611	6.78564	4.12921	0.042149	0.514355	DNAJC7	-1*N2P
C9orf156	0.918168	2.14931	4.12919	0.0421495	0.514355	C9orf156	-1*N2P
H1FX	-0.648951	7.86283	4.12865	0.0421629	0.514355	H1FX	-1*N2P
MRPL1	1.04652	4.41093	4.12435	0.0422702	0.515207	MRPL1	-1*N2P
SRBD1	0.558497	4.5916	4.12267	0.0423121	0.515207	SRBD1	-1*N2P
GAS5-AS1	-1.28611	-0.576801	4.12182	0.0423334	0.515207	GAS5-AS1	-1*N2P
SPP1	-0.62841	4.91402	4.12152	0.042341	0.515207	SPP1	-1*N2P
TOMM40L	0.810029	4.35231	4.11894	0.0424056	0.515664	TOMM40L	-1*N2P
PABL_B-int:ERV1:LTR	1.20306	0.831883	4.11628	0.0424724	0.516147	PABL_B-int:ERV1:LTR	-1*N2P
PCAT7	1.79569	0.529065	4.11235	0.0425711	0.517016	PCAT7	-1*N2P
LST1	-2.09653	-2.69859	4.10512	0.0427534	0.518574	LST1	-1*N2P
LOC101928505	3.97816	-3.3806	4.10511	0.0427539	0.518574	LOC101928505	-1*N2P
LINC00173	-1.17534	0.401845	4.1025	0.0428199	0.518994	LINC00173	-1*N2P
SLC16A1-AS1	-0.72916	1.77473	4.10159	0.042843	0.518994	SLC16A1-AS1	-1*N2P
ARMT1	0.648152	6.3932	4.10011	0.0428804	0.518995	ARMT1	-1*N2P
GCKR	-1.41125	-1.91685	4.09943	0.0428975	0.518995	GCKR	-1*N2P
RIC3	-0.679748	2.28613	4.0951	0.0430077	0.519998	RIC3	-1*N2P
DHPS	-0.54256	5.76729	4.0899	0.0431401	0.520508	DHPS	-1*N2P
TMEM45B	-2.01818	-2.09836	4.08977	0.0431435	0.520508	TMEM45B	-1*N2P
RBM3	0.690537	7.97177	4.089	0.0431633	0.520508	RBM3	-1*N2P
SAPCD1	-1.12861	1.1726	4.0884	0.0431786	0.520508	SAPCD1	-1*N2P
CHKB-AS1	1.03277	-0.568646	4.08808	0.0431866	0.520508	CHKB-AS1	-1*N2P
FAM120AOS	0.630088	4.9912	4.08649	0.0432273	0.52054	FAM120AOS	-1*N2P
GPRIN1	1.41536	3.45423	4.08584	0.043244	0.52054	GPRIN1	-1*N2P
ZNF326	0.898938	4.69777	4.08313	0.0433133	0.520941	ZNF326	-1*N2P
HDAC8	0.736544	3.88935	4.082	0.0433422	0.520941	HDAC8	-1*N2P
ME3	-1.00983	1.27547	4.08082	0.0433725	0.520941	ME3	-1*N2P
KIN	0.747659	3.68487	4.0792	0.0434143	0.520941	KIN	-1*N2P
AIFM3	-1.03239	-0.0987274	4.07678	0.0434765	0.520941	AIFM3	-1*N2P
PTBP2	0.744106	5.03932	4.07608	0.0434945	0.520941	PTBP2	-1*N2P
ERBB2	0.984599	8.07471	4.07591	0.0434988	0.520941	ERBB2	-1*N2P
UTAT33	-1.25953	-1.77024	4.07564	0.0435057	0.520941	UTAT33	-1*N2P
AP5M1	0.65192	4.83491	4.07414	0.0435445	0.520941	AP5M1	-1*N2P
LMTK3	-0.605797	3.47398	4.07201	0.0435995	0.520941	LMTK3	-1*N2P
CENPE	0.536729	5.59161	4.07186	0.0436033	0.520941	CENPE	-1*N2P
DLG5-AS1	0.938555	0.521993	4.0715	0.0436125	0.520941	DLG5-AS1	-1*N2P
STMN2	-1.23164	0.835299	4.0676	0.0437133	0.520941	STMN2	-1*N2P
ZNF546	1.16065	-0.169979	4.06735	0.0437199	0.520941	ZNF546	-1*N2P
CRY1	-0.694697	4.73522	4.06471	0.0437883	0.520941	CRY1	-1*N2P
MTG1	0.927742	5.2449	4.06443	0.0437955	0.520941	MTG1	-1*N2P
LOC101927815	-1.64704	-2.7334	4.06388	0.0438097	0.520941	LOC101927815	-1*N2P
SNUPN	0.526142	4.46566	4.06385	0.0438105	0.520941	SNUPN	-1*N2P
SNORD86	0.961345	3.41685	4.06132	0.0438761	0.520941	SNORD86	-1*N2P
TM2D2	0.901845	5.24931	4.06061	0.0438947	0.520941	TM2D2	-1*N2P
CLU	-0.463553	7.70325	4.05861	0.0439466	0.520941	CLU	-1*N2P
DUSP13	-1.00701	0.840281	4.05802	0.0439621	0.520941	DUSP13	-1*N2P
LRP4-AS1	-1.47945	0.301694	4.05793	0.0439645	0.520941	LRP4-AS1	-1*N2P
UTS2R	-2.47543	-0.43114	4.05664	0.043998	0.520941	UTS2R	-1*N2P
PCOLCE-AS1	-1.22528	1.78597	4.0564	0.0440043	0.520941	PCOLCE-AS1	-1*N2P
RLF	0.679649	5.2552	4.0562	0.0440095	0.520941	RLF	-1*N2P
FBLIM1	-0.464022	6.83629	4.05503	0.0440398	0.520941	FBLIM1	-1*N2P
CASP8	0.865411	2.58508	4.05491	0.0440432	0.520941	CASP8	-1*N2P
GCNT3	-3.87121	-2.07812	4.05312	0.0440897	0.521167	GCNT3	-1*N2P
CERS4	-0.574007	6.5022	4.04945	0.0441857	0.521424	CERS4	-1*N2P
SWSAP1	0.962252	2.2718	4.04931	0.0441894	0.521424	SWSAP1	-1*N2P
PINK1	-0.523021	6.69541	4.04915	0.0441936	0.521424	PINK1	-1*N2P
GBA	0.887971	4.54271	4.04664	0.0442593	0.521733	GBA	-1*N2P
WDR27	-0.787375	3.70364	4.04606	0.0442745	0.521733	WDR27	-1*N2P
C2orf40	-1.29812	-0.365153	4.04374	0.0443355	0.52193	C2orf40	-1*N2P
GZMM	-1.34687	-1.77792	4.04231	0.044373	0.52193	GZMM	-1*N2P
TMEM132C	-1.31972	0.0442151	4.04169	0.0443892	0.52193	TMEM132C	-1*N2P
NLN	0.552504	7.18948	4.0407	0.0444155	0.52193	NLN	-1*N2P
NRD1	0.510207	7.9363	4.03924	0.0444539	0.52193	NRD1	-1*N2P
GP1BB	-1.45978	-0.237331	4.03899	0.0444603	0.52193	GP1BB	-1*N2P
TARS	0.949644	8.12126	4.03517	0.0445612	0.52193	TARS	-1*N2P
LINC00893	-2.44897	-2.54581	4.03495	0.0445669	0.52193	LINC00893	-1*N2P
SLC37A3	0.471069	5.93168	4.03386	0.0445958	0.52193	SLC37A3	-1*N2P
TNC	0.906712	7.70859	4.03205	0.0446436	0.52193	TNC	-1*N2P
HS1BP3	-0.979398	4.78513	4.03165	0.0446543	0.52193	HS1BP3	-1*N2P
EMG1	0.986062	5.64985	4.02945	0.0447125	0.52193	EMG1	-1*N2P
MIR135A2	1.25952	-1.81116	4.0292	0.0447192	0.52193	MIR135A2	-1*N2P
MMP25-AS1	-0.829862	0.178421	4.02863	0.0447344	0.52193	MMP25-AS1	-1*N2P
CTPS1	0.667046	6.64579	4.02822	0.0447451	0.52193	CTPS1	-1*N2P
KIF20B	0.5093	5.45406	4.02781	0.0447559	0.52193	KIF20B	-1*N2P
FRMD1	-2.00391	-2.79022	4.02776	0.0447572	0.52193	FRMD1	-1*N2P
TLCD1	1.01668	4.36103	4.02626	0.0447972	0.522076	TLCD1	-1*N2P
GAB2	-0.849666	4.56297	4.02424	0.0448507	0.522203	GAB2	-1*N2P
SYCP3	-1.75181	2.28619	4.02379	0.0448629	0.522203	SYCP3	-1*N2P
PEG10	-0.690963	7.04423	4.02024	0.0449573	0.522769	PEG10	-1*N2P
FAM124B	-0.756812	1.5137	4.01979	0.0449694	0.522769	FAM124B	-1*N2P
DLX2	3.9195	-0.0523414	4.01833	0.0450082	0.522769	DLX2	-1*N2P
CASP6	0.692462	4.14225	4.01784	0.0450213	0.522769	CASP6	-1*N2P
TTLL3	-1.25498	1.90176	4.01627	0.0450632	0.522935	TTLL3	-1*N2P
SEMA6A-AS1	-1.03596	-0.0753638	4.01417	0.0451196	0.522935	SEMA6A-AS1	-1*N2P
ALG14	1.00497	2.3756	4.01228	0.0451701	0.522935	ALG14	-1*N2P
LINC00400	3.98344	-3.09841	4.01205	0.0451762	0.522935	LINC00400	-1*N2P
MYO10	0.521046	7.00002	4.01012	0.045228	0.522935	MYO10	-1*N2P
ALG8	0.628188	5.64662	4.00895	0.0452592	0.522935	ALG8	-1*N2P
RBL1	0.637499	3.44662	4.0085	0.0452715	0.522935	RBL1	-1*N2P
RBBP9	0.693743	4.84209	4.00821	0.0452793	0.522935	RBBP9	-1*N2P
KRCC1	0.724794	3.94498	4.00808	0.0452828	0.522935	KRCC1	-1*N2P
DDX46	0.502715	6.68124	4.00689	0.0453147	0.522987	DDX46	-1*N2P
SNORD77	-1.34656	-0.638016	4.00584	0.045343	0.522996	SNORD77	-1*N2P
MUC1	-0.828654	1.97241	4.00175	0.0454531	0.523949	MUC1	-1*N2P
SYNE4	-0.73291	3.5314	3.99869	0.0455356	0.524095	SYNE4	-1*N2P
TUG1	0.519591	7.44829	3.9984	0.0455436	0.524095	TUG1	-1*N2P
PPM1G	0.642897	7.9111	3.9976	0.045565	0.524095	PPM1G	-1*N2P
EEF1A2	-0.62749	4.44773	3.9972	0.0455758	0.524095	EEF1A2	-1*N2P
LECT1	0.992972	5.90081	3.99503	0.0456347	0.524164	LECT1	-1*N2P
C5orf49	1.48997	-1.09635	3.99495	0.0456369	0.524164	C5orf49	-1*N2P
PLEKHG3	-0.590156	5.86052	3.99271	0.0456976	0.524545	PLEKHG3	-1*N2P
SNORD84	-1.37151	-1.25282	3.98796	0.0458265	0.525548	SNORD84	-1*N2P
LTR48:ERV1:LTR	0.808072	0.620055	3.98746	0.0458402	0.525548	LTR48:ERV1:LTR	-1*N2P
IFFO2	-0.689278	4.64137	3.98598	0.0458804	0.525693	IFFO2	-1*N2P
NFKBIL1	-0.690337	4.47342	3.98293	0.0459635	0.526327	NFKBIL1	-1*N2P
SOX4	-0.791245	7.78951	3.98174	0.045996	0.526383	SOX4	-1*N2P
HRAT92	-1.61806	0.328905	3.97998	0.0460441	0.526617	HRAT92	-1*N2P
NUDT16P1	-1.0063	3.27465	3.9737	0.0462162	0.52811	NUDT16P1	-1*N2P
MER41-int:ERV1:LTR	0.517424	3.97395	3.97225	0.046256	0.52811	MER41-int:ERV1:LTR	-1*N2P
NKX6-2	-2.61543	-2.02319	3.97211	0.0462598	0.52811	NKX6-2	-1*N2P
DBNL	0.757872	6.1585	3.97037	0.0463075	0.52811	DBNL	-1*N2P
CCDC162P	-2.04755	-2.23487	3.97016	0.0463133	0.52811	CCDC162P	-1*N2P
LOC100505912	1.97618	-2.48804	3.96538	0.046445	0.528563	LOC100505912	-1*N2P
TLX2	2.60769	-2.00915	3.96448	0.0464698	0.528563	TLX2	-1*N2P
SOCS1	-0.69934	4.45961	3.96432	0.0464743	0.528563	SOCS1	-1*N2P
LANCL2	0.848221	4.44718	3.96423	0.0464768	0.528563	LANCL2	-1*N2P
CHKB	-0.657855	3.86006	3.96369	0.0464918	0.528563	CHKB	-1*N2P
MLLT11	0.662271	5.72034	3.96168	0.0465472	0.528878	MLLT11	-1*N2P
CNTNAP2	0.691021	6.07396	3.95959	0.046605	0.528943	CNTNAP2	-1*N2P
KDM3A	0.830237	6.07946	3.95843	0.0466373	0.528943	KDM3A	-1*N2P
ALKBH7	-0.608827	6.04918	3.95767	0.0466583	0.528943	ALKBH7	-1*N2P
PIGW	0.968353	3.96095	3.95693	0.0466787	0.528943	PIGW	-1*N2P
PPP4R1	0.458725	6.27027	3.95646	0.0466919	0.528943	PPP4R1	-1*N2P
ANKRD36C	-1.40476	0.0407313	3.95492	0.0467345	0.529111	ANKRD36C	-1*N2P
LOC100506314	-1.43964	0.823575	3.95275	0.0467948	0.529479	LOC100506314	-1*N2P
LOC101928068	-0.913568	-0.927597	3.94883	0.0469039	0.530398	LOC101928068	-1*N2P
TMEM237	0.718617	5.5554	3.94728	0.0469471	0.530572	TMEM237	-1*N2P
L1PREC2:L1:LINE	-0.50872	4.69309	3.9459	0.0469857	0.530693	L1PREC2:L1:LINE	-1*N2P
YAE1D1	1.04586	3.47375	3.94441	0.0470274	0.530838	YAE1D1	-1*N2P
URB1-AS1	-1.3521	0.475087	3.94224	0.0470881	0.530838	URB1-AS1	-1*N2P
OTX2	0.803725	4.41306	3.94214	0.0470909	0.530838	OTX2	-1*N2P
AKAP8L	-0.439637	6.47468	3.94047	0.0471376	0.530838	AKAP8L	-1*N2P
MAP2K4	0.450639	5.34201	3.93933	0.0471694	0.530838	MAP2K4	-1*N2P
KCNE4	2.53224	5.13301	3.93866	0.0471883	0.530838	KCNE4	-1*N2P
HMGCLL1	-1.26979	-2.48007	3.9374	0.0472237	0.530838	HMGCLL1	-1*N2P
CER:Satellite:Satellite	-1.79773	-1.93361	3.93654	0.0472478	0.530838	CER:Satellite:Satellite	-1*N2P
SYBU	2.44933	-0.281229	3.93648	0.0472494	0.530838	SYBU	-1*N2P
WSB1	-0.838272	6.6975	3.93537	0.0472808	0.530863	WSB1	-1*N2P
LOC101929128	-1.64117	-1.70596	3.93341	0.0473358	0.530863	LOC101929128	-1*N2P
LTR37B:ERV1:LTR	0.964372	0.02036	3.93289	0.0473505	0.530863	LTR37B:ERV1:LTR	-1*N2P
LTR84a:ERVL:LTR	-0.83097	0.366763	3.93186	0.0473795	0.530863	LTR84a:ERVL:LTR	-1*N2P
ADAM1A	1.32402	1.07807	3.92889	0.0474633	0.530863	ADAM1A	-1*N2P
ASPM	0.53484	5.82216	3.92841	0.0474768	0.530863	ASPM	-1*N2P
KIT	0.564135	4.51532	3.92826	0.047481	0.530863	KIT	-1*N2P
ROBO3	-0.95303	3.34058	3.92793	0.0474905	0.530863	ROBO3	-1*N2P
CYP2E1	-1.60199	2.41874	3.92556	0.0475573	0.530863	CYP2E1	-1*N2P
TYROBP	3.89831	-3.32517	3.92528	0.0475652	0.530863	TYROBP	-1*N2P
LSMEM2	-1.16695	-0.307465	3.92369	0.0476102	0.530863	LSMEM2	-1*N2P
NME4	-0.537905	7.661	3.92308	0.0476274	0.530863	NME4	-1*N2P
HNRNPD	0.726861	8.6179	3.92242	0.0476462	0.530863	HNRNPD	-1*N2P
SH3RF3-AS1	3.98815	-2.0663	3.92212	0.0476547	0.530863	SH3RF3-AS1	-1*N2P
MRPS31	0.659916	4.60906	3.92096	0.0476878	0.530863	MRPS31	-1*N2P
MINK1	-0.441497	6.34293	3.92027	0.0477072	0.530863	MINK1	-1*N2P
MIR205HG	-1.86464	3.11869	3.91962	0.0477256	0.530863	MIR205HG	-1*N2P
VPS50	0.553365	3.72412	3.91757	0.0477838	0.5312	VPS50	-1*N2P
MSH5	-0.967505	2.64166	3.91573	0.0478363	0.531474	MSH5	-1*N2P
CWC22	0.579129	5.37453	3.91332	0.0479049	0.531644	CWC22	-1*N2P
ACTG1	-0.495861	12.2366	3.91323	0.0479074	0.531644	ACTG1	-1*N2P
SUPV3L1	0.544571	5.23994	3.90876	0.048035	0.532475	SUPV3L1	-1*N2P
ELOVL6	0.589917	6.75095	3.90865	0.0480383	0.532475	ELOVL6	-1*N2P
POLR3B	0.838535	4.13554	3.90706	0.0480835	0.532489	POLR3B	-1*N2P
MIR1281	-1.85553	-2.26005	3.90665	0.0480954	0.532489	MIR1281	-1*N2P
CPT2	0.497054	4.93462	3.9037	0.0481798	0.533073	CPT2	-1*N2P
CYP27A1	-1.23392	3.55645	3.90277	0.0482065	0.533073	CYP27A1	-1*N2P
HDX	0.896525	1.94232	3.90143	0.0482451	0.533073	HDX	-1*N2P
MCTS2P	-0.799237	2.56723	3.9009	0.0482602	0.533073	MCTS2P	-1*N2P
CA4	1.53315	-1.24859	3.89911	0.0483117	0.533333	CA4	-1*N2P
RAD9B	-1.76731	-2.43865	3.89651	0.0483865	0.533849	RAD9B	-1*N2P
SNORD38B	-1.05997	0.28068	3.89517	0.0484253	0.533968	SNORD38B	-1*N2P
UNC5B-AS1	-0.88768	1.28535	3.89085	0.0485498	0.535031	UNC5B-AS1	-1*N2P
PANK4	-0.672681	5.11957	3.88756	0.048645	0.53577	PANK4	-1*N2P
HERVH-int:ERV1:LTR	0.963857	11.6152	3.88441	0.0487365	0.535961	HERVH-int:ERV1:LTR	-1*N2P
MER75B:PiggyBac:DNA	-1.67152	-2.71246	3.88353	0.048762	0.535961	MER75B:PiggyBac:DNA	-1*N2P
CDC26	0.685718	3.78904	3.88296	0.0487785	0.535961	CDC26	-1*N2P
MYH15	-1.3713	-0.164759	3.88234	0.0487965	0.535961	MYH15	-1*N2P
TRPM3	0.90255	1.67898	3.88091	0.0488381	0.535961	TRPM3	-1*N2P
ISYNA1	-0.549488	7.28399	3.879	0.0488938	0.535961	ISYNA1	-1*N2P
ADAM12	-0.918098	6.16127	3.87885	0.048898	0.535961	ADAM12	-1*N2P
ZNF114	0.672856	3.57595	3.87832	0.0489135	0.535961	ZNF114	-1*N2P
APOL4	-2.17585	0.119018	3.87722	0.0489455	0.535961	APOL4	-1*N2P
LOC101927919	1.20806	-0.324556	3.87693	0.048954	0.535961	LOC101927919	-1*N2P
OSGEP	0.753871	5.05432	3.87577	0.0489879	0.535961	OSGEP	-1*N2P
IGFBP6	-0.689973	5.07974	3.87378	0.0490459	0.535961	IGFBP6	-1*N2P
RFNG	-0.506914	5.39281	3.87273	0.0490765	0.535961	RFNG	-1*N2P
LINC00923	-2.03577	-2.63102	3.87046	0.0491431	0.535961	LINC00923	-1*N2P
MEI1	-1.84202	-1.35709	3.87039	0.049145	0.535961	MEI1	-1*N2P
ZNF584	0.79498	2.57902	3.86684	0.0492491	0.535961	ZNF584	-1*N2P
SNHG19	-0.653889	4.0832	3.86479	0.0493093	0.535961	SNHG19	-1*N2P
ARHGEF25	-0.958054	4.26071	3.8641	0.0493295	0.535961	ARHGEF25	-1*N2P
EFTUD1	0.571651	5.38862	3.86406	0.0493308	0.535961	EFTUD1	-1*N2P
MMP17	-0.693302	5.88269	3.86357	0.0493452	0.535961	MMP17	-1*N2P
OXCT2	-1.28019	-1.23103	3.8612	0.0494151	0.535961	OXCT2	-1*N2P
NREP	0.556789	7.97271	3.86048	0.0494363	0.535961	NREP	-1*N2P
MADCAM1	-1.1097	0.595139	3.85991	0.049453	0.535961	MADCAM1	-1*N2P
POGLUT1	0.87283	3.9178	3.85956	0.0494632	0.535961	POGLUT1	-1*N2P
UQCRHL	0.814319	1.48432	3.85941	0.0494677	0.535961	UQCRHL	-1*N2P
GRM3	0.957312	1.5655	3.8593	0.049471	0.535961	GRM3	-1*N2P
SEMA7A	-0.429481	6.74654	3.85907	0.0494776	0.535961	SEMA7A	-1*N2P
MIR210	1.75652	-2.17615	3.85893	0.049482	0.535961	MIR210	-1*N2P
NEAT1	-1.09025	3.86237	3.85859	0.0494919	0.535961	NEAT1	-1*N2P
GJB5	1.76387	-1.56265	3.85794	0.049511	0.535961	GJB5	-1*N2P
USP51	-1.05318	1.63348	3.8568	0.0495446	0.535961	USP51	-1*N2P
TPCN1	-0.672409	5.15359	3.85579	0.0495747	0.535961	TPCN1	-1*N2P
APCDD1L-AS1	4.17108	-0.532907	3.85523	0.0495911	0.535961	APCDD1L-AS1	-1*N2P
SPTLC3	0.963182	0.611293	3.85226	0.0496789	0.536593	SPTLC3	-1*N2P
KCNIP2-AS1	-1.3099	-1.49098	3.85098	0.0497168	0.536593	KCNIP2-AS1	-1*N2P
HR	3.93921	-0.727748	3.8504	0.0497341	0.536593	HR	-1*N2P
HNRNPH2	0.516779	5.48551	3.84322	0.0499476	0.538591	HNRNPH2	-1*N2P
SNX7	0.625046	4.58061	3.84177	0.0499908	0.538752	SNX7	-1*N2P
AGAP3	-0.611399	6.16228	3.83938	0.0500622	0.538797	AGAP3	-1*N2P
KHDC1L	-2.25898	6.46613	3.83875	0.0500807	0.538797	KHDC1L	-1*N2P
PPP2R3A	0.560289	4.29352	3.83809	0.0501005	0.538797	PPP2R3A	-1*N2P
ADAM33	-1.28456	3.12078	3.83738	0.0501217	0.538797	ADAM33	-1*N2P
SLC30A6	0.615738	5.2613	3.83677	0.0501399	0.538797	SLC30A6	-1*N2P
MAEA	0.63034	6.15861	3.83594	0.0501648	0.538797	MAEA	-1*N2P
C11orf91	-2.35809	-1.92742	3.83477	0.0501999	0.538871	C11orf91	-1*N2P
MTNR1A	-1.65342	-2.05218	3.82963	0.0503542	0.540222	MTNR1A	-1*N2P
ZWILCH	0.594821	5.82661	3.82581	0.0504689	0.540491	ZWILCH	-1*N2P
MFSD1	0.782598	4.93927	3.82569	0.0504726	0.540491	MFSD1	-1*N2P
MAPK8IP3	-0.628084	5.73375	3.82526	0.0504855	0.540491	MAPK8IP3	-1*N2P
MCCC2	0.513628	6.19549	3.82502	0.0504927	0.540491	MCCC2	-1*N2P
CLDND2	-0.870491	0.32514	3.82319	0.050548	0.540779	CLDND2	-1*N2P
KCNK13	2.73552	-2.01246	3.82033	0.0506343	0.54113	KCNK13	-1*N2P
ASMTL-AS1	-1.08457	-1.18719	3.82022	0.0506377	0.54113	ASMTL-AS1	-1*N2P
ST13P4	1.19852	-1.45189	3.81725	0.0507275	0.541568	ST13P4	-1*N2P
CNOT10	0.607562	5.24648	3.81651	0.0507499	0.541568	CNOT10	-1*N2P
UBE2N	0.651659	7.14919	3.8158	0.0507713	0.541568	UBE2N	-1*N2P
ZNF880	-0.632295	3.5313	3.81456	0.050809	0.541568	ZNF880	-1*N2P
MYL10	-3.8675	-2.64946	3.81355	0.0508397	0.541568	MYL10	-1*N2P
SNORD26	-1.25267	0.828758	3.81323	0.0508493	0.541568	SNORD26	-1*N2P
SCRN1	-0.683613	7.54105	3.8077	0.0510175	0.542781	SCRN1	-1*N2P
CD70	-0.802837	4.56024	3.80761	0.0510202	0.542781	CD70	-1*N2P
GMEB1	0.557078	4.11811	3.80059	0.0512344	0.544605	GMEB1	-1*N2P
NR1D1	-1.13011	3.41284	3.80012	0.0512488	0.544605	NR1D1	-1*N2P
MVP	-1.47358	6.20775	3.7955	0.0513905	0.545461	MVP	-1*N2P
TMEM106C	-0.617802	5.81968	3.79449	0.0514215	0.545461	TMEM106C	-1*N2P
TSSC2	0.493861	5.22372	3.79431	0.051427	0.545461	TSSC2	-1*N2P
USP8	0.48411	5.77408	3.79211	0.0514947	0.545461	USP8	-1*N2P
TFCP2	0.462453	5.67811	3.79163	0.0515095	0.545461	TFCP2	-1*N2P
SLC38A7	0.754798	5.15015	3.79098	0.0515295	0.545461	SLC38A7	-1*N2P
ANXA2	-0.487088	10.1591	3.79097	0.0515299	0.545461	ANXA2	-1*N2P
INHBB	3.8926	-1.70556	3.7876	0.0516335	0.546183	INHBB	-1*N2P
LOC100652768	-1.44483	-0.581565	3.78689	0.0516555	0.546183	LOC100652768	-1*N2P
PABPC1L2A	-1.43815	-2.80346	3.78576	0.0516903	0.546248	PABPC1L2A	-1*N2P
RHNO1	0.485899	5.66805	3.78432	0.051735	0.546417	RHNO1	-1*N2P
NUBP1	0.749697	4.29124	3.78056	0.0518513	0.547341	NUBP1	-1*N2P
PDGFC	-0.694091	4.93283	3.77831	0.051921	0.547462	PDGFC	-1*N2P
SLC39A13	-0.455642	5.90083	3.77782	0.0519364	0.547462	SLC39A13	-1*N2P
ZNF695	-0.619268	3.61924	3.77741	0.0519489	0.547462	ZNF695	-1*N2P
TRIM24	0.485224	6.85059	3.77631	0.0519831	0.547519	TRIM24	-1*N2P
ADPGK	0.565492	5.61198	3.77267	0.0520964	0.548327	ADPGK	-1*N2P
GPR83	2.27128	-1.87261	3.772	0.0521174	0.548327	GPR83	-1*N2P
SGMS1-AS1	1.86346	-1.62984	3.77034	0.052169	0.548557	SGMS1-AS1	-1*N2P
FBXL21	-1.15884	-1.22454	3.76945	0.0521969	0.548557	FBXL21	-1*N2P
PTPN23	-0.462891	6.09745	3.76799	0.0522425	0.548733	PTPN23	-1*N2P
ELL2	-0.840454	6.04658	3.76671	0.0522824	0.54885	ELL2	-1*N2P
MFSD5	0.748907	4.72973	3.76535	0.052325	0.548995	MFSD5	-1*N2P
AKR1B1	-0.536452	7.6886	3.76255	0.0524127	0.549612	AKR1B1	-1*N2P
SNRPA1	0.494769	6.16908	3.76136	0.0524498	0.549698	SNRPA1	-1*N2P
AMOTL2	-0.864771	7.008	3.75936	0.0525126	0.550017	AMOTL2	-1*N2P
POLE2	0.946459	3.79803	3.75856	0.052538	0.550017	POLE2	-1*N2P
STX18	0.847562	4.33791	3.75602	0.0526176	0.550524	STX18	-1*N2P
KCTD7	-0.797663	4.09531	3.75399	0.0526815	0.550524	KCTD7	-1*N2P
NPTX2	-1.06345	4.05355	3.75393	0.0526835	0.550524	NPTX2	-1*N2P
PAK4	-0.4269	6.53861	3.75168	0.0527545	0.550524	PAK4	-1*N2P
RNF144B	0.81588	2.15077	3.75104	0.0527746	0.550524	RNF144B	-1*N2P
ZNF444	-0.525546	5.42471	3.74896	0.0528404	0.550524	ZNF444	-1*N2P
SHC2	-1.05419	2.72266	3.74889	0.0528425	0.550524	SHC2	-1*N2P
C16orf86	-0.878621	0.952116	3.74815	0.052866	0.550524	C16orf86	-1*N2P
Tigger2b_Pri:TcMar-Tigger:DNA	0.689171	1.8274	3.74791	0.0528735	0.550524	Tigger2b_Pri:TcMar-Tigger:DNA	-1*N2P
PRIMA1	0.825419	2.30757	3.74587	0.0529383	0.550524	PRIMA1	-1*N2P
MER110:ERV1:LTR	1.03526	-0.0851286	3.74396	0.0529987	0.550524	MER110:ERV1:LTR	-1*N2P
BTG2	-1.77969	4.48029	3.74298	0.0530298	0.550524	BTG2	-1*N2P
PSMA4	0.702742	7.57266	3.74244	0.053047	0.550524	PSMA4	-1*N2P
PLK2	-1.06515	5.74817	3.74236	0.0530493	0.550524	PLK2	-1*N2P
Charlie14a:hAT-Charlie:DNA	-1.31447	-1.62495	3.74148	0.0530774	0.550524	Charlie14a:hAT-Charlie:DNA	-1*N2P
TACR1	1.75294	-0.185655	3.74099	0.053093	0.550524	TACR1	-1*N2P
PCED1A	-0.991901	4.22588	3.74096	0.053094	0.550524	PCED1A	-1*N2P
HAGHL	-0.659446	4.09556	3.74049	0.0531089	0.550524	HAGHL	-1*N2P
TMEM161A	-0.480075	5.78772	3.73965	0.0531357	0.550524	TMEM161A	-1*N2P
LRRC43	-1.5477	-1.16023	3.73164	0.053391	0.552555	LRRC43	-1*N2P
NKD2	-0.786192	3.10068	3.73049	0.0534277	0.552555	NKD2	-1*N2P
INTS9	0.748268	4.05028	3.73024	0.0534357	0.552555	INTS9	-1*N2P
NOP58	0.776896	7.04157	3.72841	0.0534942	0.552555	NOP58	-1*N2P
AMIGO3	1.02653	3.1785	3.72661	0.0535521	0.552555	AMIGO3	-1*N2P
IER5	-0.854531	5.36936	3.72659	0.0535527	0.552555	IER5	-1*N2P
RILPL1	-0.807617	3.99246	3.72644	0.0535573	0.552555	RILPL1	-1*N2P
MFSD4	-1.1535	-1.30948	3.72538	0.0535914	0.552555	MFSD4	-1*N2P
NFATC4	-0.71794	5.6915	3.72533	0.0535929	0.552555	NFATC4	-1*N2P
KIFC3	-0.908989	4.71415	3.72316	0.0536627	0.552762	KIFC3	-1*N2P
CCDC18	0.772097	3.27021	3.7229	0.053671	0.552762	CCDC18	-1*N2P
FAM212A	1.09096	1.48625	3.72139	0.0537195	0.55281	FAM212A	-1*N2P
RFK	-0.625968	3.91528	3.72095	0.0537337	0.55281	RFK	-1*N2P
BAZ1A	0.644707	4.86273	3.71887	0.0538009	0.553041	BAZ1A	-1*N2P
TMEM82	-0.996398	0.0399154	3.7175	0.053845	0.553041	TMEM82	-1*N2P
G0S2	-1.68778	1.97699	3.71611	0.0538897	0.553041	G0S2	-1*N2P
SGCA	-1.18667	-1.68557	3.71545	0.0539109	0.553041	SGCA	-1*N2P
MTERF3	0.675656	4.57007	3.71499	0.0539258	0.553041	MTERF3	-1*N2P
DHX9	0.672279	8.27824	3.71485	0.0539304	0.553041	DHX9	-1*N2P
MAK16	0.673416	5.58873	3.71359	0.053971	0.55316	MAK16	-1*N2P
M1AP	-0.854914	2.5528	3.70932	0.0541093	0.553712	M1AP	-1*N2P
CRYGD	-0.800427	1.34795	3.70927	0.0541112	0.553712	CRYGD	-1*N2P
STAG1	0.774633	4.78627	3.7092	0.0541134	0.553712	STAG1	-1*N2P
NFIX	-1.4127	5.05884	3.70834	0.0541412	0.553712	NFIX	-1*N2P
TRIM58	-0.718516	2.53433	3.7065	0.054201	0.553775	TRIM58	-1*N2P
NCCRP1	0.819394	0.387047	3.70587	0.0542213	0.553775	NCCRP1	-1*N2P
TMEM139	1.06089	0.0764969	3.70546	0.0542346	0.553775	TMEM139	-1*N2P
PLP1	0.700533	4.7093	3.70435	0.0542708	0.553834	PLP1	-1*N2P
SGMS2	-1.85625	2.95428	3.70282	0.0543205	0.553834	SGMS2	-1*N2P
YWHAB	0.470528	8.30925	3.70233	0.0543364	0.553834	YWHAB	-1*N2P
HDAC10	-0.537679	3.96049	3.70171	0.0543567	0.553834	HDAC10	-1*N2P
TNFRSF8	-0.920214	4.50155	3.70073	0.0543887	0.553847	TNFRSF8	-1*N2P
STAB1	-0.829329	1.2875	3.69622	0.0545358	0.553847	STAB1	-1*N2P
RALGAPA2	0.723811	4.04015	3.69607	0.0545407	0.553847	RALGAPA2	-1*N2P
MIR4800	1.0298	-0.261956	3.69576	0.0545508	0.553847	MIR4800	-1*N2P
MIR3655	0.687198	1.70683	3.69562	0.0545555	0.553847	MIR3655	-1*N2P
LINC00894	-1.3612	-0.240189	3.6956	0.0545562	0.553847	LINC00894	-1*N2P
ALPK2	-1.16141	5.11682	3.69543	0.0545616	0.553847	ALPK2	-1*N2P
LTR25-int:ERV1:LTR	-0.90889	0.797346	3.69192	0.0546767	0.554407	LTR25-int:ERV1:LTR	-1*N2P
SLC38A1	0.828417	7.58157	3.69177	0.0546815	0.554407	SLC38A1	-1*N2P
AHRR	0.652646	3.71074	3.69108	0.0547042	0.554407	AHRR	-1*N2P
ZMPSTE24	0.876329	5.51573	3.68923	0.0547648	0.554655	ZMPSTE24	-1*N2P
ANAPC7	0.534381	6.09072	3.68856	0.0547868	0.554655	ANAPC7	-1*N2P
LOC100126784	1.35442	-1.1408	3.6873	0.0548283	0.554779	LOC100126784	-1*N2P
CD101	0.863772	-0.0143408	3.68413	0.0549326	0.55554	CD101	-1*N2P
ZFP28	-0.709604	2.77267	3.68264	0.0549818	0.555566	ZFP28	-1*N2P
ZNF638	0.554582	6.87065	3.68082	0.0550419	0.555566	ZNF638	-1*N2P
NBEAL2	-0.526115	5.7516	3.67997	0.0550697	0.555566	NBEAL2	-1*N2P
RRS1-AS1	4.16715	-2.85748	3.67978	0.0550762	0.555566	RRS1-AS1	-1*N2P
CLEC4D	3.93983	-2.33558	3.67622	0.0551937	0.555566	CLEC4D	-1*N2P
ARHGAP33	-0.555277	4.26052	3.67605	0.0551995	0.555566	ARHGAP33	-1*N2P
CHRNA10	1.73796	-1.3336	3.67587	0.0552055	0.555566	CHRNA10	-1*N2P
CMAS	0.551503	5.8654	3.67566	0.0552124	0.555566	CMAS	-1*N2P
NDUFV2-AS1	-1.46687	-1.269	3.6747	0.0552443	0.555566	NDUFV2-AS1	-1*N2P
SNX9	0.513335	5.79871	3.6738	0.0552741	0.555566	SNX9	-1*N2P
CD6	-1.8897	-1.77902	3.67369	0.0552778	0.555566	CD6	-1*N2P
HMGXB3	-0.539696	6.1726	3.67135	0.0553555	0.555566	HMGXB3	-1*N2P
LOC100507437	1.32608	0.341088	3.67074	0.0553755	0.555566	LOC100507437	-1*N2P
LOC101927746	-0.615994	5.53136	3.67007	0.0553977	0.555566	LOC101927746	-1*N2P
MER76-int:ERVL:LTR	1.66803	-1.49171	3.66952	0.055416	0.555566	MER76-int:ERVL:LTR	-1*N2P
EBNA1BP2	0.751262	6.58194	3.66859	0.0554469	0.555566	EBNA1BP2	-1*N2P
KCNRG	0.913909	0.676979	3.66756	0.0554812	0.555566	KCNRG	-1*N2P
PARP9	0.889724	1.72201	3.66696	0.0555014	0.555566	PARP9	-1*N2P
HSD11B1L	-0.952274	3.54262	3.66647	0.0555177	0.555566	HSD11B1L	-1*N2P
LRR1	0.736975	4.37479	3.66644	0.0555187	0.555566	LRR1	-1*N2P
KIAA0586	0.515172	4.34651	3.66419	0.0555937	0.556024	KIAA0586	-1*N2P
ZNF773	0.693328	2.46238	3.66145	0.0556853	0.556538	ZNF773	-1*N2P
KDELR3	-0.593271	5.9627	3.6609	0.0557034	0.556538	KDELR3	-1*N2P
CRYBG3	0.679935	3.6929	3.6589	0.0557705	0.556725	CRYBG3	-1*N2P
COG2	0.513281	5.04772	3.65859	0.0557807	0.556725	COG2	-1*N2P
BCL9L	-0.6666	6.73167	3.6562	0.0558609	0.557068	BCL9L	-1*N2P
ZFP41	0.677887	3.50568	3.65569	0.055878	0.557068	ZFP41	-1*N2P
WAC-AS1	0.81015	3.77288	3.65495	0.0559028	0.557068	WAC-AS1	-1*N2P
CALM1	0.671942	8.28269	3.65317	0.0559626	0.557158	CALM1	-1*N2P
ZMAT2	0.503254	6.34208	3.6524	0.0559885	0.557158	ZMAT2	-1*N2P
SYNCRIP	0.582786	7.9254	3.65207	0.0559996	0.557158	SYNCRIP	-1*N2P
MTOR	0.494234	7.06951	3.65081	0.0560419	0.557212	MTOR	-1*N2P
DNAJB6	0.544767	7.63833	3.64984	0.0560748	0.557212	DNAJB6	-1*N2P
ING2	0.636568	4.00402	3.64848	0.0561205	0.557212	ING2	-1*N2P
NGFR	-1.21555	5.14121	3.64843	0.056122	0.557212	NGFR	-1*N2P
CEP295	0.585275	3.79809	3.64733	0.0561592	0.55729	CEP295	-1*N2P
SSB	0.668823	7.67901	3.64604	0.0562026	0.557431	SSB	-1*N2P
SEMG1	1.55993	0.15684	3.64467	0.056249	0.5576	SEMG1	-1*N2P
ALPP	-2.37585	3.74457	3.64074	0.056382	0.558277	ALPP	-1*N2P
GOLM1	0.492181	7.29239	3.64051	0.0563897	0.558277	GOLM1	-1*N2P
DICER1-AS1	-1.28939	2.00007	3.64005	0.0564053	0.558277	DICER1-AS1	-1*N2P
RALGAPB	0.45735	5.86901	3.63717	0.0565029	0.558808	RALGAPB	-1*N2P
AGER	-0.826457	2.78181	3.63592	0.0565453	0.558808	AGER	-1*N2P
PSMD1	0.546841	7.76562	3.6351	0.0565733	0.558808	PSMD1	-1*N2P
MER96:hAT:DNA	0.807175	2.77462	3.6343	0.0566005	0.558808	MER96:hAT:DNA	-1*N2P
BANCR	-1.52658	-1.74396	3.63295	0.0566464	0.558808	BANCR	-1*N2P
KIF15	0.658582	5.10692	3.63206	0.0566768	0.558808	KIF15	-1*N2P
L1PBa1:L1:LINE	1.05376	2.38141	3.63159	0.0566927	0.558808	L1PBa1:L1:LINE	-1*N2P
SNORD116-24	-1.35835	-1.2872	3.63058	0.0567269	0.558808	SNORD116-24	-1*N2P
FAM160B2	-0.702511	5.06881	3.62974	0.0567558	0.558808	FAM160B2	-1*N2P
RNF139-AS1	-1.04676	-0.838992	3.62883	0.0567868	0.558808	RNF139-AS1	-1*N2P
TMEM26	1.05048	1.32906	3.62857	0.0567956	0.558808	TMEM26	-1*N2P
INSIG2	1.04213	4.28619	3.62812	0.056811	0.558808	INSIG2	-1*N2P
LTR77:ERV1:LTR	1.54892	-0.966198	3.62645	0.0568679	0.559079	LTR77:ERV1:LTR	-1*N2P
QRICH2	1.19708	1.61519	3.62529	0.0569077	0.559181	QRICH2	-1*N2P
RAPSN	1.87899	-2.26061	3.62087	0.057059	0.559973	RAPSN	-1*N2P
KRT17	-1.27258	3.51323	3.62069	0.0570652	0.559973	KRT17	-1*N2P
ANKRD24	-0.545997	3.45081	3.6198	0.0570958	0.559973	ANKRD24	-1*N2P
TEX10	0.567195	6.06957	3.6195	0.0571059	0.559973	TEX10	-1*N2P
C6orf132	0.878284	5.52913	3.61742	0.0571774	0.560385	C6orf132	-1*N2P
NCL	0.594256	10.3237	3.61633	0.057215	0.560465	NCL	-1*N2P
[truncated: 17,099 more rows]

## Sheet: ED_Fig_7b
	logFC	logCPM	LR	PValue	FDR	gene_id	promoter_dmr_mCG_delta	comparison	significant_DE	DMR_delta_>20pc
[truncated: 1,962 more rows]

[truncated: 2 more sheets: ED_Fig_7c, ED_Fig_7e]
