# Supplementary material for: Transient naive reprogramming corrects hiPS cells functionally and epigenetically
Source: Nature. 2023 Aug 16;620(7975):863–72. doi: 10.1038/s41586-023-06424-7 (PMC10447250; doi:10.1038/s41586-023-06424-7)
Supplement: Supplementary file 26 — Source Data Extended Data Fig. 8 [file 41586_2023_6424_MOESM26_ESM.xlsx]

## Sheet: ED_Fig_8c
TF	pc_target	pc_background	pval	fdr	cluster	fg_bg	tf_id	tf_class
OCT4-SOX2-TCF-NANOG(POU,Homeobox,HMG)	14.08	3.03	25.48	0	primed_down	4.64686	OCT4-SOX2-TCF-NANOG	POU,Homeobox,HMG
Sp1(Zf)	31.55	17.73	13.75	0.0002	primed_down	1.77947	Sp1	Zf
Oct6(POU,Homeobox)	16.99	7.62	11.9	0.0009	primed_down	2.22966	Oct6	POU,Homeobox
EHF(ETS)	54.85	40.55	10.65	0.002	primed_down	1.35265	EHF	ETS
Brn1(POU,Homeobox)	13.11	5.52	10.41	0.0021	primed_down	2.375	Brn1	POU,Homeobox
Oct2(POU,Homeobox)	13.11	5.62	10.1	0.0024	primed_down	2.33274	Oct2	POU,Homeobox
EWS:FLI1-fusion(ETS)	30.58	19.45	9.302	0.0038	primed_down	1.57224	EWS:FLI1-fusion	ETS
NFY(CCAAT)	46.95	23.27	30.97	0	primed_up	2.01762	NFY	CCAAT
Sp1(Zf)	38.03	20.28	20.04	0	primed_up	1.87525	Sp1	Zf
FOXP1(Forkhead)	22.54	9.77	17.23	0	primed_up	2.30706	FOXP1	Forkhead
DMRT6(DM)	13.15	4.18	16.12	0	primed_up	3.14593	DMRT6	DM
DMRT1(DM)	13.15	5.07	12.34	0.0003	primed_up	2.59369	DMRT1	DM
KLF10(Zf)	43.66	29.33	11.97	0.0004	primed_up	1.48858	KLF10	Zf
Sox3(HMG)	53.99	39.37	11.4	0.0006	primed_up	1.37135	Sox3	HMG
FoxL2(Forkhead)	30.52	18.32	11.38	0.0006	primed_up	1.66594	FoxL2	Forkhead
Foxo3(Forkhead)	26.76	15.29	11.35	0.0006	primed_up	1.75016	Foxo3	Forkhead
Elk4(ETS)	35.21	22.89	10.39	0.0012	primed_up	1.53823	Elk4	ETS
CDX4(Homeobox)	29.11	17.89	10.09	0.0014	primed_up	1.62717	CDX4	Homeobox
E2F7(E2F)	15.02	7.06	10.02	0.0014	primed_up	2.12748	E2F7	E2F
HOXB13(Homeobox)	33.8	22.03	9.832	0.0016	primed_up	1.53427	HOXB13	Homeobox
GLI3(Zf)	15.49	7.54	9.607	0.0019	primed_up	2.05438	GLI3	Zf
Hoxc9(Homeobox)	18.78	10	9.512	0.0019	primed_up	1.878	Hoxc9	Homeobox
PGR(NR)	11.74	5.02	9.457	0.0019	primed_up	2.33865	PGR	NR
Foxa2(Forkhead)	28.17	17.74	9.05	0.0027	primed_up	1.58794	Foxa2	Forkhead
CTCF(Zf)	12.68	5.89	8.767	0.0034	primed_up	2.1528	CTCF	Zf
ELF1(ETS)	32.86	21.99	8.699	0.0035	primed_up	1.49432	ELF1	ETS
Klf9(Zf)	36.62	25.41	8.55	0.0038	primed_up	1.44116	Klf9	Zf
Gata1(Zf)	21.6	12.88	8.168	0.0053	primed_up	1.67702	Gata1	Zf
Zic(Zf)	47.89	36.43	7.821	0.0072	primed_up	1.31458	Zic	Zf
Sp5(Zf)	65.73	54.27	7.711	0.0077	primed_up	1.21117	Sp5	Zf
SPDEF(ETS)	45.07	33.91	7.649	0.0079	primed_up	1.32911	SPDEF	ETS
PSE(SNAPc)	19.72	11.74	7.542	0.0084	primed_up	1.67973	PSE	SNAPc
Elk1(ETS)	33.33	23.3	7.496	0.0085	primed_up	1.43047	Elk1	ETS
Atoh1(bHLH)	55.4	44.06	7.458	0.0085	primed_up	1.25738	Atoh1	bHLH
PBX2(Homeobox)	24.88	16.11	7.325	0.0094	primed_up	1.54438	PBX2	Homeobox

## Sheet: ED_Fig_8d
RL1981	RL2352	RL1986	RL1980	RL1982	RL2560	RL1983	RL2561	RL1984	RL1985
0.789474	0.698718	0.575	0	0.527363	0.741313	0.425781	0.51506	0.158974	0.157658
0.932773	0.901099	0.95053	0.188976	0.786611	0.899642	0.154971	0.604651	0.0330033	0.122699
0.430088	0.625717	0.64065	0.0471545	0.460815	0.618893	0.206759	0.563555	0.0744681	0.0887681
0.346341	0.352941	0.587065	0.00446429	0	0.00882353	0	0.00775194	0.018018	0
0.455629	0.417562	0.569444	0.00221976	0.528604	0.537344	0.190341	0.505062	0.0233372	0.0222672
0.948343	0.962131	0.956667	0.240376	0.952497	0.920848	0.8619	0.932203	0.402202	0.508639
0.447328	0.388655	0.346642	0.00273598	0.440347	0.513543	0.0344828	0.487699	0.00437318	0.00397614
0.931373	0.837545	0.915966	0.013363	0.0220994	0.0442804	0.165541	0.540206	0.211823	0.0485437
0.869565	0.908382	0.864286	0	0.918803	0.865217	0.942857	0.870968	0.876923	0.818182
0.0774032	0.0986501	0.0398162	0.0153257	0.0947205	0.104636	0.118313	0.0889236	0.0538674	0.136778
0.953959	0.943568	0.954357	0.0276923	0.96337	0.937824	0.581454	0.908616	0.210863	0.0625
0.883065	0.887836	0.80695	0.0406504	0.838036	0.836214	0.877847	0.874657	0.0659522	0.0853081
0.447205	0.571111	0.488095	0.00396825	0.719481	0.610635	0.363874	0.568221	0.198606	0.209424
0.677054	0.558728	0.691667	0.0498831	0.0346598	0.0337662	0.176641	0.456112	0.0250569	0.0253906
0.963636	0.914945	0.852679	0.0239651	0.955272	0.922078	0.927649	0.939954	0.119241	0.0461538
0.1669	0.222222	0.496904	0.0121951	0.382148	0.344242	0.056872	0.173427	0.0428714	0.0265252
0.503012	0.489335	0.49656	0.0413016	0.577818	0.519865	0.0991189	0.48384	0.0138889	0.012894
0.51606	0.465795	0.47479	0.0172414	0.498195	0.607945	0.357724	0.544521	0.141414	0.156463
0.970109	0.923409	0.936	0.0340136	0.346667	0.529262	0.125	0.55814	0.102102	0.128079
0.496078	0.467967	0.902527	0.106557	0.376437	0.237288	0.37577	0.490022	0.0381862	0.0286885
0.563158	0.519819	0.319266	0.169708	0.12095	0.126551	0.135652	0.535017	0.111111	0.143075
0.978824	0.976471	0.960976	0.122616	0.950413	0.971591	0.853448	0.965937	0.0972222	0.0519481
0.575071	0.57293	0.417197	0.145669	0.614545	0.562691	0.470423	0.6	0.291045	0.473282
0.714573	0.564879	0.590183	0.099278	0.210227	0.241162	0.253165	0.543879	0.235661	0.207154
0.449664	0.346902	0.552113	0.0186782	0.353846	0.444444	0.344348	0.50214	0.00621762	0.0030349
0.500602	0.506675	0.465385	0.0579505	0.0579987	0.076087	0.215659	0.473656	0.0939306	0.0847458
0.726316	0.812071	0.850242	0.204545	0.808858	0.816901	0.200803	0.745283	0.162544	0.198925
0.734982	0.689125	0.587097	0.115756	0.460714	0.557143	0.463415	0.5898	0.337243	0.333333
0.613565	0.601482	0.692829	0.0386598	0.442999	0.38745	0.371875	0.462541	0.085282	0.176944
0.487956	0.541465	0.492744	0.030303	0.482216	0.618289	0.383754	0.497389	0.118245	0.0895062
0.721951	0.736751	0.604839	0.0530165	0.919608	0.89959	0.600368	0.906463	0.496	0.144928
0.00843882	0.0141605	0.0144181	0.0611111	0.0408163	0.0474227	0.00961538	0.0119454	0.00929368	0.0223214
0.155216	0.0929889	0.0738636	0.151515	0.175904	0.146586	0.188017	0.183575	0.245931	0.219718
0.00521739	0.00491918	0.0597826	0.0356564	0	0.0129683	0.00824499	0.00588235	0.0127273	0.00798403
0.0371681	0.0296412	0.0419753	0.00776197	0.014218	0.0405844	0.0191693	0.0732113	0.0192308	0.0276596
0.0434783	0.0364641	0.0854503	0.012012	0.0443038	0.0512195	0.0273349	0.0530973	0.0244499	0.0508475
0.273399	0.305572	0.209424	0.111383	0.185811	0.31131	0.31215	0.410026	0.280385	0.471464
0.940358	0.940043	0.841718	0.108346	0.939366	0.932687	0.952904	0.937935	0.95864	0.948421
0.943162	0.940546	0.884354	0.0103397	0.911232	0.872727	0.920082	0.937637	0.968992	0.958333
0.325905	0.353857	0.336111	0.220307	0.398287	0.355835	0.160558	0.4038	0.285	0.34375
0.144432	0.151142	0.111354	0.040625	0.23229	0.267884	0.138404	0.268466	0.174224	0.22007
0.0546875	0.0388991	0.022449	0.0341981	0.0739875	0.0916335	0.0636943	0.0553097	0.0451505	0.0509259
0.00814664	0.040201	0.00797872	0.0311526	0.032491	0.046798	0.0771208	0.0520095	0.0462046	0.0334928
0.968864	0.943674	0.913402	0.529915	0.942639	0.925743	0.912583	0.950368	0.958763	0.945255
0.0244648	0.0317036	0.00803213	0.0242024	0.02855	0.0372263	0.0256992	0.0306644	0.0321101	0.02267
0.209632	0.168182	0.104918	0.0377358	0.141355	0.200397	0.239102	0.330097	0.284672	0.332547
0.163488	0.210976	0.506726	0.560976	0.72449	0.900262	0.111111	0.0897833	0.128028	0.4
0.458333	0.273196	0.578571	0.488506	0.804196	0.732026	0.326797	0.35	0.104072	0.209677
0.0337349	0.0361384	0.0331492	0.010296	0.0724044	0.0456476	0.0585034	0.0938628	0.0407056	0.0626506
0.613293	0.637946	0.731707	0.190436	0.916279	0.928305	0.385301	0.874477	0.0555947	0.0856313
0.261682	0.200957	0.493243	0.469388	0.0967742	0.0769231	0.537879	0.0266667	0.352459	0.907143
0.894962	0.862651	0.692661	0.077886	0.858681	0.849585	0.8017	0.837137	0.843416	0.749652
0.407855	0.401247	0.315789	0.0353698	0.477987	0.482289	0.329268	0.492625	0.100418	0.172932
0.333333	0.418166	0.352612	0.0266393	0.529175	0.509901	0.150649	0.484615	0.05	0.0194986
0.48951	0.498567	0.47541	0.0648148	0.122549	0.378995	0.1841	0.495283	0.0239726	0.0310078
0.673469	0.219251	0.5	0.0718954	0.121622	0.315217	0.0707547	0.225532	0.0454545	0.142857
0.233577	0.442308	0.364162	0.0360825	0.0812183	0.324503	0.0100334	0.290323	0.0183486	0
0.917782	0.920506	0.810185	0.00152439	0.539241	0.445748	0.132653	0.50744	0.143307	0.214646
0.138095	0.242894	0.519231	0.0410095	0.171429	0.307054	0.148352	0.244444	0.008	0.0784314
0.726531	0.66	0.384615	0.00377358	0.396	0.37884	0.483019	0.485714	0.081571	0.266304
0.898305	0.892575	0.840426	0.0495868	0.917197	0.731527	0.777228	0.882812	0.779412	0.413793
0.425837	0.441547	0.213725	0.430818	0.638889	0.45758	0.108997	0.425775	0.88835	0.924433
0.551026	0.530165	0.466465	0.421633	0.429507	0.446679	0.706532	0.524062	0.878387	0.865446
0.509804	0.447793	0.396414	0.187367	0.436749	0.377634	0.713203	0.541522	0.866857	0.798263
0.426192	0.35544	0.53937	0.01321	0.384703	0.261488	0.0622568	0.497713	0.070159	0.0376176
0.912892	0.92	0.933333	0.0228137	0.360902	0.558052	0.539535	0.802632	0.256831	0.258427
0.036965	0.0284136	0.110599	0	0	0.0374813	0.0215983	0.0295775	0.0452756	0.0328283

## Sheet: ED_Fig_8e
ESC_p20	ESC_p14	Naive_p15a	Primed_p17	Primed_p18	TNT_p17	TNT_p16	Fibroblast_p8	Fibroblast_p20	NtP_p4p19	NtP_p9p13	Naive_p15b
-0.350783	0.563888	-1.22552	-0.864419	-0.514871	-0.00368105	0.41518	-1.19476	-2.79539	0.224831	-0.428121	-1.07631
4.38187	4.20622	4.32455	3.38943	4.053	4.50111	4.38974	2.68329	2.68356	3.6747	3.97734	4.70094
5.84144	6.06188	5.06164	6.00142	6.05179	5.50772	5.87086	6.59153	6.12753	5.47648	5.53988	4.98982
4.99171	4.56366	4.06188	4.33485	4.71506	5.19755	4.51612	5.13576	4.6747	5.07463	4.68851	4.37416
-4.44484	-4.44484	0.177374	-3.86153	-1.68233	-4.01682	-3.40349	1.60942	4.75344	-3.27241	-4.44484	0.919155
7.49685	7.50972	6.83341	6.86281	7.05129	7.6764	7.98099	5.85319	6.15441	7.30724	7.44378	7.0849
0.919547	-1.57117	3.91398	-0.0572412	2.6645	-0.123187	-1.6751	-3.82929	-2.04586	-0.332064	0.495924	4.01413
1.87107	1.54131	0.518219	1.88118	1.95135	1.54418	1.80553	-1.7846	-1.4742	1.98589	1.95083	0.137837
-1.01702	-3.90671	-2.9853	-3.12588	-3.22131	-1.90001	-1.91835	4.31547	3.6916	-2.63426	-1.18426	-3.66448
10.0338	10.274	9.36494	10.5618	10.2397	9.82089	9.98287	10.3657	10.6419	9.77109	9.6372	9.22588
-4.44484	-4.44484	4.3673	-4.44484	-4.44484	-4.44484	-4.44484	-4.44484	-4.44484	-3.74266	-3.71341	4.61238
6.75296	6.23289	6.42988	6.85911	7.23316	6.8354	6.86067	5.01341	5.55613	6.8331	6.47817	6.55024
0.815323	1.25799	9.4443	2.75969	2.46001	1.20031	2.18275	-1.11624	5.54344	1.41446	2.35304	9.47718
7.5912	6.70452	5.87852	7.8008	7.84194	7.82324	7.02873	5.32353	5.16444	7.52446	7.26195	6.39058
7.22566	6.46587	6.55999	5.93984	6.92329	7.44664	7.54433	8.91012	8.40968	6.23121	6.43989	7.20414
7.44911	7.27426	6.88386	7.85499	8.28283	8.09239	8.53009	6.42593	5.99751	8.10449	8.29943	6.94878
6.7434	6.18636	8.47474	6.27728	6.85388	6.6823	6.85796	-3.3992	-0.267149	6.12513	6.40263	8.90273
3.91655	3.15874	2.18468	3.85856	4.32423	5.13836	4.18532	-2.79935	-2.61111	4.81911	4.89224	2.28962
4.88505	4.46812	3.34934	4.05999	4.49215	4.19373	4.68095	3.96217	3.58238	4.43541	4.52904	3.68512
5.04107	5.07092	6.26667	-3.44732	-3.22131	5.65075	5.81592	5.16945	5.2202	6.4079	7.84268	6.42805
-2.49212	-1.1169	0.151511	-4.44484	-4.44484	-2.40624	-0.784953	-0.777285	-0.951924	-2.39703	0.185692	1.12931
8.00418	7.97044	8.04054	8.39393	8.52664	7.91795	8.51033	9.2583	8.18615	7.83518	7.96027	8.02386
-4.44484	-4.44484	2.24095	-4.44484	-3.91371	-2.40624	-1.6751	-4.44484	-4.44484	-4.44484	-0.370439	2.41969
1.76314	1.0129	-1.22552	0.55036	1.84047	2.04877	0.187917	-2.05057	0.0660501	2.67338	2.20912	-1.29214
-1.96104	-2.95511	1.54543	-0.0920009	1.17182	1.36036	2.25061	-4.44484	-1.4742	1.80754	2.87824	1.29344
5.76236	5.91972	4.96193	6.00039	6.03929	6.46849	6.5364	-1.668	1.50224	6.41814	6.79651	4.73525
7.4406	7.78749	8.49737	7.77134	7.44645	7.64359	7.84873	6.93155	6.87227	7.83062	7.88604	8.20456
0.0673855	0.345582	0.276421	-1.64173	-0.432986	0.720425	0.334093	2.28078	3.38512	0.542524	1.07556	0.919155
7.1054	6.91049	6.46442	7.66444	7.53256	7.29551	7.41558	4.48876	5.41461	7.80467	7.57091	7.05268
-3.34156	-3.51567	4.61805	-4.44484	-4.44484	-4.44484	-4.44484	-3.3992	-4.44484	5.53229	5.31882	5.51138
-0.675849	-1.18335	2.09933	-1.98946	-1.68233	-0.660414	-0.323713	4.73631	4.07935	-0.440609	-0.616447	2.45479
-0.25689	0.143519	0.25229	-0.201606	0.766553	1.5905	0.992323	-0.661247	-0.747955	3.10365	3.08309	0.26195
3.98541	3.71182	2.53903	3.40509	3.74752	4.21237	4.31775	5.31204	5.06307	2.95625	3.16827	2.85371
5.84938	5.70286	4.65303	6.06196	6.17523	5.80971	5.99255	-0.150233	2.38604	5.71812	5.72161	4.64884
9.11852	9.32148	8.27934	9.47872	9.17942	9.83872	9.97101	5.64213	5.63403	10.244	10.1587	8.09043
4.32607	3.56772	2.62142	4.12953	4.50259	4.5449	3.64202	3.51502	3.48964	4.17759	4.2794	3.37735
4.40719	3.794	2.13935	3.91873	4.3301	4.00713	3.04563	0.890664	1.37702	4.87962	4.93147	2.68658
5.12522	4.85611	5.0113	4.75111	5.31222	5.14096	4.7107	4.88449	4.4457	5.04222	5.35988	4.87302
1.49279	1.27046	1.01065	1.05811	2.06844	1.90344	1.63547	3.30994	3.12768	1.59027	1.62186	1.33172
4.47888	2.21856	5.72478	3.59735	4.00423	4.45178	3.76571	3.24449	2.9375	4.62744	4.04249	6.36889
3.30456	3.13848	2.94119	3.78863	3.51972	3.59299	3.55822	3.01519	2.98119	3.68119	3.12882	3.37277
0.502775	0.297657	-2.01844	-1.36175	-0.281966	-0.173906	-1.12374	0.133007	-1.06585	-0.754176	-0.75721	-2.49241
1.60957	2.19259	-1.22552	1.07387	0.731469	2.14502	2.91232	1.90128	1.72415	-4.44484	-2.58045	-0.573618

## Sheet: ED_Fig_8f
id	...1	logFC	logCPM	LR	PValue	FDR	gene_id.x	contrast	direction	significant	Group	mCG_delta	Gene	gene_id.y	variable	value
NtP-hiPSC_AGBL3	AGBL3	0.262944	-0.440157	0.200038	0.65469	0.944855	AGBL3	NtP	Down	FALSE	NtP-hiPSC	0.0138629	AGBL3	AGBL3	NtP-hiPSC	0.0398487
NtP-hiPSC_AIM1	AIM1	0.462508	3.98553	2.59217	0.107393	0.654264	AIM1	NtP	Down	FALSE	NtP-hiPSC	0.00219433	AIM1	AIM1	NtP-hiPSC	0.0480382
NtP-hiPSC_BLCAP	BLCAP	0.450077	5.90435	3.25493	0.0712091	0.597109	BLCAP	NtP	Down	FALSE	NtP-hiPSC	-0.587275	BLCAP	BLCAP	NtP-hiPSC	0.0252238
NtP-hiPSC_DCAF10	DCAF10	-0.117129	4.7618	0.142525	0.705784	0.955852	DCAF10	NtP	Up	FALSE	NtP-hiPSC	0.122979	DCAF10	DCAF10	NtP-hiPSC	0.308609
NtP-hiPSC_DIRAS3	DIRAS3	-3.33455	2.03498	2.79031	0.0948356	0.633114	DIRAS3	NtP	Up	FALSE	NtP-hiPSC	-0.45826	DIRAS3	DIRAS3	NtP-hiPSC	0.0816181
NtP-hiPSC_DNMT1	DNMT1	0.125818	7.15072	0.268112	0.604601	0.928052	DNMT1	NtP	Down	FALSE	NtP-hiPSC	0.0844881	DNMT1	DNMT1	NtP-hiPSC	0.375925
NtP-hiPSC_FAM20A	FAM20A	-0.0166734	1.86736	0.000302132	0.986132	1	FAM20A	NtP	Up	FALSE	NtP-hiPSC	-0.00927476	FAM20A	FAM20A	NtP-hiPSC	0.0234452
NtP-hiPSC_FAM50B	FAM50B	-0.266043	1.29361	0.514864	0.473041	0.887028	FAM50B	NtP	Up	FALSE	NtP-hiPSC	-0.446911	FAM50B	FAM50B	NtP-hiPSC	0.0334373
NtP-hiPSC_GLIS3	GLIS3	-0.178511	2.02151	0.0454229	0.831228	0.984909	GLIS3	NtP	Up	FALSE	NtP-hiPSC	-0.00124291	GLIS3	GLIS3	NtP-hiPSC	0.0273901
NtP-hiPSC_GNAS	GNAS	0.45291	10.1337	2.6909	0.100923	0.644064	GNAS	NtP	Down	FALSE	NtP-hiPSC	0.357469	GNAS	GNAS	NtP-hiPSC	0.83256
NtP-hiPSC_GPR1-AS	GPR1-AS	-3.33308	1.93945	3.16663	0.0751573	0.6011	GPR1-AS	NtP	Up	FALSE	NtP-hiPSC	0.0219361	GPR1-AS	GPR1-AS	NtP-hiPSC	0.963663
NtP-hiPSC_GRB10	GRB10	-0.167409	6.52253	0.339969	0.559847	0.915477	GRB10	NtP	Up	FALSE	NtP-hiPSC	-0.407811	GRB10	GRB10	NtP-hiPSC	0.221407
NtP-hiPSC_H19	H19	-0.900087	7.00373	0.642016	0.422982	0.864914	H19	NtP	Up	FALSE	NtP-hiPSC	-0.413632	H19	H19	NtP-hiPSC	0.103876
NtP-hiPSC_IGF1R	IGF1R	-0.206186	7.03218	0.373104	0.541317	0.908498	IGF1R	NtP	Up	FALSE	NtP-hiPSC	-0.747055	IGF1R	IGF1R	NtP-hiPSC	0.130183
NtP-hiPSC_IGF2R	IGF2R	0.543173	7.5785	2.66749	0.102417	0.647268	IGF2R	NtP	Down	FALSE	NtP-hiPSC	-0.903062	IGF2R	IGF2R	NtP-hiPSC	0.0745851
NtP-hiPSC_INPP5F	INPP5F	-0.843998	7.62481	12.2638	0.000461837	0.039616	INPP5F	NtP	Up	FALSE	NtP-hiPSC	-0.34125	INPP5F	INPP5F	NtP-hiPSC	0.00900901
NtP-hiPSC_LIN28B	LIN28B	0.212721	6.98824	0.159225	0.689871	0.953751	LIN28B	NtP	Down	FALSE	NtP-hiPSC	0.00696524	LIN28B	LIN28B	NtP-hiPSC	0.0390519
NtP-hiPSC_MAGEL2	MAGEL2	-1.28792	3.76297	11.2917	0.000778527	0.0570211	MAGEL2	NtP	Up	FALSE	NtP-hiPSC	-0.267672	MAGEL2	MAGEL2	NtP-hiPSC	0.136675
NtP-hiPSC_MCCC1	MCCC1	0.200018	4.2292	0.480537	0.488179	0.892166	MCCC1	NtP	Down	FALSE	NtP-hiPSC	-0.0271182	MCCC1	MCCC1	NtP-hiPSC	0.314375
NtP-hiPSC_MEG3	MEG3	-2.22473	5.86462	32.5844	1.1413e-08	3.88101e-06	MEG3	NtP	Up	TRUE	NtP-hiPSC	-0.556592	MEG3	MEG3	NtP-hiPSC	0.070613
NtP-hiPSC_MEG8	MEG8	-1.09873	-0.758003	1.32568	0.249575	0.784302	MEG8	NtP	Up	FALSE	NtP-hiPSC	0.404477	MEG8	MEG8	NtP-hiPSC	0.629801
NtP-hiPSC_MEST	MEST	0.0869404	8.35694	0.0784786	0.77937	0.972308	MEST	NtP	Down	FALSE	NtP-hiPSC	-0.414634	MEST	MEST	NtP-hiPSC	0.0893382
NtP-hiPSC_MKRN3	MKRN3	-6.77648	-0.070326	14.1174	0.000171744	0.0183737	MKRN3	NtP	Up	FALSE	NtP-hiPSC	-0.0807623	MKRN3	MKRN3	NtP-hiPSC	0.796534
NtP-hiPSC_N4BP2L1	N4BP2L1	-1.05883	1.16076	1.93903	0.163774	0.720931	N4BP2L1	NtP	Up	FALSE	NtP-hiPSC	0.111478	N4BP2L1	N4BP2L1	NtP-hiPSC	0.232825
NtP-hiPSC_NAP1L5	NAP1L5	-5.19071	1.08577	29.9719	4.38354e-08	1.3834e-05	NAP1L5	NtP	Up	TRUE	NtP-hiPSC	-0.828309	NAP1L5	NAP1L5	NtP-hiPSC	0.11509
NtP-hiPSC_NDN	NDN	-0.771277	5.70238	1.42578	0.232454	0.773635	NDN	NtP	Up	FALSE	NtP-hiPSC	-0.346505	NDN	NDN	NtP-hiPSC	0.0347493
NtP-hiPSC_NHP2L1	NHP2L1	-0.229831	7.73025	0.728689	0.393309	0.851889	NHP2L1	NtP	Up	FALSE	NtP-hiPSC	-0.338967	NHP2L1	NHP2L1	NtP-hiPSC	0.148938
NtP-hiPSC_PDE4D	PDE4D	-0.626878	1.51635	1.30171	0.253902	0.785755	PDE4D	NtP	Up	FALSE	NtP-hiPSC	0.0490178	PDE4D	PDE4D	NtP-hiPSC	0.197147
NtP-hiPSC_PEG10	PEG10	-0.690963	7.04423	4.02024	0.0449573	0.522769	PEG10	NtP	Up	FALSE	NtP-hiPSC	-0.387203	PEG10	PEG10	NtP-hiPSC	0.00462626
NtP-hiPSC_PEG3	PEG3	-9.75853	3.61249	205.841	1.10996e-46	2.1137e-42	PEG3	NtP	Up	TRUE	NtP-hiPSC	-0.810107	PEG3	PEG3	NtP-hiPSC	0.0756301
NtP-hiPSC_PLAGL1	PLAGL1	-0.433471	2.6722	0.828055	0.362836	0.838561	PLAGL1	NtP	Up	FALSE	NtP-hiPSC	-0.411519	PLAGL1	PLAGL1	NtP-hiPSC	0.127093
NtP-hiPSC_PPIEL	PPIEL	-3.1841	1.2104	48.1418	3.96489e-12	2.15724e-09	PPIEL	NtP	Up	TRUE	NtP-hiPSC	-0.583427	PPIEL	PPIEL	NtP-hiPSC	0.158316
NtP-hiPSC_RB1	RB1	0.787265	4.18388	8.78052	0.00304464	0.140046	RB1	NtP	Down	FALSE	NtP-hiPSC	-0.500685	RB1	RB1	NtP-hiPSC	0.45542
NtP-hiPSC_RGMA	RGMA	0.0529659	5.35564	0.00908362	0.92407	1	RGMA	NtP	Down	FALSE	NtP-hiPSC	0.00530846	RGMA	RGMA	NtP-hiPSC	0.0103557
NtP-hiPSC_SNURF	SNURF	-0.978741	9.15509	14.3573	0.000151193	0.0165263	SNURF	NtP	Up	FALSE	NtP-hiPSC	-0.410188	SNURF	SNURF	NtP-hiPSC	0.00417466
NtP-hiPSC_TRAPPC9	TRAPPC9	-0.248806	3.91961	0.424234	0.514832	0.900974	TRAPPC9	NtP	Up	FALSE	NtP-hiPSC	-0.475778	TRAPPC9	TRAPPC9	NtP-hiPSC	0.131113
NtP-hiPSC_WDR27	WDR27	-0.787375	3.70364	4.04606	0.0442745	0.521733	WDR27	NtP	Up	FALSE	NtP-hiPSC	-0.191706	WDR27	WDR27	NtP-hiPSC	0.382164
NtP-hiPSC_WRB	WRB	-0.216063	4.97446	0.645165	0.421847	0.864914	WRB	NtP	Up	FALSE	NtP-hiPSC	-0.659189	WRB	WRB	NtP-hiPSC	0.257629
NtP-hiPSC_ZC3H12C	ZC3H12C	-0.230469	2.15979	0.3594	0.548839	0.911355	ZC3H12C	NtP	Up	FALSE	NtP-hiPSC	0.0165812	ZC3H12C	ZC3H12C	NtP-hiPSC	0.0516781
NtP-hiPSC_ZDBF2	ZDBF2	-0.659683	4.54939	1.44312	0.229635	0.772582	ZDBF2	NtP	Up	FALSE	NtP-hiPSC	0.332517	ZDBF2	ZDBF2	NtP-hiPSC	0.871917
NtP-hiPSC_ZFAT	ZFAT	-0.221875	3.36221	0.427218	0.513357	0.900735	ZFAT	NtP	Up	FALSE	NtP-hiPSC	-0.0027586	ZFAT	ZFAT	NtP-hiPSC	0.952009
NtP-hiPSC_ZNF396	ZNF396	1.21316	-0.516854	4.18674	0.0407413	0.508145	ZNF396	NtP	Down	FALSE	NtP-hiPSC	-0.00185886	ZNF396	ZNF396	NtP-hiPSC	0.0376487
NtP-hiPSC_ZNF597	ZNF597	5.92846	1.45089	68.2148	1.46622e-16	1.16339e-13	ZNF597	NtP	Down	TRUE	NtP-hiPSC	-0.0447999	ZNF597	ZNF597	NtP-hiPSC	0.847552
Primed-hiPSC_AGBL3	AGBL3	0.7733	-0.440157	1.69679	0.192709	0.534288	AGBL3	Primed	Down	FALSE	Primed-hiPSC	0.0136587	AGBL3	AGBL3	Primed-hiPSC	0.0396445
Primed-hiPSC_AIM1	AIM1	0.394914	3.98553	1.90309	0.167733	0.50142	AIM1	Primed	Down	FALSE	Primed-hiPSC	0.0369666	AIM1	AIM1	Primed-hiPSC	0.0828105
Primed-hiPSC_BLCAP	BLCAP	-0.230109	5.90435	0.857683	0.354388	0.693223	BLCAP	Primed	Up	FALSE	Primed-hiPSC	-0.578286	BLCAP	BLCAP	Primed-hiPSC	0.034213
Primed-hiPSC_DCAF10	DCAF10	0.0978857	4.7618	0.0996048	0.752304	0.92548	DCAF10	Primed	Down	FALSE	Primed-hiPSC	-0.0147541	DCAF10	DCAF10	Primed-hiPSC	0.170876
Primed-hiPSC_DIRAS3	DIRAS3	-5.60405	2.03498	9.66464	0.00187848	0.0291595	DIRAS3	Primed	Up	TRUE	Primed-hiPSC	-2.45253e-05	DIRAS3	DIRAS3	Primed-hiPSC	0.539854
Primed-hiPSC_DNMT1	DNMT1	0.385618	7.15072	2.51207	0.112978	0.40958	DNMT1	Primed	Down	FALSE	Primed-hiPSC	-0.0428759	DNMT1	DNMT1	Primed-hiPSC	0.248561
Primed-hiPSC_FAM20A	FAM20A	-1.87544	1.86736	3.67817	0.0551293	0.279656	FAM20A	Primed	Up	FALSE	Primed-hiPSC	-0.00531872	FAM20A	FAM20A	Primed-hiPSC	0.0274012
Primed-hiPSC_FAM50B	FAM50B	-0.372049	1.29361	1.01949	0.312641	0.658275	FAM50B	Primed	Up	FALSE	Primed-hiPSC	-0.173486	FAM50B	FAM50B	Primed-hiPSC	0.306862
Primed-hiPSC_GLIS3	GLIS3	1.57075	2.02151	2.81809	0.0932074	0.375015	GLIS3	Primed	Down	FALSE	Primed-hiPSC	0.00425515	GLIS3	GLIS3	Primed-hiPSC	0.0328881
Primed-hiPSC_GNAS	GNAS	-0.424165	10.1337	2.36196	0.124326	0.431167	GNAS	Primed	Up	FALSE	Primed-hiPSC	-0.0678999	GNAS	GNAS	Primed-hiPSC	0.407191
Primed-hiPSC_GPR1-AS	GPR1-AS	0	1.93945	0	1	1	GPR1-AS	Primed	Up	FALSE	Primed-hiPSC	-0.0497471	GPR1-AS	GPR1-AS	Primed-hiPSC	0.89198
Primed-hiPSC_GRB10	GRB10	-0.702369	6.52253	5.9397	0.0148035	0.125124	GRB10	Primed	Up	FALSE	Primed-hiPSC	-0.403524	GRB10	GRB10	Primed-hiPSC	0.225694
Primed-hiPSC_H19	H19	-1.75211	7.00373	2.34291	0.125854	0.433685	H19	Primed	Up	FALSE	Primed-hiPSC	0.0327445	H19	H19	Primed-hiPSC	0.550252
Primed-hiPSC_IGF1R	IGF1R	-0.785852	7.03218	5.36294	0.0205691	0.156554	IGF1R	Primed	Up	FALSE	Primed-hiPSC	-0.844048	IGF1R	IGF1R	Primed-hiPSC	0.0331899
Primed-hiPSC_IGF2R	IGF2R	0.239765	7.5785	0.522811	0.469645	0.781224	IGF2R	Primed	Down	FALSE	Primed-hiPSC	-0.016645	IGF2R	IGF2R	Primed-hiPSC	0.961002
Primed-hiPSC_INPP5F	INPP5F	-0.872461	7.62481	13.0972	0.000295742	0.00701471	INPP5F	Primed	Up	FALSE	Primed-hiPSC	-0.345848	INPP5F	INPP5F	Primed-hiPSC	0.00441176
Primed-hiPSC_LIN28B	LIN28B	-0.255653	6.98824	0.23002	0.631509	0.872258	LIN28B	Primed	Up	FALSE	Primed-hiPSC	-0.0133461	LIN28B	LIN28B	Primed-hiPSC	0.0187406
Primed-hiPSC_MAGEL2	MAGEL2	-0.686445	3.76297	3.27146	0.0704951	0.322159	MAGEL2	Primed	Up	FALSE	Primed-hiPSC	0.0757904	MAGEL2	MAGEL2	Primed-hiPSC	0.480138
Primed-hiPSC_MCCC1	MCCC1	0.243521	4.2292	0.713914	0.398148	0.727911	MCCC1	Primed	Down	FALSE	Primed-hiPSC	0.0355679	MCCC1	MCCC1	Primed-hiPSC	0.377061
Primed-hiPSC_MEG3	MEG3	9.04148	5.86462	221.329	4.64006e-50	2.20902e-46	MEG3	Primed	Down	TRUE	Primed-hiPSC	0.295087	MEG3	MEG3	Primed-hiPSC	0.922292
Primed-hiPSC_MEG8	MEG8	6.44577	-0.758003	14.8053	0.000119199	0.00337282	MEG8	Primed	Down	FALSE	Primed-hiPSC	-0.138476	MEG8	MEG8	Primed-hiPSC	0.0868486
Primed-hiPSC_MEST	MEST	-0.635197	8.35694	4.15928	0.041407	0.239277	MEST	Primed	Up	FALSE	Primed-hiPSC	-0.43693	MEST	MEST	Primed-hiPSC	0.0670428
Primed-hiPSC_MKRN3	MKRN3	-2.19267	-0.070326	1.27318	0.259172	0.606837	MKRN3	Primed	Up	FALSE	Primed-hiPSC	-0.0231636	MKRN3	MKRN3	Primed-hiPSC	0.854133
Primed-hiPSC_N4BP2L1	N4BP2L1	-0.0303348	1.16076	0.00161597	0.967934	1	N4BP2L1	Primed	Up	FALSE	Primed-hiPSC	0.0398987	N4BP2L1	N4BP2L1	Primed-hiPSC	0.161245
Primed-hiPSC_NAP1L5	NAP1L5	-3.52994	1.08577	15.4056	8.67313e-05	0.00258066	NAP1L5	Primed	Up	TRUE	Primed-hiPSC	-0.505435	NAP1L5	NAP1L5	Primed-hiPSC	0.437964
Primed-hiPSC_NDN	NDN	-0.337833	5.70238	0.276118	0.599257	0.85628	NDN	Primed	Up	FALSE	Primed-hiPSC	0.138284	NDN	NDN	Primed-hiPSC	0.519538
Primed-hiPSC_NHP2L1	NHP2L1	-0.164981	7.73025	0.375753	0.539885	0.82413	NHP2L1	Primed	Up	FALSE	Primed-hiPSC	0.0651644	NHP2L1	NHP2L1	Primed-hiPSC	0.55307
Primed-hiPSC_PDE4D	PDE4D	1.06779	1.51635	3.45743	0.0629682	0.302117	PDE4D	Primed	Down	FALSE	Primed-hiPSC	0.101958	PDE4D	PDE4D	Primed-hiPSC	0.250087
Primed-hiPSC_PEG10	PEG10	-0.762715	7.04423	4.88983	0.0270153	0.184855	PEG10	Primed	Up	FALSE	Primed-hiPSC	0.00731631	PEG10	PEG10	Primed-hiPSC	0.399145
Primed-hiPSC_PEG3	PEG3	3.93661	3.61249	5.14283	0.0233426	0.169639	PEG3	Primed	Down	FALSE	Primed-hiPSC	-0.0486125	PEG3	PEG3	Primed-hiPSC	0.837125
Primed-hiPSC_PLAGL1	PLAGL1	0.864279	2.6722	2.77664	0.0956487	0.380338	PLAGL1	Primed	Down	FALSE	Primed-hiPSC	-0.414861	PLAGL1	PLAGL1	Primed-hiPSC	0.123751
Primed-hiPSC_PPIEL	PPIEL	-0.545117	1.2104	1.45986	0.226952	0.57525	PPIEL	Primed	Up	FALSE	Primed-hiPSC	-0.107405	PPIEL	PPIEL	Primed-hiPSC	0.634338
Primed-hiPSC_RB1	RB1	0.111881	4.18388	0.183653	0.668253	0.890434	RB1	Primed	Down	FALSE	Primed-hiPSC	-0.0194324	RB1	RB1	Primed-hiPSC	0.936673
Primed-hiPSC_RGMA	RGMA	-0.505449	5.35564	0.823762	0.364083	0.700766	RGMA	Primed	Up	FALSE	Primed-hiPSC	0.00143696	RGMA	RGMA	Primed-hiPSC	0.00648415
Primed-hiPSC_SNURF	SNURF	-0.286356	9.15509	1.25001	0.263551	0.610573	SNURF	Primed	Up	FALSE	Primed-hiPSC	0.062582	SNURF	SNURF	Primed-hiPSC	0.476945
Primed-hiPSC_TRAPPC9	TRAPPC9	-0.497553	3.91961	1.69651	0.192745	0.534288	TRAPPC9	Primed	Up	FALSE	Primed-hiPSC	-0.191666	TRAPPC9	TRAPPC9	Primed-hiPSC	0.415225
Primed-hiPSC_WDR27	WDR27	-0.166869	3.70364	0.183457	0.668419	0.890434	WDR27	Primed	Up	FALSE	Primed-hiPSC	0.0147484	WDR27	WDR27	Primed-hiPSC	0.588618
Primed-hiPSC_WRB	WRB	-0.210966	4.97446	0.616427	0.432378	0.753347	WRB	Primed	Up	FALSE	Primed-hiPSC	-0.457341	WRB	WRB	Primed-hiPSC	0.459477
Primed-hiPSC_ZC3H12C	ZC3H12C	-0.404773	2.15979	1.12999	0.287777	0.634937	ZC3H12C	Primed	Up	FALSE	Primed-hiPSC	0.0239291	ZC3H12C	ZC3H12C	Primed-hiPSC	0.059026
Primed-hiPSC_ZDBF2	ZDBF2	-0.247592	4.54939	0.204669	0.650978	0.880928	ZDBF2	Primed	Up	FALSE	Primed-hiPSC	-0.101306	ZDBF2	ZDBF2	Primed-hiPSC	0.438093
Primed-hiPSC_ZFAT	ZFAT	-0.615894	3.36221	3.30191	0.0691993	0.31807	ZFAT	Primed	Up	FALSE	Primed-hiPSC	-0.0205772	ZFAT	ZFAT	Primed-hiPSC	0.934191
Primed-hiPSC_ZNF396	ZNF396	1.04596	-0.516854	3.25917	0.0710252	0.323372	ZNF396	Primed	Down	FALSE	Primed-hiPSC	0.00825412	ZNF396	ZNF396	Primed-hiPSC	0.0477617
Primed-hiPSC_ZNF597	ZNF597	0.871609	1.45089	3.15715	0.0755948	0.335431	ZNF597	Primed	Down	FALSE	Primed-hiPSC	-0.000341954	ZNF597	ZNF597	Primed-hiPSC	0.89201
TNT-hiPSC_AGBL3	AGBL3	-0.0607637	-0.440157	0.0111297	0.915981	1	AGBL3	TNT	Up	FALSE	TNT-hiPSC	0.0385794	AGBL3	AGBL3	TNT-hiPSC	0.0645651
TNT-hiPSC_AIM1	AIM1	-0.196087	3.98553	0.474306	0.491013	1	AIM1	TNT	Up	FALSE	TNT-hiPSC	0.0136581	AIM1	AIM1	TNT-hiPSC	0.059502
TNT-hiPSC_BLCAP	BLCAP	0.216767	5.90435	0.760444	0.383189	1	BLCAP	TNT	Down	FALSE	TNT-hiPSC	-0.296123	BLCAP	BLCAP	TNT-hiPSC	0.316376
TNT-hiPSC_DCAF10	DCAF10	-0.153921	4.7618	0.247013	0.619186	1	DCAF10	TNT	Up	FALSE	TNT-hiPSC	0.0989693	DCAF10	DCAF10	TNT-hiPSC	0.284599
TNT-hiPSC_DIRAS3	DIRAS3	-3.40392	2.03498	3.09798	0.0783896	1	DIRAS3	TNT	Up	FALSE	TNT-hiPSC	-0.154721	DIRAS3	DIRAS3	TNT-hiPSC	0.385157
TNT-hiPSC_DNMT1	DNMT1	-0.376253	7.15072	2.39545	0.121689	1	DNMT1	TNT	Up	FALSE	TNT-hiPSC	0.0696512	DNMT1	DNMT1	TNT-hiPSC	0.361088
TNT-hiPSC_FAM20A	FAM20A	0.808221	1.86736	0.700167	0.402727	1	FAM20A	TNT	Down	FALSE	TNT-hiPSC	0.0134704	FAM20A	FAM20A	TNT-hiPSC	0.0461903
TNT-hiPSC_FAM50B	FAM50B	-0.0118888	1.29361	0.00103836	0.974294	1	FAM50B	TNT	Up	FALSE	TNT-hiPSC	-0.0474524	FAM50B	FAM50B	TNT-hiPSC	0.432896
TNT-hiPSC_GLIS3	GLIS3	-0.0344953	2.02151	0.00179924	0.966166	1	GLIS3	TNT	Up	FALSE	TNT-hiPSC	-0.000451186	GLIS3	GLIS3	TNT-hiPSC	0.0281818
TNT-hiPSC_GNAS	GNAS	0.21611	10.1337	0.614716	0.433018	1	GNAS	TNT	Down	FALSE	TNT-hiPSC	0.152271	GNAS	GNAS	TNT-hiPSC	0.627363
TNT-hiPSC_GPR1-AS	GPR1-AS	-5.12548e-15	1.93945	0	1	1	GPR1-AS	TNT	Up	FALSE	TNT-hiPSC	-0.0128673	GPR1-AS	GPR1-AS	TNT-hiPSC	0.928859
TNT-hiPSC_GRB10	GRB10	-0.383992	6.52253	1.78706	0.181285	1	GRB10	TNT	Up	FALSE	TNT-hiPSC	-0.230697	GRB10	GRB10	TNT-hiPSC	0.398522
TNT-hiPSC_H19	H19	-0.766481	7.00373	0.468064	0.493879	1	H19	TNT	Up	FALSE	TNT-hiPSC	-0.0769366	H19	H19	TNT-hiPSC	0.440571
TNT-hiPSC_IGF1R	IGF1R	-0.322319	7.03218	0.911226	0.339789	1	IGF1R	TNT	Up	FALSE	TNT-hiPSC	-0.524365	IGF1R	IGF1R	TNT-hiPSC	0.352873
TNT-hiPSC_IGF2R	IGF2R	-0.657444	7.5785	3.90657	0.0480976	1	IGF2R	TNT	Up	FALSE	TNT-hiPSC	-0.0679546	IGF2R	IGF2R	TNT-hiPSC	0.909693
TNT-hiPSC_INPP5F	INPP5F	-1.00995	7.62481	17.4689	2.92053e-05	0.0067824	INPP5F	TNT	Up	TRUE	TNT-hiPSC	-0.346383	INPP5F	INPP5F	TNT-hiPSC	0.00387597
TNT-hiPSC_LIN28B	LIN28B	-0.334087	6.98824	0.392505	0.530986	1	LIN28B	TNT	Up	FALSE	TNT-hiPSC	-0.00649883	LIN28B	LIN28B	TNT-hiPSC	0.0255879
TNT-hiPSC_MAGEL2	MAGEL2	-1.21161	3.76297	10.0486	0.00152462	0.163335	MAGEL2	TNT	Up	FALSE	TNT-hiPSC	0.00659907	MAGEL2	MAGEL2	TNT-hiPSC	0.410947
TNT-hiPSC_MCCC1	MCCC1	0.184333	4.2292	0.410097	0.52192	1	MCCC1	TNT	Down	FALSE	TNT-hiPSC	-0.0593137	MCCC1	MCCC1	TNT-hiPSC	0.282179
TNT-hiPSC_MEG3	MEG3	-0.722548	5.86462	3.71092	0.0540575	1	MEG3	TNT	Up	FALSE	TNT-hiPSC	0.00268425	MEG3	MEG3	TNT-hiPSC	0.629889
TNT-hiPSC_MEG8	MEG8	-0.287177	-0.758003	0.0901907	0.763935	1	MEG8	TNT	Up	FALSE	TNT-hiPSC	0.0569486	MEG8	MEG8	TNT-hiPSC	0.282273
TNT-hiPSC_MEST	MEST	-0.300998	8.35694	0.939669	0.332363	1	MEST	TNT	Up	FALSE	TNT-hiPSC	-0.159315	MEST	MEST	TNT-hiPSC	0.344658
TNT-hiPSC_MKRN3	MKRN3	-6.0263	-0.070326	11.0069	0.000907742	0.113725	MKRN3	TNT	Up	FALSE	TNT-hiPSC	-0.0578783	MKRN3	MKRN3	TNT-hiPSC	0.819418
TNT-hiPSC_N4BP2L1	N4BP2L1	-0.0221663	1.16076	0.000866092	0.976522	1	N4BP2L1	TNT	Up	FALSE	TNT-hiPSC	0.0644494	N4BP2L1	N4BP2L1	TNT-hiPSC	0.185796
TNT-hiPSC_NAP1L5	NAP1L5	-4.67275	1.08577	25.222	5.1095e-07	0.0001946	NAP1L5	TNT	Up	TRUE	TNT-hiPSC	-0.601829	NAP1L5	NAP1L5	TNT-hiPSC	0.34157
TNT-hiPSC_NDN	NDN	-0.700008	5.70238	1.17709	0.27795	1	NDN	TNT	Up	FALSE	TNT-hiPSC	-0.0636215	NDN	NDN	TNT-hiPSC	0.317632
TNT-hiPSC_NHP2L1	NHP2L1	-0.162113	7.73025	0.3629	0.5469	1	NHP2L1	TNT	Up	FALSE	TNT-hiPSC	-0.0367834	NHP2L1	NHP2L1	TNT-hiPSC	0.451122
TNT-hiPSC_PDE4D	PDE4D	-0.376857	1.51635	0.477613	0.489506	1	PDE4D	TNT	Up	FALSE	TNT-hiPSC	0.0553054	PDE4D	PDE4D	TNT-hiPSC	0.203435
TNT-hiPSC_PEG10	PEG10	-0.391966	7.04423	1.30216	0.253819	1	PEG10	TNT	Up	FALSE	TNT-hiPSC	0.0314148	PEG10	PEG10	TNT-hiPSC	0.423244
TNT-hiPSC_PEG3	PEG3	3.93661	3.61249	5.87674	0.0153422	0.685827	PEG3	TNT	Down	FALSE	TNT-hiPSC	-0.00948539	PEG3	PEG3	TNT-hiPSC	0.876252
TNT-hiPSC_PLAGL1	PLAGL1	-0.505113	2.6722	1.21018	0.271297	1	PLAGL1	TNT	Up	FALSE	TNT-hiPSC	-0.203277	PLAGL1	PLAGL1	TNT-hiPSC	0.335335
TNT-hiPSC_PPIEL	PPIEL	-1.44013	1.2104	10.5159	0.00118352	0.137426	PPIEL	TNT	Up	FALSE	TNT-hiPSC	-0.271322	PPIEL	PPIEL	TNT-hiPSC	0.470421
TNT-hiPSC_RB1	RB1	-0.45965	4.18388	3.12557	0.0770731	1	RB1	TNT	Up	FALSE	TNT-hiPSC	-0.0590532	RB1	RB1	TNT-hiPSC	0.897052
TNT-hiPSC_RGMA	RGMA	-0.171648	5.35564	0.0954183	0.757399	1	RGMA	TNT	Up	FALSE	TNT-hiPSC	0.00201648	RGMA	RGMA	TNT-hiPSC	0.00706367
TNT-hiPSC_SNURF	SNURF	-0.722104	9.15509	7.88185	0.00499334	0.362932	SNURF	TNT	Up	FALSE	TNT-hiPSC	-0.153272	SNURF	SNURF	TNT-hiPSC	0.261091
TNT-hiPSC_TRAPPC9	TRAPPC9	-0.223972	3.91961	0.345146	0.556874	1	TRAPPC9	TNT	Up	FALSE	TNT-hiPSC	-0.189683	TRAPPC9	TRAPPC9	TNT-hiPSC	0.417208
TNT-hiPSC_WDR27	WDR27	0.474709	3.70364	1.47626	0.224361	1	WDR27	TNT	Down	FALSE	TNT-hiPSC	-0.0386587	WDR27	WDR27	TNT-hiPSC	0.535211
TNT-hiPSC_WRB	WRB	0.00736059	4.97446	0.0007512	0.978134	1	WRB	TNT	Down	FALSE	TNT-hiPSC	-0.245735	WRB	WRB	TNT-hiPSC	0.671083
TNT-hiPSC_ZC3H12C	ZC3H12C	-0.444806	2.15979	1.37519	0.240922	1	ZC3H12C	TNT	Up	FALSE	TNT-hiPSC	0.0410862	ZC3H12C	ZC3H12C	TNT-hiPSC	0.0761831
TNT-hiPSC_ZDBF2	ZDBF2	-0.475184	4.54939	0.752705	0.385621	1	ZDBF2	TNT	Up	FALSE	TNT-hiPSC	0.0758977	ZDBF2	ZDBF2	TNT-hiPSC	0.615297
TNT-hiPSC_ZFAT	ZFAT	-0.399027	3.36221	1.39224	0.238027	1	ZFAT	TNT	Up	FALSE	TNT-hiPSC	-0.0232926	ZFAT	ZFAT	TNT-hiPSC	0.931475
TNT-hiPSC_ZNF396	ZNF396	0.958035	-0.516854	2.80836	0.0937744	1	ZNF396	TNT	Down	FALSE	TNT-hiPSC	0.000708566	ZNF396	ZNF396	TNT-hiPSC	0.0402161
TNT-hiPSC_ZNF597	ZNF597	-0.684004	1.45089	2.0235	0.154882	1	ZNF597	TNT	Up	FALSE	TNT-hiPSC	0.0145601	ZNF597	ZNF597	TNT-hiPSC	0.906912

## Sheet: ED_Fig_8g
seqnames	start	end	width	strand	logFC	logCPM	LR	PValue	FDR	gene_id	contrast	significant	class	family	gene	transcript	id	Direction
chr14	35511753	35512045	293	+	0	-2.73352	0	1	1	AluJb_dup102644:Alu:SINE	ESC_vs_Primed	NS	SINE	Alu	AluJb	AluJb_dup102644	AluJb_dup102644:Alu:SINE	Down
chr14	64503002	64503306	305	-	0	-3.58275	0	1	1	AluJb_dup103971:Alu:SINE	ESC_vs_Primed	NS	SINE	Alu	AluJb	AluJb_dup103971	AluJb_dup103971:Alu:SINE	Down
chr15	68589276	68589586	311	-	0	-2.82142	0	1	1	AluJb_dup109572:Alu:SINE	ESC_vs_Primed	NS	SINE	Alu	AluJb	AluJb_dup109572	AluJb_dup109572:Alu:SINE	Down
chr17	1133424	1133490	67	-	0	-2.91618	0	1	1	AluJb_dup118053:Alu:SINE	ESC_vs_Primed	NS	SINE	Alu	AluJb	AluJb_dup118053	AluJb_dup118053:Alu:SINE	Down
chr17	46750338	46750665	328	+	0	-3.26923	0	1	1	AluJb_dup122036:Alu:SINE	ESC_vs_Primed	NS	SINE	Alu	AluJb	AluJb_dup122036	AluJb_dup122036:Alu:SINE	Down
chr19	6585359	6585652	294	-	0	-0.706945	0	1	1	AluJb_dup128744:Alu:SINE	ESC_vs_Primed	NS	SINE	Alu	AluJb	AluJb_dup128744	AluJb_dup128744:Alu:SINE	Down
chr19	41688613	41688887	275	+	0	-3.55615	0	1	1	AluJb_dup132604:Alu:SINE	ESC_vs_Primed	NS	SINE	Alu	AluJb	AluJb_dup132604	AluJb_dup132604:Alu:SINE	Down
chr4	54891744	54892037	294	+	0	-3.13457	0	1	1	AluJb_dup33397:Alu:SINE	ESC_vs_Primed	NS	SINE	Alu	AluJb	AluJb_dup33397	AluJb_dup33397:Alu:SINE	Down
chr4	160369825	160370055	231	+	0	-2.18599	0	1	1	AluJb_dup36912:Alu:SINE	ESC_vs_Primed	NS	SINE	Alu	AluJb	AluJb_dup36912	AluJb_dup36912:Alu:SINE	Down
chr5	17144422	17144636	215	+	0	-3.27313	0	1	1	AluJb_dup38225:Alu:SINE	ESC_vs_Primed	NS	SINE	Alu	AluJb	AluJb_dup38225	AluJb_dup38225:Alu:SINE	Down
chr1	92480405	92480710	306	+	0	-1.84982	0	1	1	AluJb_dup6790:Alu:SINE	ESC_vs_Primed	NS	SINE	Alu	AluJb	AluJb_dup6790	AluJb_dup6790:Alu:SINE	Down
chr1	92480714	92480883	170	+	0	-2.241	0	1	1	AluJb_dup6791:Alu:SINE	ESC_vs_Primed	NS	SINE	Alu	AluJb	AluJb_dup6791	AluJb_dup6791:Alu:SINE	Down
chr1	92481388	92481689	302	+	0	-2.61648	0	1	1	AluJb_dup6792:Alu:SINE	ESC_vs_Primed	NS	SINE	Alu	AluJb	AluJb_dup6792	AluJb_dup6792:Alu:SINE	Down
chr1	100291072	100291365	294	+	0	-2.0619	0	1	1	AluJb_dup7172:Alu:SINE	ESC_vs_Primed	NS	SINE	Alu	AluJb	AluJb_dup7172	AluJb_dup7172:Alu:SINE	Down
chr11	47927840	47928164	325	+	0	-3.48039	0	1	1	AluJb_dup86893:Alu:SINE	ESC_vs_Primed	NS	SINE	Alu	AluJb	AluJb_dup86893	AluJb_dup86893:Alu:SINE	Down
chr12	32403634	32403935	302	+	0	-3.48039	0	1	1	AluJb_dup92562:Alu:SINE	ESC_vs_Primed	NS	SINE	Alu	AluJb	AluJb_dup92562	AluJb_dup92562:Alu:SINE	Down
chr12	66010800	66010994	195	+	0	-2.69209	0	1	1	AluJb_dup94432:Alu:SINE	ESC_vs_Primed	NS	SINE	Alu	AluJb	AluJb_dup94432	AluJb_dup94432:Alu:SINE	Down
chr12	91759156	91759452	297	-	0	-3.26539	0	1	1	AluJb_dup95236:Alu:SINE	ESC_vs_Primed	NS	SINE	Alu	AluJb	AluJb_dup95236	AluJb_dup95236:Alu:SINE	Down
chr2	216223603	216223906	304	-	0	-2.45951	0	1	1	AluJo_dup10667:Alu:SINE	ESC_vs_Primed	NS	SINE	Alu	AluJo	AluJo_dup10667	AluJo_dup10667:Alu:SINE	Down
chr3	121408688	121408764	77	+	0	-3.11959	0	1	1	AluJo_dup13584:Alu:SINE	ESC_vs_Primed	NS	SINE	Alu	AluJo	AluJo_dup13584	AluJo_dup13584:Alu:SINE	Down
chr4	136087394	136087668	275	-	0	-3.46777	0	1	1	AluJo_dup17264:Alu:SINE	ESC_vs_Primed	NS	SINE	Alu	AluJo	AluJo_dup17264	AluJo_dup17264:Alu:SINE	Down
chr5	153779421	153779717	297	+	0	-2.85578	0	1	1	AluJo_dup20720:Alu:SINE	ESC_vs_Primed	NS	SINE	Alu	AluJo	AluJo_dup20720	AluJo_dup20720:Alu:SINE	Down
chr7	76611202	76611493	292	+	0	-3.13374	0	1	1	AluJo_dup27362:Alu:SINE	ESC_vs_Primed	NS	SINE	Alu	AluJo	AluJo_dup27362	AluJo_dup27362:Alu:SINE	Down
chr7	100779922	100780213	292	+	0	-1.76081	0	1	1	AluJo_dup28023:Alu:SINE	ESC_vs_Primed	NS	SINE	Alu	AluJo	AluJo_dup28023	AluJo_dup28023:Alu:SINE	Down
chr11	111433438	111433752	315	+	0	-2.29181	0	1	1	AluJo_dup44751:Alu:SINE	ESC_vs_Primed	NS	SINE	Alu	AluJo	AluJo_dup44751	AluJo_dup44751:Alu:SINE	Down
chr12	4812639	4812770	132	-	0	-2.78451	0	1	1	AluJo_dup45446:Alu:SINE	ESC_vs_Primed	NS	SINE	Alu	AluJo	AluJo_dup45446	AluJo_dup45446:Alu:SINE	Down
chr15	33030886	33031172	287	+	0	-2.29396	0	1	1	AluJo_dup53233:Alu:SINE	ESC_vs_Primed	NS	SINE	Alu	AluJo	AluJo_dup53233	AluJo_dup53233:Alu:SINE	Down
chr16	7929199	7929478	280	-	0	-2.53399	0	1	1	AluJo_dup55636:Alu:SINE	ESC_vs_Primed	NS	SINE	Alu	AluJo	AluJo_dup55636	AluJo_dup55636:Alu:SINE	Down
chr17	46752216	46752514	299	+	0	-2.89112	0	1	1	AluJo_dup60670:Alu:SINE	ESC_vs_Primed	NS	SINE	Alu	AluJo	AluJo_dup60670	AluJo_dup60670:Alu:SINE	Down
chr19	41334323	41334626	304	+	0	-2.93392	0	1	1	AluJo_dup66269:Alu:SINE	ESC_vs_Primed	NS	SINE	Alu	AluJo	AluJo_dup66269	AluJo_dup66269:Alu:SINE	Down
chr20	5690605	5690934	330	+	0	-3.591	0	1	1	AluJo_dup67539:Alu:SINE	ESC_vs_Primed	NS	SINE	Alu	AluJo	AluJo_dup67539	AluJo_dup67539:Alu:SINE	Down
chr13	43598918	43599212	295	+	0	-3.26151	0	1	1	AluJr4_dup12774:Alu:SINE	ESC_vs_Primed	NS	SINE	Alu	AluJr4	AluJr4_dup12774	AluJr4_dup12774:Alu:SINE	Down
chr4	167373318	167373597	280	+	0	-1.996	0	1	1	AluJr4_dup4952:Alu:SINE	ESC_vs_Primed	NS	SINE	Alu	AluJr4	AluJr4_dup4952	AluJr4_dup4952:Alu:SINE	Down
chr6	3021209	3021491	283	-	0	-2.52544	0	1	1	AluJr4_dup5972:Alu:SINE	ESC_vs_Primed	NS	SINE	Alu	AluJr4	AluJr4_dup5972	AluJr4_dup5972:Alu:SINE	Down
chr8	12945590	12945892	303	-	0	-3.45713	0	1	1	AluJr4_dup7887:Alu:SINE	ESC_vs_Primed	NS	SINE	Alu	AluJr4	AluJr4_dup7887	AluJr4_dup7887:Alu:SINE	Down
chr2	204072724	204073017	294	+	0	-3.23264	0	1	1	AluJr_dup10751:Alu:SINE	ESC_vs_Primed	NS	SINE	Alu	AluJr	AluJr_dup10751	AluJr_dup10751:Alu:SINE	Down
chr4	89448391	89448711	321	-	0	-3.0248	0	1	1	AluJr_dup17570:Alu:SINE	ESC_vs_Primed	NS	SINE	Alu	AluJr	AluJr_dup17570	AluJr_dup17570:Alu:SINE	Down
chr5	153804147	153804453	307	+	0	-3.45935	0	1	1	AluJr_dup22128:Alu:SINE	ESC_vs_Primed	NS	SINE	Alu	AluJr	AluJr_dup22128	AluJr_dup22128:Alu:SINE	Down
chr6	32350126	32350415	290	-	0	-3.06108	0	1	1	AluJr_dup23758:Alu:SINE	ESC_vs_Primed	NS	SINE	Alu	AluJr	AluJr_dup23758	AluJr_dup23758:Alu:SINE	Down
chr1	150698095	150698382	288	-	0	-2.40977	0	1	1	AluJr_dup3748:Alu:SINE	ESC_vs_Primed	NS	SINE	Alu	AluJr	AluJr_dup3748	AluJr_dup3748:Alu:SINE	Down
chr1	150699869	150700195	327	-	0	-2.36306	0	1	1	AluJr_dup3749:Alu:SINE	ESC_vs_Primed	NS	SINE	Alu	AluJr	AluJr_dup3749	AluJr_dup3749:Alu:SINE	Down
chrX	136520478	136520534	57	+	0	-1.94668	0	1	1	AluJr_dup41101:Alu:SINE	ESC_vs_Primed	NS	SINE	Alu	AluJr	AluJr_dup41101	AluJr_dup41101:Alu:SINE	Down
chr10	135142882	135143174	293	-	0	-3.14868	0	1	1	AluJr_dup46096:Alu:SINE	ESC_vs_Primed	NS	SINE	Alu	AluJr	AluJr_dup46096	AluJr_dup46096:Alu:SINE	Down
chr11	107792289	107792585	297	+	0	-3.56024	0	1	1	AluJr_dup48461:Alu:SINE	ESC_vs_Primed	NS	SINE	Alu	AluJr	AluJr_dup48461	AluJr_dup48461:Alu:SINE	Down
chr11	114181777	114182074	298	+	0	-3.06289	0	1	1	AluJr_dup48624:Alu:SINE	ESC_vs_Primed	NS	SINE	Alu	AluJr	AluJr_dup48624	AluJr_dup48624:Alu:SINE	Down
chr14	35512615	35512804	190	+	0	-2.53504	0	1	1	AluJr_dup55251:Alu:SINE	ESC_vs_Primed	NS	SINE	Alu	AluJr	AluJr_dup55251	AluJr_dup55251:Alu:SINE	Down
chr18	12402450	12402847	398	+	0	-2.65914	0	1	1	AluJr_dup66989:Alu:SINE	ESC_vs_Primed	NS	SINE	Alu	AluJr	AluJr_dup66989	AluJr_dup66989:Alu:SINE	Down
chr19	22259842	22260127	286	+	0	-3.19898	0	1	1	AluJr_dup70264:Alu:SINE	ESC_vs_Primed	NS	SINE	Alu	AluJr	AluJr_dup70264	AluJr_dup70264:Alu:SINE	Down
chr19	22581182	22581456	275	-	0	-2.85103	0	1	1	AluJr_dup70266:Alu:SINE	ESC_vs_Primed	NS	SINE	Alu	AluJr	AluJr_dup70266	AluJr_dup70266:Alu:SINE	Down
chr19	22690055	22690288	234	-	0	-3.62244	0	1	1	AluJr_dup70269:Alu:SINE	ESC_vs_Primed	NS	SINE	Alu	AluJr	AluJr_dup70269	AluJr_dup70269:Alu:SINE	Down
chr20	19978960	19979273	314	+	0	-2.09528	0	1	1	AluJr_dup72772:Alu:SINE	ESC_vs_Primed	NS	SINE	Alu	AluJr	AluJr_dup72772	AluJr_dup72772:Alu:SINE	Down
chr22	50109583	50109760	178	-	0	-1.17721	0	1	1	AluJr_dup76273:Alu:SINE	ESC_vs_Primed	NS	SINE	Alu	AluJr	AluJr_dup76273	AluJr_dup76273:Alu:SINE	Down
chr2	161307402	161307694	293	+	0	-3.50067	0	1	1	AluJr_dup9861:Alu:SINE	ESC_vs_Primed	NS	SINE	Alu	AluJr	AluJr_dup9861	AluJr_dup9861:Alu:SINE	Down
chr19	22359261	22359386	126	-	0	-2.8687	0	1	1	AluSc5_dup6261:Alu:SINE	ESC_vs_Primed	NS	SINE	Alu	AluSc5	AluSc5_dup6261	AluSc5_dup6261:Alu:SINE	Down
chrX	5186305	5186460	156	+	0	-2.66357	0	1	1	AluSc8_dup11115:Alu:SINE	ESC_vs_Primed	NS	SINE	Alu	AluSc8	AluSc8_dup11115	AluSc8_dup11115:Alu:SINE	Down
chr11	61411954	61412278	325	-	0	-2.89487	0	1	1	AluSc8_dup13445:Alu:SINE	ESC_vs_Primed	NS	SINE	Alu	AluSc8	AluSc8_dup13445	AluSc8_dup13445:Alu:SINE	Down
chr17	2472359	2472667	309	+	0	-2.91165	0	1	1	AluSc8_dup17861:Alu:SINE	ESC_vs_Primed	NS	SINE	Alu	AluSc8	AluSc8_dup17861	AluSc8_dup17861:Alu:SINE	Down
chr2	216277166	216277331	166	-	0	-2.88874	0	1	1	AluSc8_dup3176:Alu:SINE	ESC_vs_Primed	NS	SINE	Alu	AluSc8	AluSc8_dup3176	AluSc8_dup3176:Alu:SINE	Down
chr3	75783970	75784275	306	-	0	-3.44006	0	1	1	AluSc8_dup3951:Alu:SINE	ESC_vs_Primed	NS	SINE	Alu	AluSc8	AluSc8_dup3951	AluSc8_dup3951:Alu:SINE	Down
chr4	48364429	48364734	306	-	0	-3.25607	0	1	1	AluSc8_dup5030:Alu:SINE	ESC_vs_Primed	NS	SINE	Alu	AluSc8	AluSc8_dup5030	AluSc8_dup5030:Alu:SINE	Down
chr4	57701149	57701448	300	-	0	-3.36806	0	1	1	AluSc8_dup5065:Alu:SINE	ESC_vs_Primed	NS	SINE	Alu	AluSc8	AluSc8_dup5065	AluSc8_dup5065:Alu:SINE	Down
chr8	74663733	74664028	296	+	0	-2.38313	0	1	1	AluSc8_dup9723:Alu:SINE	ESC_vs_Primed	NS	SINE	Alu	AluSc8	AluSc8_dup9723	AluSc8_dup9723:Alu:SINE	Down
chr1	150672005	150672306	302	-	0	-3.46375	0	1	1	AluSc_dup1673:Alu:SINE	ESC_vs_Primed	NS	SINE	Alu	AluSc	AluSc_dup1673	AluSc_dup1673:Alu:SINE	Down
chr17	32516177	32516471	295	+	0	-3.14635	0	1	1	AluSc_dup29215:Alu:SINE	ESC_vs_Primed	NS	SINE	Alu	AluSc	AluSc_dup29215	AluSc_dup29215:Alu:SINE	Down
chr6	111022128	111022414	287	+	0	-2.4444	0	1	1	AluSg4_dup2598:Alu:SINE	ESC_vs_Primed	NS	SINE	Alu	AluSg4	AluSg4_dup2598	AluSg4_dup2598:Alu:SINE	Down
chr19	12617483	12617777	295	+	0	-3.58275	0	1	1	AluSg4_dup6683:Alu:SINE	ESC_vs_Primed	NS	SINE	Alu	AluSg4	AluSg4_dup6683	AluSg4_dup6683:Alu:SINE	Down
chr12	112585477	112585772	296	-	0	-3.23527	0	1	1	AluSg7_dup5607:Alu:SINE	ESC_vs_Primed	NS	SINE	Alu	AluSg7	AluSg7_dup5607	AluSg7_dup5607:Alu:SINE	Down
chr22	43086541	43086834	294	-	0	-3.38856	0	1	1	AluSg7_dup8204:Alu:SINE	ESC_vs_Primed	NS	SINE	Alu	AluSg7	AluSg7_dup8204	AluSg7_dup8204:Alu:SINE	Down
chr7	64083189	64083491	303	+	0	-2.67299	0	1	1	AluSg_dup16053:Alu:SINE	ESC_vs_Primed	NS	SINE	Alu	AluSg	AluSg_dup16053	AluSg_dup16053:Alu:SINE	Down
chr12	70936078	70936370	293	+	0	-3.1867	0	1	1	AluSg_dup27392:Alu:SINE	ESC_vs_Primed	NS	SINE	Alu	AluSg	AluSg_dup27392	AluSg_dup27392:Alu:SINE	Down
chr15	56404034	56404334	301	+	0	-2.40224	0	1	1	AluSg_dup31274:Alu:SINE	ESC_vs_Primed	NS	SINE	Alu	AluSg	AluSg_dup31274	AluSg_dup31274:Alu:SINE	Down
chr16	75727389	75727686	298	-	0	-3.188	0	1	1	AluSg_dup33377:Alu:SINE	ESC_vs_Primed	NS	SINE	Alu	AluSg	AluSg_dup33377	AluSg_dup33377:Alu:SINE	Down
chr19	20236686	20236976	291	-	0	-2.54597	0	1	1	AluSg_dup37323:Alu:SINE	ESC_vs_Primed	NS	SINE	Alu	AluSg	AluSg_dup37323	AluSg_dup37323:Alu:SINE	Down
chr19	22682836	22683161	326	-	0	-3.02877	0	1	1	AluSg_dup37448:Alu:SINE	ESC_vs_Primed	NS	SINE	Alu	AluSg	AluSg_dup37448	AluSg_dup37448:Alu:SINE	Down
chr4	165920579	165920886	308	+	0	-3.0251	0	1	1	AluSp_dup12850:Alu:SINE	ESC_vs_Primed	NS	SINE	Alu	AluSp	AluSp_dup12850	AluSp_dup12850:Alu:SINE	Down
chr5	23237704	23238008	305	+	0	-3.05307	0	1	1	AluSp_dup13397:Alu:SINE	ESC_vs_Primed	NS	SINE	Alu	AluSp	AluSp_dup13397	AluSp_dup13397:Alu:SINE	Down
chr5	156455025	156455147	123	-	0	-3.51383	0	1	1	AluSp_dup15182:Alu:SINE	ESC_vs_Primed	NS	SINE	Alu	AluSp	AluSp_dup15182	AluSp_dup15182:Alu:SINE	Down
chrX	70676513	70676817	305	-	0	-3.20479	0	1	1	AluSp_dup25659:Alu:SINE	ESC_vs_Primed	NS	SINE	Alu	AluSp	AluSp_dup25659	AluSp_dup25659:Alu:SINE	Down
chr1	143441692	143442001	310	-	0	-2.97859	0	1	1	AluSp_dup2630:Alu:SINE	ESC_vs_Primed	NS	SINE	Alu	AluSp	AluSp_dup2630	AluSp_dup2630:Alu:SINE	Down
chr10	101593811	101593937	127	-	0	-2.83857	0	1	1	AluSp_dup28678:Alu:SINE	ESC_vs_Primed	NS	SINE	Alu	AluSp	AluSp_dup28678	AluSp_dup28678:Alu:SINE	Down
chr11	66351743	66352051	309	+	0	-3.54794	0	1	1	AluSp_dup30262:Alu:SINE	ESC_vs_Primed	NS	SINE	Alu	AluSp	AluSp_dup30262	AluSp_dup30262:Alu:SINE	Down
chr11	116014459	116014779	321	-	0	-3.10559	0	1	1	AluSp_dup30951:Alu:SINE	ESC_vs_Primed	NS	SINE	Alu	AluSp	AluSp_dup30951	AluSp_dup30951:Alu:SINE	Down
chr12	1615076	1615376	301	+	0	-2.88867	0	1	1	AluSp_dup31283:Alu:SINE	ESC_vs_Primed	NS	SINE	Alu	AluSp	AluSp_dup31283	AluSp_dup31283:Alu:SINE	Down
chr12	49186747	49187057	311	+	0	-3.40383	0	1	1	AluSp_dup31991:Alu:SINE	ESC_vs_Primed	NS	SINE	Alu	AluSp	AluSp_dup31991	AluSp_dup31991:Alu:SINE	Down
chr15	33029846	33030157	312	+	0	-2.05105	0	1	1	AluSp_dup36473:Alu:SINE	ESC_vs_Primed	NS	SINE	Alu	AluSp	AluSp_dup36473	AluSp_dup36473:Alu:SINE	Down
chr16	34211762	34212074	313	-	0	-3.18113	0	1	1	AluSp_dup39131:Alu:SINE	ESC_vs_Primed	NS	SINE	Alu	AluSp	AluSp_dup39131	AluSp_dup39131:Alu:SINE	Down
chr17	42774805	42775093	289	-	0	-3.4315	0	1	1	AluSp_dup41609:Alu:SINE	ESC_vs_Primed	NS	SINE	Alu	AluSp	AluSp_dup41609	AluSp_dup41609:Alu:SINE	Down
chr19	20259253	20259551	299	-	0	-2.4297	0	1	1	AluSp_dup44664:Alu:SINE	ESC_vs_Primed	NS	SINE	Alu	AluSp	AluSp_dup44664	AluSp_dup44664:Alu:SINE	Down
chr19	20416336	20416633	298	+	0	-3.03243	0	1	1	AluSp_dup44684:Alu:SINE	ESC_vs_Primed	NS	SINE	Alu	AluSp	AluSp_dup44684	AluSp_dup44684:Alu:SINE	Down
chr19	22516552	22516860	309	+	0	-3.11586	0	1	1	AluSp_dup44879:Alu:SINE	ESC_vs_Primed	NS	SINE	Alu	AluSp	AluSp_dup44879	AluSp_dup44879:Alu:SINE	Down
chr19	53153506	53153809	304	-	0	-2.6407	0	1	1	AluSp_dup45956:Alu:SINE	ESC_vs_Primed	NS	SINE	Alu	AluSp	AluSp_dup45956	AluSp_dup45956:Alu:SINE	Down
chr19	55433265	55433559	295	-	0	-2.39565	0	1	1	AluSp_dup46136:Alu:SINE	ESC_vs_Primed	NS	SINE	Alu	AluSp	AluSp_dup46136	AluSp_dup46136:Alu:SINE	Down
chr2	207128460	207128767	308	+	0	-1.4588	0	1	1	AluSp_dup7441:Alu:SINE	ESC_vs_Primed	NS	SINE	Alu	AluSp	AluSp_dup7441	AluSp_dup7441:Alu:SINE	Down
chr1	247172926	247173210	285	-	0	-3.4435	0	1	1	AluSq10_dup178:Alu:SINE	ESC_vs_Primed	NS	SINE	Alu	AluSq10	AluSq10_dup178	AluSq10_dup178:Alu:SINE	Down
chr3	186584278	186584433	156	+	0	-3.42748	0	1	1	AluSq2_dup11437:Alu:SINE	ESC_vs_Primed	NS	SINE	Alu	AluSq2	AluSq2_dup11437	AluSq2_dup11437:Alu:SINE	Down
chr4	160443541	160443823	283	+	0	-3.29832	0	1	1	AluSq2_dup13784:Alu:SINE	ESC_vs_Primed	NS	SINE	Alu	AluSq2	AluSq2_dup13784	AluSq2_dup13784:Alu:SINE	Down
chr6	161308958	161309268	311	+	0	-1.25931	0	1	1	AluSq2_dup19652:Alu:SINE	ESC_vs_Primed	NS	SINE	Alu	AluSq2	AluSq2_dup19652	AluSq2_dup19652:Alu:SINE	Down
chr9	119605655	119605955	301	+	0	-2.4036	0	1	1	AluSq2_dup27096:Alu:SINE	ESC_vs_Primed	NS	SINE	Alu	AluSq2	AluSq2_dup27096	AluSq2_dup27096:Alu:SINE	Down
chr1	150699529	150699823	295	-	0	-2.67278	0	1	1	AluSq2_dup2825:Alu:SINE	ESC_vs_Primed	NS	SINE	Alu	AluSq2	AluSq2_dup2825	AluSq2_dup2825:Alu:SINE	Down
chrX	122552977	122553277	301	+	0	-3.02816	0	1	1	AluSq2_dup29567:Alu:SINE	ESC_vs_Primed	NS	SINE	Alu	AluSq2	AluSq2_dup29567	AluSq2_dup29567:Alu:SINE	Down
chr17	40941393	40941728	336	+	0	-3.23517	0	1	1	AluSq2_dup46296:Alu:SINE	ESC_vs_Primed	NS	SINE	Alu	AluSq2	AluSq2_dup46296	AluSq2_dup46296:Alu:SINE	Down
chr17	42314420	42314734	315	+	0	-2.86236	0	1	1	AluSq2_dup46375:Alu:SINE	ESC_vs_Primed	NS	SINE	Alu	AluSq2	AluSq2_dup46375	AluSq2_dup46375:Alu:SINE	Down
chr18	56150762	56151096	335	-	0	-3.26779	0	1	1	AluSq2_dup48549:Alu:SINE	ESC_vs_Primed	NS	SINE	Alu	AluSq2	AluSq2_dup48549	AluSq2_dup48549:Alu:SINE	Down
chr19	22386402	22386694	293	-	0	-2.8799	0	1	1	AluSq2_dup49932:Alu:SINE	ESC_vs_Primed	NS	SINE	Alu	AluSq2	AluSq2_dup49932	AluSq2_dup49932:Alu:SINE	Down
chr20	4015642	4015788	147	+	0	-1.62903	0	1	1	AluSq2_dup51418:Alu:SINE	ESC_vs_Primed	NS	SINE	Alu	AluSq2	AluSq2_dup51418	AluSq2_dup51418:Alu:SINE	Down
chr22	43086835	43087070	236	-	0	-3.56024	0	1	1	AluSq2_dup54213:Alu:SINE	ESC_vs_Primed	NS	SINE	Alu	AluSq2	AluSq2_dup54213	AluSq2_dup54213:Alu:SINE	Down
chr3	5154567	5154878	312	-	0	-3.188	0	1	1	AluSq2_dup8770:Alu:SINE	ESC_vs_Primed	NS	SINE	Alu	AluSq2	AluSq2_dup8770	AluSq2_dup8770:Alu:SINE	Down
chr2	216276389	216276689	301	-	0	-2.63808	0	1	1	AluSq4_dup205:Alu:SINE	ESC_vs_Primed	NS	SINE	Alu	AluSq4	AluSq4_dup205	AluSq4_dup205:Alu:SINE	Down
chr9	125817816	125818129	314	-	0	-3.31613	0	1	1	AluSq_dup10539:Alu:SINE	ESC_vs_Primed	NS	SINE	Alu	AluSq	AluSq_dup10539	AluSq_dup10539:Alu:SINE	Down
chr14	51365630	51365939	310	+	0	-3.20977	0	1	1	AluSq_dup15508:Alu:SINE	ESC_vs_Primed	NS	SINE	Alu	AluSq	AluSq_dup15508	AluSq_dup15508:Alu:SINE	Down
chr17	68385670	68385959	290	+	0	-3.28272	0	1	1	AluSq_dup18525:Alu:SINE	ESC_vs_Primed	NS	SINE	Alu	AluSq	AluSq_dup18525	AluSq_dup18525:Alu:SINE	Down
chr19	22584288	22584585	298	-	0	-3.26047	0	1	1	AluSq_dup19725:Alu:SINE	ESC_vs_Primed	NS	SINE	Alu	AluSq	AluSq_dup19725	AluSq_dup19725:Alu:SINE	Down
chr2	58340164	58340465	302	+	0	-2.15941	0	1	1	AluSq_dup2267:Alu:SINE	ESC_vs_Primed	NS	SINE	Alu	AluSq	AluSq_dup2267	AluSq_dup2267:Alu:SINE	Down
chr2	91807747	91808061	315	-	0	-2.55785	0	1	1	AluSq_dup2495:Alu:SINE	ESC_vs_Primed	NS	SINE	Alu	AluSq	AluSq_dup2495	AluSq_dup2495:Alu:SINE	Down
chr2	161306771	161307083	313	+	0	-3.22526	0	1	1	AluSq_dup2865:Alu:SINE	ESC_vs_Primed	NS	SINE	Alu	AluSq	AluSq_dup2865	AluSq_dup2865:Alu:SINE	Down
chr19	44150939	44151231	293	-	0	-3.17482	0	1	1	AluSx1_dup101092:Alu:SINE	ESC_vs_Primed	NS	SINE	Alu	AluSx1	AluSx1_dup101092	AluSx1_dup101092:Alu:SINE	Down
chr20	10365873	10366170	298	-	0	-3.08985	0	1	1	AluSx1_dup103299:Alu:SINE	ESC_vs_Primed	NS	SINE	Alu	AluSx1	AluSx1_dup103299	AluSx1_dup103299:Alu:SINE	Down
chr20	11517279	11517586	308	+	0	-3.38924	0	1	1	AluSx1_dup103332:Alu:SINE	ESC_vs_Primed	NS	SINE	Alu	AluSx1	AluSx1_dup103332	AluSx1_dup103332:Alu:SINE	Down
chr2	77083121	77083432	312	+	0	-2.26254	0	1	1	AluSx1_dup11620:Alu:SINE	ESC_vs_Primed	NS	SINE	Alu	AluSx1	AluSx1_dup11620	AluSx1_dup11620:Alu:SINE	Down
chr2	158171312	158171595	284	+	0	-0.851547	0	1	1	AluSx1_dup13866:Alu:SINE	ESC_vs_Primed	NS	SINE	Alu	AluSx1	AluSx1_dup13866	AluSx1_dup13866:Alu:SINE	Down
chr3	5154237	5154564	328	-	0	-3.62244	0	1	1	AluSx1_dup16693:Alu:SINE	ESC_vs_Primed	NS	SINE	Alu	AluSx1	AluSx1_dup16693	AluSx1_dup16693:Alu:SINE	Down
chr3	112345377	112345693	317	-	0	-3.16145	0	1	1	AluSx1_dup19730:Alu:SINE	ESC_vs_Primed	NS	SINE	Alu	AluSx1	AluSx1_dup19730	AluSx1_dup19730:Alu:SINE	Down
chr4	25308756	25309055	300	-	0	-2.7646	0	1	1	AluSx1_dup23244:Alu:SINE	ESC_vs_Primed	NS	SINE	Alu	AluSx1	AluSx1_dup23244	AluSx1_dup23244:Alu:SINE	Down
chr5	75909525	75909816	292	-	0	-2.42853	0	1	1	AluSx1_dup29281:Alu:SINE	ESC_vs_Primed	NS	SINE	Alu	AluSx1	AluSx1_dup29281	AluSx1_dup29281:Alu:SINE	Down
chr5	135385740	135386040	301	+	0	-2.63666	0	1	1	AluSx1_dup30757:Alu:SINE	ESC_vs_Primed	NS	SINE	Alu	AluSx1	AluSx1_dup30757	AluSx1_dup30757:Alu:SINE	Down
chr5	135386847	135387158	312	+	0	-3.30072	0	1	1	AluSx1_dup30758:Alu:SINE	ESC_vs_Primed	NS	SINE	Alu	AluSx1	AluSx1_dup30758	AluSx1_dup30758:Alu:SINE	Down
chr5	137696258	137696580	323	-	0	-3.15324	0	1	1	AluSx1_dup30839:Alu:SINE	ESC_vs_Primed	NS	SINE	Alu	AluSx1	AluSx1_dup30839	AluSx1_dup30839:Alu:SINE	Down
chr1	53374324	53374631	308	+	0	-2.97488	0	1	1	AluSx1_dup3355:Alu:SINE	ESC_vs_Primed	NS	SINE	Alu	AluSx1	AluSx1_dup3355	AluSx1_dup3355:Alu:SINE	Down
chr7	53831495	53831746	252	-	0	-3.01146	0	1	1	AluSx1_dup39698:Alu:SINE	ESC_vs_Primed	NS	SINE	Alu	AluSx1	AluSx1_dup39698	AluSx1_dup39698:Alu:SINE	Down
chr8	42571120	42571418	299	-	0	-1.76349	0	1	1	AluSx1_dup46533:Alu:SINE	ESC_vs_Primed	NS	SINE	Alu	AluSx1	AluSx1_dup46533	AluSx1_dup46533:Alu:SINE	Down
chr1	150698385	150698690	306	-	0	-2.21811	0	1	1	AluSx1_dup5341:Alu:SINE	ESC_vs_Primed	NS	SINE	Alu	AluSx1	AluSx1_dup5341	AluSx1_dup5341:Alu:SINE	Down
chr10	11935253	11935524	272	-	0	-2.8483	0	1	1	AluSx1_dup59803:Alu:SINE	ESC_vs_Primed	NS	SINE	Alu	AluSx1	AluSx1_dup59803	AluSx1_dup59803:Alu:SINE	Down
chr10	98509585	98509877	293	+	0	-2.87421	0	1	1	AluSx1_dup63244:Alu:SINE	ESC_vs_Primed	NS	SINE	Alu	AluSx1	AluSx1_dup63244	AluSx1_dup63244:Alu:SINE	Down
chr11	61413986	61414288	303	-	0	-2.24452	0	1	1	AluSx1_dup66324:Alu:SINE	ESC_vs_Primed	NS	SINE	Alu	AluSx1	AluSx1_dup66324	AluSx1_dup66324:Alu:SINE	Down
chr16	2850280	2850573	294	+	0	-2.96546	0	1	1	AluSx1_dup83894:Alu:SINE	ESC_vs_Primed	NS	SINE	Alu	AluSx1	AluSx1_dup83894	AluSx1_dup83894:Alu:SINE	Down
chr19	22517559	22517837	279	+	0	-2.42048	0	1	1	AluSx1_dup99711:Alu:SINE	ESC_vs_Primed	NS	SINE	Alu	AluSx1	AluSx1_dup99711	AluSx1_dup99711:Alu:SINE	Down
chr19	23041288	23041588	301	+	0	-1.1745	0	1	1	AluSx1_dup99748:Alu:SINE	ESC_vs_Primed	NS	SINE	Alu	AluSx1	AluSx1_dup99748	AluSx1_dup99748:Alu:SINE	Down
chr19	23043050	23043361	312	+	0	-0.311653	0	1	1	AluSx1_dup99749:Alu:SINE	ESC_vs_Primed	NS	SINE	Alu	AluSx1	AluSx1_dup99749	AluSx1_dup99749:Alu:SINE	Down
chr7	112192738	112193021	284	+	0	-2.47217	0	1	1	AluSx3_dup12117:Alu:SINE	ESC_vs_Primed	NS	SINE	Alu	AluSx3	AluSx3_dup12117	AluSx3_dup12117:Alu:SINE	Down
chr14	35511299	35511588	290	+	0	-3.10474	0	1	1	AluSx3_dup21159:Alu:SINE	ESC_vs_Primed	NS	SINE	Alu	AluSx3	AluSx3_dup21159	AluSx3_dup21159:Alu:SINE	Down
chr19	23156761	23157053	293	-	0	-0.129973	0	1	1	AluSx3_dup26698:Alu:SINE	ESC_vs_Primed	NS	SINE	Alu	AluSx3	AluSx3_dup26698	AluSx3_dup26698:Alu:SINE	Down
chr2	42785700	42785994	295	-	0	-1.8572	0	1	1	AluSx3_dup2918:Alu:SINE	ESC_vs_Primed	NS	SINE	Alu	AluSx3	AluSx3_dup2918	AluSx3_dup2918:Alu:SINE	Down
chr2	223942482	223942777	296	+	0	-3.20632	0	1	1	AluSx3_dup4520:Alu:SINE	ESC_vs_Primed	NS	SINE	Alu	AluSx3	AluSx3_dup4520	AluSx3_dup4520:Alu:SINE	Down
chr1	46194518	46194838	321	+	0	-3.36877	0	1	1	AluSx3_dup818:Alu:SINE	ESC_vs_Primed	NS	SINE	Alu	AluSx3	AluSx3_dup818	AluSx3_dup818:Alu:SINE	Down
chr16	8234368	8234685	318	+	0	-2.82271	0	1	1	AluSx4_dup4493:Alu:SINE	ESC_vs_Primed	NS	SINE	Alu	AluSx4	AluSx4_dup4493	AluSx4_dup4493:Alu:SINE	Down
chr3	11247348	11247645	298	-	0	-2.46746	0	1	1	AluSx4_dup949:Alu:SINE	ESC_vs_Primed	NS	SINE	Alu	AluSx4	AluSx4_dup949	AluSx4_dup949:Alu:SINE	Down
chr14	35513811	35514114	304	+	0	-3.58688	0	1	1	AluSx_dup100101:Alu:SINE	ESC_vs_Primed	NS	SINE	Alu	AluSx	AluSx_dup100101	AluSx_dup100101:Alu:SINE	Down
chr19	6582045	6582346	302	-	0	-2.4985	0	1	1	AluSx_dup126288:Alu:SINE	ESC_vs_Primed	NS	SINE	Alu	AluSx	AluSx_dup126288	AluSx_dup126288:Alu:SINE	Down
chr19	6585691	6585865	175	-	0	-2.43767	0	1	1	AluSx_dup126289:Alu:SINE	ESC_vs_Primed	NS	SINE	Alu	AluSx	AluSx_dup126289	AluSx_dup126289:Alu:SINE	Down
chr19	22150245	22150487	243	-	0	0.241525	0	1	1	AluSx_dup129128:Alu:SINE	ESC_vs_Primed	NS	SINE	Alu	AluSx	AluSx_dup129128	AluSx_dup129128:Alu:SINE	Down
chr19	22151979	22152079	101	-	0	-0.175576	0	1	1	AluSx_dup129129:Alu:SINE	ESC_vs_Primed	NS	SINE	Alu	AluSx	AluSx_dup129129	AluSx_dup129129:Alu:SINE	Down
chr19	22360884	22361179	296	-	0	0.153736	0	1	1	AluSx_dup129145:Alu:SINE	ESC_vs_Primed	NS	SINE	Alu	AluSx	AluSx_dup129145	AluSx_dup129145:Alu:SINE	Down
chr19	23877925	23878219	295	+	0	-2.63978	0	1	1	AluSx_dup129308:Alu:SINE	ESC_vs_Primed	NS	SINE	Alu	AluSx	AluSx_dup129308	AluSx_dup129308:Alu:SINE	Down
chr19	55444011	55444267	257	-	0	-3.52607	0	1	1	AluSx_dup133002:Alu:SINE	ESC_vs_Primed	NS	SINE	Alu	AluSx	AluSx_dup133002	AluSx_dup133002:Alu:SINE	Down
chr2	203659818	203660013	196	-	0	-1.95506	0	1	1	AluSx_dup20212:Alu:SINE	ESC_vs_Primed	NS	SINE	Alu	AluSx	AluSx_dup20212	AluSx_dup20212:Alu:SINE	Down
chr3	11247803	11248098	296	-	0	-2.0242	0	1	1	AluSx_dup22480:Alu:SINE	ESC_vs_Primed	NS	SINE	Alu	AluSx	AluSx_dup22480	AluSx_dup22480:Alu:SINE	Down
chr1	24317254	24317547	294	-	0	-3.3767	0	1	1	AluSx_dup2386:Alu:SINE	ESC_vs_Primed	NS	SINE	Alu	AluSx	AluSx_dup2386	AluSx_dup2386:Alu:SINE	Down
chr4	3952063	3952371	309	+	0	-3.27843	0	1	1	AluSx_dup30103:Alu:SINE	ESC_vs_Primed	NS	SINE	Alu	AluSx	AluSx_dup30103	AluSx_dup30103:Alu:SINE	Down
chr4	26534093	26534265	173	-	0	-3.09257	0	1	1	AluSx_dup30871:Alu:SINE	ESC_vs_Primed	NS	SINE	Alu	AluSx	AluSx_dup30871	AluSx_dup30871:Alu:SINE	Down
chr5	17143914	17144212	299	+	0	-2.72299	0	1	1	AluSx_dup36261:Alu:SINE	ESC_vs_Primed	NS	SINE	Alu	AluSx	AluSx_dup36261	AluSx_dup36261:Alu:SINE	Down
chr5	101633151	101633432	282	+	0	-3.58275	0	1	1	AluSx_dup38960:Alu:SINE	ESC_vs_Primed	NS	SINE	Alu	AluSx	AluSx_dup38960	AluSx_dup38960:Alu:SINE	Down
chr7	63542972	63543277	306	+	0	-0.94622	0	1	1	AluSx_dup52181:Alu:SINE	ESC_vs_Primed	NS	SINE	Alu	AluSx	AluSx_dup52181	AluSx_dup52181:Alu:SINE	Down
chr7	64726049	64726204	156	+	0	-2.99442	0	1	1	AluSx_dup52304:Alu:SINE	ESC_vs_Primed	NS	SINE	Alu	AluSx	AluSx_dup52304	AluSx_dup52304:Alu:SINE	Down
chr7	104569872	104570179	308	+	0	-3.49662	0	1	1	AluSx_dup55486:Alu:SINE	ESC_vs_Primed	NS	SINE	Alu	AluSx	AluSx_dup55486	AluSx_dup55486:Alu:SINE	Down
chr1	150755078	150755371	294	+	0	-3.4355	0	1	1	AluSx_dup7725:Alu:SINE	ESC_vs_Primed	NS	SINE	Alu	AluSx	AluSx_dup7725	AluSx_dup7725:Alu:SINE	Down
chr10	98505006	98505324	319	+	0	-2.58218	0	1	1	AluSx_dup81509:Alu:SINE	ESC_vs_Primed	NS	SINE	Alu	AluSx	AluSx_dup81509	AluSx_dup81509:Alu:SINE	Down
chr10	115988561	115988869	309	+	0	-3.06972	0	1	1	AluSx_dup82493:Alu:SINE	ESC_vs_Primed	NS	SINE	Alu	AluSx	AluSx_dup82493	AluSx_dup82493:Alu:SINE	Down
chr11	6726475	6726767	293	+	0	-2.04867	0	1	1	AluSx_dup83639:Alu:SINE	ESC_vs_Primed	NS	SINE	Alu	AluSx	AluSx_dup83639	AluSx_dup83639:Alu:SINE	Down
chr11	66347258	66347546	289	+	0	-3.58275	0	1	1	AluSx_dup86174:Alu:SINE	ESC_vs_Primed	NS	SINE	Alu	AluSx	AluSx_dup86174	AluSx_dup86174:Alu:SINE	Down
chr12	31804242	31804565	324	-	0	-3.38386	0	1	1	AluSx_dup90397:Alu:SINE	ESC_vs_Primed	NS	SINE	Alu	AluSx	AluSx_dup90397	AluSx_dup90397:Alu:SINE	Down
chr4	160369384	160369675	292	+	0	-2.04817	0	1	1	AluSz6_dup11784:Alu:SINE	ESC_vs_Primed	NS	SINE	Alu	AluSz6	AluSz6_dup11784	AluSz6_dup11784:Alu:SINE	Down
chr7	100772590	100772895	306	+	0	-0.64876	0	1	1	AluSz6_dup18412:Alu:SINE	ESC_vs_Primed	NS	SINE	Alu	AluSz6	AluSz6_dup18412	AluSz6_dup18412:Alu:SINE	Down
chr7	100779375	100779681	307	+	0	-1.66587	0	1	1	AluSz6_dup18413:Alu:SINE	ESC_vs_Primed	NS	SINE	Alu	AluSz6	AluSz6_dup18413	AluSz6_dup18413:Alu:SINE	Down
chr12	49829113	49829407	295	-	0	-2.92665	0	1	1	AluSz6_dup30173:Alu:SINE	ESC_vs_Primed	NS	SINE	Alu	AluSz6	AluSz6_dup30173	AluSz6_dup30173:Alu:SINE	Down
chr12	66011402	66011706	305	+	0	-2.0568	0	1	1	AluSz6_dup30540:Alu:SINE	ESC_vs_Primed	NS	SINE	Alu	AluSz6	AluSz6_dup30540	AluSz6_dup30540:Alu:SINE	Down
chr3	112341516	112341822	307	-	0	-2.6714	0	1	1	AluSz_dup18306:Alu:SINE	ESC_vs_Primed	NS	SINE	Alu	AluSz	AluSz_dup18306	AluSz_dup18306:Alu:SINE	Down
chr6	123168556	123168848	293	-	0	-3.46375	0	1	1	AluSz_dup32942:Alu:SINE	ESC_vs_Primed	NS	SINE	Alu	AluSz	AluSz_dup32942	AluSz_dup32942:Alu:SINE	Down
chr8	48047439	48047750	312	-	0	-2.96176	0	1	1	AluSz_dup41906:Alu:SINE	ESC_vs_Primed	NS	SINE	Alu	AluSz	AluSz_dup41906	AluSz_dup41906:Alu:SINE	Down
chr10	98508378	98508673	296	+	0	-3.40781	0	1	1	AluSz_dup56709:Alu:SINE	ESC_vs_Primed	NS	SINE	Alu	AluSz	AluSz_dup56709	AluSz_dup56709:Alu:SINE	Down
chr10	98512995	98513275	281	+	0	-1.59182	0	1	1	AluSz_dup56710:Alu:SINE	ESC_vs_Primed	NS	SINE	Alu	AluSz	AluSz_dup56710	AluSz_dup56710:Alu:SINE	Down
chr10	98517451	98517756	306	+	0	-3.55205	0	1	1	AluSz_dup56711:Alu:SINE	ESC_vs_Primed	NS	SINE	Alu	AluSz	AluSz_dup56711	AluSz_dup56711:Alu:SINE	Down
chr11	66351427	66351721	295	+	0	-3.18568	0	1	1	AluSz_dup59881:Alu:SINE	ESC_vs_Primed	NS	SINE	Alu	AluSz	AluSz_dup59881	AluSz_dup59881:Alu:SINE	Down
chr11	114183919	114184218	300	+	0	-1.28486	0	1	1	AluSz_dup61370:Alu:SINE	ESC_vs_Primed	NS	SINE	Alu	AluSz	AluSz_dup61370	AluSz_dup61370:Alu:SINE	Down
chr12	101883219	101883520	302	+	0	-2.44063	0	1	1	AluSz_dup65129:Alu:SINE	ESC_vs_Primed	NS	SINE	Alu	AluSz	AluSz_dup65129	AluSz_dup65129:Alu:SINE	Down
chr15	68580169	68580467	299	-	0	-2.80302	0	1	1	AluSz_dup74250:Alu:SINE	ESC_vs_Primed	NS	SINE	Alu	AluSz	AluSz_dup74250	AluSz_dup74250:Alu:SINE	Down
chr1	226301626	226301955	330	-	0	-3.39984	0	1	1	AluSz_dup7527:Alu:SINE	ESC_vs_Primed	NS	SINE	Alu	AluSz	AluSz_dup7527	AluSz_dup7527:Alu:SINE	Down
chr17	26786814	26787119	306	+	0	-2.45935	0	1	1	AluSz_dup81271:Alu:SINE	ESC_vs_Primed	NS	SINE	Alu	AluSz	AluSz_dup81271	AluSz_dup81271:Alu:SINE	Down
chr17	46752521	46752818	298	+	0	-3.26562	0	1	1	AluSz_dup82700:Alu:SINE	ESC_vs_Primed	NS	SINE	Alu	AluSz	AluSz_dup82700	AluSz_dup82700:Alu:SINE	Down
chr19	6584874	6584939	66	-	0	-1.19064	0	1	1	AluSz_dup87412:Alu:SINE	ESC_vs_Primed	NS	SINE	Alu	AluSz	AluSz_dup87412	AluSz_dup87412:Alu:SINE	Down
chr19	47552360	47552662	303	-	0	-3.26231	0	1	1	AluSz_dup90692:Alu:SINE	ESC_vs_Primed	NS	SINE	Alu	AluSz	AluSz_dup90692	AluSz_dup90692:Alu:SINE	Down
chr19	48656172	48656470	299	+	0	-2.75897	0	1	1	AluSz_dup90810:Alu:SINE	ESC_vs_Primed	NS	SINE	Alu	AluSz	AluSz_dup90810	AluSz_dup90810:Alu:SINE	Down
chr20	18293354	18293650	297	-	0	-3.2279	0	1	1	AluSz_dup92251:Alu:SINE	ESC_vs_Primed	NS	SINE	Alu	AluSz	AluSz_dup92251	AluSz_dup92251:Alu:SINE	Down
chr18	71002393	71002672	280	+	0	-3.33035	0	1	1	AluY_dup106632:Alu:SINE	ESC_vs_Primed	NS	SINE	Alu	AluY	AluY_dup106632	AluY_dup106632:Alu:SINE	Down
chr19	1461570	1461877	308	+	0	-2.726	0	1	1	AluY_dup107026:Alu:SINE	ESC_vs_Primed	NS	SINE	Alu	AluY	AluY_dup107026	AluY_dup107026:Alu:SINE	Down
chr2	28006493	28006803	311	+	0	-3.41421	0	1	1	AluY_dup10763:Alu:SINE	ESC_vs_Primed	NS	SINE	Alu	AluY	AluY_dup10763	AluY_dup10763:Alu:SINE	Down
chr19	6579221	6579520	300	-	0	-2.74855	0	1	1	AluY_dup107802:Alu:SINE	ESC_vs_Primed	NS	SINE	Alu	AluY	AluY_dup107802	AluY_dup107802:Alu:SINE	Down
chr19	23883060	23883362	303	+	0	-2.31356	0	1	1	AluY_dup109561:Alu:SINE	ESC_vs_Primed	NS	SINE	Alu	AluY	AluY_dup109561	AluY_dup109561:Alu:SINE	Down
chr19	52942715	52943029	315	+	0	-2.09186	0	1	1	AluY_dup111214:Alu:SINE	ESC_vs_Primed	NS	SINE	Alu	AluY	AluY_dup111214	AluY_dup111214:Alu:SINE	Down
chr21	42820451	42820753	303	+	0	-3.41543	0	1	1	AluY_dup115594:Alu:SINE	ESC_vs_Primed	NS	SINE	Alu	AluY	AluY_dup115594	AluY_dup115594:Alu:SINE	Down
chr2	87791358	87791660	303	+	0	-3.21157	0	1	1	AluY_dup13138:Alu:SINE	ESC_vs_Primed	NS	SINE	Alu	AluY	AluY_dup13138	AluY_dup13138:Alu:SINE	Down
chr2	215386818	215387120	303	+	0	-3.56024	0	1	1	AluY_dup17741:Alu:SINE	ESC_vs_Primed	NS	SINE	Alu	AluY	AluY_dup17741	AluY_dup17741:Alu:SINE	Down
chr1	29047992	29048304	313	+	0	-3.15699	0	1	1	AluY_dup1934:Alu:SINE	ESC_vs_Primed	NS	SINE	Alu	AluY	AluY_dup1934	AluY_dup1934:Alu:SINE	Down
chr3	84956775	84957087	313	-	0	-3.11959	0	1	1	AluY_dup22034:Alu:SINE	ESC_vs_Primed	NS	SINE	Alu	AluY	AluY_dup22034	AluY_dup22034:Alu:SINE	Down
chr4	7824301	7824619	319	-	0	-3.38712	0	1	1	AluY_dup26314:Alu:SINE	ESC_vs_Primed	NS	SINE	Alu	AluY	AluY_dup26314	AluY_dup26314:Alu:SINE	Down
chr4	137394664	137394989	326	+	0	-3.03897	0	1	1	AluY_dup30320:Alu:SINE	ESC_vs_Primed	NS	SINE	Alu	AluY	AluY_dup30320	AluY_dup30320:Alu:SINE	Down
chr5	16691097	16691394	298	+	0	-3.591	0	1	1	AluY_dup32647:Alu:SINE	ESC_vs_Primed	NS	SINE	Alu	AluY	AluY_dup32647	AluY_dup32647:Alu:SINE	Down
chr5	133818113	133818423	311	-	0	-3.45164	0	1	1	AluY_dup36424:Alu:SINE	ESC_vs_Primed	NS	SINE	Alu	AluY	AluY_dup36424	AluY_dup36424:Alu:SINE	Down
chr5	138111400	138111714	315	-	0	-2.92703	0	1	1	AluY_dup36620:Alu:SINE	ESC_vs_Primed	NS	SINE	Alu	AluY	AluY_dup36620	AluY_dup36620:Alu:SINE	Down
chr5	140098736	140099048	313	+	0	-2.16683	0	1	1	AluY_dup36750:Alu:SINE	ESC_vs_Primed	NS	SINE	Alu	AluY	AluY_dup36750	AluY_dup36750:Alu:SINE	Down
chr7	2600310	2600613	304	+	0	-3.07116	0	1	1	AluY_dup44668:Alu:SINE	ESC_vs_Primed	NS	SINE	Alu	AluY	AluY_dup44668	AluY_dup44668:Alu:SINE	Down
chr7	15648371	15648674	304	-	0	-3.30928	0	1	1	AluY_dup45323:Alu:SINE	ESC_vs_Primed	NS	SINE	Alu	AluY	AluY_dup45323	AluY_dup45323:Alu:SINE	Down
chr7	98416051	98416354	304	-	0	-3.03975	0	1	1	AluY_dup48765:Alu:SINE	ESC_vs_Primed	NS	SINE	Alu	AluY	AluY_dup48765	AluY_dup48765:Alu:SINE	Down
chr7	111288447	111288748	302	+	0	-3.46725	0	1	1	AluY_dup49361:Alu:SINE	ESC_vs_Primed	NS	SINE	Alu	AluY	AluY_dup49361	AluY_dup49361:Alu:SINE	Down
chr7	125789131	125789433	303	+	0	-3.18113	0	1	1	AluY_dup49726:Alu:SINE	ESC_vs_Primed	NS	SINE	Alu	AluY	AluY_dup49726	AluY_dup49726:Alu:SINE	Down
chr8	47882314	47882622	309	+	0	-3.30997	0	1	1	AluY_dup52817:Alu:SINE	ESC_vs_Primed	NS	SINE	Alu	AluY	AluY_dup52817	AluY_dup52817:Alu:SINE	Down
chr8	144536573	144536880	308	-	0	-2.33999	0	1	1	AluY_dup55833:Alu:SINE	ESC_vs_Primed	NS	SINE	Alu	AluY	AluY_dup55833	AluY_dup55833:Alu:SINE	Down
chr9	90899258	90899568	311	+	0	-3.26926	0	1	1	AluY_dup59487:Alu:SINE	ESC_vs_Primed	NS	SINE	Alu	AluY	AluY_dup59487	AluY_dup59487:Alu:SINE	Down
chr9	131543446	131543611	166	+	0	-3.3022	0	1	1	AluY_dup61120:Alu:SINE	ESC_vs_Primed	NS	SINE	Alu	AluY	AluY_dup61120	AluY_dup61120:Alu:SINE	Down
chr9	140026692	140027002	311	+	0	-3.22756	0	1	1	AluY_dup61632:Alu:SINE	ESC_vs_Primed	NS	SINE	Alu	AluY	AluY_dup61632	AluY_dup61632:Alu:SINE	Down
chr10	11934739	11935057	319	-	0	-3.4355	0	1	1	AluY_dup67747:Alu:SINE	ESC_vs_Primed	NS	SINE	Alu	AluY	AluY_dup67747	AluY_dup67747:Alu:SINE	Down
chr10	75847092	75847417	326	-	0	-3.2279	0	1	1	AluY_dup70344:Alu:SINE	ESC_vs_Primed	NS	SINE	Alu	AluY	AluY_dup70344	AluY_dup70344:Alu:SINE	Down
chr10	94512502	94512807	306	-	0	-3.5257	0	1	1	AluY_dup71001:Alu:SINE	ESC_vs_Primed	NS	SINE	Alu	AluY	AluY_dup71001	AluY_dup71001:Alu:SINE	Down
chr10	98510989	98511286	298	+	0	-2.4297	0	1	1	AluY_dup71133:Alu:SINE	ESC_vs_Primed	NS	SINE	Alu	AluY	AluY_dup71133	AluY_dup71133:Alu:SINE	Down
chr11	65154998	65155307	310	-	0	-3.01248	0	1	1	AluY_dup75043:Alu:SINE	ESC_vs_Primed	NS	SINE	Alu	AluY	AluY_dup75043	AluY_dup75043:Alu:SINE	Down
chr11	82845915	82846233	319	+	0	-3.14278	0	1	1	AluY_dup75942:Alu:SINE	ESC_vs_Primed	NS	SINE	Alu	AluY	AluY_dup75942	AluY_dup75942:Alu:SINE	Down
chr12	49828806	49829112	307	-	0	-2.85416	0	1	1	AluY_dup79628:Alu:SINE	ESC_vs_Primed	NS	SINE	Alu	AluY	AluY_dup79628	AluY_dup79628:Alu:SINE	Down
chr1	225941295	225941602	308	-	0	-2.85768	0	1	1	AluY_dup8778:Alu:SINE	ESC_vs_Primed	NS	SINE	Alu	AluY	AluY_dup8778	AluY_dup8778:Alu:SINE	Down
chr15	33628976	33629283	308	+	0	-3.28558	0	1	1	AluY_dup91208:Alu:SINE	ESC_vs_Primed	NS	SINE	Alu	AluY	AluY_dup91208	AluY_dup91208:Alu:SINE	Down
chr15	56278779	56279092	314	-	0	-2.86078	0	1	1	AluY_dup92419:Alu:SINE	ESC_vs_Primed	NS	SINE	Alu	AluY	AluY_dup92419	AluY_dup92419:Alu:SINE	Down
chr19	41788584	41788898	315	-	0	-3.32862	0	1	1	AluYa5_dup3674:Alu:SINE	ESC_vs_Primed	NS	SINE	Alu	AluYa5	AluYa5_dup3674	AluYa5_dup3674:Alu:SINE	Down
chr1	45283486	45283744	259	+	0	-3.39086	0	1	1	AluYa5_dup40:Alu:SINE	ESC_vs_Primed	NS	SINE	Alu	AluYa5	AluYa5_dup40	AluYa5_dup40:Alu:SINE	Down
chr6	108906226	108906545	320	-	0	-3.05877	0	1	1	AluYb8_dup1105:Alu:SINE	ESC_vs_Primed	NS	SINE	Alu	AluYb8	AluYb8_dup1105	AluYb8_dup1105:Alu:SINE	Down
chr16	48263365	48263674	310	-	0	-2.99688	0	1	1	AluYb8_dup2454:Alu:SINE	ESC_vs_Primed	NS	SINE	Alu	AluYb8	AluYb8_dup2454	AluYb8_dup2454:Alu:SINE	Down
chr11	114185928	114186051	124	+	0	-2.89589	0	1	1	AluYc_dup5506:Alu:SINE	ESC_vs_Primed	NS	SINE	Alu	AluYc	AluYc_dup5506	AluYc_dup5506:Alu:SINE	Down
chr16	8171148	8171224	77	+	0	-2.69607	0	1	1	AluYc_dup6691:Alu:SINE	ESC_vs_Primed	NS	SINE	Alu	AluYc	AluYc_dup6691	AluYc_dup6691:Alu:SINE	Down
chr15	51195366	51195668	303	-	0	-3.0635	0	1	1	AluYg6_dup631:Alu:SINE	ESC_vs_Primed	NS	SINE	Alu	AluYg6	AluYg6_dup631	AluYg6_dup631:Alu:SINE	Down
chr7	806270	806311	42	+	0	-3.30897	0	1	1	AluYk11_dup388:Alu:SINE	ESC_vs_Primed	NS	SINE	Alu	AluYk11	AluYk11_dup388	AluYk11_dup388:Alu:SINE	Down
chr10	11928824	11928883	60	-	0	-1.50662	0	1	1	Arthur1_dup1498:hAT-Tip100:DNA	ESC_vs_Primed	NS	DNA	hAT-Tip100	Arthur1	Arthur1_dup1498	Arthur1_dup1498:hAT-Tip100:DNA	Down
chr19	22098016	22100563	2548	-	0	-2.9793	0	1	1	BSR/Beta_dup1591:Satellite:Satellite	ESC_vs_Primed	NS	Satellite	Satellite	BSR/Beta	BSR/Beta_dup1591	BSR/Beta_dup1591:Satellite:Satellite	Down
chr19	22516363	22516551	189	+	0	-3.00674	0	1	1	BSR/Beta_dup1652:Satellite:Satellite	ESC_vs_Primed	NS	Satellite	Satellite	BSR/Beta	BSR/Beta_dup1652	BSR/Beta_dup1652:Satellite:Satellite	Down
chr19	22516861	22517259	399	+	0	-2.25461	0	1	1	BSR/Beta_dup1653:Satellite:Satellite	ESC_vs_Primed	NS	Satellite	Satellite	BSR/Beta	BSR/Beta_dup1653	BSR/Beta_dup1653:Satellite:Satellite	Down
chr19	22517272	22517530	259	+	0	-2.8636	0	1	1	BSR/Beta_dup1654:Satellite:Satellite	ESC_vs_Primed	NS	Satellite	Satellite	BSR/Beta	BSR/Beta_dup1654	BSR/Beta_dup1654:Satellite:Satellite	Down
chr19	22517871	22518147	277	+	0	-2.82091	0	1	1	BSR/Beta_dup1655:Satellite:Satellite	ESC_vs_Primed	NS	Satellite	Satellite	BSR/Beta	BSR/Beta_dup1655	BSR/Beta_dup1655:Satellite:Satellite	Down
chr19	22518224	22519684	1461	+	0	-2.58139	0	1	1	BSR/Beta_dup1656:Satellite:Satellite	ESC_vs_Primed	NS	Satellite	Satellite	BSR/Beta	BSR/Beta_dup1656	BSR/Beta_dup1656:Satellite:Satellite	Down
chr19	22520500	22521875	1376	+	0	-2.76506	0	1	1	BSR/Beta_dup1659:Satellite:Satellite	ESC_vs_Primed	NS	Satellite	Satellite	BSR/Beta	BSR/Beta_dup1659	BSR/Beta_dup1659:Satellite:Satellite	Down
chr14	31715007	31715141	135	-	0	-3.3422	0	1	1	Charlie1_dup1502:hAT-Charlie:DNA	ESC_vs_Primed	NS	DNA	hAT-Charlie	Charlie1	Charlie1_dup1502	Charlie1_dup1502:hAT-Charlie:DNA	Down
chr9	35695756	35695862	107	-	0	-3.14249	0	1	1	Charlie1a_dup3032:hAT-Charlie:DNA	ESC_vs_Primed	NS	DNA	hAT-Charlie	Charlie1a	Charlie1a_dup3032	Charlie1a_dup3032:hAT-Charlie:DNA	Down
chr21	42822313	42822941	629	+	0	-3.28322	0	1	1	Charlie2b_dup3513:hAT-Charlie:DNA	ESC_vs_Primed	NS	DNA	hAT-Charlie	Charlie2b	Charlie2b_dup3513	Charlie2b_dup3513:hAT-Charlie:DNA	Down
chr17	46713133	46713282	150	-	0	-2.74721	0	1	1	Charlie4z_dup5375:hAT-Charlie:DNA	ESC_vs_Primed	NS	DNA	hAT-Charlie	Charlie4z	Charlie4z_dup5375	Charlie4z_dup5375:hAT-Charlie:DNA	Down
chr19	41814901	41815046	146	-	0	-3.24866	0	1	1	Charlie4z_dup5659:hAT-Charlie:DNA	ESC_vs_Primed	NS	DNA	hAT-Charlie	Charlie4z	Charlie4z_dup5659	Charlie4z_dup5659:hAT-Charlie:DNA	Down
chr13	50168891	50169527	637	+	0	-2.08387	0	1	1	ERV3-16A3_I-int_dup4985:ERVL:LTR	ESC_vs_Primed	NS	LTR	ERVL	ERV3-16A3_I-int	ERV3-16A3_I-int_dup4985	ERV3-16A3_I-int_dup4985:ERVL:LTR	Down
chr13	50170171	50170939	769	+	0	-1.85067	0	1	1	ERV3-16A3_I-int_dup4986:ERVL:LTR	ESC_vs_Primed	NS	LTR	ERVL	ERV3-16A3_I-int	ERV3-16A3_I-int_dup4986	ERV3-16A3_I-int_dup4986:ERVL:LTR	Down
chr12	76895256	76896925	1670	+	0	-2.90045	0	1	1	ERVL-B4-int_dup2895:ERVL:LTR	ESC_vs_Primed	NS	LTR	ERVL	ERVL-B4-int	ERVL-B4-int_dup2895	ERVL-B4-int_dup2895:ERVL:LTR	Down
chr1	43978480	43979024	545	+	0	-2.73352	0	1	1	ERVL-E-int_dup178:ERVL:LTR	ESC_vs_Primed	NS	LTR	ERVL	ERVL-E-int	ERVL-E-int_dup178	ERVL-E-int_dup178:ERVL:LTR	Down
chr1	148570353	148570571	219	+	0	-3.15496	0	1	1	ERVL-E-int_dup509:ERVL:LTR	ESC_vs_Primed	NS	LTR	ERVL	ERVL-E-int	ERVL-E-int_dup509	ERVL-E-int_dup509:ERVL:LTR	Down
chr12	72583151	72584639	1489	+	0	-3.12719	0	1	1	ERVL-E-int_dup6758:ERVL:LTR	ESC_vs_Primed	NS	LTR	ERVL	ERVL-E-int	ERVL-E-int_dup6758	ERVL-E-int_dup6758:ERVL:LTR	Down
chr2	66478980	66479098	119	+	0	-2.54484	0	1	1	Eulor9A_dup11:DNA:DNA	ESC_vs_Primed	NS	DNA	DNA	Eulor9A	Eulor9A_dup11	Eulor9A_dup11:DNA:DNA	Down
chr4	3951420	3951537	118	+	0	-3.02002	0	1	1	FLAM_A_dup3848:Alu:SINE	ESC_vs_Primed	NS	SINE	Alu	FLAM_A	FLAM_A_dup3848	FLAM_A_dup3848:Alu:SINE	Down
chr11	66348981	66349109	129	+	0	-3.45568	0	1	1	FLAM_C_dup13476:Alu:SINE	ESC_vs_Primed	NS	SINE	Alu	FLAM_C	FLAM_C_dup13476	FLAM_C_dup13476:Alu:SINE	Down
chr19	48248061	48248188	128	+	0	-2.79714	0	1	1	FLAM_C_dup20845:Alu:SINE	ESC_vs_Primed	NS	SINE	Alu	FLAM_C	FLAM_C_dup20845	FLAM_C_dup20845:Alu:SINE	Down
chr19	49018509	49018649	141	+	0	-3.30997	0	1	1	FLAM_C_dup20866:Alu:SINE	ESC_vs_Primed	NS	SINE	Alu	FLAM_C	FLAM_C_dup20866	FLAM_C_dup20866:Alu:SINE	Down
chr5	156455329	156455470	142	-	0	-3.37737	0	1	1	FLAM_C_dup6664:Alu:SINE	ESC_vs_Primed	NS	SINE	Alu	FLAM_C	FLAM_C_dup6664	FLAM_C_dup6664:Alu:SINE	Down
chr1	53369291	53369450	160	+	0	-3.4315	0	1	1	FRAM_dup294:Alu:SINE	ESC_vs_Primed	NS	SINE	Alu	FRAM	FRAM_dup294	FRAM_dup294:Alu:SINE	Down
chr14	76040215	76040567	353	-	0	-3.49345	0	1	1	HAL1_dup22056:L1:LINE	ESC_vs_Primed	NS	LINE	L1	HAL1	HAL1_dup22056	HAL1_dup22056:L1:LINE	Down
chr7	64295273	64295615	343	-	0	-3.48039	0	1	1	HERV-Fc1_LTR1_dup2:ERV1:LTR	ESC_vs_Primed	NS	LTR	ERV1	HERV-Fc1_LTR1	HERV-Fc1_LTR1_dup2	HERV-Fc1_LTR1_dup2:ERV1:LTR	Down
chr7	92098021	92106726	8706	-	0	-1.38583	0	1	1	HERV17-int_dup450:ERV1:LTR	ESC_vs_Primed	NS	LTR	ERV1	HERV17-int	HERV17-int_dup450	HERV17-int_dup450:ERV1:LTR	Down
chr13	69796550	69799468	2919	+	0	-3.04935	0	1	1	HERV17-int_dup750:ERV1:LTR	ESC_vs_Primed	NS	LTR	ERV1	HERV17-int	HERV17-int_dup750	HERV17-int_dup750:ERV1:LTR	Down
chr17	53089202	53089493	292	-	0	-2.32857	0	1	1	HERV17-int_dup810:ERV1:LTR	ESC_vs_Primed	NS	LTR	ERV1	HERV17-int	HERV17-int_dup810	HERV17-int_dup810:ERV1:LTR	Down
chr4	63919138	63927463	8326	+	0	-0.979752	0	1	1	HERV9-int_dup251:ERV1:LTR	ESC_vs_Primed	NS	LTR	ERV1	HERV9-int	HERV9-int_dup251	HERV9-int_dup251:ERV1:LTR	Down
chr4	161584007	161586924	2918	+	0	-0.61348	0	1	1	HERV9-int_dup282:ERV1:LTR	ESC_vs_Primed	NS	LTR	ERV1	HERV9-int	HERV9-int_dup282	HERV9-int_dup282:ERV1:LTR	Down
chr4	161587848	161588489	642	+	0	-1.4981	0	1	1	HERV9-int_dup284:ERV1:LTR	ESC_vs_Primed	NS	LTR	ERV1	HERV9-int	HERV9-int_dup284	HERV9-int_dup284:ERV1:LTR	Down
chr6	4428317	4428782	466	-	0	-2.86571	0	1	1	HERVE_a-int_dup60:ERV1:LTR	ESC_vs_Primed	NS	LTR	ERV1	HERVE_a-int	HERVE_a-int_dup60	HERVE_a-int_dup60:ERV1:LTR	Down
chr3	115826352	115826499	148	-	0	-2.5875	0	1	1	HERVH-int_dup1228:ERV1:LTR	ESC_vs_Primed	NS	LTR	ERV1	HERVH-int	HERVH-int_dup1228	HERVH-int_dup1228:ERV1:LTR	Down
chr3	128559991	128560437	447	-	0	-3.53014	0	1	1	HERVH-int_dup1253:ERV1:LTR	ESC_vs_Primed	NS	LTR	ERV1	HERVH-int	HERVH-int_dup1253	HERVH-int_dup1253:ERV1:LTR	Down
chr3	128682572	128683131	560	+	0	-1.83877	0	1	1	HERVH-int_dup1257:ERV1:LTR	ESC_vs_Primed	NS	LTR	ERV1	HERVH-int	HERVH-int_dup1257	HERVH-int_dup1257:ERV1:LTR	Down
chr3	128683208	128683424	217	+	0	-2.7754	0	1	1	HERVH-int_dup1258:ERV1:LTR	ESC_vs_Primed	NS	LTR	ERV1	HERVH-int	HERVH-int_dup1258	HERVH-int_dup1258:ERV1:LTR	Down
chr3	145431719	145432221	503	+	0	-3.01776	0	1	1	HERVH-int_dup1317:ERV1:LTR	ESC_vs_Primed	NS	LTR	ERV1	HERVH-int	HERVH-int_dup1317	HERVH-int_dup1317:ERV1:LTR	Down
chr4	19018387	19018693	307	+	0	-0.942337	0	1	1	HERVH-int_dup1588:ERV1:LTR	ESC_vs_Primed	NS	LTR	ERV1	HERVH-int	HERVH-int_dup1588	HERVH-int_dup1588:ERV1:LTR	Down
chr4	54887159	54889216	2058	+	0	-3.6183	0	1	1	HERVH-int_dup1625:ERV1:LTR	ESC_vs_Primed	NS	LTR	ERV1	HERVH-int	HERVH-int_dup1625	HERVH-int_dup1625:ERV1:LTR	Down
chr4	123932658	123933313	656	-	0	-2.93416	0	1	1	HERVH-int_dup1779:ERV1:LTR	ESC_vs_Primed	NS	LTR	ERV1	HERVH-int	HERVH-int_dup1779	HERVH-int_dup1779:ERV1:LTR	Down
chr4	123933472	123934103	632	-	0	-3.18876	0	1	1	HERVH-int_dup1781:ERV1:LTR	ESC_vs_Primed	NS	LTR	ERV1	HERVH-int	HERVH-int_dup1781	HERVH-int_dup1781:ERV1:LTR	Down
chr4	153663326	153663542	217	-	0	-2.03054	0	1	1	HERVH-int_dup1887:ERV1:LTR	ESC_vs_Primed	NS	LTR	ERV1	HERVH-int	HERVH-int_dup1887	HERVH-int_dup1887:ERV1:LTR	Down
chr4	164017765	164018193	429	+	0	-2.97723	0	1	1	HERVH-int_dup1924:ERV1:LTR	ESC_vs_Primed	NS	LTR	ERV1	HERVH-int	HERVH-int_dup1924	HERVH-int_dup1924:ERV1:LTR	Down
chr5	107905691	107905870	180	-	0	-2.92707	0	1	1	HERVH-int_dup2214:ERV1:LTR	ESC_vs_Primed	NS	LTR	ERV1	HERVH-int	HERVH-int_dup2214	HERVH-int_dup2214:ERV1:LTR	Down
chr5	116383148	116383763	616	-	0	-2.19637	0	1	1	HERVH-int_dup2229:ERV1:LTR	ESC_vs_Primed	NS	LTR	ERV1	HERVH-int	HERVH-int_dup2229	HERVH-int_dup2229:ERV1:LTR	Down
chr5	116383766	116384259	494	-	0	-2.34155	0	1	1	HERVH-int_dup2230:ERV1:LTR	ESC_vs_Primed	NS	LTR	ERV1	HERVH-int	HERVH-int_dup2230	HERVH-int_dup2230:ERV1:LTR	Down
chr6	127173425	127173922	498	+	0	-2.73718	0	1	1	HERVH-int_dup2639:ERV1:LTR	ESC_vs_Primed	NS	LTR	ERV1	HERVH-int	HERVH-int_dup2639	HERVH-int_dup2639:ERV1:LTR	Down
chr7	26065514	26066013	500	-	0	-2.76876	0	1	1	HERVH-int_dup2844:ERV1:LTR	ESC_vs_Primed	NS	LTR	ERV1	HERVH-int	HERVH-int_dup2844	HERVH-int_dup2844:ERV1:LTR	Down
chr8	91102886	91103264	379	-	0	-1.64855	0	1	1	HERVH-int_dup3185:ERV1:LTR	ESC_vs_Primed	NS	LTR	ERV1	HERVH-int	HERVH-int_dup3185	HERVH-int_dup3185:ERV1:LTR	Down
chr8	91103263	91103477	215	-	0	-2.62805	0	1	1	HERVH-int_dup3186:ERV1:LTR	ESC_vs_Primed	NS	LTR	ERV1	HERVH-int	HERVH-int_dup3186	HERVH-int_dup3186:ERV1:LTR	Down
chr9	124556649	124557436	788	+	0	1.57853	0	1	1	HERVH-int_dup3544:ERV1:LTR	ESC_vs_Primed	NS	LTR	ERV1	HERVH-int	HERVH-int_dup3544	HERVH-int_dup3544:ERV1:LTR	Down
chrX	4460227	4460721	495	-	0	-2.13839	0	1	1	HERVH-int_dup3587:ERV1:LTR	ESC_vs_Primed	NS	LTR	ERV1	HERVH-int	HERVH-int_dup3587	HERVH-int_dup3587:ERV1:LTR	Down
chr1	222142817	222143319	503	+	0	-1.92032	0	1	1	HERVH-int_dup373:ERV1:LTR	ESC_vs_Primed	NS	LTR	ERV1	HERVH-int	HERVH-int_dup373	HERVH-int_dup373:ERV1:LTR	Down
chr1	222143322	222143939	618	+	0	-1.14142	0	1	1	HERVH-int_dup374:ERV1:LTR	ESC_vs_Primed	NS	LTR	ERV1	HERVH-int	HERVH-int_dup374	HERVH-int_dup374:ERV1:LTR	Down
chrX	109110650	109110796	147	-	0	-2.73644	0	1	1	HERVH-int_dup3790:ERV1:LTR	ESC_vs_Primed	NS	LTR	ERV1	HERVH-int	HERVH-int_dup3790	HERVH-int_dup3790:ERV1:LTR	Down
chr1	229083605	229083867	263	+	0	-3.15015	0	1	1	HERVH-int_dup406:ERV1:LTR	ESC_vs_Primed	NS	LTR	ERV1	HERVH-int	HERVH-int_dup406	HERVH-int_dup406:ERV1:LTR	Down
chr10	35695841	35697221	1381	-	0	-1.94872	0	1	1	HERVH-int_dup4077:ERV1:LTR	ESC_vs_Primed	NS	LTR	ERV1	HERVH-int	HERVH-int_dup4077	HERVH-int_dup4077:ERV1:LTR	Down
chr1	229086022	229086652	631	+	0	-2.85535	0	1	1	HERVH-int_dup410:ERV1:LTR	ESC_vs_Primed	NS	LTR	ERV1	HERVH-int	HERVH-int_dup410	HERVH-int_dup410:ERV1:LTR	Down
chr10	78578479	78579094	616	+	0	-3.42311	0	1	1	HERVH-int_dup4115:ERV1:LTR	ESC_vs_Primed	NS	LTR	ERV1	HERVH-int	HERVH-int_dup4115	HERVH-int_dup4115:ERV1:LTR	Down
chr11	42145820	42146430	611	+	0	-3.35795	0	1	1	HERVH-int_dup4326:ERV1:LTR	ESC_vs_Primed	NS	LTR	ERV1	HERVH-int	HERVH-int_dup4326	HERVH-int_dup4326:ERV1:LTR	Down
chr12	73101984	73102301	318	+	0	-3.39585	0	1	1	HERVH-int_dup4720:ERV1:LTR	ESC_vs_Primed	NS	LTR	ERV1	HERVH-int	HERVH-int_dup4720	HERVH-int_dup4720:ERV1:LTR	Down
chr13	35376465	35377067	603	+	0	-3.10316	0	1	1	HERVH-int_dup4840:ERV1:LTR	ESC_vs_Primed	NS	LTR	ERV1	HERVH-int	HERVH-int_dup4840	HERVH-int_dup4840:ERV1:LTR	Down
chr14	41990045	41990254	210	+	0	-1.40732	0	1	1	HERVH-int_dup5033:ERV1:LTR	ESC_vs_Primed	NS	LTR	ERV1	HERVH-int	HERVH-int_dup5033	HERVH-int_dup5033:ERV1:LTR	Down
chr14	47016667	47017152	486	+	0	-2.10826	0	1	1	HERVH-int_dup5048:ERV1:LTR	ESC_vs_Primed	NS	LTR	ERV1	HERVH-int	HERVH-int_dup5048	HERVH-int_dup5048:ERV1:LTR	Down
chr14	51362994	51363109	116	+	0	-2.14969	0	1	1	HERVH-int_dup5070:ERV1:LTR	ESC_vs_Primed	NS	LTR	ERV1	HERVH-int	HERVH-int_dup5070	HERVH-int_dup5070:ERV1:LTR	Down
chr14	76049338	76052413	3076	-	0	-3.10102	0	1	1	HERVH-int_dup5104:ERV1:LTR	ESC_vs_Primed	NS	LTR	ERV1	HERVH-int	HERVH-int_dup5104	HERVH-int_dup5104:ERV1:LTR	Down
chr14	78067919	78068447	529	+	0	-0.62834	0	1	1	HERVH-int_dup5105:ERV1:LTR	ESC_vs_Primed	NS	LTR	ERV1	HERVH-int	HERVH-int_dup5105	HERVH-int_dup5105:ERV1:LTR	Down
chr15	35534372	35534519	148	+	0	-3.591	0	1	1	HERVH-int_dup5172:ERV1:LTR	ESC_vs_Primed	NS	LTR	ERV1	HERVH-int	HERVH-int_dup5172	HERVH-int_dup5172:ERV1:LTR	Down
chr15	49992837	49993026	190	-	0	-3.36877	0	1	1	HERVH-int_dup5200:ERV1:LTR	ESC_vs_Primed	NS	LTR	ERV1	HERVH-int	HERVH-int_dup5200	HERVH-int_dup5200:ERV1:LTR	Down
chr16	86313836	86314446	611	+	0	-2.32246	0	1	1	HERVH-int_dup5380:ERV1:LTR	ESC_vs_Primed	NS	LTR	ERV1	HERVH-int	HERVH-int_dup5380	HERVH-int_dup5380:ERV1:LTR	Down
chr17	32515001	32515215	215	+	0	-1.06796	0	1	1	HERVH-int_dup5405:ERV1:LTR	ESC_vs_Primed	NS	LTR	ERV1	HERVH-int	HERVH-int_dup5405	HERVH-int_dup5405:ERV1:LTR	Down
chr17	74602856	74603071	216	-	0	-1.37831	0	1	1	HERVH-int_dup5429:ERV1:LTR	ESC_vs_Primed	NS	LTR	ERV1	HERVH-int	HERVH-int_dup5429	HERVH-int_dup5429:ERV1:LTR	Down
chr19	5552172	5552782	611	+	0	2.046	0	1	1	HERVH-int_dup5544:ERV1:LTR	ESC_vs_Primed	NS	LTR	ERV1	HERVH-int	HERVH-int_dup5544	HERVH-int_dup5544:ERV1:LTR	Down
chr19	22041313	22045607	4295	+	0	-2.1622	0	1	1	HERVH-int_dup5601:ERV1:LTR	ESC_vs_Primed	NS	LTR	ERV1	HERVH-int	HERVH-int_dup5601	HERVH-int_dup5601:ERV1:LTR	Down
chr19	22755065	22756967	1903	+	0	-3.13785	0	1	1	HERVH-int_dup5608:ERV1:LTR	ESC_vs_Primed	NS	LTR	ERV1	HERVH-int	HERVH-int_dup5608	HERVH-int_dup5608:ERV1:LTR	Down
chr19	47553554	47553915	362	-	0	-0.339236	0	1	1	HERVH-int_dup5663:ERV1:LTR	ESC_vs_Primed	NS	LTR	ERV1	HERVH-int	HERVH-int_dup5663	HERVH-int_dup5663:ERV1:LTR	Down
chr19	47553914	47554130	217	-	0	-2.463	0	1	1	HERVH-int_dup5664:ERV1:LTR	ESC_vs_Primed	NS	LTR	ERV1	HERVH-int	HERVH-int_dup5664	HERVH-int_dup5664:ERV1:LTR	Down
chr20	13340993	13341142	150	+	0	-2.90364	0	1	1	HERVH-int_dup5743:ERV1:LTR	ESC_vs_Primed	NS	LTR	ERV1	HERVH-int	HERVH-int_dup5743	HERVH-int_dup5743:ERV1:LTR	Down
chr20	19733121	19733498	378	-	0	0.72914	0	1	1	HERVH-int_dup5757:ERV1:LTR	ESC_vs_Primed	NS	LTR	ERV1	HERVH-int	HERVH-int_dup5757	HERVH-int_dup5757:ERV1:LTR	Down
chr20	43299333	43299760	428	+	0	-3.23158	0	1	1	HERVH-int_dup5778:ERV1:LTR	ESC_vs_Primed	NS	LTR	ERV1	HERVH-int	HERVH-int_dup5778	HERVH-int_dup5778:ERV1:LTR	Down
chr2	45262610	45263267	658	-	0	-3.3285	0	1	1	HERVH-int_dup584:ERV1:LTR	ESC_vs_Primed	NS	LTR	ERV1	HERVH-int	HERVH-int_dup584	HERVH-int_dup584:ERV1:LTR	Down
chr2	57424788	57425008	221	+	0	-1.11105	0	1	1	HERVH-int_dup600:ERV1:LTR	ESC_vs_Primed	NS	LTR	ERV1	HERVH-int	HERVH-int_dup600	HERVH-int_dup600:ERV1:LTR	Down
chr2	165319161	165319667	507	+	0	-3.50067	0	1	1	HERVH-int_dup808:ERV1:LTR	ESC_vs_Primed	NS	LTR	ERV1	HERVH-int	HERVH-int_dup808	HERVH-int_dup808:ERV1:LTR	Down
chr2	209081656	209082273	618	-	0	-3.18548	0	1	1	HERVH-int_dup904:ERV1:LTR	ESC_vs_Primed	NS	LTR	ERV1	HERVH-int	HERVH-int_dup904	HERVH-int_dup904:ERV1:LTR	Down
chr2	219039172	219039551	380	-	0	-1.8773	0	1	1	HERVH-int_dup940:ERV1:LTR	ESC_vs_Primed	NS	LTR	ERV1	HERVH-int	HERVH-int_dup940	HERVH-int_dup940:ERV1:LTR	Down
chr2	219039550	219039766	217	-	0	-2.74466	0	1	1	HERVH-int_dup941:ERV1:LTR	ESC_vs_Primed	NS	LTR	ERV1	HERVH-int	HERVH-int_dup941	HERVH-int_dup941:ERV1:LTR	Down
chr3	1283677	1283826	150	-	0	-3.48445	0	1	1	HERVH-int_dup998:ERV1:LTR	ESC_vs_Primed	NS	LTR	ERV1	HERVH-int	HERVH-int_dup998	HERVH-int_dup998:ERV1:LTR	Down
chr12	78871074	78878664	7591	+	0	-3.33035	0	1	1	HERVIP10F-int_dup309:ERV1:LTR	ESC_vs_Primed	NS	LTR	ERV1	HERVIP10F-int	HERVIP10F-int_dup309	HERVIP10F-int_dup309:ERV1:LTR	Down
chr4	161587100	161587473	374	+	0	-3.45568	0	1	1	HERVIP10FH-int_dup198:ERV1:LTR	ESC_vs_Primed	NS	LTR	ERV1	HERVIP10FH-int	HERVIP10FH-int_dup198	HERVIP10FH-int_dup198:ERV1:LTR	Down
chr3	9892038	9892610	573	-	0	-1.69992	0	1	1	HERVK-int_dup32:ERVK:LTR	ESC_vs_Primed	NS	LTR	ERVK	HERVK-int	HERVK-int_dup32	HERVK-int_dup32:ERVK:LTR	Down
chr4	165920887	165921385	499	+	0	-2.60398	0	1	1	HERVK-int_dup67:ERVK:LTR	ESC_vs_Primed	NS	LTR	ERVK	HERVK-int	HERVK-int_dup67	HERVK-int_dup67:ERVK:LTR	Down
chr19	22064075	22071157	7083	-	0	-2.53985	0	1	1	HERVK13-int_dup65:ERVK:LTR	ESC_vs_Primed	NS	LTR	ERVK	HERVK13-int	HERVK13-int_dup65	HERVK13-int_dup65:ERVK:LTR	Down
chr5	1581019	1581088	70	-	0	-2.97183	0	1	1	HERVK9-int_dup212:ERVK:LTR	ESC_vs_Primed	NS	LTR	ERVK	HERVK9-int	HERVK9-int_dup212	HERVK9-int_dup212:ERVK:LTR	Down
chr6	47280932	47281566	635	-	0	-2.02785	0	1	1	HERVK9-int_dup268:ERVK:LTR	ESC_vs_Primed	NS	LTR	ERVK	HERVK9-int	HERVK9-int_dup268	HERVK9-int_dup268:ERVK:LTR	Down
chr6	47283436	47283999	564	-	0	-2.0621	0	1	1	HERVK9-int_dup271:ERVK:LTR	ESC_vs_Primed	NS	LTR	ERVK	HERVK9-int	HERVK9-int_dup271	HERVK9-int_dup271:ERVK:LTR	Down
chr19	53257567	53258314	748	-	0	-2.66249	0	1	1	HERVK9-int_dup622:ERVK:LTR	ESC_vs_Primed	NS	LTR	ERVK	HERVK9-int	HERVK9-int_dup622	HERVK9-int_dup622:ERVK:LTR	Down
chr9	102836636	102840457	3822	+	0	-2.75433	0	1	1	HERVL-int_dup1263:ERVL:LTR	ESC_vs_Primed	NS	LTR	ERVL	HERVL-int	HERVL-int_dup1263	HERVL-int_dup1263:ERVL:LTR	Down
chr13	64936996	64941620	4625	+	0	-2.66899	0	1	1	HERVL-int_dup1889:ERVL:LTR	ESC_vs_Primed	NS	LTR	ERVL	HERVL-int	HERVL-int_dup1889	HERVL-int_dup1889:ERVL:LTR	Down
chr3	128554319	128554612	294	-	0	-3.49257	0	1	1	HERVL-int_dup448:ERVL:LTR	ESC_vs_Primed	NS	LTR	ERVL	HERVL-int	HERVL-int_dup448	HERVL-int_dup448:ERVL:LTR	Down
chr6	21359162	21361374	2213	-	0	-2.68919	0	1	1	HERVL32-int_dup57:ERVL:LTR	ESC_vs_Primed	NS	LTR	ERVL	HERVL32-int	HERVL32-int_dup57	HERVL32-int_dup57:ERVL:LTR	Down
chr3	99088738	99089429	692	-	0	-0.962178	0	1	1	HSMAR1_dup132:TcMar-Mariner:DNA	ESC_vs_Primed	NS	DNA	TcMar-Mariner	HSMAR1	HSMAR1_dup132	HSMAR1_dup132:TcMar-Mariner:DNA	Down
chr3	99090608	99090985	378	-	0	-2.46726	0	1	1	HSMAR1_dup134:TcMar-Mariner:DNA	ESC_vs_Primed	NS	DNA	TcMar-Mariner	HSMAR1	HSMAR1_dup134	HSMAR1_dup134:TcMar-Mariner:DNA	Down
chr2	12692483	12693750	1268	-	0	-3.56024	0	1	1	HSMAR1_dup66:TcMar-Mariner:DNA	ESC_vs_Primed	NS	DNA	TcMar-Mariner	HSMAR1	HSMAR1_dup66	HSMAR1_dup66:TcMar-Mariner:DNA	Down
chr13	25449194	25450430	1237	+	0	-3.30762	0	1	1	HSMAR2_dup1395:TcMar-Mariner:DNA	ESC_vs_Primed	NS	DNA	TcMar-Mariner	HSMAR2	HSMAR2_dup1395	HSMAR2_dup1395:TcMar-Mariner:DNA	Down
chr11	6708053	6709278	1226	+	0	-2.63786	0	1	1	HUERS-P1-int_dup350:ERV1:LTR	ESC_vs_Primed	NS	LTR	ERV1	HUERS-P1-int	HUERS-P1-int_dup350	HUERS-P1-int_dup350:ERV1:LTR	Down
chr11	6712188	6714335	2148	+	0	-1.538	0	1	1	HUERS-P1-int_dup353:ERV1:LTR	ESC_vs_Primed	NS	LTR	ERV1	HUERS-P1-int	HUERS-P1-int_dup353	HUERS-P1-int_dup353:ERV1:LTR	Down
chr8	47921000	47921794	795	-	0	-3.29053	0	1	1	HUERS-P3-int_dup242:ERV1:LTR	ESC_vs_Primed	NS	LTR	ERV1	HUERS-P3-int	HUERS-P3-int_dup242	HUERS-P3-int_dup242:ERV1:LTR	Down
chr8	47924049	47925888	1840	-	0	-3.21259	0	1	1	HUERS-P3-int_dup243:ERV1:LTR	ESC_vs_Primed	NS	LTR	ERV1	HUERS-P3-int	HUERS-P3-int_dup243	HUERS-P3-int_dup243:ERV1:LTR	Down
chr3	172393668	172393935	268	+	0	-2.96684	0	1	1	HUERS-P3-int_dup94:ERV1:LTR	ESC_vs_Primed	NS	LTR	ERV1	HUERS-P3-int	HUERS-P3-int_dup94	HUERS-P3-int_dup94:ERV1:LTR	Down
chr1	46791712	46795233	3522	-	0	-2.98355	0	1	1	Harlequin-int:ERV1:LTR	ESC_vs_Primed	NS	LTR	ERV1	Harlequin-int	Harlequin-int	Harlequin-int:ERV1:LTR	Down
chr1	57961051	57961356	306	-	0	-3.24073	0	1	1	Kanga1c_dup15:TcMar-Tc2:DNA	ESC_vs_Primed	NS	DNA	TcMar-Tc2	Kanga1c	Kanga1c_dup15	Kanga1c_dup15:TcMar-Tc2:DNA	Down
chr4	167187169	167192740	5572	+	0	-3.3767	0	1	1	L1HS_dup486:L1:LINE	ESC_vs_Primed	NS	LINE	L1	L1HS	L1HS_dup486	L1HS_dup486:L1:LINE	Down
chr3	99168726	99169582	857	-	0	-1.41576	0	1	1	L1M1_dup1567:L1:LINE	ESC_vs_Primed	NS	LINE	L1	L1M1	L1M1_dup1567	L1M1_dup1567:L1:LINE	Down
chr3	99176012	99177292	1281	-	0	-1.91627	0	1	1	L1M1_dup1569:L1:LINE	ESC_vs_Primed	NS	LINE	L1	L1M1	L1M1_dup1569	L1M1_dup1569:L1:LINE	Down
chr8	47926951	47927577	627	-	0	-2.86809	0	1	1	L1M1_dup4198:L1:LINE	ESC_vs_Primed	NS	LINE	L1	L1M1	L1M1_dup4198	L1M1_dup4198:L1:LINE	Down
chr12	15465716	15467148	1433	-	0	-3.14981	0	1	1	L1M1_dup7295:L1:LINE	ESC_vs_Primed	NS	LINE	L1	L1M1	L1M1_dup7295	L1M1_dup7295:L1:LINE	Down
chr4	160370059	160370326	268	+	0	-2.31081	0	1	1	L1M2_dup2349:L1:LINE	ESC_vs_Primed	NS	LINE	L1	L1M2	L1M2_dup2349	L1M2_dup2349:L1:LINE	Down
chr5	58232893	58233818	926	-	0	-3.00403	0	1	1	L1M2_dup2633:L1:LINE	ESC_vs_Primed	NS	LINE	L1	L1M2	L1M2_dup2633	L1M2_dup2633:L1:LINE	Down
chr18	1929437	1930785	1349	+	0	-2.20836	0	1	1	L1M2_dup8153:L1:LINE	ESC_vs_Primed	NS	LINE	L1	L1M2	L1M2_dup8153	L1M2_dup8153:L1:LINE	Down
chrY	28666485	28670466	3982	+	0	-3.11557	0	1	1	L1M2c_dup277:L1:LINE	ESC_vs_Primed	NS	LINE	L1	L1M2c	L1M2c_dup277	L1M2c_dup277:L1:LINE	Down
chr15	33034595	33035290	696	+	0	-2.13434	0	1	1	L1M3_dup5549:L1:LINE	ESC_vs_Primed	NS	LINE	L1	L1M3	L1M3_dup5549	L1M3_dup5549:L1:LINE	Down
chr16	7902707	7902943	237	-	0	-3.52607	0	1	1	L1M3_dup5665:L1:LINE	ESC_vs_Primed	NS	LINE	L1	L1M3	L1M3_dup5665	L1M3_dup5665:L1:LINE	Down
chr2	166123293	166124256	964	+	0	-3.58688	0	1	1	L1M3_dup811:L1:LINE	ESC_vs_Primed	NS	LINE	L1	L1M3	L1M3_dup811	L1M3_dup811:L1:LINE	Down
chr5	33013765	33015674	1910	-	0	-2.99221	0	1	1	L1M3c_dup302:L1:LINE	ESC_vs_Primed	NS	LINE	L1	L1M3c	L1M3c_dup302	L1M3c_dup302:L1:LINE	Down
chr8	47928098	47928533	436	-	0	-2.85652	0	1	1	L1M3c_dup504:L1:LINE	ESC_vs_Primed	NS	LINE	L1	L1M3c	L1M3c_dup504	L1M3c_dup504:L1:LINE	Down
chrX	45303244	45304065	822	-	0	-2.40961	0	1	1	L1M3c_dup604:L1:LINE	ESC_vs_Primed	NS	LINE	L1	L1M3c	L1M3c_dup604	L1M3c_dup604:L1:LINE	Down
chr15	33031777	33032281	505	+	0	-1.9503	0	1	1	L1M3de_dup402:L1:LINE	ESC_vs_Primed	NS	LINE	L1	L1M3de	L1M3de_dup402	L1M3de_dup402:L1:LINE	Down
chr15	33032270	33032941	672	+	0	-1.5968	0	1	1	L1M3de_dup403:L1:LINE	ESC_vs_Primed	NS	LINE	L1	L1M3de	L1M3de_dup403	L1M3de_dup403:L1:LINE	Down
chr15	33028004	33028948	945	+	0	0.2771	0	1	1	L1M4_dup14143:L1:LINE	ESC_vs_Primed	NS	LINE	L1	L1M4	L1M4_dup14143	L1M4_dup14143:L1:LINE	Down
chr15	33029242	33029845	604	+	0	-1.56134	0	1	1	L1M4_dup14144:L1:LINE	ESC_vs_Primed	NS	LINE	L1	L1M4	L1M4_dup14144	L1M4_dup14144:L1:LINE	Down
chr15	33031174	33031380	207	+	0	-2.63511	0	1	1	L1M4_dup14146:L1:LINE	ESC_vs_Primed	NS	LINE	L1	L1M4	L1M4_dup14146	L1M4_dup14146:L1:LINE	Down
chr1	226300649	226300778	130	-	0	-3.52607	0	1	1	L1M4b_dup366:L1:LINE	ESC_vs_Primed	NS	LINE	L1	L1M4b	L1M4b_dup366	L1M4b_dup366:L1:LINE	Down
chr15	23821737	23821957	221	+	0	-3.41945	0	1	1	L1M5_dup51911:L1:LINE	ESC_vs_Primed	NS	LINE	L1	L1M5	L1M5_dup51911	L1M5_dup51911:L1:LINE	Down
chr20	25227280	25227382	103	-	0	-3.58215	0	1	1	L1M5_dup61206:L1:LINE	ESC_vs_Primed	NS	LINE	L1	L1M5	L1M5_dup61206	L1M5_dup61206:L1:LINE	Down
chr2	78637173	78637788	616	-	0	-3.51383	0	1	1	L1M5_dup6633:L1:LINE	ESC_vs_Primed	NS	LINE	L1	L1M5	L1M5_dup6633	L1M5_dup6633:L1:LINE	Down
chr10	66900513	66901467	955	+	0	-2.11409	0	1	1	L1MA10_dup3314:L1:LINE	ESC_vs_Primed	NS	LINE	L1	L1MA10	L1MA10_dup3314	L1MA10_dup3314:L1:LINE	Down
chr1	237645344	237646250	907	-	0	-2.99688	0	1	1	L1MA1_dup246:L1:LINE	ESC_vs_Primed	NS	LINE	L1	L1MA1	L1MA1_dup246	L1MA1_dup246:L1:LINE	Down
chr21	9919924	9920629	706	-	0	-2.65594	0	1	1	L1MA2_dup7361:L1:LINE	ESC_vs_Primed	NS	LINE	L1	L1MA2	L1MA2_dup7361	L1MA2_dup7361:L1:LINE	Down
chr2	54927029	54930800	3772	+	0	-3.58688	0	1	1	L1MA3_dup809:L1:LINE	ESC_vs_Primed	NS	LINE	L1	L1MA3	L1MA3_dup809	L1MA3_dup809:L1:LINE	Down
chr8	48047751	48048397	647	-	0	-2.11123	0	1	1	L1MA4A_dup3029:L1:LINE	ESC_vs_Primed	NS	LINE	L1	L1MA4A	L1MA4A_dup3029	L1MA4A_dup3029:L1:LINE	Down
chrX	71983920	71984619	700	+	0	-3.39984	0	1	1	L1MA4A_dup3687:L1:LINE	ESC_vs_Primed	NS	LINE	L1	L1MA4A	L1MA4A_dup3687	L1MA4A_dup3687:L1:LINE	Down
chr6	95245266	95246197	932	-	0	-3.30828	0	1	1	L1MA4_dup3866:L1:LINE	ESC_vs_Primed	NS	LINE	L1	L1MA4	L1MA4_dup3866	L1MA4_dup3866:L1:LINE	Down
chrX	45301561	45302270	710	-	0	-3.04738	0	1	1	L1MA6_dup3190:L1:LINE	ESC_vs_Primed	NS	LINE	L1	L1MA6	L1MA6_dup3190	L1MA6_dup3190:L1:LINE	Down
chr3	180520240	180520723	484	+	0	-3.3767	0	1	1	L1MA7_dup1615:L1:LINE	ESC_vs_Primed	NS	LINE	L1	L1MA7	L1MA7_dup1615	L1MA7_dup1615:L1:LINE	Down
chr12	101882732	101883218	487	+	0	-2.47531	0	1	1	L1MA7_dup6597:L1:LINE	ESC_vs_Primed	NS	LINE	L1	L1MA7	L1MA7_dup6597	L1MA7_dup6597:L1:LINE	Down
chr12	101883521	101883945	425	+	0	-3.07904	0	1	1	L1MA7_dup6598:L1:LINE	ESC_vs_Primed	NS	LINE	L1	L1MA7	L1MA7_dup6598	L1MA7_dup6598:L1:LINE	Down
chr19	20236977	20237026	50	-	0	-3.42523	0	1	1	L1MA8_dup10419:L1:LINE	ESC_vs_Primed	NS	LINE	L1	L1MA8	L1MA8_dup10419	L1MA8_dup10419:L1:LINE	Down
chr19	20237315	20237520	206	-	0	-3.49738	0	1	1	L1MA8_dup10420:L1:LINE	ESC_vs_Primed	NS	LINE	L1	L1MA8	L1MA8_dup10420	L1MA8_dup10420:L1:LINE	Down
chr2	77184093	77184547	455	+	0	-2.91276	0	1	1	L1MB1_dup538:L1:LINE	ESC_vs_Primed	NS	LINE	L1	L1MB1	L1MB1_dup538	L1MB1_dup538:L1:LINE	Down
chr1	92425562	92426266	705	+	0	-3.26926	0	1	1	L1MB2_dup246:L1:LINE	ESC_vs_Primed	NS	LINE	L1	L1MB2	L1MB2_dup246	L1MB2_dup246:L1:LINE	Down
chr12	1615377	1615967	591	+	0	-1.44351	0	1	1	L1MB3_dup11467:L1:LINE	ESC_vs_Primed	NS	LINE	L1	L1MB3	L1MB3_dup11467	L1MB3_dup11467:L1:LINE	Down
chr12	12564290	12565833	1544	-	0	-2.66899	0	1	1	L1MB3_dup11544:L1:LINE	ESC_vs_Primed	NS	LINE	L1	L1MB3	L1MB3_dup11544	L1MB3_dup11544:L1:LINE	Down
chr15	25917390	25917898	509	-	0	-2.45666	0	1	1	L1MB3_dup13382:L1:LINE	ESC_vs_Primed	NS	LINE	L1	L1MB3	L1MB3_dup13382	L1MB3_dup13382:L1:LINE	Down
chr17	16000160	16000370	211	+	0	-2.64975	0	1	1	L1MB3_dup14645:L1:LINE	ESC_vs_Primed	NS	LINE	L1	L1MB3	L1MB3_dup14645	L1MB3_dup14645:L1:LINE	Down
chr5	116282617	116282759	143	+	0	-1.81812	0	1	1	L1MB5_dup2354:L1:LINE	ESC_vs_Primed	NS	LINE	L1	L1MB5	L1MB5_dup2354	L1MB5_dup2354:L1:LINE	Down
chr17	46750666	46751204	539	+	0	-2.83395	0	1	1	L1MB7_dup20179:L1:LINE	ESC_vs_Primed	NS	LINE	L1	L1MB7	L1MB7_dup20179	L1MB7_dup20179:L1:LINE	Down
chr17	46753254	46753653	400	+	0	-2.35717	0	1	1	L1MB7_dup20183:L1:LINE	ESC_vs_Primed	NS	LINE	L1	L1MB7	L1MB7_dup20183	L1MB7_dup20183:L1:LINE	Down
chr19	3663668	3664393	726	+	0	-2.48739	0	1	1	L1MB7_dup21219:L1:LINE	ESC_vs_Primed	NS	LINE	L1	L1MB7	L1MB7_dup21219	L1MB7_dup21219:L1:LINE	Down
chr1	146933708	146934498	791	-	0	-3.22025	0	1	1	L1MB8_dup570:L1:LINE	ESC_vs_Primed	NS	LINE	L1	L1MB8	L1MB8_dup570	L1MB8_dup570:L1:LINE	Down
chrX	50727289	50728447	1159	+	0	-3.51754	0	1	1	L1MB8_dup8935:L1:LINE	ESC_vs_Primed	NS	LINE	L1	L1MB8	L1MB8_dup8935	L1MB8_dup8935:L1:LINE	Down
chr20	35755937	35756051	115	+	0	-3.20018	0	1	1	L1MC1_dup12694:L1:LINE	ESC_vs_Primed	NS	LINE	L1	L1MC1	L1MC1_dup12694	L1MC1_dup12694:L1:LINE	Down
chr3	11244284	11245050	767	-	0	-0.979047	0	1	1	L1MC1_dup2175:L1:LINE	ESC_vs_Primed	NS	LINE	L1	L1MC1	L1MC1_dup2175	L1MC1_dup2175:L1:LINE	Down
chr3	11245061	11245665	605	-	0	-1.30222	0	1	1	L1MC1_dup2176:L1:LINE	ESC_vs_Primed	NS	LINE	L1	L1MC1	L1MC1_dup2176	L1MC1_dup2176:L1:LINE	Down
chr11	114171770	114172516	747	+	0	-2.94177	0	1	1	L1MC1_dup9594:L1:LINE	ESC_vs_Primed	NS	LINE	L1	L1MC1	L1MC1_dup9594	L1MC1_dup9594:L1:LINE	Down
chr12	66006884	66007851	968	+	0	-1.18695	0	1	1	L1MC2_dup4606:L1:LINE	ESC_vs_Primed	NS	LINE	L1	L1MC2	L1MC2_dup4606	L1MC2_dup4606:L1:LINE	Down
chr9	125816713	125817474	762	-	0	-2.54484	0	1	1	L1MC3_dup7123:L1:LINE	ESC_vs_Primed	NS	LINE	L1	L1MC3	L1MC3_dup7123	L1MC3_dup7123:L1:LINE	Down
chr9	125818130	125818487	358	-	0	-2.85301	0	1	1	L1MC3_dup7124:L1:LINE	ESC_vs_Primed	NS	LINE	L1	L1MC3	L1MC3_dup7124	L1MC3_dup7124:L1:LINE	Down
chr9	12962338	12962688	351	+	0	-2.00434	0	1	1	L1MC4_dup15005:L1:LINE	ESC_vs_Primed	NS	LINE	L1	L1MC4	L1MC4_dup15005	L1MC4_dup15005:L1:LINE	Down
chr10	101670331	101670712	382	+	0	-3.591	0	1	1	L1MC4_dup18863:L1:LINE	ESC_vs_Primed	NS	LINE	L1	L1MC4	L1MC4_dup18863	L1MC4_dup18863:L1:LINE	Down
chr13	76172278	76172867	590	-	0	-2.40327	0	1	1	L1MC4_dup22202:L1:LINE	ESC_vs_Primed	NS	LINE	L1	L1MC4	L1MC4_dup22202	L1MC4_dup22202:L1:LINE	Down
chr4	3749594	3750236	643	+	0	-3.40383	0	1	1	L1MC4_dup6753:L1:LINE	ESC_vs_Primed	NS	LINE	L1	L1MC4	L1MC4_dup6753	L1MC4_dup6753:L1:LINE	Down
chr4	165984102	165984255	154	+	0	-2.34266	0	1	1	L1MC4_dup8151:L1:LINE	ESC_vs_Primed	NS	LINE	L1	L1MC4	L1MC4_dup8151	L1MC4_dup8151:L1:LINE	Down
chr7	129959926	129960103	178	+	0	-3.39305	0	1	1	L1MC4a_dup12281:L1:LINE	ESC_vs_Primed	NS	LINE	L1	L1MC4a	L1MC4a_dup12281	L1MC4a_dup12281:L1:LINE	Down
chr4	14241778	14242690	913	+	0	-2.85533	0	1	1	L1MC5_dup4820:L1:LINE	ESC_vs_Primed	NS	LINE	L1	L1MC5	L1MC5_dup4820	L1MC5_dup4820:L1:LINE	Down
chr4	57895271	57895640	370	-	0	-3.1163	0	1	1	L1MC5_dup5058:L1:LINE	ESC_vs_Primed	NS	LINE	L1	L1MC5	L1MC5_dup5058	L1MC5_dup5058:L1:LINE	Down
chr4	182887015	182887184	170	-	0	-2.42457	0	1	1	L1MC5_dup5697:L1:LINE	ESC_vs_Primed	NS	LINE	L1	L1MC5	L1MC5_dup5697	L1MC5_dup5697:L1:LINE	Down
chr5	1114925	1115130	206	-	0	-3.14203	0	1	1	L1MC5_dup5758:L1:LINE	ESC_vs_Primed	NS	LINE	L1	L1MC5	L1MC5_dup5758	L1MC5_dup5758:L1:LINE	Down
chr5	65239034	65239128	95	+	0	-3.36645	0	1	1	L1MCa_dup2290:L1:LINE	ESC_vs_Primed	NS	LINE	L1	L1MCa	L1MCa_dup2290	L1MCa_dup2290:L1:LINE	Down
chr5	4853939	4854878	940	-	0	-2.95102	0	1	1	L1MD2_dup2945:L1:LINE	ESC_vs_Primed	NS	LINE	L1	L1MD2	L1MD2_dup2945	L1MD2_dup2945:L1:LINE	Down
chr8	16500167	16501649	1483	-	0	-3.37045	0	1	1	L1MD2_dup4835:L1:LINE	ESC_vs_Primed	NS	LINE	L1	L1MD2	L1MD2_dup4835	L1MD2_dup4835:L1:LINE	Down
chrX	71951365	71951693	329	+	0	-1.60003	0	1	1	L1MD3_dup2918:L1:LINE	ESC_vs_Primed	NS	LINE	L1	L1MD3	L1MD3_dup2918	L1MD3_dup2918:L1:LINE	Down
chr8	23137725	23140035	2311	-	0	-2.01458	0	1	1	L1MDa_dup3137:L1:LINE	ESC_vs_Primed	NS	LINE	L1	L1MDa	L1MDa_dup3137	L1MDa_dup3137:L1:LINE	Down
chr8	69960785	69961156	372	+	0	-2.48763	0	1	1	L1MDa_dup3327:L1:LINE	ESC_vs_Primed	NS	LINE	L1	L1MDa	L1MDa_dup3327	L1MDa_dup3327:L1:LINE	Down
chr8	69961553	69961966	414	+	0	-2.56466	0	1	1	L1MDa_dup3328:L1:LINE	ESC_vs_Primed	NS	LINE	L1	L1MDa	L1MDa_dup3328	L1MDa_dup3328:L1:LINE	Down
chr11	95130294	95131502	1209	+	0	-3.6546	0	1	1	L1MDa_dup5073:L1:LINE	ESC_vs_Primed	NS	LINE	L1	L1MDa	L1MDa_dup5073	L1MDa_dup5073:L1:LINE	Down
chr11	95265916	95268158	2243	+	0	-3.48039	0	1	1	L1MDa_dup5074:L1:LINE	ESC_vs_Primed	NS	LINE	L1	L1MDa	L1MDa_dup5074	L1MDa_dup5074:L1:LINE	Down
chr12	4826910	4827799	890	-	0	-3.45164	0	1	1	L1MDa_dup5147:L1:LINE	ESC_vs_Primed	NS	LINE	L1	L1MDa	L1MDa_dup5147	L1MDa_dup5147:L1:LINE	Down
chr10	98508967	98509201	235	+	0	-3.20876	0	1	1	L1ME1_dup20497:L1:LINE	ESC_vs_Primed	NS	LINE	L1	L1ME1	L1ME1_dup20497	L1ME1_dup20497:L1:LINE	Down
chr16	7926506	7927056	551	-	0	-2.35284	0	1	1	L1ME1_dup26904:L1:LINE	ESC_vs_Primed	NS	LINE	L1	L1ME1	L1ME1_dup26904	L1ME1_dup26904:L1:LINE	Down
chr2	64264824	64265672	849	-	0	-3.35402	0	1	1	L1ME1_dup3386:L1:LINE	ESC_vs_Primed	NS	LINE	L1	L1ME1	L1ME1_dup3386	L1ME1_dup3386:L1:LINE	Down
chr11	130612150	130612755	606	-	0	-2.2869	0	1	1	L1ME2_dup9020:L1:LINE	ESC_vs_Primed	NS	LINE	L1	L1ME2	L1ME2_dup9020	L1ME2_dup9020:L1:LINE	Down
chr15	68581131	68581444	314	-	0	-2.92279	0	1	1	L1ME3A_dup13036:L1:LINE	ESC_vs_Primed	NS	LINE	L1	L1ME3A	L1ME3A_dup13036	L1ME3A_dup13036:L1:LINE	Down
chr9	119613485	119613741	257	+	0	-2.20376	0	1	1	L1ME3B_dup4417:L1:LINE	ESC_vs_Primed	NS	LINE	L1	L1ME3B	L1ME3B_dup4417	L1ME3B_dup4417:L1:LINE	Down
chr16	24475441	24475826	386	-	0	-3.48445	0	1	1	L1ME3B_dup7098:L1:LINE	ESC_vs_Primed	NS	LINE	L1	L1ME3B	L1ME3B_dup7098	L1ME3B_dup7098:L1:LINE	Down
chr16	24477555	24477883	329	-	0	-2.75696	0	1	1	L1ME3B_dup7100:L1:LINE	ESC_vs_Primed	NS	LINE	L1	L1ME3B	L1ME3B_dup7100	L1ME3B_dup7100:L1:LINE	Down
chr22	49446125	49446480	356	-	0	-3.0744	0	1	1	L1ME3C_dup12430:L1:LINE	ESC_vs_Primed	NS	LINE	L1	L1ME3C	L1ME3C_dup12430	L1ME3C_dup12430:L1:LINE	Down
chr4	160368667	160369118	452	+	0	-2.68578	0	1	1	L1ME3C_dup3467:L1:LINE	ESC_vs_Primed	NS	LINE	L1	L1ME3C	L1ME3C_dup3467	L1ME3C_dup3467:L1:LINE	Down
chr2	111964002	111964444	443	-	0	-3.03585	0	1	1	L1ME3_dup1130:L1:LINE	ESC_vs_Primed	NS	LINE	L1	L1ME3	L1ME3_dup1130	L1ME3_dup1130:L1:LINE	Down
chr1	68560890	68562863	1974	-	0	-3.20898	0	1	1	L1ME3_dup216:L1:LINE	ESC_vs_Primed	NS	LINE	L1	L1ME3	L1ME3_dup216	L1ME3_dup216:L1:LINE	Down
chr4	146759663	146759886	224	+	0	-2.37201	0	1	1	L1ME4a_dup12283:L1:LINE	ESC_vs_Primed	NS	LINE	L1	L1ME4a	L1ME4a_dup12283	L1ME4a_dup12283:L1:LINE	Down
chr6	3019070	3019421	352	-	0	-3.24675	0	1	1	L1ME4a_dup15429:L1:LINE	ESC_vs_Primed	NS	LINE	L1	L1ME4a	L1ME4a_dup15429	L1ME4a_dup15429:L1:LINE	Down
chr15	68588388	68588972	585	-	0	-2.59301	0	1	1	L1ME4a_dup35856:L1:LINE	ESC_vs_Primed	NS	LINE	L1	L1ME4a	L1ME4a_dup35856	L1ME4a_dup35856:L1:LINE	Down
chr22	32914380	32914695	316	+	0	-3.30609	0	1	1	L1ME4a_dup42652:L1:LINE	ESC_vs_Primed	NS	LINE	L1	L1ME4a	L1ME4a_dup42652	L1ME4a_dup42652:L1:LINE	Down
chr2	64267906	64268133	228	-	0	-3.36188	0	1	1	L1ME4a_dup4453:L1:LINE	ESC_vs_Primed	NS	LINE	L1	L1ME4a	L1ME4a_dup4453	L1ME4a_dup4453:L1:LINE	Down
chr3	39300767	39301049	283	+	0	-2.78228	0	1	1	L1ME4a_dup8095:L1:LINE	ESC_vs_Primed	NS	LINE	L1	L1ME4a	L1ME4a_dup8095	L1ME4a_dup8095:L1:LINE	Down
chr4	167371953	167372282	330	+	0	-1.94112	0	1	1	L1MEb_dup497:L1:LINE	ESC_vs_Primed	NS	LINE	L1	L1MEb	L1MEb_dup497	L1MEb_dup497:L1:LINE	Down
chr4	167372963	167373310	348	+	0	-3.11802	0	1	1	L1MEb_dup498:L1:LINE	ESC_vs_Primed	NS	LINE	L1	L1MEb	L1MEb_dup498	L1MEb_dup498:L1:LINE	Down
chr11	130609808	130610694	887	-	0	-2.60315	0	1	1	L1MEc_dup13569:L1:LINE	ESC_vs_Primed	NS	LINE	L1	L1MEc	L1MEc_dup13569	L1MEc_dup13569:L1:LINE	Down
chr11	130610694	130611704	1011	-	0	-1.30687	0	1	1	L1MEc_dup13570:L1:LINE	ESC_vs_Primed	NS	LINE	L1	L1MEc	L1MEc_dup13570	L1MEc_dup13570:L1:LINE	Down
chr6	123167118	123167552	435	-	0	-3.0574	0	1	1	L1MEc_dup7482:L1:LINE	ESC_vs_Primed	NS	LINE	L1	L1MEc	L1MEc_dup7482	L1MEc_dup7482:L1:LINE	Down
chr6	123167939	123168526	588	-	0	-3.39186	0	1	1	L1MEc_dup7483:L1:LINE	ESC_vs_Primed	NS	LINE	L1	L1MEc	L1MEc_dup7483	L1MEc_dup7483:L1:LINE	Down
chr5	112291533	112291810	278	+	0	-3.35795	0	1	1	L1MEd_dup3588:L1:LINE	ESC_vs_Primed	NS	LINE	L1	L1MEd	L1MEd_dup3588	L1MEd_dup3588:L1:LINE	Down
chr22	49446545	49446992	448	-	0	-2.95585	0	1	1	L1MEe_dup11754:L1:LINE	ESC_vs_Primed	NS	LINE	L1	L1MEe	L1MEe_dup11754	L1MEe_dup11754:L1:LINE	Down
chr18	71004772	71004993	222	+	0	-3.08956	0	1	1	L1MEg_dup16820:L1:LINE	ESC_vs_Primed	NS	LINE	L1	L1MEg	L1MEg_dup16820	L1MEg_dup16820:L1:LINE	Down
chr2	140201153	140201924	772	+	0	-3.6183	0	1	1	L1P1_dup344:L1:LINE	ESC_vs_Primed	NS	LINE	L1	L1P1	L1P1_dup344	L1P1_dup344:L1:LINE	Down
chr4	49622935	49628634	5700	+	0	-3.29171	0	1	1	L1P1_dup714:L1:LINE	ESC_vs_Primed	NS	LINE	L1	L1P1	L1P1_dup714	L1P1_dup714:L1:LINE	Down
chr11	79297134	79302173	5040	+	0	-3.58275	0	1	1	L1P2_dup1131:L1:LINE	ESC_vs_Primed	NS	LINE	L1	L1P2	L1P2_dup1131	L1P2_dup1131:L1:LINE	Down
chr20	25241142	25245875	4734	+	0	-2.81547	0	1	1	L1P2_dup1502:L1:LINE	ESC_vs_Primed	NS	LINE	L1	L1P2	L1P2_dup1502	L1P2_dup1502:L1:LINE	Down
chr5	20814447	20818503	4057	+	0	-2.26765	0	1	1	L1P3_dup1010:L1:LINE	ESC_vs_Primed	NS	LINE	L1	L1P3	L1P3_dup1010	L1P3_dup1010:L1:LINE	Down
chr15	33018355	33020481	2127	+	0	-2.85136	0	1	1	L1P3_dup2928:L1:LINE	ESC_vs_Primed	NS	LINE	L1	L1P3	L1P3_dup2928	L1P3_dup2928:L1:LINE	Down
chr1	91596517	91598530	2014	+	0	-2.75126	0	1	1	L1P3_dup40:L1:LINE	ESC_vs_Primed	NS	LINE	L1	L1P3	L1P3_dup40	L1P3_dup40:L1:LINE	Down
chr8	48081580	48083178	1599	-	0	-2.5875	0	1	1	L1P4_dup1688:L1:LINE	ESC_vs_Primed	NS	LINE	L1	L1P4	L1P4_dup1688	L1P4_dup1688:L1:LINE	Down
chr3	82336343	82340429	4087	+	0	-2.77854	0	1	1	L1P4d_dup22:L1:LINE	ESC_vs_Primed	NS	LINE	L1	L1P4d	L1P4d_dup22	L1P4d_dup22:L1:LINE	Down
chr4	165938727	165939211	485	-	0	-3.06843	0	1	1	L1PA10_dup1936:L1:LINE	ESC_vs_Primed	NS	LINE	L1	L1PA10	L1PA10_dup1936	L1PA10_dup1936:L1:LINE	Down
chr7	145559054	145560917	1864	+	0	-2.80735	0	1	1	L1PA10_dup3146:L1:LINE	ESC_vs_Primed	NS	LINE	L1	L1PA10	L1PA10_dup3146	L1PA10_dup3146:L1:LINE	Down
chr19	6584940	6585038	99	-	0	-2.90161	0	1	1	L1PA10_dup6646:L1:LINE	ESC_vs_Primed	NS	LINE	L1	L1PA10	L1PA10_dup6646	L1PA10_dup6646:L1:LINE	Down
chr7	53831929	53832732	804	-	0	-2.55873	0	1	1	L1PA11_dup1814:L1:LINE	ESC_vs_Primed	NS	LINE	L1	L1PA11	L1PA11_dup1814	L1PA11_dup1814:L1:LINE	Down
chr3	84923245	84924354	1110	-	0	-2.83421	0	1	1	L1PA11_dup729:L1:LINE	ESC_vs_Primed	NS	LINE	L1	L1PA11	L1PA11_dup729	L1PA11_dup729:L1:LINE	Down
chr19	46664695	46667789	3095	-	0	-3.15545	0	1	1	L1PA12_dup1686:L1:LINE	ESC_vs_Primed	NS	LINE	L1	L1PA12	L1PA12_dup1686	L1PA12_dup1686:L1:LINE	Down
chr3	39283876	39284353	478	+	0	-3.21157	0	1	1	L1PA13_dup1277:L1:LINE	ESC_vs_Primed	NS	LINE	L1	L1PA13	L1PA13_dup1277	L1PA13_dup1277:L1:LINE	Down
chr8	47995826	47999262	3437	-	0	-2.71646	0	1	1	L1PA13_dup4224:L1:LINE	ESC_vs_Primed	NS	LINE	L1	L1PA13	L1PA13_dup4224	L1PA13_dup4224:L1:LINE	Down
chr2	78683553	78684527	975	-	0	-3.28472	0	1	1	L1PA13_dup731:L1:LINE	ESC_vs_Primed	NS	LINE	L1	L1PA13	L1PA13_dup731	L1PA13_dup731:L1:LINE	Down
chr21	23409541	23411362	1822	-	0	-3.6546	0	1	1	L1PA13_dup8778:L1:LINE	ESC_vs_Primed	NS	LINE	L1	L1PA13	L1PA13_dup8778	L1PA13_dup8778:L1:LINE	Down
chr1	146934493	146941668	7176	-	0	-0.746158	0	1	1	L1PA14_dup139:L1:LINE	ESC_vs_Primed	NS	LINE	L1	L1PA14	L1PA14_dup139	L1PA14_dup139:L1:LINE	Down
chr12	46903936	46911144	7209	-	0	-2.51211	0	1	1	L1PA14_dup2470:L1:LINE	ESC_vs_Primed	NS	LINE	L1	L1PA14	L1PA14_dup2470	L1PA14_dup2470:L1:LINE	Down
chrX	45302266	45302760	495	-	0	-3.36031	0	1	1	L1PA15_dup4740:L1:LINE	ESC_vs_Primed	NS	LINE	L1	L1PA15	L1PA15_dup4740	L1PA15_dup4740:L1:LINE	Down
chr2	53644775	53649564	4790	-	0	-1.63952	0	1	1	L1PA15_dup660:L1:LINE	ESC_vs_Primed	NS	LINE	L1	L1PA15	L1PA15_dup660	L1PA15_dup660:L1:LINE	Down
chr2	53649638	53651068	1431	-	0	-3.3122	0	1	1	L1PA15_dup661:L1:LINE	ESC_vs_Primed	NS	LINE	L1	L1PA15	L1PA15_dup661	L1PA15_dup661:L1:LINE	Down
chr13	48269221	48269873	653	-	0	-3.37274	0	1	1	L1PA16_dup11316:L1:LINE	ESC_vs_Primed	NS	LINE	L1	L1PA16	L1PA16_dup11316	L1PA16_dup11316:L1:LINE	Down
chr7	82180866	82182914	2049	-	0	-3.04935	0	1	1	L1PA16_dup5883:L1:LINE	ESC_vs_Primed	NS	LINE	L1	L1PA16	L1PA16_dup5883	L1PA16_dup5883:L1:LINE	Down
chr8	69960573	69960784	212	+	0	-2.72036	0	1	1	L1PA16_dup6913:L1:LINE	ESC_vs_Primed	NS	LINE	L1	L1PA16	L1PA16_dup6913	L1PA16_dup6913:L1:LINE	Down
chr9	119605956	119606206	251	+	0	-3.35008	0	1	1	L1PA16_dup7900:L1:LINE	ESC_vs_Primed	NS	LINE	L1	L1PA16	L1PA16_dup7900	L1PA16_dup7900:L1:LINE	Down
chr10	42821553	42822838	1286	-	0	-2.85005	0	1	1	L1PA17_dup3175:L1:LINE	ESC_vs_Primed	NS	LINE	L1	L1PA17	L1PA17_dup3175	L1PA17_dup3175:L1:LINE	Down
chr19	22148919	22150244	1326	-	0	2.97978	0	1	1	L1PA17_dup4544:L1:LINE	ESC_vs_Primed	NS	LINE	L1	L1PA17	L1PA17_dup4544	L1PA17_dup4544:L1:LINE	Down
chr19	22352079	22353371	1293	-	0	-2.61981	0	1	1	L1PA17_dup4545:L1:LINE	ESC_vs_Primed	NS	LINE	L1	L1PA17	L1PA17_dup4545	L1PA17_dup4545:L1:LINE	Down
chr19	22353614	22354838	1225	-	0	-3.22044	0	1	1	L1PA17_dup4546:L1:LINE	ESC_vs_Primed	NS	LINE	L1	L1PA17	L1PA17_dup4546	L1PA17_dup4546:L1:LINE	Down
chr19	23148237	23149532	1296	-	0	-1.15367	0	1	1	L1PA17_dup4562:L1:LINE	ESC_vs_Primed	NS	LINE	L1	L1PA17	L1PA17_dup4562	L1PA17_dup4562:L1:LINE	Down
chr19	23149762	23151104	1343	-	0	-2.75185	0	1	1	L1PA17_dup4563:L1:LINE	ESC_vs_Primed	NS	LINE	L1	L1PA17	L1PA17_dup4563	L1PA17_dup4563:L1:LINE	Down
chr5	84953412	84959459	6048	-	0	-3.00626	0	1	1	L1PA2_dup1613:L1:LINE	ESC_vs_Primed	NS	LINE	L1	L1PA2	L1PA2_dup1613	L1PA2_dup1613:L1:LINE	Down
chr3	1429245	1435255	6011	+	0	-1.29301	0	1	1	L1PA2_dup719:L1:LINE	ESC_vs_Primed	NS	LINE	L1	L1PA2	L1PA2_dup719	L1PA2_dup719:L1:LINE	Down
chr2	76819293	76819862	570	+	0	-1.94038	0	1	1	L1PA3_dup1006:L1:LINE	ESC_vs_Primed	NS	LINE	L1	L1PA3	L1PA3_dup1006	L1PA3_dup1006:L1:LINE	Down
chr21	17986965	17987798	834	+	0	-3.58275	0	1	1	L1PA3_dup10455:L1:LINE	ESC_vs_Primed	NS	LINE	L1	L1PA3	L1PA3_dup10455	L1PA3_dup10455:L1:LINE	Down
chr4	23785522	23786972	1451	+	0	-3.06443	0	1	1	L1PA3_dup2410:L1:LINE	ESC_vs_Primed	NS	LINE	L1	L1PA3	L1PA3_dup2410	L1PA3_dup2410:L1:LINE	Down
chr4	49171851	49177981	6131	-	0	-2.81427	0	1	1	L1PA3_dup2514:L1:LINE	ESC_vs_Primed	NS	LINE	L1	L1PA3	L1PA3_dup2514	L1PA3_dup2514:L1:LINE	Down
chr4	130775061	130781085	6025	+	0	-3.54867	0	1	1	L1PA3_dup2910:L1:LINE	ESC_vs_Primed	NS	LINE	L1	L1PA3	L1PA3_dup2910	L1PA3_dup2910:L1:LINE	Down
chr4	167158169	167159765	1597	+	0	-3.45972	0	1	1	L1PA3_dup3052:L1:LINE	ESC_vs_Primed	NS	LINE	L1	L1PA3	L1PA3_dup3052	L1PA3_dup3052:L1:LINE	Down
chr5	92229153	92229820	668	+	0	-3.53014	0	1	1	L1PA3_dup3548:L1:LINE	ESC_vs_Primed	NS	LINE	L1	L1PA3	L1PA3_dup3548	L1PA3_dup3548:L1:LINE	Down
chr6	4328989	4334993	6005	-	0	-3.01395	0	1	1	L1PA3_dup3940:L1:LINE	ESC_vs_Primed	NS	LINE	L1	L1PA3	L1PA3_dup3940	L1PA3_dup3940:L1:LINE	Down
chr6	103200765	103206782	6018	-	0	-3.33825	0	1	1	L1PA3_dup4393:L1:LINE	ESC_vs_Primed	NS	LINE	L1	L1PA3	L1PA3_dup4393	L1PA3_dup4393:L1:LINE	Down
chrY	18226579	18232622	6044	-	0	-3.4147	0	1	1	L1PA3_dup7223:L1:LINE	ESC_vs_Primed	NS	LINE	L1	L1PA3	L1PA3_dup7223	L1PA3_dup7223:L1:LINE	Down
chr15	20616750	20622251	5502	-	0	-2.27441	0	1	1	L1PA4_dup10487:L1:LINE	ESC_vs_Primed	NS	LINE	L1	L1PA4	L1PA4_dup10487	L1PA4_dup10487:L1:LINE	Down
chr2	78719533	78721059	1527	-	0	-3.16584	0	1	1	L1PA4_dup1129:L1:LINE	ESC_vs_Primed	NS	LINE	L1	L1PA4	L1PA4_dup1129	L1PA4_dup1129:L1:LINE	Down
chr2	225675204	225677762	2559	-	0	-2.87243	0	1	1	L1PA4_dup1700:L1:LINE	ESC_vs_Primed	NS	LINE	L1	L1PA4	L1PA4_dup1700	L1PA4_dup1700:L1:LINE	Down
chr5	104520357	104522478	2122	-	0	-3.4476	0	1	1	L1PA4_dup4042:L1:LINE	ESC_vs_Primed	NS	LINE	L1	L1PA4	L1PA4_dup4042	L1PA4_dup4042:L1:LINE	Down
chr12	12562155	12564288	2134	-	0	-3.02788	0	1	1	L1PA4_dup9308:L1:LINE	ESC_vs_Primed	NS	LINE	L1	L1PA4	L1PA4_dup9308	L1PA4_dup9308:L1:LINE	Down
chr2	82143748	82148615	4868	-	0	-2.62687	0	1	1	L1PA5_dup1028:L1:LINE	ESC_vs_Primed	NS	LINE	L1	L1PA5	L1PA5_dup1028	L1PA5_dup1028:L1:LINE	Down
chr19	6582367	6582820	454	-	0	0.448199	0	1	1	L1PA5_dup10756:L1:LINE	ESC_vs_Primed	NS	LINE	L1	L1PA5	L1PA5_dup10756	L1PA5_dup10756:L1:LINE	Down
chr19	22559915	22560594	680	-	0	-2.64248	0	1	1	L1PA5_dup10778:L1:LINE	ESC_vs_Primed	NS	LINE	L1	L1PA5	L1PA5_dup10778	L1PA5_dup10778:L1:LINE	Down
chr19	22560584	22561241	658	-	0	-2.59345	0	1	1	L1PA5_dup10779:L1:LINE	ESC_vs_Primed	NS	LINE	L1	L1PA5	L1PA5_dup10779	L1PA5_dup10779:L1:LINE	Down
chr19	22561244	22564234	2991	-	0	-1.74434	0	1	1	L1PA5_dup10780:L1:LINE	ESC_vs_Primed	NS	LINE	L1	L1PA5	L1PA5_dup10780	L1PA5_dup10780:L1:LINE	Down
chr19	22564539	22565783	1245	-	0	-3.06738	0	1	1	L1PA5_dup10781:L1:LINE	ESC_vs_Primed	NS	LINE	L1	L1PA5	L1PA5_dup10781	L1PA5_dup10781:L1:LINE	Down
chr19	22566085	22567876	1792	-	0	-2.5993	0	1	1	L1PA5_dup10782:L1:LINE	ESC_vs_Primed	NS	LINE	L1	L1PA5	L1PA5_dup10782	L1PA5_dup10782:L1:LINE	Down
chr19	22858134	22861134	3001	+	0	-2.45338	0	1	1	L1PA5_dup10785:L1:LINE	ESC_vs_Primed	NS	LINE	L1	L1PA5	L1PA5_dup10785	L1PA5_dup10785:L1:LINE	Down
chr5	12575956	12577583	1628	+	0	-3.35008	0	1	1	L1PA5_dup3389:L1:LINE	ESC_vs_Primed	NS	LINE	L1	L1PA5	L1PA5_dup3389	L1PA5_dup3389:L1:LINE	Down
chr5	25473112	25476786	3675	+	0	-2.61591	0	1	1	L1PA5_dup3435:L1:LINE	ESC_vs_Primed	NS	LINE	L1	L1PA5	L1PA5_dup3435	L1PA5_dup3435:L1:LINE	Down
chr5	55517194	55523327	6134	+	0	-3.3863	0	1	1	L1PA5_dup3584:L1:LINE	ESC_vs_Primed	NS	LINE	L1	L1PA5	L1PA5_dup3584	L1PA5_dup3584:L1:LINE	Down
chr5	58306603	58312118	5516	+	0	-2.16818	0	1	1	L1PA5_dup3596:L1:LINE	ESC_vs_Primed	NS	LINE	L1	L1PA5	L1PA5_dup3596	L1PA5_dup3596:L1:LINE	Down
chr6	24674960	24676907	1948	-	0	-2.48794	0	1	1	L1PA5_dup4218:L1:LINE	ESC_vs_Primed	NS	LINE	L1	L1PA5	L1PA5_dup4218	L1PA5_dup4218:L1:LINE	Down
chr6	76142398	76144922	2525	-	0	-1.36418	0	1	1	L1PA5_dup4420:L1:LINE	ESC_vs_Primed	NS	LINE	L1	L1PA5	L1PA5_dup4420	L1PA5_dup4420:L1:LINE	Down
chr6	82044910	82046603	1694	-	0	-3.11586	0	1	1	L1PA5_dup4467:L1:LINE	ESC_vs_Primed	NS	LINE	L1	L1PA5	L1PA5_dup4467	L1PA5_dup4467:L1:LINE	Down
chr8	116905870	116906230	361	+	0	-3.4315	0	1	1	L1PA5_dup5889:L1:LINE	ESC_vs_Primed	NS	LINE	L1	L1PA5	L1PA5_dup5889	L1PA5_dup5889:L1:LINE	Down
chrX	41501003	41503474	2472	-	0	-3.24766	0	1	1	L1PA5_dup6663:L1:LINE	ESC_vs_Primed	NS	LINE	L1	L1PA5	L1PA5_dup6663	L1PA5_dup6663:L1:LINE	Down
chr11	28238111	28244248	6138	-	0	-0.4176	0	1	1	L1PA5_dup8146:L1:LINE	ESC_vs_Primed	NS	LINE	L1	L1PA5	L1PA5_dup8146	L1PA5_dup8146:L1:LINE	Down
chr12	78344285	78345860	1576	+	0	-3.32599	0	1	1	L1PA5_dup8874:L1:LINE	ESC_vs_Primed	NS	LINE	L1	L1PA5	L1PA5_dup8874	L1PA5_dup8874:L1:LINE	Down
chr13	74202239	74204891	2653	-	0	-3.06051	0	1	1	L1PA5_dup9262:L1:LINE	ESC_vs_Primed	NS	LINE	L1	L1PA5	L1PA5_dup9262	L1PA5_dup9262:L1:LINE	Down
chr4	6837193	6838107	915	-	0	-2.3235	0	1	1	L1PA6_dup1374:L1:LINE	ESC_vs_Primed	NS	LINE	L1	L1PA6	L1PA6_dup1374	L1PA6_dup1374:L1:LINE	Down
chr5	30484491	30486759	2269	-	0	-3.11588	0	1	1	L1PA6_dup1887:L1:LINE	ESC_vs_Primed	NS	LINE	L1	L1PA6	L1PA6_dup1887	L1PA6_dup1887:L1:LINE	Down
chr5	43053840	43057817	3978	+	0	-2.26861	0	1	1	L1PA6_dup1931:L1:LINE	ESC_vs_Primed	NS	LINE	L1	L1PA6	L1PA6_dup1931	L1PA6_dup1931:L1:LINE	Down
chr5	43059214	43060683	1470	+	0	-3.04782	0	1	1	L1PA6_dup1933:L1:LINE	ESC_vs_Primed	NS	LINE	L1	L1PA6	L1PA6_dup1933	L1PA6_dup1933:L1:LINE	Down
chr1	111936384	111942517	6134	+	0	-2.48209	0	1	1	L1PA6_dup223:L1:LINE	ESC_vs_Primed	NS	LINE	L1	L1PA6	L1PA6_dup223	L1PA6_dup223:L1:LINE	Down
chr6	169580852	169582243	1392	+	0	-2.0737	0	1	1	L1PA6_dup2690:L1:LINE	ESC_vs_Primed	NS	LINE	L1	L1PA6	L1PA6_dup2690	L1PA6_dup2690:L1:LINE	Down
chr7	124971721	124974256	2536	+	0	-2.72557	0	1	1	L1PA6_dup2962:L1:LINE	ESC_vs_Primed	NS	LINE	L1	L1PA6	L1PA6_dup2962	L1PA6_dup2962:L1:LINE	Down
chr14	76386616	76388363	1748	-	0	-2.76506	0	1	1	L1PA6_dup5145:L1:LINE	ESC_vs_Primed	NS	LINE	L1	L1PA6	L1PA6_dup5145	L1PA6_dup5145:L1:LINE	Down
chr14	76388386	76390632	2247	-	0	-3.08611	0	1	1	L1PA6_dup5146:L1:LINE	ESC_vs_Primed	NS	LINE	L1	L1PA6	L1PA6_dup5146	L1PA6_dup5146:L1:LINE	Down
chr19	22076483	22077149	667	-	0	-3.31538	0	1	1	L1PA6_dup5627:L1:LINE	ESC_vs_Primed	NS	LINE	L1	L1PA6	L1PA6_dup5627	L1PA6_dup5627:L1:LINE	Down
chr19	22077459	22082896	5438	-	0	-1.907	0	1	1	L1PA6_dup5628:L1:LINE	ESC_vs_Primed	NS	LINE	L1	L1PA6	L1PA6_dup5628	L1PA6_dup5628:L1:LINE	Down
chr21	28804233	28809521	5289	-	0	-3.1505	0	1	1	L1PA6_dup5787:L1:LINE	ESC_vs_Primed	NS	LINE	L1	L1PA6	L1PA6_dup5787	L1PA6_dup5787:L1:LINE	Down
chr2	231390159	231396267	6109	+	0	-1.05061	0	1	1	L1PA6_dup910:L1:LINE	ESC_vs_Primed	NS	LINE	L1	L1PA6	L1PA6_dup910	L1PA6_dup910:L1:LINE	Down
chr2	78387996	78389459	1464	-	0	-3.6546	0	1	1	L1PA7_dup1194:L1:LINE	ESC_vs_Primed	NS	LINE	L1	L1PA7	L1PA7_dup1194	L1PA7_dup1194:L1:LINE	Down
chr20	33749902	33752848	2947	+	0	-2.85067	0	1	1	L1PA7_dup12624:L1:LINE	ESC_vs_Primed	NS	LINE	L1	L1PA7	L1PA7_dup12624	L1PA7_dup12624:L1:LINE	Down
chr2	224062573	224063809	1237	+	0	-3.2106	0	1	1	L1PA7_dup1868:L1:LINE	ESC_vs_Primed	NS	LINE	L1	L1PA7	L1PA7_dup1868	L1PA7_dup1868:L1:LINE	Down
chr1	85894703	85897033	2331	-	0	-2.12057	0	1	1	L1PA7_dup271:L1:LINE	ESC_vs_Primed	NS	LINE	L1	L1PA7	L1PA7_dup271	L1PA7_dup271:L1:LINE	Down
chr4	151192065	151198580	6516	+	0	-1.05921	0	1	1	L1PA7_dup3717:L1:LINE	ESC_vs_Primed	NS	LINE	L1	L1PA7	L1PA7_dup3717	L1PA7_dup3717:L1:LINE	Down
chr5	30098738	30099161	424	-	0	-1.984	0	1	1	L1PA7_dup4084:L1:LINE	ESC_vs_Primed	NS	LINE	L1	L1PA7	L1PA7_dup4084	L1PA7_dup4084:L1:LINE	Down
chr7	110575698	110577269	1572	+	0	-3.45164	0	1	1	L1PA7_dup6231:L1:LINE	ESC_vs_Primed	NS	LINE	L1	L1PA7	L1PA7_dup6231	L1PA7_dup6231:L1:LINE	Down
chr8	84879622	84881549	1928	+	0	-3.26926	0	1	1	L1PA7_dup6801:L1:LINE	ESC_vs_Primed	NS	LINE	L1	L1PA7	L1PA7_dup6801	L1PA7_dup6801:L1:LINE	Down
chr11	23753141	23759591	6451	+	0	-1.94355	0	1	1	L1PA7_dup9618:L1:LINE	ESC_vs_Primed	NS	LINE	L1	L1PA7	L1PA7_dup9618	L1PA7_dup9618:L1:LINE	Down
chr4	182925273	182927411	2139	-	0	-2.62015	0	1	1	L1PA8A_dup795:L1:LINE	ESC_vs_Primed	NS	LINE	L1	L1PA8A	L1PA8A_dup795	L1PA8A_dup795:L1:LINE	Down
chr7	107562158	107563411	1254	-	0	-3.09123	0	1	1	L1PA8_dup3719:L1:LINE	ESC_vs_Primed	NS	LINE	L1	L1PA8	L1PA8_dup3719	L1PA8_dup3719:L1:LINE	Down
chr9	5572094	5572737	644	+	0	-1.93062	0	1	1	L1PA8_dup4336:L1:LINE	ESC_vs_Primed	NS	LINE	L1	L1PA8	L1PA8_dup4336	L1PA8_dup4336:L1:LINE	Down
chr19	21729675	21731512	1838	-	0	-2.40051	0	1	1	L1PA8_dup7651:L1:LINE	ESC_vs_Primed	NS	LINE	L1	L1PA8	L1PA8_dup7651	L1PA8_dup7651:L1:LINE	Down
chr19	21734944	21736010	1067	-	0	-3.07911	0	1	1	L1PA8_dup7654:L1:LINE	ESC_vs_Primed	NS	LINE	L1	L1PA8	L1PA8_dup7654	L1PA8_dup7654:L1:LINE	Down
chr19	21736475	21737155	681	-	0	-3.04234	0	1	1	L1PA8_dup7655:L1:LINE	ESC_vs_Primed	NS	LINE	L1	L1PA8	L1PA8_dup7655	L1PA8_dup7655:L1:LINE	Down
chr14	63533549	63534786	1238	-	0	-3.4395	0	1	1	L1PB1_dup11353:L1:LINE	ESC_vs_Primed	NS	LINE	L1	L1PB1	L1PB1_dup11353	L1PB1_dup11353:L1:LINE	Down
chr14	63534840	63536764	1925	-	0	-3.05617	0	1	1	L1PB1_dup11354:L1:LINE	ESC_vs_Primed	NS	LINE	L1	L1PB1	L1PB1_dup11354	L1PB1_dup11354:L1:LINE	Down
chr14	63537074	63539270	2197	-	0	-3.18182	0	1	1	L1PB1_dup11355:L1:LINE	ESC_vs_Primed	NS	LINE	L1	L1PB1	L1PB1_dup11355	L1PB1_dup11355:L1:LINE	Down
chr3	75728776	75729576	801	-	0	-2.17229	0	1	1	L1PB1_dup2276:L1:LINE	ESC_vs_Primed	NS	LINE	L1	L1PB1	L1PB1_dup2276	L1PB1_dup2276:L1:LINE	Down
chr3	99167754	99168567	814	-	0	-1.37075	0	1	1	L1PB1_dup2367:L1:LINE	ESC_vs_Primed	NS	LINE	L1	L1PB1	L1PB1_dup2367	L1PB1_dup2367:L1:LINE	Down
chr4	188590979	188592343	1365	-	0	-3.02646	0	1	1	L1PB1_dup3873:L1:LINE	ESC_vs_Primed	NS	LINE	L1	L1PB1	L1PB1_dup3873	L1PB1_dup3873:L1:LINE	Down
chr4	188592347	188593896	1550	-	0	-3.52199	0	1	1	L1PB1_dup3874:L1:LINE	ESC_vs_Primed	NS	LINE	L1	L1PB1	L1PB1_dup3874	L1PB1_dup3874:L1:LINE	Down
chr1	166970033	166970655	623	+	0	-3.28086	0	1	1	L1PB1_dup498:L1:LINE	ESC_vs_Primed	NS	LINE	L1	L1PB1	L1PB1_dup498	L1PB1_dup498:L1:LINE	Down
chr1	24316771	24317253	483	-	0	-3.48851	0	1	1	L1PB1_dup56:L1:LINE	ESC_vs_Primed	NS	LINE	L1	L1PB1	L1PB1_dup56	L1PB1_dup56:L1:LINE	Down
chr7	26063174	26063819	646	-	0	-2.58218	0	1	1	L1PB1_dup5790:L1:LINE	ESC_vs_Primed	NS	LINE	L1	L1PB1	L1PB1_dup5790	L1PB1_dup5790:L1:LINE	Down
chr1	24318177	24318554	378	-	0	-3.55205	0	1	1	L1PB1_dup58:L1:LINE	ESC_vs_Primed	NS	LINE	L1	L1PB1	L1PB1_dup58	L1PB1_dup58:L1:LINE	Down
chr7	53830364	53831010	647	-	0	-2.14227	0	1	1	L1PB1_dup5916:L1:LINE	ESC_vs_Primed	NS	LINE	L1	L1PB1	L1PB1_dup5916	L1PB1_dup5916:L1:LINE	Down
chrX	71985930	71986235	306	+	0	-3.46777	0	1	1	L1PB1_dup8004:L1:LINE	ESC_vs_Primed	NS	LINE	L1	L1PB1	L1PB1_dup8004	L1PB1_dup8004:L1:LINE	Down
chrX	72172451	72174198	1748	-	0	-3.16386	0	1	1	L1PB1_dup8006:L1:LINE	ESC_vs_Primed	NS	LINE	L1	L1PB1	L1PB1_dup8006	L1PB1_dup8006:L1:LINE	Down
chrX	89002195	89003878	1684	-	0	-3.62244	0	1	1	L1PB1_dup8329:L1:LINE	ESC_vs_Primed	NS	LINE	L1	L1PB1	L1PB1_dup8329	L1PB1_dup8329:L1:LINE	Down
chr11	97904486	97905439	954	-	0	-3.22526	0	1	1	L1PB1_dup9910:L1:LINE	ESC_vs_Primed	NS	LINE	L1	L1PB1	L1PB1_dup9910	L1PB1_dup9910:L1:LINE	Down
chr19	55431532	55431588	57	-	0	-2.69265	0	1	1	L1PB2_dup2723:L1:LINE	ESC_vs_Primed	NS	LINE	L1	L1PB2	L1PB2_dup2723	L1PB2_dup2723:L1:LINE	Down
chr3	184955550	184958528	2979	-	0	-3.39218	0	1	1	L1PB4_dup1399:L1:LINE	ESC_vs_Primed	NS	LINE	L1	L1PB4	L1PB4_dup1399	L1PB4_dup1399:L1:LINE	Down
chr4	132899725	132900498	774	+	0	-3.48039	0	1	1	L1PB4_dup1896:L1:LINE	ESC_vs_Primed	NS	LINE	L1	L1PB4	L1PB4_dup1896	L1PB4_dup1896:L1:LINE	Down
chr5	153802446	153804086	1641	+	0	-2.6493	0	1	1	L1PB4_dup2486:L1:LINE	ESC_vs_Primed	NS	LINE	L1	L1PB4	L1PB4_dup2486	L1PB4_dup2486:L1:LINE	Down
chr18	71036380	71038720	2341	+	0	-3.14605	0	1	1	L1PBa_dup2062:L1:LINE	ESC_vs_Primed	NS	LINE	L1	L1PBa	L1PBa_dup2062	L1PBa_dup2062:L1:LINE	Down
chr2	231407806	231409208	1403	+	0	-1.69897	0	1	1	L1PREC2_dup1083:L1:LINE	ESC_vs_Primed	NS	LINE	L1	L1PREC2	L1PREC2_dup1083	L1PREC2_dup1083:L1:LINE	Down
chr2	231409494	231410269	776	+	0	-0.0432898	0	1	1	L1PREC2_dup1084:L1:LINE	ESC_vs_Primed	NS	LINE	L1	L1PREC2	L1PREC2_dup1084	L1PREC2_dup1084:L1:LINE	Down
chr3	75730367	75732639	2273	-	0	-2.45855	0	1	1	L1PREC2_dup1303:L1:LINE	ESC_vs_Primed	NS	LINE	L1	L1PREC2	L1PREC2_dup1303	L1PREC2_dup1303:L1:LINE	Down
chr1	92482064	92482199	136	+	0	-3.40781	0	1	1	L2_dup2143:L2:LINE	ESC_vs_Primed	NS	LINE	L2	L2	L2_dup2143	L2_dup2143:L2:LINE	Down
chr1	92482372	92482906	535	+	0	-1.8644	0	1	1	L2_dup2144:L2:LINE	ESC_vs_Primed	NS	LINE	L2	L2	L2_dup2144	L2_dup2144:L2:LINE	Down
chr1	92483218	92483704	487	+	0	-1.6644	0	1	1	L2_dup2145:L2:LINE	ESC_vs_Primed	NS	LINE	L2	L2	L2_dup2145	L2_dup2145:L2:LINE	Down
chr10	28395711	28395836	126	+	0	-3.07559	0	1	1	L2_dup36248:L2:LINE	ESC_vs_Primed	NS	LINE	L2	L2	L2_dup36248	L2_dup36248:L2:LINE	Down
chr10	33185642	33185867	226	-	0	-2.87522	0	1	1	L2_dup36366:L2:LINE	ESC_vs_Primed	NS	LINE	L2	L2	L2_dup36366	L2_dup36366:L2:LINE	Down
chr11	66346889	66347257	369	+	0	-2.66876	0	1	1	L2_dup39179:L2:LINE	ESC_vs_Primed	NS	LINE	L2	L2	L2_dup39179	L2_dup39179:L2:LINE	Down
chr19	22143432	22143520	89	-	0	-3.02631	0	1	1	L2_dup52989:L2:LINE	ESC_vs_Primed	NS	LINE	L2	L2	L2_dup52989	L2_dup52989:L2:LINE	Down
chr22	29885445	29885480	36	-	0	-2.35389	0	1	1	L2_dup55600:L2:LINE	ESC_vs_Primed	NS	LINE	L2	L2	L2_dup55600	L2_dup55600:L2:LINE	Down
chr11	86526233	86526472	240	+	0	-3.23517	0	1	1	L2a_dup115520:L2:LINE	ESC_vs_Primed	NS	LINE	L2	L2a	L2a_dup115520	L2a_dup115520:L2:LINE	Down
chr14	51374287	51374362	76	+	0	-3.30997	0	1	1	L2a_dup135354:L2:LINE	ESC_vs_Primed	NS	LINE	L2	L2a	L2a_dup135354	L2a_dup135354:L2:LINE	Down
chr14	53395656	53396686	1031	+	0	-2.7477	0	1	1	L2a_dup135474:L2:LINE	ESC_vs_Primed	NS	LINE	L2	L2a	L2a_dup135474	L2a_dup135474:L2:LINE	Down
chr15	20587061	20587188	128	-	0	-3.17469	0	1	1	L2a_dup138817:L2:LINE	ESC_vs_Primed	NS	LINE	L2	L2a	L2a_dup138817	L2a_dup138817:L2:LINE	Down
chr16	8333645	8333748	104	+	0	-3.53014	0	1	1	L2a_dup143225:L2:LINE	ESC_vs_Primed	NS	LINE	L2	L2a	L2a_dup143225	L2a_dup143225:L2:LINE	Down
chr16	83650467	83650610	144	+	0	-2.47503	0	1	1	L2a_dup147906:L2:LINE	ESC_vs_Primed	NS	LINE	L2	L2a	L2a_dup147906	L2a_dup147906:L2:LINE	Down
chr2	3101782	3101967	186	-	0	-3.18046	0	1	1	L2a_dup16371:L2:LINE	ESC_vs_Primed	NS	LINE	L2	L2a	L2a_dup16371	L2a_dup16371:L2:LINE	Down
chr2	76925905	76926152	248	+	0	-3.28272	0	1	1	L2a_dup20406:L2:LINE	ESC_vs_Primed	NS	LINE	L2	L2a	L2a_dup20406	L2a_dup20406:L2:LINE	Down
chr4	81218674	81219822	1149	+	0	-0.430393	0	1	1	L2a_dup45906:L2:LINE	ESC_vs_Primed	NS	LINE	L2	L2a	L2a_dup45906	L2a_dup45906:L2:LINE	Down
chr7	84509684	84509703	20	-	0	-3.20398	0	1	1	L2a_dup76511:L2:LINE	ESC_vs_Primed	NS	LINE	L2	L2a	L2a_dup76511	L2a_dup76511:L2:LINE	Down
chr1	120911477	120912061	585	+	0	-2.8805	0	1	1	L2a_dup9611:L2:LINE	ESC_vs_Primed	NS	LINE	L2	L2a	L2a_dup9611	L2a_dup9611:L2:LINE	Down
chr1	149393154	149393747	594	-	0	-2.88471	0	1	1	L2a_dup9841:L2:LINE	ESC_vs_Primed	NS	LINE	L2	L2a	L2a_dup9841	L2a_dup9841:L2:LINE	Down
chr3	11245850	11246290	441	-	0	-1.40688	0	1	1	L2b_dup17769:L2:LINE	ESC_vs_Primed	NS	LINE	L2	L2b	L2b_dup17769	L2b_dup17769:L2:LINE	Down
chr4	48363168	48363615	448	-	0	-3.36188	0	1	1	L2b_dup25855:L2:LINE	ESC_vs_Primed	NS	LINE	L2	L2b	L2b_dup25855	L2b_dup25855:L2:LINE	Down
chr5	121829622	121829883	262	+	0	-2.71297	0	1	1	L2b_dup31952:L2:LINE	ESC_vs_Primed	NS	LINE	L2	L2b	L2b_dup31952	L2b_dup31952:L2:LINE	Down
chr6	3903032	3903090	59	-	0	-2.67318	0	1	1	L2b_dup34992:L2:LINE	ESC_vs_Primed	NS	LINE	L2	L2b	L2b_dup34992	L2b_dup34992:L2:LINE	Down
chr8	42571507	42571553	47	-	0	-3.49257	0	1	1	L2b_dup44801:L2:LINE	ESC_vs_Primed	NS	LINE	L2	L2b	L2b_dup44801	L2b_dup44801:L2:LINE	Down
chr8	116857988	116859196	1209	+	0	-3.28663	0	1	1	L2b_dup46820:L2:LINE	ESC_vs_Primed	NS	LINE	L2	L2b	L2b_dup46820	L2b_dup46820:L2:LINE	Down
chr11	111432736	111432854	119	+	0	-3.26236	0	1	1	L2b_dup65758:L2:LINE	ESC_vs_Primed	NS	LINE	L2	L2b	L2b_dup65758	L2b_dup65758:L2:LINE	Down
chr11	114177915	114178848	934	+	0	-3.38976	0	1	1	L2b_dup65900:L2:LINE	ESC_vs_Primed	NS	LINE	L2	L2b	L2b_dup65900	L2b_dup65900:L2:LINE	Down
chr14	53333160	53333818	659	+	0	-3.30828	0	1	1	L2b_dup75251:L2:LINE	ESC_vs_Primed	NS	LINE	L2	L2b	L2b_dup75251	L2b_dup75251:L2:LINE	Down
chr15	25911986	25912225	240	-	0	-2.71712	0	1	1	L2b_dup77475:L2:LINE	ESC_vs_Primed	NS	LINE	L2	L2b	L2b_dup77475	L2b_dup77475:L2:LINE	Down
chr16	2904314	2904367	54	+	0	-3.54794	0	1	1	L2b_dup80306:L2:LINE	ESC_vs_Primed	NS	LINE	L2	L2b	L2b_dup80306	L2b_dup80306:L2:LINE	Down
chr19	41814021	41814221	201	-	0	-2.38139	0	1	1	L2b_dup90655:L2:LINE	ESC_vs_Primed	NS	LINE	L2	L2b	L2b_dup90655	L2b_dup90655:L2:LINE	Down
chr14	76038207	76038473	267	-	0	-3.31543	0	1	1	L2c_dup115889:L2:LINE	ESC_vs_Primed	NS	LINE	L2	L2c	L2c_dup115889	L2c_dup115889:L2:LINE	Down
chr20	35758820	35759102	283	+	0	-3.46375	0	1	1	L2c_dup135074:L2:LINE	ESC_vs_Primed	NS	LINE	L2	L2c	L2c_dup135074	L2c_dup135074:L2:LINE	Down
chr2	208635622	208635665	44	+	0	-3.12247	0	1	1	L2c_dup25104:L2:LINE	ESC_vs_Primed	NS	LINE	L2	L2c	L2c_dup25104	L2c_dup25104:L2:LINE	Down
chr4	66464243	66464664	422	-	0	-2.68216	0	1	1	L2c_dup39300:L2:LINE	ESC_vs_Primed	NS	LINE	L2	L2c	L2c_dup39300	L2c_dup39300:L2:LINE	Down
chr6	4344308	4344552	245	-	0	-1.12607	0	1	1	L2c_dup52438:L2:LINE	ESC_vs_Primed	NS	LINE	L2	L2c	L2c_dup52438	L2c_dup52438:L2:LINE	Down
chr8	32631331	32631423	93	+	0	-2.71313	0	1	1	L2c_dup68013:L2:LINE	ESC_vs_Primed	NS	LINE	L2	L2c	L2c_dup68013	L2c_dup68013:L2:LINE	Down
chr9	124060437	124060692	256	+	0	-3.49648	0	1	1	L2c_dup79413:L2:LINE	ESC_vs_Primed	NS	LINE	L2	L2c	L2c_dup79413	L2c_dup79413:L2:LINE	Down
chrX	71951728	71951792	65	+	0	-3.4476	0	1	1	L2c_dup83133:L2:LINE	ESC_vs_Primed	NS	LINE	L2	L2c	L2c_dup83133	L2c_dup83133:L2:LINE	Down
chrX	129198096	129198130	35	-	0	-2.94402	0	1	1	L2c_dup85670:L2:LINE	ESC_vs_Primed	NS	LINE	L2	L2c	L2c_dup85670	L2c_dup85670:L2:LINE	Down
chr5	153599947	153600350	404	+	0	-2.90048	0	1	1	L3_dup16114:CR1:LINE	ESC_vs_Primed	NS	LINE	CR1	L3	L3_dup16114	L3_dup16114:CR1:LINE	Down
chr10	96034913	96035310	398	-	0	-3.06289	0	1	1	L3_dup29669:CR1:LINE	ESC_vs_Primed	NS	LINE	CR1	L3	L3_dup29669	L3_dup29669:CR1:LINE	Down
chr15	33027211	33027430	220	+	0	-1.48446	0	1	1	L3_dup37834:CR1:LINE	ESC_vs_Primed	NS	LINE	CR1	L3	L3_dup37834	L3_dup37834:CR1:LINE	Down
chr18	3358114	3358549	436	-	0	-3.49662	0	1	1	L3_dup41456:CR1:LINE	ESC_vs_Primed	NS	LINE	CR1	L3	L3_dup41456	L3_dup41456:CR1:LINE	Down
chr3	64447927	64448086	160	-	0	-2.42266	0	1	1	L3_dup9189:CR1:LINE	ESC_vs_Primed	NS	LINE	CR1	L3	L3_dup9189	L3_dup9189:CR1:LINE	Down
chr15	48756051	48756130	80	+	0	-3.23625	0	1	1	L4_dup14386:RTE:LINE	ESC_vs_Primed	NS	LINE	RTE	L4	L4_dup14386	L4_dup14386:RTE:LINE	Down
chr18	71017343	71017620	278	+	0	-2.38197	0	1	1	L4_dup15872:RTE:LINE	ESC_vs_Primed	NS	LINE	RTE	L4	L4_dup15872	L4_dup15872:RTE:LINE	Down
chr5	21032660	21033077	418	-	0	-1.72874	0	1	1	LOR1b_dup356:ERV1:LTR	ESC_vs_Primed	NS	LTR	ERV1	LOR1b	LOR1b_dup356	LOR1b_dup356:ERV1:LTR	Down
chr6	3899462	3899565	104	-	0	-3.12546	0	1	1	LTR12B_dup56:ERV1:LTR	ESC_vs_Primed	NS	LTR	ERV1	LTR12B	LTR12B_dup56	LTR12B_dup56:ERV1:LTR	Down
chr1	187041733	187042105	373	-	0	-2.26341	0	1	1	LTR12C_dup120:ERV1:LTR	ESC_vs_Primed	NS	LTR	ERV1	LTR12C	LTR12C_dup120	LTR12C_dup120:ERV1:LTR	Down
chr1	187042106	187043513	1408	-	0	-2.67976	0	1	1	LTR12C_dup121:ERV1:LTR	ESC_vs_Primed	NS	LTR	ERV1	LTR12C	LTR12C_dup121	LTR12C_dup121:ERV1:LTR	Down
chr6	113009716	113011156	1441	-	0	0.855449	0	1	1	LTR12C_dup1223:ERV1:LTR	ESC_vs_Primed	NS	LTR	ERV1	LTR12C	LTR12C_dup1223	LTR12C_dup1223:ERV1:LTR	Down
chr1	195691101	195692583	1483	-	0	-2.49033	0	1	1	LTR12C_dup143:ERV1:LTR	ESC_vs_Primed	NS	LTR	ERV1	LTR12C	LTR12C_dup143	LTR12C_dup143:ERV1:LTR	Down
chr8	80288622	80290022	1401	-	0	-2.07664	0	1	1	LTR12C_dup1495:ERV1:LTR	ESC_vs_Primed	NS	LTR	ERV1	LTR12C	LTR12C_dup1495	LTR12C_dup1495:ERV1:LTR	Down
chr2	27037157	27038455	1299	+	0	-2.98394	0	1	1	LTR12C_dup203:ERV1:LTR	ESC_vs_Primed	NS	LTR	ERV1	LTR12C	LTR12C_dup203	LTR12C_dup203:ERV1:LTR	Down
chr13	81913927	81915470	1544	-	0	-3.13474	0	1	1	LTR12C_dup2244:ERV1:LTR	ESC_vs_Primed	NS	LTR	ERV1	LTR12C	LTR12C_dup2244	LTR12C_dup2244:ERV1:LTR	Down
chr17	65290694	65292254	1561	+	0	-2.45	0	1	1	LTR12C_dup2480:ERV1:LTR	ESC_vs_Primed	NS	LTR	ERV1	LTR12C	LTR12C_dup2480	LTR12C_dup2480:ERV1:LTR	Down
chr18	53332394	53332823	430	+	0	-2.74062	0	1	1	LTR12C_dup2543:ERV1:LTR	ESC_vs_Primed	NS	LTR	ERV1	LTR12C	LTR12C_dup2543	LTR12C_dup2543:ERV1:LTR	Down
chr20	46687344	46688824	1481	+	0	-3.17904	0	1	1	LTR12C_dup2617:ERV1:LTR	ESC_vs_Primed	NS	LTR	ERV1	LTR12C	LTR12C_dup2617	LTR12C_dup2617:ERV1:LTR	Down
chr2	140167729	140168937	1209	+	0	-2.23357	0	1	1	LTR12C_dup285:ERV1:LTR	ESC_vs_Primed	NS	LTR	ERV1	LTR12C	LTR12C_dup285	LTR12C_dup285:ERV1:LTR	Down
chr3	85553175	85554389	1215	-	0	-3.10836	0	1	1	LTR12C_dup470:ERV1:LTR	ESC_vs_Primed	NS	LTR	ERV1	LTR12C	LTR12C_dup470	LTR12C_dup470:ERV1:LTR	Down
chr3	115510776	115511211	436	+	0	-3.10296	0	1	1	LTR12C_dup488:ERV1:LTR	ESC_vs_Primed	NS	LTR	ERV1	LTR12C	LTR12C_dup488	LTR12C_dup488:ERV1:LTR	Down
chr4	67426134	67427763	1630	-	0	-1.82751	0	1	1	LTR12C_dup693:ERV1:LTR	ESC_vs_Primed	NS	LTR	ERV1	LTR12C	LTR12C_dup693	LTR12C_dup693:ERV1:LTR	Down
chr4	81223810	81225199	1390	+	0	-1.03307	0	1	1	LTR12C_dup714:ERV1:LTR	ESC_vs_Primed	NS	LTR	ERV1	LTR12C	LTR12C_dup714	LTR12C_dup714:ERV1:LTR	Down
chr21	32459966	32461077	1112	-	0	-2.7754	0	1	1	LTR12D_dup475:ERV1:LTR	ESC_vs_Primed	NS	LTR	ERV1	LTR12D	LTR12D_dup475	LTR12D_dup475:ERV1:LTR	Down
chr4	161588490	161589197	708	+	0	-1.90834	0	1	1	LTR12__dup150:ERV1:LTR	ESC_vs_Primed	NS	LTR	ERV1	LTR12_	LTR12__dup150	LTR12__dup150:ERV1:LTR	Down
chr4	63927464	63928243	780	+	0	-2.13522	0	1	1	LTR12_dup190:ERV1:LTR	ESC_vs_Primed	NS	LTR	ERV1	LTR12	LTR12_dup190	LTR12_dup190:ERV1:LTR	Down
chr1	195690620	195691100	481	-	0	-3.6183	0	1	1	LTR14C_dup2:ERVK:LTR	ESC_vs_Primed	NS	LTR	ERVK	LTR14C	LTR14C_dup2	LTR14C_dup2:ERVK:LTR	Down
chr17	37491172	37491656	485	+	0	-3.16911	0	1	1	LTR15_dup223:ERV1:LTR	ESC_vs_Primed	NS	LTR	ERV1	LTR15	LTR15_dup223	LTR15_dup223:ERV1:LTR	Down
chr1	225903722	225904150	429	+	0	-1.81783	0	1	1	LTR16A_dup436:ERVL:LTR	ESC_vs_Primed	NS	LTR	ERVL	LTR16A	LTR16A_dup436	LTR16A_dup436:ERVL:LTR	Down
chr11	95111923	95112345	423	+	0	-3.23684	0	1	1	LTR16A_dup4994:ERVL:LTR	ESC_vs_Primed	NS	LTR	ERVL	LTR16A	LTR16A_dup4994	LTR16A_dup4994:ERVL:LTR	Down
chr11	121903780	121904175	396	-	0	-1.22239	0	1	1	LTR16A_dup5056:ERVL:LTR	ESC_vs_Primed	NS	LTR	ERVL	LTR16A	LTR16A_dup5056	LTR16A_dup5056:ERVL:LTR	Down
chr2	57432600	57432988	389	+	0	-3.20977	0	1	1	LTR16A_dup640:ERVL:LTR	ESC_vs_Primed	NS	LTR	ERVL	LTR16A	LTR16A_dup640	LTR16A_dup640:ERVL:LTR	Down
chr8	69901591	69901817	227	+	0	-2.57599	0	1	1	LTR16B1_dup620:ERVL:LTR	ESC_vs_Primed	NS	LTR	ERVL	LTR16B1	LTR16B1_dup620	LTR16B1_dup620:ERVL:LTR	Down
chr7	139203776	139203879	104	-	0	-2.51069	0	1	1	LTR16C_dup2636:ERVL:LTR	ESC_vs_Primed	NS	LTR	ERVL	LTR16C	LTR16C_dup2636	LTR16C_dup2636:ERVL:LTR	Down
chr3	23911923	23912069	147	-	0	-3.48851	0	1	1	LTR16C_dup869:ERVL:LTR	ESC_vs_Primed	NS	LTR	ERVL	LTR16C	LTR16C_dup869	LTR16C_dup869:ERVL:LTR	Down
chr20	10364600	10364667	68	-	0	-3.28086	0	1	1	LTR16D2_dup255:ERVL:LTR	ESC_vs_Primed	NS	LTR	ERVL	LTR16D2	LTR16D2_dup255	LTR16D2_dup255:ERVL:LTR	Down
chr16	8027826	8028213	388	-	0	-2.47077	0	1	1	LTR16E1_dup1965:ERVL:LTR	ESC_vs_Primed	NS	LTR	ERVL	LTR16E1	LTR16E1_dup1965	LTR16E1_dup1965:ERVL:LTR	Down
chr1	68857809	68858472	664	-	0	-3.16911	0	1	1	LTR17_dup14:ERV1:LTR	ESC_vs_Primed	NS	LTR	ERV1	LTR17	LTR17_dup14	LTR17_dup14:ERV1:LTR	Down
chr7	95987661	95988433	773	-	0	-3.56024	0	1	1	LTR17_dup404:ERV1:LTR	ESC_vs_Primed	NS	LTR	ERV1	LTR17	LTR17_dup404	LTR17_dup404:ERV1:LTR	Down
chr1	229089264	229090044	781	+	0	-2.8192	0	1	1	LTR17_dup41:ERV1:LTR	ESC_vs_Primed	NS	LTR	ERV1	LTR17	LTR17_dup41	LTR17_dup41:ERV1:LTR	Down
chr13	69795758	69796549	792	+	0	-2.22145	0	1	1	LTR17_dup702:ERV1:LTR	ESC_vs_Primed	NS	LTR	ERV1	LTR17	LTR17_dup702	LTR17_dup702:ERV1:LTR	Down
chr15	51947470	51948238	769	-	0	-3.49257	0	1	1	LTR17_dup745:ERV1:LTR	ESC_vs_Primed	NS	LTR	ERV1	LTR17	LTR17_dup745	LTR17_dup745:ERV1:LTR	Down
chr17	53088886	53089201	316	-	0	-1.81837	0	1	1	LTR17_dup770:ERV1:LTR	ESC_vs_Primed	NS	LTR	ERV1	LTR17	LTR17_dup770	LTR17_dup770:ERV1:LTR	Down
chr17	53095357	53095859	503	-	0	-1.87989	0	1	1	LTR17_dup771:ERV1:LTR	ESC_vs_Primed	NS	LTR	ERV1	LTR17	LTR17_dup771	LTR17_dup771:ERV1:LTR	Down
chr19	6578823	6579220	398	-	0	-2.47501	0	1	1	LTR19A_dup395:ERV1:LTR	ESC_vs_Primed	NS	LTR	ERV1	LTR19A	LTR19A_dup395	LTR19A_dup395:ERV1:LTR	Down
chr8	80272092	80272847	756	-	0	-3.13457	0	1	1	LTR1B_dup636:ERV1:LTR	ESC_vs_Primed	NS	LTR	ERV1	LTR1B	LTR1B_dup636	LTR1B_dup636:ERV1:LTR	Down
chr11	107787145	107787939	795	+	0	-1.43092	0	1	1	LTR1_dup1043:ERV1:LTR	ESC_vs_Primed	NS	LTR	ERV1	LTR1	LTR1_dup1043	LTR1_dup1043:ERV1:LTR	Down
chr15	86427582	86427914	333	+	0	-3.11588	0	1	1	LTR32_dup1080:ERVL:LTR	ESC_vs_Primed	NS	LTR	ERVL	LTR32	LTR32_dup1080	LTR32_dup1080:ERVL:LTR	Down
chr6	21355609	21356036	428	-	0	-3.13097	0	1	1	LTR32_dup485:ERVL:LTR	ESC_vs_Primed	NS	LTR	ERVL	LTR32	LTR32_dup485	LTR32_dup485:ERVL:LTR	Down
chr2	81095685	81096145	461	-	0	-2.03995	0	1	1	LTR33A_dup204:ERVL:LTR	ESC_vs_Primed	NS	LTR	ERVL	LTR33A	LTR33A_dup204	LTR33A_dup204:ERVL:LTR	Down
chr1	58498709	58499172	464	+	0	-3.19638	0	1	1	LTR33_dup217:ERVL:LTR	ESC_vs_Primed	NS	LTR	ERVL	LTR33	LTR33_dup217	LTR33_dup217:ERVL:LTR	Down
chr9	5574914	5575285	372	+	0	-1.85235	0	1	1	LTR33_dup4923:ERVL:LTR	ESC_vs_Primed	NS	LTR	ERVL	LTR33	LTR33_dup4923	LTR33_dup4923:ERVL:LTR	Down
chr1	146950006	146950508	503	-	0	-1.30988	0	1	1	LTR3B__dup11:ERVK:LTR	ESC_vs_Primed	NS	LTR	ERVK	LTR3B_	LTR3B__dup11	LTR3B__dup11:ERVK:LTR	Down
chr4	170496383	170497063	681	+	0	-1.08978	0	1	1	LTR41_dup567:ERVL:LTR	ESC_vs_Primed	NS	LTR	ERVL	LTR41	LTR41_dup567	LTR41_dup567:ERVL:LTR	Down
chr11	107786228	107786667	440	+	0	-3.08956	0	1	1	LTR45B_dup299:ERV1:LTR	ESC_vs_Primed	NS	LTR	ERV1	LTR45B	LTR45B_dup299	LTR45B_dup299:ERV1:LTR	Down
chr12	31803766	31804179	414	-	0	-3.02964	0	1	1	LTR47A_dup582:ERVL:LTR	ESC_vs_Primed	NS	LTR	ERVL	LTR47A	LTR47A_dup582	LTR47A_dup582:ERVL:LTR	Down
chr5	43084249	43084772	524	-	0	-2.43289	0	1	1	LTR49-int_dup626:ERV1:LTR	ESC_vs_Primed	NS	LTR	ERV1	LTR49-int	LTR49-int_dup626	LTR49-int_dup626:ERV1:LTR	Down
chr11	97908777	97909174	398	-	0	-2.60898	0	1	1	LTR52_dup746:ERVL:LTR	ESC_vs_Primed	NS	LTR	ERVL	LTR52	LTR52_dup746	LTR52_dup746:ERVL:LTR	Down
chr15	33028973	33029241	269	+	0	-2.10074	0	1	1	LTR52_dup921:ERVL:LTR	ESC_vs_Primed	NS	LTR	ERVL	LTR52	LTR52_dup921	LTR52_dup921:ERVL:LTR	Down
chr1	50859391	50859890	500	+	0	-2.47355	0	1	1	LTR54_dup18:ERV1:LTR	ESC_vs_Primed	NS	LTR	ERV1	LTR54	LTR54_dup18	LTR54_dup18:ERV1:LTR	Down
chr5	43058237	43059213	977	+	0	-3.07604	0	1	1	LTR5B_dup104:ERVK:LTR	ESC_vs_Primed	NS	LTR	ERVK	LTR5B	LTR5B_dup104	LTR5B_dup104:ERVK:LTR	Down
chr3	9889346	9890328	983	-	0	0.0155076	0	1	1	LTR5_Hs_dup109:ERVK:LTR	ESC_vs_Primed	NS	LTR	ERVK	LTR5_Hs	LTR5_Hs_dup109	LTR5_Hs_dup109:ERVK:LTR	Down
chr3	9895319	9896236	918	-	0	-2.80364	0	1	1	LTR5_Hs_dup110:ERVK:LTR	ESC_vs_Primed	NS	LTR	ERVK	LTR5_Hs	LTR5_Hs_dup110	LTR5_Hs_dup110:ERVK:LTR	Down
chr8	48087656	48088615	960	-	0	-0.598577	0	1	1	LTR5_Hs_dup291:ERVK:LTR	ESC_vs_Primed	NS	LTR	ERVK	LTR5_Hs	LTR5_Hs_dup291	LTR5_Hs_dup291:ERVK:LTR	Down
chr13	54840942	54841901	960	-	0	-3.29647	0	1	1	LTR5_Hs_dup462:ERVK:LTR	ESC_vs_Primed	NS	LTR	ERVK	LTR5_Hs	LTR5_Hs_dup462	LTR5_Hs_dup462:ERVK:LTR	Down
chr19	22757824	22758699	876	+	0	-1.90881	0	1	1	LTR5_Hs_dup539:ERVK:LTR	ESC_vs_Primed	NS	LTR	ERVK	LTR5_Hs	LTR5_Hs_dup539	LTR5_Hs_dup539:ERVK:LTR	Down
chr20	25214474	25215438	965	-	0	-3.48039	0	1	1	LTR5_Hs_dup589:ERVK:LTR	ESC_vs_Primed	NS	LTR	ERVK	LTR5_Hs	LTR5_Hs_dup589	LTR5_Hs_dup589:ERVK:LTR	Down
chr21	45702743	45703660	918	-	0	-2.93603	0	1	1	LTR5_Hs_dup602:ERVK:LTR	ESC_vs_Primed	NS	LTR	ERVK	LTR5_Hs	LTR5_Hs_dup602	LTR5_Hs_dup602:ERVK:LTR	Down
chr2	3108253	3109195	943	-	0	-3.14228	0	1	1	LTR5_Hs_dup70:ERVK:LTR	ESC_vs_Primed	NS	LTR	ERVK	LTR5_Hs	LTR5_Hs_dup70	LTR5_Hs_dup70:ERVK:LTR	Down
chr2	202003725	202004690	966	+	0	-2.44477	0	1	1	LTR5_Hs_dup98:ERVK:LTR	ESC_vs_Primed	NS	LTR	ERVK	LTR5_Hs	LTR5_Hs_dup98	LTR5_Hs_dup98:ERVK:LTR	Down
chr6	161310765	161311393	629	+	0	0.52807	0	1	1	LTR62_dup92:ERVL:LTR	ESC_vs_Primed	NS	LTR	ERVL	LTR62	LTR62_dup92	LTR62_dup92:ERVL:LTR	Down
chr6	161311954	161312014	61	+	0	-1.55063	0	1	1	LTR62_dup93:ERVL:LTR	ESC_vs_Primed	NS	LTR	ERVL	LTR62	LTR62_dup93	LTR62_dup93:ERVL:LTR	Down
chr20	25227679	25228208	530	-	0	-2.52641	0	1	1	LTR65_dup442:ERV1:LTR	ESC_vs_Primed	NS	LTR	ERV1	LTR65	LTR65_dup442	LTR65_dup442:ERV1:LTR	Down
chr10	14429837	14430428	592	+	0	-2.05664	0	1	1	LTR66_dup192:ERVL:LTR	ESC_vs_Primed	NS	LTR	ERVL	LTR66	LTR66_dup192	LTR66_dup192:ERVL:LTR	Down
chr11	66173269	66173834	566	+	0	-3.26926	0	1	1	LTR67B_dup2619:ERVL:LTR	ESC_vs_Primed	NS	LTR	ERVL	LTR67B	LTR67B_dup2619	LTR67B_dup2619:ERVL:LTR	Down
chr19	22384404	22385698	1295	-	0	-2.74313	0	1	1	LTR70_dup111:ERV1:LTR	ESC_vs_Primed	NS	LTR	ERV1	LTR70	LTR70_dup111	LTR70_dup111:ERV1:LTR	Down
chr11	95069078	95069602	525	+	0	-3.03445	0	1	1	LTR72_dup90:ERV1:LTR	ESC_vs_Primed	NS	LTR	ERV1	LTR72	LTR72_dup90	LTR72_dup90:ERV1:LTR	Down
chr19	16992530	16993201	672	+	0	-3.24113	0	1	1	LTR76_dup167:ERV1:LTR	ESC_vs_Primed	NS	LTR	ERV1	LTR76	LTR76_dup167	LTR76_dup167:ERV1:LTR	Down
chr5	121779067	121779952	886	-	0	-2.69653	0	1	1	LTR78B_dup1296:ERV1:LTR	ESC_vs_Primed	NS	LTR	ERV1	LTR78B	LTR78B_dup1296	LTR78B_dup1296:ERV1:LTR	Down
chr1	64807346	64807848	503	-	0	-3.30399	0	1	1	LTR78_dup86:ERV1:LTR	ESC_vs_Primed	NS	LTR	ERV1	LTR78	LTR78_dup86	LTR78_dup86:ERV1:LTR	Down
chr4	25311443	25311871	429	-	0	-3.50067	0	1	1	LTR7B_dup222:ERV1:LTR	ESC_vs_Primed	NS	LTR	ERV1	LTR7B	LTR7B_dup222	LTR7B_dup222:ERV1:LTR	Down
chr4	164014322	164014754	433	+	0	-2.30673	0	1	1	LTR7B_dup258:ERV1:LTR	ESC_vs_Primed	NS	LTR	ERV1	LTR7B	LTR7B_dup258	LTR7B_dup258:ERV1:LTR	Down
chr7	29831744	29832141	398	+	0	-2.46587	0	1	1	LTR7B_dup357:ERV1:LTR	ESC_vs_Primed	NS	LTR	ERV1	LTR7B	LTR7B_dup357	LTR7B_dup357:ERV1:LTR	Down
chr8	105303908	105304321	414	+	0	-2.34678	0	1	1	LTR7B_dup392:ERV1:LTR	ESC_vs_Primed	NS	LTR	ERV1	LTR7B	LTR7B_dup392	LTR7B_dup392:ERV1:LTR	Down
chrX	109072272	109072731	460	+	0	-1.68435	0	1	1	LTR7B_dup477:ERV1:LTR	ESC_vs_Primed	NS	LTR	ERV1	LTR7B	LTR7B_dup477	LTR7B_dup477:ERV1:LTR	Down
chr11	64251313	64251773	461	-	0	-2.89845	0	1	1	LTR7B_dup558:ERV1:LTR	ESC_vs_Primed	NS	LTR	ERV1	LTR7B	LTR7B_dup558	LTR7B_dup558:ERV1:LTR	Down
chr14	47018412	47018871	460	+	0	-1.91148	0	1	1	LTR7B_dup627:ERV1:LTR	ESC_vs_Primed	NS	LTR	ERV1	LTR7B	LTR7B_dup627	LTR7B_dup627:ERV1:LTR	Down
chr14	76046841	76047271	431	-	0	-3.53014	0	1	1	LTR7B_dup636:ERV1:LTR	ESC_vs_Primed	NS	LTR	ERV1	LTR7B	LTR7B_dup636	LTR7B_dup636:ERV1:LTR	Down
chr14	78067486	78067918	433	+	0	-3.20876	0	1	1	LTR7B_dup638:ERV1:LTR	ESC_vs_Primed	NS	LTR	ERV1	LTR7B	LTR7B_dup638	LTR7B_dup638:ERV1:LTR	Down
chr17	73253936	73254362	427	+	0	-3.04563	0	1	1	LTR7B_dup730:ERV1:LTR	ESC_vs_Primed	NS	LTR	ERV1	LTR7B	LTR7B_dup730	LTR7B_dup730:ERV1:LTR	Down
chr19	36755695	36756122	428	-	0	-1.16729	0	1	1	LTR7B_dup775:ERV1:LTR	ESC_vs_Primed	NS	LTR	ERV1	LTR7B	LTR7B_dup775	LTR7B_dup775:ERV1:LTR	Down
chr19	47558239	47558666	428	-	0	0.249009	0	1	1	LTR7B_dup783:ERV1:LTR	ESC_vs_Primed	NS	LTR	ERV1	LTR7B	LTR7B_dup783	LTR7B_dup783:ERV1:LTR	Down
chr20	19736992	19737420	429	-	0	-1.85155	0	1	1	LTR7B_dup800:ERV1:LTR	ESC_vs_Primed	NS	LTR	ERV1	LTR7B	LTR7B_dup800	LTR7B_dup800:ERV1:LTR	Down
chr20	21041006	21041434	429	-	0	-2.78511	0	1	1	LTR7B_dup801:ERV1:LTR	ESC_vs_Primed	NS	LTR	ERV1	LTR7B	LTR7B_dup801	LTR7B_dup801:ERV1:LTR	Down
chr20	43304949	43305415	467	+	0	-2.48475	0	1	1	LTR7B_dup806:ERV1:LTR	ESC_vs_Primed	NS	LTR	ERV1	LTR7B	LTR7B_dup806	LTR7B_dup806:ERV1:LTR	Down
chr21	17764278	17764875	598	-	0	-2.50257	0	1	1	LTR7B_dup811:ERV1:LTR	ESC_vs_Primed	NS	LTR	ERV1	LTR7B	LTR7B_dup811	LTR7B_dup811:ERV1:LTR	Down
chr1	26237062	26237484	423	-	0	-2.28044	0	1	1	LTR7B_dup8:ERV1:LTR	ESC_vs_Primed	NS	LTR	ERV1	LTR7B	LTR7B_dup8	LTR7B_dup8:ERV1:LTR	Down
chr19	22049828	22050193	366	+	0	-2.02213	0	1	1	LTR7C_dup292:ERV1:LTR	ESC_vs_Primed	NS	LTR	ERV1	LTR7C	LTR7C_dup292	LTR7C_dup292:ERV1:LTR	Down
chr7	112874486	112874957	472	-	0	-1.86151	0	1	1	LTR7Y_dup104:ERV1:LTR	ESC_vs_Primed	NS	LTR	ERV1	LTR7Y	LTR7Y_dup104	LTR7Y_dup104:ERV1:LTR	Down
chr8	80303486	80303920	435	-	0	-2.85181	0	1	1	LTR7Y_dup111:ERV1:LTR	ESC_vs_Primed	NS	LTR	ERV1	LTR7Y	LTR7Y_dup111	LTR7Y_dup111:ERV1:LTR	Down
chr8	91102452	91102885	434	-	0	-2.25757	0	1	1	LTR7Y_dup112:ERV1:LTR	ESC_vs_Primed	NS	LTR	ERV1	LTR7Y	LTR7Y_dup112	LTR7Y_dup112:ERV1:LTR	Down
chr9	89203501	89203972	472	-	0	-3.12719	0	1	1	LTR7Y_dup125:ERV1:LTR	ESC_vs_Primed	NS	LTR	ERV1	LTR7Y	LTR7Y_dup125	LTR7Y_dup125:ERV1:LTR	Down
chrX	4458515	4458955	441	-	0	-1.78932	0	1	1	LTR7Y_dup131:ERV1:LTR	ESC_vs_Primed	NS	LTR	ERV1	LTR7Y	LTR7Y_dup131	LTR7Y_dup131:ERV1:LTR	Down
chrX	91528082	91528515	434	-	0	-3.6183	0	1	1	LTR7Y_dup135:ERV1:LTR	ESC_vs_Primed	NS	LTR	ERV1	LTR7Y	LTR7Y_dup135	LTR7Y_dup135:ERV1:LTR	Down
chrX	109109303	109109772	470	-	0	-0.403758	0	1	1	LTR7Y_dup138:ERV1:LTR	ESC_vs_Primed	NS	LTR	ERV1	LTR7Y	LTR7Y_dup138	LTR7Y_dup138:ERV1:LTR	Down
chr1	222144535	222144975	441	+	0	-1.45664	0	1	1	LTR7Y_dup14:ERV1:LTR	ESC_vs_Primed	NS	LTR	ERV1	LTR7Y	LTR7Y_dup14	LTR7Y_dup14:ERV1:LTR	Down
chr10	122604444	122604915	472	+	0	-3.62244	0	1	1	LTR7Y_dup165:ERV1:LTR	ESC_vs_Primed	NS	LTR	ERV1	LTR7Y	LTR7Y_dup165	LTR7Y_dup165:ERV1:LTR	Down
chr10	134817679	134818117	439	+	0	0.128773	0	1	1	LTR7Y_dup167:ERV1:LTR	ESC_vs_Primed	NS	LTR	ERV1	LTR7Y	LTR7Y_dup167	LTR7Y_dup167:ERV1:LTR	Down
chr11	20593761	20594201	441	+	0	-0.336674	0	1	1	LTR7Y_dup169:ERV1:LTR	ESC_vs_Primed	NS	LTR	ERV1	LTR7Y	LTR7Y_dup169	LTR7Y_dup169:ERV1:LTR	Down
chr11	23901263	23901707	445	-	0	-3.45164	0	1	1	LTR7Y_dup170:ERV1:LTR	ESC_vs_Primed	NS	LTR	ERV1	LTR7Y	LTR7Y_dup170	LTR7Y_dup170:ERV1:LTR	Down
chr11	95050497	95050967	471	+	0	-2.79016	0	1	1	LTR7Y_dup178:ERV1:LTR	ESC_vs_Primed	NS	LTR	ERV1	LTR7Y	LTR7Y_dup178	LTR7Y_dup178:ERV1:LTR	Down
chr11	130434282	130434722	441	-	0	-3.04266	0	1	1	LTR7Y_dup181:ERV1:LTR	ESC_vs_Primed	NS	LTR	ERV1	LTR7Y	LTR7Y_dup181	LTR7Y_dup181:ERV1:LTR	Down
chr2	12715133	12715565	433	+	0	-3.33178	0	1	1	LTR7Y_dup18:ERV1:LTR	ESC_vs_Primed	NS	LTR	ERV1	LTR7Y	LTR7Y_dup18	LTR7Y_dup18:ERV1:LTR	Down
chr13	91496963	91497398	436	+	0	-2.91546	0	1	1	LTR7Y_dup194:ERV1:LTR	ESC_vs_Primed	NS	LTR	ERV1	LTR7Y	LTR7Y_dup194	LTR7Y_dup194:ERV1:LTR	Down
chr14	31715568	31716036	469	-	0	-2.21313	0	1	1	LTR7Y_dup198:ERV1:LTR	ESC_vs_Primed	NS	LTR	ERV1	LTR7Y	LTR7Y_dup198	LTR7Y_dup198:ERV1:LTR	Down
chr15	35546868	35547303	436	-	0	-2.97404	0	1	1	LTR7Y_dup204:ERV1:LTR	ESC_vs_Primed	NS	LTR	ERV1	LTR7Y	LTR7Y_dup204	LTR7Y_dup204:ERV1:LTR	Down
chr16	65309159	65309592	434	-	0	-3.27313	0	1	1	LTR7Y_dup212:ERV1:LTR	ESC_vs_Primed	NS	LTR	ERV1	LTR7Y	LTR7Y_dup212	LTR7Y_dup212:ERV1:LTR	Down
chr3	1282421	1282921	501	-	0	-3.29253	0	1	1	LTR7Y_dup28:ERV1:LTR	ESC_vs_Primed	NS	LTR	ERV1	LTR7Y	LTR7Y_dup28	LTR7Y_dup28:ERV1:LTR	Down
chr3	128683803	128684243	441	+	0	-2.58296	0	1	1	LTR7Y_dup43:ERV1:LTR	ESC_vs_Primed	NS	LTR	ERV1	LTR7Y	LTR7Y_dup43	LTR7Y_dup43:ERV1:LTR	Down
chr4	92951844	92952313	470	+	0	-2.8989	0	1	1	LTR7Y_dup53:ERV1:LTR	ESC_vs_Primed	NS	LTR	ERV1	LTR7Y	LTR7Y_dup53	LTR7Y_dup53:ERV1:LTR	Down
chr4	153662507	153662947	441	-	0	-1.20359	0	1	1	LTR7Y_dup61:ERV1:LTR	ESC_vs_Primed	NS	LTR	ERV1	LTR7Y	LTR7Y_dup61	LTR7Y_dup61:ERV1:LTR	Down
chr6	145249561	145249994	434	+	0	-3.42347	0	1	1	LTR7Y_dup93:ERV1:LTR	ESC_vs_Primed	NS	LTR	ERV1	LTR7Y	LTR7Y_dup93	LTR7Y_dup93:ERV1:LTR	Down
chr7	32878354	32878794	441	-	0	-2.95812	0	1	1	LTR7Y_dup99:ERV1:LTR	ESC_vs_Primed	NS	LTR	ERV1	LTR7Y	LTR7Y_dup99	LTR7Y_dup99:ERV1:LTR	Down
chr8	136779434	136779865	432	-	0	-3.51383	0	1	1	LTR7_dup1303:ERV1:LTR	ESC_vs_Primed	NS	LTR	ERV1	LTR7	LTR7_dup1303	LTR7_dup1303:ERV1:LTR	Down
chr12	46715088	46715481	394	-	0	-3.58938	0	1	1	LTR7_dup1875:ERV1:LTR	ESC_vs_Primed	NS	LTR	ERV1	LTR7	LTR7_dup1875	LTR7_dup1875:ERV1:LTR	Down
chr12	76691153	76691563	411	+	0	-1.66316	0	1	1	LTR7_dup1908:ERV1:LTR	ESC_vs_Primed	NS	LTR	ERV1	LTR7	LTR7_dup1908	LTR7_dup1908:ERV1:LTR	Down
chr2	16973212	16973642	431	-	0	-3.52248	0	1	1	LTR7_dup192:ERV1:LTR	ESC_vs_Primed	NS	LTR	ERV1	LTR7	LTR7_dup192	LTR7_dup192:ERV1:LTR	Down
chr2	81102924	81103355	432	-	0	-3.37274	0	1	1	LTR7_dup255:ERV1:LTR	ESC_vs_Primed	NS	LTR	ERV1	LTR7	LTR7_dup255	LTR7_dup255:ERV1:LTR	Down
chr4	19018010	19018386	377	+	0	-2.9908	0	1	1	LTR7_dup627:ERV1:LTR	ESC_vs_Primed	NS	LTR	ERV1	LTR7	LTR7_dup627	LTR7_dup627:ERV1:LTR	Down
chr5	116387511	116387942	432	-	0	-2.34981	0	1	1	LTR7_dup885:ERV1:LTR	ESC_vs_Primed	NS	LTR	ERV1	LTR7	LTR7_dup885	LTR7_dup885:ERV1:LTR	Down
chr6	6028043	6028469	427	-	0	-0.634754	0	1	1	LTR7_dup945:ERV1:LTR	ESC_vs_Primed	NS	LTR	ERV1	LTR7	LTR7_dup945	LTR7_dup945:ERV1:LTR	Down
chr14	35510673	35511005	333	+	0	-2.69252	0	1	1	LTR84b_dup994:ERVL:LTR	ESC_vs_Primed	NS	LTR	ERVL	LTR84b	LTR84b_dup994	LTR84b_dup994:ERVL:LTR	Down
chr12	76699153	76699838	686	+	0	-2.92904	0	1	1	LTR8A_dup2067:ERV1:LTR	ESC_vs_Primed	NS	LTR	ERV1	LTR8A	LTR8A_dup2067	LTR8A_dup2067:ERV1:LTR	Down
chr12	76898311	76899002	692	+	0	-3.34855	0	1	1	LTR8A_dup2068:ERV1:LTR	ESC_vs_Primed	NS	LTR	ERV1	LTR8A	LTR8A_dup2068	LTR8A_dup2068:ERV1:LTR	Down
chr6	110909691	110910402	712	+	0	-1.73596	0	1	1	LTR8A_dup993:ERV1:LTR	ESC_vs_Primed	NS	LTR	ERV1	LTR8A	LTR8A_dup993	LTR8A_dup993:ERV1:LTR	Down
chr1	229092382	229093086	705	+	0	-2.18482	0	1	1	LTR8_dup208:ERV1:LTR	ESC_vs_Primed	NS	LTR	ERV1	LTR8	LTR8_dup208	LTR8_dup208:ERV1:LTR	Down
chr13	84479800	84480163	364	-	0	-3.33035	0	1	1	LTR8_dup2683:ERV1:LTR	ESC_vs_Primed	NS	LTR	ERV1	LTR8	LTR8_dup2683	LTR8_dup2683:ERV1:LTR	Down
chr13	87034006	87034566	561	+	0	-2.47619	0	1	1	LTR8_dup2692:ERV1:LTR	ESC_vs_Primed	NS	LTR	ERV1	LTR8	LTR8_dup2692	LTR8_dup2692:ERV1:LTR	Down
chr16	8165967	8166573	607	+	0	-1.95171	0	1	1	LTR8_dup2960:ERV1:LTR	ESC_vs_Primed	NS	LTR	ERV1	LTR8	LTR8_dup2960	LTR8_dup2960:ERV1:LTR	Down
chr3	172393942	172394566	625	+	0	-2.16471	0	1	1	LTR9B_dup158:ERV1:LTR	ESC_vs_Primed	NS	LTR	ERV1	LTR9B	LTR9B_dup158	LTR9B_dup158:ERV1:LTR	Down
chr6	158843510	158844031	522	-	0	-2.49791	0	1	1	LTR9B_dup311:ERV1:LTR	ESC_vs_Primed	NS	LTR	ERV1	LTR9B	LTR9B_dup311	LTR9B_dup311:ERV1:LTR	Down
chr5	156454161	156454390	230	-	0	-2.31978	0	1	1	MER102b_dup1397:hAT-Charlie:DNA	ESC_vs_Primed	NS	DNA	hAT-Charlie	MER102b	MER102b_dup1397	MER102b_dup1397:hAT-Charlie:DNA	Down
chr11	114186151	114186421	271	+	0	-2.96628	0	1	1	MER112_dup3157:hAT-Charlie:DNA	ESC_vs_Primed	NS	DNA	hAT-Charlie	MER112	MER112_dup3157	MER112_dup3157:hAT-Charlie:DNA	Down
chr17	1129215	1129347	133	-	0	-3.35402	0	1	1	MER112_dup3882:hAT-Charlie:DNA	ESC_vs_Primed	NS	DNA	hAT-Charlie	MER112	MER112_dup3882	MER112_dup3882:hAT-Charlie:DNA	Down
chr1	147409176	147410223	1048	-	0	-1.03341	0	1	1	MER11A_dup37:ERVK:LTR	ESC_vs_Primed	NS	LTR	ERVK	MER11A	MER11A_dup37	MER11A_dup37:ERVK:LTR	Down
chr10	96031485	96032469	985	-	0	-1.97435	0	1	1	MER11A_dup676:ERVK:LTR	ESC_vs_Primed	NS	LTR	ERVK	MER11A	MER11A_dup676	MER11A_dup676:ERVK:LTR	Down
chr19	22143901	22145028	1128	-	0	-1.01634	0	1	1	MER11A_dup908:ERVK:LTR	ESC_vs_Primed	NS	LTR	ERVK	MER11A	MER11A_dup908	MER11A_dup908:ERVK:LTR	Down
chr2	81146521	81147592	1072	+	0	-3.40383	0	1	1	MER11C_dup71:ERVK:LTR	ESC_vs_Primed	NS	LTR	ERVK	MER11C	MER11C_dup71	MER11C_dup71:ERVK:LTR	Down
chr5	4853609	4853938	330	-	0	-3.09357	0	1	1	MER1B_dup1647:hAT-Charlie:DNA	ESC_vs_Primed	NS	DNA	hAT-Charlie	MER1B	MER1B_dup1647	MER1B_dup1647:hAT-Charlie:DNA	Down
chr21	30392902	30393074	173	+	0	-2.73668	0	1	1	MER20_dup16215:hAT-Charlie:DNA	ESC_vs_Primed	NS	DNA	hAT-Charlie	MER20	MER20_dup16215	MER20_dup16215:hAT-Charlie:DNA	Down
chr5	55216682	55216905	224	+	0	-2.87243	0	1	1	MER20_dup4879:hAT-Charlie:DNA	ESC_vs_Primed	NS	DNA	hAT-Charlie	MER20	MER20_dup4879	MER20_dup4879:hAT-Charlie:DNA	Down
chr16	2448370	2449000	631	-	0	-0.857273	0	1	1	MER21A_dup1531:ERVL:LTR	ESC_vs_Primed	NS	LTR	ERVL	MER21A	MER21A_dup1531	MER21A_dup1531:ERVL:LTR	Down
chr21	20649031	20649806	776	-	0	-3.6183	0	1	1	MER21A_dup1849:ERVL:LTR	ESC_vs_Primed	NS	LTR	ERVL	MER21A	MER21A_dup1849	MER21A_dup1849:ERVL:LTR	Down
chr4	106135842	106136362	521	+	0	-3.53014	0	1	1	MER21A_dup489:ERVL:LTR	ESC_vs_Primed	NS	LTR	ERVL	MER21A	MER21A_dup489	MER21A_dup489:ERVL:LTR	Down
chr6	18066777	18067694	918	+	0	-1.66114	0	1	1	MER21A_dup714:ERVL:LTR	ESC_vs_Primed	NS	LTR	ERVL	MER21A	MER21A_dup714	MER21A_dup714:ERVL:LTR	Down
chr17	3761668	3762348	681	+	0	-1.81275	0	1	1	MER21B_dup2315:ERVL:LTR	ESC_vs_Primed	NS	LTR	ERVL	MER21B	MER21B_dup2315	MER21B_dup2315:ERVL:LTR	Down
chr2	207129098	207129266	169	+	0	-1.67659	0	1	1	MER21B_dup456:ERVL:LTR	ESC_vs_Primed	NS	LTR	ERVL	MER21B	MER21B_dup456	MER21B_dup456:ERVL:LTR	Down
chr1	112142127	112142376	250	-	0	-2.45769	0	1	1	MER21B_dup98:ERVL:LTR	ESC_vs_Primed	NS	LTR	ERVL	MER21B	MER21B_dup98	MER21B_dup98:ERVL:LTR	Down
chr1	227044739	227045501	763	+	0	-1.62809	0	1	1	MER21C_dup402:ERVL:LTR	ESC_vs_Primed	NS	LTR	ERVL	MER21C	MER21C_dup402	MER21C_dup402:ERVL:LTR	Down
chr2	207068135	207068479	345	+	0	-1.21246	0	1	1	MER21C_dup845:ERVL:LTR	ESC_vs_Primed	NS	LTR	ERVL	MER21C	MER21C_dup845	MER21C_dup845:ERVL:LTR	Down
chr2	37871046	37871259	214	+	0	-3.23603	0	1	1	MER30_dup414:hAT-Charlie:DNA	ESC_vs_Primed	NS	DNA	hAT-Charlie	MER30	MER30_dup414	MER30_dup414:hAT-Charlie:DNA	Down
chr6	110907361	110907916	556	+	0	-2.0724	0	1	1	MER31-int_dup782:ERV1:LTR	ESC_vs_Primed	NS	LTR	ERV1	MER31-int	MER31-int_dup782	MER31-int_dup782:ERV1:LTR	Down
chr3	99467111	99467463	353	+	0	-2.41792	0	1	1	MER33_dup1899:hAT-Charlie:DNA	ESC_vs_Primed	NS	DNA	hAT-Charlie	MER33	MER33_dup1899	MER33_dup1899:hAT-Charlie:DNA	Down
chr15	74697104	74697187	84	-	0	-3.35921	0	1	1	MER33_dup7550:hAT-Charlie:DNA	ESC_vs_Primed	NS	DNA	hAT-Charlie	MER33	MER33_dup7550	MER33_dup7550:hAT-Charlie:DNA	Down
chr14	31714067	31714197	131	-	0	-3.05004	0	1	1	MER34A_dup1216:ERV1:LTR	ESC_vs_Primed	NS	LTR	ERV1	MER34A	MER34A_dup1216	MER34A_dup1216:ERV1:LTR	Down
chr22	34614222	34614856	635	+	0	-3.3648	0	1	1	MER39B_dup1168:ERV1:LTR	ESC_vs_Primed	NS	LTR	ERV1	MER39B	MER39B_dup1168	MER39B_dup1168:ERV1:LTR	Down
chr6	113670832	113671477	646	-	0	-2.41254	0	1	1	MER39B_dup433:ERV1:LTR	ESC_vs_Primed	NS	LTR	ERV1	MER39B	MER39B_dup433	MER39B_dup433:ERV1:LTR	Down
chr3	64440206	64440393	188	-	0	-1.8122	0	1	1	MER3_dup2121:hAT-Charlie:DNA	ESC_vs_Primed	NS	DNA	hAT-Charlie	MER3	MER3_dup2121	MER3_dup2121:hAT-Charlie:DNA	Down
chr6	161305986	161307437	1452	+	0	-1.6526	0	1	1	MER4-int_dup1066:ERV1:LTR	ESC_vs_Primed	NS	LTR	ERV1	MER4-int	MER4-int_dup1066	MER4-int_dup1066:ERV1:LTR	Down
chr6	161307419	161308957	1539	+	0	-0.81385	0	1	1	MER4-int_dup1067:ERV1:LTR	ESC_vs_Primed	NS	LTR	ERV1	MER4-int	MER4-int_dup1067	MER4-int_dup1067:ERV1:LTR	Down
chr6	161309269	161309794	526	+	0	-0.954798	0	1	1	MER4-int_dup1068:ERV1:LTR	ESC_vs_Primed	NS	LTR	ERV1	MER4-int	MER4-int_dup1068	MER4-int_dup1068:ERV1:LTR	Down
chr6	161309789	161310250	462	+	0	-0.657067	0	1	1	MER4-int_dup1069:ERV1:LTR	ESC_vs_Primed	NS	LTR	ERV1	MER4-int	MER4-int_dup1069	MER4-int_dup1069:ERV1:LTR	Down
chr1	173652127	173652571	445	-	0	-2.80019	0	1	1	MER4-int_dup177:ERV1:LTR	ESC_vs_Primed	NS	LTR	ERV1	MER4-int	MER4-int_dup177	MER4-int_dup177:ERV1:LTR	Down
chr1	173652595	173652789	195	-	0	-2.26831	0	1	1	MER4-int_dup178:ERV1:LTR	ESC_vs_Primed	NS	LTR	ERV1	MER4-int	MER4-int_dup178	MER4-int_dup178:ERV1:LTR	Down
chr1	227042772	227044010	1239	+	0	-1.16409	0	1	1	MER4-int_dup206:ERV1:LTR	ESC_vs_Primed	NS	LTR	ERV1	MER4-int	MER4-int_dup206	MER4-int_dup206:ERV1:LTR	Down
chr5	21113578	21114165	588	-	0	-1.66149	0	1	1	MER4-int_dup830:ERV1:LTR	ESC_vs_Primed	NS	LTR	ERV1	MER4-int	MER4-int_dup830	MER4-int_dup830:ERV1:LTR	Down
chr1	45354175	45354925	751	+	0	-3.6546	0	1	1	MER41-int_dup28:ERV1:LTR	ESC_vs_Primed	NS	LTR	ERV1	MER41-int	MER41-int_dup28	MER41-int_dup28:ERV1:LTR	Down
chr7	63945667	63948603	2937	+	0	-2.20573	0	1	1	MER41-int_dup751:ERV1:LTR	ESC_vs_Primed	NS	LTR	ERV1	MER41-int	MER41-int_dup751	MER41-int_dup751:ERV1:LTR	Down
chr7	63948604	63949150	547	+	0	-3.30695	0	1	1	MER41A_dup933:ERV1:LTR	ESC_vs_Primed	NS	LTR	ERV1	MER41A	MER41A_dup933	MER41A_dup933:ERV1:LTR	Down
chr19	23883363	23883822	460	+	0	-1.73615	0	1	1	MER41C_dup762:ERV1:LTR	ESC_vs_Primed	NS	LTR	ERV1	MER41C	MER41C_dup762	MER41C_dup762:ERV1:LTR	Down
chr11	114185454	114185762	309	+	0	-1.51342	0	1	1	MER47A_dup2078:TcMar-Tigger:DNA	ESC_vs_Primed	NS	DNA	TcMar-Tigger	MER47A	MER47A_dup2078	MER47A_dup2078:TcMar-Tigger:DNA	Down
chr5	43075367	43075775	409	-	0	-3.3767	0	1	1	MER48_dup67:ERV1:LTR	ESC_vs_Primed	NS	LTR	ERV1	MER48	MER48_dup67	MER48_dup67:ERV1:LTR	Down
chr8	115259913	115260357	445	+	0	-1.09887	0	1	1	MER4A1_dup1004:ERV1:LTR	ESC_vs_Primed	NS	LTR	ERV1	MER4A1	MER4A1_dup1004	MER4A1_dup1004:ERV1:LTR	Down
chr1	173652793	173652910	118	-	0	-3.4395	0	1	1	MER4A1_dup104:ERV1:LTR	ESC_vs_Primed	NS	LTR	ERV1	MER4A1	MER4A1_dup104	MER4A1_dup104:ERV1:LTR	Down
chr1	227044012	227044342	331	+	0	-1.60602	0	1	1	MER4A1_dup145:ERV1:LTR	ESC_vs_Primed	NS	LTR	ERV1	MER4A1	MER4A1_dup145	MER4A1_dup145:ERV1:LTR	Down
chr6	161304012	161304430	419	+	0	-3.4395	0	1	1	MER4A1_dup785:ERV1:LTR	ESC_vs_Primed	NS	LTR	ERV1	MER4A1	MER4A1_dup785	MER4A1_dup785:ERV1:LTR	Down
chr6	161310284	161310705	422	+	0	-0.0610689	0	1	1	MER4A1_dup786:ERV1:LTR	ESC_vs_Primed	NS	LTR	ERV1	MER4A1	MER4A1_dup786	MER4A1_dup786:ERV1:LTR	Down
chr7	124897951	124898422	472	-	0	-3.6183	0	1	1	MER4A1_dup903:ERV1:LTR	ESC_vs_Primed	NS	LTR	ERV1	MER4A1	MER4A1_dup903	MER4A1_dup903:ERV1:LTR	Down
chr1	89243325	89243972	648	+	0	-2.46446	0	1	1	MER4B_dup34:ERV1:LTR	ESC_vs_Primed	NS	LTR	ERV1	MER4B	MER4B_dup34	MER4B_dup34:ERV1:LTR	Down
chr4	104471462	104471705	244	-	0	-3.38786	0	1	1	MER4E1_dup263:ERV1:LTR	ESC_vs_Primed	NS	LTR	ERV1	MER4E1	MER4E1_dup263	MER4E1_dup263:ERV1:LTR	Down
chr19	53423799	53424191	393	+	0	-3.62244	0	1	1	MER4E1_dup965:ERV1:LTR	ESC_vs_Primed	NS	LTR	ERV1	MER4E1	MER4E1_dup965	MER4E1_dup965:ERV1:LTR	Down
chr1	229090045	229090552	508	+	0	-3.27099	0	1	1	MER50_dup163:ERV1:LTR	ESC_vs_Primed	NS	LTR	ERV1	MER50	MER50_dup163	MER50_dup163:ERV1:LTR	Down
chr6	114330739	114332332	1594	-	0	-2.83287	0	1	1	MER51-int_dup170:ERV1:LTR	ESC_vs_Primed	NS	LTR	ERV1	MER51-int	MER51-int_dup170	MER51-int_dup170:ERV1:LTR	Down
chr5	23237607	23237703	97	-	0	0.816339	0	1	1	MER51B_dup209:ERV1:LTR	ESC_vs_Primed	NS	LTR	ERV1	MER51B	MER51B_dup209	MER51B_dup209:ERV1:LTR	Down
chr12	119280921	119282474	1554	+	0	-3.19339	0	1	1	MER52A_dup1396:ERV1:LTR	ESC_vs_Primed	NS	LTR	ERV1	MER52A	MER52A_dup1396	MER52A_dup1396:ERV1:LTR	Down
chr4	49179313	49180052	740	-	0	-2.94518	0	1	1	MER52A_dup434:ERV1:LTR	ESC_vs_Primed	NS	LTR	ERV1	MER52A	MER52A_dup434	MER52A_dup434:ERV1:LTR	Down
chr4	49620343	49620852	510	+	0	-2.89258	0	1	1	MER52A_dup436:ERV1:LTR	ESC_vs_Primed	NS	LTR	ERV1	MER52A	MER52A_dup436	MER52A_dup436:ERV1:LTR	Down
chr2	81810283	81811286	1004	+	0	-2.78228	0	1	1	MER52C_dup31:ERV1:LTR	ESC_vs_Primed	NS	LTR	ERV1	MER52C	MER52C_dup31	MER52C_dup31:ERV1:LTR	Down
chr20	19980180	19980250	71	+	0	-3.04674	0	1	1	MER53_dup5498:hAT:DNA	ESC_vs_Primed	NS	DNA	hAT	MER53	MER53_dup5498	MER53_dup5498:hAT:DNA	Down
chr2	195244596	195248942	4347	-	0	-1.5661	0	1	1	MER57-int_dup169:ERV1:LTR	ESC_vs_Primed	NS	LTR	ERV1	MER57-int	MER57-int_dup169	MER57-int_dup169:ERV1:LTR	Down
chr21	20973116	20975044	1929	-	0	-1.6079	0	1	1	MER57A-int_dup1878:ERV1:LTR	ESC_vs_Primed	NS	LTR	ERV1	MER57A-int	MER57A-int_dup1878	MER57A-int_dup1878:ERV1:LTR	Down
chr21	20975318	20979245	3928	-	0	-2.7754	0	1	1	MER57A-int_dup1879:ERV1:LTR	ESC_vs_Primed	NS	LTR	ERV1	MER57A-int	MER57A-int_dup1879	MER57A-int_dup1879:ERV1:LTR	Down
chr5	4760835	4761867	1033	-	0	-3.11586	0	1	1	MER57A-int_dup492:ERV1:LTR	ESC_vs_Primed	NS	LTR	ERV1	MER57A-int	MER57A-int_dup492	MER57A-int_dup492:ERV1:LTR	Down
chr2	195244164	195244595	432	-	0	-3.06793	0	1	1	MER57A1_dup141:ERV1:LTR	ESC_vs_Primed	NS	LTR	ERV1	MER57A1	MER57A1_dup141	MER57A1_dup141:ERV1:LTR	Down
chr5	17144313	17144416	104	+	0	-3.47179	0	1	1	MER58B_dup2024:hAT-Charlie:DNA	ESC_vs_Primed	NS	DNA	hAT-Charlie	MER58B	MER58B_dup2024	MER58B_dup2024:hAT-Charlie:DNA	Down
chr5	55216173	55216466	294	+	0	-2.58712	0	1	1	MER58B_dup2079:hAT-Charlie:DNA	ESC_vs_Primed	NS	DNA	hAT-Charlie	MER58B	MER58B_dup2079	MER58B_dup2079:hAT-Charlie:DNA	Down
chr11	95218284	95218417	134	+	0	-3.45164	0	1	1	MER5A1_dup10721:hAT-Charlie:DNA	ESC_vs_Primed	NS	DNA	hAT-Charlie	MER5A1	MER5A1_dup10721	MER5A1_dup10721:hAT-Charlie:DNA	Down
chr1	92482201	92482371	171	+	0	-3.31613	0	1	1	MER5A_dup1037:hAT-Charlie:DNA	ESC_vs_Primed	NS	DNA	hAT-Charlie	MER5A	MER5A_dup1037	MER5A_dup1037:hAT-Charlie:DNA	Down
chr2	192613070	192613183	114	+	0	-3.46777	0	1	1	MER5A_dup4942:hAT-Charlie:DNA	ESC_vs_Primed	NS	DNA	hAT-Charlie	MER5A	MER5A_dup4942	MER5A_dup4942:hAT-Charlie:DNA	Down
chr7	23287082	23287205	124	+	0	-3.20018	0	1	1	MER5B_dup10245:hAT-Charlie:DNA	ESC_vs_Primed	NS	DNA	hAT-Charlie	MER5B	MER5B_dup10245	MER5B_dup10245:hAT-Charlie:DNA	Down
chr15	56403886	56404030	145	+	0	-3.46777	0	1	1	MER5B_dup20288:hAT-Charlie:DNA	ESC_vs_Primed	NS	DNA	hAT-Charlie	MER5B	MER5B_dup20288	MER5B_dup20288:hAT-Charlie:DNA	Down
chr4	167119631	167120312	682	+	0	-3.03609	0	1	1	MER61-int_dup361:ERV1:LTR	ESC_vs_Primed	NS	LTR	ERV1	MER61-int	MER61-int_dup361	MER61-int_dup361:ERV1:LTR	Down
chr5	23233578	23233977	400	-	0	-2.95753	0	1	1	MER61-int_dup371:ERV1:LTR	ESC_vs_Primed	NS	LTR	ERV1	MER61-int	MER61-int_dup371	MER61-int_dup371:ERV1:LTR	Down
chr6	141215207	141218634	3428	-	0	-2.66893	0	1	1	MER61-int_dup468:ERV1:LTR	ESC_vs_Primed	NS	LTR	ERV1	MER61-int	MER61-int_dup468	MER61-int_dup468:ERV1:LTR	Down
chr6	141214481	141214835	355	-	0	-3.46777	0	1	1	MER61A_dup343:ERV1:LTR	ESC_vs_Primed	NS	LTR	ERV1	MER61A	MER61A_dup343	MER61A_dup343:ERV1:LTR	Down
chr11	97940578	97940901	324	-	0	-3.01776	0	1	1	MER61A_dup613:ERV1:LTR	ESC_vs_Primed	NS	LTR	ERV1	MER61A	MER61A_dup613	MER61A_dup613:ERV1:LTR	Down
chr6	76146510	76146718	209	-	0	-3.28272	0	1	1	MER63A_dup1376:hAT-Blackjack:DNA	ESC_vs_Primed	NS	DNA	hAT-Blackjack	MER63A	MER63A_dup1376	MER63A_dup1376:hAT-Blackjack:DNA	Down
chr20	58899423	58899526	104	+	0	-3.21626	0	1	1	MER63A_dup3401:hAT-Blackjack:DNA	ESC_vs_Primed	NS	DNA	hAT-Blackjack	MER63A	MER63A_dup3401	MER63A_dup3401:hAT-Blackjack:DNA	Down
chr3	5153818	5154099	282	-	0	-3.27882	0	1	1	MER63B_dup392:hAT-Blackjack:DNA	ESC_vs_Primed	NS	DNA	hAT-Blackjack	MER63B	MER63B_dup392	MER63B_dup392:hAT-Blackjack:DNA	Down
chr10	11925708	11926425	718	-	0	0.771098	0	1	1	MER63C_dup512:hAT-Blackjack:DNA	ESC_vs_Primed	NS	DNA	hAT-Blackjack	MER63C	MER63C_dup512	MER63C_dup512:hAT-Blackjack:DNA	Down
chr10	11926730	11926897	168	-	0	-0.59602	0	1	1	MER63C_dup513:hAT-Blackjack:DNA	ESC_vs_Primed	NS	DNA	hAT-Blackjack	MER63C	MER63C_dup513	MER63C_dup513:hAT-Blackjack:DNA	Down
chr1	184638209	184638420	212	-	0	-2.78228	0	1	1	MER65-int_dup73:ERV1:LTR	ESC_vs_Primed	NS	LTR	ERV1	MER65-int	MER65-int_dup73	MER65-int_dup73:ERV1:LTR	Down
chr10	128446651	128447194	544	+	0	-2.96508	0	1	1	MER67A_dup318:ERV1:LTR	ESC_vs_Primed	NS	LTR	ERV1	MER67A	MER67A_dup318	MER67A_dup318:ERV1:LTR	Down
chr10	9919461	9919831	371	-	0	-2.61705	0	1	1	MER6A_dup681:TcMar-Tigger:DNA	ESC_vs_Primed	NS	DNA	TcMar-Tigger	MER6A	MER6A_dup681	MER6A_dup681:TcMar-Tigger:DNA	Down
chr4	75142809	75143252	444	-	0	-2.81326	0	1	1	MER70B_dup113:ERVL:LTR	ESC_vs_Primed	NS	LTR	ERVL	MER70B	MER70B_dup113	MER70B_dup113:ERVL:LTR	Down
chr11	66350696	66351017	322	+	0	-2.47937	0	1	1	MER83C_dup102:ERV1:LTR	ESC_vs_Primed	NS	LTR	ERV1	MER83C	MER83C_dup102	MER83C_dup102:ERV1:LTR	Down
chr20	35762880	35763303	424	+	0	-3.24986	0	1	1	MER83_dup428:ERV1:LTR	ESC_vs_Primed	NS	LTR	ERV1	MER83	MER83_dup428	MER83_dup428:ERV1:LTR	Down
chr8	22978810	22978935	126	+	0	-2.88021	0	1	1	MER85_dup415:PiggyBac:DNA	ESC_vs_Primed	NS	DNA	PiggyBac	MER85	MER85_dup415	MER85_dup415:PiggyBac:DNA	Down
chr4	146761409	146761570	162	+	0	2.49214	0	1	1	MER91B_dup446:hAT-Tip100:DNA	ESC_vs_Primed	NS	DNA	hAT-Tip100	MER91B	MER91B_dup446	MER91B_dup446:hAT-Tip100:DNA	Down
chr7	34692312	34692740	429	-	0	-3.55615	0	1	1	MER92B_dup294:ERV1:LTR	ESC_vs_Primed	NS	LTR	ERV1	MER92B	MER92B_dup294	MER92B_dup294:ERV1:LTR	Down
chr7	34693168	34693318	151	-	0	-2.94838	0	1	1	MER92B_dup295:ERV1:LTR	ESC_vs_Primed	NS	LTR	ERV1	MER92B	MER92B_dup295	MER92B_dup295:ERV1:LTR	Down
chr6	47280428	47280931	504	-	0	-0.157321	0	1	1	MER9a1_dup118:ERVK:LTR	ESC_vs_Primed	NS	LTR	ERVK	MER9a1	MER9a1_dup118	MER9a1_dup118:ERVK:LTR	Down
chr6	47284000	47284511	512	-	0	-2.50169	0	1	1	MER9a1_dup119:ERVK:LTR	ESC_vs_Primed	NS	LTR	ERVK	MER9a1	MER9a1_dup119	MER9a1_dup119:ERVK:LTR	Down
chr3	99466703	99466805	103	+	0	-3.29444	0	1	1	MIR3_dup19257:MIR:SINE	ESC_vs_Primed	NS	SINE	MIR	MIR3	MIR3_dup19257	MIR3_dup19257:MIR:SINE	Down
chr1	32258068	32258211	144	-	0	-3.45713	0	1	1	MIR3_dup1930:MIR:SINE	ESC_vs_Primed	NS	SINE	MIR	MIR3	MIR3_dup1930	MIR3_dup1930:MIR:SINE	Down
chr3	179450215	179450318	104	+	0	-3.29442	0	1	1	MIR3_dup21685:MIR:SINE	ESC_vs_Primed	NS	SINE	MIR	MIR3	MIR3_dup21685	MIR3_dup21685:MIR:SINE	Down
chr4	170497597	170497724	128	+	0	-3.51791	0	1	1	MIR3_dup26766:MIR:SINE	ESC_vs_Primed	NS	SINE	MIR	MIR3	MIR3_dup26766	MIR3_dup26766:MIR:SINE	Down
chr4	174432767	174432854	88	+	0	-3.33622	0	1	1	MIR3_dup26836:MIR:SINE	ESC_vs_Primed	NS	SINE	MIR	MIR3	MIR3_dup26836	MIR3_dup26836:MIR:SINE	Down
chr4	177600801	177600956	156	-	0	-3.26887	0	1	1	MIR3_dup26896:MIR:SINE	ESC_vs_Primed	NS	SINE	MIR	MIR3	MIR3_dup26896	MIR3_dup26896:MIR:SINE	Down
chr7	48033745	48033811	67	-	0	-2.81306	0	1	1	MIR3_dup38466:MIR:SINE	ESC_vs_Primed	NS	SINE	MIR	MIR3	MIR3_dup38466	MIR3_dup38466:MIR:SINE	Down
chr7	84853510	84853682	173	-	0	-2.79297	0	1	1	MIR3_dup39182:MIR:SINE	ESC_vs_Primed	NS	SINE	MIR	MIR3	MIR3_dup39182	MIR3_dup39182:MIR:SINE	Down
chr8	144124138	144124231	94	-	0	-2.61374	0	1	1	MIR3_dup45525:MIR:SINE	ESC_vs_Primed	NS	SINE	MIR	MIR3	MIR3_dup45525	MIR3_dup45525:MIR:SINE	Down
chr15	35384317	35384386	70	-	0	-1.93292	0	1	1	MIR3_dup73137:MIR:SINE	ESC_vs_Primed	NS	SINE	MIR	MIR3	MIR3_dup73137	MIR3_dup73137:MIR:SINE	Down
chr15	68590165	68590304	140	-	0	-2.48739	0	1	1	MIR3_dup74621:MIR:SINE	ESC_vs_Primed	NS	SINE	MIR	MIR3	MIR3_dup74621	MIR3_dup74621:MIR:SINE	Down
chr17	45389180	45389346	167	+	0	-3.24135	0	1	1	MIR3_dup80699:MIR:SINE	ESC_vs_Primed	NS	SINE	MIR	MIR3	MIR3_dup80699	MIR3_dup80699:MIR:SINE	Down
chr18	56149663	56149861	199	-	0	-2.56284	0	1	1	MIR3_dup83731:MIR:SINE	ESC_vs_Primed	NS	SINE	MIR	MIR3	MIR3_dup83731	MIR3_dup83731:MIR:SINE	Down
chr10	11928500	11928679	180	-	0	-0.124514	0	1	1	MIR_dup104206:MIR:SINE	ESC_vs_Primed	NS	SINE	MIR	MIR	MIR_dup104206	MIR_dup104206:MIR:SINE	Down
chr13	38140580	38140717	138	-	0	-3.06819	0	1	1	MIR_dup131760:MIR:SINE	ESC_vs_Primed	NS	SINE	MIR	MIR	MIR_dup131760	MIR_dup131760:MIR:SINE	Down
chr14	35512359	35512584	226	+	0	-2.8848	0	1	1	MIR_dup136102:MIR:SINE	ESC_vs_Primed	NS	SINE	MIR	MIR	MIR_dup136102	MIR_dup136102:MIR:SINE	Down
chr16	8233436	8233579	144	+	0	-3.39186	0	1	1	MIR_dup145654:MIR:SINE	ESC_vs_Primed	NS	SINE	MIR	MIR	MIR_dup145654	MIR_dup145654:MIR:SINE	Down
chr17	57584144	57584379	236	+	0	-3.58275	0	1	1	MIR_dup155734:MIR:SINE	ESC_vs_Primed	NS	SINE	MIR	MIR	MIR_dup155734	MIR_dup155734:MIR:SINE	Down
chr17	61536083	61536253	171	+	0	-2.76161	0	1	1	MIR_dup155894:MIR:SINE	ESC_vs_Primed	NS	SINE	MIR	MIR	MIR_dup155894	MIR_dup155894:MIR:SINE	Down
chr20	19979822	19979923	102	+	0	-2.92579	0	1	1	MIR_dup165977:MIR:SINE	ESC_vs_Primed	NS	SINE	MIR	MIR	MIR_dup165977	MIR_dup165977:MIR:SINE	Down
chr22	29882940	29883135	196	+	0	-3.31341	0	1	1	MIR_dup172330:MIR:SINE	ESC_vs_Primed	NS	SINE	MIR	MIR	MIR_dup172330	MIR_dup172330:MIR:SINE	Down
chr4	66461619	66461755	137	-	0	-3.18296	0	1	1	MIR_dup45987:MIR:SINE	ESC_vs_Primed	NS	SINE	MIR	MIR	MIR_dup45987	MIR_dup45987:MIR:SINE	Down
chr4	70629497	70629648	152	+	0	-3.11963	0	1	1	MIR_dup46206:MIR:SINE	ESC_vs_Primed	NS	SINE	MIR	MIR	MIR_dup46206	MIR_dup46206:MIR:SINE	Down
chr6	148615460	148615725	266	+	0	-2.95374	0	1	1	MIR_dup71207:MIR:SINE	ESC_vs_Primed	NS	SINE	MIR	MIR	MIR_dup71207	MIR_dup71207:MIR:SINE	Down
chr6	150146623	150146793	171	-	0	-2.3975	0	1	1	MIR_dup71282:MIR:SINE	ESC_vs_Primed	NS	SINE	MIR	MIR	MIR_dup71282	MIR_dup71282:MIR:SINE	Down
chr8	37264184	37264394	211	-	0	-1.97995	0	1	1	MIR_dup81813:MIR:SINE	ESC_vs_Primed	NS	SINE	MIR	MIR	MIR_dup81813	MIR_dup81813:MIR:SINE	Down
chr9	12964891	12965135	245	+	0	-2.70615	0	1	1	MIR_dup89489:MIR:SINE	ESC_vs_Primed	NS	SINE	MIR	MIR	MIR_dup89489	MIR_dup89489:MIR:SINE	Down
chr8	104256316	104256500	185	-	0	-3.11588	0	1	1	MIRb_dup106730:MIR:SINE	ESC_vs_Primed	NS	SINE	MIR	MIRb	MIRb_dup106730	MIRb_dup106730:MIR:SINE	Down
chr9	119612785	119612903	119	+	0	-2.49481	0	1	1	MIRb_dup119749:MIR:SINE	ESC_vs_Primed	NS	SINE	MIR	MIRb	MIRb_dup119749	MIRb_dup119749:MIR:SINE	Down
chr11	61413097	61413177	81	-	0	-2.82875	0	1	1	MIRb_dup148877:MIR:SINE	ESC_vs_Primed	NS	SINE	MIR	MIRb	MIRb_dup148877	MIRb_dup148877:MIR:SINE	Down
chr12	69240610	69240685	76	+	0	-3.17808	0	1	1	MIRb_dup161969:MIR:SINE	ESC_vs_Primed	NS	SINE	MIR	MIRb	MIRb_dup161969	MIRb_dup161969:MIR:SINE	Down
chr13	59690572	59690739	168	+	0	-3.6183	0	1	1	MIRb_dup171141:MIR:SINE	ESC_vs_Primed	NS	SINE	MIR	MIRb	MIRb_dup171141	MIRb_dup171141:MIR:SINE	Down
chr15	35384127	35384183	57	-	0	-1.98437	0	1	1	MIRb_dup181224:MIR:SINE	ESC_vs_Primed	NS	SINE	MIR	MIRb	MIRb_dup181224	MIRb_dup181224:MIR:SINE	Down
chr15	68581735	68581826	92	-	0	-3.39305	0	1	1	MIRb_dup183778:MIR:SINE	ESC_vs_Primed	NS	SINE	MIR	MIRb	MIRb_dup183778	MIRb_dup183778:MIR:SINE	Down
chr17	26552786	26552911	126	+	0	-3.43482	0	1	1	MIRb_dup198093:MIR:SINE	ESC_vs_Primed	NS	SINE	MIR	MIRb	MIRb_dup198093	MIRb_dup198093:MIR:SINE	Down
chr17	40944057	40944289	233	+	0	-3.09833	0	1	1	MIRb_dup199799:MIR:SINE	ESC_vs_Primed	NS	SINE	MIR	MIRb	MIRb_dup199799	MIRb_dup199799:MIR:SINE	Down
chr18	56163046	56163162	117	-	0	-3.29553	0	1	1	MIRb_dup206547:MIR:SINE	ESC_vs_Primed	NS	SINE	MIR	MIRb	MIRb_dup206547	MIRb_dup206547:MIR:SINE	Down
chr18	71009145	71009295	151	+	0	-3.40315	0	1	1	MIRb_dup207277:MIR:SINE	ESC_vs_Primed	NS	SINE	MIR	MIRb	MIRb_dup207277	MIRb_dup207277:MIR:SINE	Down
chr19	22699217	22699420	204	-	0	-3.38066	0	1	1	MIRb_dup208932:MIR:SINE	ESC_vs_Primed	NS	SINE	MIR	MIRb	MIRb_dup208932	MIRb_dup208932:MIR:SINE	Down
chr20	1127325	1127520	196	+	0	-2.98071	0	1	1	MIRb_dup211128:MIR:SINE	ESC_vs_Primed	NS	SINE	MIR	MIRb	MIRb_dup211128	MIRb_dup211128:MIR:SINE	Down
chr20	52473548	52473761	214	+	0	-1.77805	0	1	1	MIRb_dup216497:MIR:SINE	ESC_vs_Primed	NS	SINE	MIR	MIRb	MIRb_dup216497	MIRb_dup216497:MIR:SINE	Down
chr20	52474578	52474654	77	+	0	-3.06793	0	1	1	MIRb_dup216498:MIR:SINE	ESC_vs_Primed	NS	SINE	MIR	MIRb	MIRb_dup216498	MIRb_dup216498:MIR:SINE	Down
chr2	64260792	64260959	168	-	0	-3.07164	0	1	1	MIRb_dup28147:MIR:SINE	ESC_vs_Primed	NS	SINE	MIR	MIRb	MIRb_dup28147	MIRb_dup28147:MIR:SINE	Down
chr2	66478261	66478485	225	+	0	-2.0944	0	1	1	MIRb_dup28322:MIR:SINE	ESC_vs_Primed	NS	SINE	MIR	MIRb	MIRb_dup28322	MIRb_dup28322:MIR:SINE	Down
chr3	11246323	11246524	202	-	0	-2.41598	0	1	1	MIRb_dup40730:MIR:SINE	ESC_vs_Primed	NS	SINE	MIR	MIRb	MIRb_dup40730	MIRb_dup40730:MIR:SINE	Down
chr3	11248239	11248449	211	-	0	-1.92458	0	1	1	MIRb_dup40731:MIR:SINE	ESC_vs_Primed	NS	SINE	MIR	MIRb	MIRb_dup40731	MIRb_dup40731:MIR:SINE	Down
chr3	64439066	64439264	199	-	0	-2.34852	0	1	1	MIRb_dup45562:MIR:SINE	ESC_vs_Primed	NS	SINE	MIR	MIRb	MIRb_dup45562	MIRb_dup45562:MIR:SINE	Down
chr3	112347360	112347498	139	-	0	-2.45192	0	1	1	MIRb_dup48559:MIR:SINE	ESC_vs_Primed	NS	SINE	MIR	MIRb	MIRb_dup48559	MIRb_dup48559:MIR:SINE	Down
chr4	26533869	26534075	207	-	0	-2.47302	0	1	1	MIRb_dup58432:MIR:SINE	ESC_vs_Primed	NS	SINE	MIR	MIRb	MIRb_dup58432	MIRb_dup58432:MIR:SINE	Down
chr4	165981885	165981937	53	+	0	-3.35402	0	1	1	MIRb_dup66102:MIR:SINE	ESC_vs_Primed	NS	SINE	MIR	MIRb	MIRb_dup66102	MIRb_dup66102:MIR:SINE	Down
chr4	177594654	177594835	182	-	0	-2.93761	0	1	1	MIRb_dup66649:MIR:SINE	ESC_vs_Primed	NS	SINE	MIR	MIRb	MIRb_dup66649	MIRb_dup66649:MIR:SINE	Down
chr5	75908893	75909066	174	-	0	-2.26201	0	1	1	MIRb_dup70909:MIR:SINE	ESC_vs_Primed	NS	SINE	MIR	MIRb	MIRb_dup70909	MIRb_dup70909:MIR:SINE	Down
chr5	135400119	135400260	142	+	0	-1.09151	0	1	1	MIRb_dup74138:MIR:SINE	ESC_vs_Primed	NS	SINE	MIR	MIRb	MIRb_dup74138	MIRb_dup74138:MIR:SINE	Down
chr5	153775135	153775348	214	+	0	-2.69566	0	1	1	MIRb_dup76718:MIR:SINE	ESC_vs_Primed	NS	SINE	MIR	MIRb	MIRb_dup76718	MIRb_dup76718:MIR:SINE	Down
chr6	86162934	86163053	120	+	0	-3.32708	0	1	1	MIRb_dup86001:MIR:SINE	ESC_vs_Primed	NS	SINE	MIR	MIRb	MIRb_dup86001	MIRb_dup86001:MIR:SINE	Down
chr4	57897837	57897912	76	-	0	-1.34666	0	1	1	MIRc_dup28505:MIR:SINE	ESC_vs_Primed	NS	SINE	MIR	MIRc	MIRc_dup28505	MIRc_dup28505:MIR:SINE	Down
chr9	119600176	119600292	117	+	0	-3.2309	0	1	1	MIRc_dup55907:MIR:SINE	ESC_vs_Primed	NS	SINE	MIR	MIRc	MIRc_dup55907	MIRc_dup55907:MIR:SINE	Down
chr9	120481302	120481443	142	+	0	-3.12104	0	1	1	MIRc_dup56003:MIR:SINE	ESC_vs_Primed	NS	SINE	MIR	MIRc	MIRc_dup56003	MIRc_dup56003:MIR:SINE	Down
chrX	71952126	71952253	128	+	0	-2.6092	0	1	1	MIRc_dup59133:MIR:SINE	ESC_vs_Primed	NS	SINE	MIR	MIRc	MIRc_dup59133	MIRc_dup59133:MIR:SINE	Down
chr13	32578486	32578615	130	+	0	-3.23055	0	1	1	MIRc_dup78368:MIR:SINE	ESC_vs_Primed	NS	SINE	MIR	MIRc	MIRc_dup78368	MIRc_dup78368:MIR:SINE	Down
chr15	20576037	20576183	147	-	0	-3.14421	0	1	1	MIRc_dup83604:MIR:SINE	ESC_vs_Primed	NS	SINE	MIR	MIRc	MIRc_dup83604	MIRc_dup83604:MIR:SINE	Down
chr9	124689063	124689436	374	-	0	-3.01433	0	1	1	MLT1A0_dup11745:ERVL-MaLR:LTR	ESC_vs_Primed	NS	LTR	ERVL-MaLR	MLT1A0	MLT1A0_dup11745	MLT1A0_dup11745:ERVL-MaLR:LTR	Down
chr4	175309331	175309628	298	+	0	-3.28393	0	1	1	MLT1A0_dup6191:ERVL-MaLR:LTR	ESC_vs_Primed	NS	LTR	ERVL-MaLR	MLT1A0	MLT1A0_dup6191	MLT1A0_dup6191:ERVL-MaLR:LTR	Down
chr5	58238215	58238534	320	+	0	-2.59272	0	1	1	MLT1A0_dup6907:ERVL-MaLR:LTR	ESC_vs_Primed	NS	LTR	ERVL-MaLR	MLT1A0	MLT1A0_dup6907	MLT1A0_dup6907:ERVL-MaLR:LTR	Down
chr1	215076636	215077004	369	+	0	-3.29442	0	1	1	MLT1A1_dup413:ERVL-MaLR:LTR	ESC_vs_Primed	NS	LTR	ERVL-MaLR	MLT1A1	MLT1A1_dup413	MLT1A1_dup413:ERVL-MaLR:LTR	Down
chr15	33056258	33056591	334	+	0	-2.82244	0	1	1	MLT1A1_dup5738:ERVL-MaLR:LTR	ESC_vs_Primed	NS	LTR	ERVL-MaLR	MLT1A1	MLT1A1_dup5738	MLT1A1_dup5738:ERVL-MaLR:LTR	Down
chr15	68580468	68580612	145	-	0	-3.20955	0	1	1	MLT1A1_dup5801:ERVL-MaLR:LTR	ESC_vs_Primed	NS	LTR	ERVL-MaLR	MLT1A1	MLT1A1_dup5801	MLT1A1_dup5801:ERVL-MaLR:LTR	Down
chr1	100290623	100290978	356	+	0	-3.12341	0	1	1	MLT1A_dup294:ERVL-MaLR:LTR	ESC_vs_Primed	NS	LTR	ERVL-MaLR	MLT1A	MLT1A_dup294	MLT1A_dup294:ERVL-MaLR:LTR	Down
chr18	12978205	12978637	433	-	0	-2.7754	0	1	1	MLT1B_dup16052:ERVL-MaLR:LTR	ESC_vs_Primed	NS	LTR	ERVL-MaLR	MLT1B	MLT1B_dup16052	MLT1B_dup16052:ERVL-MaLR:LTR	Down
chr4	19037973	19038335	363	+	0	-0.507399	0	1	1	MLT1B_dup4067:ERVL-MaLR:LTR	ESC_vs_Primed	NS	LTR	ERVL-MaLR	MLT1B	MLT1B_dup4067	MLT1B_dup4067:ERVL-MaLR:LTR	Down
chr4	19038793	19039191	399	+	0	-1.45978	0	1	1	MLT1B_dup4068:ERVL-MaLR:LTR	ESC_vs_Primed	NS	LTR	ERVL-MaLR	MLT1B	MLT1B_dup4068	MLT1B_dup4068:ERVL-MaLR:LTR	Down
chr7	104536291	104536665	375	-	0	-2.22574	0	1	1	MLT1B_dup7968:ERVL-MaLR:LTR	ESC_vs_Primed	NS	LTR	ERVL-MaLR	MLT1B	MLT1B_dup7968	MLT1B_dup7968:ERVL-MaLR:LTR	Down
chr11	105365104	105365555	452	-	0	-3.36877	0	1	1	MLT1C_dup13117:ERVL-MaLR:LTR	ESC_vs_Primed	NS	LTR	ERVL-MaLR	MLT1C	MLT1C_dup13117	MLT1C_dup13117:ERVL-MaLR:LTR	Down
chr11	107793577	107794003	427	+	0	-1.54919	0	1	1	MLT1C_dup13135:ERVL-MaLR:LTR	ESC_vs_Primed	NS	LTR	ERVL-MaLR	MLT1C	MLT1C_dup13135	MLT1C_dup13135:ERVL-MaLR:LTR	Down
chr13	52660775	52661229	455	+	0	-3.51383	0	1	1	MLT1C_dup14475:ERVL-MaLR:LTR	ESC_vs_Primed	NS	LTR	ERVL-MaLR	MLT1C	MLT1C_dup14475	MLT1C_dup14475:ERVL-MaLR:LTR	Down
chr1	227034156	227035066	911	+	0	-2.7898	0	1	1	MLT1D-int_dup47:ERVL-MaLR:LTR	ESC_vs_Primed	NS	LTR	ERVL-MaLR	MLT1D-int	MLT1D-int_dup47	MLT1D-int_dup47:ERVL-MaLR:LTR	Down
chr5	104253149	104253693	545	-	0	-3.27491	0	1	1	MLT1E1A_dup1205:ERVL-MaLR:LTR	ESC_vs_Primed	NS	LTR	ERVL-MaLR	MLT1E1A	MLT1E1A_dup1205	MLT1E1A_dup1205:ERVL-MaLR:LTR	Down
chr13	66710741	66711030	290	-	0	-2.24818	0	1	1	MLT1E1A_dup2669:ERVL-MaLR:LTR	ESC_vs_Primed	NS	LTR	ERVL-MaLR	MLT1E1A	MLT1E1A_dup2669	MLT1E1A_dup2669:ERVL-MaLR:LTR	Down
chr16	8330032	8330634	603	+	0	-3.39585	0	1	1	MLT1E1_dup901:ERVL-MaLR:LTR	ESC_vs_Primed	NS	LTR	ERVL-MaLR	MLT1E1	MLT1E1_dup901	MLT1E1_dup901:ERVL-MaLR:LTR	Down
chr1	146886161	146886753	593	-	0	-2.08113	0	1	1	MLT1E2_dup125:ERVL-MaLR:LTR	ESC_vs_Primed	NS	LTR	ERVL-MaLR	MLT1E2	MLT1E2_dup125	MLT1E2_dup125:ERVL-MaLR:LTR	Down
chr7	32954090	32954560	471	-	0	-2.63722	0	1	1	MLT1E2_dup1696:ERVL-MaLR:LTR	ESC_vs_Primed	NS	LTR	ERVL-MaLR	MLT1E2	MLT1E2_dup1696	MLT1E2_dup1696:ERVL-MaLR:LTR	Down
chr2	60623184	60623767	584	-	0	-2.67601	0	1	1	MLT1E2_dup318:ERVL-MaLR:LTR	ESC_vs_Primed	NS	LTR	ERVL-MaLR	MLT1E2	MLT1E2_dup318	MLT1E2_dup318:ERVL-MaLR:LTR	Down
chr8	118723485	118723916	432	-	0	-3.45282	0	1	1	MLT1E3_dup1005:ERVL-MaLR:LTR	ESC_vs_Primed	NS	LTR	ERVL-MaLR	MLT1E3	MLT1E3_dup1005	MLT1E3_dup1005:ERVL-MaLR:LTR	Down
chr4	115285929	115286481	553	-	0	-0.342316	0	1	1	MLT1E3_dup489:ERVL-MaLR:LTR	ESC_vs_Primed	NS	LTR	ERVL-MaLR	MLT1E3	MLT1E3_dup489	MLT1E3_dup489:ERVL-MaLR:LTR	Down
chr5	17655885	17656024	140	-	0	-2.28766	0	1	1	MLT1E3_dup604:ERVL-MaLR:LTR	ESC_vs_Primed	NS	LTR	ERVL-MaLR	MLT1E3	MLT1E3_dup604	MLT1E3_dup604:ERVL-MaLR:LTR	Down
chr6	18080894	18081263	370	+	0	-3.27313	0	1	1	MLT1E3_dup730:ERVL-MaLR:LTR	ESC_vs_Primed	NS	LTR	ERVL-MaLR	MLT1E3	MLT1E3_dup730	MLT1E3_dup730:ERVL-MaLR:LTR	Down
chr3	23911375	23911922	548	-	0	-2.44223	0	1	1	MLT1F1_dup531:ERVL-MaLR:LTR	ESC_vs_Primed	NS	LTR	ERVL-MaLR	MLT1F1	MLT1F1_dup531	MLT1F1_dup531:ERVL-MaLR:LTR	Down
chr4	134129002	134129518	517	+	0	-3.05108	0	1	1	MLT1F2_dup1628:ERVL-MaLR:LTR	ESC_vs_Primed	NS	LTR	ERVL-MaLR	MLT1F2	MLT1F2_dup1628	MLT1F2_dup1628:ERVL-MaLR:LTR	Down
chr18	12976049	12976143	95	-	0	-3.53014	0	1	1	MLT1F2_dup5391:ERVL-MaLR:LTR	ESC_vs_Primed	NS	LTR	ERVL-MaLR	MLT1F2	MLT1F2_dup5391	MLT1F2_dup5391:ERVL-MaLR:LTR	Down
chr18	12976138	12976462	325	-	0	-2.83569	0	1	1	MLT1F2_dup5402:ERVL-MaLR:LTR	ESC_vs_Primed	NS	LTR	ERVL-MaLR	MLT1F2	MLT1F2_dup5402	MLT1F2_dup5402:ERVL-MaLR:LTR	Down
chr10	101666199	101666666	468	+	0	-3.43811	0	1	1	MLT1F_dup2644:ERVL-MaLR:LTR	ESC_vs_Primed	NS	LTR	ERVL-MaLR	MLT1F	MLT1F_dup2644	MLT1F_dup2644:ERVL-MaLR:LTR	Down
chr14	41018842	41019372	531	+	0	-3.09357	0	1	1	MLT1F_dup3253:ERVL-MaLR:LTR	ESC_vs_Primed	NS	LTR	ERVL-MaLR	MLT1F	MLT1F_dup3253	MLT1F_dup3253:ERVL-MaLR:LTR	Down
chr15	33055505	33056053	549	+	0	-3.1	0	1	1	MLT1F_dup3377:ERVL-MaLR:LTR	ESC_vs_Primed	NS	LTR	ERVL-MaLR	MLT1F	MLT1F_dup3377	MLT1F_dup3377:ERVL-MaLR:LTR	Down
chr16	8031629	8032112	484	-	0	-2.88833	0	1	1	MLT1F_dup3504:ERVL-MaLR:LTR	ESC_vs_Primed	NS	LTR	ERVL-MaLR	MLT1F	MLT1F_dup3504	MLT1F_dup3504:ERVL-MaLR:LTR	Down
chr16	24477884	24478406	523	-	0	-1.90632	0	1	1	MLT1F_dup3548:ERVL-MaLR:LTR	ESC_vs_Primed	NS	LTR	ERVL-MaLR	MLT1F	MLT1F_dup3548	MLT1F_dup3548:ERVL-MaLR:LTR	Down
chr1	33522132	33522488	357	+	0	-3.50067	0	1	1	MLT1F_dup48:ERVL-MaLR:LTR	ESC_vs_Primed	NS	LTR	ERVL-MaLR	MLT1F	MLT1F_dup48	MLT1F_dup48:ERVL-MaLR:LTR	Down
chr2	25862452	25862970	519	+	0	-3.6546	0	1	1	MLT1G3_dup218:ERVL-MaLR:LTR	ESC_vs_Primed	NS	LTR	ERVL-MaLR	MLT1G3	MLT1G3_dup218	MLT1G3_dup218:ERVL-MaLR:LTR	Down
chr11	130604843	130605444	602	-	0	-2.51995	0	1	1	MLT1G_dup1998:ERVL-MaLR:LTR	ESC_vs_Primed	NS	LTR	ERVL-MaLR	MLT1G	MLT1G_dup1998	MLT1G_dup1998:ERVL-MaLR:LTR	Down
chr17	13442177	13442614	438	-	0	-2.63175	0	1	1	MLT1H1_dup3157:ERVL-MaLR:LTR	ESC_vs_Primed	NS	LTR	ERVL-MaLR	MLT1H1	MLT1H1_dup3157	MLT1H1_dup3157:ERVL-MaLR:LTR	Down
chr4	104471872	104472037	166	-	0	-3.32005	0	1	1	MLT1H2_dup1279:ERVL-MaLR:LTR	ESC_vs_Primed	NS	LTR	ERVL-MaLR	MLT1H2	MLT1H2_dup1279	MLT1H2_dup1279:ERVL-MaLR:LTR	Down
chr7	105049872	105050208	337	-	0	-3.3122	0	1	1	MLT1H2_dup2055:ERVL-MaLR:LTR	ESC_vs_Primed	NS	LTR	ERVL-MaLR	MLT1H2	MLT1H2_dup2055	MLT1H2_dup2055:ERVL-MaLR:LTR	Down
chr10	28396396	28396798	403	+	0	-0.423494	0	1	1	MLT1H2_dup2840:ERVL-MaLR:LTR	ESC_vs_Primed	NS	LTR	ERVL-MaLR	MLT1H2	MLT1H2_dup2840	MLT1H2_dup2840:ERVL-MaLR:LTR	Down
chr20	15762901	15763334	434	-	0	0.677222	0	1	1	MLT1H2_dup4401:ERVL-MaLR:LTR	ESC_vs_Primed	NS	LTR	ERVL-MaLR	MLT1H2	MLT1H2_dup4401	MLT1H2_dup4401:ERVL-MaLR:LTR	Down
chr4	167374024	167374434	411	+	0	-3.3512	0	1	1	MLT1H_dup3008:ERVL-MaLR:LTR	ESC_vs_Primed	NS	LTR	ERVL-MaLR	MLT1H	MLT1H_dup3008	MLT1H_dup3008:ERVL-MaLR:LTR	Down
chr17	2466357	2466854	498	+	0	-2.58208	0	1	1	MLT1H_dup8522:ERVL-MaLR:LTR	ESC_vs_Primed	NS	LTR	ERVL-MaLR	MLT1H	MLT1H_dup8522	MLT1H_dup8522:ERVL-MaLR:LTR	Down
chr22	32913053	32913465	413	+	0	-3.3648	0	1	1	MLT1H_dup9944:ERVL-MaLR:LTR	ESC_vs_Primed	NS	LTR	ERVL-MaLR	MLT1H	MLT1H_dup9944	MLT1H_dup9944:ERVL-MaLR:LTR	Down
chr21	22156513	22157456	944	+	0	-2.98462	0	1	1	MLT1I-int_dup773:ERVL-MaLR:LTR	ESC_vs_Primed	NS	LTR	ERVL-MaLR	MLT1I-int	MLT1I-int_dup773	MLT1I-int_dup773:ERVL-MaLR:LTR	Down
chr9	86423643	86423985	343	+	0	-3.04706	0	1	1	MLT1I_dup6108:ERVL-MaLR:LTR	ESC_vs_Primed	NS	LTR	ERVL-MaLR	MLT1I	MLT1I_dup6108	MLT1I_dup6108:ERVL-MaLR:LTR	Down
chr7	54733883	54734338	456	-	0	-0.528212	0	1	1	MLT1J2-int_dup269:ERVL-MaLR:LTR	ESC_vs_Primed	NS	LTR	ERVL-MaLR	MLT1J2-int	MLT1J2-int_dup269	MLT1J2-int_dup269:ERVL-MaLR:LTR	Down
chr7	54734340	54734530	191	-	0	-0.268984	0	1	1	MLT1J2_dup3041:ERVL-MaLR:LTR	ESC_vs_Primed	NS	LTR	ERVL-MaLR	MLT1J2	MLT1J2_dup3041	MLT1J2_dup3041:ERVL-MaLR:LTR	Down
chr7	54734549	54734679	131	-	0	-2.58696	0	1	1	MLT1J2_dup3042:ERVL-MaLR:LTR	ESC_vs_Primed	NS	LTR	ERVL-MaLR	MLT1J2	MLT1J2_dup3042	MLT1J2_dup3042:ERVL-MaLR:LTR	Down
chr15	97399161	97399297	137	-	0	-3.14228	0	1	1	MLT1J2_dup5885:ERVL-MaLR:LTR	ESC_vs_Primed	NS	LTR	ERVL-MaLR	MLT1J2	MLT1J2_dup5885	MLT1J2_dup5885:ERVL-MaLR:LTR	Down
chr15	97399381	97399498	118	-	0	-2.76118	0	1	1	MLT1J2_dup5886:ERVL-MaLR:LTR	ESC_vs_Primed	NS	LTR	ERVL-MaLR	MLT1J2	MLT1J2_dup5886	MLT1J2_dup5886:ERVL-MaLR:LTR	Down
chr20	21068563	21068960	398	+	0	-3.16533	0	1	1	MLT1J_dup14391:ERVL-MaLR:LTR	ESC_vs_Primed	NS	LTR	ERVL-MaLR	MLT1J	MLT1J_dup14391	MLT1J_dup14391:ERVL-MaLR:LTR	Down
chr1	120912476	120912812	337	+	0	-2.88528	0	1	1	MLT1J_dup692:ERVL-MaLR:LTR	ESC_vs_Primed	NS	LTR	ERVL-MaLR	MLT1J	MLT1J_dup692	MLT1J_dup692:ERVL-MaLR:LTR	Down
chr8	42560048	42560472	425	-	0	-0.876871	0	1	1	MLT1J_dup7452:ERVL-MaLR:LTR	ESC_vs_Primed	NS	LTR	ERVL-MaLR	MLT1J	MLT1J_dup7452	MLT1J_dup7452:ERVL-MaLR:LTR	Down
chr11	61413206	61413271	66	-	0	-3.51383	0	1	1	MLT1K_dup11401:ERVL-MaLR:LTR	ESC_vs_Primed	NS	LTR	ERVL-MaLR	MLT1K	MLT1K_dup11401	MLT1K_dup11401:ERVL-MaLR:LTR	Down
chr11	61413328	61413543	216	-	0	-2.26341	0	1	1	MLT1K_dup11402:ERVL-MaLR:LTR	ESC_vs_Primed	NS	LTR	ERVL-MaLR	MLT1K	MLT1K_dup11402	MLT1K_dup11402:ERVL-MaLR:LTR	Down
chr12	78425055	78425293	239	+	0	-3.15117	0	1	1	MLT1K_dup12061:ERVL-MaLR:LTR	ESC_vs_Primed	NS	LTR	ERVL-MaLR	MLT1K	MLT1K_dup12061	MLT1K_dup12061:ERVL-MaLR:LTR	Down
chr15	33035294	33035641	348	+	0	-2.82346	0	1	1	MLT1K_dup13891:ERVL-MaLR:LTR	ESC_vs_Primed	NS	LTR	ERVL-MaLR	MLT1K	MLT1K_dup13891	MLT1K_dup13891:ERVL-MaLR:LTR	Down
chr16	7936847	7937328	482	-	0	-3.01042	0	1	1	MLT1K_dup14364:ERVL-MaLR:LTR	ESC_vs_Primed	NS	LTR	ERVL-MaLR	MLT1K	MLT1K_dup14364	MLT1K_dup14364:ERVL-MaLR:LTR	Down
chr16	55542454	55542545	92	+	0	-1.59974	0	1	1	MLT1K_dup15279:ERVL-MaLR:LTR	ESC_vs_Primed	NS	LTR	ERVL-MaLR	MLT1K	MLT1K_dup15279	MLT1K_dup15279:ERVL-MaLR:LTR	Down
chr8	37261660	37262052	393	-	0	-2.2331	0	1	1	MLT1K_dup8320:ERVL-MaLR:LTR	ESC_vs_Primed	NS	LTR	ERVL-MaLR	MLT1K	MLT1K_dup8320	MLT1K_dup8320:ERVL-MaLR:LTR	Down
chr14	78070646	78070806	161	+	0	-1.3407	0	1	1	MLT1M_dup2453:ERVL-MaLR:LTR	ESC_vs_Primed	NS	LTR	ERVL-MaLR	MLT1M	MLT1M_dup2453	MLT1M_dup2453:ERVL-MaLR:LTR	Down
chrX	77318310	77318739	430	-	0	-2.85067	0	1	1	MLT2A1_dup2320:ERVL:LTR	ESC_vs_Primed	NS	LTR	ERVL	MLT2A1	MLT2A1_dup2320	MLT2A1_dup2320:ERVL:LTR	Down
chrX	134529034	134529410	377	+	0	-1.46857	0	1	1	MLT2A1_dup2484:ERVL:LTR	ESC_vs_Primed	NS	LTR	ERVL	MLT2A1	MLT2A1_dup2484	MLT2A1_dup2484:ERVL:LTR	Down
chr11	95057262	95057641	380	+	0	-1.54932	0	1	1	MLT2A1_dup2850:ERVL:LTR	ESC_vs_Primed	NS	LTR	ERVL	MLT2A1	MLT2A1_dup2850	MLT2A1_dup2850:ERVL:LTR	Down
chr1	91511374	91511802	429	+	0	-3.19257	0	1	1	MLT2A1_dup98:ERVL:LTR	ESC_vs_Primed	NS	LTR	ERVL	MLT2A1	MLT2A1_dup98	MLT2A1_dup98:ERVL:LTR	Down
chr4	80482994	80483538	545	+	0	-2.67594	0	1	1	MLT2A2_dup1019:ERVL:LTR	ESC_vs_Primed	NS	LTR	ERVL	MLT2A2	MLT2A2_dup1019	MLT2A2_dup1019:ERVL:LTR	Down
chr7	118824211	118824761	551	+	0	-3.38786	0	1	1	MLT2A2_dup1810:ERVL:LTR	ESC_vs_Primed	NS	LTR	ERVL	MLT2A2	MLT2A2_dup1810	MLT2A2_dup1810:ERVL:LTR	Down
chr7	120215091	120215667	577	-	0	-3.27882	0	1	1	MLT2A2_dup1814:ERVL:LTR	ESC_vs_Primed	NS	LTR	ERVL	MLT2A2	MLT2A2_dup1814	MLT2A2_dup1814:ERVL:LTR	Down
chrX	6445603	6446154	552	-	0	-3.25223	0	1	1	MLT2A2_dup2232:ERVL:LTR	ESC_vs_Primed	NS	LTR	ERVL	MLT2A2	MLT2A2_dup2232	MLT2A2_dup2232:ERVL:LTR	Down
chrX	136978787	136979328	542	+	0	-3.17349	0	1	1	MLT2A2_dup2466:ERVL:LTR	ESC_vs_Primed	NS	LTR	ERVL	MLT2A2	MLT2A2_dup2466	MLT2A2_dup2466:ERVL:LTR	Down
chr10	14418727	14419271	545	+	0	-1.63117	0	1	1	MLT2A2_dup2570:ERVL:LTR	ESC_vs_Primed	NS	LTR	ERVL	MLT2A2	MLT2A2_dup2570	MLT2A2_dup2570:ERVL:LTR	Down
chr1	30684485	30684996	512	+	0	-2.98355	0	1	1	MLT2A2_dup27:ERVL:LTR	ESC_vs_Primed	NS	LTR	ERVL	MLT2A2	MLT2A2_dup27	MLT2A2_dup27:ERVL:LTR	Down
chr13	59671469	59672002	534	+	0	-3.62244	0	1	1	MLT2A2_dup3119:ERVL:LTR	ESC_vs_Primed	NS	LTR	ERVL	MLT2A2	MLT2A2_dup3119	MLT2A2_dup3119:ERVL:LTR	Down
chr20	50876568	50877017	450	+	0	-3.23553	0	1	1	MLT2A2_dup3742:ERVL:LTR	ESC_vs_Primed	NS	LTR	ERVL	MLT2A2	MLT2A2_dup3742	MLT2A2_dup3742:ERVL:LTR	Down
chr21	24394326	24394844	519	+	0	-3.22526	0	1	1	MLT2A2_dup3799:ERVL:LTR	ESC_vs_Primed	NS	LTR	ERVL	MLT2A2	MLT2A2_dup3799	MLT2A2_dup3799:ERVL:LTR	Down
chr3	180504072	180504565	494	+	0	-3.3343	0	1	1	MLT2A2_dup820:ERVL:LTR	ESC_vs_Primed	NS	LTR	ERVL	MLT2A2	MLT2A2_dup820	MLT2A2_dup820:ERVL:LTR	Down
chr13	48385201	48385659	459	-	0	-2.23942	0	1	1	MLT2B1_dup3533:ERVL:LTR	ESC_vs_Primed	NS	LTR	ERVL	MLT2B1	MLT2B1_dup3533	MLT2B1_dup3533:ERVL:LTR	Down
chr5	39448591	39449147	557	-	0	-3.23684	0	1	1	MLT2B3_dup1087:ERVL:LTR	ESC_vs_Primed	NS	LTR	ERVL	MLT2B3	MLT2B3_dup1087	MLT2B3_dup1087:ERVL:LTR	Down
chr10	66878931	66879490	560	+	0	-2.33769	0	1	1	MLT2B3_dup2224:ERVL:LTR	ESC_vs_Primed	NS	LTR	ERVL	MLT2B3	MLT2B3_dup2224	MLT2B3_dup2224:ERVL:LTR	Down
chr4	161583042	161583150	109	+	0	-3.51383	0	1	1	MLT2B5_dup81:ERVL:LTR	ESC_vs_Primed	NS	LTR	ERVL	MLT2B5	MLT2B5_dup81	MLT2B5_dup81:ERVL:LTR	Down
chr6	95256712	95257033	322	-	0	-3.35795	0	1	1	MLT2C1_dup988:ERVL:LTR	ESC_vs_Primed	NS	LTR	ERVL	MLT2C1	MLT2C1_dup988	MLT2C1_dup988:ERVL:LTR	Down
chr14	53298837	53299231	395	+	0	-3.32687	0	1	1	MLT2C2_dup1029:ERVL:LTR	ESC_vs_Primed	NS	LTR	ERVL	MLT2C2	MLT2C2_dup1029	MLT2C2_dup1029:ERVL:LTR	Down
chr3	39282455	39282592	138	+	0	-3.591	0	1	1	MLT2C2_dup198:ERVL:LTR	ESC_vs_Primed	NS	LTR	ERVL	MLT2C2	MLT2C2_dup198	MLT2C2_dup198:ERVL:LTR	Down
chr7	134396028	134396380	353	+	0	-2.14035	0	1	1	MLT2D_dup2280:ERVL:LTR	ESC_vs_Primed	NS	LTR	ERVL	MLT2D	MLT2D_dup2280	MLT2D_dup2280:ERVL:LTR	Down
chr18	70998584	70998978	395	+	0	-2.93432	0	1	1	MLT2D_dup4180:ERVL:LTR	ESC_vs_Primed	NS	LTR	ERVL	MLT2D	MLT2D_dup4180	MLT2D_dup4180:ERVL:LTR	Down
chr13	87017533	87018680	1148	+	0	-3.3004	0	1	1	MST-int_dup281:ERVL-MaLR:LTR	ESC_vs_Primed	NS	LTR	ERVL-MaLR	MST-int	MST-int_dup281	MST-int_dup281:ERVL-MaLR:LTR	Down
chr13	52670364	52671955	1592	+	0	-2.45163	0	1	1	MSTA-int_dup2552:ERVL-MaLR:LTR	ESC_vs_Primed	NS	LTR	ERVL-MaLR	MSTA-int	MSTA-int_dup2552	MSTA-int_dup2552:ERVL-MaLR:LTR	Down
chr2	87890059	87891689	1631	+	0	-2.65625	0	1	1	MSTA-int_dup294:ERVL-MaLR:LTR	ESC_vs_Primed	NS	LTR	ERVL-MaLR	MSTA-int	MSTA-int_dup294	MSTA-int_dup294:ERVL-MaLR:LTR	Down
chr4	132642352	132643965	1614	-	0	-3.277	0	1	1	MSTA-int_dup854:ERVL-MaLR:LTR	ESC_vs_Primed	NS	LTR	ERVL-MaLR	MSTA-int	MSTA-int_dup854	MSTA-int_dup854:ERVL-MaLR:LTR	Down
chr8	136932772	136933177	406	+	0	-3.15774	0	1	1	MSTA_dup10039:ERVL-MaLR:LTR	ESC_vs_Primed	NS	LTR	ERVL-MaLR	MSTA	MSTA_dup10039	MSTA_dup10039:ERVL-MaLR:LTR	Down
chr13	41531669	41531898	230	+	0	-3.24454	0	1	1	MSTA_dup15360:ERVL-MaLR:LTR	ESC_vs_Primed	NS	LTR	ERVL-MaLR	MSTA	MSTA_dup15360	MSTA_dup15360:ERVL-MaLR:LTR	Down
chr13	52671956	52672329	374	+	0	-2.97044	0	1	1	MSTA_dup15418:ERVL-MaLR:LTR	ESC_vs_Primed	NS	LTR	ERVL-MaLR	MSTA	MSTA_dup15418	MSTA_dup15418:ERVL-MaLR:LTR	Down
chr16	24476391	24476769	379	-	0	-2.48919	0	1	1	MSTA_dup17176:ERVL-MaLR:LTR	ESC_vs_Primed	NS	LTR	ERVL-MaLR	MSTA	MSTA_dup17176	MSTA_dup17176:ERVL-MaLR:LTR	Down
chr18	61495299	61495686	388	+	0	-2.12512	0	1	1	MSTA_dup18281:ERVL-MaLR:LTR	ESC_vs_Primed	NS	LTR	ERVL-MaLR	MSTA	MSTA_dup18281	MSTA_dup18281:ERVL-MaLR:LTR	Down
chr1	143183905	143184238	334	-	0	-3.591	0	1	1	MSTA_dup761:ERVL-MaLR:LTR	ESC_vs_Primed	NS	LTR	ERVL-MaLR	MSTA	MSTA_dup761	MSTA_dup761:ERVL-MaLR:LTR	Down
chr7	134398629	134399019	391	+	0	-3.09682	0	1	1	MSTA_dup8956:ERVL-MaLR:LTR	ESC_vs_Primed	NS	LTR	ERVL-MaLR	MSTA	MSTA_dup8956	MSTA_dup8956:ERVL-MaLR:LTR	Down
chr6	110906935	110907360	426	+	0	-2.29726	0	1	1	MSTB1_dup1909:ERVL-MaLR:LTR	ESC_vs_Primed	NS	LTR	ERVL-MaLR	MSTB1	MSTB1_dup1909	MSTB1_dup1909:ERVL-MaLR:LTR	Down
chr15	23820646	23821065	420	+	0	-1.99514	0	1	1	MSTB1_dup4166:ERVL-MaLR:LTR	ESC_vs_Primed	NS	LTR	ERVL-MaLR	MSTB1	MSTB1_dup4166	MSTB1_dup4166:ERVL-MaLR:LTR	Down
chr20	15789978	15790402	425	-	0	-2.29508	0	1	1	MSTB1_dup4804:ERVL-MaLR:LTR	ESC_vs_Primed	NS	LTR	ERVL-MaLR	MSTB1	MSTB1_dup4804	MSTB1_dup4804:ERVL-MaLR:LTR	Down
chr4	14254326	14254746	421	+	0	-3.3422	0	1	1	MSTB_dup1865:ERVL-MaLR:LTR	ESC_vs_Primed	NS	LTR	ERVL-MaLR	MSTB	MSTB_dup1865	MSTB_dup1865:ERVL-MaLR:LTR	Down
chr7	32954648	32955017	370	-	0	-2.83754	0	1	1	MSTB_dup3421:ERVL-MaLR:LTR	ESC_vs_Primed	NS	LTR	ERVL-MaLR	MSTB	MSTB_dup3421	MSTB_dup3421:ERVL-MaLR:LTR	Down
chrX	71950940	71951091	152	+	0	-3.13851	0	1	1	MSTB_dup4869:ERVL-MaLR:LTR	ESC_vs_Primed	NS	LTR	ERVL-MaLR	MSTB	MSTB_dup4869	MSTB_dup4869:ERVL-MaLR:LTR	Down
chr11	111433753	111434112	360	+	0	-2.15446	0	1	1	MSTC_dup2247:ERVL-MaLR:LTR	ESC_vs_Primed	NS	LTR	ERVL-MaLR	MSTC	MSTC_dup2247	MSTC_dup2247:ERVL-MaLR:LTR	Down
chr3	112199638	112200904	1267	-	0	-3.49257	0	1	1	MSTD-int_dup143:ERVL-MaLR:LTR	ESC_vs_Primed	NS	LTR	ERVL-MaLR	MSTD-int	MSTD-int_dup143	MSTD-int_dup143:ERVL-MaLR:LTR	Down
chr10	35687965	35688027	63	-	0	-2.11691	0	1	1	MamRep1161_dup1197:TcMar:DNA	ESC_vs_Primed	NS	DNA	TcMar	MamRep1161	MamRep1161_dup1197	MamRep1161_dup1197:TcMar:DNA	Down
chr19	41152526	41152693	168	-	0	-3.10102	0	1	1	MamRep38_dup1944:hAT:DNA	ESC_vs_Primed	NS	DNA	hAT	MamRep38	MamRep38_dup1944	MamRep38_dup1944:hAT:DNA	Down
chr11	61414316	61414631	316	-	0	-2.84262	0	1	1	MamRep4096_dup810:hAT:DNA	ESC_vs_Primed	NS	DNA	hAT	MamRep4096	MamRep4096_dup810	MamRep4096_dup810:hAT:DNA	Down
chr6	86202074	86202185	112	+	0	-3.29444	0	1	1	MamRep564_dup311:MamRep564:Unknown	ESC_vs_Primed	NS	Unknown	MamRep564	MamRep564	MamRep564_dup311	MamRep564_dup311:MamRep564:Unknown	Down
chr6	21356954	21357092	139	-	0	-2.82091	0	1	1	PRIMA41-int_dup147:ERV1:LTR	ESC_vs_Primed	NS	LTR	ERV1	PRIMA41-int	PRIMA41-int_dup147	PRIMA41-int_dup147:ERV1:LTR	Down
chr19	23883908	23884257	350	+	0	-2.67898	0	1	1	PRIMA41-int_dup377:ERV1:LTR	ESC_vs_Primed	NS	LTR	ERV1	PRIMA41-int	PRIMA41-int_dup377	PRIMA41-int_dup377:ERV1:LTR	Down
chr19	23884559	23885030	472	+	0	-2.79673	0	1	1	PRIMA41-int_dup378:ERV1:LTR	ESC_vs_Primed	NS	LTR	ERV1	PRIMA41-int	PRIMA41-int_dup378	PRIMA41-int_dup378:ERV1:LTR	Down
chr19	23885475	23886121	647	+	0	-2.03203	0	1	1	PRIMA41-int_dup381:ERV1:LTR	ESC_vs_Primed	NS	LTR	ERV1	PRIMA41-int	PRIMA41-int_dup381	PRIMA41-int_dup381:ERV1:LTR	Down
chr19	23886394	23887162	769	+	0	-1.62313	0	1	1	PRIMA41-int_dup382:ERV1:LTR	ESC_vs_Primed	NS	LTR	ERV1	PRIMA41-int	PRIMA41-int_dup382	PRIMA41-int_dup382:ERV1:LTR	Down
chr2	192611899	192612159	261	+	0	-3.4355	0	1	1	Plat_L3_dup641:CR1:LINE	ESC_vs_Primed	NS	LINE	CR1	Plat_L3	Plat_L3_dup641	Plat_L3_dup641:CR1:LINE	Down
chr19	36758822	36760421	1600	+	0	-3.46777	0	1	1	SST1_dup488:centr:Satellite	ESC_vs_Primed	NS	Satellite	centr	SST1	SST1_dup488	SST1_dup488:centr:Satellite	Down
chr3	181643102	181644451	1350	-	0	-3.29442	0	1	1	SVA_B_dup102:SVA_B:Other	ESC_vs_Primed	NS	Other	SVA_B	SVA_B	SVA_B_dup102	SVA_B_dup102:SVA_B:Other	Down
chr4	6838275	6839679	1405	-	0	-1.7108	0	1	1	SVA_B_dup107:SVA_B:Other	ESC_vs_Primed	NS	Other	SVA_B	SVA_B	SVA_B_dup107	SVA_B_dup107:SVA_B:Other	Down
chr4	48187835	48189464	1630	+	0	1.80927	0	1	1	SVA_B_dup111:SVA_B:Other	ESC_vs_Primed	NS	Other	SVA_B	SVA_B	SVA_B_dup111	SVA_B_dup111:SVA_B:Other	Down
chr4	151884302	151885990	1689	+	0	-1.71424	0	1	1	SVA_B_dup132:SVA_B:Other	ESC_vs_Primed	NS	Other	SVA_B	SVA_B	SVA_B_dup132	SVA_B_dup132:SVA_B:Other	Down
chr5	42978775	42979911	1137	+	0	-3.41179	0	1	1	SVA_B_dup140:SVA_B:Other	ESC_vs_Primed	NS	Other	SVA_B	SVA_B	SVA_B_dup140	SVA_B_dup140:SVA_B:Other	Down
chr5	111695978	111697232	1255	+	0	-3.33178	0	1	1	SVA_B_dup153:SVA_B:Other	ESC_vs_Primed	NS	Other	SVA_B	SVA_B	SVA_B_dup153	SVA_B_dup153:SVA_B:Other	Down
chr6	13133499	13135040	1542	+	0	-1.45822	0	1	1	SVA_B_dup161:SVA_B:Other	ESC_vs_Primed	NS	Other	SVA_B	SVA_B	SVA_B_dup161	SVA_B_dup161:SVA_B:Other	Down
chr6	25585776	25587246	1471	-	0	-3.07534	0	1	1	SVA_B_dup164:SVA_B:Other	ESC_vs_Primed	NS	Other	SVA_B	SVA_B	SVA_B_dup164	SVA_B_dup164:SVA_B:Other	Down
chr6	47411094	47412397	1304	-	0	-2.47491	0	1	1	SVA_B_dup173:SVA_B:Other	ESC_vs_Primed	NS	Other	SVA_B	SVA_B	SVA_B_dup173	SVA_B_dup173:SVA_B:Other	Down
chr7	64013979	64015384	1406	+	0	-3.26049	0	1	1	SVA_B_dup193:SVA_B:Other	ESC_vs_Primed	NS	Other	SVA_B	SVA_B	SVA_B_dup193	SVA_B_dup193:SVA_B:Other	Down
chr7	92173723	92175177	1455	-	0	-2.95744	0	1	1	SVA_B_dup195:SVA_B:Other	ESC_vs_Primed	NS	Other	SVA_B	SVA_B	SVA_B_dup195	SVA_B_dup195:SVA_B:Other	Down
chr8	42773567	42775096	1530	-	0	-3.12719	0	1	1	SVA_B_dup211:SVA_B:Other	ESC_vs_Primed	NS	Other	SVA_B	SVA_B	SVA_B_dup211	SVA_B_dup211:SVA_B:Other	Down
chrX	53748041	53749425	1385	+	0	-2.86359	0	1	1	SVA_B_dup252:SVA_B:Other	ESC_vs_Primed	NS	Other	SVA_B	SVA_B	SVA_B_dup252	SVA_B_dup252:SVA_B:Other	Down
chrX	71778888	71780428	1541	+	0	-2.87525	0	1	1	SVA_B_dup260:SVA_B:Other	ESC_vs_Primed	NS	Other	SVA_B	SVA_B	SVA_B_dup260	SVA_B_dup260:SVA_B:Other	Down
chr10	9314508	9315939	1432	-	0	-3.27882	0	1	1	SVA_B_dup278:SVA_B:Other	ESC_vs_Primed	NS	Other	SVA_B	SVA_B	SVA_B_dup278	SVA_B_dup278:SVA_B:Other	Down
chr10	32521830	32523241	1412	-	0	-3.12708	0	1	1	SVA_B_dup283:SVA_B:Other	ESC_vs_Primed	NS	Other	SVA_B	SVA_B	SVA_B_dup283	SVA_B_dup283:SVA_B:Other	Down
chr10	61503423	61504880	1458	+	0	-2.49923	0	1	1	SVA_B_dup288:SVA_B:Other	ESC_vs_Primed	NS	Other	SVA_B	SVA_B	SVA_B_dup288	SVA_B_dup288:SVA_B:Other	Down
chr11	47913824	47915299	1476	+	0	-0.130829	0	1	1	SVA_B_dup307:SVA_B:Other	ESC_vs_Primed	NS	Other	SVA_B	SVA_B	SVA_B_dup307	SVA_B_dup307:SVA_B:Other	Down
chr12	42743215	42744817	1603	-	0	-3.32396	0	1	1	SVA_B_dup328:SVA_B:Other	ESC_vs_Primed	NS	Other	SVA_B	SVA_B	SVA_B_dup328	SVA_B_dup328:SVA_B:Other	Down
chr15	52751359	52752877	1519	-	0	-2.3926	0	1	1	SVA_B_dup386:SVA_B:Other	ESC_vs_Primed	NS	Other	SVA_B	SVA_B	SVA_B_dup386	SVA_B_dup386:SVA_B:Other	Down
chr1	225802716	225804045	1330	+	0	-1.59866	0	1	1	SVA_B_dup39:SVA_B:Other	ESC_vs_Primed	NS	Other	SVA_B	SVA_B	SVA_B_dup39	SVA_B_dup39:SVA_B:Other	Down
chr17	8276459	8277959	1501	+	0	-3.16878	0	1	1	SVA_B_dup404:SVA_B:Other	ESC_vs_Primed	NS	Other	SVA_B	SVA_B	SVA_B_dup404	SVA_B_dup404:SVA_B:Other	Down
chr17	37489427	37490741	1315	+	0	-2.31768	0	1	1	SVA_B_dup411:SVA_B:Other	ESC_vs_Primed	NS	Other	SVA_B	SVA_B	SVA_B_dup411	SVA_B_dup411:SVA_B:Other	Down
chr1	227463285	227464792	1508	+	0	-2.21522	0	1	1	SVA_B_dup41:SVA_B:Other	ESC_vs_Primed	NS	Other	SVA_B	SVA_B	SVA_B_dup41	SVA_B_dup41:SVA_B:Other	Down
chr19	22885359	22886677	1319	-	0	-2.07995	0	1	1	SVA_B_dup445:SVA_B:Other	ESC_vs_Primed	NS	Other	SVA_B	SVA_B	SVA_B_dup445	SVA_B_dup445:SVA_B:Other	Down
chr19	23343033	23344614	1582	-	0	-2.68936	0	1	1	SVA_B_dup446:SVA_B:Other	ESC_vs_Primed	NS	Other	SVA_B	SVA_B	SVA_B_dup446	SVA_B_dup446:SVA_B:Other	Down
chr22	22201313	22202740	1428	+	0	-3.01042	0	1	1	SVA_B_dup460:SVA_B:Other	ESC_vs_Primed	NS	Other	SVA_B	SVA_B	SVA_B_dup460	SVA_B_dup460:SVA_B:Other	Down
chr2	38203996	38205494	1499	-	0	-0.855401	0	1	1	SVA_B_dup46:SVA_B:Other	ESC_vs_Primed	NS	Other	SVA_B	SVA_B	SVA_B_dup46	SVA_B_dup46:SVA_B:Other	Down
chr2	170711860	170713335	1476	-	0	-1.52465	0	1	1	SVA_B_dup62:SVA_B:Other	ESC_vs_Primed	NS	Other	SVA_B	SVA_B	SVA_B_dup62	SVA_B_dup62:SVA_B:Other	Down
chr2	201906659	201908168	1510	+	0	-1.59902	0	1	1	SVA_B_dup69:SVA_B:Other	ESC_vs_Primed	NS	Other	SVA_B	SVA_B	SVA_B_dup69	SVA_B_dup69:SVA_B:Other	Down
chr3	51641123	51642906	1784	-	0	-0.870974	0	1	1	SVA_B_dup74:SVA_B:Other	ESC_vs_Primed	NS	Other	SVA_B	SVA_B	SVA_B_dup74	SVA_B_dup74:SVA_B:Other	Down
chr3	72836852	72838245	1394	+	0	-2.53976	0	1	1	SVA_B_dup86:SVA_B:Other	ESC_vs_Primed	NS	Other	SVA_B	SVA_B	SVA_B_dup86	SVA_B_dup86:SVA_B:Other	Down
chr1	45203717	45204806	1090	+	0	-1.3858	0	1	1	SVA_B_dup8:SVA_B:Other	ESC_vs_Primed	NS	Other	SVA_B	SVA_B	SVA_B_dup8	SVA_B_dup8:SVA_B:Other	Down
chr1	11365137	11366669	1533	-	0	-1.76283	0	1	1	SVA_C:SVA_C:Other	ESC_vs_Primed	NS	Other	SVA_C	SVA_C	SVA_C	SVA_C:SVA_C:Other	Down
chr6	111337887	111339446	1560	-	0	-3.15357	0	1	1	SVA_C_dup114:SVA_C:Other	ESC_vs_Primed	NS	Other	SVA_C	SVA_C	SVA_C_dup114	SVA_C_dup114:SVA_C:Other	Down
chr7	64493301	64494762	1462	+	0	-3.405	0	1	1	SVA_C_dup122:SVA_C:Other	ESC_vs_Primed	NS	Other	SVA_C	SVA_C	SVA_C_dup122	SVA_C_dup122:SVA_C:Other	Down
chr7	64717714	64719160	1447	+	0	-2.28021	0	1	1	SVA_C_dup123:SVA_C:Other	ESC_vs_Primed	NS	Other	SVA_C	SVA_C	SVA_C_dup123	SVA_C_dup123:SVA_C:Other	Down
chr7	129115405	129117062	1658	-	0	1.40737	0	1	1	SVA_C_dup129:SVA_C:Other	ESC_vs_Primed	NS	Other	SVA_C	SVA_C	SVA_C_dup129	SVA_C_dup129:SVA_C:Other	Down
chr7	138785547	138786765	1219	+	0	-2.7027	0	1	1	SVA_C_dup130:SVA_C:Other	ESC_vs_Primed	NS	Other	SVA_C	SVA_C	SVA_C_dup130	SVA_C_dup130:SVA_C:Other	Down
chr1	145669624	145671178	1555	-	0	-3.16911	0	1	1	SVA_C_dup13:SVA_C:Other	ESC_vs_Primed	NS	Other	SVA_C	SVA_C	SVA_C_dup13	SVA_C_dup13:SVA_C:Other	Down
chr1	150822719	150824352	1634	+	0	-3.26388	0	1	1	SVA_C_dup14:SVA_C:Other	ESC_vs_Primed	NS	Other	SVA_C	SVA_C	SVA_C_dup14	SVA_C_dup14:SVA_C:Other	Down
chrX	96529644	96531307	1664	-	0	-2.94321	0	1	1	SVA_C_dup162:SVA_C:Other	ESC_vs_Primed	NS	Other	SVA_C	SVA_C	SVA_C_dup162	SVA_C_dup162:SVA_C:Other	Down
chr11	73485427	73486983	1557	+	0	-2.59295	0	1	1	SVA_C_dup192:SVA_C:Other	ESC_vs_Primed	NS	Other	SVA_C	SVA_C	SVA_C_dup192	SVA_C_dup192:SVA_C:Other	Down
chr12	25078502	25079902	1401	+	0	-2.37828	0	1	1	SVA_C_dup203:SVA_C:Other	ESC_vs_Primed	NS	Other	SVA_C	SVA_C	SVA_C_dup203	SVA_C_dup203:SVA_C:Other	Down
chr13	46736400	46737787	1388	+	0	0.607577	0	1	1	SVA_C_dup215:SVA_C:Other	ESC_vs_Primed	NS	Other	SVA_C	SVA_C	SVA_C_dup215	SVA_C_dup215:SVA_C:Other	Down
chr14	23700818	23702630	1813	+	0	-2.64479	0	1	1	SVA_C_dup219:SVA_C:Other	ESC_vs_Primed	NS	Other	SVA_C	SVA_C	SVA_C_dup219	SVA_C_dup219:SVA_C:Other	Down
chr15	61238433	61239907	1475	+	0	-3.41576	0	1	1	SVA_C_dup230:SVA_C:Other	ESC_vs_Primed	NS	Other	SVA_C	SVA_C	SVA_C_dup230	SVA_C_dup230:SVA_C:Other	Down
chr17	16214773	16216271	1499	-	0	-0.596384	0	1	1	SVA_C_dup240:SVA_C:Other	ESC_vs_Primed	NS	Other	SVA_C	SVA_C	SVA_C_dup240	SVA_C_dup240:SVA_C:Other	Down
chr1	180679340	180680767	1428	-	0	-3.41108	0	1	1	SVA_C_dup24:SVA_C:Other	ESC_vs_Primed	NS	Other	SVA_C	SVA_C	SVA_C_dup24	SVA_C_dup24:SVA_C:Other	Down
chr19	21890129	21891511	1383	+	0	-2.8192	0	1	1	SVA_C_dup255:SVA_C:Other	ESC_vs_Primed	NS	Other	SVA_C	SVA_C	SVA_C_dup255	SVA_C_dup255:SVA_C:Other	Down
chr19	22882603	22884139	1537	-	0	-1.78995	0	1	1	SVA_C_dup257:SVA_C:Other	ESC_vs_Primed	NS	Other	SVA_C	SVA_C	SVA_C_dup257	SVA_C_dup257:SVA_C:Other	Down
chr19	43142980	43144727	1748	-	0	-3.56024	0	1	1	SVA_C_dup264:SVA_C:Other	ESC_vs_Primed	NS	Other	SVA_C	SVA_C	SVA_C_dup264	SVA_C_dup264:SVA_C:Other	Down
chr20	10374960	10376476	1517	-	0	-0.800163	0	1	1	SVA_C_dup267:SVA_C:Other	ESC_vs_Primed	NS	Other	SVA_C	SVA_C	SVA_C_dup267	SVA_C_dup267:SVA_C:Other	Down
chr20	18355720	18356961	1242	-	0	-2.35167	0	1	1	SVA_C_dup270:SVA_C:Other	ESC_vs_Primed	NS	Other	SVA_C	SVA_C	SVA_C_dup270	SVA_C_dup270:SVA_C:Other	Down
chr21	27067288	27068746	1459	-	0	-1.14075	0	1	1	SVA_C_dup273:SVA_C:Other	ESC_vs_Primed	NS	Other	SVA_C	SVA_C	SVA_C_dup273	SVA_C_dup273:SVA_C:Other	Down
chr2	175972255	175973916	1662	+	0	-1.26111	0	1	1	SVA_C_dup44:SVA_C:Other	ESC_vs_Primed	NS	Other	SVA_C	SVA_C	SVA_C_dup44	SVA_C_dup44:SVA_C:Other	Down
chr3	47350265	47351468	1204	-	0	-2.63979	0	1	1	SVA_C_dup58:SVA_C:Other	ESC_vs_Primed	NS	Other	SVA_C	SVA_C	SVA_C_dup58	SVA_C_dup58:SVA_C:Other	Down
chr4	184739257	184740749	1493	-	0	-2.50951	0	1	1	SVA_C_dup82:SVA_C:Other	ESC_vs_Primed	NS	Other	SVA_C	SVA_C	SVA_C_dup82	SVA_C_dup82:SVA_C:Other	Down
chr5	65253069	65254498	1430	-	0	-1.08976	0	1	1	SVA_C_dup88:SVA_C:Other	ESC_vs_Primed	NS	Other	SVA_C	SVA_C	SVA_C_dup88	SVA_C_dup88:SVA_C:Other	Down
chr5	134744241	134745673	1433	+	0	-3.08649	0	1	1	SVA_C_dup95:SVA_C:Other	ESC_vs_Primed	NS	Other	SVA_C	SVA_C	SVA_C_dup95	SVA_C_dup95:SVA_C:Other	Down
chr1	100322018	100323420	1403	-	0	-3.11816	0	1	1	SVA_C_dup9:SVA_C:Other	ESC_vs_Primed	NS	Other	SVA_C	SVA_C	SVA_C_dup9	SVA_C_dup9:SVA_C:Other	Down
chr13	52653457	52655042	1586	+	0	0.300205	0	1	1	SVA_D_dup1000:SVA_D:Other	ESC_vs_Primed	NS	Other	SVA_D	SVA_D	SVA_D_dup1000	SVA_D_dup1000:SVA_D:Other	Down
chr14	20973494	20974336	843	+	0	-3.59063	0	1	1	SVA_D_dup1013:SVA_D:Other	ESC_vs_Primed	NS	Other	SVA_D	SVA_D	SVA_D_dup1013	SVA_D_dup1013:SVA_D:Other	Down
chr1	197374172	197375722	1551	+	0	-3.49626	0	1	1	SVA_D_dup101:SVA_D:Other	ESC_vs_Primed	NS	Other	SVA_D	SVA_D	SVA_D_dup101	SVA_D_dup101:SVA_D:Other	Down
chr14	42142257	42143363	1107	-	0	-3.40383	0	1	1	SVA_D_dup1022:SVA_D:Other	ESC_vs_Primed	NS	Other	SVA_D	SVA_D	SVA_D_dup1022	SVA_D_dup1022:SVA_D:Other	Down
chr14	63988690	63990445	1756	+	0	0.584941	0	1	1	SVA_D_dup1034:SVA_D:Other	ESC_vs_Primed	NS	Other	SVA_D	SVA_D	SVA_D_dup1034	SVA_D_dup1034:SVA_D:Other	Down
chr1	202159960	202161610	1651	-	0	-3.09539	0	1	1	SVA_D_dup103:SVA_D:Other	ESC_vs_Primed	NS	Other	SVA_D	SVA_D	SVA_D_dup103	SVA_D_dup103:SVA_D:Other	Down
chr14	76390633	76392402	1770	-	0	-3.12719	0	1	1	SVA_D_dup1042:SVA_D:Other	ESC_vs_Primed	NS	Other	SVA_D	SVA_D	SVA_D_dup1042	SVA_D_dup1042:SVA_D:Other	Down
chr1	202420321	202421730	1410	-	0	-2.86224	0	1	1	SVA_D_dup104:SVA_D:Other	ESC_vs_Primed	NS	Other	SVA_D	SVA_D	SVA_D_dup104	SVA_D_dup104:SVA_D:Other	Down
chr14	86295504	86297031	1528	-	0	-3.19506	0	1	1	SVA_D_dup1050:SVA_D:Other	ESC_vs_Primed	NS	Other	SVA_D	SVA_D	SVA_D_dup1050	SVA_D_dup1050:SVA_D:Other	Down
chr14	89971592	89973486	1895	+	0	-0.553075	0	1	1	SVA_D_dup1051:SVA_D:Other	ESC_vs_Primed	NS	Other	SVA_D	SVA_D	SVA_D_dup1051	SVA_D_dup1051:SVA_D:Other	Down
chr14	100646601	100648282	1682	+	0	-2.51794	0	1	1	SVA_D_dup1054:SVA_D:Other	ESC_vs_Primed	NS	Other	SVA_D	SVA_D	SVA_D_dup1054	SVA_D_dup1054:SVA_D:Other	Down
chr14	102638248	102639433	1186	-	0	-3.6183	0	1	1	SVA_D_dup1056:SVA_D:Other	ESC_vs_Primed	NS	Other	SVA_D	SVA_D	SVA_D_dup1056	SVA_D_dup1056:SVA_D:Other	Down
chr15	40974273	40975481	1209	+	0	-3.20795	0	1	1	SVA_D_dup1061:SVA_D:Other	ESC_vs_Primed	NS	Other	SVA_D	SVA_D	SVA_D_dup1061	SVA_D_dup1061:SVA_D:Other	Down
chr15	43306052	43307851	1800	+	0	-2.29134	0	1	1	SVA_D_dup1065:SVA_D:Other	ESC_vs_Primed	NS	Other	SVA_D	SVA_D	SVA_D_dup1065	SVA_D_dup1065:SVA_D:Other	Down
chr15	49841524	49843453	1930	-	0	-3.48286	0	1	1	SVA_D_dup1069:SVA_D:Other	ESC_vs_Primed	NS	Other	SVA_D	SVA_D	SVA_D_dup1069	SVA_D_dup1069:SVA_D:Other	Down
chr15	56401218	56402251	1034	+	0	-1.21305	0	1	1	SVA_D_dup1073:SVA_D:Other	ESC_vs_Primed	NS	Other	SVA_D	SVA_D	SVA_D_dup1073	SVA_D_dup1073:SVA_D:Other	Down
chr15	56402252	56403872	1621	+	0	-2.12153	0	1	1	SVA_D_dup1074:SVA_D:Other	ESC_vs_Primed	NS	Other	SVA_D	SVA_D	SVA_D_dup1074	SVA_D_dup1074:SVA_D:Other	Down
chr15	62982094	62983259	1166	-	0	-3.41179	0	1	1	SVA_D_dup1076:SVA_D:Other	ESC_vs_Primed	NS	Other	SVA_D	SVA_D	SVA_D_dup1076	SVA_D_dup1076:SVA_D:Other	Down
chr15	69256015	69257899	1885	-	0	-2.8309	0	1	1	SVA_D_dup1083:SVA_D:Other	ESC_vs_Primed	NS	Other	SVA_D	SVA_D	SVA_D_dup1083	SVA_D_dup1083:SVA_D:Other	Down
chr15	78812598	78813341	744	-	0	-3.43794	0	1	1	SVA_D_dup1091:SVA_D:Other	ESC_vs_Primed	NS	Other	SVA_D	SVA_D	SVA_D_dup1091	SVA_D_dup1091:SVA_D:Other	Down
chr1	10088444	10089824	1381	+	0	-3.05378	0	1	1	SVA_D_dup10:SVA_D:Other	ESC_vs_Primed	NS	Other	SVA_D	SVA_D	SVA_D_dup10	SVA_D_dup10:SVA_D:Other	Down
chr16	8164386	8165934	1549	+	0	0.965003	0	1	1	SVA_D_dup1106:SVA_D:Other	ESC_vs_Primed	NS	Other	SVA_D	SVA_D	SVA_D_dup1106	SVA_D_dup1106:SVA_D:Other	Down
chr16	29070842	29072393	1552	-	0	-3.39186	0	1	1	SVA_D_dup1113:SVA_D:Other	ESC_vs_Primed	NS	Other	SVA_D	SVA_D	SVA_D_dup1113	SVA_D_dup1113:SVA_D:Other	Down
chr1	212951732	212952844	1113	+	0	-1.94028	0	1	1	SVA_D_dup113:SVA_D:Other	ESC_vs_Primed	NS	Other	SVA_D	SVA_D	SVA_D_dup113	SVA_D_dup113:SVA_D:Other	Down
chr17	2409548	2411432	1885	+	0	-0.316171	0	1	1	SVA_D_dup1147:SVA_D:Other	ESC_vs_Primed	NS	Other	SVA_D	SVA_D	SVA_D_dup1147	SVA_D_dup1147:SVA_D:Other	Down
chr17	3015149	3016938	1790	-	0	-2.73668	0	1	1	SVA_D_dup1148:SVA_D:Other	ESC_vs_Primed	NS	Other	SVA_D	SVA_D	SVA_D_dup1148	SVA_D_dup1148:SVA_D:Other	Down
chr1	212952862	212953862	1001	+	0	-2.90203	0	1	1	SVA_D_dup114:SVA_D:Other	ESC_vs_Primed	NS	Other	SVA_D	SVA_D	SVA_D_dup114	SVA_D_dup114:SVA_D:Other	Down
chr17	3367299	3369090	1792	+	0	-1.92216	0	1	1	SVA_D_dup1150:SVA_D:Other	ESC_vs_Primed	NS	Other	SVA_D	SVA_D	SVA_D_dup1150	SVA_D_dup1150:SVA_D:Other	Down
chr17	15770110	15771695	1586	+	0	1.13339	0	1	1	SVA_D_dup1159:SVA_D:Other	ESC_vs_Primed	NS	Other	SVA_D	SVA_D	SVA_D_dup1159	SVA_D_dup1159:SVA_D:Other	Down
chr17	19378636	19380027	1392	+	0	-1.57616	0	1	1	SVA_D_dup1166:SVA_D:Other	ESC_vs_Primed	NS	Other	SVA_D	SVA_D	SVA_D_dup1166	SVA_D_dup1166:SVA_D:Other	Down
chr17	20587728	20589414	1687	+	0	-1.72295	0	1	1	SVA_D_dup1167:SVA_D:Other	ESC_vs_Primed	NS	Other	SVA_D	SVA_D	SVA_D_dup1167	SVA_D_dup1167:SVA_D:Other	Down
chr1	217696518	217698243	1726	-	0	-2.23701	0	1	1	SVA_D_dup116:SVA_D:Other	ESC_vs_Primed	NS	Other	SVA_D	SVA_D	SVA_D_dup116	SVA_D_dup116:SVA_D:Other	Down
chr17	27859374	27860875	1502	-	0	-3.10846	0	1	1	SVA_D_dup1172:SVA_D:Other	ESC_vs_Primed	NS	Other	SVA_D	SVA_D	SVA_D_dup1172	SVA_D_dup1172:SVA_D:Other	Down
chr17	36786464	36788520	2057	+	0	-2.41571	0	1	1	SVA_D_dup1177:SVA_D:Other	ESC_vs_Primed	NS	Other	SVA_D	SVA_D	SVA_D_dup1177	SVA_D_dup1177:SVA_D:Other	Down
chr17	37086259	37087994	1736	-	0	-1.96497	0	1	1	SVA_D_dup1179:SVA_D:Other	ESC_vs_Primed	NS	Other	SVA_D	SVA_D	SVA_D_dup1179	SVA_D_dup1179:SVA_D:Other	Down
chr1	219718312	219720226	1915	+	0	-0.257584	0	1	1	SVA_D_dup117:SVA_D:Other	ESC_vs_Primed	NS	Other	SVA_D	SVA_D	SVA_D_dup117	SVA_D_dup117:SVA_D:Other	Down
chr17	41528856	41530576	1721	+	0	-0.920044	0	1	1	SVA_D_dup1185:SVA_D:Other	ESC_vs_Primed	NS	Other	SVA_D	SVA_D	SVA_D_dup1185	SVA_D_dup1185:SVA_D:Other	Down
chr17	42314763	42315604	842	+	0	-0.688865	0	1	1	SVA_D_dup1186:SVA_D:Other	ESC_vs_Primed	NS	Other	SVA_D	SVA_D	SVA_D_dup1186	SVA_D_dup1186:SVA_D:Other	Down
chr17	57470876	57472439	1564	-	0	-3.18046	0	1	1	SVA_D_dup1196:SVA_D:Other	ESC_vs_Primed	NS	Other	SVA_D	SVA_D	SVA_D_dup1196	SVA_D_dup1196:SVA_D:Other	Down
chr17	78510657	78511880	1224	-	0	-3.26539	0	1	1	SVA_D_dup1204:SVA_D:Other	ESC_vs_Primed	NS	Other	SVA_D	SVA_D	SVA_D_dup1204	SVA_D_dup1204:SVA_D:Other	Down
chr17	79584690	79586244	1555	+	0	-2.91188	0	1	1	SVA_D_dup1205:SVA_D:Other	ESC_vs_Primed	NS	Other	SVA_D	SVA_D	SVA_D_dup1205	SVA_D_dup1205:SVA_D:Other	Down
chr18	12873245	12875325	2081	+	0	-3.13457	0	1	1	SVA_D_dup1212:SVA_D:Other	ESC_vs_Primed	NS	Other	SVA_D	SVA_D	SVA_D_dup1212	SVA_D_dup1212:SVA_D:Other	Down
chr18	55299332	55301135	1804	-	0	-1.5713	0	1	1	SVA_D_dup1225:SVA_D:Other	ESC_vs_Primed	NS	Other	SVA_D	SVA_D	SVA_D_dup1225	SVA_D_dup1225:SVA_D:Other	Down
chr19	1498618	1500000	1383	-	0	-2.97984	0	1	1	SVA_D_dup1232:SVA_D:Other	ESC_vs_Primed	NS	Other	SVA_D	SVA_D	SVA_D_dup1232	SVA_D_dup1232:SVA_D:Other	Down
chr19	6354799	6356476	1678	+	0	-2.15637	0	1	1	SVA_D_dup1234:SVA_D:Other	ESC_vs_Primed	NS	Other	SVA_D	SVA_D	SVA_D_dup1234	SVA_D_dup1234:SVA_D:Other	Down
chr1	226302000	226303681	1682	-	0	0.618779	0	1	1	SVA_D_dup123:SVA_D:Other	ESC_vs_Primed	NS	Other	SVA_D	SVA_D	SVA_D_dup123	SVA_D_dup123:SVA_D:Other	Down
chr1	227319817	227321658	1842	+	0	-0.783671	0	1	1	SVA_D_dup124:SVA_D:Other	ESC_vs_Primed	NS	Other	SVA_D	SVA_D	SVA_D_dup124	SVA_D_dup124:SVA_D:Other	Down
chr1	227897703	227899534	1832	-	0	-3.2063	0	1	1	SVA_D_dup125:SVA_D:Other	ESC_vs_Primed	NS	Other	SVA_D	SVA_D	SVA_D_dup125	SVA_D_dup125:SVA_D:Other	Down
chr19	39287788	39289464	1677	-	0	0.33028	0	1	1	SVA_D_dup1264:SVA_D:Other	ESC_vs_Primed	NS	Other	SVA_D	SVA_D	SVA_D_dup1264	SVA_D_dup1264:SVA_D:Other	Down
chr19	39345611	39347374	1764	-	0	0.862532	0	1	1	SVA_D_dup1265:SVA_D:Other	ESC_vs_Primed	NS	Other	SVA_D	SVA_D	SVA_D_dup1265	SVA_D_dup1265:SVA_D:Other	Down
chr19	41685628	41686357	730	+	0	-2.2004	0	1	1	SVA_D_dup1269:SVA_D:Other	ESC_vs_Primed	NS	Other	SVA_D	SVA_D	SVA_D_dup1269	SVA_D_dup1269:SVA_D:Other	Down
chr19	50643657	50645130	1474	+	0	-3.02919	0	1	1	SVA_D_dup1281:SVA_D:Other	ESC_vs_Primed	NS	Other	SVA_D	SVA_D	SVA_D_dup1281	SVA_D_dup1281:SVA_D:Other	Down
chr20	3421101	3422526	1426	-	0	-2.90045	0	1	1	SVA_D_dup1297:SVA_D:Other	ESC_vs_Primed	NS	Other	SVA_D	SVA_D	SVA_D_dup1297	SVA_D_dup1297:SVA_D:Other	Down
chr20	5681974	5683380	1407	+	0	-1.82647	0	1	1	SVA_D_dup1298:SVA_D:Other	ESC_vs_Primed	NS	Other	SVA_D	SVA_D	SVA_D_dup1298	SVA_D_dup1298:SVA_D:Other	Down
chr20	19658353	19660203	1851	-	0	-0.58298	0	1	1	SVA_D_dup1306:SVA_D:Other	ESC_vs_Primed	NS	Other	SVA_D	SVA_D	SVA_D_dup1306	SVA_D_dup1306:SVA_D:Other	Down
chr20	24606021	24607773	1753	-	0	-3.08611	0	1	1	SVA_D_dup1307:SVA_D:Other	ESC_vs_Primed	NS	Other	SVA_D	SVA_D	SVA_D_dup1307	SVA_D_dup1307:SVA_D:Other	Down
chr20	25541653	25543426	1774	+	0	-3.33241	0	1	1	SVA_D_dup1308:SVA_D:Other	ESC_vs_Primed	NS	Other	SVA_D	SVA_D	SVA_D_dup1308	SVA_D_dup1308:SVA_D:Other	Down
chr20	30059283	30060256	974	-	0	-3.50067	0	1	1	SVA_D_dup1313:SVA_D:Other	ESC_vs_Primed	NS	Other	SVA_D	SVA_D	SVA_D_dup1313	SVA_D_dup1313:SVA_D:Other	Down
chr20	30709007	30711015	2009	-	0	-2.32686	0	1	1	SVA_D_dup1314:SVA_D:Other	ESC_vs_Primed	NS	Other	SVA_D	SVA_D	SVA_D_dup1314	SVA_D_dup1314:SVA_D:Other	Down
chr20	35604150	35606104	1955	-	0	0.143353	0	1	1	SVA_D_dup1324:SVA_D:Other	ESC_vs_Primed	NS	Other	SVA_D	SVA_D	SVA_D_dup1324	SVA_D_dup1324:SVA_D:Other	Down
chr20	35629185	35630171	987	+	0	-3.46292	0	1	1	SVA_D_dup1326:SVA_D:Other	ESC_vs_Primed	NS	Other	SVA_D	SVA_D	SVA_D_dup1326	SVA_D_dup1326:SVA_D:Other	Down
chr20	44273659	44275470	1812	-	0	-3.25338	0	1	1	SVA_D_dup1336:SVA_D:Other	ESC_vs_Primed	NS	Other	SVA_D	SVA_D	SVA_D_dup1336	SVA_D_dup1336:SVA_D:Other	Down
chr20	52470321	52471770	1450	+	0	0.694847	0	1	1	SVA_D_dup1340:SVA_D:Other	ESC_vs_Primed	NS	Other	SVA_D	SVA_D	SVA_D_dup1340	SVA_D_dup1340:SVA_D:Other	Down
chr21	30382964	30385103	2140	+	0	-1.56717	0	1	1	SVA_D_dup1345:SVA_D:Other	ESC_vs_Primed	NS	Other	SVA_D	SVA_D	SVA_D_dup1345	SVA_D_dup1345:SVA_D:Other	Down
chr21	40528719	40530124	1406	+	0	0.924855	0	1	1	SVA_D_dup1348:SVA_D:Other	ESC_vs_Primed	NS	Other	SVA_D	SVA_D	SVA_D_dup1348	SVA_D_dup1348:SVA_D:Other	Down
chr22	19071195	19072620	1426	+	0	-3.14981	0	1	1	SVA_D_dup1353:SVA_D:Other	ESC_vs_Primed	NS	Other	SVA_D	SVA_D	SVA_D_dup1353	SVA_D_dup1353:SVA_D:Other	Down
chr22	43145975	43147309	1335	-	0	-2.18284	0	1	1	SVA_D_dup1372:SVA_D:Other	ESC_vs_Primed	NS	Other	SVA_D	SVA_D	SVA_D_dup1372	SVA_D_dup1372:SVA_D:Other	Down
chr2	15751006	15753178	2173	-	0	-1.44324	0	1	1	SVA_D_dup144:SVA_D:Other	ESC_vs_Primed	NS	Other	SVA_D	SVA_D	SVA_D_dup144	SVA_D_dup144:SVA_D:Other	Down
chr2	25856057	25857939	1883	+	0	-1.8987	0	1	1	SVA_D_dup147:SVA_D:Other	ESC_vs_Primed	NS	Other	SVA_D	SVA_D	SVA_D_dup147	SVA_D_dup147:SVA_D:Other	Down
chr2	36406439	36408320	1882	+	0	-2.31374	0	1	1	SVA_D_dup157:SVA_D:Other	ESC_vs_Primed	NS	Other	SVA_D	SVA_D	SVA_D_dup157	SVA_D_dup157:SVA_D:Other	Down
chr2	38629801	38631536	1736	+	0	-2.63029	0	1	1	SVA_D_dup159:SVA_D:Other	ESC_vs_Primed	NS	Other	SVA_D	SVA_D	SVA_D_dup159	SVA_D_dup159:SVA_D:Other	Down
chr2	44293508	44295518	2011	-	0	-3.36877	0	1	1	SVA_D_dup166:SVA_D:Other	ESC_vs_Primed	NS	Other	SVA_D	SVA_D	SVA_D_dup166	SVA_D_dup166:SVA_D:Other	Down
chr2	47660859	47661710	852	-	0	-3.591	0	1	1	SVA_D_dup169:SVA_D:Other	ESC_vs_Primed	NS	Other	SVA_D	SVA_D	SVA_D_dup169	SVA_D_dup169:SVA_D:Other	Down
chr2	64268482	64269645	1164	-	0	-1.6723	0	1	1	SVA_D_dup180:SVA_D:Other	ESC_vs_Primed	NS	Other	SVA_D	SVA_D	SVA_D_dup180	SVA_D_dup180:SVA_D:Other	Down
chr2	65565456	65566852	1397	+	0	-2.73201	0	1	1	SVA_D_dup181:SVA_D:Other	ESC_vs_Primed	NS	Other	SVA_D	SVA_D	SVA_D_dup181	SVA_D_dup181:SVA_D:Other	Down
chr2	74287652	74289390	1739	-	0	-2.70134	0	1	1	SVA_D_dup184:SVA_D:Other	ESC_vs_Primed	NS	Other	SVA_D	SVA_D	SVA_D_dup184	SVA_D_dup184:SVA_D:Other	Down
chr2	105867072	105868590	1519	+	0	-2.54033	0	1	1	SVA_D_dup189:SVA_D:Other	ESC_vs_Primed	NS	Other	SVA_D	SVA_D	SVA_D_dup189	SVA_D_dup189:SVA_D:Other	Down
chr2	128110253	128111835	1583	+	0	-1.26572	0	1	1	SVA_D_dup191:SVA_D:Other	ESC_vs_Primed	NS	Other	SVA_D	SVA_D	SVA_D_dup191	SVA_D_dup191:SVA_D:Other	Down
chr1	21379037	21380979	1943	+	0	-2.81291	0	1	1	SVA_D_dup19:SVA_D:Other	ESC_vs_Primed	NS	Other	SVA_D	SVA_D	SVA_D_dup19	SVA_D_dup19:SVA_D:Other	Down
chr2	153016223	153018028	1806	+	0	-2.39581	0	1	1	SVA_D_dup202:SVA_D:Other	ESC_vs_Primed	NS	Other	SVA_D	SVA_D	SVA_D_dup202	SVA_D_dup202:SVA_D:Other	Down
chr2	157307178	157309095	1918	-	0	-3.08121	0	1	1	SVA_D_dup203:SVA_D:Other	ESC_vs_Primed	NS	Other	SVA_D	SVA_D	SVA_D_dup203	SVA_D_dup203:SVA_D:Other	Down
chr2	168419160	168420171	1012	-	0	-3.18954	0	1	1	SVA_D_dup206:SVA_D:Other	ESC_vs_Primed	NS	Other	SVA_D	SVA_D	SVA_D_dup206	SVA_D_dup206:SVA_D:Other	Down
chr2	187336952	187338935	1984	+	0	-2.79292	0	1	1	SVA_D_dup216:SVA_D:Other	ESC_vs_Primed	NS	Other	SVA_D	SVA_D	SVA_D_dup216	SVA_D_dup216:SVA_D:Other	Down
chr2	192605988	192606767	780	+	0	-1.85918	0	1	1	SVA_D_dup220:SVA_D:Other	ESC_vs_Primed	NS	Other	SVA_D	SVA_D	SVA_D_dup220	SVA_D_dup220:SVA_D:Other	Down
chr2	192607152	192608132	981	+	0	-1.91358	0	1	1	SVA_D_dup221:SVA_D:Other	ESC_vs_Primed	NS	Other	SVA_D	SVA_D	SVA_D_dup221	SVA_D_dup221:SVA_D:Other	Down
chr2	198560178	198562182	2005	-	0	-2.41738	0	1	1	SVA_D_dup223:SVA_D:Other	ESC_vs_Primed	NS	Other	SVA_D	SVA_D	SVA_D_dup223	SVA_D_dup223:SVA_D:Other	Down
chr2	204071105	204072520	1416	+	0	-1.50329	0	1	1	SVA_D_dup227:SVA_D:Other	ESC_vs_Primed	NS	Other	SVA_D	SVA_D	SVA_D_dup227	SVA_D_dup227:SVA_D:Other	Down
chr2	204236653	204238195	1543	-	0	-3.01146	0	1	1	SVA_D_dup228:SVA_D:Other	ESC_vs_Primed	NS	Other	SVA_D	SVA_D	SVA_D_dup228	SVA_D_dup228:SVA_D:Other	Down
chr1	24014645	24016257	1613	+	0	-0.37689	0	1	1	SVA_D_dup22:SVA_D:Other	ESC_vs_Primed	NS	Other	SVA_D	SVA_D	SVA_D_dup22	SVA_D_dup22:SVA_D:Other	Down
chr1	24178935	24180547	1613	+	0	-3.3122	0	1	1	SVA_D_dup23:SVA_D:Other	ESC_vs_Primed	NS	Other	SVA_D	SVA_D	SVA_D_dup23	SVA_D_dup23:SVA_D:Other	Down
chr1	24261449	24262987	1539	+	0	1.85646	0	1	1	SVA_D_dup24:SVA_D:Other	ESC_vs_Primed	NS	Other	SVA_D	SVA_D	SVA_D_dup24	SVA_D_dup24:SVA_D:Other	Down
chr3	32704932	32706383	1452	+	0	-1.5941	0	1	1	SVA_D_dup257:SVA_D:Other	ESC_vs_Primed	NS	Other	SVA_D	SVA_D	SVA_D_dup257	SVA_D_dup257:SVA_D:Other	Down
chr1	24357916	24359387	1472	-	0	-1.83203	0	1	1	SVA_D_dup25:SVA_D:Other	ESC_vs_Primed	NS	Other	SVA_D	SVA_D	SVA_D_dup25	SVA_D_dup25:SVA_D:Other	Down
chr3	44861847	44863581	1735	-	0	-2.96431	0	1	1	SVA_D_dup261:SVA_D:Other	ESC_vs_Primed	NS	Other	SVA_D	SVA_D	SVA_D_dup261	SVA_D_dup261:SVA_D:Other	Down
chr3	46535392	46537171	1780	+	0	-1.14745	0	1	1	SVA_D_dup262:SVA_D:Other	ESC_vs_Primed	NS	Other	SVA_D	SVA_D	SVA_D_dup262	SVA_D_dup262:SVA_D:Other	Down
chr3	47297211	47298640	1430	+	0	-1.2914	0	1	1	SVA_D_dup265:SVA_D:Other	ESC_vs_Primed	NS	Other	SVA_D	SVA_D	SVA_D_dup265	SVA_D_dup265:SVA_D:Other	Down
chr3	48770906	48772886	1981	+	0	-0.51465	0	1	1	SVA_D_dup268:SVA_D:Other	ESC_vs_Primed	NS	Other	SVA_D	SVA_D	SVA_D_dup268	SVA_D_dup268:SVA_D:Other	Down
chr3	51345649	51347066	1418	-	0	-2.90678	0	1	1	SVA_D_dup275:SVA_D:Other	ESC_vs_Primed	NS	Other	SVA_D	SVA_D	SVA_D_dup275	SVA_D_dup275:SVA_D:Other	Down
chr1	27129383	27131339	1957	-	0	-0.190651	0	1	1	SVA_D_dup28:SVA_D:Other	ESC_vs_Primed	NS	Other	SVA_D	SVA_D	SVA_D_dup28	SVA_D_dup28:SVA_D:Other	Down
chr3	108842187	108843995	1809	+	0	-2.71975	0	1	1	SVA_D_dup290:SVA_D:Other	ESC_vs_Primed	NS	Other	SVA_D	SVA_D	SVA_D_dup290	SVA_D_dup290:SVA_D:Other	Down
chr3	112764489	112766439	1951	-	0	-3.12551	0	1	1	SVA_D_dup292:SVA_D:Other	ESC_vs_Primed	NS	Other	SVA_D	SVA_D	SVA_D_dup292	SVA_D_dup292:SVA_D:Other	Down
chr3	121407005	121408513	1509	+	0	-1.33411	0	1	1	SVA_D_dup296:SVA_D:Other	ESC_vs_Primed	NS	Other	SVA_D	SVA_D	SVA_D_dup296	SVA_D_dup296:SVA_D:Other	Down
chr3	186591023	186592864	1842	+	0	-1.2231	0	1	1	SVA_D_dup327:SVA_D:Other	ESC_vs_Primed	NS	Other	SVA_D	SVA_D	SVA_D_dup327	SVA_D_dup327:SVA_D:Other	Down
chr3	190190454	190191999	1546	+	0	-1.67706	0	1	1	SVA_D_dup329:SVA_D:Other	ESC_vs_Primed	NS	Other	SVA_D	SVA_D	SVA_D_dup329	SVA_D_dup329:SVA_D:Other	Down
chr4	543631	545209	1579	-	0	-1.8298	0	1	1	SVA_D_dup339:SVA_D:Other	ESC_vs_Primed	NS	Other	SVA_D	SVA_D	SVA_D_dup339	SVA_D_dup339:SVA_D:Other	Down
chr4	6978804	6980483	1680	+	0	0.656726	0	1	1	SVA_D_dup343:SVA_D:Other	ESC_vs_Primed	NS	Other	SVA_D	SVA_D	SVA_D_dup343	SVA_D_dup343:SVA_D:Other	Down
chr4	28515818	28517451	1634	-	0	-2.77195	0	1	1	SVA_D_dup346:SVA_D:Other	ESC_vs_Primed	NS	Other	SVA_D	SVA_D	SVA_D_dup346	SVA_D_dup346:SVA_D:Other	Down
chr4	40142219	40143764	1546	-	0	-2.1537	0	1	1	SVA_D_dup350:SVA_D:Other	ESC_vs_Primed	NS	Other	SVA_D	SVA_D	SVA_D_dup350	SVA_D_dup350:SVA_D:Other	Down
chr4	57559029	57560508	1480	-	0	-1.50908	0	1	1	SVA_D_dup358:SVA_D:Other	ESC_vs_Primed	NS	Other	SVA_D	SVA_D	SVA_D_dup358	SVA_D_dup358:SVA_D:Other	Down
chr4	58038670	58040267	1598	+	0	-1.67445	0	1	1	SVA_D_dup359:SVA_D:Other	ESC_vs_Primed	NS	Other	SVA_D	SVA_D	SVA_D_dup359	SVA_D_dup359:SVA_D:Other	Down
chr4	70627101	70628720	1620	+	0	-1.83383	0	1	1	SVA_D_dup362:SVA_D:Other	ESC_vs_Primed	NS	Other	SVA_D	SVA_D	SVA_D_dup362	SVA_D_dup362:SVA_D:Other	Down
chr4	123936339	123938270	1932	-	0	-1.89482	0	1	1	SVA_D_dup375:SVA_D:Other	ESC_vs_Primed	NS	Other	SVA_D	SVA_D	SVA_D_dup375	SVA_D_dup375:SVA_D:Other	Down
chr4	139774641	139776433	1793	+	0	-3.19439	0	1	1	SVA_D_dup377:SVA_D:Other	ESC_vs_Primed	NS	Other	SVA_D	SVA_D	SVA_D_dup377	SVA_D_dup377:SVA_D:Other	Down
chr4	148278390	148280058	1669	+	0	-2.83901	0	1	1	SVA_D_dup378:SVA_D:Other	ESC_vs_Primed	NS	Other	SVA_D	SVA_D	SVA_D_dup378	SVA_D_dup378:SVA_D:Other	Down
chr4	152446905	152448727	1823	-	0	-3.6183	0	1	1	SVA_D_dup380:SVA_D:Other	ESC_vs_Primed	NS	Other	SVA_D	SVA_D	SVA_D_dup380	SVA_D_dup380:SVA_D:Other	Down
chr4	160443867	160444783	917	+	0	-3.21049	0	1	1	SVA_D_dup383:SVA_D:Other	ESC_vs_Primed	NS	Other	SVA_D	SVA_D	SVA_D_dup383	SVA_D_dup383:SVA_D:Other	Down
chr4	160445465	160446443	979	+	0	-2.63733	0	1	1	SVA_D_dup384:SVA_D:Other	ESC_vs_Primed	NS	Other	SVA_D	SVA_D	SVA_D_dup384	SVA_D_dup384:SVA_D:Other	Down
chr4	175215198	175216179	982	-	0	-3.55615	0	1	1	SVA_D_dup389:SVA_D:Other	ESC_vs_Primed	NS	Other	SVA_D	SVA_D	SVA_D_dup389	SVA_D_dup389:SVA_D:Other	Down
chr1	38362462	38363408	947	+	0	-3.46399	0	1	1	SVA_D_dup38:SVA_D:Other	ESC_vs_Primed	NS	Other	SVA_D	SVA_D	SVA_D_dup38	SVA_D_dup38:SVA_D:Other	Down
chr4	183961294	183962868	1575	-	0	-3.0226	0	1	1	SVA_D_dup392:SVA_D:Other	ESC_vs_Primed	NS	Other	SVA_D	SVA_D	SVA_D_dup392	SVA_D_dup392:SVA_D:Other	Down
chr4	188912092	188913149	1058	-	0	-3.56024	0	1	1	SVA_D_dup395:SVA_D:Other	ESC_vs_Primed	NS	Other	SVA_D	SVA_D	SVA_D_dup395	SVA_D_dup395:SVA_D:Other	Down
chr5	75631246	75632583	1338	-	0	-2.30035	0	1	1	SVA_D_dup433:SVA_D:Other	ESC_vs_Primed	NS	Other	SVA_D	SVA_D	SVA_D_dup433	SVA_D_dup433:SVA_D:Other	Down
chr5	76279689	76281775	2087	-	0	-2.43684	0	1	1	SVA_D_dup435:SVA_D:Other	ESC_vs_Primed	NS	Other	SVA_D	SVA_D	SVA_D_dup435	SVA_D_dup435:SVA_D:Other	Down
chr5	79596365	79598167	1803	+	0	-1.89815	0	1	1	SVA_D_dup439:SVA_D:Other	ESC_vs_Primed	NS	Other	SVA_D	SVA_D	SVA_D_dup439	SVA_D_dup439:SVA_D:Other	Down
chr5	81278385	81280269	1885	-	0	-0.116126	0	1	1	SVA_D_dup442:SVA_D:Other	ESC_vs_Primed	NS	Other	SVA_D	SVA_D	SVA_D_dup442	SVA_D_dup442:SVA_D:Other	Down
chr5	87911038	87912636	1599	+	0	-2.42043	0	1	1	SVA_D_dup444:SVA_D:Other	ESC_vs_Primed	NS	Other	SVA_D	SVA_D	SVA_D_dup444	SVA_D_dup444:SVA_D:Other	Down
chr5	138111733	138113595	1863	-	0	-0.154488	0	1	1	SVA_D_dup458:SVA_D:Other	ESC_vs_Primed	NS	Other	SVA_D	SVA_D	SVA_D_dup458	SVA_D_dup458:SVA_D:Other	Down
chr6	15415046	15416973	1928	-	0	-3.28086	0	1	1	SVA_D_dup479:SVA_D:Other	ESC_vs_Primed	NS	Other	SVA_D	SVA_D	SVA_D_dup479	SVA_D_dup479:SVA_D:Other	Down
chr6	15725807	15727588	1782	-	0	-1.95635	0	1	1	SVA_D_dup480:SVA_D:Other	ESC_vs_Primed	NS	Other	SVA_D	SVA_D	SVA_D_dup480	SVA_D_dup480:SVA_D:Other	Down
chr6	32351967	32353899	1933	-	0	-2.16537	0	1	1	SVA_D_dup498:SVA_D:Other	ESC_vs_Primed	NS	Other	SVA_D	SVA_D	SVA_D_dup498	SVA_D_dup498:SVA_D:Other	Down
chr6	33026723	33028574	1852	-	0	-1.73817	0	1	1	SVA_D_dup499:SVA_D:Other	ESC_vs_Primed	NS	Other	SVA_D	SVA_D	SVA_D_dup499	SVA_D_dup499:SVA_D:Other	Down
chr1	52646720	52648436	1717	+	0	-1.15583	0	1	1	SVA_D_dup49:SVA_D:Other	ESC_vs_Primed	NS	Other	SVA_D	SVA_D	SVA_D_dup49	SVA_D_dup49:SVA_D:Other	Down
chr6	56688784	56690317	1534	+	0	-0.772541	0	1	1	SVA_D_dup510:SVA_D:Other	ESC_vs_Primed	NS	Other	SVA_D	SVA_D	SVA_D_dup510	SVA_D_dup510:SVA_D:Other	Down
chr6	74311192	74312172	981	+	0	-2.30722	0	1	1	SVA_D_dup513:SVA_D:Other	ESC_vs_Primed	NS	Other	SVA_D	SVA_D	SVA_D_dup513	SVA_D_dup513:SVA_D:Other	Down
chr6	74369588	74371468	1881	-	0	0.56018	0	1	1	SVA_D_dup515:SVA_D:Other	ESC_vs_Primed	NS	Other	SVA_D	SVA_D	SVA_D_dup515	SVA_D_dup515:SVA_D:Other	Down
chr6	88460109	88461852	1744	-	0	-0.935597	0	1	1	SVA_D_dup522:SVA_D:Other	ESC_vs_Primed	NS	Other	SVA_D	SVA_D	SVA_D_dup522	SVA_D_dup522:SVA_D:Other	Down
chr6	108123914	108125270	1357	+	0	-1.505	0	1	1	SVA_D_dup526:SVA_D:Other	ESC_vs_Primed	NS	Other	SVA_D	SVA_D	SVA_D_dup526	SVA_D_dup526:SVA_D:Other	Down
chr6	155286733	155288566	1834	-	0	-0.77901	0	1	1	SVA_D_dup544:SVA_D:Other	ESC_vs_Primed	NS	Other	SVA_D	SVA_D	SVA_D_dup544	SVA_D_dup544:SVA_D:Other	Down
chr7	2341725	2343603	1879	+	0	-3.19196	0	1	1	SVA_D_dup548:SVA_D:Other	ESC_vs_Primed	NS	Other	SVA_D	SVA_D	SVA_D_dup548	SVA_D_dup548:SVA_D:Other	Down
chr7	7013998	7015756	1759	-	0	-2.7922	0	1	1	SVA_D_dup553:SVA_D:Other	ESC_vs_Primed	NS	Other	SVA_D	SVA_D	SVA_D_dup553	SVA_D_dup553:SVA_D:Other	Down
chr7	16828690	16830711	2022	-	0	-3.30434	0	1	1	SVA_D_dup556:SVA_D:Other	ESC_vs_Primed	NS	Other	SVA_D	SVA_D	SVA_D_dup556	SVA_D_dup556:SVA_D:Other	Down
chr7	26187082	26188695	1614	+	0	-3.21157	0	1	1	SVA_D_dup559:SVA_D:Other	ESC_vs_Primed	NS	Other	SVA_D	SVA_D	SVA_D_dup559	SVA_D_dup559:SVA_D:Other	Down
chr7	54734725	54736467	1743	-	0	0.120181	0	1	1	SVA_D_dup570:SVA_D:Other	ESC_vs_Primed	NS	Other	SVA_D	SVA_D	SVA_D_dup570	SVA_D_dup570:SVA_D:Other	Down
chr7	55378898	55379920	1023	+	0	-3.40383	0	1	1	SVA_D_dup571:SVA_D:Other	ESC_vs_Primed	NS	Other	SVA_D	SVA_D	SVA_D_dup571	SVA_D_dup571:SVA_D:Other	Down
chr7	55469239	55471173	1935	-	0	-3.58688	0	1	1	SVA_D_dup572:SVA_D:Other	ESC_vs_Primed	NS	Other	SVA_D	SVA_D	SVA_D_dup572	SVA_D_dup572:SVA_D:Other	Down
chr7	64244517	64246091	1575	+	0	-3.32459	0	1	1	SVA_D_dup580:SVA_D:Other	ESC_vs_Primed	NS	Other	SVA_D	SVA_D	SVA_D_dup580	SVA_D_dup580:SVA_D:Other	Down
chr7	100119858	100120982	1125	-	0	-2.46869	0	1	1	SVA_D_dup593:SVA_D:Other	ESC_vs_Primed	NS	Other	SVA_D	SVA_D	SVA_D_dup593	SVA_D_dup593:SVA_D:Other	Down
chr7	100121214	100122236	1023	-	0	-1.5313	0	1	1	SVA_D_dup594:SVA_D:Other	ESC_vs_Primed	NS	Other	SVA_D	SVA_D	SVA_D_dup594	SVA_D_dup594:SVA_D:Other	Down
chr7	105050469	105052241	1773	-	0	-2.41428	0	1	1	SVA_D_dup598:SVA_D:Other	ESC_vs_Primed	NS	Other	SVA_D	SVA_D	SVA_D_dup598	SVA_D_dup598:SVA_D:Other	Down
chr7	129115184	129115386	203	-	0	-3.01146	0	1	1	SVA_D_dup606:SVA_D:Other	ESC_vs_Primed	NS	Other	SVA_D	SVA_D	SVA_D_dup606	SVA_D_dup606:SVA_D:Other	Down
chr7	132861694	132863088	1395	+	0	-2.74062	0	1	1	SVA_D_dup611:SVA_D:Other	ESC_vs_Primed	NS	Other	SVA_D	SVA_D	SVA_D_dup611	SVA_D_dup611:SVA_D:Other	Down
chr7	147498420	147499862	1443	-	0	-2.91154	0	1	1	SVA_D_dup617:SVA_D:Other	ESC_vs_Primed	NS	Other	SVA_D	SVA_D	SVA_D_dup617	SVA_D_dup617:SVA_D:Other	Down
chr8	57983371	57984835	1465	-	0	-2.7754	0	1	1	SVA_D_dup645:SVA_D:Other	ESC_vs_Primed	NS	Other	SVA_D	SVA_D	SVA_D_dup645	SVA_D_dup645:SVA_D:Other	Down
chr1	109078098	109079480	1383	-	0	-1.79929	0	1	1	SVA_D_dup65:SVA_D:Other	ESC_vs_Primed	NS	Other	SVA_D	SVA_D	SVA_D_dup65	SVA_D_dup65:SVA_D:Other	Down
chr9	16976741	16978368	1628	-	0	-3.14254	0	1	1	SVA_D_dup677:SVA_D:Other	ESC_vs_Primed	NS	Other	SVA_D	SVA_D	SVA_D_dup677	SVA_D_dup677:SVA_D:Other	Down
chr9	34136813	34138764	1952	+	0	-1.17974	0	1	1	SVA_D_dup681:SVA_D:Other	ESC_vs_Primed	NS	Other	SVA_D	SVA_D	SVA_D_dup681	SVA_D_dup681:SVA_D:Other	Down
chr9	88187987	88189399	1413	+	0	-2.81451	0	1	1	SVA_D_dup693:SVA_D:Other	ESC_vs_Primed	NS	Other	SVA_D	SVA_D	SVA_D_dup693	SVA_D_dup693:SVA_D:Other	Down
chr9	90859016	90860914	1899	-	0	-3.00674	0	1	1	SVA_D_dup697:SVA_D:Other	ESC_vs_Primed	NS	Other	SVA_D	SVA_D	SVA_D_dup697	SVA_D_dup697:SVA_D:Other	Down
chr9	102829439	102831589	2151	+	0	-0.933296	0	1	1	SVA_D_dup703:SVA_D:Other	ESC_vs_Primed	NS	Other	SVA_D	SVA_D	SVA_D_dup703	SVA_D_dup703:SVA_D:Other	Down
chr9	110033456	110034082	627	+	0	-3.11334	0	1	1	SVA_D_dup704:SVA_D:Other	ESC_vs_Primed	NS	Other	SVA_D	SVA_D	SVA_D_dup704	SVA_D_dup704:SVA_D:Other	Down
chr9	112859255	112860461	1207	-	0	-3.40781	0	1	1	SVA_D_dup707:SVA_D:Other	ESC_vs_Primed	NS	Other	SVA_D	SVA_D	SVA_D_dup707	SVA_D_dup707:SVA_D:Other	Down
chr9	125628646	125629747	1102	+	0	-2.34678	0	1	1	SVA_D_dup713:SVA_D:Other	ESC_vs_Primed	NS	Other	SVA_D	SVA_D	SVA_D_dup713	SVA_D_dup713:SVA_D:Other	Down
chr9	125629748	125631014	1267	+	0	-2.13367	0	1	1	SVA_D_dup714:SVA_D:Other	ESC_vs_Primed	NS	Other	SVA_D	SVA_D	SVA_D_dup714	SVA_D_dup714:SVA_D:Other	Down
chr9	125818761	125820365	1605	-	0	-0.63469	0	1	1	SVA_D_dup715:SVA_D:Other	ESC_vs_Primed	NS	Other	SVA_D	SVA_D	SVA_D_dup715	SVA_D_dup715:SVA_D:Other	Down
chr9	128542937	128543849	913	-	0	-3.47179	0	1	1	SVA_D_dup719:SVA_D:Other	ESC_vs_Primed	NS	Other	SVA_D	SVA_D	SVA_D_dup719	SVA_D_dup719:SVA_D:Other	Down
chrX	41470976	41472901	1926	+	0	-1.12109	0	1	1	SVA_D_dup739:SVA_D:Other	ESC_vs_Primed	NS	Other	SVA_D	SVA_D	SVA_D_dup739	SVA_D_dup739:SVA_D:Other	Down
chrX	48517223	48518949	1727	-	0	-3.40001	0	1	1	SVA_D_dup746:SVA_D:Other	ESC_vs_Primed	NS	Other	SVA_D	SVA_D	SVA_D_dup746	SVA_D_dup746:SVA_D:Other	Down
chrX	51022113	51023820	1708	+	0	-3.19837	0	1	1	SVA_D_dup747:SVA_D:Other	ESC_vs_Primed	NS	Other	SVA_D	SVA_D	SVA_D_dup747	SVA_D_dup747:SVA_D:Other	Down
chrX	99978130	99979868	1739	+	0	-3.4476	0	1	1	SVA_D_dup775:SVA_D:Other	ESC_vs_Primed	NS	Other	SVA_D	SVA_D	SVA_D_dup775	SVA_D_dup775:SVA_D:Other	Down
chr10	43342119	43343771	1653	+	0	-3.48692	0	1	1	SVA_D_dup805:SVA_D:Other	ESC_vs_Primed	NS	Other	SVA_D	SVA_D	SVA_D_dup805	SVA_D_dup805:SVA_D:Other	Down
chr10	43959831	43961629	1799	-	0	-1.72049	0	1	1	SVA_D_dup806:SVA_D:Other	ESC_vs_Primed	NS	Other	SVA_D	SVA_D	SVA_D_dup806	SVA_D_dup806:SVA_D:Other	Down
chr10	61455825	61457495	1671	+	0	-3.09572	0	1	1	SVA_D_dup812:SVA_D:Other	ESC_vs_Primed	NS	Other	SVA_D	SVA_D	SVA_D_dup812	SVA_D_dup812:SVA_D:Other	Down
chr10	69450616	69452514	1899	+	0	-3.29053	0	1	1	SVA_D_dup814:SVA_D:Other	ESC_vs_Primed	NS	Other	SVA_D	SVA_D	SVA_D_dup814	SVA_D_dup814:SVA_D:Other	Down
chr10	73628416	73630264	1849	-	0	-1.44024	0	1	1	SVA_D_dup817:SVA_D:Other	ESC_vs_Primed	NS	Other	SVA_D	SVA_D	SVA_D_dup817	SVA_D_dup817:SVA_D:Other	Down
chr10	75448717	75450383	1667	+	0	0.925181	0	1	1	SVA_D_dup819:SVA_D:Other	ESC_vs_Primed	NS	Other	SVA_D	SVA_D	SVA_D_dup819	SVA_D_dup819:SVA_D:Other	Down
chr10	80227714	80229497	1784	-	0	-3.4435	0	1	1	SVA_D_dup821:SVA_D:Other	ESC_vs_Primed	NS	Other	SVA_D	SVA_D	SVA_D_dup821	SVA_D_dup821:SVA_D:Other	Down
chr10	99287233	99289549	2317	-	0	-1.30113	0	1	1	SVA_D_dup828:SVA_D:Other	ESC_vs_Primed	NS	Other	SVA_D	SVA_D	SVA_D_dup828	SVA_D_dup828:SVA_D:Other	Down
chr10	102036283	102037584	1302	+	0	-1.91093	0	1	1	SVA_D_dup831:SVA_D:Other	ESC_vs_Primed	NS	Other	SVA_D	SVA_D	SVA_D_dup831	SVA_D_dup831:SVA_D:Other	Down
chr10	102037602	102038579	978	+	0	-2.32357	0	1	1	SVA_D_dup832:SVA_D:Other	ESC_vs_Primed	NS	Other	SVA_D	SVA_D	SVA_D_dup832	SVA_D_dup832:SVA_D:Other	Down
chr10	112526084	112528030	1947	-	0	-0.487036	0	1	1	SVA_D_dup835:SVA_D:Other	ESC_vs_Primed	NS	Other	SVA_D	SVA_D	SVA_D_dup835	SVA_D_dup835:SVA_D:Other	Down
chr10	116546458	116548082	1625	+	0	-2.63921	0	1	1	SVA_D_dup836:SVA_D:Other	ESC_vs_Primed	NS	Other	SVA_D	SVA_D	SVA_D_dup836	SVA_D_dup836:SVA_D:Other	Down
chr10	120940814	120942736	1923	-	0	-2.17482	0	1	1	SVA_D_dup837:SVA_D:Other	ESC_vs_Primed	NS	Other	SVA_D	SVA_D	SVA_D_dup837	SVA_D_dup837:SVA_D:Other	Down
chr10	121019924	121021456	1533	-	0	-2.85399	0	1	1	SVA_D_dup838:SVA_D:Other	ESC_vs_Primed	NS	Other	SVA_D	SVA_D	SVA_D_dup838	SVA_D_dup838:SVA_D:Other	Down
chr10	121553538	121555624	2087	-	0	-2.12777	0	1	1	SVA_D_dup839:SVA_D:Other	ESC_vs_Primed	NS	Other	SVA_D	SVA_D	SVA_D_dup839	SVA_D_dup839:SVA_D:Other	Down
chr11	47060247	47061054	808	-	0	-0.450161	0	1	1	SVA_D_dup859:SVA_D:Other	ESC_vs_Primed	NS	Other	SVA_D	SVA_D	SVA_D_dup859	SVA_D_dup859:SVA_D:Other	Down
chr11	59466492	59468034	1543	+	0	-1.18326	0	1	1	SVA_D_dup864:SVA_D:Other	ESC_vs_Primed	NS	Other	SVA_D	SVA_D	SVA_D_dup864	SVA_D_dup864:SVA_D:Other	Down
chr11	73646655	73648767	2113	-	0	-2.17636	0	1	1	SVA_D_dup883:SVA_D:Other	ESC_vs_Primed	NS	Other	SVA_D	SVA_D	SVA_D_dup883	SVA_D_dup883:SVA_D:Other	Down
chr11	75587894	75589957	2064	-	0	0.340704	0	1	1	SVA_D_dup885:SVA_D:Other	ESC_vs_Primed	NS	Other	SVA_D	SVA_D	SVA_D_dup885	SVA_D_dup885:SVA_D:Other	Down
chr11	86589268	86590488	1221	+	0	-2.65008	0	1	1	SVA_D_dup896:SVA_D:Other	ESC_vs_Primed	NS	Other	SVA_D	SVA_D	SVA_D_dup896	SVA_D_dup896:SVA_D:Other	Down
chr11	86590500	86591501	1002	+	0	-2.94019	0	1	1	SVA_D_dup897:SVA_D:Other	ESC_vs_Primed	NS	Other	SVA_D	SVA_D	SVA_D_dup897	SVA_D_dup897:SVA_D:Other	Down
chr11	89593163	89594765	1603	+	0	-2.09755	0	1	1	SVA_D_dup898:SVA_D:Other	ESC_vs_Primed	NS	Other	SVA_D	SVA_D	SVA_D_dup898	SVA_D_dup898:SVA_D:Other	Down
chr11	89716059	89717682	1624	-	0	-2.90045	0	1	1	SVA_D_dup899:SVA_D:Other	ESC_vs_Primed	NS	Other	SVA_D	SVA_D	SVA_D_dup899	SVA_D_dup899:SVA_D:Other	Down
chr1	176026481	176027908	1428	+	0	-1.19245	0	1	1	SVA_D_dup90:SVA_D:Other	ESC_vs_Primed	NS	Other	SVA_D	SVA_D	SVA_D_dup90	SVA_D_dup90:SVA_D:Other	Down
chr11	129717303	129718401	1099	-	0	-3.51407	0	1	1	SVA_D_dup910:SVA_D:Other	ESC_vs_Primed	NS	Other	SVA_D	SVA_D	SVA_D_dup910	SVA_D_dup910:SVA_D:Other	Down
chr12	12567638	12568480	843	-	0	-3.591	0	1	1	SVA_D_dup917:SVA_D:Other	ESC_vs_Primed	NS	Other	SVA_D	SVA_D	SVA_D_dup917	SVA_D_dup917:SVA_D:Other	Down
chr12	26937305	26938099	795	+	0	0.270402	0	1	1	SVA_D_dup920:SVA_D:Other	ESC_vs_Primed	NS	Other	SVA_D	SVA_D	SVA_D_dup920	SVA_D_dup920:SVA_D:Other	Down
chr12	28026233	28027801	1569	+	0	-1.99704	0	1	1	SVA_D_dup921:SVA_D:Other	ESC_vs_Primed	NS	Other	SVA_D	SVA_D	SVA_D_dup921	SVA_D_dup921:SVA_D:Other	Down
chr12	49829429	49830392	964	-	0	-2.18542	0	1	1	SVA_D_dup931:SVA_D:Other	ESC_vs_Primed	NS	Other	SVA_D	SVA_D	SVA_D_dup931	SVA_D_dup931:SVA_D:Other	Down
chr12	49830806	49831664	859	-	0	-2.60183	0	1	1	SVA_D_dup932:SVA_D:Other	ESC_vs_Primed	NS	Other	SVA_D	SVA_D	SVA_D_dup932	SVA_D_dup932:SVA_D:Other	Down
chr12	55872248	55873908	1661	-	0	-1.0954	0	1	1	SVA_D_dup938:SVA_D:Other	ESC_vs_Primed	NS	Other	SVA_D	SVA_D	SVA_D_dup938	SVA_D_dup938:SVA_D:Other	Down
chr1	179008867	179010815	1949	-	0	-0.534197	0	1	1	SVA_D_dup93:SVA_D:Other	ESC_vs_Primed	NS	Other	SVA_D	SVA_D	SVA_D_dup93	SVA_D_dup93:SVA_D:Other	Down
chr12	76334786	76336717	1932	+	0	-2.80364	0	1	1	SVA_D_dup946:SVA_D:Other	ESC_vs_Primed	NS	Other	SVA_D	SVA_D	SVA_D_dup946	SVA_D_dup946:SVA_D:Other	Down
chr12	80700601	80702792	2192	-	0	-3.20071	0	1	1	SVA_D_dup949:SVA_D:Other	ESC_vs_Primed	NS	Other	SVA_D	SVA_D	SVA_D_dup949	SVA_D_dup949:SVA_D:Other	Down
chr12	95628463	95630244	1782	-	0	-2.30997	0	1	1	SVA_D_dup951:SVA_D:Other	ESC_vs_Primed	NS	Other	SVA_D	SVA_D	SVA_D_dup951	SVA_D_dup951:SVA_D:Other	Down
chr12	100688365	100689535	1171	-	0	-3.29832	0	1	1	SVA_D_dup957:SVA_D:Other	ESC_vs_Primed	NS	Other	SVA_D	SVA_D	SVA_D_dup957	SVA_D_dup957:SVA_D:Other	Down
chr1	179387125	179388800	1676	-	0	-3.25991	0	1	1	SVA_D_dup95:SVA_D:Other	ESC_vs_Primed	NS	Other	SVA_D	SVA_D	SVA_D_dup95	SVA_D_dup95:SVA_D:Other	Down
chr12	122071619	122072660	1042	-	0	-2.23893	0	1	1	SVA_D_dup969:SVA_D:Other	ESC_vs_Primed	NS	Other	SVA_D	SVA_D	SVA_D_dup969	SVA_D_dup969:SVA_D:Other	Down
chr13	19247426	19248904	1479	+	0	-2.34479	0	1	1	SVA_D_dup976:SVA_D:Other	ESC_vs_Primed	NS	Other	SVA_D	SVA_D	SVA_D_dup976	SVA_D_dup976:SVA_D:Other	Down
chr13	24546063	24547240	1178	-	0	-3.26873	0	1	1	SVA_D_dup978:SVA_D:Other	ESC_vs_Primed	NS	Other	SVA_D	SVA_D	SVA_D_dup978	SVA_D_dup978:SVA_D:Other	Down
chr13	25543831	25545367	1537	-	0	-1.66802	0	1	1	SVA_D_dup979:SVA_D:Other	ESC_vs_Primed	NS	Other	SVA_D	SVA_D	SVA_D_dup979	SVA_D_dup979:SVA_D:Other	Down
chr13	30843191	30845063	1873	+	0	-2.76851	0	1	1	SVA_D_dup984:SVA_D:Other	ESC_vs_Primed	NS	Other	SVA_D	SVA_D	SVA_D_dup984	SVA_D_dup984:SVA_D:Other	Down
chr13	31412722	31414778	2057	-	0	-2.19065	0	1	1	SVA_D_dup985:SVA_D:Other	ESC_vs_Primed	NS	Other	SVA_D	SVA_D	SVA_D_dup985	SVA_D_dup985:SVA_D:Other	Down
chr13	32573590	32575276	1687	+	0	-1.62842	0	1	1	SVA_D_dup986:SVA_D:Other	ESC_vs_Primed	NS	Other	SVA_D	SVA_D	SVA_D_dup986	SVA_D_dup986:SVA_D:Other	Down
chr13	41473906	41474749	844	+	0	-3.07164	0	1	1	SVA_D_dup991:SVA_D:Other	ESC_vs_Primed	NS	Other	SVA_D	SVA_D	SVA_D_dup991	SVA_D_dup991:SVA_D:Other	Down
chr13	45255922	45257586	1665	-	0	-3.26868	0	1	1	SVA_D_dup996:SVA_D:Other	ESC_vs_Primed	NS	Other	SVA_D	SVA_D	SVA_D_dup996	SVA_D_dup996:SVA_D:Other	Down
chr1	192825472	192826538	1067	+	0	-1.4469	0	1	1	SVA_D_dup99:SVA_D:Other	ESC_vs_Primed	NS	Other	SVA_D	SVA_D	SVA_D_dup99	SVA_D_dup99:SVA_D:Other	Down
chr1	8013016	8013618	603	+	0	-3.32787	0	1	1	SVA_E:SVA_E:Other	ESC_vs_Primed	NS	Other	SVA_E	SVA_E	SVA_E	SVA_E:SVA_E:Other	Down
chr7	23676846	23678353	1508	+	0	-3.06051	0	1	1	SVA_E_dup112:SVA_E:Other	ESC_vs_Primed	NS	Other	SVA_E	SVA_E	SVA_E_dup112	SVA_E_dup112:SVA_E:Other	Down
chr7	64722828	64723789	962	+	0	-2.70952	0	1	1	SVA_E_dup114:SVA_E:Other	ESC_vs_Primed	NS	Other	SVA_E	SVA_E	SVA_E_dup114	SVA_E_dup114:SVA_E:Other	Down
chr7	140062538	140063510	973	+	0	-3.25189	0	1	1	SVA_E_dup121:SVA_E:Other	ESC_vs_Primed	NS	Other	SVA_E	SVA_E	SVA_E_dup121	SVA_E_dup121:SVA_E:Other	Down
chr8	43035393	43036225	833	-	0	-3.07391	0	1	1	SVA_E_dup131:SVA_E:Other	ESC_vs_Primed	NS	Other	SVA_E	SVA_E	SVA_E_dup131	SVA_E_dup131:SVA_E:Other	Down
chr16	5251748	5253733	1986	-	0	-3.30967	0	1	1	SVA_E_dup189:SVA_E:Other	ESC_vs_Primed	NS	Other	SVA_E	SVA_E	SVA_E_dup189	SVA_E_dup189:SVA_E:Other	Down
chr1	46189629	46191758	2130	+	0	-0.0718663	0	1	1	SVA_E_dup19:SVA_E:Other	ESC_vs_Primed	NS	Other	SVA_E	SVA_E	SVA_E_dup19	SVA_E_dup19:SVA_E:Other	Down
chr19	53422449	53423743	1295	+	0	-1.55455	0	1	1	SVA_E_dup219:SVA_E:Other	ESC_vs_Primed	NS	Other	SVA_E	SVA_E	SVA_E_dup219	SVA_E_dup219:SVA_E:Other	Down
chr1	64666169	64667951	1783	+	0	-3.23769	0	1	1	SVA_E_dup23:SVA_E:Other	ESC_vs_Primed	NS	Other	SVA_E	SVA_E	SVA_E_dup23	SVA_E_dup23:SVA_E:Other	Down
chr2	27779579	27780909	1331	-	0	-3.26372	0	1	1	SVA_E_dup39:SVA_E:Other	ESC_vs_Primed	NS	Other	SVA_E	SVA_E	SVA_E_dup39	SVA_E_dup39:SVA_E:Other	Down
chr2	201547372	201548520	1149	-	0	-2.53412	0	1	1	SVA_E_dup54:SVA_E:Other	ESC_vs_Primed	NS	Other	SVA_E	SVA_E	SVA_E_dup54	SVA_E_dup54:SVA_E:Other	Down
chr2	201548549	201549443	895	-	0	-2.64493	0	1	1	SVA_E_dup55:SVA_E:Other	ESC_vs_Primed	NS	Other	SVA_E	SVA_E	SVA_E_dup55	SVA_E_dup55:SVA_E:Other	Down
chr2	208474495	208475382	888	+	0	-3.35467	0	1	1	SVA_E_dup58:SVA_E:Other	ESC_vs_Primed	NS	Other	SVA_E	SVA_E	SVA_E_dup58	SVA_E_dup58:SVA_E:Other	Down
chr2	215699020	215701068	2049	-	0	-2.1141	0	1	1	SVA_E_dup60:SVA_E:Other	ESC_vs_Primed	NS	Other	SVA_E	SVA_E	SVA_E_dup60	SVA_E_dup60:SVA_E:Other	Down
chr3	130587104	130588286	1183	+	0	-3.10331	0	1	1	SVA_E_dup70:SVA_E:Other	ESC_vs_Primed	NS	Other	SVA_E	SVA_E	SVA_E_dup70	SVA_E_dup70:SVA_E:Other	Down
chr1	21142235	21143749	1515	+	0	-2.61705	0	1	1	SVA_E_dup8:SVA_E:Other	ESC_vs_Primed	NS	Other	SVA_E	SVA_E	SVA_E_dup8	SVA_E_dup8:SVA_E:Other	Down
chr5	43086628	43087600	973	-	0	-3.05004	0	1	1	SVA_E_dup91:SVA_E:Other	ESC_vs_Primed	NS	Other	SVA_E	SVA_E	SVA_E_dup91	SVA_E_dup91:SVA_E:Other	Down
chr5	43088188	43089267	1080	-	0	-2.41595	0	1	1	SVA_E_dup92:SVA_E:Other	ESC_vs_Primed	NS	Other	SVA_E	SVA_E	SVA_E_dup92	SVA_E_dup92:SVA_E:Other	Down
chr2	128546113	128547239	1127	-	0	-2.56667	0	1	1	SVA_F_dup141:SVA_F:Other	ESC_vs_Primed	NS	Other	SVA_F	SVA_F	SVA_F_dup141	SVA_F_dup141:SVA_F:Other	Down
chr2	203399005	203400834	1830	-	0	-1.84899	0	1	1	SVA_F_dup167:SVA_F:Other	ESC_vs_Primed	NS	Other	SVA_F	SVA_F	SVA_F_dup167	SVA_F_dup167:SVA_F:Other	Down
chr2	219710662	219712071	1410	+	0	-2.4798	0	1	1	SVA_F_dup171:SVA_F:Other	ESC_vs_Primed	NS	Other	SVA_F	SVA_F	SVA_F_dup171	SVA_F_dup171:SVA_F:Other	Down
chr3	11528305	11529773	1469	-	0	-1.94158	0	1	1	SVA_F_dup179:SVA_F:Other	ESC_vs_Primed	NS	Other	SVA_F	SVA_F	SVA_F_dup179	SVA_F_dup179:SVA_F:Other	Down
chr1	28178643	28179474	832	+	0	-3.31832	0	1	1	SVA_F_dup17:SVA_F:Other	ESC_vs_Primed	NS	Other	SVA_F	SVA_F	SVA_F_dup17	SVA_F_dup17:SVA_F:Other	Down
chr3	17746892	17747393	502	-	0	-2.17423	0	1	1	SVA_F_dup181:SVA_F:Other	ESC_vs_Primed	NS	Other	SVA_F	SVA_F	SVA_F_dup181	SVA_F_dup181:SVA_F:Other	Down
chr3	132189977	132191094	1118	-	0	-1.24312	0	1	1	SVA_F_dup232:SVA_F:Other	ESC_vs_Primed	NS	Other	SVA_F	SVA_F	SVA_F_dup232	SVA_F_dup232:SVA_F:Other	Down
chr3	179008082	179009531	1450	-	0	-3.46272	0	1	1	SVA_F_dup241:SVA_F:Other	ESC_vs_Primed	NS	Other	SVA_F	SVA_F	SVA_F_dup241	SVA_F_dup241:SVA_F:Other	Down
chr1	33518100	33519087	988	+	0	-2.05366	0	1	1	SVA_F_dup24:SVA_F:Other	ESC_vs_Primed	NS	Other	SVA_F	SVA_F	SVA_F_dup24	SVA_F_dup24:SVA_F:Other	Down
chr4	48365830	48366925	1096	-	0	-1.03455	0	1	1	SVA_F_dup252:SVA_F:Other	ESC_vs_Primed	NS	Other	SVA_F	SVA_F	SVA_F_dup252	SVA_F_dup252:SVA_F:Other	Down
chr1	39699459	39701100	1642	-	0	-2.48047	0	1	1	SVA_F_dup25:SVA_F:Other	ESC_vs_Primed	NS	Other	SVA_F	SVA_F	SVA_F_dup25	SVA_F_dup25:SVA_F:Other	Down
chr5	75466929	75467427	499	+	0	-3.16483	0	1	1	SVA_F_dup297:SVA_F:Other	ESC_vs_Primed	NS	Other	SVA_F	SVA_F	SVA_F_dup297	SVA_F_dup297:SVA_F:Other	Down
chr5	168069656	168071472	1817	-	0	-2.79327	0	1	1	SVA_F_dup326:SVA_F:Other	ESC_vs_Primed	NS	Other	SVA_F	SVA_F	SVA_F_dup326	SVA_F_dup326:SVA_F:Other	Down
chr6	15189830	15190821	992	+	0	-1.82055	0	1	1	SVA_F_dup339:SVA_F:Other	ESC_vs_Primed	NS	Other	SVA_F	SVA_F	SVA_F_dup339	SVA_F_dup339:SVA_F:Other	Down
chr6	27451875	27453315	1441	-	0	-3.01146	0	1	1	SVA_F_dup345:SVA_F:Other	ESC_vs_Primed	NS	Other	SVA_F	SVA_F	SVA_F_dup345	SVA_F_dup345:SVA_F:Other	Down
chr6	32563115	32564606	1492	-	0	-3.15963	0	1	1	SVA_F_dup353:SVA_F:Other	ESC_vs_Primed	NS	Other	SVA_F	SVA_F	SVA_F_dup353	SVA_F_dup353:SVA_F:Other	Down
chr6	35307505	35308770	1266	+	0	-3.4315	0	1	1	SVA_F_dup357:SVA_F:Other	ESC_vs_Primed	NS	Other	SVA_F	SVA_F	SVA_F_dup357	SVA_F_dup357:SVA_F:Other	Down
chr6	43547641	43548627	987	-	0	-3.30997	0	1	1	SVA_F_dup362:SVA_F:Other	ESC_vs_Primed	NS	Other	SVA_F	SVA_F	SVA_F_dup362	SVA_F_dup362:SVA_F:Other	Down
chr1	54698260	54700037	1778	+	0	-3.02554	0	1	1	SVA_F_dup36:SVA_F:Other	ESC_vs_Primed	NS	Other	SVA_F	SVA_F	SVA_F_dup36	SVA_F_dup36:SVA_F:Other	Down
chr6	162759313	162761189	1877	+	0	-3.30485	0	1	1	SVA_F_dup387:SVA_F:Other	ESC_vs_Primed	NS	Other	SVA_F	SVA_F	SVA_F_dup387	SVA_F_dup387:SVA_F:Other	Down
chr7	2306935	2308182	1248	+	0	-2.19081	0	1	1	SVA_F_dup393:SVA_F:Other	ESC_vs_Primed	NS	Other	SVA_F	SVA_F	SVA_F_dup393	SVA_F_dup393:SVA_F:Other	Down
chr7	64268965	64270853	1889	-	0	-2.00307	0	1	1	SVA_F_dup406:SVA_F:Other	ESC_vs_Primed	NS	Other	SVA_F	SVA_F	SVA_F_dup406	SVA_F_dup406:SVA_F:Other	Down
chr1	21713570	21714798	1229	+	0	-3.13097	0	1	1	SVA_F_dup4:SVA_F:Other	ESC_vs_Primed	NS	Other	SVA_F	SVA_F	SVA_F_dup4	SVA_F_dup4:SVA_F:Other	Down
chr1	113316616	113317602	987	+	0	-2.90561	0	1	1	SVA_F_dup52:SVA_F:Other	ESC_vs_Primed	NS	Other	SVA_F	SVA_F	SVA_F_dup52	SVA_F_dup52:SVA_F:Other	Down
chr1	113611439	113612184	746	+	0	-3.25223	0	1	1	SVA_F_dup54:SVA_F:Other	ESC_vs_Primed	NS	Other	SVA_F	SVA_F	SVA_F_dup54	SVA_F_dup54:SVA_F:Other	Down
chrX	30619647	30620473	827	+	0	-3.0507	0	1	1	SVA_F_dup550:SVA_F:Other	ESC_vs_Primed	NS	Other	SVA_F	SVA_F	SVA_F_dup550	SVA_F_dup550:SVA_F:Other	Down
chr1	113612185	113612759	575	+	0	-3.58275	0	1	1	SVA_F_dup55:SVA_F:Other	ESC_vs_Primed	NS	Other	SVA_F	SVA_F	SVA_F_dup55	SVA_F_dup55:SVA_F:Other	Down
chrX	114582201	114582891	691	-	0	-2.22726	0	1	1	SVA_F_dup581:SVA_F:Other	ESC_vs_Primed	NS	Other	SVA_F	SVA_F	SVA_F_dup581	SVA_F_dup581:SVA_F:Other	Down
chr10	17670347	17672000	1654	-	0	-3.0434	0	1	1	SVA_F_dup591:SVA_F:Other	ESC_vs_Primed	NS	Other	SVA_F	SVA_F	SVA_F_dup591	SVA_F_dup591:SVA_F:Other	Down
chr1	150700421	150702477	2057	-	0	-0.879291	0	1	1	SVA_F_dup60:SVA_F:Other	ESC_vs_Primed	NS	Other	SVA_F	SVA_F	SVA_F_dup60	SVA_F_dup60:SVA_F:Other	Down
chr10	99034871	99035630	760	+	0	-3.39795	0	1	1	SVA_F_dup617:SVA_F:Other	ESC_vs_Primed	NS	Other	SVA_F	SVA_F	SVA_F_dup617	SVA_F_dup617:SVA_F:Other	Down
chr1	150753326	150755021	1696	+	0	-0.535957	0	1	1	SVA_F_dup61:SVA_F:Other	ESC_vs_Primed	NS	Other	SVA_F	SVA_F	SVA_F_dup61	SVA_F_dup61:SVA_F:Other	Down
chr10	101853336	101854321	986	+	0	-2.51032	0	1	1	SVA_F_dup627:SVA_F:Other	ESC_vs_Primed	NS	Other	SVA_F	SVA_F	SVA_F_dup627	SVA_F_dup627:SVA_F:Other	Down
chr1	151623072	151624660	1589	-	0	-2.15365	0	1	1	SVA_F_dup62:SVA_F:Other	ESC_vs_Primed	NS	Other	SVA_F	SVA_F	SVA_F_dup62	SVA_F_dup62:SVA_F:Other	Down
chr11	44684520	44686193	1674	+	0	-3.50547	0	1	1	SVA_F_dup646:SVA_F:Other	ESC_vs_Primed	NS	Other	SVA_F	SVA_F	SVA_F_dup646	SVA_F_dup646:SVA_F:Other	Down
chr11	47060022	47060229	208	-	0	-3.14474	0	1	1	SVA_F_dup649:SVA_F:Other	ESC_vs_Primed	NS	Other	SVA_F	SVA_F	SVA_F_dup649	SVA_F_dup649:SVA_F:Other	Down
chr11	95053390	95055219	1830	-	0	-3.50067	0	1	1	SVA_F_dup677:SVA_F:Other	ESC_vs_Primed	NS	Other	SVA_F	SVA_F	SVA_F_dup677	SVA_F_dup677:SVA_F:Other	Down
chr11	129960153	129961162	1010	-	0	-2.872	0	1	1	SVA_F_dup686:SVA_F:Other	ESC_vs_Primed	NS	Other	SVA_F	SVA_F	SVA_F_dup686	SVA_F_dup686:SVA_F:Other	Down
chr11	129961176	129962628	1453	-	0	-3.09609	0	1	1	SVA_F_dup687:SVA_F:Other	ESC_vs_Primed	NS	Other	SVA_F	SVA_F	SVA_F_dup687	SVA_F_dup687:SVA_F:Other	Down
chr12	26938130	26938356	227	+	0	-3.45691	0	1	1	SVA_F_dup696:SVA_F:Other	ESC_vs_Primed	NS	Other	SVA_F	SVA_F	SVA_F_dup696	SVA_F_dup696:SVA_F:Other	Down
chr12	49830406	49830793	388	-	0	-2.60117	0	1	1	SVA_F_dup708:SVA_F:Other	ESC_vs_Primed	NS	Other	SVA_F	SVA_F	SVA_F_dup708	SVA_F_dup708:SVA_F:Other	Down
chr12	56468876	56470558	1683	-	0	-0.0327411	0	1	1	SVA_F_dup709:SVA_F:Other	ESC_vs_Primed	NS	Other	SVA_F	SVA_F	SVA_F_dup709	SVA_F_dup709:SVA_F:Other	Down
chr13	21759854	21761595	1742	-	0	-0.0978661	0	1	1	SVA_F_dup734:SVA_F:Other	ESC_vs_Primed	NS	Other	SVA_F	SVA_F	SVA_F_dup734	SVA_F_dup734:SVA_F:Other	Down
chr13	50166272	50168379	2108	+	0	1.79229	0	1	1	SVA_F_dup747:SVA_F:Other	ESC_vs_Primed	NS	Other	SVA_F	SVA_F	SVA_F_dup747	SVA_F_dup747:SVA_F:Other	Down
chr14	20974370	20974770	401	+	0	-3.53172	0	1	1	SVA_F_dup755:SVA_F:Other	ESC_vs_Primed	NS	Other	SVA_F	SVA_F	SVA_F_dup755	SVA_F_dup755:SVA_F:Other	Down
chr14	35507780	35508279	500	+	0	-3.53014	0	1	1	SVA_F_dup760:SVA_F:Other	ESC_vs_Primed	NS	Other	SVA_F	SVA_F	SVA_F_dup760	SVA_F_dup760:SVA_F:Other	Down
chr14	50540707	50541651	945	+	0	-3.52199	0	1	1	SVA_F_dup768:SVA_F:Other	ESC_vs_Primed	NS	Other	SVA_F	SVA_F	SVA_F_dup768	SVA_F_dup768:SVA_F:Other	Down
chr15	40186351	40186558	208	-	0	-3.29832	0	1	1	SVA_F_dup787:SVA_F:Other	ESC_vs_Primed	NS	Other	SVA_F	SVA_F	SVA_F_dup787	SVA_F_dup787:SVA_F:Other	Down
chr15	55594426	55595137	712	+	0	-3.4395	0	1	1	SVA_F_dup792:SVA_F:Other	ESC_vs_Primed	NS	Other	SVA_F	SVA_F	SVA_F_dup792	SVA_F_dup792:SVA_F:Other	Down
chr1	24319206	24320195	990	-	0	-3.45972	0	1	1	SVA_F_dup7:SVA_F:Other	ESC_vs_Primed	NS	Other	SVA_F	SVA_F	SVA_F_dup7	SVA_F_dup7:SVA_F:Other	Down
chr16	2851338	2852861	1524	-	0	-0.86301	0	1	1	SVA_F_dup820:SVA_F:Other	ESC_vs_Primed	NS	Other	SVA_F	SVA_F	SVA_F_dup820	SVA_F_dup820:SVA_F:Other	Down
chr16	28427206	28429159	1954	+	0	-1.33359	0	1	1	SVA_F_dup826:SVA_F:Other	ESC_vs_Primed	NS	Other	SVA_F	SVA_F	SVA_F_dup826	SVA_F_dup826:SVA_F:Other	Down
chr16	56773650	56774916	1267	-	0	-3.277	0	1	1	SVA_F_dup835:SVA_F:Other	ESC_vs_Primed	NS	Other	SVA_F	SVA_F	SVA_F_dup835	SVA_F_dup835:SVA_F:Other	Down
chr16	70238901	70239876	976	+	0	-2.08171	0	1	1	SVA_F_dup839:SVA_F:Other	ESC_vs_Primed	NS	Other	SVA_F	SVA_F	SVA_F_dup839	SVA_F_dup839:SVA_F:Other	Down
chr17	41124316	41126028	1713	+	0	-0.240212	0	1	1	SVA_F_dup865:SVA_F:Other	ESC_vs_Primed	NS	Other	SVA_F	SVA_F	SVA_F_dup865	SVA_F_dup865:SVA_F:Other	Down
chr19	20260593	20261511	919	-	0	-2.07001	0	1	1	SVA_F_dup900:SVA_F:Other	ESC_vs_Primed	NS	Other	SVA_F	SVA_F	SVA_F_dup900	SVA_F_dup900:SVA_F:Other	Down
chr19	40614109	40615602	1494	-	0	-3.01104	0	1	1	SVA_F_dup925:SVA_F:Other	ESC_vs_Primed	NS	Other	SVA_F	SVA_F	SVA_F_dup925	SVA_F_dup925:SVA_F:Other	Down
chr20	5007570	5009319	1750	+	0	-0.59424	0	1	1	SVA_F_dup936:SVA_F:Other	ESC_vs_Primed	NS	Other	SVA_F	SVA_F	SVA_F_dup936	SVA_F_dup936:SVA_F:Other	Down
chr20	33740705	33741529	825	+	0	-0.706162	0	1	1	SVA_F_dup951:SVA_F:Other	ESC_vs_Primed	NS	Other	SVA_F	SVA_F	SVA_F_dup951	SVA_F_dup951:SVA_F:Other	Down
chr2	11042073	11044034	1962	-	0	-0.060585	0	1	1	SVA_F_dup97:SVA_F:Other	ESC_vs_Primed	NS	Other	SVA_F	SVA_F	SVA_F_dup97	SVA_F_dup97:SVA_F:Other	Down
chr11	78905334	78906907	1574	+	0	-3.29053	0	1	1	THE1A-int_dup1018:ERVL-MaLR:LTR	ESC_vs_Primed	NS	LTR	ERVL-MaLR	THE1A-int	THE1A-int_dup1018	THE1A-int_dup1018:ERVL-MaLR:LTR	Down
chr19	23887530	23889043	1514	+	0	-0.861609	0	1	1	THE1A-int_dup1370:ERVL-MaLR:LTR	ESC_vs_Primed	NS	LTR	ERVL-MaLR	THE1A-int	THE1A-int_dup1370	THE1A-int_dup1370:ERVL-MaLR:LTR	Down
chr2	188494341	188495918	1578	+	0	-3.6183	0	1	1	THE1A-int_dup215:ERVL-MaLR:LTR	ESC_vs_Primed	NS	LTR	ERVL-MaLR	THE1A-int	THE1A-int_dup215	THE1A-int_dup215:ERVL-MaLR:LTR	Down
chr1	15632392	15633957	1566	+	0	-3.24108	0	1	1	THE1A-int_dup3:ERVL-MaLR:LTR	ESC_vs_Primed	NS	LTR	ERVL-MaLR	THE1A-int	THE1A-int_dup3	THE1A-int_dup3:ERVL-MaLR:LTR	Down
chr19	23887175	23887529	355	+	0	-3.14635	0	1	1	THE1A_dup4001:ERVL-MaLR:LTR	ESC_vs_Primed	NS	LTR	ERVL-MaLR	THE1A	THE1A_dup4001	THE1A_dup4001:ERVL-MaLR:LTR	Down
chr19	23889434	23889813	380	+	0	-2.13936	0	1	1	THE1A_dup4002:ERVL-MaLR:LTR	ESC_vs_Primed	NS	LTR	ERVL-MaLR	THE1A	THE1A_dup4002	THE1A_dup4002:ERVL-MaLR:LTR	Down
chr21	17726038	17726387	350	+	0	-2.07852	0	1	1	THE1A_dup4100:ERVL-MaLR:LTR	ESC_vs_Primed	NS	LTR	ERVL-MaLR	THE1A	THE1A_dup4100	THE1A_dup4100:ERVL-MaLR:LTR	Down
chr7	14036871	14037540	670	-	0	-0.736611	0	1	1	THE1B-int_dup2009:ERVL-MaLR:LTR	ESC_vs_Primed	NS	LTR	ERVL-MaLR	THE1B-int	THE1B-int_dup2009	THE1B-int_dup2009:ERVL-MaLR:LTR	Down
chr17	65326956	65328514	1559	+	0	-2.36498	0	1	1	THE1B-int_dup3946:ERVL-MaLR:LTR	ESC_vs_Primed	NS	LTR	ERVL-MaLR	THE1B-int	THE1B-int_dup3946	THE1B-int_dup3946:ERVL-MaLR:LTR	Down
chr21	42834502	42835921	1420	+	0	-2.80844	0	1	1	THE1B-int_dup4158:ERVL-MaLR:LTR	ESC_vs_Primed	NS	LTR	ERVL-MaLR	THE1B-int	THE1B-int_dup4158	THE1B-int_dup4158:ERVL-MaLR:LTR	Down
chr7	104553963	104554180	218	-	0	-1.93338	0	1	1	THE1B_dup10087:ERVL-MaLR:LTR	ESC_vs_Primed	NS	LTR	ERVL-MaLR	THE1B	THE1B_dup10087	THE1B_dup10087:ERVL-MaLR:LTR	Down
chrY	2241002	2241342	341	-	0	-0.562804	0	1	1	THE1B_dup14192:ERVL-MaLR:LTR	ESC_vs_Primed	NS	LTR	ERVL-MaLR	THE1B	THE1B_dup14192	THE1B_dup14192:ERVL-MaLR:LTR	Down
chr4	160356052	160356411	360	+	0	-2.29726	0	1	1	THE1B_dup6359:ERVL-MaLR:LTR	ESC_vs_Primed	NS	LTR	ERVL-MaLR	THE1B	THE1B_dup6359	THE1B_dup6359:ERVL-MaLR:LTR	Down
chr4	167374748	167375102	355	+	0	-3.35402	0	1	1	THE1B_dup6413:ERVL-MaLR:LTR	ESC_vs_Primed	NS	LTR	ERVL-MaLR	THE1B	THE1B_dup6413	THE1B_dup6413:ERVL-MaLR:LTR	Down
chr7	14036505	14036870	366	-	0	-2.43678	0	1	1	THE1B_dup9469:ERVL-MaLR:LTR	ESC_vs_Primed	NS	LTR	ERVL-MaLR	THE1B	THE1B_dup9469	THE1B_dup9469:ERVL-MaLR:LTR	Down
chr6	95246569	95248158	1590	-	0	-2.75736	0	1	1	THE1C-int_dup767:ERVL-MaLR:LTR	ESC_vs_Primed	NS	LTR	ERVL-MaLR	THE1C-int	THE1C-int_dup767	THE1C-int_dup767:ERVL-MaLR:LTR	Down
chr6	95246198	95246568	371	-	0	-3.4355	0	1	1	THE1C_dup3979:ERVL-MaLR:LTR	ESC_vs_Primed	NS	LTR	ERVL-MaLR	THE1C	THE1C_dup3979	THE1C_dup3979:ERVL-MaLR:LTR	Down
chr10	103489392	103489612	221	-	0	-1.31315	0	1	1	THE1C_dup6704:ERVL-MaLR:LTR	ESC_vs_Primed	NS	LTR	ERVL-MaLR	THE1C	THE1C_dup6704	THE1C_dup6704:ERVL-MaLR:LTR	Down
chr6	129024007	129025585	1579	+	0	-1.67868	0	1	1	THE1D-int_dup861:ERVL-MaLR:LTR	ESC_vs_Primed	NS	LTR	ERVL-MaLR	THE1D-int	THE1D-int_dup861	THE1D-int_dup861:ERVL-MaLR:LTR	Down
chr6	151450937	151451421	485	+	0	-3.04266	0	1	1	THE1D-int_dup885:ERVL-MaLR:LTR	ESC_vs_Primed	NS	LTR	ERVL-MaLR	THE1D-int	THE1D-int_dup885	THE1D-int_dup885:ERVL-MaLR:LTR	Down
chr7	57229260	57229886	627	-	0	-3.27313	0	1	1	THE1D-int_dup932:ERVL-MaLR:LTR	ESC_vs_Primed	NS	LTR	ERVL-MaLR	THE1D-int	THE1D-int_dup932	THE1D-int_dup932:ERVL-MaLR:LTR	Down
chr7	57533935	57535044	1110	+	0	-1.60832	0	1	1	THE1D-int_dup934:ERVL-MaLR:LTR	ESC_vs_Primed	NS	LTR	ERVL-MaLR	THE1D-int	THE1D-int_dup934	THE1D-int_dup934:ERVL-MaLR:LTR	Down
chr16	7811658	7811927	270	-	0	-3.28663	0	1	1	THE1D_dup11067:ERVL-MaLR:LTR	ESC_vs_Primed	NS	LTR	ERVL-MaLR	THE1D	THE1D_dup11067	THE1D_dup11067:ERVL-MaLR:LTR	Down
chr21	30596200	30596578	379	+	0	-3.10085	0	1	1	THE1D_dup12352:ERVL-MaLR:LTR	ESC_vs_Primed	NS	LTR	ERVL-MaLR	THE1D	THE1D_dup12352	THE1D_dup12352:ERVL-MaLR:LTR	Down
chr10	98497111	98497444	334	+	0	-2.36192	0	1	1	THE1D_dup8616:ERVL-MaLR:LTR	ESC_vs_Primed	NS	LTR	ERVL-MaLR	THE1D	THE1D_dup8616	THE1D_dup8616:ERVL-MaLR:LTR	Down
chr13	59584853	59585229	377	+	0	-2.90561	0	1	1	THE1D_dup9965:ERVL-MaLR:LTR	ESC_vs_Primed	NS	LTR	ERVL-MaLR	THE1D	THE1D_dup9965	THE1D_dup9965:ERVL-MaLR:LTR	Down
chr9	2042034	2042574	541	+	0	-1.37345	0	1	1	Tigger15a_dup2770:TcMar-Tigger:DNA	ESC_vs_Primed	NS	DNA	TcMar-Tigger	Tigger15a	Tigger15a_dup2770	Tigger15a_dup2770:TcMar-Tigger:DNA	Down
chr2	238291962	238292025	64	-	0	-3.35812	0	1	1	Tigger15a_dup936:TcMar-Tigger:DNA	ESC_vs_Primed	NS	DNA	TcMar-Tigger	Tigger15a	Tigger15a_dup936	Tigger15a_dup936:TcMar-Tigger:DNA	Down
chr5	121889412	121891583	2172	+	0	-3.39585	0	1	1	Tigger1_dup4362:TcMar-Tigger:DNA	ESC_vs_Primed	NS	DNA	TcMar-Tigger	Tigger1	Tigger1_dup4362	Tigger1_dup4362:TcMar-Tigger:DNA	Down
chr6	43393758	43393919	162	+	0	-3.62244	0	1	1	Tigger1_dup4769:TcMar-Tigger:DNA	ESC_vs_Primed	NS	DNA	TcMar-Tigger	Tigger1	Tigger1_dup4769	Tigger1_dup4769:TcMar-Tigger:DNA	Down
chr1	150695711	150697591	1881	-	0	-2.85652	0	1	1	Tigger1_dup557:TcMar-Tigger:DNA	ESC_vs_Primed	NS	DNA	TcMar-Tigger	Tigger1	Tigger1_dup557	Tigger1_dup557:TcMar-Tigger:DNA	Down
chr1	166967924	166970032	2109	+	0	-1.05058	0	1	1	Tigger1_dup607:TcMar-Tigger:DNA	ESC_vs_Primed	NS	DNA	TcMar-Tigger	Tigger1	Tigger1_dup607	Tigger1_dup607:TcMar-Tigger:DNA	Down
chrX	45782008	45784042	2035	+	0	-1.89887	0	1	1	Tigger1_dup7270:TcMar-Tigger:DNA	ESC_vs_Primed	NS	DNA	TcMar-Tigger	Tigger1	Tigger1_dup7270	Tigger1_dup7270:TcMar-Tigger:DNA	Down
chr12	65865414	65867264	1851	+	0	-3.14796	0	1	1	Tigger1_dup9104:TcMar-Tigger:DNA	ESC_vs_Primed	NS	DNA	TcMar-Tigger	Tigger1	Tigger1_dup9104	Tigger1_dup9104:TcMar-Tigger:DNA	Down
chr7	132671200	132672940	1741	+	0	-2.93771	0	1	1	Tigger2_dup1360:TcMar-Tigger:DNA	ESC_vs_Primed	NS	DNA	TcMar-Tigger	Tigger2	Tigger2_dup1360	Tigger2_dup1360:TcMar-Tigger:DNA	Down
chr16	24477155	24477554	400	-	0	-2.41313	0	1	1	Tigger2a_dup2839:TcMar-Tigger:DNA	ESC_vs_Primed	NS	DNA	TcMar-Tigger	Tigger2a	Tigger2a_dup2839	Tigger2a_dup2839:TcMar-Tigger:DNA	Down
chr20	18292675	18292955	281	-	0	-2.73481	0	1	1	Tigger4b_dup2405:TcMar-Tigger:DNA	ESC_vs_Primed	NS	DNA	TcMar-Tigger	Tigger4b	Tigger4b_dup2405	Tigger4b_dup2405:TcMar-Tigger:DNA	Down
chr13	66690415	66690549	135	-	0	-3.49257	0	1	1	UCON14_dup75:DNA:DNA?	ESC_vs_Primed	NS	DNA?	DNA	UCON14	UCON14_dup75	UCON14_dup75:DNA:DNA?	Down
chr8	32627166	32627311	146	+	0	-2.55139	0	1	1	X7C_LINE_dup305:CR1:LINE	ESC_vs_Primed	NS	LINE	CR1	X7C_LINE	X7C_LINE_dup305	X7C_LINE_dup305:CR1:LINE	Down
chr14	35511753	35512045	293	+	0	-2.73352	0	1	1	AluJb_dup102644:Alu:SINE	ESC_vs_TNT	NS	SINE	Alu	AluJb	AluJb_dup102644	AluJb_dup102644:Alu:SINE	Down
chr14	64503002	64503306	305	-	0	-3.58275	0	1	1	AluJb_dup103971:Alu:SINE	ESC_vs_TNT	NS	SINE	Alu	AluJb	AluJb_dup103971	AluJb_dup103971:Alu:SINE	Down
chr15	68589276	68589586	311	-	0	-2.82142	0	1	1	AluJb_dup109572:Alu:SINE	ESC_vs_TNT	NS	SINE	Alu	AluJb	AluJb_dup109572	AluJb_dup109572:Alu:SINE	Down
chr17	1133424	1133490	67	-	0	-2.91618	0	1	1	AluJb_dup118053:Alu:SINE	ESC_vs_TNT	NS	SINE	Alu	AluJb	AluJb_dup118053	AluJb_dup118053:Alu:SINE	Down
chr17	46750338	46750665	328	+	0	-3.26923	0	1	1	AluJb_dup122036:Alu:SINE	ESC_vs_TNT	NS	SINE	Alu	AluJb	AluJb_dup122036	AluJb_dup122036:Alu:SINE	Down
chr19	41688613	41688887	275	+	0	-3.55615	0	1	1	AluJb_dup132604:Alu:SINE	ESC_vs_TNT	NS	SINE	Alu	AluJb	AluJb_dup132604	AluJb_dup132604:Alu:SINE	Down
chr4	54891744	54892037	294	+	0	-3.13457	0	1	1	AluJb_dup33397:Alu:SINE	ESC_vs_TNT	NS	SINE	Alu	AluJb	AluJb_dup33397	AluJb_dup33397:Alu:SINE	Down
chr4	160369825	160370055	231	+	0	-2.18599	0	1	1	AluJb_dup36912:Alu:SINE	ESC_vs_TNT	NS	SINE	Alu	AluJb	AluJb_dup36912	AluJb_dup36912:Alu:SINE	Down
chr5	17144422	17144636	215	+	0	-3.27313	0	1	1	AluJb_dup38225:Alu:SINE	ESC_vs_TNT	NS	SINE	Alu	AluJb	AluJb_dup38225	AluJb_dup38225:Alu:SINE	Down
chr1	92480405	92480710	306	+	0	-1.84982	0	1	1	AluJb_dup6790:Alu:SINE	ESC_vs_TNT	NS	SINE	Alu	AluJb	AluJb_dup6790	AluJb_dup6790:Alu:SINE	Down
chr1	92480714	92480883	170	+	0	-2.241	0	1	1	AluJb_dup6791:Alu:SINE	ESC_vs_TNT	NS	SINE	Alu	AluJb	AluJb_dup6791	AluJb_dup6791:Alu:SINE	Down
chr1	92481388	92481689	302	+	0	-2.61648	0	1	1	AluJb_dup6792:Alu:SINE	ESC_vs_TNT	NS	SINE	Alu	AluJb	AluJb_dup6792	AluJb_dup6792:Alu:SINE	Down
chr1	100291072	100291365	294	+	0	-2.0619	0	1	1	AluJb_dup7172:Alu:SINE	ESC_vs_TNT	NS	SINE	Alu	AluJb	AluJb_dup7172	AluJb_dup7172:Alu:SINE	Down
chr11	47927840	47928164	325	+	0	-3.48039	0	1	1	AluJb_dup86893:Alu:SINE	ESC_vs_TNT	NS	SINE	Alu	AluJb	AluJb_dup86893	AluJb_dup86893:Alu:SINE	Down
chr12	32403634	32403935	302	+	0	-3.48039	0	1	1	AluJb_dup92562:Alu:SINE	ESC_vs_TNT	NS	SINE	Alu	AluJb	AluJb_dup92562	AluJb_dup92562:Alu:SINE	Down
chr12	66010800	66010994	195	+	0	-2.69209	0	1	1	AluJb_dup94432:Alu:SINE	ESC_vs_TNT	NS	SINE	Alu	AluJb	AluJb_dup94432	AluJb_dup94432:Alu:SINE	Down
chr12	91759156	91759452	297	-	0	-3.26539	0	1	1	AluJb_dup95236:Alu:SINE	ESC_vs_TNT	NS	SINE	Alu	AluJb	AluJb_dup95236	AluJb_dup95236:Alu:SINE	Down
chr2	216223603	216223906	304	-	0	-2.45951	0	1	1	AluJo_dup10667:Alu:SINE	ESC_vs_TNT	NS	SINE	Alu	AluJo	AluJo_dup10667	AluJo_dup10667:Alu:SINE	Down
chr3	121408688	121408764	77	+	0	-3.11959	0	1	1	AluJo_dup13584:Alu:SINE	ESC_vs_TNT	NS	SINE	Alu	AluJo	AluJo_dup13584	AluJo_dup13584:Alu:SINE	Down
chr4	136087394	136087668	275	-	0	-3.46777	0	1	1	AluJo_dup17264:Alu:SINE	ESC_vs_TNT	NS	SINE	Alu	AluJo	AluJo_dup17264	AluJo_dup17264:Alu:SINE	Down
chr12	4812639	4812770	132	-	0	-2.78451	0	1	1	AluJo_dup45446:Alu:SINE	ESC_vs_TNT	NS	SINE	Alu	AluJo	AluJo_dup45446	AluJo_dup45446:Alu:SINE	Down
chr15	33030886	33031172	287	+	0	-2.29396	0	1	1	AluJo_dup53233:Alu:SINE	ESC_vs_TNT	NS	SINE	Alu	AluJo	AluJo_dup53233	AluJo_dup53233:Alu:SINE	Down
chr16	7929199	7929478	280	-	0	-2.53399	0	1	1	AluJo_dup55636:Alu:SINE	ESC_vs_TNT	NS	SINE	Alu	AluJo	AluJo_dup55636	AluJo_dup55636:Alu:SINE	Down
chr17	46752216	46752514	299	+	0	-2.89112	0	1	1	AluJo_dup60670:Alu:SINE	ESC_vs_TNT	NS	SINE	Alu	AluJo	AluJo_dup60670	AluJo_dup60670:Alu:SINE	Down
chr20	5690605	5690934	330	+	0	-3.591	0	1	1	AluJo_dup67539:Alu:SINE	ESC_vs_TNT	NS	SINE	Alu	AluJo	AluJo_dup67539	AluJo_dup67539:Alu:SINE	Down
chr13	43598918	43599212	295	+	0	-3.26151	0	1	1	AluJr4_dup12774:Alu:SINE	ESC_vs_TNT	NS	SINE	Alu	AluJr4	AluJr4_dup12774	AluJr4_dup12774:Alu:SINE	Down
chr4	167373318	167373597	280	+	0	-1.996	0	1	1	AluJr4_dup4952:Alu:SINE	ESC_vs_TNT	NS	SINE	Alu	AluJr4	AluJr4_dup4952	AluJr4_dup4952:Alu:SINE	Down
chr6	3021209	3021491	283	-	0	-2.52544	0	1	1	AluJr4_dup5972:Alu:SINE	ESC_vs_TNT	NS	SINE	Alu	AluJr4	AluJr4_dup5972	AluJr4_dup5972:Alu:SINE	Down
chr8	12945590	12945892	303	-	0	-3.45713	0	1	1	AluJr4_dup7887:Alu:SINE	ESC_vs_TNT	NS	SINE	Alu	AluJr4	AluJr4_dup7887	AluJr4_dup7887:Alu:SINE	Down
chr5	153804147	153804453	307	+	0	-3.45935	0	1	1	AluJr_dup22128:Alu:SINE	ESC_vs_TNT	NS	SINE	Alu	AluJr	AluJr_dup22128	AluJr_dup22128:Alu:SINE	Down
chr1	62015316	62015605	290	-	0	-3.55947	0	1	1	AluJr_dup2340:Alu:SINE	ESC_vs_TNT	NS	SINE	Alu	AluJr	AluJr_dup2340	AluJr_dup2340:Alu:SINE	Down
chr6	32350126	32350415	290	-	0	-3.06108	0	1	1	AluJr_dup23758:Alu:SINE	ESC_vs_TNT	NS	SINE	Alu	AluJr	AluJr_dup23758	AluJr_dup23758:Alu:SINE	Down
chr9	96118159	96118413	255	+	0	-3.21554	0	1	1	AluJr_dup36956:Alu:SINE	ESC_vs_TNT	NS	SINE	Alu	AluJr	AluJr_dup36956	AluJr_dup36956:Alu:SINE	Down
chr1	150698095	150698382	288	-	0	-2.40977	0	1	1	AluJr_dup3748:Alu:SINE	ESC_vs_TNT	NS	SINE	Alu	AluJr	AluJr_dup3748	AluJr_dup3748:Alu:SINE	Down
chr1	150699869	150700195	327	-	0	-2.36306	0	1	1	AluJr_dup3749:Alu:SINE	ESC_vs_TNT	NS	SINE	Alu	AluJr	AluJr_dup3749	AluJr_dup3749:Alu:SINE	Down
chrX	136520478	136520534	57	+	0	-1.94668	0	1	1	AluJr_dup41101:Alu:SINE	ESC_vs_TNT	NS	SINE	Alu	AluJr	AluJr_dup41101	AluJr_dup41101:Alu:SINE	Down
chr10	135142882	135143174	293	-	0	-3.14868	0	1	1	AluJr_dup46096:Alu:SINE	ESC_vs_TNT	NS	SINE	Alu	AluJr	AluJr_dup46096	AluJr_dup46096:Alu:SINE	Down
chr11	107792289	107792585	297	+	0	-3.56024	0	1	1	AluJr_dup48461:Alu:SINE	ESC_vs_TNT	NS	SINE	Alu	AluJr	AluJr_dup48461	AluJr_dup48461:Alu:SINE	Down
chr11	114181777	114182074	298	+	0	-3.06289	0	1	1	AluJr_dup48624:Alu:SINE	ESC_vs_TNT	NS	SINE	Alu	AluJr	AluJr_dup48624	AluJr_dup48624:Alu:SINE	Down
chr14	35512615	35512804	190	+	0	-2.53504	0	1	1	AluJr_dup55251:Alu:SINE	ESC_vs_TNT	NS	SINE	Alu	AluJr	AluJr_dup55251	AluJr_dup55251:Alu:SINE	Down
chr19	22259842	22260127	286	+	0	-3.19898	0	1	1	AluJr_dup70264:Alu:SINE	ESC_vs_TNT	NS	SINE	Alu	AluJr	AluJr_dup70264	AluJr_dup70264:Alu:SINE	Down
chr19	22690055	22690288	234	-	0	-3.62244	0	1	1	AluJr_dup70269:Alu:SINE	ESC_vs_TNT	NS	SINE	Alu	AluJr	AluJr_dup70269	AluJr_dup70269:Alu:SINE	Down
chr20	19978960	19979273	314	+	0	-2.09528	0	1	1	AluJr_dup72772:Alu:SINE	ESC_vs_TNT	NS	SINE	Alu	AluJr	AluJr_dup72772	AluJr_dup72772:Alu:SINE	Down
chr22	50109583	50109760	178	-	0	-1.17721	0	1	1	AluJr_dup76273:Alu:SINE	ESC_vs_TNT	NS	SINE	Alu	AluJr	AluJr_dup76273	AluJr_dup76273:Alu:SINE	Down
chr2	161307402	161307694	293	+	0	-3.50067	0	1	1	AluJr_dup9861:Alu:SINE	ESC_vs_TNT	NS	SINE	Alu	AluJr	AluJr_dup9861	AluJr_dup9861:Alu:SINE	Down
chr19	22359261	22359386	126	-	0	-2.8687	0	1	1	AluSc5_dup6261:Alu:SINE	ESC_vs_TNT	NS	SINE	Alu	AluSc5	AluSc5_dup6261	AluSc5_dup6261:Alu:SINE	Down
chrX	5186305	5186460	156	+	0	-2.66357	0	1	1	AluSc8_dup11115:Alu:SINE	ESC_vs_TNT	NS	SINE	Alu	AluSc8	AluSc8_dup11115	AluSc8_dup11115:Alu:SINE	Down
chr11	61411954	61412278	325	-	0	-2.89487	0	1	1	AluSc8_dup13445:Alu:SINE	ESC_vs_TNT	NS	SINE	Alu	AluSc8	AluSc8_dup13445	AluSc8_dup13445:Alu:SINE	Down
chr16	56695955	56696131	177	-	0	-3.38405	0	1	1	AluSc8_dup17467:Alu:SINE	ESC_vs_TNT	NS	SINE	Alu	AluSc8	AluSc8_dup17467	AluSc8_dup17467:Alu:SINE	Down
chr19	14251142	14251446	305	+	0	-3.19805	0	1	1	AluSc8_dup19654:Alu:SINE	ESC_vs_TNT	NS	SINE	Alu	AluSc8	AluSc8_dup19654	AluSc8_dup19654:Alu:SINE	Down
chr21	35891688	35891994	307	-	0	-2.63714	0	1	1	AluSc8_dup20928:Alu:SINE	ESC_vs_TNT	NS	SINE	Alu	AluSc8	AluSc8_dup20928	AluSc8_dup20928:Alu:SINE	Down
chr4	48364429	48364734	306	-	0	-3.25607	0	1	1	AluSc8_dup5030:Alu:SINE	ESC_vs_TNT	NS	SINE	Alu	AluSc8	AluSc8_dup5030	AluSc8_dup5030:Alu:SINE	Down
chr1	112141819	112142126	308	-	0	-0.563801	0	1	1	AluSc8_dup962:Alu:SINE	ESC_vs_TNT	NS	SINE	Alu	AluSc8	AluSc8_dup962	AluSc8_dup962:Alu:SINE	Down
chr8	74663733	74664028	296	+	0	-2.38313	0	1	1	AluSc8_dup9723:Alu:SINE	ESC_vs_TNT	NS	SINE	Alu	AluSc8	AluSc8_dup9723	AluSc8_dup9723:Alu:SINE	Down
chr6	34295028	34295329	302	+	0	-2.98288	0	1	1	AluSc_dup11707:Alu:SINE	ESC_vs_TNT	NS	SINE	Alu	AluSc	AluSc_dup11707	AluSc_dup11707:Alu:SINE	Down
chr1	150672005	150672306	302	-	0	-3.46375	0	1	1	AluSc_dup1673:Alu:SINE	ESC_vs_TNT	NS	SINE	Alu	AluSc	AluSc_dup1673	AluSc_dup1673:Alu:SINE	Down
chr17	32516177	32516471	295	+	0	-3.14635	0	1	1	AluSc_dup29215:Alu:SINE	ESC_vs_TNT	NS	SINE	Alu	AluSc	AluSc_dup29215	AluSc_dup29215:Alu:SINE	Down
chr19	21262079	21262387	309	+	0	-3.17817	0	1	1	AluSc_dup31369:Alu:SINE	ESC_vs_TNT	NS	SINE	Alu	AluSc	AluSc_dup31369	AluSc_dup31369:Alu:SINE	Down
chr5	21070647	21070946	300	-	0	-3.62165	0	1	1	AluSc_dup9548:Alu:SINE	ESC_vs_TNT	NS	SINE	Alu	AluSc	AluSc_dup9548	AluSc_dup9548:Alu:SINE	Down
chr6	111022128	111022414	287	+	0	-2.4444	0	1	1	AluSg4_dup2598:Alu:SINE	ESC_vs_TNT	NS	SINE	Alu	AluSg4	AluSg4_dup2598	AluSg4_dup2598:Alu:SINE	Down
chr19	12617483	12617777	295	+	0	-3.58275	0	1	1	AluSg4_dup6683:Alu:SINE	ESC_vs_TNT	NS	SINE	Alu	AluSg4	AluSg4_dup6683	AluSg4_dup6683:Alu:SINE	Down
chr8	47917882	47918102	221	-	0	-2.47941	0	1	1	AluSg7_dup3572:Alu:SINE	ESC_vs_TNT	NS	SINE	Alu	AluSg7	AluSg7_dup3572	AluSg7_dup3572:Alu:SINE	Down
chr8	47918246	47918346	101	-	0	-2.82556	0	1	1	AluSg7_dup3573:Alu:SINE	ESC_vs_TNT	NS	SINE	Alu	AluSg7	AluSg7_dup3573	AluSg7_dup3573:Alu:SINE	Down
chr12	112585477	112585772	296	-	0	-3.23527	0	1	1	AluSg7_dup5607:Alu:SINE	ESC_vs_TNT	NS	SINE	Alu	AluSg7	AluSg7_dup5607	AluSg7_dup5607:Alu:SINE	Down
chr22	43086541	43086834	294	-	0	-3.38856	0	1	1	AluSg7_dup8204:Alu:SINE	ESC_vs_TNT	NS	SINE	Alu	AluSg7	AluSg7_dup8204	AluSg7_dup8204:Alu:SINE	Down
chr12	70936078	70936370	293	+	0	-3.1867	0	1	1	AluSg_dup27392:Alu:SINE	ESC_vs_TNT	NS	SINE	Alu	AluSg	AluSg_dup27392	AluSg_dup27392:Alu:SINE	Down
chr15	56404034	56404334	301	+	0	-2.40224	0	1	1	AluSg_dup31274:Alu:SINE	ESC_vs_TNT	NS	SINE	Alu	AluSg	AluSg_dup31274	AluSg_dup31274:Alu:SINE	Down
chr16	75727389	75727686	298	-	0	-3.188	0	1	1	AluSg_dup33377:Alu:SINE	ESC_vs_TNT	NS	SINE	Alu	AluSg	AluSg_dup33377	AluSg_dup33377:Alu:SINE	Down
chr19	22682836	22683161	326	-	0	-3.02877	0	1	1	AluSg_dup37448:Alu:SINE	ESC_vs_TNT	NS	SINE	Alu	AluSg	AluSg_dup37448	AluSg_dup37448:Alu:SINE	Down
chr19	52845774	52846077	304	-	0	-3.16947	0	1	1	AluSg_dup38246:Alu:SINE	ESC_vs_TNT	NS	SINE	Alu	AluSg	AluSg_dup38246	AluSg_dup38246:Alu:SINE	Down
chr4	165920579	165920886	308	+	0	-3.0251	0	1	1	AluSp_dup12850:Alu:SINE	ESC_vs_TNT	NS	SINE	Alu	AluSp	AluSp_dup12850	AluSp_dup12850:Alu:SINE	Down
chr5	23237704	23238008	305	+	0	-3.05307	0	1	1	AluSp_dup13397:Alu:SINE	ESC_vs_TNT	NS	SINE	Alu	AluSp	AluSp_dup13397	AluSp_dup13397:Alu:SINE	Down
chr5	126174309	126174489	181	-	0	-3.23739	0	1	1	AluSp_dup14603:Alu:SINE	ESC_vs_TNT	NS	SINE	Alu	AluSp	AluSp_dup14603	AluSp_dup14603:Alu:SINE	Down
chr5	156455025	156455147	123	-	0	-3.51383	0	1	1	AluSp_dup15182:Alu:SINE	ESC_vs_TNT	NS	SINE	Alu	AluSp	AluSp_dup15182	AluSp_dup15182:Alu:SINE	Down
chrX	70676513	70676817	305	-	0	-3.20479	0	1	1	AluSp_dup25659:Alu:SINE	ESC_vs_TNT	NS	SINE	Alu	AluSp	AluSp_dup25659	AluSp_dup25659:Alu:SINE	Down
chr1	143441692	143442001	310	-	0	-2.97859	0	1	1	AluSp_dup2630:Alu:SINE	ESC_vs_TNT	NS	SINE	Alu	AluSp	AluSp_dup2630	AluSp_dup2630:Alu:SINE	Down
chr10	101593811	101593937	127	-	0	-2.83857	0	1	1	AluSp_dup28678:Alu:SINE	ESC_vs_TNT	NS	SINE	Alu	AluSp	AluSp_dup28678	AluSp_dup28678:Alu:SINE	Down
chr11	66351743	66352051	309	+	0	-3.54794	0	1	1	AluSp_dup30262:Alu:SINE	ESC_vs_TNT	NS	SINE	Alu	AluSp	AluSp_dup30262	AluSp_dup30262:Alu:SINE	Down
chr11	116014459	116014779	321	-	0	-3.10559	0	1	1	AluSp_dup30951:Alu:SINE	ESC_vs_TNT	NS	SINE	Alu	AluSp	AluSp_dup30951	AluSp_dup30951:Alu:SINE	Down
chr12	1615076	1615376	301	+	0	-2.88867	0	1	1	AluSp_dup31283:Alu:SINE	ESC_vs_TNT	NS	SINE	Alu	AluSp	AluSp_dup31283	AluSp_dup31283:Alu:SINE	Down
chr12	4133585	4133886	302	+	0	-3.06724	0	1	1	AluSp_dup31337:Alu:SINE	ESC_vs_TNT	NS	SINE	Alu	AluSp	AluSp_dup31337	AluSp_dup31337:Alu:SINE	Down
chr12	49186747	49187057	311	+	0	-3.40383	0	1	1	AluSp_dup31991:Alu:SINE	ESC_vs_TNT	NS	SINE	Alu	AluSp	AluSp_dup31991	AluSp_dup31991:Alu:SINE	Down
chr15	33029846	33030157	312	+	0	-2.05105	0	1	1	AluSp_dup36473:Alu:SINE	ESC_vs_TNT	NS	SINE	Alu	AluSp	AluSp_dup36473	AluSp_dup36473:Alu:SINE	Down
chr16	34211762	34212074	313	-	0	-3.18113	0	1	1	AluSp_dup39131:Alu:SINE	ESC_vs_TNT	NS	SINE	Alu	AluSp	AluSp_dup39131	AluSp_dup39131:Alu:SINE	Down
chr17	42774805	42775093	289	-	0	-3.4315	0	1	1	AluSp_dup41609:Alu:SINE	ESC_vs_TNT	NS	SINE	Alu	AluSp	AluSp_dup41609	AluSp_dup41609:Alu:SINE	Down
chr19	20259253	20259551	299	-	0	-2.4297	0	1	1	AluSp_dup44664:Alu:SINE	ESC_vs_TNT	NS	SINE	Alu	AluSp	AluSp_dup44664	AluSp_dup44664:Alu:SINE	Down
chr19	20416336	20416633	298	+	0	-3.03243	0	1	1	AluSp_dup44684:Alu:SINE	ESC_vs_TNT	NS	SINE	Alu	AluSp	AluSp_dup44684	AluSp_dup44684:Alu:SINE	Down
chr19	22516552	22516860	309	+	0	-3.11586	0	1	1	AluSp_dup44879:Alu:SINE	ESC_vs_TNT	NS	SINE	Alu	AluSp	AluSp_dup44879	AluSp_dup44879:Alu:SINE	Down
chr19	55433265	55433559	295	-	0	-2.39565	0	1	1	AluSp_dup46136:Alu:SINE	ESC_vs_TNT	NS	SINE	Alu	AluSp	AluSp_dup46136	AluSp_dup46136:Alu:SINE	Down
chr2	207128460	207128767	308	+	0	-1.4588	0	1	1	AluSp_dup7441:Alu:SINE	ESC_vs_TNT	NS	SINE	Alu	AluSp	AluSp_dup7441	AluSp_dup7441:Alu:SINE	Down
chr1	247172926	247173210	285	-	0	-3.4435	0	1	1	AluSq10_dup178:Alu:SINE	ESC_vs_TNT	NS	SINE	Alu	AluSq10	AluSq10_dup178	AluSq10_dup178:Alu:SINE	Down
chr3	186584278	186584433	156	+	0	-3.42748	0	1	1	AluSq2_dup11437:Alu:SINE	ESC_vs_TNT	NS	SINE	Alu	AluSq2	AluSq2_dup11437	AluSq2_dup11437:Alu:SINE	Down
chr4	160443541	160443823	283	+	0	-3.29832	0	1	1	AluSq2_dup13784:Alu:SINE	ESC_vs_TNT	NS	SINE	Alu	AluSq2	AluSq2_dup13784	AluSq2_dup13784:Alu:SINE	Down
chr6	161308958	161309268	311	+	0	-1.25931	0	1	1	AluSq2_dup19652:Alu:SINE	ESC_vs_TNT	NS	SINE	Alu	AluSq2	AluSq2_dup19652	AluSq2_dup19652:Alu:SINE	Down
chr8	93959529	93959839	311	+	0	-3.18042	0	1	1	AluSq2_dup24446:Alu:SINE	ESC_vs_TNT	NS	SINE	Alu	AluSq2	AluSq2_dup24446	AluSq2_dup24446:Alu:SINE	Down
chr9	119605655	119605955	301	+	0	-2.4036	0	1	1	AluSq2_dup27096:Alu:SINE	ESC_vs_TNT	NS	SINE	Alu	AluSq2	AluSq2_dup27096	AluSq2_dup27096:Alu:SINE	Down
chr1	150699529	150699823	295	-	0	-2.67278	0	1	1	AluSq2_dup2825:Alu:SINE	ESC_vs_TNT	NS	SINE	Alu	AluSq2	AluSq2_dup2825	AluSq2_dup2825:Alu:SINE	Down
chr17	37085751	37086063	313	-	0	-3.38387	0	1	1	AluSq2_dup46132:Alu:SINE	ESC_vs_TNT	NS	SINE	Alu	AluSq2	AluSq2_dup46132	AluSq2_dup46132:Alu:SINE	Down
chr17	40941393	40941728	336	+	0	-3.23517	0	1	1	AluSq2_dup46296:Alu:SINE	ESC_vs_TNT	NS	SINE	Alu	AluSq2	AluSq2_dup46296	AluSq2_dup46296:Alu:SINE	Down
chr17	42314420	42314734	315	+	0	-2.86236	0	1	1	AluSq2_dup46375:Alu:SINE	ESC_vs_TNT	NS	SINE	Alu	AluSq2	AluSq2_dup46375	AluSq2_dup46375:Alu:SINE	Down
chr18	56150762	56151096	335	-	0	-3.26779	0	1	1	AluSq2_dup48549:Alu:SINE	ESC_vs_TNT	NS	SINE	Alu	AluSq2	AluSq2_dup48549	AluSq2_dup48549:Alu:SINE	Down
chr22	43086835	43087070	236	-	0	-3.56024	0	1	1	AluSq2_dup54213:Alu:SINE	ESC_vs_TNT	NS	SINE	Alu	AluSq2	AluSq2_dup54213	AluSq2_dup54213:Alu:SINE	Down
chr3	5154567	5154878	312	-	0	-3.188	0	1	1	AluSq2_dup8770:Alu:SINE	ESC_vs_TNT	NS	SINE	Alu	AluSq2	AluSq2_dup8770	AluSq2_dup8770:Alu:SINE	Down
chr2	216276389	216276689	301	-	0	-2.63808	0	1	1	AluSq4_dup205:Alu:SINE	ESC_vs_TNT	NS	SINE	Alu	AluSq4	AluSq4_dup205	AluSq4_dup205:Alu:SINE	Down
chr9	125817816	125818129	314	-	0	-3.31613	0	1	1	AluSq_dup10539:Alu:SINE	ESC_vs_TNT	NS	SINE	Alu	AluSq	AluSq_dup10539	AluSq_dup10539:Alu:SINE	Down
chr14	51365630	51365939	310	+	0	-3.20977	0	1	1	AluSq_dup15508:Alu:SINE	ESC_vs_TNT	NS	SINE	Alu	AluSq	AluSq_dup15508	AluSq_dup15508:Alu:SINE	Down
chr17	68385670	68385959	290	+	0	-3.28272	0	1	1	AluSq_dup18525:Alu:SINE	ESC_vs_TNT	NS	SINE	Alu	AluSq	AluSq_dup18525	AluSq_dup18525:Alu:SINE	Down
chr19	22584288	22584585	298	-	0	-3.26047	0	1	1	AluSq_dup19725:Alu:SINE	ESC_vs_TNT	NS	SINE	Alu	AluSq	AluSq_dup19725	AluSq_dup19725:Alu:SINE	Down
chr2	58340164	58340465	302	+	0	-2.15941	0	1	1	AluSq_dup2267:Alu:SINE	ESC_vs_TNT	NS	SINE	Alu	AluSq	AluSq_dup2267	AluSq_dup2267:Alu:SINE	Down
chr2	91807747	91808061	315	-	0	-2.55785	0	1	1	AluSq_dup2495:Alu:SINE	ESC_vs_TNT	NS	SINE	Alu	AluSq	AluSq_dup2495	AluSq_dup2495:Alu:SINE	Down
chr2	161306771	161307083	313	+	0	-3.22526	0	1	1	AluSq_dup2865:Alu:SINE	ESC_vs_TNT	NS	SINE	Alu	AluSq	AluSq_dup2865	AluSq_dup2865:Alu:SINE	Down
chr20	10365873	10366170	298	-	0	-3.08985	0	1	1	AluSx1_dup103299:Alu:SINE	ESC_vs_TNT	NS	SINE	Alu	AluSx1	AluSx1_dup103299	AluSx1_dup103299:Alu:SINE	Down
chr20	19978121	19978420	300	+	0	-2.94251	0	1	1	AluSx1_dup103579:Alu:SINE	ESC_vs_TNT	NS	SINE	Alu	AluSx1	AluSx1_dup103579	AluSx1_dup103579:Alu:SINE	Down
chr2	158171312	158171595	284	+	0	-0.851547	0	1	1	AluSx1_dup13866:Alu:SINE	ESC_vs_TNT	NS	SINE	Alu	AluSx1	AluSx1_dup13866	AluSx1_dup13866:Alu:SINE	Down
chr2	216224660	216224960	301	-	0	0.301169	0	1	1	AluSx1_dup15429:Alu:SINE	ESC_vs_TNT	NS	SINE	Alu	AluSx1	AluSx1_dup15429	AluSx1_dup15429:Alu:SINE	Down
chr3	5154237	5154564	328	-	0	-3.62244	0	1	1	AluSx1_dup16693:Alu:SINE	ESC_vs_TNT	NS	SINE	Alu	AluSx1	AluSx1_dup16693	AluSx1_dup16693:Alu:SINE	Down
chr4	25308756	25309055	300	-	0	-2.7646	0	1	1	AluSx1_dup23244:Alu:SINE	ESC_vs_TNT	NS	SINE	Alu	AluSx1	AluSx1_dup23244	AluSx1_dup23244:Alu:SINE	Down
chr5	75909525	75909816	292	-	0	-2.42853	0	1	1	AluSx1_dup29281:Alu:SINE	ESC_vs_TNT	NS	SINE	Alu	AluSx1	AluSx1_dup29281	AluSx1_dup29281:Alu:SINE	Down
chr5	135386847	135387158	312	+	0	-3.30072	0	1	1	AluSx1_dup30758:Alu:SINE	ESC_vs_TNT	NS	SINE	Alu	AluSx1	AluSx1_dup30758	AluSx1_dup30758:Alu:SINE	Down
chr1	53373900	53374199	300	+	0	-2.87581	0	1	1	AluSx1_dup3354:Alu:SINE	ESC_vs_TNT	NS	SINE	Alu	AluSx1	AluSx1_dup3354	AluSx1_dup3354:Alu:SINE	Down
chr1	53374324	53374631	308	+	0	-2.97488	0	1	1	AluSx1_dup3355:Alu:SINE	ESC_vs_TNT	NS	SINE	Alu	AluSx1	AluSx1_dup3355	AluSx1_dup3355:Alu:SINE	Down
chr7	53831495	53831746	252	-	0	-3.01146	0	1	1	AluSx1_dup39698:Alu:SINE	ESC_vs_TNT	NS	SINE	Alu	AluSx1	AluSx1_dup39698	AluSx1_dup39698:Alu:SINE	Down
chr8	42571120	42571418	299	-	0	-1.76349	0	1	1	AluSx1_dup46533:Alu:SINE	ESC_vs_TNT	NS	SINE	Alu	AluSx1	AluSx1_dup46533	AluSx1_dup46533:Alu:SINE	Down
chr9	93188662	93188953	292	+	0	-3.35969	0	1	1	AluSx1_dup51588:Alu:SINE	ESC_vs_TNT	NS	SINE	Alu	AluSx1	AluSx1_dup51588	AluSx1_dup51588:Alu:SINE	Down
chr1	150698385	150698690	306	-	0	-2.21811	0	1	1	AluSx1_dup5341:Alu:SINE	ESC_vs_TNT	NS	SINE	Alu	AluSx1	AluSx1_dup5341	AluSx1_dup5341:Alu:SINE	Down
chr10	11935253	11935524	272	-	0	-2.8483	0	1	1	AluSx1_dup59803:Alu:SINE	ESC_vs_TNT	NS	SINE	Alu	AluSx1	AluSx1_dup59803	AluSx1_dup59803:Alu:SINE	Down
chr10	98509585	98509877	293	+	0	-2.87421	0	1	1	AluSx1_dup63244:Alu:SINE	ESC_vs_TNT	NS	SINE	Alu	AluSx1	AluSx1_dup63244	AluSx1_dup63244:Alu:SINE	Down
chr11	61413986	61414288	303	-	0	-2.24452	0	1	1	AluSx1_dup66324:Alu:SINE	ESC_vs_TNT	NS	SINE	Alu	AluSx1	AluSx1_dup66324	AluSx1_dup66324:Alu:SINE	Down
chr16	2850280	2850573	294	+	0	-2.96546	0	1	1	AluSx1_dup83894:Alu:SINE	ESC_vs_TNT	NS	SINE	Alu	AluSx1	AluSx1_dup83894	AluSx1_dup83894:Alu:SINE	Down
chr19	22517559	22517837	279	+	0	-2.42048	0	1	1	AluSx1_dup99711:Alu:SINE	ESC_vs_TNT	NS	SINE	Alu	AluSx1	AluSx1_dup99711	AluSx1_dup99711:Alu:SINE	Down
chr19	22877697	22877946	250	-	0	-2.66645	0	1	1	AluSx1_dup99732:Alu:SINE	ESC_vs_TNT	NS	SINE	Alu	AluSx1	AluSx1_dup99732	AluSx1_dup99732:Alu:SINE	Down
chr7	112192738	112193021	284	+	0	-2.47217	0	1	1	AluSx3_dup12117:Alu:SINE	ESC_vs_TNT	NS	SINE	Alu	AluSx3	AluSx3_dup12117	AluSx3_dup12117:Alu:SINE	Down
chr14	35511299	35511588	290	+	0	-3.10474	0	1	1	AluSx3_dup21159:Alu:SINE	ESC_vs_TNT	NS	SINE	Alu	AluSx3	AluSx3_dup21159	AluSx3_dup21159:Alu:SINE	Down
chr2	223942482	223942777	296	+	0	-3.20632	0	1	1	AluSx3_dup4520:Alu:SINE	ESC_vs_TNT	NS	SINE	Alu	AluSx3	AluSx3_dup4520	AluSx3_dup4520:Alu:SINE	Down
chr1	46194518	46194838	321	+	0	-3.36877	0	1	1	AluSx3_dup818:Alu:SINE	ESC_vs_TNT	NS	SINE	Alu	AluSx3	AluSx3_dup818	AluSx3_dup818:Alu:SINE	Down
chr16	8234368	8234685	318	+	0	-2.82271	0	1	1	AluSx4_dup4493:Alu:SINE	ESC_vs_TNT	NS	SINE	Alu	AluSx4	AluSx4_dup4493	AluSx4_dup4493:Alu:SINE	Down
chr14	35513811	35514114	304	+	0	-3.58688	0	1	1	AluSx_dup100101:Alu:SINE	ESC_vs_TNT	NS	SINE	Alu	AluSx	AluSx_dup100101	AluSx_dup100101:Alu:SINE	Down
chr19	6582045	6582346	302	-	0	-2.4985	0	1	1	AluSx_dup126288:Alu:SINE	ESC_vs_TNT	NS	SINE	Alu	AluSx	AluSx_dup126288	AluSx_dup126288:Alu:SINE	Down
chr19	6585691	6585865	175	-	0	-2.43767	0	1	1	AluSx_dup126289:Alu:SINE	ESC_vs_TNT	NS	SINE	Alu	AluSx	AluSx_dup126289	AluSx_dup126289:Alu:SINE	Down
chr19	23877925	23878219	295	+	0	-2.63978	0	1	1	AluSx_dup129308:Alu:SINE	ESC_vs_TNT	NS	SINE	Alu	AluSx	AluSx_dup129308	AluSx_dup129308:Alu:SINE	Down
chr19	55444011	55444267	257	-	0	-3.52607	0	1	1	AluSx_dup133002:Alu:SINE	ESC_vs_TNT	NS	SINE	Alu	AluSx	AluSx_dup133002	AluSx_dup133002:Alu:SINE	Down
chr2	86484760	86485044	285	-	0	-2.26876	0	1	1	AluSx_dup16161:Alu:SINE	ESC_vs_TNT	NS	SINE	Alu	AluSx	AluSx_dup16161	AluSx_dup16161:Alu:SINE	Down
chr2	207671353	207671560	208	-	0	-2.50594	0	1	1	AluSx_dup20429:Alu:SINE	ESC_vs_TNT	NS	SINE	Alu	AluSx	AluSx_dup20429	AluSx_dup20429:Alu:SINE	Down
chr2	216277850	216278141	292	-	0	-1.01801	0	1	1	AluSx_dup20652:Alu:SINE	ESC_vs_TNT	NS	SINE	Alu	AluSx	AluSx_dup20652	AluSx_dup20652:Alu:SINE	Down
chr3	11247803	11248098	296	-	0	-2.0242	0	1	1	AluSx_dup22480:Alu:SINE	ESC_vs_TNT	NS	SINE	Alu	AluSx	AluSx_dup22480	AluSx_dup22480:Alu:SINE	Down
chr1	24317254	24317547	294	-	0	-3.3767	0	1	1	AluSx_dup2386:Alu:SINE	ESC_vs_TNT	NS	SINE	Alu	AluSx	AluSx_dup2386	AluSx_dup2386:Alu:SINE	Down
chr4	26534093	26534265	173	-	0	-3.09257	0	1	1	AluSx_dup30871:Alu:SINE	ESC_vs_TNT	NS	SINE	Alu	AluSx	AluSx_dup30871	AluSx_dup30871:Alu:SINE	Down
chr5	17143914	17144212	299	+	0	-2.72299	0	1	1	AluSx_dup36261:Alu:SINE	ESC_vs_TNT	NS	SINE	Alu	AluSx	AluSx_dup36261	AluSx_dup36261:Alu:SINE	Down
chr5	101633151	101633432	282	+	0	-3.58275	0	1	1	AluSx_dup38960:Alu:SINE	ESC_vs_TNT	NS	SINE	Alu	AluSx	AluSx_dup38960	AluSx_dup38960:Alu:SINE	Down
chr7	63542972	63543277	306	+	0	-0.94622	0	1	1	AluSx_dup52181:Alu:SINE	ESC_vs_TNT	NS	SINE	Alu	AluSx	AluSx_dup52181	AluSx_dup52181:Alu:SINE	Down
chr7	64726049	64726204	156	+	0	-2.99442	0	1	1	AluSx_dup52304:Alu:SINE	ESC_vs_TNT	NS	SINE	Alu	AluSx	AluSx_dup52304	AluSx_dup52304:Alu:SINE	Down
chr7	104569872	104570179	308	+	0	-3.49662	0	1	1	AluSx_dup55486:Alu:SINE	ESC_vs_TNT	NS	SINE	Alu	AluSx	AluSx_dup55486	AluSx_dup55486:Alu:SINE	Down
chr1	150697807	150698092	286	-	0	-2.357	0	1	1	AluSx_dup7709:Alu:SINE	ESC_vs_TNT	NS	SINE	Alu	AluSx	AluSx_dup7709	AluSx_dup7709:Alu:SINE	Down
chr1	150755078	150755371	294	+	0	-3.4355	0	1	1	AluSx_dup7725:Alu:SINE	ESC_vs_TNT	NS	SINE	Alu	AluSx	AluSx_dup7725	AluSx_dup7725:Alu:SINE	Down
chr10	98505006	98505324	319	+	0	-2.58218	0	1	1	AluSx_dup81509:Alu:SINE	ESC_vs_TNT	NS	SINE	Alu	AluSx	AluSx_dup81509	AluSx_dup81509:Alu:SINE	Down
chr10	115988561	115988869	309	+	0	-3.06972	0	1	1	AluSx_dup82493:Alu:SINE	ESC_vs_TNT	NS	SINE	Alu	AluSx	AluSx_dup82493	AluSx_dup82493:Alu:SINE	Down
chr11	6726475	6726767	293	+	0	-2.04867	0	1	1	AluSx_dup83639:Alu:SINE	ESC_vs_TNT	NS	SINE	Alu	AluSx	AluSx_dup83639	AluSx_dup83639:Alu:SINE	Down
chr11	66347258	66347546	289	+	0	-3.58275	0	1	1	AluSx_dup86174:Alu:SINE	ESC_vs_TNT	NS	SINE	Alu	AluSx	AluSx_dup86174	AluSx_dup86174:Alu:SINE	Down
chr12	31804242	31804565	324	-	0	-3.38386	0	1	1	AluSx_dup90397:Alu:SINE	ESC_vs_TNT	NS	SINE	Alu	AluSx	AluSx_dup90397	AluSx_dup90397:Alu:SINE	Down
chr4	160369384	160369675	292	+	0	-2.04817	0	1	1	AluSz6_dup11784:Alu:SINE	ESC_vs_TNT	NS	SINE	Alu	AluSz6	AluSz6_dup11784	AluSz6_dup11784:Alu:SINE	Down
chr6	74126478	74126756	279	+	0	-2.74047	0	1	1	AluSz6_dup15409:Alu:SINE	ESC_vs_TNT	NS	SINE	Alu	AluSz6	AluSz6_dup15409	AluSz6_dup15409:Alu:SINE	Down
chr10	98511758	98512061	304	+	0	-2.46238	0	1	1	AluSz6_dup26942:Alu:SINE	ESC_vs_TNT	NS	SINE	Alu	AluSz6	AluSz6_dup26942	AluSz6_dup26942:Alu:SINE	Down
chr12	49829113	49829407	295	-	0	-2.92665	0	1	1	AluSz6_dup30173:Alu:SINE	ESC_vs_TNT	NS	SINE	Alu	AluSz6	AluSz6_dup30173	AluSz6_dup30173:Alu:SINE	Down
chr12	66011402	66011706	305	+	0	-2.0568	0	1	1	AluSz6_dup30540:Alu:SINE	ESC_vs_TNT	NS	SINE	Alu	AluSz6	AluSz6_dup30540	AluSz6_dup30540:Alu:SINE	Down
chr20	55211318	55211608	291	+	0	-2.92245	0	1	1	AluSz6_dup43823:Alu:SINE	ESC_vs_TNT	NS	SINE	Alu	AluSz6	AluSz6_dup43823	AluSz6_dup43823:Alu:SINE	Down
chr2	188534402	188534679	278	-	0	-3.19548	0	1	1	AluSz6_dup6387:Alu:SINE	ESC_vs_TNT	NS	SINE	Alu	AluSz6	AluSz6_dup6387	AluSz6_dup6387:Alu:SINE	Down
chr3	112341516	112341822	307	-	0	-2.6714	0	1	1	AluSz_dup18306:Alu:SINE	ESC_vs_TNT	NS	SINE	Alu	AluSz	AluSz_dup18306	AluSz_dup18306:Alu:SINE	Down
chr5	139312578	139312881	304	+	0	-2.28798	0	1	1	AluSz_dup28290:Alu:SINE	ESC_vs_TNT	NS	SINE	Alu	AluSz	AluSz_dup28290	AluSz_dup28290:Alu:SINE	Down
chr6	123168556	123168848	293	-	0	-3.46375	0	1	1	AluSz_dup32942:Alu:SINE	ESC_vs_TNT	NS	SINE	Alu	AluSz	AluSz_dup32942	AluSz_dup32942:Alu:SINE	Down
chr8	48047439	48047750	312	-	0	-2.96176	0	1	1	AluSz_dup41906:Alu:SINE	ESC_vs_TNT	NS	SINE	Alu	AluSz	AluSz_dup41906	AluSz_dup41906:Alu:SINE	Down
chr10	98508378	98508673	296	+	0	-3.40781	0	1	1	AluSz_dup56709:Alu:SINE	ESC_vs_TNT	NS	SINE	Alu	AluSz	AluSz_dup56709	AluSz_dup56709:Alu:SINE	Down
chr10	98512995	98513275	281	+	0	-1.59182	0	1	1	AluSz_dup56710:Alu:SINE	ESC_vs_TNT	NS	SINE	Alu	AluSz	AluSz_dup56710	AluSz_dup56710:Alu:SINE	Down
chr10	98517451	98517756	306	+	0	-3.55205	0	1	1	AluSz_dup56711:Alu:SINE	ESC_vs_TNT	NS	SINE	Alu	AluSz	AluSz_dup56711	AluSz_dup56711:Alu:SINE	Down
chr11	66351427	66351721	295	+	0	-3.18568	0	1	1	AluSz_dup59881:Alu:SINE	ESC_vs_TNT	NS	SINE	Alu	AluSz	AluSz_dup59881	AluSz_dup59881:Alu:SINE	Down
chr11	114183919	114184218	300	+	0	-1.28486	0	1	1	AluSz_dup61370:Alu:SINE	ESC_vs_TNT	NS	SINE	Alu	AluSz	AluSz_dup61370	AluSz_dup61370:Alu:SINE	Down
chr12	101883219	101883520	302	+	0	-2.44063	0	1	1	AluSz_dup65129:Alu:SINE	ESC_vs_TNT	NS	SINE	Alu	AluSz	AluSz_dup65129	AluSz_dup65129:Alu:SINE	Down
chr15	68580169	68580467	299	-	0	-2.80302	0	1	1	AluSz_dup74250:Alu:SINE	ESC_vs_TNT	NS	SINE	Alu	AluSz	AluSz_dup74250	AluSz_dup74250:Alu:SINE	Down
chr1	226301626	226301955	330	-	0	-3.39984	0	1	1	AluSz_dup7527:Alu:SINE	ESC_vs_TNT	NS	SINE	Alu	AluSz	AluSz_dup7527	AluSz_dup7527:Alu:SINE	Down
chr17	26786814	26787119	306	+	0	-2.45935	0	1	1	AluSz_dup81271:Alu:SINE	ESC_vs_TNT	NS	SINE	Alu	AluSz	AluSz_dup81271	AluSz_dup81271:Alu:SINE	Down
chr17	46752521	46752818	298	+	0	-3.26562	0	1	1	AluSz_dup82700:Alu:SINE	ESC_vs_TNT	NS	SINE	Alu	AluSz	AluSz_dup82700	AluSz_dup82700:Alu:SINE	Down
chr19	6584874	6584939	66	-	0	-1.19064	0	1	1	AluSz_dup87412:Alu:SINE	ESC_vs_TNT	NS	SINE	Alu	AluSz	AluSz_dup87412	AluSz_dup87412:Alu:SINE	Down
chr19	47552360	47552662	303	-	0	-3.26231	0	1	1	AluSz_dup90692:Alu:SINE	ESC_vs_TNT	NS	SINE	Alu	AluSz	AluSz_dup90692	AluSz_dup90692:Alu:SINE	Down
chr19	48656172	48656470	299	+	0	-2.75897	0	1	1	AluSz_dup90810:Alu:SINE	ESC_vs_TNT	NS	SINE	Alu	AluSz	AluSz_dup90810	AluSz_dup90810:Alu:SINE	Down
chr20	18293354	18293650	297	-	0	-3.2279	0	1	1	AluSz_dup92251:Alu:SINE	ESC_vs_TNT	NS	SINE	Alu	AluSz	AluSz_dup92251	AluSz_dup92251:Alu:SINE	Down
chr17	46614385	46614682	298	-	0	-3.37352	0	1	1	AluY_dup102170:Alu:SINE	ESC_vs_TNT	NS	SINE	Alu	AluY	AluY_dup102170	AluY_dup102170:Alu:SINE	Down
chr18	56483935	56484203	269	+	0	-2.85291	0	1	1	AluY_dup106167:Alu:SINE	ESC_vs_TNT	NS	SINE	Alu	AluY	AluY_dup106167	AluY_dup106167:Alu:SINE	Down
chr18	71002393	71002672	280	+	0	-3.33035	0	1	1	AluY_dup106632:Alu:SINE	ESC_vs_TNT	NS	SINE	Alu	AluY	AluY_dup106632	AluY_dup106632:Alu:SINE	Down
chr19	1461570	1461877	308	+	0	-2.726	0	1	1	AluY_dup107026:Alu:SINE	ESC_vs_TNT	NS	SINE	Alu	AluY	AluY_dup107026	AluY_dup107026:Alu:SINE	Down
chr2	28006493	28006803	311	+	0	-3.41421	0	1	1	AluY_dup10763:Alu:SINE	ESC_vs_TNT	NS	SINE	Alu	AluY	AluY_dup10763	AluY_dup10763:Alu:SINE	Down
chr19	6579221	6579520	300	-	0	-2.74855	0	1	1	AluY_dup107802:Alu:SINE	ESC_vs_TNT	NS	SINE	Alu	AluY	AluY_dup107802	AluY_dup107802:Alu:SINE	Down
chr19	13037067	13037386	320	-	0	-3.49978	0	1	1	AluY_dup108618:Alu:SINE	ESC_vs_TNT	NS	SINE	Alu	AluY	AluY_dup108618	AluY_dup108618:Alu:SINE	Down
chr19	23883060	23883362	303	+	0	-2.31356	0	1	1	AluY_dup109561:Alu:SINE	ESC_vs_TNT	NS	SINE	Alu	AluY	AluY_dup109561	AluY_dup109561:Alu:SINE	Down
chr19	52942715	52943029	315	+	0	-2.09186	0	1	1	AluY_dup111214:Alu:SINE	ESC_vs_TNT	NS	SINE	Alu	AluY	AluY_dup111214	AluY_dup111214:Alu:SINE	Down
chr21	42820451	42820753	303	+	0	-3.41543	0	1	1	AluY_dup115594:Alu:SINE	ESC_vs_TNT	NS	SINE	Alu	AluY	AluY_dup115594	AluY_dup115594:Alu:SINE	Down
chr2	87791358	87791660	303	+	0	-3.21157	0	1	1	AluY_dup13138:Alu:SINE	ESC_vs_TNT	NS	SINE	Alu	AluY	AluY_dup13138	AluY_dup13138:Alu:SINE	Down
chr2	178159786	178160092	307	+	0	-1.80636	0	1	1	AluY_dup16427:Alu:SINE	ESC_vs_TNT	NS	SINE	Alu	AluY	AluY_dup16427	AluY_dup16427:Alu:SINE	Down
chr2	215386818	215387120	303	+	0	-3.56024	0	1	1	AluY_dup17741:Alu:SINE	ESC_vs_TNT	NS	SINE	Alu	AluY	AluY_dup17741	AluY_dup17741:Alu:SINE	Down
chr3	84956775	84957087	313	-	0	-3.11959	0	1	1	AluY_dup22034:Alu:SINE	ESC_vs_TNT	NS	SINE	Alu	AluY	AluY_dup22034	AluY_dup22034:Alu:SINE	Down
chr4	66461300	66461589	290	-	0	-3.0711	0	1	1	AluY_dup28120:Alu:SINE	ESC_vs_TNT	NS	SINE	Alu	AluY	AluY_dup28120	AluY_dup28120:Alu:SINE	Down
chr4	137394664	137394989	326	+	0	-3.03897	0	1	1	AluY_dup30320:Alu:SINE	ESC_vs_TNT	NS	SINE	Alu	AluY	AluY_dup30320	AluY_dup30320:Alu:SINE	Down
chr5	16691097	16691394	298	+	0	-3.591	0	1	1	AluY_dup32647:Alu:SINE	ESC_vs_TNT	NS	SINE	Alu	AluY	AluY_dup32647	AluY_dup32647:Alu:SINE	Down
chr5	133818113	133818423	311	-	0	-3.45164	0	1	1	AluY_dup36424:Alu:SINE	ESC_vs_TNT	NS	SINE	Alu	AluY	AluY_dup36424	AluY_dup36424:Alu:SINE	Down
chr5	138111400	138111714	315	-	0	-2.92703	0	1	1	AluY_dup36620:Alu:SINE	ESC_vs_TNT	NS	SINE	Alu	AluY	AluY_dup36620	AluY_dup36620:Alu:SINE	Down
chr5	140098736	140099048	313	+	0	-2.16683	0	1	1	AluY_dup36750:Alu:SINE	ESC_vs_TNT	NS	SINE	Alu	AluY	AluY_dup36750	AluY_dup36750:Alu:SINE	Down
chr5	178956283	178956593	311	-	0	-2.95532	0	1	1	AluY_dup38271:Alu:SINE	ESC_vs_TNT	NS	SINE	Alu	AluY	AluY_dup38271	AluY_dup38271:Alu:SINE	Down
chr7	2600310	2600613	304	+	0	-3.07116	0	1	1	AluY_dup44668:Alu:SINE	ESC_vs_TNT	NS	SINE	Alu	AluY	AluY_dup44668	AluY_dup44668:Alu:SINE	Down
chr7	14042399	14042698	300	-	0	-3.3772	0	1	1	AluY_dup45271:Alu:SINE	ESC_vs_TNT	NS	SINE	Alu	AluY	AluY_dup45271	AluY_dup45271:Alu:SINE	Down
chr7	15648371	15648674	304	-	0	-3.30928	0	1	1	AluY_dup45323:Alu:SINE	ESC_vs_TNT	NS	SINE	Alu	AluY	AluY_dup45323	AluY_dup45323:Alu:SINE	Down
chr7	98416051	98416354	304	-	0	-3.03975	0	1	1	AluY_dup48765:Alu:SINE	ESC_vs_TNT	NS	SINE	Alu	AluY	AluY_dup48765	AluY_dup48765:Alu:SINE	Down
chr7	111288447	111288748	302	+	0	-3.46725	0	1	1	AluY_dup49361:Alu:SINE	ESC_vs_TNT	NS	SINE	Alu	AluY	AluY_dup49361	AluY_dup49361:Alu:SINE	Down
chr7	125789131	125789433	303	+	0	-3.18113	0	1	1	AluY_dup49726:Alu:SINE	ESC_vs_TNT	NS	SINE	Alu	AluY	AluY_dup49726	AluY_dup49726:Alu:SINE	Down
chr8	47882314	47882622	309	+	0	-3.30997	0	1	1	AluY_dup52817:Alu:SINE	ESC_vs_TNT	NS	SINE	Alu	AluY	AluY_dup52817	AluY_dup52817:Alu:SINE	Down
chr8	144536573	144536880	308	-	0	-2.33999	0	1	1	AluY_dup55833:Alu:SINE	ESC_vs_TNT	NS	SINE	Alu	AluY	AluY_dup55833	AluY_dup55833:Alu:SINE	Down
chr9	90899258	90899568	311	+	0	-3.26926	0	1	1	AluY_dup59487:Alu:SINE	ESC_vs_TNT	NS	SINE	Alu	AluY	AluY_dup59487	AluY_dup59487:Alu:SINE	Down
chr9	96121315	96121608	294	+	0	-3.14193	0	1	1	AluY_dup59740:Alu:SINE	ESC_vs_TNT	NS	SINE	Alu	AluY	AluY_dup59740	AluY_dup59740:Alu:SINE	Down
chr9	123361956	123362253	298	-	0	-3.24684	0	1	1	AluY_dup60675:Alu:SINE	ESC_vs_TNT	NS	SINE	Alu	AluY	AluY_dup60675	AluY_dup60675:Alu:SINE	Down
chr9	131543446	131543611	166	+	0	-3.3022	0	1	1	AluY_dup61120:Alu:SINE	ESC_vs_TNT	NS	SINE	Alu	AluY	AluY_dup61120	AluY_dup61120:Alu:SINE	Down
chrX	102952293	102952598	306	-	0	-3.43498	0	1	1	AluY_dup64803:Alu:SINE	ESC_vs_TNT	NS	SINE	Alu	AluY	AluY_dup64803	AluY_dup64803:Alu:SINE	Down
chr10	11934739	11935057	319	-	0	-3.4355	0	1	1	AluY_dup67747:Alu:SINE	ESC_vs_TNT	NS	SINE	Alu	AluY	AluY_dup67747	AluY_dup67747:Alu:SINE	Down
chr10	75847092	75847417	326	-	0	-3.2279	0	1	1	AluY_dup70344:Alu:SINE	ESC_vs_TNT	NS	SINE	Alu	AluY	AluY_dup70344	AluY_dup70344:Alu:SINE	Down
chr10	98510989	98511286	298	+	0	-2.4297	0	1	1	AluY_dup71133:Alu:SINE	ESC_vs_TNT	NS	SINE	Alu	AluY	AluY_dup71133	AluY_dup71133:Alu:SINE	Down
chr11	65154998	65155307	310	-	0	-3.01248	0	1	1	AluY_dup75043:Alu:SINE	ESC_vs_TNT	NS	SINE	Alu	AluY	AluY_dup75043	AluY_dup75043:Alu:SINE	Down
chr11	65524225	65524529	305	-	0	-2.77402	0	1	1	AluY_dup75085:Alu:SINE	ESC_vs_TNT	NS	SINE	Alu	AluY	AluY_dup75085	AluY_dup75085:Alu:SINE	Down
chr12	49828806	49829112	307	-	0	-2.85416	0	1	1	AluY_dup79628:Alu:SINE	ESC_vs_TNT	NS	SINE	Alu	AluY	AluY_dup79628	AluY_dup79628:Alu:SINE	Down
chr14	65619097	65619400	304	+	0	-1.36852	0	1	1	AluY_dup88449:Alu:SINE	ESC_vs_TNT	NS	SINE	Alu	AluY	AluY_dup88449	AluY_dup88449:Alu:SINE	Down
chr15	44081066	44081366	301	+	0	-1.94787	0	1	1	AluY_dup91833:Alu:SINE	ESC_vs_TNT	NS	SINE	Alu	AluY	AluY_dup91833	AluY_dup91833:Alu:SINE	Down
chr15	90676214	90676524	311	+	0	-1.91023	0	1	1	AluY_dup93963:Alu:SINE	ESC_vs_TNT	NS	SINE	Alu	AluY	AluY_dup93963	AluY_dup93963:Alu:SINE	Down
chr16	22630742	22631056	315	-	0	-3.3839	0	1	1	AluY_dup95815:Alu:SINE	ESC_vs_TNT	NS	SINE	Alu	AluY	AluY_dup95815	AluY_dup95815:Alu:SINE	Down
chr1	45283486	45283744	259	+	0	-3.39086	0	1	1	AluYa5_dup40:Alu:SINE	ESC_vs_TNT	NS	SINE	Alu	AluYa5	AluYa5_dup40	AluYa5_dup40:Alu:SINE	Down
chr16	48263365	48263674	310	-	0	-2.99688	0	1	1	AluYb8_dup2454:Alu:SINE	ESC_vs_TNT	NS	SINE	Alu	AluYb8	AluYb8_dup2454	AluYb8_dup2454:Alu:SINE	Down
chr6	162318732	162319016	285	+	0	-3.49779	0	1	1	AluYc_dup3189:Alu:SINE	ESC_vs_TNT	NS	SINE	Alu	AluYc	AluYc_dup3189	AluYc_dup3189:Alu:SINE	Down
chr11	3076396	3076670	275	-	0	-3.3622	0	1	1	AluYc_dup5193:Alu:SINE	ESC_vs_TNT	NS	SINE	Alu	AluYc	AluYc_dup5193	AluYc_dup5193:Alu:SINE	Down
chr11	114185928	114186051	124	+	0	-2.89589	0	1	1	AluYc_dup5506:Alu:SINE	ESC_vs_TNT	NS	SINE	Alu	AluYc	AluYc_dup5506	AluYc_dup5506:Alu:SINE	Down
chr16	8171148	8171224	77	+	0	-2.69607	0	1	1	AluYc_dup6691:Alu:SINE	ESC_vs_TNT	NS	SINE	Alu	AluYc	AluYc_dup6691	AluYc_dup6691:Alu:SINE	Down
chr19	37158547	37158849	303	-	0	-3.44344	0	1	1	AluYf4_dup1265:Alu:SINE	ESC_vs_TNT	NS	SINE	Alu	AluYf4	AluYf4_dup1265	AluYf4_dup1265:Alu:SINE	Down
chr11	37962063	37962372	310	+	0	-3.3839	0	1	1	AluYg6_dup527:Alu:SINE	ESC_vs_TNT	NS	SINE	Alu	AluYg6	AluYg6_dup527	AluYg6_dup527:Alu:SINE	Down
chr15	51195366	51195668	303	-	0	-3.0635	0	1	1	AluYg6_dup631:Alu:SINE	ESC_vs_TNT	NS	SINE	Alu	AluYg6	AluYg6_dup631	AluYg6_dup631:Alu:SINE	Down
chr1	167857833	167858143	311	+	0	-3.2129	0	1	1	AluYk4_dup110:Alu:SINE	ESC_vs_TNT	NS	SINE	Alu	AluYk4	AluYk4_dup110	AluYk4_dup110:Alu:SINE	Down
chr10	11928824	11928883	60	-	0	-1.50662	0	1	1	Arthur1_dup1498:hAT-Tip100:DNA	ESC_vs_TNT	NS	DNA	hAT-Tip100	Arthur1	Arthur1_dup1498	Arthur1_dup1498:hAT-Tip100:DNA	Down
chr19	22098016	22100563	2548	-	0	-2.9793	0	1	1	BSR/Beta_dup1591:Satellite:Satellite	ESC_vs_TNT	NS	Satellite	Satellite	BSR/Beta	BSR/Beta_dup1591	BSR/Beta_dup1591:Satellite:Satellite	Down
chr19	22516363	22516551	189	+	0	-3.00674	0	1	1	BSR/Beta_dup1652:Satellite:Satellite	ESC_vs_TNT	NS	Satellite	Satellite	BSR/Beta	BSR/Beta_dup1652	BSR/Beta_dup1652:Satellite:Satellite	Down
chr19	22516861	22517259	399	+	0	-2.25461	0	1	1	BSR/Beta_dup1653:Satellite:Satellite	ESC_vs_TNT	NS	Satellite	Satellite	BSR/Beta	BSR/Beta_dup1653	BSR/Beta_dup1653:Satellite:Satellite	Down
chr19	22517272	22517530	259	+	0	-2.8636	0	1	1	BSR/Beta_dup1654:Satellite:Satellite	ESC_vs_TNT	NS	Satellite	Satellite	BSR/Beta	BSR/Beta_dup1654	BSR/Beta_dup1654:Satellite:Satellite	Down
chr19	22517871	22518147	277	+	0	-2.82091	0	1	1	BSR/Beta_dup1655:Satellite:Satellite	ESC_vs_TNT	NS	Satellite	Satellite	BSR/Beta	BSR/Beta_dup1655	BSR/Beta_dup1655:Satellite:Satellite	Down
chr19	22518224	22519684	1461	+	0	-2.58139	0	1	1	BSR/Beta_dup1656:Satellite:Satellite	ESC_vs_TNT	NS	Satellite	Satellite	BSR/Beta	BSR/Beta_dup1656	BSR/Beta_dup1656:Satellite:Satellite	Down
chr19	22520500	22521875	1376	+	0	-2.76506	0	1	1	BSR/Beta_dup1659:Satellite:Satellite	ESC_vs_TNT	NS	Satellite	Satellite	BSR/Beta	BSR/Beta_dup1659	BSR/Beta_dup1659:Satellite:Satellite	Down
chr14	31715007	31715141	135	-	0	-3.3422	0	1	1	Charlie1_dup1502:hAT-Charlie:DNA	ESC_vs_TNT	NS	DNA	hAT-Charlie	Charlie1	Charlie1_dup1502	Charlie1_dup1502:hAT-Charlie:DNA	Down
chr1	227047889	227048765	877	+	0	-2.02132	0	1	1	Charlie1a_dup445:hAT-Charlie:DNA	ESC_vs_TNT	NS	DNA	hAT-Charlie	Charlie1a	Charlie1a_dup445	Charlie1a_dup445:hAT-Charlie:DNA	Down
chr17	66586023	66586133	111	-	0	-3.05854	0	1	1	Charlie24_dup1239:hAT-Charlie:DNA	ESC_vs_TNT	NS	DNA	hAT-Charlie	Charlie24	Charlie24_dup1239	Charlie24_dup1239:hAT-Charlie:DNA	Down
chr21	42822313	42822941	629	+	0	-3.28322	0	1	1	Charlie2b_dup3513:hAT-Charlie:DNA	ESC_vs_TNT	NS	DNA	hAT-Charlie	Charlie2b	Charlie2b_dup3513	Charlie2b_dup3513:hAT-Charlie:DNA	Down
chr17	46713133	46713282	150	-	0	-2.74721	0	1	1	Charlie4z_dup5375:hAT-Charlie:DNA	ESC_vs_TNT	NS	DNA	hAT-Charlie	Charlie4z	Charlie4z_dup5375	Charlie4z_dup5375:hAT-Charlie:DNA	Down
chr13	50168891	50169527	637	+	0	-2.08387	0	1	1	ERV3-16A3_I-int_dup4985:ERVL:LTR	ESC_vs_TNT	NS	LTR	ERVL	ERV3-16A3_I-int	ERV3-16A3_I-int_dup4985	ERV3-16A3_I-int_dup4985:ERVL:LTR	Down
chr13	50170171	50170939	769	+	0	-1.85067	0	1	1	ERV3-16A3_I-int_dup4986:ERVL:LTR	ESC_vs_TNT	NS	LTR	ERVL	ERV3-16A3_I-int	ERV3-16A3_I-int_dup4986	ERV3-16A3_I-int_dup4986:ERVL:LTR	Down
chr12	76895256	76896925	1670	+	0	-2.90045	0	1	1	ERVL-B4-int_dup2895:ERVL:LTR	ESC_vs_TNT	NS	LTR	ERVL	ERVL-B4-int	ERVL-B4-int_dup2895	ERVL-B4-int_dup2895:ERVL:LTR	Down
chr1	43978480	43979024	545	+	0	-2.73352	0	1	1	ERVL-E-int_dup178:ERVL:LTR	ESC_vs_TNT	NS	LTR	ERVL	ERVL-E-int	ERVL-E-int_dup178	ERVL-E-int_dup178:ERVL:LTR	Down
chr12	72583151	72584639	1489	+	0	-3.12719	0	1	1	ERVL-E-int_dup6758:ERVL:LTR	ESC_vs_TNT	NS	LTR	ERVL	ERVL-E-int	ERVL-E-int_dup6758	ERVL-E-int_dup6758:ERVL:LTR	Down
chr2	66478980	66479098	119	+	0	-2.54484	0	1	1	Eulor9A_dup11:DNA:DNA	ESC_vs_TNT	NS	DNA	DNA	Eulor9A	Eulor9A_dup11	Eulor9A_dup11:DNA:DNA	Down
chr11	66348981	66349109	129	+	0	-3.45568	0	1	1	FLAM_C_dup13476:Alu:SINE	ESC_vs_TNT	NS	SINE	Alu	FLAM_C	FLAM_C_dup13476	FLAM_C_dup13476:Alu:SINE	Down
chr19	49018509	49018649	141	+	0	-3.30997	0	1	1	FLAM_C_dup20866:Alu:SINE	ESC_vs_TNT	NS	SINE	Alu	FLAM_C	FLAM_C_dup20866	FLAM_C_dup20866:Alu:SINE	Down
chr1	53369291	53369450	160	+	0	-3.4315	0	1	1	FRAM_dup294:Alu:SINE	ESC_vs_TNT	NS	SINE	Alu	FRAM	FRAM_dup294	FRAM_dup294:Alu:SINE	Down
chr14	76040215	76040567	353	-	0	-3.49345	0	1	1	HAL1_dup22056:L1:LINE	ESC_vs_TNT	NS	LINE	L1	HAL1	HAL1_dup22056	HAL1_dup22056:L1:LINE	Down
chr7	64295273	64295615	343	-	0	-3.48039	0	1	1	HERV-Fc1_LTR1_dup2:ERV1:LTR	ESC_vs_TNT	NS	LTR	ERV1	HERV-Fc1_LTR1	HERV-Fc1_LTR1_dup2	HERV-Fc1_LTR1_dup2:ERV1:LTR	Down
chr14	41211514	41212973	1460	+	0	-2.79667	0	1	1	HERV16-int_dup1514:ERVL:LTR	ESC_vs_TNT	NS	LTR	ERVL	HERV16-int	HERV16-int_dup1514	HERV16-int_dup1514:ERVL:LTR	Down
chr4	83399464	83400490	1027	+	0	-3.13334	0	1	1	HERV17-int_dup281:ERV1:LTR	ESC_vs_TNT	NS	LTR	ERV1	HERV17-int	HERV17-int_dup281	HERV17-int_dup281:ERV1:LTR	Down
chr7	92098021	92106726	8706	-	0	-1.38583	0	1	1	HERV17-int_dup450:ERV1:LTR	ESC_vs_TNT	NS	LTR	ERV1	HERV17-int	HERV17-int_dup450	HERV17-int_dup450:ERV1:LTR	Down
chr13	69796550	69799468	2919	+	0	-3.04935	0	1	1	HERV17-int_dup750:ERV1:LTR	ESC_vs_TNT	NS	LTR	ERV1	HERV17-int	HERV17-int_dup750	HERV17-int_dup750:ERV1:LTR	Down
chr17	53089202	53089493	292	-	0	-2.32857	0	1	1	HERV17-int_dup810:ERV1:LTR	ESC_vs_TNT	NS	LTR	ERV1	HERV17-int	HERV17-int_dup810	HERV17-int_dup810:ERV1:LTR	Down
chr17	53089564	53095356	5793	-	0	-0.0334087	0	1	1	HERV17-int_dup813:ERV1:LTR	ESC_vs_TNT	NS	LTR	ERV1	HERV17-int	HERV17-int_dup813	HERV17-int_dup813:ERV1:LTR	Down
chr4	63919138	63927463	8326	+	0	-0.979752	0	1	1	HERV9-int_dup251:ERV1:LTR	ESC_vs_TNT	NS	LTR	ERV1	HERV9-int	HERV9-int_dup251	HERV9-int_dup251:ERV1:LTR	Down
chr4	161584007	161586924	2918	+	0	-0.61348	0	1	1	HERV9-int_dup282:ERV1:LTR	ESC_vs_TNT	NS	LTR	ERV1	HERV9-int	HERV9-int_dup282	HERV9-int_dup282:ERV1:LTR	Down
chr4	161587848	161588489	642	+	0	-1.4981	0	1	1	HERV9-int_dup284:ERV1:LTR	ESC_vs_TNT	NS	LTR	ERV1	HERV9-int	HERV9-int_dup284	HERV9-int_dup284:ERV1:LTR	Down
chr6	4428317	4428782	466	-	0	-2.86571	0	1	1	HERVE_a-int_dup60:ERV1:LTR	ESC_vs_TNT	NS	LTR	ERV1	HERVE_a-int	HERVE_a-int_dup60	HERVE_a-int_dup60:ERV1:LTR	Down
chr3	32837531	32837952	422	-	0	-2.15942	0	1	1	HERVH-int_dup1052:ERV1:LTR	ESC_vs_TNT	NS	LTR	ERV1	HERVH-int	HERVH-int_dup1052	HERVH-int_dup1052:ERV1:LTR	Down
chr1	68852123	68852829	707	+	0	-2.93562	0	1	1	HERVH-int_dup112:ERV1:LTR	ESC_vs_TNT	NS	LTR	ERV1	HERVH-int	HERVH-int_dup112	HERVH-int_dup112:ERV1:LTR	Down
chr3	115826352	115826499	148	-	0	-2.5875	0	1	1	HERVH-int_dup1228:ERV1:LTR	ESC_vs_TNT	NS	LTR	ERV1	HERVH-int	HERVH-int_dup1228	HERVH-int_dup1228:ERV1:LTR	Down
chr3	128559991	128560437	447	-	0	-3.53014	0	1	1	HERVH-int_dup1253:ERV1:LTR	ESC_vs_TNT	NS	LTR	ERV1	HERVH-int	HERVH-int_dup1253	HERVH-int_dup1253:ERV1:LTR	Down
chr3	128682088	128682569	482	+	0	-2.24593	0	1	1	HERVH-int_dup1256:ERV1:LTR	ESC_vs_TNT	NS	LTR	ERV1	HERVH-int	HERVH-int_dup1256	HERVH-int_dup1256:ERV1:LTR	Down
chr3	128682572	128683131	560	+	0	-1.83877	0	1	1	HERVH-int_dup1257:ERV1:LTR	ESC_vs_TNT	NS	LTR	ERV1	HERVH-int	HERVH-int_dup1257	HERVH-int_dup1257:ERV1:LTR	Down
chr3	128683208	128683424	217	+	0	-2.7754	0	1	1	HERVH-int_dup1258:ERV1:LTR	ESC_vs_TNT	NS	LTR	ERV1	HERVH-int	HERVH-int_dup1258	HERVH-int_dup1258:ERV1:LTR	Down
chr3	128683423	128683802	380	+	0	-2.12912	0	1	1	HERVH-int_dup1259:ERV1:LTR	ESC_vs_TNT	NS	LTR	ERV1	HERVH-int	HERVH-int_dup1259	HERVH-int_dup1259:ERV1:LTR	Down
chr3	145431719	145432221	503	+	0	-3.01776	0	1	1	HERVH-int_dup1317:ERV1:LTR	ESC_vs_TNT	NS	LTR	ERV1	HERVH-int	HERVH-int_dup1317	HERVH-int_dup1317:ERV1:LTR	Down
chr4	19018387	19018693	307	+	0	-0.942337	0	1	1	HERVH-int_dup1588:ERV1:LTR	ESC_vs_TNT	NS	LTR	ERV1	HERVH-int	HERVH-int_dup1588	HERVH-int_dup1588:ERV1:LTR	Down
chr4	54887159	54889216	2058	+	0	-3.6183	0	1	1	HERVH-int_dup1625:ERV1:LTR	ESC_vs_TNT	NS	LTR	ERV1	HERVH-int	HERVH-int_dup1625	HERVH-int_dup1625:ERV1:LTR	Down
chr4	123932658	123933313	656	-	0	-2.93416	0	1	1	HERVH-int_dup1779:ERV1:LTR	ESC_vs_TNT	NS	LTR	ERV1	HERVH-int	HERVH-int_dup1779	HERVH-int_dup1779:ERV1:LTR	Down
chr4	123933472	123934103	632	-	0	-3.18876	0	1	1	HERVH-int_dup1781:ERV1:LTR	ESC_vs_TNT	NS	LTR	ERV1	HERVH-int	HERVH-int_dup1781	HERVH-int_dup1781:ERV1:LTR	Down
chr4	136089592	136090149	558	-	0	-3.47144	0	1	1	HERVH-int_dup1850:ERV1:LTR	ESC_vs_TNT	NS	LTR	ERV1	HERVH-int	HERVH-int_dup1850	HERVH-int_dup1850:ERV1:LTR	Down
chr4	146757434	146757938	505	+	0	-0.349698	0	1	1	HERVH-int_dup1877:ERV1:LTR	ESC_vs_TNT	NS	LTR	ERV1	HERVH-int	HERVH-int_dup1877	HERVH-int_dup1877:ERV1:LTR	Down
chr4	153663326	153663542	217	-	0	-2.03054	0	1	1	HERVH-int_dup1887:ERV1:LTR	ESC_vs_TNT	NS	LTR	ERV1	HERVH-int	HERVH-int_dup1887	HERVH-int_dup1887:ERV1:LTR	Down
chr4	164017765	164018193	429	+	0	-2.97723	0	1	1	HERVH-int_dup1924:ERV1:LTR	ESC_vs_TNT	NS	LTR	ERV1	HERVH-int	HERVH-int_dup1924	HERVH-int_dup1924:ERV1:LTR	Down
chr4	183739261	183739639	379	+	0	-1.87842	0	1	1	HERVH-int_dup2008:ERV1:LTR	ESC_vs_TNT	NS	LTR	ERV1	HERVH-int	HERVH-int_dup2008	HERVH-int_dup2008:ERV1:LTR	Down
chr5	12493550	12494159	610	+	0	-2.35317	0	1	1	HERVH-int_dup2064:ERV1:LTR	ESC_vs_TNT	NS	LTR	ERV1	HERVH-int	HERVH-int_dup2064	HERVH-int_dup2064:ERV1:LTR	Down
chr5	75656715	75657196	482	+	0	-1.20705	0	1	1	HERVH-int_dup2129:ERV1:LTR	ESC_vs_TNT	NS	LTR	ERV1	HERVH-int	HERVH-int_dup2129	HERVH-int_dup2129:ERV1:LTR	Down
chr5	107905691	107905870	180	-	0	-2.92707	0	1	1	HERVH-int_dup2214:ERV1:LTR	ESC_vs_TNT	NS	LTR	ERV1	HERVH-int	HERVH-int_dup2214	HERVH-int_dup2214:ERV1:LTR	Down
chr5	116383148	116383763	616	-	0	-2.19637	0	1	1	HERVH-int_dup2229:ERV1:LTR	ESC_vs_TNT	NS	LTR	ERV1	HERVH-int	HERVH-int_dup2229	HERVH-int_dup2229:ERV1:LTR	Down
chr5	121810336	121810712	377	-	0	-3.40233	0	1	1	HERVH-int_dup2242:ERV1:LTR	ESC_vs_TNT	NS	LTR	ERV1	HERVH-int	HERVH-int_dup2242	HERVH-int_dup2242:ERV1:LTR	Down
chr5	179843158	179843768	611	-	0	-1.16477	0	1	1	HERVH-int_dup2385:ERV1:LTR	ESC_vs_TNT	NS	LTR	ERV1	HERVH-int	HERVH-int_dup2385	HERVH-int_dup2385:ERV1:LTR	Down
chr6	6029719	6030222	504	-	0	-0.760759	0	1	1	HERVH-int_dup2398:ERV1:LTR	ESC_vs_TNT	NS	LTR	ERV1	HERVH-int	HERVH-int_dup2398	HERVH-int_dup2398:ERV1:LTR	Down
chr6	81193892	81194039	148	-	0	-2.66441	0	1	1	HERVH-int_dup2515:ERV1:LTR	ESC_vs_TNT	NS	LTR	ERV1	HERVH-int	HERVH-int_dup2515	HERVH-int_dup2515:ERV1:LTR	Down
chr6	95265847	95265996	150	-	0	-0.953417	0	1	1	HERVH-int_dup2556:ERV1:LTR	ESC_vs_TNT	NS	LTR	ERV1	HERVH-int	HERVH-int_dup2556	HERVH-int_dup2556:ERV1:LTR	Down
chr6	127173425	127173922	498	+	0	-2.73718	0	1	1	HERVH-int_dup2639:ERV1:LTR	ESC_vs_TNT	NS	LTR	ERV1	HERVH-int	HERVH-int_dup2639	HERVH-int_dup2639:ERV1:LTR	Down
chr6	132226361	132226860	500	+	0	-2.07675	0	1	1	HERVH-int_dup2676:ERV1:LTR	ESC_vs_TNT	NS	LTR	ERV1	HERVH-int	HERVH-int_dup2676	HERVH-int_dup2676:ERV1:LTR	Down
chr7	26064853	26065511	659	-	0	-1.18493	0	1	1	HERVH-int_dup2843:ERV1:LTR	ESC_vs_TNT	NS	LTR	ERV1	HERVH-int	HERVH-int_dup2843	HERVH-int_dup2843:ERV1:LTR	Down
chr7	32879224	32879709	486	-	0	-2.43991	0	1	1	HERVH-int_dup2867:ERV1:LTR	ESC_vs_TNT	NS	LTR	ERV1	HERVH-int	HERVH-int_dup2867	HERVH-int_dup2867:ERV1:LTR	Down
chr7	112874958	112875335	378	-	0	-2.38205	0	1	1	HERVH-int_dup2950:ERV1:LTR	ESC_vs_TNT	NS	LTR	ERV1	HERVH-int	HERVH-int_dup2950	HERVH-int_dup2950:ERV1:LTR	Down
chr7	122460913	122461343	431	+	0	-2.90641	0	1	1	HERVH-int_dup2990:ERV1:LTR	ESC_vs_TNT	NS	LTR	ERV1	HERVH-int	HERVH-int_dup2990	HERVH-int_dup2990:ERV1:LTR	Down
chr8	91102886	91103264	379	-	0	-1.64855	0	1	1	HERVH-int_dup3185:ERV1:LTR	ESC_vs_TNT	NS	LTR	ERV1	HERVH-int	HERVH-int_dup3185	HERVH-int_dup3185:ERV1:LTR	Down
chr8	91103263	91103477	215	-	0	-2.62805	0	1	1	HERVH-int_dup3186:ERV1:LTR	ESC_vs_TNT	NS	LTR	ERV1	HERVH-int	HERVH-int_dup3186	HERVH-int_dup3186:ERV1:LTR	Down
chr8	115258485	115258863	379	+	0	-3.17415	0	1	1	HERVH-int_dup3244:ERV1:LTR	ESC_vs_TNT	NS	LTR	ERV1	HERVH-int	HERVH-int_dup3244	HERVH-int_dup3244:ERV1:LTR	Down
chr8	115297759	115298257	499	+	0	-1.86329	0	1	1	HERVH-int_dup3246:ERV1:LTR	ESC_vs_TNT	NS	LTR	ERV1	HERVH-int	HERVH-int_dup3246	HERVH-int_dup3246:ERV1:LTR	Down
chr8	115299138	115299513	376	+	0	-1.08404	0	1	1	HERVH-int_dup3249:ERV1:LTR	ESC_vs_TNT	NS	LTR	ERV1	HERVH-int	HERVH-int_dup3249	HERVH-int_dup3249:ERV1:LTR	Down
chr8	116830359	116830794	436	+	0	-2.50279	0	1	1	HERVH-int_dup3258:ERV1:LTR	ESC_vs_TNT	NS	LTR	ERV1	HERVH-int	HERVH-int_dup3258	HERVH-int_dup3258:ERV1:LTR	Down
chr9	93178393	93178898	506	+	0	-2.52033	0	1	1	HERVH-int_dup3471:ERV1:LTR	ESC_vs_TNT	NS	LTR	ERV1	HERVH-int	HERVH-int_dup3471	HERVH-int_dup3471:ERV1:LTR	Down
chr9	97306999	97307371	373	+	0	-2.31124	0	1	1	HERVH-int_dup3488:ERV1:LTR	ESC_vs_TNT	NS	LTR	ERV1	HERVH-int	HERVH-int_dup3488	HERVH-int_dup3488:ERV1:LTR	Down
chrX	37317683	37320112	2430	-	0	-2.38521	0	1	1	HERVH-int_dup3660:ERV1:LTR	ESC_vs_TNT	NS	LTR	ERV1	HERVH-int	HERVH-int_dup3660	HERVH-int_dup3660:ERV1:LTR	Down
chr1	222142817	222143319	503	+	0	-1.92032	0	1	1	HERVH-int_dup373:ERV1:LTR	ESC_vs_TNT	NS	LTR	ERV1	HERVH-int	HERVH-int_dup373	HERVH-int_dup373:ERV1:LTR	Down
chr1	222143322	222143939	618	+	0	-1.14142	0	1	1	HERVH-int_dup374:ERV1:LTR	ESC_vs_TNT	NS	LTR	ERV1	HERVH-int	HERVH-int_dup374	HERVH-int_dup374:ERV1:LTR	Down
chrX	109109773	109110150	378	-	0	0.913419	0	1	1	HERVH-int_dup3787:ERV1:LTR	ESC_vs_TNT	NS	LTR	ERV1	HERVH-int	HERVH-int_dup3787	HERVH-int_dup3787:ERV1:LTR	Down
chrX	109110650	109110796	147	-	0	-2.73644	0	1	1	HERVH-int_dup3790:ERV1:LTR	ESC_vs_TNT	NS	LTR	ERV1	HERVH-int	HERVH-int_dup3790	HERVH-int_dup3790:ERV1:LTR	Down
chrX	116417139	116417809	671	+	0	-3.03388	0	1	1	HERVH-int_dup3856:ERV1:LTR	ESC_vs_TNT	NS	LTR	ERV1	HERVH-int	HERVH-int_dup3856	HERVH-int_dup3856:ERV1:LTR	Down
chr1	229083605	229083867	263	+	0	-3.15015	0	1	1	HERVH-int_dup406:ERV1:LTR	ESC_vs_TNT	NS	LTR	ERV1	HERVH-int	HERVH-int_dup406	HERVH-int_dup406:ERV1:LTR	Down
chr10	35691759	35695106	3348	-	0	-2.36174	0	1	1	HERVH-int_dup4076:ERV1:LTR	ESC_vs_TNT	NS	LTR	ERV1	HERVH-int	HERVH-int_dup4076	HERVH-int_dup4076:ERV1:LTR	Down
chr10	35695841	35697221	1381	-	0	-1.94872	0	1	1	HERVH-int_dup4077:ERV1:LTR	ESC_vs_TNT	NS	LTR	ERV1	HERVH-int	HERVH-int_dup4077	HERVH-int_dup4077:ERV1:LTR	Down
chr1	229086022	229086652	631	+	0	-2.85535	0	1	1	HERVH-int_dup410:ERV1:LTR	ESC_vs_TNT	NS	LTR	ERV1	HERVH-int	HERVH-int_dup410	HERVH-int_dup410:ERV1:LTR	Down
chr11	42145820	42146430	611	+	0	-3.35795	0	1	1	HERVH-int_dup4326:ERV1:LTR	ESC_vs_TNT	NS	LTR	ERV1	HERVH-int	HERVH-int_dup4326	HERVH-int_dup4326:ERV1:LTR	Down
chr11	121509105	121510831	1727	-	0	-2.65818	0	1	1	HERVH-int_dup4485:ERV1:LTR	ESC_vs_TNT	NS	LTR	ERV1	HERVH-int	HERVH-int_dup4485	HERVH-int_dup4485:ERV1:LTR	Down
chr11	121510951	121513816	2866	-	0	-2.03145	0	1	1	HERVH-int_dup4487:ERV1:LTR	ESC_vs_TNT	NS	LTR	ERV1	HERVH-int	HERVH-int_dup4487	HERVH-int_dup4487:ERV1:LTR	Down
chr12	4131109	4131255	147	+	0	-1.13568	0	1	1	HERVH-int_dup4538:ERV1:LTR	ESC_vs_TNT	NS	LTR	ERV1	HERVH-int	HERVH-int_dup4538	HERVH-int_dup4538:ERV1:LTR	Down
chr12	4131258	4131399	142	+	0	-0.850287	0	1	1	HERVH-int_dup4539:ERV1:LTR	ESC_vs_TNT	NS	LTR	ERV1	HERVH-int	HERVH-int_dup4539	HERVH-int_dup4539:ERV1:LTR	Down
chr12	73101984	73102301	318	+	0	-3.39585	0	1	1	HERVH-int_dup4720:ERV1:LTR	ESC_vs_TNT	NS	LTR	ERV1	HERVH-int	HERVH-int_dup4720	HERVH-int_dup4720:ERV1:LTR	Down
chr12	79937188	79937683	496	+	0	-2.83328	0	1	1	HERVH-int_dup4744:ERV1:LTR	ESC_vs_TNT	NS	LTR	ERV1	HERVH-int	HERVH-int_dup4744	HERVH-int_dup4744:ERV1:LTR	Down
chr13	35376171	35376320	150	+	0	-3.13096	0	1	1	HERVH-int_dup4838:ERV1:LTR	ESC_vs_TNT	NS	LTR	ERV1	HERVH-int	HERVH-int_dup4838	HERVH-int_dup4838:ERV1:LTR	Down
chr13	35376465	35377067	603	+	0	-3.10316	0	1	1	HERVH-int_dup4840:ERV1:LTR	ESC_vs_TNT	NS	LTR	ERV1	HERVH-int	HERVH-int_dup4840	HERVH-int_dup4840:ERV1:LTR	Down
chr13	66716274	66716495	222	-	0	-2.1764	0	1	1	HERVH-int_dup4926:ERV1:LTR	ESC_vs_TNT	NS	LTR	ERV1	HERVH-int	HERVH-int_dup4926	HERVH-int_dup4926:ERV1:LTR	Down
chr13	80761838	80763074	1237	+	0	-2.89321	0	1	1	HERVH-int_dup4948:ERV1:LTR	ESC_vs_TNT	NS	LTR	ERV1	HERVH-int	HERVH-int_dup4948	HERVH-int_dup4948:ERV1:LTR	Down
chr13	87014198	87014702	505	+	0	-2.55186	0	1	1	HERVH-int_dup4963:ERV1:LTR	ESC_vs_TNT	NS	LTR	ERV1	HERVH-int	HERVH-int_dup4963	HERVH-int_dup4963:ERV1:LTR	Down
chr13	91495716	91496364	649	+	0	-2.44222	0	1	1	HERVH-int_dup4982:ERV1:LTR	ESC_vs_TNT	NS	LTR	ERV1	HERVH-int	HERVH-int_dup4982	HERVH-int_dup4982:ERV1:LTR	Down
chr14	31716037	31716646	610	-	0	-0.649004	0	1	1	HERVH-int_dup5020:ERV1:LTR	ESC_vs_TNT	NS	LTR	ERV1	HERVH-int	HERVH-int_dup5020	HERVH-int_dup5020:ERV1:LTR	Down
chr14	41990045	41990254	210	+	0	-1.40732	0	1	1	HERVH-int_dup5033:ERV1:LTR	ESC_vs_TNT	NS	LTR	ERV1	HERVH-int	HERVH-int_dup5033	HERVH-int_dup5033:ERV1:LTR	Down
chr14	41990253	41990633	381	+	0	-0.512964	0	1	1	HERVH-int_dup5034:ERV1:LTR	ESC_vs_TNT	NS	LTR	ERV1	HERVH-int	HERVH-int_dup5034	HERVH-int_dup5034:ERV1:LTR	Down
chr14	47018032	47018411	380	+	0	-3.02987	0	1	1	HERVH-int_dup5051:ERV1:LTR	ESC_vs_TNT	NS	LTR	ERV1	HERVH-int	HERVH-int_dup5051	HERVH-int_dup5051:ERV1:LTR	Down
chr14	51362994	51363109	116	+	0	-2.14969	0	1	1	HERVH-int_dup5070:ERV1:LTR	ESC_vs_TNT	NS	LTR	ERV1	HERVH-int	HERVH-int_dup5070	HERVH-int_dup5070:ERV1:LTR	Down
chr14	74173724	74174231	508	+	0	-1.48794	0	1	1	HERVH-int_dup5097:ERV1:LTR	ESC_vs_TNT	NS	LTR	ERV1	HERVH-int	HERVH-int_dup5097	HERVH-int_dup5097:ERV1:LTR	Down
chr14	74174234	74174894	661	+	0	-0.780515	0	1	1	HERVH-int_dup5098:ERV1:LTR	ESC_vs_TNT	NS	LTR	ERV1	HERVH-int	HERVH-int_dup5098	HERVH-int_dup5098:ERV1:LTR	Down
chr14	76049338	76052413	3076	-	0	-3.10102	0	1	1	HERVH-int_dup5104:ERV1:LTR	ESC_vs_TNT	NS	LTR	ERV1	HERVH-int	HERVH-int_dup5104	HERVH-int_dup5104:ERV1:LTR	Down
chr14	78067919	78068447	529	+	0	-0.62834	0	1	1	HERVH-int_dup5105:ERV1:LTR	ESC_vs_TNT	NS	LTR	ERV1	HERVH-int	HERVH-int_dup5105	HERVH-int_dup5105:ERV1:LTR	Down
chr15	35534372	35534519	148	+	0	-3.591	0	1	1	HERVH-int_dup5172:ERV1:LTR	ESC_vs_TNT	NS	LTR	ERV1	HERVH-int	HERVH-int_dup5172	HERVH-int_dup5172:ERV1:LTR	Down
chr15	35534510	35534657	148	+	0	-2.76371	0	1	1	HERVH-int_dup5173:ERV1:LTR	ESC_vs_TNT	NS	LTR	ERV1	HERVH-int	HERVH-int_dup5173	HERVH-int_dup5173:ERV1:LTR	Down
chr15	49992837	49993026	190	-	0	-3.36877	0	1	1	HERVH-int_dup5200:ERV1:LTR	ESC_vs_TNT	NS	LTR	ERV1	HERVH-int	HERVH-int_dup5200	HERVH-int_dup5200:ERV1:LTR	Down
chr15	53721224	53721370	147	-	0	-2.0026	0	1	1	HERVH-int_dup5210:ERV1:LTR	ESC_vs_TNT	NS	LTR	ERV1	HERVH-int	HERVH-int_dup5210	HERVH-int_dup5210:ERV1:LTR	Down
chr16	86313836	86314446	611	+	0	-2.32246	0	1	1	HERVH-int_dup5380:ERV1:LTR	ESC_vs_TNT	NS	LTR	ERV1	HERVH-int	HERVH-int_dup5380	HERVH-int_dup5380:ERV1:LTR	Down
chr17	78377783	78381562	3780	+	0	-2.36282	0	1	1	HERVH-int_dup5387:ERV1:LTR	ESC_vs_TNT	NS	LTR	ERV1	HERVH-int	HERVH-int_dup5387	HERVH-int_dup5387:ERV1:LTR	Down
chr17	32515001	32515215	215	+	0	-1.06796	0	1	1	HERVH-int_dup5405:ERV1:LTR	ESC_vs_TNT	NS	LTR	ERV1	HERVH-int	HERVH-int_dup5405	HERVH-int_dup5405:ERV1:LTR	Down
chr17	32515214	32515583	370	+	0	-0.527774	0	1	1	HERVH-int_dup5406:ERV1:LTR	ESC_vs_TNT	NS	LTR	ERV1	HERVH-int	HERVH-int_dup5406	HERVH-int_dup5406:ERV1:LTR	Down
chr17	74603734	74604235	502	-	0	-1.53474	0	1	1	HERVH-int_dup5431:ERV1:LTR	ESC_vs_TNT	NS	LTR	ERV1	HERVH-int	HERVH-int_dup5431	HERVH-int_dup5431:ERV1:LTR	Down
chr18	70996575	70996797	223	+	0	-2.47043	0	1	1	HERVH-int_dup5532:ERV1:LTR	ESC_vs_TNT	NS	LTR	ERV1	HERVH-int	HERVH-int_dup5532	HERVH-int_dup5532:ERV1:LTR	Down
chr19	5552172	5552782	611	+	0	2.046	0	1	1	HERVH-int_dup5544:ERV1:LTR	ESC_vs_TNT	NS	LTR	ERV1	HERVH-int	HERVH-int_dup5544	HERVH-int_dup5544:ERV1:LTR	Down
chr19	20269896	20270383	488	+	0	-2.6246	0	1	1	HERVH-int_dup5582:ERV1:LTR	ESC_vs_TNT	NS	LTR	ERV1	HERVH-int	HERVH-int_dup5582	HERVH-int_dup5582:ERV1:LTR	Down
chr19	22041313	22045607	4295	+	0	-2.1622	0	1	1	HERVH-int_dup5601:ERV1:LTR	ESC_vs_TNT	NS	LTR	ERV1	HERVH-int	HERVH-int_dup5601	HERVH-int_dup5601:ERV1:LTR	Down
chr19	47553554	47553915	362	-	0	-0.339236	0	1	1	HERVH-int_dup5663:ERV1:LTR	ESC_vs_TNT	NS	LTR	ERV1	HERVH-int	HERVH-int_dup5663	HERVH-int_dup5663:ERV1:LTR	Down
chr19	47553914	47554130	217	-	0	-2.463	0	1	1	HERVH-int_dup5664:ERV1:LTR	ESC_vs_TNT	NS	LTR	ERV1	HERVH-int	HERVH-int_dup5664	HERVH-int_dup5664:ERV1:LTR	Down
chr19	47554132	47554775	644	-	0	-2.4401	0	1	1	HERVH-int_dup5665:ERV1:LTR	ESC_vs_TNT	NS	LTR	ERV1	HERVH-int	HERVH-int_dup5665	HERVH-int_dup5665:ERV1:LTR	Down
chr19	47554778	47555275	498	-	0	-3.29894	0	1	1	HERVH-int_dup5666:ERV1:LTR	ESC_vs_TNT	NS	LTR	ERV1	HERVH-int	HERVH-int_dup5666	HERVH-int_dup5666:ERV1:LTR	Down
chr20	13340993	13341142	150	+	0	-2.90364	0	1	1	HERVH-int_dup5743:ERV1:LTR	ESC_vs_TNT	NS	LTR	ERV1	HERVH-int	HERVH-int_dup5743	HERVH-int_dup5743:ERV1:LTR	Down
chr20	19733121	19733498	378	-	0	0.72914	0	1	1	HERVH-int_dup5757:ERV1:LTR	ESC_vs_TNT	NS	LTR	ERV1	HERVH-int	HERVH-int_dup5757	HERVH-int_dup5757:ERV1:LTR	Down
chr20	19733562	19733998	437	-	0	0.326211	0	1	1	HERVH-int_dup5759:ERV1:LTR	ESC_vs_TNT	NS	LTR	ERV1	HERVH-int	HERVH-int_dup5759	HERVH-int_dup5759:ERV1:LTR	Down
chr20	19733989	19734136	148	-	0	-1.46219	0	1	1	HERVH-int_dup5760:ERV1:LTR	ESC_vs_TNT	NS	LTR	ERV1	HERVH-int	HERVH-int_dup5760	HERVH-int_dup5760:ERV1:LTR	Down
chr20	43299333	43299760	428	+	0	-3.23158	0	1	1	HERVH-int_dup5778:ERV1:LTR	ESC_vs_TNT	NS	LTR	ERV1	HERVH-int	HERVH-int_dup5778	HERVH-int_dup5778:ERV1:LTR	Down
chr2	57424128	57424790	663	+	0	1.70768	0	1	1	HERVH-int_dup599:ERV1:LTR	ESC_vs_TNT	NS	LTR	ERV1	HERVH-int	HERVH-int_dup599	HERVH-int_dup599:ERV1:LTR	Down
chr2	57424788	57425008	221	+	0	-1.11105	0	1	1	HERVH-int_dup600:ERV1:LTR	ESC_vs_TNT	NS	LTR	ERV1	HERVH-int	HERVH-int_dup600	HERVH-int_dup600:ERV1:LTR	Down
chr2	66474603	66475095	493	+	0	-1.5232	0	1	1	HERVH-int_dup644:ERV1:LTR	ESC_vs_TNT	NS	LTR	ERV1	HERVH-int	HERVH-int_dup644	HERVH-int_dup644:ERV1:LTR	Down
chr2	66475098	66475758	661	+	0	-0.756137	0	1	1	HERVH-int_dup645:ERV1:LTR	ESC_vs_TNT	NS	LTR	ERV1	HERVH-int	HERVH-int_dup645	HERVH-int_dup645:ERV1:LTR	Down
chr2	71313939	71314315	377	-	0	-2.61626	0	1	1	HERVH-int_dup663:ERV1:LTR	ESC_vs_TNT	NS	LTR	ERV1	HERVH-int	HERVH-int_dup663	HERVH-int_dup663:ERV1:LTR	Down
chr1	45782021	45785229	3209	+	0	-3.11444	0	1	1	HERVH-int_dup71:ERV1:LTR	ESC_vs_TNT	NS	LTR	ERV1	HERVH-int	HERVH-int_dup71	HERVH-int_dup71:ERV1:LTR	Down
chr2	165319161	165319667	507	+	0	-3.50067	0	1	1	HERVH-int_dup808:ERV1:LTR	ESC_vs_TNT	NS	LTR	ERV1	HERVH-int	HERVH-int_dup808	HERVH-int_dup808:ERV1:LTR	Down
chr2	188536247	188536907	661	-	0	-1.81362	0	1	1	HERVH-int_dup832:ERV1:LTR	ESC_vs_TNT	NS	LTR	ERV1	HERVH-int	HERVH-int_dup832	HERVH-int_dup832:ERV1:LTR	Down
chr2	188536910	188537403	494	-	0	-3.4723	0	1	1	HERVH-int_dup833:ERV1:LTR	ESC_vs_TNT	NS	LTR	ERV1	HERVH-int	HERVH-int_dup833	HERVH-int_dup833:ERV1:LTR	Down
chr2	207672392	207672616	225	-	0	-2.68467	0	1	1	HERVH-int_dup893:ERV1:LTR	ESC_vs_TNT	NS	LTR	ERV1	HERVH-int	HERVH-int_dup893	HERVH-int_dup893:ERV1:LTR	Down
chr2	219039172	219039551	380	-	0	-1.8773	0	1	1	HERVH-int_dup940:ERV1:LTR	ESC_vs_TNT	NS	LTR	ERV1	HERVH-int	HERVH-int_dup940	HERVH-int_dup940:ERV1:LTR	Down
chr2	219039550	219039766	217	-	0	-2.74466	0	1	1	HERVH-int_dup941:ERV1:LTR	ESC_vs_TNT	NS	LTR	ERV1	HERVH-int	HERVH-int_dup941	HERVH-int_dup941:ERV1:LTR	Down
chr2	219040432	219040934	503	-	0	-2.13074	0	1	1	HERVH-int_dup943:ERV1:LTR	ESC_vs_TNT	NS	LTR	ERV1	HERVH-int	HERVH-int_dup943	HERVH-int_dup943:ERV1:LTR	Down
chr3	1283677	1283826	150	-	0	-3.48445	0	1	1	HERVH-int_dup998:ERV1:LTR	ESC_vs_TNT	NS	LTR	ERV1	HERVH-int	HERVH-int_dup998	HERVH-int_dup998:ERV1:LTR	Down
chr3	1283806	1286253	2448	-	0	-0.13959	0	1	1	HERVH-int_dup999:ERV1:LTR	ESC_vs_TNT	NS	LTR	ERV1	HERVH-int	HERVH-int_dup999	HERVH-int_dup999:ERV1:LTR	Down
chr3	110683916	110687774	3859	-	0	-3.09991	0	1	1	HERVI-int_dup22:ERV1:LTR	ESC_vs_TNT	NS	LTR	ERV1	HERVI-int	HERVI-int_dup22	HERVI-int_dup22:ERV1:LTR	Down
chr12	78871074	78878664	7591	+	0	-3.33035	0	1	1	HERVIP10F-int_dup309:ERV1:LTR	ESC_vs_TNT	NS	LTR	ERV1	HERVIP10F-int	HERVIP10F-int_dup309	HERVIP10F-int_dup309:ERV1:LTR	Down
chr4	161587100	161587473	374	+	0	-3.45568	0	1	1	HERVIP10FH-int_dup198:ERV1:LTR	ESC_vs_TNT	NS	LTR	ERV1	HERVIP10FH-int	HERVIP10FH-int_dup198	HERVIP10FH-int_dup198:ERV1:LTR	Down
chr10	101581649	101587716	6068	-	0	-2.1798	0	1	1	HERVK-int_dup158:ERVK:LTR	ESC_vs_TNT	NS	LTR	ERVK	HERVK-int	HERVK-int_dup158	HERVK-int_dup158:ERVK:LTR	Down
chr19	22758700	22761410	2711	+	0	-1.71283	0	1	1	HERVK-int_dup219:ERVK:LTR	ESC_vs_TNT	NS	LTR	ERVK	HERVK-int	HERVK-int_dup219	HERVK-int_dup219:ERVK:LTR	Down
chr3	9890329	9892038	1710	-	0	0.872578	0	1	1	HERVK-int_dup31:ERVK:LTR	ESC_vs_TNT	NS	LTR	ERVK	HERVK-int	HERVK-int_dup31	HERVK-int_dup31:ERVK:LTR	Down
chr3	9892038	9892610	573	-	0	-1.69992	0	1	1	HERVK-int_dup32:ERVK:LTR	ESC_vs_TNT	NS	LTR	ERVK	HERVK-int	HERVK-int_dup32	HERVK-int_dup32:ERVK:LTR	Down
chr3	9892601	9895318	2718	-	0	1.17351	0	1	1	HERVK-int_dup33:ERVK:LTR	ESC_vs_TNT	NS	LTR	ERVK	HERVK-int	HERVK-int_dup33	HERVK-int_dup33:ERVK:LTR	Down
chr4	165920887	165921385	499	+	0	-2.60398	0	1	1	HERVK-int_dup67:ERVK:LTR	ESC_vs_TNT	NS	LTR	ERVK	HERVK-int	HERVK-int_dup67	HERVK-int_dup67:ERVK:LTR	Down
chr5	1581019	1581088	70	-	0	-2.97183	0	1	1	HERVK9-int_dup212:ERVK:LTR	ESC_vs_TNT	NS	LTR	ERVK	HERVK9-int	HERVK9-int_dup212	HERVK9-int_dup212:ERVK:LTR	Down
chr5	1581153	1581222	70	-	0	-2.43556	0	1	1	HERVK9-int_dup214:ERVK:LTR	ESC_vs_TNT	NS	LTR	ERVK	HERVK9-int	HERVK9-int_dup214	HERVK9-int_dup214:ERVK:LTR	Down
chr5	1581220	1581289	70	-	0	-3.14739	0	1	1	HERVK9-int_dup215:ERVK:LTR	ESC_vs_TNT	NS	LTR	ERVK	HERVK9-int	HERVK9-int_dup215	HERVK9-int_dup215:ERVK:LTR	Down
chr6	47280932	47281566	635	-	0	-2.02785	0	1	1	HERVK9-int_dup268:ERVK:LTR	ESC_vs_TNT	NS	LTR	ERVK	HERVK9-int	HERVK9-int_dup268	HERVK9-int_dup268:ERVK:LTR	Down
chr6	47283436	47283999	564	-	0	-2.0621	0	1	1	HERVK9-int_dup271:ERVK:LTR	ESC_vs_TNT	NS	LTR	ERVK	HERVK9-int	HERVK9-int_dup271	HERVK9-int_dup271:ERVK:LTR	Down
chr19	53257567	53258314	748	-	0	-2.66249	0	1	1	HERVK9-int_dup622:ERVK:LTR	ESC_vs_TNT	NS	LTR	ERVK	HERVK9-int	HERVK9-int_dup622	HERVK9-int_dup622:ERVK:LTR	Down
chr9	102836636	102840457	3822	+	0	-2.75433	0	1	1	HERVL-int_dup1263:ERVL:LTR	ESC_vs_TNT	NS	LTR	ERVL	HERVL-int	HERVL-int_dup1263	HERVL-int_dup1263:ERVL:LTR	Down
chr13	64936996	64941620	4625	+	0	-2.66899	0	1	1	HERVL-int_dup1889:ERVL:LTR	ESC_vs_TNT	NS	LTR	ERVL	HERVL-int	HERVL-int_dup1889	HERVL-int_dup1889:ERVL:LTR	Down
chr3	128554319	128554612	294	-	0	-3.49257	0	1	1	HERVL-int_dup448:ERVL:LTR	ESC_vs_TNT	NS	LTR	ERVL	HERVL-int	HERVL-int_dup448	HERVL-int_dup448:ERVL:LTR	Down
chr6	21359162	21361374	2213	-	0	-2.68919	0	1	1	HERVL32-int_dup57:ERVL:LTR	ESC_vs_TNT	NS	LTR	ERVL	HERVL32-int	HERVL32-int_dup57	HERVL32-int_dup57:ERVL:LTR	Down
chr3	99088738	99089429	692	-	0	-0.962178	0	1	1	HSMAR1_dup132:TcMar-Mariner:DNA	ESC_vs_TNT	NS	DNA	TcMar-Mariner	HSMAR1	HSMAR1_dup132	HSMAR1_dup132:TcMar-Mariner:DNA	Down
chr3	99090608	99090985	378	-	0	-2.46726	0	1	1	HSMAR1_dup134:TcMar-Mariner:DNA	ESC_vs_TNT	NS	DNA	TcMar-Mariner	HSMAR1	HSMAR1_dup134	HSMAR1_dup134:TcMar-Mariner:DNA	Down
chr4	37023880	37025161	1282	+	0	-3.30198	0	1	1	HSMAR1_dup160:TcMar-Mariner:DNA	ESC_vs_TNT	NS	DNA	TcMar-Mariner	HSMAR1	HSMAR1_dup160	HSMAR1_dup160:TcMar-Mariner:DNA	Down
chr6	15559048	15560256	1209	+	0	-3.1633	0	1	1	HSMAR1_dup242:TcMar-Mariner:DNA	ESC_vs_TNT	NS	DNA	TcMar-Mariner	HSMAR1	HSMAR1_dup242	HSMAR1_dup242:TcMar-Mariner:DNA	Down
chr10	14430912	14432190	1279	+	0	0.106743	0	1	1	HSMAR1_dup471:TcMar-Mariner:DNA	ESC_vs_TNT	NS	DNA	TcMar-Mariner	HSMAR1	HSMAR1_dup471	HSMAR1_dup471:TcMar-Mariner:DNA	Down
chr2	12692483	12693750	1268	-	0	-3.56024	0	1	1	HSMAR1_dup66:TcMar-Mariner:DNA	ESC_vs_TNT	NS	DNA	TcMar-Mariner	HSMAR1	HSMAR1_dup66	HSMAR1_dup66:TcMar-Mariner:DNA	Down
chr13	25449194	25450430	1237	+	0	-3.30762	0	1	1	HSMAR2_dup1395:TcMar-Mariner:DNA	ESC_vs_TNT	NS	DNA	TcMar-Mariner	HSMAR2	HSMAR2_dup1395	HSMAR2_dup1395:TcMar-Mariner:DNA	Down
chr11	6712188	6714335	2148	+	0	-1.538	0	1	1	HUERS-P1-int_dup353:ERV1:LTR	ESC_vs_TNT	NS	LTR	ERV1	HUERS-P1-int	HUERS-P1-int_dup353	HUERS-P1-int_dup353:ERV1:LTR	Down
chr8	47916963	47917212	250	-	0	-1.52461	0	1	1	HUERS-P3-int_dup238:ERV1:LTR	ESC_vs_TNT	NS	LTR	ERV1	HUERS-P3-int	HUERS-P3-int_dup238	HUERS-P3-int_dup238:ERV1:LTR	Down
chr8	47921000	47921794	795	-	0	-3.29053	0	1	1	HUERS-P3-int_dup242:ERV1:LTR	ESC_vs_TNT	NS	LTR	ERV1	HUERS-P3-int	HUERS-P3-int_dup242	HUERS-P3-int_dup242:ERV1:LTR	Down
chr8	47924049	47925888	1840	-	0	-3.21259	0	1	1	HUERS-P3-int_dup243:ERV1:LTR	ESC_vs_TNT	NS	LTR	ERV1	HUERS-P3-int	HUERS-P3-int_dup243	HUERS-P3-int_dup243:ERV1:LTR	Down
chr3	172393668	172393935	268	+	0	-2.96684	0	1	1	HUERS-P3-int_dup94:ERV1:LTR	ESC_vs_TNT	NS	LTR	ERV1	HUERS-P3-int	HUERS-P3-int_dup94	HUERS-P3-int_dup94:ERV1:LTR	Down
chr1	46791712	46795233	3522	-	0	-2.98355	0	1	1	Harlequin-int:ERV1:LTR	ESC_vs_TNT	NS	LTR	ERV1	Harlequin-int	Harlequin-int	Harlequin-int:ERV1:LTR	Down
chr1	167832811	167834153	1343	+	0	-2.65792	0	1	1	Harlequin-int_dup62:ERV1:LTR	ESC_vs_TNT	NS	LTR	ERV1	Harlequin-int	Harlequin-int_dup62	Harlequin-int_dup62:ERV1:LTR	Down
chr6	114775477	114775800	324	+	0	-3.18793	0	1	1	Helitron3Na_Mam_dup468:Helitron:RC	ESC_vs_TNT	NS	RC	Helitron	Helitron3Na_Mam	Helitron3Na_Mam_dup468	Helitron3Na_Mam_dup468:Helitron:RC	Down
chr1	57961051	57961356	306	-	0	-3.24073	0	1	1	Kanga1c_dup15:TcMar-Tc2:DNA	ESC_vs_TNT	NS	DNA	TcMar-Tc2	Kanga1c	Kanga1c_dup15	Kanga1c_dup15:TcMar-Tc2:DNA	Down
chr4	167187169	167192740	5572	+	0	-3.3767	0	1	1	L1HS_dup486:L1:LINE	ESC_vs_TNT	NS	LINE	L1	L1HS	L1HS_dup486	L1HS_dup486:L1:LINE	Down
chr3	99168726	99169582	857	-	0	-1.41576	0	1	1	L1M1_dup1567:L1:LINE	ESC_vs_TNT	NS	LINE	L1	L1M1	L1M1_dup1567	L1M1_dup1567:L1:LINE	Down
chr3	99176012	99177292	1281	-	0	-1.91627	0	1	1	L1M1_dup1569:L1:LINE	ESC_vs_TNT	NS	LINE	L1	L1M1	L1M1_dup1569	L1M1_dup1569:L1:LINE	Down
chr8	47926951	47927577	627	-	0	-2.86809	0	1	1	L1M1_dup4198:L1:LINE	ESC_vs_TNT	NS	LINE	L1	L1M1	L1M1_dup4198	L1M1_dup4198:L1:LINE	Down
chr12	15465716	15467148	1433	-	0	-3.14981	0	1	1	L1M1_dup7295:L1:LINE	ESC_vs_TNT	NS	LINE	L1	L1M1	L1M1_dup7295	L1M1_dup7295:L1:LINE	Down
chr4	160370059	160370326	268	+	0	-2.31081	0	1	1	L1M2_dup2349:L1:LINE	ESC_vs_TNT	NS	LINE	L1	L1M2	L1M2_dup2349	L1M2_dup2349:L1:LINE	Down
chr5	58232893	58233818	926	-	0	-3.00403	0	1	1	L1M2_dup2633:L1:LINE	ESC_vs_TNT	NS	LINE	L1	L1M2	L1M2_dup2633	L1M2_dup2633:L1:LINE	Down
chr16	2449054	2449311	258	-	0	-1.24395	0	1	1	L1M2_dup7786:L1:LINE	ESC_vs_TNT	NS	LINE	L1	L1M2	L1M2_dup7786	L1M2_dup7786:L1:LINE	Down
chr18	1929437	1930785	1349	+	0	-2.20836	0	1	1	L1M2_dup8153:L1:LINE	ESC_vs_TNT	NS	LINE	L1	L1M2	L1M2_dup8153	L1M2_dup8153:L1:LINE	Down
chr4	160828866	160830412	1547	+	0	-3.11133	0	1	1	L1M2a_dup120:L1:LINE	ESC_vs_TNT	NS	LINE	L1	L1M2a	L1M2a_dup120	L1M2a_dup120:L1:LINE	Down
chr15	33034595	33035290	696	+	0	-2.13434	0	1	1	L1M3_dup5549:L1:LINE	ESC_vs_TNT	NS	LINE	L1	L1M3	L1M3_dup5549	L1M3_dup5549:L1:LINE	Down
chr16	7902707	7902943	237	-	0	-3.52607	0	1	1	L1M3_dup5665:L1:LINE	ESC_vs_TNT	NS	LINE	L1	L1M3	L1M3_dup5665	L1M3_dup5665:L1:LINE	Down
chr2	166123293	166124256	964	+	0	-3.58688	0	1	1	L1M3_dup811:L1:LINE	ESC_vs_TNT	NS	LINE	L1	L1M3	L1M3_dup811	L1M3_dup811:L1:LINE	Down
chr5	33013765	33015674	1910	-	0	-2.99221	0	1	1	L1M3c_dup302:L1:LINE	ESC_vs_TNT	NS	LINE	L1	L1M3c	L1M3c_dup302	L1M3c_dup302:L1:LINE	Down
chr8	47928098	47928533	436	-	0	-2.85652	0	1	1	L1M3c_dup504:L1:LINE	ESC_vs_TNT	NS	LINE	L1	L1M3c	L1M3c_dup504	L1M3c_dup504:L1:LINE	Down
chr15	33031777	33032281	505	+	0	-1.9503	0	1	1	L1M3de_dup402:L1:LINE	ESC_vs_TNT	NS	LINE	L1	L1M3de	L1M3de_dup402	L1M3de_dup402:L1:LINE	Down
chr15	33032270	33032941	672	+	0	-1.5968	0	1	1	L1M3de_dup403:L1:LINE	ESC_vs_TNT	NS	LINE	L1	L1M3de	L1M3de_dup403	L1M3de_dup403:L1:LINE	Down
chr15	33028004	33028948	945	+	0	0.2771	0	1	1	L1M4_dup14143:L1:LINE	ESC_vs_TNT	NS	LINE	L1	L1M4	L1M4_dup14143	L1M4_dup14143:L1:LINE	Down
chr15	33029242	33029845	604	+	0	-1.56134	0	1	1	L1M4_dup14144:L1:LINE	ESC_vs_TNT	NS	LINE	L1	L1M4	L1M4_dup14144	L1M4_dup14144:L1:LINE	Down
chr15	33031174	33031380	207	+	0	-2.63511	0	1	1	L1M4_dup14146:L1:LINE	ESC_vs_TNT	NS	LINE	L1	L1M4	L1M4_dup14146	L1M4_dup14146:L1:LINE	Down
chr1	226300649	226300778	130	-	0	-3.52607	0	1	1	L1M4b_dup366:L1:LINE	ESC_vs_TNT	NS	LINE	L1	L1M4b	L1M4b_dup366	L1M4b_dup366:L1:LINE	Down
chr9	18859542	18859773	232	+	0	-2.83172	0	1	1	L1M5_dup32972:L1:LINE	ESC_vs_TNT	NS	LINE	L1	L1M5	L1M5_dup32972	L1M5_dup32972:L1:LINE	Down
chr15	23821737	23821957	221	+	0	-3.41945	0	1	1	L1M5_dup51911:L1:LINE	ESC_vs_TNT	NS	LINE	L1	L1M5	L1M5_dup51911	L1M5_dup51911:L1:LINE	Down
chr20	25227280	25227382	103	-	0	-3.58215	0	1	1	L1M5_dup61206:L1:LINE	ESC_vs_TNT	NS	LINE	L1	L1M5	L1M5_dup61206	L1M5_dup61206:L1:LINE	Down
chr2	78637173	78637788	616	-	0	-3.51383	0	1	1	L1M5_dup6633:L1:LINE	ESC_vs_TNT	NS	LINE	L1	L1M5	L1M5_dup6633	L1M5_dup6633:L1:LINE	Down
chr2	188498973	188499454	482	-	0	-2.51886	0	1	1	L1M5_dup8759:L1:LINE	ESC_vs_TNT	NS	LINE	L1	L1M5	L1M5_dup8759	L1M5_dup8759:L1:LINE	Down
chr10	66900513	66901467	955	+	0	-2.11409	0	1	1	L1MA10_dup3314:L1:LINE	ESC_vs_TNT	NS	LINE	L1	L1MA10	L1MA10_dup3314	L1MA10_dup3314:L1:LINE	Down
chr1	237645344	237646250	907	-	0	-2.99688	0	1	1	L1MA1_dup246:L1:LINE	ESC_vs_TNT	NS	LINE	L1	L1MA1	L1MA1_dup246	L1MA1_dup246:L1:LINE	Down
chr21	9919924	9920629	706	-	0	-2.65594	0	1	1	L1MA2_dup7361:L1:LINE	ESC_vs_TNT	NS	LINE	L1	L1MA2	L1MA2_dup7361	L1MA2_dup7361:L1:LINE	Down
chr2	54927029	54930800	3772	+	0	-3.58688	0	1	1	L1MA3_dup809:L1:LINE	ESC_vs_TNT	NS	LINE	L1	L1MA3	L1MA3_dup809	L1MA3_dup809:L1:LINE	Down
chr8	48047751	48048397	647	-	0	-2.11123	0	1	1	L1MA4A_dup3029:L1:LINE	ESC_vs_TNT	NS	LINE	L1	L1MA4A	L1MA4A_dup3029	L1MA4A_dup3029:L1:LINE	Down
chrX	71983920	71984619	700	+	0	-3.39984	0	1	1	L1MA4A_dup3687:L1:LINE	ESC_vs_TNT	NS	LINE	L1	L1MA4A	L1MA4A_dup3687	L1MA4A_dup3687:L1:LINE	Down
chr6	95245266	95246197	932	-	0	-3.30828	0	1	1	L1MA4_dup3866:L1:LINE	ESC_vs_TNT	NS	LINE	L1	L1MA4	L1MA4_dup3866	L1MA4_dup3866:L1:LINE	Down
chrX	45301561	45302270	710	-	0	-3.04738	0	1	1	L1MA6_dup3190:L1:LINE	ESC_vs_TNT	NS	LINE	L1	L1MA6	L1MA6_dup3190	L1MA6_dup3190:L1:LINE	Down
chr3	180520240	180520723	484	+	0	-3.3767	0	1	1	L1MA7_dup1615:L1:LINE	ESC_vs_TNT	NS	LINE	L1	L1MA7	L1MA7_dup1615	L1MA7_dup1615:L1:LINE	Down
chr12	101882732	101883218	487	+	0	-2.47531	0	1	1	L1MA7_dup6597:L1:LINE	ESC_vs_TNT	NS	LINE	L1	L1MA7	L1MA7_dup6597	L1MA7_dup6597:L1:LINE	Down
chr12	101883521	101883945	425	+	0	-3.07904	0	1	1	L1MA7_dup6598:L1:LINE	ESC_vs_TNT	NS	LINE	L1	L1MA7	L1MA7_dup6598	L1MA7_dup6598:L1:LINE	Down
chr19	20236977	20237026	50	-	0	-3.42523	0	1	1	L1MA8_dup10419:L1:LINE	ESC_vs_TNT	NS	LINE	L1	L1MA8	L1MA8_dup10419	L1MA8_dup10419:L1:LINE	Down
chr2	77184093	77184547	455	+	0	-2.91276	0	1	1	L1MB1_dup538:L1:LINE	ESC_vs_TNT	NS	LINE	L1	L1MB1	L1MB1_dup538	L1MB1_dup538:L1:LINE	Down
chr1	92425562	92426266	705	+	0	-3.26926	0	1	1	L1MB2_dup246:L1:LINE	ESC_vs_TNT	NS	LINE	L1	L1MB2	L1MB2_dup246	L1MB2_dup246:L1:LINE	Down
chr12	12564290	12565833	1544	-	0	-2.66899	0	1	1	L1MB3_dup11544:L1:LINE	ESC_vs_TNT	NS	LINE	L1	L1MB3	L1MB3_dup11544	L1MB3_dup11544:L1:LINE	Down
chr15	25917390	25917898	509	-	0	-2.45666	0	1	1	L1MB3_dup13382:L1:LINE	ESC_vs_TNT	NS	LINE	L1	L1MB3	L1MB3_dup13382	L1MB3_dup13382:L1:LINE	Down
chr17	16000160	16000370	211	+	0	-2.64975	0	1	1	L1MB3_dup14645:L1:LINE	ESC_vs_TNT	NS	LINE	L1	L1MB3	L1MB3_dup14645	L1MB3_dup14645:L1:LINE	Down
chr1	53373816	53373899	84	+	0	-3.3922	0	1	1	L1MB4_dup161:L1:LINE	ESC_vs_TNT	NS	LINE	L1	L1MB4	L1MB4_dup161	L1MB4_dup161:L1:LINE	Down
chr1	53374632	53374960	329	+	0	-2.8652	0	1	1	L1MB4_dup163:L1:LINE	ESC_vs_TNT	NS	LINE	L1	L1MB4	L1MB4_dup163	L1MB4_dup163:L1:LINE	Down
chr6	140519297	140520182	886	+	0	-2.43131	0	1	1	L1MB5_dup2792:L1:LINE	ESC_vs_TNT	NS	LINE	L1	L1MB5	L1MB5_dup2792	L1MB5_dup2792:L1:LINE	Down
chr17	46750666	46751204	539	+	0	-2.83395	0	1	1	L1MB7_dup20179:L1:LINE	ESC_vs_TNT	NS	LINE	L1	L1MB7	L1MB7_dup20179	L1MB7_dup20179:L1:LINE	Down
chr17	46753254	46753653	400	+	0	-2.35717	0	1	1	L1MB7_dup20183:L1:LINE	ESC_vs_TNT	NS	LINE	L1	L1MB7	L1MB7_dup20183	L1MB7_dup20183:L1:LINE	Down
chr18	54723973	54724696	724	-	0	-2.61586	0	1	1	L1MB7_dup20932:L1:LINE	ESC_vs_TNT	NS	LINE	L1	L1MB7	L1MB7_dup20932	L1MB7_dup20932:L1:LINE	Down
chr19	3663668	3664393	726	+	0	-2.48739	0	1	1	L1MB7_dup21219:L1:LINE	ESC_vs_TNT	NS	LINE	L1	L1MB7	L1MB7_dup21219	L1MB7_dup21219:L1:LINE	Down
chr10	98514101	98514318	218	+	0	-2.0522	0	1	1	L1MB8_dup10562:L1:LINE	ESC_vs_TNT	NS	LINE	L1	L1MB8	L1MB8_dup10562	L1MB8_dup10562:L1:LINE	Down
chr4	49501362	49501865	504	+	0	-3.55791	0	1	1	L1MB8_dup3742:L1:LINE	ESC_vs_TNT	NS	LINE	L1	L1MB8	L1MB8_dup3742	L1MB8_dup3742:L1:LINE	Down
chr1	146933708	146934498	791	-	0	-3.22025	0	1	1	L1MB8_dup570:L1:LINE	ESC_vs_TNT	NS	LINE	L1	L1MB8	L1MB8_dup570	L1MB8_dup570:L1:LINE	Down
chr20	35755937	35756051	115	+	0	-3.20018	0	1	1	L1MC1_dup12694:L1:LINE	ESC_vs_TNT	NS	LINE	L1	L1MC1	L1MC1_dup12694	L1MC1_dup12694:L1:LINE	Down
chr3	11244284	11245050	767	-	0	-0.979047	0	1	1	L1MC1_dup2175:L1:LINE	ESC_vs_TNT	NS	LINE	L1	L1MC1	L1MC1_dup2175	L1MC1_dup2175:L1:LINE	Down
chr11	114171770	114172516	747	+	0	-2.94177	0	1	1	L1MC1_dup9594:L1:LINE	ESC_vs_TNT	NS	LINE	L1	L1MC1	L1MC1_dup9594	L1MC1_dup9594:L1:LINE	Down
chr12	66006884	66007851	968	+	0	-1.18695	0	1	1	L1MC2_dup4606:L1:LINE	ESC_vs_TNT	NS	LINE	L1	L1MC2	L1MC2_dup4606	L1MC2_dup4606:L1:LINE	Down
chr9	125816713	125817474	762	-	0	-2.54484	0	1	1	L1MC3_dup7123:L1:LINE	ESC_vs_TNT	NS	LINE	L1	L1MC3	L1MC3_dup7123	L1MC3_dup7123:L1:LINE	Down
chr9	125818130	125818487	358	-	0	-2.85301	0	1	1	L1MC3_dup7124:L1:LINE	ESC_vs_TNT	NS	LINE	L1	L1MC3	L1MC3_dup7124	L1MC3_dup7124:L1:LINE	Down
chr9	12962338	12962688	351	+	0	-2.00434	0	1	1	L1MC4_dup15005:L1:LINE	ESC_vs_TNT	NS	LINE	L1	L1MC4	L1MC4_dup15005	L1MC4_dup15005:L1:LINE	Down
chr10	101670331	101670712	382	+	0	-3.591	0	1	1	L1MC4_dup18863:L1:LINE	ESC_vs_TNT	NS	LINE	L1	L1MC4	L1MC4_dup18863	L1MC4_dup18863:L1:LINE	Down
chr13	76172278	76172867	590	-	0	-2.40327	0	1	1	L1MC4_dup22202:L1:LINE	ESC_vs_TNT	NS	LINE	L1	L1MC4	L1MC4_dup22202	L1MC4_dup22202:L1:LINE	Down
chr4	3749594	3750236	643	+	0	-3.40383	0	1	1	L1MC4_dup6753:L1:LINE	ESC_vs_TNT	NS	LINE	L1	L1MC4	L1MC4_dup6753	L1MC4_dup6753:L1:LINE	Down
chr4	165984102	165984255	154	+	0	-2.34266	0	1	1	L1MC4_dup8151:L1:LINE	ESC_vs_TNT	NS	LINE	L1	L1MC4	L1MC4_dup8151	L1MC4_dup8151:L1:LINE	Down
chr7	129959926	129960103	178	+	0	-3.39305	0	1	1	L1MC4a_dup12281:L1:LINE	ESC_vs_TNT	NS	LINE	L1	L1MC4a	L1MC4a_dup12281	L1MC4a_dup12281:L1:LINE	Down
chr14	53565858	53566275	418	-	0	-3.40497	0	1	1	L1MC4a_dup21203:L1:LINE	ESC_vs_TNT	NS	LINE	L1	L1MC4a	L1MC4a_dup21203	L1MC4a_dup21203:L1:LINE	Down
chr2	86484607	86484759	153	-	0	-2.22675	0	1	1	L1MC4a_dup2829:L1:LINE	ESC_vs_TNT	NS	LINE	L1	L1MC4a	L1MC4a_dup2829	L1MC4a_dup2829:L1:LINE	Down
chr2	86485045	86485169	125	-	0	-3.01843	0	1	1	L1MC4a_dup2830:L1:LINE	ESC_vs_TNT	NS	LINE	L1	L1MC4a	L1MC4a_dup2830	L1MC4a_dup2830:L1:LINE	Down
chr4	14241778	14242690	913	+	0	-2.85533	0	1	1	L1MC5_dup4820:L1:LINE	ESC_vs_TNT	NS	LINE	L1	L1MC5	L1MC5_dup4820	L1MC5_dup4820:L1:LINE	Down
chr4	57895271	57895640	370	-	0	-3.1163	0	1	1	L1MC5_dup5058:L1:LINE	ESC_vs_TNT	NS	LINE	L1	L1MC5	L1MC5_dup5058	L1MC5_dup5058:L1:LINE	Down
chr5	1114925	1115130	206	-	0	-3.14203	0	1	1	L1MC5_dup5758:L1:LINE	ESC_vs_TNT	NS	LINE	L1	L1MC5	L1MC5_dup5758	L1MC5_dup5758:L1:LINE	Down
chr6	10998524	10999092	569	-	0	-3.4097	0	1	1	L1MC5_dup7048:L1:LINE	ESC_vs_TNT	NS	LINE	L1	L1MC5	L1MC5_dup7048	L1MC5_dup7048:L1:LINE	Down
chr1	53365837	53366011	175	+	0	-1.54738	0	1	1	L1MC_dup189:L1:LINE	ESC_vs_TNT	NS	LINE	L1	L1MC	L1MC_dup189	L1MC_dup189:L1:LINE	Down
chr7	112343669	112345196	1528	+	0	-3.14535	0	1	1	L1MCa_dup3244:L1:LINE	ESC_vs_TNT	NS	LINE	L1	L1MCa	L1MCa_dup3244	L1MCa_dup3244:L1:LINE	Down
chr5	4853939	4854878	940	-	0	-2.95102	0	1	1	L1MD2_dup2945:L1:LINE	ESC_vs_TNT	NS	LINE	L1	L1MD2	L1MD2_dup2945	L1MD2_dup2945:L1:LINE	Down
chr8	16500167	16501649	1483	-	0	-3.37045	0	1	1	L1MD2_dup4835:L1:LINE	ESC_vs_TNT	NS	LINE	L1	L1MD2	L1MD2_dup4835	L1MD2_dup4835:L1:LINE	Down
chrX	71951365	71951693	329	+	0	-1.60003	0	1	1	L1MD3_dup2918:L1:LINE	ESC_vs_TNT	NS	LINE	L1	L1MD3	L1MD3_dup2918	L1MD3_dup2918:L1:LINE	Down
chr8	23137725	23140035	2311	-	0	-2.01458	0	1	1	L1MDa_dup3137:L1:LINE	ESC_vs_TNT	NS	LINE	L1	L1MDa	L1MDa_dup3137	L1MDa_dup3137:L1:LINE	Down
chr8	69959113	69960572	1460	+	0	-0.322365	0	1	1	L1MDa_dup3326:L1:LINE	ESC_vs_TNT	NS	LINE	L1	L1MDa	L1MDa_dup3326	L1MDa_dup3326:L1:LINE	Down
chr8	69960785	69961156	372	+	0	-2.48763	0	1	1	L1MDa_dup3327:L1:LINE	ESC_vs_TNT	NS	LINE	L1	L1MDa	L1MDa_dup3327	L1MDa_dup3327:L1:LINE	Down
chr8	69961553	69961966	414	+	0	-2.56466	0	1	1	L1MDa_dup3328:L1:LINE	ESC_vs_TNT	NS	LINE	L1	L1MDa	L1MDa_dup3328	L1MDa_dup3328:L1:LINE	Down
chrX	115941061	115942392	1332	-	0	-3.06226	0	1	1	L1MDa_dup4367:L1:LINE	ESC_vs_TNT	NS	LINE	L1	L1MDa	L1MDa_dup4367	L1MDa_dup4367:L1:LINE	Down
chr11	95130294	95131502	1209	+	0	-3.6546	0	1	1	L1MDa_dup5073:L1:LINE	ESC_vs_TNT	NS	LINE	L1	L1MDa	L1MDa_dup5073	L1MDa_dup5073:L1:LINE	Down
chr11	95265916	95268158	2243	+	0	-3.48039	0	1	1	L1MDa_dup5074:L1:LINE	ESC_vs_TNT	NS	LINE	L1	L1MDa	L1MDa_dup5074	L1MDa_dup5074:L1:LINE	Down
chr12	4826910	4827799	890	-	0	-3.45164	0	1	1	L1MDa_dup5147:L1:LINE	ESC_vs_TNT	NS	LINE	L1	L1MDa	L1MDa_dup5147	L1MDa_dup5147:L1:LINE	Down
chr10	98508967	98509201	235	+	0	-3.20876	0	1	1	L1ME1_dup20497:L1:LINE	ESC_vs_TNT	NS	LINE	L1	L1ME1	L1ME1_dup20497	L1ME1_dup20497:L1:LINE	Down
chr16	7926506	7927056	551	-	0	-2.35284	0	1	1	L1ME1_dup26904:L1:LINE	ESC_vs_TNT	NS	LINE	L1	L1ME1	L1ME1_dup26904	L1ME1_dup26904:L1:LINE	Down
chr2	64264824	64265672	849	-	0	-3.35402	0	1	1	L1ME1_dup3386:L1:LINE	ESC_vs_TNT	NS	LINE	L1	L1ME1	L1ME1_dup3386	L1ME1_dup3386:L1:LINE	Down
chr3	42483717	42484251	535	-	0	-3.37065	0	1	1	L1ME2_dup2551:L1:LINE	ESC_vs_TNT	NS	LINE	L1	L1ME2	L1ME2_dup2551	L1ME2_dup2551:L1:LINE	Down
chr11	130612150	130612755	606	-	0	-2.2869	0	1	1	L1ME2_dup9020:L1:LINE	ESC_vs_TNT	NS	LINE	L1	L1ME2	L1ME2_dup9020	L1ME2_dup9020:L1:LINE	Down
chr15	68581131	68581444	314	-	0	-2.92279	0	1	1	L1ME3A_dup13036:L1:LINE	ESC_vs_TNT	NS	LINE	L1	L1ME3A	L1ME3A_dup13036	L1ME3A_dup13036:L1:LINE	Down
chr16	24475441	24475826	386	-	0	-3.48445	0	1	1	L1ME3B_dup7098:L1:LINE	ESC_vs_TNT	NS	LINE	L1	L1ME3B	L1ME3B_dup7098	L1ME3B_dup7098:L1:LINE	Down
chr16	24477555	24477883	329	-	0	-2.75696	0	1	1	L1ME3B_dup7100:L1:LINE	ESC_vs_TNT	NS	LINE	L1	L1ME3B	L1ME3B_dup7100	L1ME3B_dup7100:L1:LINE	Down
chr4	160368667	160369118	452	+	0	-2.68578	0	1	1	L1ME3C_dup3467:L1:LINE	ESC_vs_TNT	NS	LINE	L1	L1ME3C	L1ME3C_dup3467	L1ME3C_dup3467:L1:LINE	Down
chr1	68560890	68562863	1974	-	0	-3.20898	0	1	1	L1ME3_dup216:L1:LINE	ESC_vs_TNT	NS	LINE	L1	L1ME3	L1ME3_dup216	L1ME3_dup216:L1:LINE	Down
chr4	146759663	146759886	224	+	0	-2.37201	0	1	1	L1ME4a_dup12283:L1:LINE	ESC_vs_TNT	NS	LINE	L1	L1ME4a	L1ME4a_dup12283	L1ME4a_dup12283:L1:LINE	Down
chr15	68588388	68588972	585	-	0	-2.59301	0	1	1	L1ME4a_dup35856:L1:LINE	ESC_vs_TNT	NS	LINE	L1	L1ME4a	L1ME4a_dup35856	L1ME4a_dup35856:L1:LINE	Down
chr22	32914380	32914695	316	+	0	-3.30609	0	1	1	L1ME4a_dup42652:L1:LINE	ESC_vs_TNT	NS	LINE	L1	L1ME4a	L1ME4a_dup42652	L1ME4a_dup42652:L1:LINE	Down
chr2	64267906	64268133	228	-	0	-3.36188	0	1	1	L1ME4a_dup4453:L1:LINE	ESC_vs_TNT	NS	LINE	L1	L1ME4a	L1ME4a_dup4453	L1ME4a_dup4453:L1:LINE	Down
chr3	39300767	39301049	283	+	0	-2.78228	0	1	1	L1ME4a_dup8095:L1:LINE	ESC_vs_TNT	NS	LINE	L1	L1ME4a	L1ME4a_dup8095	L1ME4a_dup8095:L1:LINE	Down
chr4	167371953	167372282	330	+	0	-1.94112	0	1	1	L1MEb_dup497:L1:LINE	ESC_vs_TNT	NS	LINE	L1	L1MEb	L1MEb_dup497	L1MEb_dup497:L1:LINE	Down
chr4	167372963	167373310	348	+	0	-3.11802	0	1	1	L1MEb_dup498:L1:LINE	ESC_vs_TNT	NS	LINE	L1	L1MEb	L1MEb_dup498	L1MEb_dup498:L1:LINE	Down
chr11	130609808	130610694	887	-	0	-2.60315	0	1	1	L1MEc_dup13569:L1:LINE	ESC_vs_TNT	NS	LINE	L1	L1MEc	L1MEc_dup13569	L1MEc_dup13569:L1:LINE	Down
chr11	130610694	130611704	1011	-	0	-1.30687	0	1	1	L1MEc_dup13570:L1:LINE	ESC_vs_TNT	NS	LINE	L1	L1MEc	L1MEc_dup13570	L1MEc_dup13570:L1:LINE	Down
chr6	123167118	123167552	435	-	0	-3.0574	0	1	1	L1MEc_dup7482:L1:LINE	ESC_vs_TNT	NS	LINE	L1	L1MEc	L1MEc_dup7482	L1MEc_dup7482:L1:LINE	Down
chr6	123167939	123168526	588	-	0	-3.39186	0	1	1	L1MEc_dup7483:L1:LINE	ESC_vs_TNT	NS	LINE	L1	L1MEc	L1MEc_dup7483	L1MEc_dup7483:L1:LINE	Down
chr5	112291533	112291810	278	+	0	-3.35795	0	1	1	L1MEd_dup3588:L1:LINE	ESC_vs_TNT	NS	LINE	L1	L1MEd	L1MEd_dup3588	L1MEd_dup3588:L1:LINE	Down
chr8	72610844	72611256	413	+	0	-3.3846	0	1	1	L1MEe_dup6009:L1:LINE	ESC_vs_TNT	NS	LINE	L1	L1MEe	L1MEe_dup6009	L1MEe_dup6009:L1:LINE	Down
chr18	71004772	71004993	222	+	0	-3.08956	0	1	1	L1MEg_dup16820:L1:LINE	ESC_vs_TNT	NS	LINE	L1	L1MEg	L1MEg_dup16820	L1MEg_dup16820:L1:LINE	Down
chr2	188502940	188503541	602	-	0	-2.60177	0	1	1	L1MEg_dup2758:L1:LINE	ESC_vs_TNT	NS	LINE	L1	L1MEg	L1MEg_dup2758	L1MEg_dup2758:L1:LINE	Down
chr2	140201153	140201924	772	+	0	-3.6183	0	1	1	L1P1_dup344:L1:LINE	ESC_vs_TNT	NS	LINE	L1	L1P1	L1P1_dup344	L1P1_dup344:L1:LINE	Down
chr4	49622935	49628634	5700	+	0	-3.29171	0	1	1	L1P1_dup714:L1:LINE	ESC_vs_TNT	NS	LINE	L1	L1P1	L1P1_dup714	L1P1_dup714:L1:LINE	Down
chr11	79297134	79302173	5040	+	0	-3.58275	0	1	1	L1P2_dup1131:L1:LINE	ESC_vs_TNT	NS	LINE	L1	L1P2	L1P2_dup1131	L1P2_dup1131:L1:LINE	Down
chr20	25241142	25245875	4734	+	0	-2.81547	0	1	1	L1P2_dup1502:L1:LINE	ESC_vs_TNT	NS	LINE	L1	L1P2	L1P2_dup1502	L1P2_dup1502:L1:LINE	Down
chr5	20814447	20818503	4057	+	0	-2.26765	0	1	1	L1P3_dup1010:L1:LINE	ESC_vs_TNT	NS	LINE	L1	L1P3	L1P3_dup1010	L1P3_dup1010:L1:LINE	Down
chr15	33018355	33020481	2127	+	0	-2.85136	0	1	1	L1P3_dup2928:L1:LINE	ESC_vs_TNT	NS	LINE	L1	L1P3	L1P3_dup2928	L1P3_dup2928:L1:LINE	Down
chr1	91596517	91598530	2014	+	0	-2.75126	0	1	1	L1P3_dup40:L1:LINE	ESC_vs_TNT	NS	LINE	L1	L1P3	L1P3_dup40	L1P3_dup40:L1:LINE	Down
chr8	48081580	48083178	1599	-	0	-2.5875	0	1	1	L1P4_dup1688:L1:LINE	ESC_vs_TNT	NS	LINE	L1	L1P4	L1P4_dup1688	L1P4_dup1688:L1:LINE	Down
chr4	165938727	165939211	485	-	0	-3.06843	0	1	1	L1PA10_dup1936:L1:LINE	ESC_vs_TNT	NS	LINE	L1	L1PA10	L1PA10_dup1936	L1PA10_dup1936:L1:LINE	Down
chr7	145559054	145560917	1864	+	0	-2.80735	0	1	1	L1PA10_dup3146:L1:LINE	ESC_vs_TNT	NS	LINE	L1	L1PA10	L1PA10_dup3146	L1PA10_dup3146:L1:LINE	Down
chr15	56404611	56405876	1266	+	0	-0.00349474	0	1	1	L1PA10_dup6087:L1:LINE	ESC_vs_TNT	NS	LINE	L1	L1PA10	L1PA10_dup6087	L1PA10_dup6087:L1:LINE	Down
chr19	6584940	6585038	99	-	0	-2.90161	0	1	1	L1PA10_dup6646:L1:LINE	ESC_vs_TNT	NS	LINE	L1	L1PA10	L1PA10_dup6646	L1PA10_dup6646:L1:LINE	Down
chr7	53831929	53832732	804	-	0	-2.55873	0	1	1	L1PA11_dup1814:L1:LINE	ESC_vs_TNT	NS	LINE	L1	L1PA11	L1PA11_dup1814	L1PA11_dup1814:L1:LINE	Down
chr13	57890549	57892172	1624	+	0	-3.09157	0	1	1	L1PA11_dup3424:L1:LINE	ESC_vs_TNT	NS	LINE	L1	L1PA11	L1PA11_dup3424	L1PA11_dup3424:L1:LINE	Down
chr3	84923245	84924354	1110	-	0	-2.83421	0	1	1	L1PA11_dup729:L1:LINE	ESC_vs_TNT	NS	LINE	L1	L1PA11	L1PA11_dup729	L1PA11_dup729:L1:LINE	Down
chr19	46664695	46667789	3095	-	0	-3.15545	0	1	1	L1PA12_dup1686:L1:LINE	ESC_vs_TNT	NS	LINE	L1	L1PA12	L1PA12_dup1686	L1PA12_dup1686:L1:LINE	Down
chr8	48000187	48000863	677	-	0	0.420582	0	1	1	L1PA12_dup859:L1:LINE	ESC_vs_TNT	NS	LINE	L1	L1PA12	L1PA12_dup859	L1PA12_dup859:L1:LINE	Down
chr3	39283876	39284353	478	+	0	-3.21157	0	1	1	L1PA13_dup1277:L1:LINE	ESC_vs_TNT	NS	LINE	L1	L1PA13	L1PA13_dup1277	L1PA13_dup1277:L1:LINE	Down
chr8	47995826	47999262	3437	-	0	-2.71646	0	1	1	L1PA13_dup4224:L1:LINE	ESC_vs_TNT	NS	LINE	L1	L1PA13	L1PA13_dup4224	L1PA13_dup4224:L1:LINE	Down
chr2	78683553	78684527	975	-	0	-3.28472	0	1	1	L1PA13_dup731:L1:LINE	ESC_vs_TNT	NS	LINE	L1	L1PA13	L1PA13_dup731	L1PA13_dup731:L1:LINE	Down
chr21	23409541	23411362	1822	-	0	-3.6546	0	1	1	L1PA13_dup8778:L1:LINE	ESC_vs_TNT	NS	LINE	L1	L1PA13	L1PA13_dup8778	L1PA13_dup8778:L1:LINE	Down
chr12	46903936	46911144	7209	-	0	-2.51211	0	1	1	L1PA14_dup2470:L1:LINE	ESC_vs_TNT	NS	LINE	L1	L1PA14	L1PA14_dup2470	L1PA14_dup2470:L1:LINE	Down
chr13	32577542	32578177	636	+	0	-1.73102	0	1	1	L1PA14_dup2540:L1:LINE	ESC_vs_TNT	NS	LINE	L1	L1PA14	L1PA14_dup2540	L1PA14_dup2540:L1:LINE	Down
chr1	46207706	46208058	353	+	0	-3.14026	0	1	1	L1PA15_dup42:L1:LINE	ESC_vs_TNT	NS	LINE	L1	L1PA15	L1PA15_dup42	L1PA15_dup42:L1:LINE	Down
chrX	45302266	45302760	495	-	0	-3.36031	0	1	1	L1PA15_dup4740:L1:LINE	ESC_vs_TNT	NS	LINE	L1	L1PA15	L1PA15_dup4740	L1PA15_dup4740:L1:LINE	Down
chr12	70486648	70487237	590	+	0	-3.3538	0	1	1	L1PA15_dup6539:L1:LINE	ESC_vs_TNT	NS	LINE	L1	L1PA15	L1PA15_dup6539	L1PA15_dup6539:L1:LINE	Down
chr2	53644775	53649564	4790	-	0	-1.63952	0	1	1	L1PA15_dup660:L1:LINE	ESC_vs_TNT	NS	LINE	L1	L1PA15	L1PA15_dup660	L1PA15_dup660:L1:LINE	Down
chr2	53649638	53651068	1431	-	0	-3.3122	0	1	1	L1PA15_dup661:L1:LINE	ESC_vs_TNT	NS	LINE	L1	L1PA15	L1PA15_dup661	L1PA15_dup661:L1:LINE	Down
chr13	48269221	48269873	653	-	0	-3.37274	0	1	1	L1PA16_dup11316:L1:LINE	ESC_vs_TNT	NS	LINE	L1	L1PA16	L1PA16_dup11316	L1PA16_dup11316:L1:LINE	Down
chr6	140516560	140518220	1661	+	0	-2.05794	0	1	1	L1PA16_dup5784:L1:LINE	ESC_vs_TNT	NS	LINE	L1	L1PA16	L1PA16_dup5784	L1PA16_dup5784:L1:LINE	Down
chr7	82180866	82182914	2049	-	0	-3.04935	0	1	1	L1PA16_dup5883:L1:LINE	ESC_vs_TNT	NS	LINE	L1	L1PA16	L1PA16_dup5883	L1PA16_dup5883:L1:LINE	Down
chr9	119605956	119606206	251	+	0	-3.35008	0	1	1	L1PA16_dup7900:L1:LINE	ESC_vs_TNT	NS	LINE	L1	L1PA16	L1PA16_dup7900	L1PA16_dup7900:L1:LINE	Down
chr19	22353614	22354838	1225	-	0	-3.22044	0	1	1	L1PA17_dup4546:L1:LINE	ESC_vs_TNT	NS	LINE	L1	L1PA17	L1PA17_dup4546	L1PA17_dup4546:L1:LINE	Down
chr8	115189456	115191005	1550	-	0	-1.15439	0	1	1	L1PA2_dup2577:L1:LINE	ESC_vs_TNT	NS	LINE	L1	L1PA2	L1PA2_dup2577	L1PA2_dup2577:L1:LINE	Down
chr2	76819293	76819862	570	+	0	-1.94038	0	1	1	L1PA3_dup1006:L1:LINE	ESC_vs_TNT	NS	LINE	L1	L1PA3	L1PA3_dup1006	L1PA3_dup1006:L1:LINE	Down
chr21	17986965	17987798	834	+	0	-3.58275	0	1	1	L1PA3_dup10455:L1:LINE	ESC_vs_TNT	NS	LINE	L1	L1PA3	L1PA3_dup10455	L1PA3_dup10455:L1:LINE	Down
chr3	174546914	174550255	3342	-	0	-2.89301	0	1	1	L1PA3_dup2258:L1:LINE	ESC_vs_TNT	NS	LINE	L1	L1PA3	L1PA3_dup2258	L1PA3_dup2258:L1:LINE	Down
chr4	49171851	49177981	6131	-	0	-2.81427	0	1	1	L1PA3_dup2514:L1:LINE	ESC_vs_TNT	NS	LINE	L1	L1PA3	L1PA3_dup2514	L1PA3_dup2514:L1:LINE	Down
chr4	75111199	75115930	4732	-	0	-1.74013	0	1	1	L1PA3_dup2640:L1:LINE	ESC_vs_TNT	NS	LINE	L1	L1PA3	L1PA3_dup2640	L1PA3_dup2640:L1:LINE	Down
chr4	130775061	130781085	6025	+	0	-3.54867	0	1	1	L1PA3_dup2910:L1:LINE	ESC_vs_TNT	NS	LINE	L1	L1PA3	L1PA3_dup2910	L1PA3_dup2910:L1:LINE	Down
chr4	167158169	167159765	1597	+	0	-3.45972	0	1	1	L1PA3_dup3052:L1:LINE	ESC_vs_TNT	NS	LINE	L1	L1PA3	L1PA3_dup3052	L1PA3_dup3052:L1:LINE	Down
chr5	92229153	92229820	668	+	0	-3.53014	0	1	1	L1PA3_dup3548:L1:LINE	ESC_vs_TNT	NS	LINE	L1	L1PA3	L1PA3_dup3548	L1PA3_dup3548:L1:LINE	Down
chr6	103200765	103206782	6018	-	0	-3.33825	0	1	1	L1PA3_dup4393:L1:LINE	ESC_vs_TNT	NS	LINE	L1	L1PA3	L1PA3_dup4393	L1PA3_dup4393:L1:LINE	Down
chr2	78719533	78721059	1527	-	0	-3.16584	0	1	1	L1PA4_dup1129:L1:LINE	ESC_vs_TNT	NS	LINE	L1	L1PA4	L1PA4_dup1129	L1PA4_dup1129:L1:LINE	Down
chr2	225675204	225677762	2559	-	0	-2.87243	0	1	1	L1PA4_dup1700:L1:LINE	ESC_vs_TNT	NS	LINE	L1	L1PA4	L1PA4_dup1700	L1PA4_dup1700:L1:LINE	Down
chr5	104520357	104522478	2122	-	0	-3.4476	0	1	1	L1PA4_dup4042:L1:LINE	ESC_vs_TNT	NS	LINE	L1	L1PA4	L1PA4_dup4042	L1PA4_dup4042:L1:LINE	Down
chr12	12562155	12564288	2134	-	0	-3.02788	0	1	1	L1PA4_dup9308:L1:LINE	ESC_vs_TNT	NS	LINE	L1	L1PA4	L1PA4_dup9308	L1PA4_dup9308:L1:LINE	Down
chr19	22559915	22560594	680	-	0	-2.64248	0	1	1	L1PA5_dup10778:L1:LINE	ESC_vs_TNT	NS	LINE	L1	L1PA5	L1PA5_dup10778	L1PA5_dup10778:L1:LINE	Down
[truncated: 58,544 more rows]

## Sheet: ED_Fig_8h
logFC	logCPM	LR	PValue	FDR	gene_id	contrast	dists	TE	Significant
-6.62409	2.1784	100.908	9.63765e-24	2.1598e-20	ENSG00000149531	ESC_vs_N2P	27870	SVA_D_dup1311:SVA_D:Other	firebrick
-6.90446	2.1784	108.353	2.24911e-25	1.80009e-22	ENSG00000149531	ESC_vs_Primed	27870	SVA_D_dup1311:SVA_D:Other	firebrick
-5.40626	2.1784	70.3224	5.03635e-17	8.68189e-14	ENSG00000149531	ESC_vs_TNT	27870	SVA_D_dup1311:SVA_D:Other	firebrick
-6.62409	2.1784	100.908	9.63765e-24	2.1598e-20	ENSG00000149531	ESC_vs_N2P	27012	SVA_D_dup1310:SVA_D:Other	firebrick
-6.90446	2.1784	108.353	2.24911e-25	1.80009e-22	ENSG00000149531	ESC_vs_Primed	27012	SVA_D_dup1310:SVA_D:Other	firebrick
-5.40626	2.1784	70.3224	5.03635e-17	8.68189e-14	ENSG00000149531	ESC_vs_TNT	27012	SVA_D_dup1310:SVA_D:Other	firebrick
0.277888	6.37086	0.566942	0.451477	0.915869	ENSG00000196730	ESC_vs_N2P	-81382	HERVH-int_dup3468:ERV1:LTR	lightgrey
0.545683	-2.08041	0.117978	0.731237	0.979874	ENSG00000228373	ESC_vs_N2P	-7788	HERVH-int_dup3468:ERV1:LTR	lightgrey
-5.46648	-2.08041	25.9682	3.47094e-07	2.8285e-05	ENSG00000228373	ESC_vs_Primed	-7788	HERVH-int_dup3468:ERV1:LTR	firebrick
-0.363049	6.37086	0.967927	0.325198	0.707012	ENSG00000196730	ESC_vs_Primed	-81382	HERVH-int_dup3468:ERV1:LTR	lightgrey
-0.839411	6.37086	5.11931	0.0236611	0.792593	ENSG00000196730	ESC_vs_TNT	-81382	HERVH-int_dup3468:ERV1:LTR	lightgrey
0.138961	-2.08041	0.0102438	0.919382	1	ENSG00000228373	ESC_vs_TNT	-7788	HERVH-int_dup3468:ERV1:LTR	lightgrey
0.587784	2.23523	0.893266	0.344594	0.872416	ENSG00000249853	ESC_vs_N2P	-80222	HERVH-int_dup2579:ERV1:LTR	lightgrey
-0.593786	2.23523	0.935432	0.333455	0.713401	ENSG00000249853	ESC_vs_Primed	-80222	HERVH-int_dup2579:ERV1:LTR	lightgrey
-1.17441	2.23523	3.61121	0.0573912	1	ENSG00000249853	ESC_vs_TNT	-80222	HERVH-int_dup2579:ERV1:LTR	lightgrey
0.658249	0.277347	1.39187	0.238089	0.831355	ENSG00000138400	ESC_vs_N2P	-41292	LTR7_dup354:ERV1:LTR	lightgrey
1.23429	0.277347	4.75056	0.0292887	0.216367	ENSG00000138400	ESC_vs_Primed	-41292	LTR7_dup354:ERV1:LTR	lightgrey
-0.175826	0.277347	0.104124	0.746935	1	ENSG00000138400	ESC_vs_TNT	-41292	LTR7_dup354:ERV1:LTR	lightgrey
0.0320329	6.62125	0.0128554	0.909728	1	ENSG00000048828	ESC_vs_N2P	-99417	HERVH-int_dup3481:ERV1:LTR	lightgrey
-0.144107	6.62125	0.260585	0.609719	0.881969	ENSG00000048828	ESC_vs_Primed	-99417	HERVH-int_dup3481:ERV1:LTR	lightgrey
-0.591875	6.62125	4.37507	0.0364684	0.960851	ENSG00000048828	ESC_vs_TNT	-99417	HERVH-int_dup3481:ERV1:LTR	lightgrey
0.903056	-0.695341	0.691433	0.405678	0.896029	ENSG00000237136	ESC_vs_N2P	19072	HERVH-int_dup1874:ERV1:LTR	lightgrey
0.172329	2.30149	0.195659	0.658248	0.969164	ENSG00000151611	ESC_vs_N2P	81013	HERVH-int_dup1874:ERV1:LTR	lightgrey
-2.06214	-0.695341	4.25772	0.0390723	0.256553	ENSG00000237136	ESC_vs_Primed	19072	HERVH-int_dup1874:ERV1:LTR	lightgrey
-0.362304	2.30149	0.877998	0.34875	0.72601	ENSG00000151611	ESC_vs_Primed	81013	HERVH-int_dup1874:ERV1:LTR	lightgrey
1.09104	-0.695341	1.03725	0.308461	1	ENSG00000237136	ESC_vs_TNT	19072	HERVH-int_dup1874:ERV1:LTR	lightgrey
-0.139788	2.30149	0.131059	0.717337	1	ENSG00000151611	ESC_vs_TNT	81013	HERVH-int_dup1874:ERV1:LTR	lightgrey
-0.535671	5.21128	0.151731	0.696887	0.974779	ENSG00000254339	ESC_vs_N2P	22490	L1PA15_dup4103:L1:LINE	lightgrey
-7.21222	5.21128	16.3308	5.31923e-05	0.00200007	ENSG00000254339	ESC_vs_Primed	22490	L1PA15_dup4103:L1:LINE	firebrick
-1.30522	5.21128	0.8821	0.347627	1	ENSG00000254339	ESC_vs_TNT	22490	L1PA15_dup4103:L1:LINE	lightgrey
2.10698	3.27816	20.7364	5.27033e-06	0.00119301	ENSG00000260362	ESC_vs_N2P	5283	HERVH-int_dup5294:ERV1:LTR	firebrick
0.501529	-1.49966	0.52631	0.468162	0.92225	ENSG00000260432	ESC_vs_N2P	86478	HERVH-int_dup5294:ERV1:LTR	lightgrey
-4.0037	3.27816	73.8191	8.56148e-18	4.17093e-15	ENSG00000260362	ESC_vs_Primed	5283	HERVH-int_dup5294:ERV1:LTR	firebrick
3.81536	-1.49966	19.5361	9.87156e-06	0.000487832	ENSG00000260432	ESC_vs_Primed	86478	HERVH-int_dup5294:ERV1:LTR	firebrick
0.508201	-1.49966	0.556447	0.455696	1	ENSG00000260432	ESC_vs_TNT	86478	HERVH-int_dup5294:ERV1:LTR	lightgrey
0.229694	3.27816	0.293627	0.587905	1	ENSG00000260362	ESC_vs_TNT	5283	HERVH-int_dup5294:ERV1:LTR	lightgrey
-4.22748	-2.71431	5.35894	0.0206162	0.439173	ENSG00000238150	ESC_vs_N2P	60704	HERVH-int_dup5688:ERV1:LTR	lightgrey
-0.578635	7.18705	3.15175	0.0758455	0.661954	ENSG00000179820	ESC_vs_N2P	-29920	HERVH-int_dup5688:ERV1:LTR	lightgrey
-0.566094	3.23598	2.35595	0.124806	0.735973	ENSG00000126583	ESC_vs_N2P	-42887	HERVH-int_dup5688:ERV1:LTR	lightgrey
-0.441316	6.1155	1.90434	0.167593	0.782618	ENSG00000105605	ESC_vs_N2P	-73032	HERVH-int_dup5688:ERV1:LTR	lightgrey
0.436976	1.04526	0.180027	0.67135	0.971391	ENSG00000269842	ESC_vs_N2P	74342	HERVH-int_dup5688:ERV1:LTR	lightgrey
-0.327065	-0.914426	0.0845817	0.771182	0.985406	ENSG00000269564	ESC_vs_N2P	47521	HERVH-int_dup5688:ERV1:LTR	lightgrey
-4.54077	-2.71431	6.63301	0.0100106	0.111168	ENSG00000238150	ESC_vs_Primed	60704	HERVH-int_dup5688:ERV1:LTR	lightgrey
-0.944678	3.23598	6.51997	0.010667	0.115482	ENSG00000126583	ESC_vs_Primed	-42887	HERVH-int_dup5688:ERV1:LTR	lightgrey
-0.620432	7.18705	3.62138	0.0570415	0.317833	ENSG00000179820	ESC_vs_Primed	-29920	HERVH-int_dup5688:ERV1:LTR	lightgrey
-0.473971	6.1155	2.19611	0.13836	0.492425	ENSG00000105605	ESC_vs_Primed	-73032	HERVH-int_dup5688:ERV1:LTR	lightgrey
0.858662	-0.914426	0.477984	0.489337	0.822289	ENSG00000269564	ESC_vs_Primed	47521	HERVH-int_dup5688:ERV1:LTR	lightgrey
-0.34503	1.04526	0.126969	0.721595	0.932258	ENSG00000269842	ESC_vs_Primed	74342	HERVH-int_dup5688:ERV1:LTR	lightgrey
-2.84979	-2.71431	2.2931	0.129951	1	ENSG00000238150	ESC_vs_TNT	60704	HERVH-int_dup5688:ERV1:LTR	lightgrey
1.84555	-0.914426	1.85227	0.17352	1	ENSG00000269564	ESC_vs_TNT	47521	HERVH-int_dup5688:ERV1:LTR	lightgrey
-0.379542	7.18705	1.36162	0.243258	1	ENSG00000179820	ESC_vs_TNT	-29920	HERVH-int_dup5688:ERV1:LTR	lightgrey
-0.537709	1.04526	0.307715	0.579086	1	ENSG00000269842	ESC_vs_TNT	74342	HERVH-int_dup5688:ERV1:LTR	lightgrey
0.108289	3.23598	0.0865511	0.768608	1	ENSG00000126583	ESC_vs_TNT	-42887	HERVH-int_dup5688:ERV1:LTR	lightgrey
-0.0330356	6.1155	0.0107138	0.91756	1	ENSG00000105605	ESC_vs_TNT	-73032	HERVH-int_dup5688:ERV1:LTR	lightgrey
-0.564062	5.30759	3.27014	0.0705514	0.649624	ENSG00000130748	ESC_vs_N2P	-1237	LTR7B_dup782:ERV1:LTR	lightgrey
0.367775	5.41894	0.843825	0.358305	0.877642	ENSG00000130749	ESC_vs_N2P	63884	LTR7B_dup782:ERV1:LTR	lightgrey
-0.502589	5.30759	2.60155	0.10676	0.436943	ENSG00000130748	ESC_vs_Primed	-1237	LTR7B_dup782:ERV1:LTR	lightgrey
0.390017	5.41894	0.949733	0.329787	0.710082	ENSG00000130749	ESC_vs_Primed	63884	LTR7B_dup782:ERV1:LTR	lightgrey
-0.554888	5.41894	1.92118	0.165727	1	ENSG00000130749	ESC_vs_TNT	63884	LTR7B_dup782:ERV1:LTR	lightgrey
-0.0745042	5.30759	0.0573767	0.810691	1	ENSG00000130748	ESC_vs_TNT	-1237	LTR7B_dup782:ERV1:LTR	lightgrey
2.10698	3.27816	20.7364	5.27033e-06	0.00119301	ENSG00000260362	ESC_vs_N2P	9325	MIR_dup145868:MIR:SINE	firebrick
0.501529	-1.49966	0.52631	0.468162	0.92225	ENSG00000260432	ESC_vs_N2P	90520	MIR_dup145868:MIR:SINE	lightgrey
-4.0037	3.27816	73.8191	8.56148e-18	4.17093e-15	ENSG00000260362	ESC_vs_Primed	9325	MIR_dup145868:MIR:SINE	firebrick
3.81536	-1.49966	19.5361	9.87156e-06	0.000487832	ENSG00000260432	ESC_vs_Primed	90520	MIR_dup145868:MIR:SINE	firebrick
0.508201	-1.49966	0.556447	0.455696	1	ENSG00000260432	ESC_vs_TNT	90520	MIR_dup145868:MIR:SINE	lightgrey
0.229694	3.27816	0.293627	0.587905	1	ENSG00000260362	ESC_vs_TNT	9325	MIR_dup145868:MIR:SINE	lightgrey
2.10698	3.27816	20.7364	5.27033e-06	0.00119301	ENSG00000260362	ESC_vs_N2P	6314	LTR7_dup2116:ERV1:LTR	firebrick
0.501529	-1.49966	0.52631	0.468162	0.92225	ENSG00000260432	ESC_vs_N2P	87509	LTR7_dup2116:ERV1:LTR	lightgrey
-4.0037	3.27816	73.8191	8.56148e-18	4.17093e-15	ENSG00000260362	ESC_vs_Primed	6314	LTR7_dup2116:ERV1:LTR	firebrick
3.81536	-1.49966	19.5361	9.87156e-06	0.000487832	ENSG00000260432	ESC_vs_Primed	87509	LTR7_dup2116:ERV1:LTR	firebrick
0.508201	-1.49966	0.556447	0.455696	1	ENSG00000260432	ESC_vs_TNT	87509	LTR7_dup2116:ERV1:LTR	lightgrey
0.229694	3.27816	0.293627	0.587905	1	ENSG00000260362	ESC_vs_TNT	6314	LTR7_dup2116:ERV1:LTR	lightgrey
0.587784	2.23523	0.893266	0.344594	0.872416	ENSG00000249853	ESC_vs_N2P	-80463	HERVH-int_dup2580:ERV1:LTR	lightgrey
-0.593786	2.23523	0.935432	0.333455	0.713401	ENSG00000249853	ESC_vs_Primed	-80463	HERVH-int_dup2580:ERV1:LTR	lightgrey
-1.17441	2.23523	3.61121	0.0573912	1	ENSG00000249853	ESC_vs_TNT	-80463	HERVH-int_dup2580:ERV1:LTR	lightgrey
0.658249	0.277347	1.39187	0.238089	0.831355	ENSG00000138400	ESC_vs_N2P	-43628	HERVH-int_dup897:ERV1:LTR	lightgrey
1.23429	0.277347	4.75056	0.0292887	0.216367	ENSG00000138400	ESC_vs_Primed	-43628	HERVH-int_dup897:ERV1:LTR	lightgrey
-0.175826	0.277347	0.104124	0.746935	1	ENSG00000138400	ESC_vs_TNT	-43628	HERVH-int_dup897:ERV1:LTR	lightgrey
-4.22748	-2.71431	5.35894	0.0206162	0.439173	ENSG00000238150	ESC_vs_N2P	59402	HERVH-int_dup5685:ERV1:LTR	lightgrey
-0.578635	7.18705	3.15175	0.0758455	0.661954	ENSG00000179820	ESC_vs_N2P	-31222	HERVH-int_dup5685:ERV1:LTR	lightgrey
-0.566094	3.23598	2.35595	0.124806	0.735973	ENSG00000126583	ESC_vs_N2P	-44189	HERVH-int_dup5685:ERV1:LTR	lightgrey
-0.441316	6.1155	1.90434	0.167593	0.782618	ENSG00000105605	ESC_vs_N2P	-74334	HERVH-int_dup5685:ERV1:LTR	lightgrey
0.436976	1.04526	0.180027	0.67135	0.971391	ENSG00000269842	ESC_vs_N2P	73040	HERVH-int_dup5685:ERV1:LTR	lightgrey
-0.327065	-0.914426	0.0845817	0.771182	0.985406	ENSG00000269564	ESC_vs_N2P	46219	HERVH-int_dup5685:ERV1:LTR	lightgrey
-4.54077	-2.71431	6.63301	0.0100106	0.111168	ENSG00000238150	ESC_vs_Primed	59402	HERVH-int_dup5685:ERV1:LTR	lightgrey
-0.944678	3.23598	6.51997	0.010667	0.115482	ENSG00000126583	ESC_vs_Primed	-44189	HERVH-int_dup5685:ERV1:LTR	lightgrey
-0.620432	7.18705	3.62138	0.0570415	0.317833	ENSG00000179820	ESC_vs_Primed	-31222	HERVH-int_dup5685:ERV1:LTR	lightgrey
-0.473971	6.1155	2.19611	0.13836	0.492425	ENSG00000105605	ESC_vs_Primed	-74334	HERVH-int_dup5685:ERV1:LTR	lightgrey
0.858662	-0.914426	0.477984	0.489337	0.822289	ENSG00000269564	ESC_vs_Primed	46219	HERVH-int_dup5685:ERV1:LTR	lightgrey
-0.34503	1.04526	0.126969	0.721595	0.932258	ENSG00000269842	ESC_vs_Primed	73040	HERVH-int_dup5685:ERV1:LTR	lightgrey
-2.84979	-2.71431	2.2931	0.129951	1	ENSG00000238150	ESC_vs_TNT	59402	HERVH-int_dup5685:ERV1:LTR	lightgrey
1.84555	-0.914426	1.85227	0.17352	1	ENSG00000269564	ESC_vs_TNT	46219	HERVH-int_dup5685:ERV1:LTR	lightgrey
-0.379542	7.18705	1.36162	0.243258	1	ENSG00000179820	ESC_vs_TNT	-31222	HERVH-int_dup5685:ERV1:LTR	lightgrey
-0.537709	1.04526	0.307715	0.579086	1	ENSG00000269842	ESC_vs_TNT	73040	HERVH-int_dup5685:ERV1:LTR	lightgrey
0.108289	3.23598	0.0865511	0.768608	1	ENSG00000126583	ESC_vs_TNT	-44189	HERVH-int_dup5685:ERV1:LTR	lightgrey
-0.0330356	6.1155	0.0107138	0.91756	1	ENSG00000105605	ESC_vs_TNT	-74334	HERVH-int_dup5685:ERV1:LTR	lightgrey
0.504718	1.726	0.361704	0.547562	0.941739	ENSG00000165379	ESC_vs_N2P	-87369	HERVH-int_dup5032:ERV1:LTR	lightgrey
-1.83556	1.726	4.82324	0.0280785	0.211225	ENSG00000165379	ESC_vs_Primed	-87369	HERVH-int_dup5032:ERV1:LTR	lightgrey
0.126323	1.726	0.0234759	0.878226	1	ENSG00000165379	ESC_vs_TNT	-87369	HERVH-int_dup5032:ERV1:LTR	lightgrey
1.15648	8.22641	5.47747	0.0192631	0.426808	ENSG00000265992	ESC_vs_N2P	-17042	LTR7_dup432:ERV1:LTR	lightgrey
-0.589603	8.22641	1.45181	0.228238	0.615353	ENSG00000265992	ESC_vs_Primed	-17042	LTR7_dup432:ERV1:LTR	lightgrey
-0.511256	8.22641	1.09347	0.295703	1	ENSG00000265992	ESC_vs_TNT	-17042	LTR7_dup432:ERV1:LTR	lightgrey
1.97085	4.65405	15.5259	8.13835e-05	0.0111208	ENSG00000236673	ESC_vs_N2P	44	HERVH-int_dup2675:ERV1:LTR	firebrick
-1.95664	1.06608	7.17887	0.0073767	0.265775	ENSG00000227220	ESC_vs_N2P	-48939	HERVH-int_dup2675:ERV1:LTR	lightgrey
0.351971	5.86635	1.41181	0.234756	0.83055	ENSG00000197594	ESC_vs_N2P	93991	HERVH-int_dup2675:ERV1:LTR	lightgrey
-6.60611	4.65405	160.345	9.5098e-37	2.66393e-33	ENSG00000236673	ESC_vs_Primed	44	HERVH-int_dup2675:ERV1:LTR	firebrick
-1.37146	5.86635	21.028	4.52626e-06	0.000252951	ENSG00000197594	ESC_vs_Primed	93991	HERVH-int_dup2675:ERV1:LTR	firebrick
-1.40499	1.06608	3.7337	0.0533251	0.305396	ENSG00000227220	ESC_vs_Primed	-48939	HERVH-int_dup2675:ERV1:LTR	lightgrey
-2.07185	4.65405	22.3837	2.23256e-06	0.000877747	ENSG00000236673	ESC_vs_TNT	44	HERVH-int_dup2675:ERV1:LTR	firebrick
-1.89094	1.06608	6.82155	0.00900645	0.509326	ENSG00000227220	ESC_vs_TNT	-48939	HERVH-int_dup2675:ERV1:LTR	lightgrey
-0.641109	5.86635	4.71014	0.0299852	0.895095	ENSG00000197594	ESC_vs_TNT	93991	HERVH-int_dup2675:ERV1:LTR	lightgrey
0.277888	6.37086	0.566942	0.451477	0.915869	ENSG00000196730	ESC_vs_N2P	-82259	HERVH-int_dup3466:ERV1:LTR	lightgrey
0.545683	-2.08041	0.117978	0.731237	0.979874	ENSG00000228373	ESC_vs_N2P	-8665	HERVH-int_dup3466:ERV1:LTR	lightgrey
-5.46648	-2.08041	25.9682	3.47094e-07	2.8285e-05	ENSG00000228373	ESC_vs_Primed	-8665	HERVH-int_dup3466:ERV1:LTR	firebrick
-0.363049	6.37086	0.967927	0.325198	0.707012	ENSG00000196730	ESC_vs_Primed	-82259	HERVH-int_dup3466:ERV1:LTR	lightgrey
-0.839411	6.37086	5.11931	0.0236611	0.792593	ENSG00000196730	ESC_vs_TNT	-82259	HERVH-int_dup3466:ERV1:LTR	lightgrey
0.138961	-2.08041	0.0102438	0.919382	1	ENSG00000228373	ESC_vs_TNT	-8665	HERVH-int_dup3466:ERV1:LTR	lightgrey
-6.30433	1.49088	47.3205	6.02776e-12	4.0934e-09	ENSG00000197721	ESC_vs_N2P	41621	MLT1A0_dup1202:ERVL-MaLR:LTR	firebrick
-2.16671	-0.484617	3.99522	0.0456295	0.581063	ENSG00000244703	ESC_vs_N2P	41500	MLT1A0_dup1202:ERVL-MaLR:LTR	lightgrey
-0.0785912	6.90935	0.050067	0.822947	0.995687	ENSG00000117335	ESC_vs_N2P	-65323	MLT1A0_dup1202:ERVL-MaLR:LTR	lightgrey
-9.03135	1.49088	104.864	1.30804e-24	1.0108e-21	ENSG00000197721	ESC_vs_Primed	41621	MLT1A0_dup1202:ERVL-MaLR:LTR	firebrick
-6.06889	-0.484617	49.2775	2.22192e-12	4.97933e-10	ENSG00000244703	ESC_vs_Primed	41500	MLT1A0_dup1202:ERVL-MaLR:LTR	firebrick
-0.160069	6.90935	0.207679	0.648592	0.89904	ENSG00000117335	ESC_vs_Primed	-65323	MLT1A0_dup1202:ERVL-MaLR:LTR	lightgrey
-6.00558	1.49088	42.415	7.38212e-11	6.61733e-08	ENSG00000197721	ESC_vs_TNT	41621	MLT1A0_dup1202:ERVL-MaLR:LTR	firebrick
-3.08456	-0.484617	10.1441	0.00144765	0.167101	ENSG00000244703	ESC_vs_TNT	41500	MLT1A0_dup1202:ERVL-MaLR:LTR	lightgrey
0.26047	6.90935	0.549382	0.45857	1	ENSG00000117335	ESC_vs_TNT	-65323	MLT1A0_dup1202:ERVL-MaLR:LTR	lightgrey
2.10698	3.27816	20.7364	5.27033e-06	0.00119301	ENSG00000260362	ESC_vs_N2P	5866	HERVH-int_dup5292:ERV1:LTR	firebrick
0.501529	-1.49966	0.52631	0.468162	0.92225	ENSG00000260432	ESC_vs_N2P	87061	HERVH-int_dup5292:ERV1:LTR	lightgrey
-4.0037	3.27816	73.8191	8.56148e-18	4.17093e-15	ENSG00000260362	ESC_vs_Primed	5866	HERVH-int_dup5292:ERV1:LTR	firebrick
3.81536	-1.49966	19.5361	9.87156e-06	0.000487832	ENSG00000260432	ESC_vs_Primed	87061	HERVH-int_dup5292:ERV1:LTR	firebrick
0.508201	-1.49966	0.556447	0.455696	1	ENSG00000260432	ESC_vs_TNT	87061	HERVH-int_dup5292:ERV1:LTR	lightgrey
0.229694	3.27816	0.293627	0.587905	1	ENSG00000260362	ESC_vs_TNT	5866	HERVH-int_dup5292:ERV1:LTR	lightgrey
0.277888	6.37086	0.566942	0.451477	0.915869	ENSG00000196730	ESC_vs_N2P	-82767	HERVH-int_dup3465:ERV1:LTR	lightgrey
0.545683	-2.08041	0.117978	0.731237	0.979874	ENSG00000228373	ESC_vs_N2P	-9173	HERVH-int_dup3465:ERV1:LTR	lightgrey
-5.46648	-2.08041	25.9682	3.47094e-07	2.8285e-05	ENSG00000228373	ESC_vs_Primed	-9173	HERVH-int_dup3465:ERV1:LTR	firebrick
-0.363049	6.37086	0.967927	0.325198	0.707012	ENSG00000196730	ESC_vs_Primed	-82767	HERVH-int_dup3465:ERV1:LTR	lightgrey
-0.839411	6.37086	5.11931	0.0236611	0.792593	ENSG00000196730	ESC_vs_TNT	-82767	HERVH-int_dup3465:ERV1:LTR	lightgrey
0.138961	-2.08041	0.0102438	0.919382	1	ENSG00000228373	ESC_vs_TNT	-9173	HERVH-int_dup3465:ERV1:LTR	lightgrey
-0.0213359	2.56739	0.000824821	0.977088	1	ENSG00000003436	ESC_vs_N2P	-70527	SVA_A_dup31:SVA_A:Other	lightgrey
-1.2655	2.56739	2.98203	0.0841936	0.389911	ENSG00000003436	ESC_vs_Primed	-70527	SVA_A_dup31:SVA_A:Other	lightgrey
-1.03596	2.56739	2.01345	0.15591	1	ENSG00000003436	ESC_vs_TNT	-70527	SVA_A_dup31:SVA_A:Other	lightgrey
-0.365717	7.61041	1.40446	0.235978	0.830573	ENSG00000130309	ESC_vs_N2P	38333	HERVH-int_dup5574:ERV1:LTR	lightgrey
0.129641	-2.41878	0.0198821	0.887867	1	ENSG00000167483	ESC_vs_N2P	70626	HERVH-int_dup5574:ERV1:LTR	lightgrey
-0.0368047	5.98529	0.0149652	0.902636	1	ENSG00000130313	ESC_vs_N2P	82298	HERVH-int_dup5574:ERV1:LTR	lightgrey
1.20675	-2.41878	1.56544	0.210871	0.595766	ENSG00000167483	ESC_vs_Primed	70626	HERVH-int_dup5574:ERV1:LTR	lightgrey
-0.179105	7.61041	0.337561	0.56124	0.858456	ENSG00000130309	ESC_vs_Primed	38333	HERVH-int_dup5574:ERV1:LTR	lightgrey
-0.114411	5.98529	0.144735	0.703618	0.925738	ENSG00000130313	ESC_vs_Primed	82298	HERVH-int_dup5574:ERV1:LTR	lightgrey
0.169832	5.98529	0.318792	0.572335	1	ENSG00000130313	ESC_vs_TNT	82298	HERVH-int_dup5574:ERV1:LTR	lightgrey
-0.17313	7.61041	0.315514	0.574316	1	ENSG00000130309	ESC_vs_TNT	38333	HERVH-int_dup5574:ERV1:LTR	lightgrey
0.26178	-2.41878	0.0840392	0.771896	1	ENSG00000167483	ESC_vs_TNT	70626	HERVH-int_dup5574:ERV1:LTR	lightgrey
-4.22748	-2.71431	5.35894	0.0206162	0.439173	ENSG00000238150	ESC_vs_N2P	59539	HERVH-int_dup5686:ERV1:LTR	lightgrey
-0.578635	7.18705	3.15175	0.0758455	0.661954	ENSG00000179820	ESC_vs_N2P	-31085	HERVH-int_dup5686:ERV1:LTR	lightgrey
-0.566094	3.23598	2.35595	0.124806	0.735973	ENSG00000126583	ESC_vs_N2P	-44052	HERVH-int_dup5686:ERV1:LTR	lightgrey
-0.441316	6.1155	1.90434	0.167593	0.782618	ENSG00000105605	ESC_vs_N2P	-74197	HERVH-int_dup5686:ERV1:LTR	lightgrey
0.436976	1.04526	0.180027	0.67135	0.971391	ENSG00000269842	ESC_vs_N2P	73177	HERVH-int_dup5686:ERV1:LTR	lightgrey
-0.327065	-0.914426	0.0845817	0.771182	0.985406	ENSG00000269564	ESC_vs_N2P	46356	HERVH-int_dup5686:ERV1:LTR	lightgrey
-4.54077	-2.71431	6.63301	0.0100106	0.111168	ENSG00000238150	ESC_vs_Primed	59539	HERVH-int_dup5686:ERV1:LTR	lightgrey
-0.944678	3.23598	6.51997	0.010667	0.115482	ENSG00000126583	ESC_vs_Primed	-44052	HERVH-int_dup5686:ERV1:LTR	lightgrey
-0.620432	7.18705	3.62138	0.0570415	0.317833	ENSG00000179820	ESC_vs_Primed	-31085	HERVH-int_dup5686:ERV1:LTR	lightgrey
-0.473971	6.1155	2.19611	0.13836	0.492425	ENSG00000105605	ESC_vs_Primed	-74197	HERVH-int_dup5686:ERV1:LTR	lightgrey
0.858662	-0.914426	0.477984	0.489337	0.822289	ENSG00000269564	ESC_vs_Primed	46356	HERVH-int_dup5686:ERV1:LTR	lightgrey
-0.34503	1.04526	0.126969	0.721595	0.932258	ENSG00000269842	ESC_vs_Primed	73177	HERVH-int_dup5686:ERV1:LTR	lightgrey
-2.84979	-2.71431	2.2931	0.129951	1	ENSG00000238150	ESC_vs_TNT	59539	HERVH-int_dup5686:ERV1:LTR	lightgrey
1.84555	-0.914426	1.85227	0.17352	1	ENSG00000269564	ESC_vs_TNT	46356	HERVH-int_dup5686:ERV1:LTR	lightgrey
-0.379542	7.18705	1.36162	0.243258	1	ENSG00000179820	ESC_vs_TNT	-31085	HERVH-int_dup5686:ERV1:LTR	lightgrey
-0.537709	1.04526	0.307715	0.579086	1	ENSG00000269842	ESC_vs_TNT	73177	HERVH-int_dup5686:ERV1:LTR	lightgrey
0.108289	3.23598	0.0865511	0.768608	1	ENSG00000126583	ESC_vs_TNT	-44052	HERVH-int_dup5686:ERV1:LTR	lightgrey
-0.0330356	6.1155	0.0107138	0.91756	1	ENSG00000105605	ESC_vs_TNT	-74197	HERVH-int_dup5686:ERV1:LTR	lightgrey
-0.192944	3.03974	0.187797	0.664756	0.970075	ENSG00000234648	ESC_vs_N2P	12374	HERVH-int_dup5148:ERV1:LTR	lightgrey
-0.453466	3.03974	1.03832	0.308211	0.691633	ENSG00000234648	ESC_vs_Primed	12374	HERVH-int_dup5148:ERV1:LTR	lightgrey
0.0122171	3.03974	0.000755653	0.97807	1	ENSG00000234648	ESC_vs_TNT	12374	HERVH-int_dup5148:ERV1:LTR	lightgrey
-1.63891	1.29199	2.62351	0.105291	0.704645	ENSG00000186265	ESC_vs_N2P	79816	HERVH-int_dup1216:ERV1:LTR	lightgrey
-1.21671	1.29199	1.38479	0.239287	0.627207	ENSG00000186265	ESC_vs_Primed	79816	HERVH-int_dup1216:ERV1:LTR	lightgrey
1.54091	1.29199	1.23125	0.267164	1	ENSG00000186265	ESC_vs_TNT	79816	HERVH-int_dup1216:ERV1:LTR	lightgrey
0.587784	2.23523	0.893266	0.344594	0.872416	ENSG00000249853	ESC_vs_N2P	-81618	HERVH-int_dup2582:ERV1:LTR	lightgrey
-0.593786	2.23523	0.935432	0.333455	0.713401	ENSG00000249853	ESC_vs_Primed	-81618	HERVH-int_dup2582:ERV1:LTR	lightgrey
-1.17441	2.23523	3.61121	0.0573912	1	ENSG00000249853	ESC_vs_TNT	-81618	HERVH-int_dup2582:ERV1:LTR	lightgrey
0.587784	2.23523	0.893266	0.344594	0.872416	ENSG00000249853	ESC_vs_N2P	-81123	HERVH-int_dup2581:ERV1:LTR	lightgrey
-0.593786	2.23523	0.935432	0.333455	0.713401	ENSG00000249853	ESC_vs_Primed	-81123	HERVH-int_dup2581:ERV1:LTR	lightgrey
-1.17441	2.23523	3.61121	0.0573912	1	ENSG00000249853	ESC_vs_TNT	-81123	HERVH-int_dup2581:ERV1:LTR	lightgrey
0.277888	6.37086	0.566942	0.451477	0.915869	ENSG00000196730	ESC_vs_N2P	-86078	HERVH-int_dup3463:ERV1:LTR	lightgrey
0.545683	-2.08041	0.117978	0.731237	0.979874	ENSG00000228373	ESC_vs_N2P	-12484	HERVH-int_dup3463:ERV1:LTR	lightgrey
-5.46648	-2.08041	25.9682	3.47094e-07	2.8285e-05	ENSG00000228373	ESC_vs_Primed	-12484	HERVH-int_dup3463:ERV1:LTR	firebrick
-0.363049	6.37086	0.967927	0.325198	0.707012	ENSG00000196730	ESC_vs_Primed	-86078	HERVH-int_dup3463:ERV1:LTR	lightgrey
-0.839411	6.37086	5.11931	0.0236611	0.792593	ENSG00000196730	ESC_vs_TNT	-86078	HERVH-int_dup3463:ERV1:LTR	lightgrey
0.138961	-2.08041	0.0102438	0.919382	1	ENSG00000228373	ESC_vs_TNT	-12484	HERVH-int_dup3463:ERV1:LTR	lightgrey
1.58747	0.391834	4.68281	0.0304659	0.518407	ENSG00000271860	ESC_vs_N2P	-36758	HERVH-int_dup2558:ERV1:LTR	lightgrey
-2.95563	0.391834	17.8162	2.43302e-05	0.00104854	ENSG00000271860	ESC_vs_Primed	-36758	HERVH-int_dup2558:ERV1:LTR	firebrick
-0.869079	0.391834	1.68858	0.193788	1	ENSG00000271860	ESC_vs_TNT	-36758	HERVH-int_dup2558:ERV1:LTR	lightgrey
-0.81416	-1.24526	0.376358	0.539559	0.94035	ENSG00000228437	ESC_vs_N2P	4474	HERVH-int_dup376:ERV1:LTR	lightgrey
3.02449	-1.24526	2.54784	0.110445	0.443235	ENSG00000228437	ESC_vs_Primed	4474	HERVH-int_dup376:ERV1:LTR	lightgrey
0.178395	-1.24526	0.0164364	0.897987	1	ENSG00000228437	ESC_vs_TNT	4474	HERVH-int_dup376:ERV1:LTR	lightgrey
-1.63891	1.29199	2.62351	0.105291	0.704645	ENSG00000186265	ESC_vs_N2P	76648	LTR7_dup485:ERV1:LTR	lightgrey
-1.21671	1.29199	1.38479	0.239287	0.627207	ENSG00000186265	ESC_vs_Primed	76648	LTR7_dup485:ERV1:LTR	lightgrey
1.54091	1.29199	1.23125	0.267164	1	ENSG00000186265	ESC_vs_TNT	76648	LTR7_dup485:ERV1:LTR	lightgrey
-4.22748	-2.71431	5.35894	0.0206162	0.439173	ENSG00000238150	ESC_vs_N2P	61300	LTR7_dup2246:ERV1:LTR	lightgrey
-0.578635	7.18705	3.15175	0.0758455	0.661954	ENSG00000179820	ESC_vs_N2P	-29324	LTR7_dup2246:ERV1:LTR	lightgrey
-0.566094	3.23598	2.35595	0.124806	0.735973	ENSG00000126583	ESC_vs_N2P	-42291	LTR7_dup2246:ERV1:LTR	lightgrey
-0.441316	6.1155	1.90434	0.167593	0.782618	ENSG00000105605	ESC_vs_N2P	-72436	LTR7_dup2246:ERV1:LTR	lightgrey
0.436976	1.04526	0.180027	0.67135	0.971391	ENSG00000269842	ESC_vs_N2P	74938	LTR7_dup2246:ERV1:LTR	lightgrey
-0.327065	-0.914426	0.0845817	0.771182	0.985406	ENSG00000269564	ESC_vs_N2P	48117	LTR7_dup2246:ERV1:LTR	lightgrey
-4.54077	-2.71431	6.63301	0.0100106	0.111168	ENSG00000238150	ESC_vs_Primed	61300	LTR7_dup2246:ERV1:LTR	lightgrey
-0.944678	3.23598	6.51997	0.010667	0.115482	ENSG00000126583	ESC_vs_Primed	-42291	LTR7_dup2246:ERV1:LTR	lightgrey
-0.620432	7.18705	3.62138	0.0570415	0.317833	ENSG00000179820	ESC_vs_Primed	-29324	LTR7_dup2246:ERV1:LTR	lightgrey
-0.473971	6.1155	2.19611	0.13836	0.492425	ENSG00000105605	ESC_vs_Primed	-72436	LTR7_dup2246:ERV1:LTR	lightgrey
0.858662	-0.914426	0.477984	0.489337	0.822289	ENSG00000269564	ESC_vs_Primed	48117	LTR7_dup2246:ERV1:LTR	lightgrey
-0.34503	1.04526	0.126969	0.721595	0.932258	ENSG00000269842	ESC_vs_Primed	74938	LTR7_dup2246:ERV1:LTR	lightgrey
-2.84979	-2.71431	2.2931	0.129951	1	ENSG00000238150	ESC_vs_TNT	61300	LTR7_dup2246:ERV1:LTR	lightgrey
1.84555	-0.914426	1.85227	0.17352	1	ENSG00000269564	ESC_vs_TNT	48117	LTR7_dup2246:ERV1:LTR	lightgrey
-0.379542	7.18705	1.36162	0.243258	1	ENSG00000179820	ESC_vs_TNT	-29324	LTR7_dup2246:ERV1:LTR	lightgrey
-0.537709	1.04526	0.307715	0.579086	1	ENSG00000269842	ESC_vs_TNT	74938	LTR7_dup2246:ERV1:LTR	lightgrey
0.108289	3.23598	0.0865511	0.768608	1	ENSG00000126583	ESC_vs_TNT	-42291	LTR7_dup2246:ERV1:LTR	lightgrey
-0.0330356	6.1155	0.0107138	0.91756	1	ENSG00000105605	ESC_vs_TNT	-72436	LTR7_dup2246:ERV1:LTR	lightgrey
1.38515	2.707	3.68463	0.0549161	0.60834	ENSG00000254277	ESC_vs_N2P	28048	L4_dup8803:RTE:LINE	lightgrey
-6.00577	2.707	65.6136	5.4859e-16	2.15682e-13	ENSG00000254277	ESC_vs_Primed	28048	L4_dup8803:RTE:LINE	firebrick
-1.09853	2.707	2.93805	0.0865149	1	ENSG00000254277	ESC_vs_TNT	28048	L4_dup8803:RTE:LINE	lightgrey
1.38515	2.707	3.68463	0.0549161	0.60834	ENSG00000254277	ESC_vs_N2P	27626	L1ME3A_dup7657:L1:LINE	lightgrey
-6.00577	2.707	65.6136	5.4859e-16	2.15682e-13	ENSG00000254277	ESC_vs_Primed	27626	L1ME3A_dup7657:L1:LINE	firebrick
-1.09853	2.707	2.93805	0.0865149	1	ENSG00000254277	ESC_vs_TNT	27626	L1ME3A_dup7657:L1:LINE	lightgrey
0.283659	-0.786503	0.223535	0.63636	0.964155	ENSG00000242255	ESC_vs_N2P	67738	HERVH-int_dup5678:ERV1:LTR	lightgrey
-0.21054	1.3391	0.185882	0.666366	0.970629	ENSG00000123870	ESC_vs_N2P	43309	HERVH-int_dup5678:ERV1:LTR	lightgrey
0.0892158	2.98272	0.055987	0.812955	0.993759	ENSG00000167562	ESC_vs_N2P	75992	HERVH-int_dup5678:ERV1:LTR	lightgrey
-1.14198	2.98272	9.30148	0.00228969	0.0406914	ENSG00000167562	ESC_vs_Primed	75992	HERVH-int_dup5678:ERV1:LTR	firebrick
-0.90775	1.3391	3.5121	0.0609222	0.328031	ENSG00000123870	ESC_vs_Primed	43309	HERVH-int_dup5678:ERV1:LTR	lightgrey
-1.01132	-0.786503	3.22541	0.0725034	0.359469	ENSG00000242255	ESC_vs_Primed	67738	HERVH-int_dup5678:ERV1:LTR	lightgrey
-0.695717	2.98272	3.48187	0.0620446	1	ENSG00000167562	ESC_vs_TNT	75992	HERVH-int_dup5678:ERV1:LTR	lightgrey
0.812711	-0.786503	1.82558	0.176651	1	ENSG00000242255	ESC_vs_TNT	67738	HERVH-int_dup5678:ERV1:LTR	lightgrey
-0.526918	1.3391	1.18798	0.275737	1	ENSG00000123870	ESC_vs_TNT	43309	HERVH-int_dup5678:ERV1:LTR	lightgrey
-0.519702	-0.079907	0.785113	0.375582	0.883324	ENSG00000259516	ESC_vs_N2P	61228	HERVH-int_dup5176:ERV1:LTR	lightgrey
-0.148922	-0.079907	0.0645334	0.799469	0.959723	ENSG00000259516	ESC_vs_Primed	61228	HERVH-int_dup5176:ERV1:LTR	lightgrey
-0.871213	-0.079907	2.24661	0.133907	1	ENSG00000259516	ESC_vs_TNT	61228	HERVH-int_dup5176:ERV1:LTR	lightgrey
0	-3.15913	0	1	1	ENSG00000228714	ESC_vs_N2P	-97278	HERVH-int_dup3537:ERV1:LTR	lightgrey
-6.74854	-3.15913	15.4962	8.26709e-05	0.00291757	ENSG00000228714	ESC_vs_Primed	-97278	HERVH-int_dup3537:ERV1:LTR	firebrick
0	-3.15913	0	1	1	ENSG00000228714	ESC_vs_TNT	-97278	HERVH-int_dup3537:ERV1:LTR	lightgrey
2.10698	3.27816	20.7364	5.27033e-06	0.00119301	ENSG00000260362	ESC_vs_N2P	7277	MLT1K_dup14410:ERVL-MaLR:LTR	firebrick
0.501529	-1.49966	0.52631	0.468162	0.92225	ENSG00000260432	ESC_vs_N2P	88472	MLT1K_dup14410:ERVL-MaLR:LTR	lightgrey
-4.0037	3.27816	73.8191	8.56148e-18	4.17093e-15	ENSG00000260362	ESC_vs_Primed	7277	MLT1K_dup14410:ERVL-MaLR:LTR	firebrick
3.81536	-1.49966	19.5361	9.87156e-06	0.000487832	ENSG00000260432	ESC_vs_Primed	88472	MLT1K_dup14410:ERVL-MaLR:LTR	firebrick
0.508201	-1.49966	0.556447	0.455696	1	ENSG00000260432	ESC_vs_TNT	88472	MLT1K_dup14410:ERVL-MaLR:LTR	lightgrey
0.229694	3.27816	0.293627	0.587905	1	ENSG00000260362	ESC_vs_TNT	7277	MLT1K_dup14410:ERVL-MaLR:LTR	lightgrey
0.848104	5.98547	7.208	0.00725793	0.263615	ENSG00000131165	ESC_vs_N2P	17106	LTR13__dup30:ERVK:LTR	lightgrey
1.4086	-1.90182	1.70733	0.191332	0.808703	ENSG00000260259	ESC_vs_N2P	45830	LTR13__dup30:ERVK:LTR	lightgrey
-0.346961	3.49794	0.877881	0.348783	0.873125	ENSG00000158792	ESC_vs_N2P	60966	LTR13__dup30:ERVK:LTR	lightgrey
-0.156236	3.05032	0.154525	0.694248	0.974585	ENSG00000075399	ESC_vs_N2P	80247	LTR13__dup30:ERVK:LTR	lightgrey
0.996845	5.98547	9.91228	0.0016418	0.031938	ENSG00000131165	ESC_vs_Primed	17106	LTR13__dup30:ERVK:LTR	lightgrey
1.12691	-1.90182	1.14697	0.284185	0.668352	ENSG00000260259	ESC_vs_Primed	45830	LTR13__dup30:ERVK:LTR	lightgrey
0.168	3.49794	0.205675	0.650179	0.89971	ENSG00000158792	ESC_vs_Primed	60966	LTR13__dup30:ERVK:LTR	lightgrey
0.170134	3.05032	0.183267	0.668581	0.909338	ENSG00000075399	ESC_vs_Primed	80247	LTR13__dup30:ERVK:LTR	lightgrey
0.720464	5.98547	5.23095	0.0221884	0.772091	ENSG00000131165	ESC_vs_TNT	17106	LTR13__dup30:ERVK:LTR	lightgrey
0.284067	-1.90182	0.0781141	0.77987	1	ENSG00000260259	ESC_vs_TNT	45830	LTR13__dup30:ERVK:LTR	lightgrey
-0.0498315	3.49794	0.0181693	0.892775	1	ENSG00000158792	ESC_vs_TNT	60966	LTR13__dup30:ERVK:LTR	lightgrey
-0.0290828	3.05032	0.00541286	0.941351	1	ENSG00000075399	ESC_vs_TNT	80247	LTR13__dup30:ERVK:LTR	lightgrey
0.587784	2.23523	0.893266	0.344594	0.872416	ENSG00000249853	ESC_vs_N2P	-79393	LTR7_dup1021:ERV1:LTR	lightgrey
-0.593786	2.23523	0.935432	0.333455	0.713401	ENSG00000249853	ESC_vs_Primed	-79393	LTR7_dup1021:ERV1:LTR	lightgrey
-1.17441	2.23523	3.61121	0.0573912	1	ENSG00000249853	ESC_vs_TNT	-79393	LTR7_dup1021:ERV1:LTR	lightgrey
0.277888	6.37086	0.566942	0.451477	0.915869	ENSG00000196730	ESC_vs_N2P	-81002	LTR7_dup1380:ERV1:LTR	lightgrey
0.545683	-2.08041	0.117978	0.731237	0.979874	ENSG00000228373	ESC_vs_N2P	-7408	LTR7_dup1380:ERV1:LTR	lightgrey
-5.46648	-2.08041	25.9682	3.47094e-07	2.8285e-05	ENSG00000228373	ESC_vs_Primed	-7408	LTR7_dup1380:ERV1:LTR	firebrick
-0.363049	6.37086	0.967927	0.325198	0.707012	ENSG00000196730	ESC_vs_Primed	-81002	LTR7_dup1380:ERV1:LTR	lightgrey
-0.839411	6.37086	5.11931	0.0236611	0.792593	ENSG00000196730	ESC_vs_TNT	-81002	LTR7_dup1380:ERV1:LTR	lightgrey
0.138961	-2.08041	0.0102438	0.919382	1	ENSG00000228373	ESC_vs_TNT	-7408	LTR7_dup1380:ERV1:LTR	lightgrey
1.80444	0.399763	4.64596	0.0311268	0.520949	ENSG00000231806	ESC_vs_N2P	-11219	HERVH-int_dup3486:ERV1:LTR	lightgrey
0.559794	0.399763	0.484651	0.486323	0.820563	ENSG00000231806	ESC_vs_Primed	-11219	HERVH-int_dup3486:ERV1:LTR	lightgrey
-0.0569522	0.399763	0.00508626	0.943145	1	ENSG00000231806	ESC_vs_TNT	-11219	HERVH-int_dup3486:ERV1:LTR	lightgrey
-0.503986	3.70456	0.571913	0.4495	0.914534	ENSG00000251687	ESC_vs_N2P	4561	HERVH-int_dup1880:ERV1:LTR	lightgrey
-1.09653	3.70456	3.10454	0.0780744	0.375622	ENSG00000251687	ESC_vs_Primed	4561	HERVH-int_dup1880:ERV1:LTR	lightgrey
-0.593547	3.70456	0.874423	0.349734	1	ENSG00000251687	ESC_vs_TNT	4561	HERVH-int_dup1880:ERV1:LTR	lightgrey
-0.115561	6.10023	0.176099	0.674747	0.9716	ENSG00000162769	ESC_vs_N2P	52221	HERVH-int_dup338:ERV1:LTR	lightgrey
-0.0690976	7.01446	0.0264724	0.870752	1	ENSG00000143494	ESC_vs_N2P	-40044	HERVH-int_dup338:ERV1:LTR	lightgrey
-0.76201	7.01446	3.18458	0.0743362	0.364604	ENSG00000143494	ESC_vs_Primed	-40044	HERVH-int_dup338:ERV1:LTR	lightgrey
0.413407	6.10023	2.24539	0.134013	0.484002	ENSG00000162769	ESC_vs_Primed	52221	HERVH-int_dup338:ERV1:LTR	lightgrey
-0.504445	7.01446	1.40453	0.235967	1	ENSG00000143494	ESC_vs_TNT	-40044	HERVH-int_dup338:ERV1:LTR	lightgrey
-0.121121	6.10023	0.193615	0.659924	1	ENSG00000162769	ESC_vs_TNT	52221	HERVH-int_dup338:ERV1:LTR	lightgrey
-0.159501	1.29745	0.109819	0.740351	0.980879	ENSG00000255036	ESC_vs_N2P	-23528	HERVH-int_dup3489:ERV1:LTR	lightgrey
-0.0850317	1.83276	0.0325745	0.856773	0.998974	ENSG00000197816	ESC_vs_N2P	-23514	HERVH-int_dup3489:ERV1:LTR	lightgrey
0.108346	-1.11313	0.015828	0.899883	1	ENSG00000254876	ESC_vs_N2P	-23480	HERVH-int_dup3489:ERV1:LTR	lightgrey
-0.0348833	-2.14025	0.00182556	0.965919	1	ENSG00000254633	ESC_vs_N2P	-61597	HERVH-int_dup3489:ERV1:LTR	lightgrey
0.239553	1.83276	0.25831	0.611284	0.882432	ENSG00000197816	ESC_vs_Primed	-23514	HERVH-int_dup3489:ERV1:LTR	lightgrey
-0.372953	-1.11313	0.194526	0.659176	0.904048	ENSG00000254876	ESC_vs_Primed	-23480	HERVH-int_dup3489:ERV1:LTR	lightgrey
0.0984826	1.29745	0.0419162	0.83778	0.973334	ENSG00000255036	ESC_vs_Primed	-23528	HERVH-int_dup3489:ERV1:LTR	lightgrey
-0.00386909	-2.14025	2.5893e-05	0.99594	1	ENSG00000254633	ESC_vs_Primed	-61597	HERVH-int_dup3489:ERV1:LTR	lightgrey
-0.990554	-1.11313	1.37647	0.240704	1	ENSG00000254876	ESC_vs_TNT	-23480	HERVH-int_dup3489:ERV1:LTR	lightgrey
0.216582	1.83276	0.211784	0.645373	1	ENSG00000197816	ESC_vs_TNT	-23514	HERVH-int_dup3489:ERV1:LTR	lightgrey
0.189907	1.29745	0.156163	0.692714	1	ENSG00000255036	ESC_vs_TNT	-23528	HERVH-int_dup3489:ERV1:LTR	lightgrey
-0.189191	-2.14025	0.0558052	0.813253	1	ENSG00000254633	ESC_vs_TNT	-61597	HERVH-int_dup3489:ERV1:LTR	lightgrey
1.42528	1.68626	3.41675	0.064538	0.63427	ENSG00000256969	ESC_vs_N2P	1257	HERVH-int_dup4540:ERV1:LTR	lightgrey
-0.0541589	0.810504	0.0136763	0.906903	1	ENSG00000256356	ESC_vs_N2P	-75217	HERVH-int_dup4540:ERV1:LTR	lightgrey
-1.42895	1.68626	5.83065	0.0157493	0.147922	ENSG00000256969	ESC_vs_Primed	1257	HERVH-int_dup4540:ERV1:LTR	lightgrey
-0.466566	0.810504	1.04924	0.305683	0.689223	ENSG00000256356	ESC_vs_Primed	-75217	HERVH-int_dup4540:ERV1:LTR	lightgrey
-0.384343	0.810504	0.715286	0.397695	1	ENSG00000256356	ESC_vs_TNT	-75217	HERVH-int_dup4540:ERV1:LTR	lightgrey
0.234894	1.68626	0.134042	0.714277	1	ENSG00000256969	ESC_vs_TNT	1257	HERVH-int_dup4540:ERV1:LTR	lightgrey
-0.519702	-0.079907	0.785113	0.375582	0.883324	ENSG00000259516	ESC_vs_N2P	57265	HERVH-int_dup5171:ERV1:LTR	lightgrey
-0.148922	-0.079907	0.0645334	0.799469	0.959723	ENSG00000259516	ESC_vs_Primed	57265	HERVH-int_dup5171:ERV1:LTR	lightgrey
-0.871213	-0.079907	2.24661	0.133907	1	ENSG00000259516	ESC_vs_TNT	57265	HERVH-int_dup5171:ERV1:LTR	lightgrey
-0.273267	2.44945	0.0728557	0.787223	0.98752	ENSG00000226673	ESC_vs_N2P	-13997	HERVH-int_dup2411:ERV1:LTR	lightgrey
-2.4166	2.44945	5.5071	0.0189395	0.165648	ENSG00000226673	ESC_vs_Primed	-13997	HERVH-int_dup2411:ERV1:LTR	lightgrey
-1.26947	2.44945	1.59412	0.206738	1	ENSG00000226673	ESC_vs_TNT	-13997	HERVH-int_dup2411:ERV1:LTR	lightgrey
-4.22748	-2.71431	5.35894	0.0206162	0.439173	ENSG00000238150	ESC_vs_N2P	56266	HERVH-int_dup5684:ERV1:LTR	lightgrey
-0.578635	7.18705	3.15175	0.0758455	0.661954	ENSG00000179820	ESC_vs_N2P	-34358	HERVH-int_dup5684:ERV1:LTR	lightgrey
-0.566094	3.23598	2.35595	0.124806	0.735973	ENSG00000126583	ESC_vs_N2P	-47325	HERVH-int_dup5684:ERV1:LTR	lightgrey
-0.441316	6.1155	1.90434	0.167593	0.782618	ENSG00000105605	ESC_vs_N2P	-77470	HERVH-int_dup5684:ERV1:LTR	lightgrey
0.436976	1.04526	0.180027	0.67135	0.971391	ENSG00000269842	ESC_vs_N2P	69904	HERVH-int_dup5684:ERV1:LTR	lightgrey
-0.327065	-0.914426	0.0845817	0.771182	0.985406	ENSG00000269564	ESC_vs_N2P	43083	HERVH-int_dup5684:ERV1:LTR	lightgrey
-4.54077	-2.71431	6.63301	0.0100106	0.111168	ENSG00000238150	ESC_vs_Primed	56266	HERVH-int_dup5684:ERV1:LTR	lightgrey
-0.944678	3.23598	6.51997	0.010667	0.115482	ENSG00000126583	ESC_vs_Primed	-47325	HERVH-int_dup5684:ERV1:LTR	lightgrey
-0.620432	7.18705	3.62138	0.0570415	0.317833	ENSG00000179820	ESC_vs_Primed	-34358	HERVH-int_dup5684:ERV1:LTR	lightgrey
-0.473971	6.1155	2.19611	0.13836	0.492425	ENSG00000105605	ESC_vs_Primed	-77470	HERVH-int_dup5684:ERV1:LTR	lightgrey
0.858662	-0.914426	0.477984	0.489337	0.822289	ENSG00000269564	ESC_vs_Primed	43083	HERVH-int_dup5684:ERV1:LTR	lightgrey
-0.34503	1.04526	0.126969	0.721595	0.932258	ENSG00000269842	ESC_vs_Primed	69904	HERVH-int_dup5684:ERV1:LTR	lightgrey
-2.84979	-2.71431	2.2931	0.129951	1	ENSG00000238150	ESC_vs_TNT	56266	HERVH-int_dup5684:ERV1:LTR	lightgrey
1.84555	-0.914426	1.85227	0.17352	1	ENSG00000269564	ESC_vs_TNT	43083	HERVH-int_dup5684:ERV1:LTR	lightgrey
-0.379542	7.18705	1.36162	0.243258	1	ENSG00000179820	ESC_vs_TNT	-34358	HERVH-int_dup5684:ERV1:LTR	lightgrey
-0.537709	1.04526	0.307715	0.579086	1	ENSG00000269842	ESC_vs_TNT	69904	HERVH-int_dup5684:ERV1:LTR	lightgrey
0.108289	3.23598	0.0865511	0.768608	1	ENSG00000126583	ESC_vs_TNT	-47325	HERVH-int_dup5684:ERV1:LTR	lightgrey
-0.0330356	6.1155	0.0107138	0.91756	1	ENSG00000105605	ESC_vs_TNT	-77470	HERVH-int_dup5684:ERV1:LTR	lightgrey
0.178294	7.03626	0.300945	0.583291	0.951696	ENSG00000117114	ESC_vs_N2P	-55402	LTR7_dup62:ERV1:LTR	lightgrey
-0.169032	7.03626	0.270675	0.602879	0.877898	ENSG00000117114	ESC_vs_Primed	-55402	LTR7_dup62:ERV1:LTR	lightgrey
-0.223759	7.03626	0.474216	0.491054	1	ENSG00000117114	ESC_vs_TNT	-55402	LTR7_dup62:ERV1:LTR	lightgrey
-4.22748	-2.71431	5.35894	0.0206162	0.439173	ENSG00000238150	ESC_vs_N2P	60044	HERVH-int_dup5687:ERV1:LTR	lightgrey
-0.578635	7.18705	3.15175	0.0758455	0.661954	ENSG00000179820	ESC_vs_N2P	-30580	HERVH-int_dup5687:ERV1:LTR	lightgrey
-0.566094	3.23598	2.35595	0.124806	0.735973	ENSG00000126583	ESC_vs_N2P	-43547	HERVH-int_dup5687:ERV1:LTR	lightgrey
-0.441316	6.1155	1.90434	0.167593	0.782618	ENSG00000105605	ESC_vs_N2P	-73692	HERVH-int_dup5687:ERV1:LTR	lightgrey
0.436976	1.04526	0.180027	0.67135	0.971391	ENSG00000269842	ESC_vs_N2P	73682	HERVH-int_dup5687:ERV1:LTR	lightgrey
-0.327065	-0.914426	0.0845817	0.771182	0.985406	ENSG00000269564	ESC_vs_N2P	46861	HERVH-int_dup5687:ERV1:LTR	lightgrey
-4.54077	-2.71431	6.63301	0.0100106	0.111168	ENSG00000238150	ESC_vs_Primed	60044	HERVH-int_dup5687:ERV1:LTR	lightgrey
-0.944678	3.23598	6.51997	0.010667	0.115482	ENSG00000126583	ESC_vs_Primed	-43547	HERVH-int_dup5687:ERV1:LTR	lightgrey
-0.620432	7.18705	3.62138	0.0570415	0.317833	ENSG00000179820	ESC_vs_Primed	-30580	HERVH-int_dup5687:ERV1:LTR	lightgrey
-0.473971	6.1155	2.19611	0.13836	0.492425	ENSG00000105605	ESC_vs_Primed	-73692	HERVH-int_dup5687:ERV1:LTR	lightgrey
0.858662	-0.914426	0.477984	0.489337	0.822289	ENSG00000269564	ESC_vs_Primed	46861	HERVH-int_dup5687:ERV1:LTR	lightgrey
-0.34503	1.04526	0.126969	0.721595	0.932258	ENSG00000269842	ESC_vs_Primed	73682	HERVH-int_dup5687:ERV1:LTR	lightgrey
-2.84979	-2.71431	2.2931	0.129951	1	ENSG00000238150	ESC_vs_TNT	60044	HERVH-int_dup5687:ERV1:LTR	lightgrey
1.84555	-0.914426	1.85227	0.17352	1	ENSG00000269564	ESC_vs_TNT	46861	HERVH-int_dup5687:ERV1:LTR	lightgrey
-0.379542	7.18705	1.36162	0.243258	1	ENSG00000179820	ESC_vs_TNT	-30580	HERVH-int_dup5687:ERV1:LTR	lightgrey
-0.537709	1.04526	0.307715	0.579086	1	ENSG00000269842	ESC_vs_TNT	73682	HERVH-int_dup5687:ERV1:LTR	lightgrey
0.108289	3.23598	0.0865511	0.768608	1	ENSG00000126583	ESC_vs_TNT	-43547	HERVH-int_dup5687:ERV1:LTR	lightgrey
-0.0330356	6.1155	0.0107138	0.91756	1	ENSG00000105605	ESC_vs_TNT	-73692	HERVH-int_dup5687:ERV1:LTR	lightgrey
1.97085	4.65405	15.5259	8.13835e-05	0.0111208	ENSG00000236673	ESC_vs_N2P	5007	LTR7_dup1051:ERV1:LTR	firebrick
-1.95664	1.06608	7.17887	0.0073767	0.265775	ENSG00000227220	ESC_vs_N2P	-43976	LTR7_dup1051:ERV1:LTR	lightgrey
0.351971	5.86635	1.41181	0.234756	0.83055	ENSG00000197594	ESC_vs_N2P	98954	LTR7_dup1051:ERV1:LTR	lightgrey
-6.60611	4.65405	160.345	9.5098e-37	2.66393e-33	ENSG00000236673	ESC_vs_Primed	5007	LTR7_dup1051:ERV1:LTR	firebrick
-1.37146	5.86635	21.028	4.52626e-06	0.000252951	ENSG00000197594	ESC_vs_Primed	98954	LTR7_dup1051:ERV1:LTR	firebrick
-1.40499	1.06608	3.7337	0.0533251	0.305396	ENSG00000227220	ESC_vs_Primed	-43976	LTR7_dup1051:ERV1:LTR	lightgrey
-2.07185	4.65405	22.3837	2.23256e-06	0.000877747	ENSG00000236673	ESC_vs_TNT	5007	LTR7_dup1051:ERV1:LTR	firebrick
-1.89094	1.06608	6.82155	0.00900645	0.509326	ENSG00000227220	ESC_vs_TNT	-43976	LTR7_dup1051:ERV1:LTR	lightgrey
-0.641109	5.86635	4.71014	0.0299852	0.895095	ENSG00000197594	ESC_vs_TNT	98954	LTR7_dup1051:ERV1:LTR	lightgrey
-1.13369	-0.864913	0.515029	0.47297	0.924088	ENSG00000251292	ESC_vs_N2P	9242	HERVH-int_dup1600:ERV1:LTR	lightgrey
-4.55189	-0.864913	14.1824	0.000165919	0.00509348	ENSG00000251292	ESC_vs_Primed	9242	HERVH-int_dup1600:ERV1:LTR	firebrick
-1.76244	-0.864913	1.59979	0.205933	1	ENSG00000251292	ESC_vs_TNT	9242	HERVH-int_dup1600:ERV1:LTR	lightgrey
0.797809	-0.862414	0.978128	0.322661	0.865347	ENSG00000237742	ESC_vs_N2P	45141	HERVH-int_dup2636:ERV1:LTR	lightgrey
-1.80659	-0.862414	6.3123	0.0119903	0.124862	ENSG00000237742	ESC_vs_Primed	45141	HERVH-int_dup2636:ERV1:LTR	lightgrey
-1.54378	-0.862414	4.60561	0.0318675	0.917425	ENSG00000237742	ESC_vs_TNT	45141	HERVH-int_dup2636:ERV1:LTR	lightgrey
-0.115561	6.10023	0.176099	0.674747	0.9716	ENSG00000162769	ESC_vs_N2P	55946	LTR7_dup133:ERV1:LTR	lightgrey
-0.0690976	7.01446	0.0264724	0.870752	1	ENSG00000143494	ESC_vs_N2P	-36319	LTR7_dup133:ERV1:LTR	lightgrey
-0.76201	7.01446	3.18458	0.0743362	0.364604	ENSG00000143494	ESC_vs_Primed	-36319	LTR7_dup133:ERV1:LTR	lightgrey
0.413407	6.10023	2.24539	0.134013	0.484002	ENSG00000162769	ESC_vs_Primed	55946	LTR7_dup133:ERV1:LTR	lightgrey
-0.504445	7.01446	1.40453	0.235967	1	ENSG00000143494	ESC_vs_TNT	-36319	LTR7_dup133:ERV1:LTR	lightgrey
-0.121121	6.10023	0.193615	0.659924	1	ENSG00000162769	ESC_vs_TNT	55946	LTR7_dup133:ERV1:LTR	lightgrey
0.0320329	6.62125	0.0128554	0.909728	1	ENSG00000048828	ESC_vs_N2P	-98821	LTR7_dup1385:ERV1:LTR	lightgrey
-0.144107	6.62125	0.260585	0.609719	0.881969	ENSG00000048828	ESC_vs_Primed	-98821	LTR7_dup1385:ERV1:LTR	lightgrey
-0.591875	6.62125	4.37507	0.0364684	0.960851	ENSG00000048828	ESC_vs_TNT	-98821	LTR7_dup1385:ERV1:LTR	lightgrey
3.58156	4.28724	14.1278	0.000170803	0.0195291	ENSG00000260834	ESC_vs_N2P	3394	HERVH-int_dup5355:ERV1:LTR	firebrick
-5.14881	4.28724	28.2287	1.07792e-07	1.0283e-05	ENSG00000260834	ESC_vs_Primed	3394	HERVH-int_dup5355:ERV1:LTR	firebrick
2.84441	4.28724	9.96322	0.00159699	0.176194	ENSG00000260834	ESC_vs_TNT	3394	HERVH-int_dup5355:ERV1:LTR	lightgrey
2.00556	-1.56088	7.96971	0.00475665	0.210039	ENSG00000114654	ESC_vs_N2P	-41374	HERVH-int_dup1254:ERV1:LTR	lightgrey
0.895306	-1.71563	0.762697	0.382486	0.888065	ENSG00000250796	ESC_vs_N2P	90631	HERVH-int_dup1254:ERV1:LTR	lightgrey
0.256983	4.94702	0.708706	0.399874	0.893867	ENSG00000177646	ESC_vs_N2P	80659	HERVH-int_dup1254:ERV1:LTR	lightgrey
1.88432	-1.56088	7.42234	0.00644191	0.0830829	ENSG00000114654	ESC_vs_Primed	-41374	HERVH-int_dup1254:ERV1:LTR	lightgrey
0.375435	4.94702	1.51237	0.218778	0.60466	ENSG00000177646	ESC_vs_Primed	80659	HERVH-int_dup1254:ERV1:LTR	lightgrey
0.842878	-1.71563	0.722965	0.395173	0.757761	ENSG00000250796	ESC_vs_Primed	90631	HERVH-int_dup1254:ERV1:LTR	lightgrey
2.91898	-1.56088	15.6823	7.49206e-05	0.017309	ENSG00000114654	ESC_vs_TNT	-41374	HERVH-int_dup1254:ERV1:LTR	firebrick
0.577322	-1.71563	0.364113	0.546231	1	ENSG00000250796	ESC_vs_TNT	90631	HERVH-int_dup1254:ERV1:LTR	lightgrey
0.0259896	4.94702	0.00728644	0.931975	1	ENSG00000177646	ESC_vs_TNT	80659	HERVH-int_dup1254:ERV1:LTR	lightgrey
0.0337079	-2.10509	0.00165088	0.96759	1	ENSG00000236992	ESC_vs_N2P	70457	HERVH-int_dup5761:ERV1:LTR	lightgrey
-0.405384	-2.10509	0.253493	0.614626	0.884099	ENSG00000236992	ESC_vs_Primed	70457	HERVH-int_dup5761:ERV1:LTR	lightgrey
0.592014	-2.10509	0.510214	0.475046	1	ENSG00000236992	ESC_vs_TNT	70457	HERVH-int_dup5761:ERV1:LTR	lightgrey
-0.792419	-0.954319	1.47871	0.223976	0.827274	ENSG00000164266	ESC_vs_N2P	-39512	HERVH-int_dup2341:ERV1:LTR	lightgrey
0.42959	5.03593	0.194287	0.659373	0.969637	ENSG00000176049	ESC_vs_N2P	-88523	HERVH-int_dup2341:ERV1:LTR	lightgrey
-2.66912	-0.954319	18.1027	2.09305e-05	0.000926983	ENSG00000164266	ESC_vs_Primed	-39512	HERVH-int_dup2341:ERV1:LTR	firebrick
1.2221	5.03593	1.53291	0.215677	0.602141	ENSG00000176049	ESC_vs_Primed	-88523	HERVH-int_dup2341:ERV1:LTR	lightgrey
0.433418	5.03593	0.197778	0.656521	1	ENSG00000176049	ESC_vs_TNT	-88523	HERVH-int_dup2341:ERV1:LTR	lightgrey
0.127215	-0.954319	0.0365858	0.848311	1	ENSG00000164266	ESC_vs_TNT	-39512	HERVH-int_dup2341:ERV1:LTR	lightgrey
-0.503986	3.70456	0.571913	0.4495	0.914534	ENSG00000251687	ESC_vs_N2P	4938	LTR7_dup750:ERV1:LTR	lightgrey
-1.09653	3.70456	3.10454	0.0780744	0.375622	ENSG00000251687	ESC_vs_Primed	4938	LTR7_dup750:ERV1:LTR	lightgrey
-0.593547	3.70456	0.874423	0.349734	1	ENSG00000251687	ESC_vs_TNT	4938	LTR7_dup750:ERV1:LTR	lightgrey
-0.400274	6.3547	1.01311	0.314158	0.859637	ENSG00000071575	ESC_vs_N2P	-85468	HERVH-int_dup505:ERV1:LTR	lightgrey
-0.676627	6.3547	2.87942	0.0897185	0.403167	ENSG00000071575	ESC_vs_Primed	-85468	HERVH-int_dup505:ERV1:LTR	lightgrey
-0.243833	6.3547	0.376831	0.539304	1	ENSG00000071575	ESC_vs_TNT	-85468	HERVH-int_dup505:ERV1:LTR	lightgrey
0	0.00391728	0	1	1	ENSG00000250027	ESC_vs_N2P	-15179	HERVH-int_dup1922:ERV1:LTR	lightgrey
0	0.00391728	0	1	1	ENSG00000250027	ESC_vs_Primed	-15179	HERVH-int_dup1922:ERV1:LTR	lightgrey
0	0.00391728	0	1	1	ENSG00000250027	ESC_vs_TNT	-15179	HERVH-int_dup1922:ERV1:LTR	lightgrey
0.178294	7.03626	0.300945	0.583291	0.951696	ENSG00000117114	ESC_vs_N2P	-60423	HERVH-int_dup169:ERV1:LTR	lightgrey
-0.169032	7.03626	0.270675	0.602879	0.877898	ENSG00000117114	ESC_vs_Primed	-60423	HERVH-int_dup169:ERV1:LTR	lightgrey
-0.223759	7.03626	0.474216	0.491054	1	ENSG00000117114	ESC_vs_TNT	-60423	HERVH-int_dup169:ERV1:LTR	lightgrey
-1.73834	-1.74181	3.78776	0.0516286	0.601336	ENSG00000143001	ESC_vs_N2P	42380	HERVH-int_dup95:ERV1:LTR	lightgrey
-0.468631	-1.27345	0.391089	0.531728	0.938515	ENSG00000162399	ESC_vs_N2P	24239	HERVH-int_dup95:ERV1:LTR	lightgrey
-0.0647713	6.08139	0.0213658	0.883787	1	ENSG00000169174	ESC_vs_N2P	-16376	HERVH-int_dup95:ERV1:LTR	lightgrey
-2.95989	6.08139	38.6643	5.03344e-10	7.58327e-08	ENSG00000169174	ESC_vs_Primed	-16376	HERVH-int_dup95:ERV1:LTR	firebrick
-1.63148	-1.27345	5.002	0.0253181	0.197762	ENSG00000162399	ESC_vs_Primed	24239	HERVH-int_dup95:ERV1:LTR	lightgrey
-1.42544	-1.74181	2.5677	0.109066	0.439961	ENSG00000143001	ESC_vs_Primed	42380	HERVH-int_dup95:ERV1:LTR	lightgrey
-0.908306	6.08139	4.14527	0.0417511	1	ENSG00000169174	ESC_vs_TNT	-16376	HERVH-int_dup95:ERV1:LTR	lightgrey
-0.394284	-1.74181	0.195155	0.65866	1	ENSG00000143001	ESC_vs_TNT	42380	HERVH-int_dup95:ERV1:LTR	lightgrey
-0.0966784	-1.27345	0.0167181	0.897121	1	ENSG00000162399	ESC_vs_TNT	24239	HERVH-int_dup95:ERV1:LTR	lightgrey
1.06438	1.4863	3.39551	0.065374	0.637525	ENSG00000256628	ESC_vs_N2P	23618	LTR5_Hs_dup127:ERVK:LTR	lightgrey
-0.753946	-0.16806	0.708608	0.399906	0.893867	ENSG00000244119	ESC_vs_N2P	-12424	LTR5_Hs_dup127:ERVK:LTR	lightgrey
-0.100838	4.46042	0.103313	0.747889	0.981937	ENSG00000144815	ESC_vs_N2P	-79154	LTR5_Hs_dup127:ERVK:LTR	lightgrey
0.0912695	3.38831	0.0590396	0.80802	0.992425	ENSG00000182504	ESC_vs_N2P	-23877	LTR5_Hs_dup127:ERVK:LTR	lightgrey
0.79026	1.4863	1.95536	0.16201	0.531185	ENSG00000256628	ESC_vs_Primed	23618	LTR5_Hs_dup127:ERVK:LTR	lightgrey
-0.272318	3.38831	0.528596	0.467198	0.809612	ENSG00000182504	ESC_vs_Primed	-23877	LTR5_Hs_dup127:ERVK:LTR	lightgrey
0.216599	4.46042	0.476174	0.49016	0.822747	ENSG00000144815	ESC_vs_Primed	-79154	LTR5_Hs_dup127:ERVK:LTR	lightgrey
-0.560112	-0.16806	0.398231	0.528004	0.842943	ENSG00000244119	ESC_vs_Primed	-12424	LTR5_Hs_dup127:ERVK:LTR	lightgrey
-0.671517	1.4863	1.49756	0.221047	1	ENSG00000256628	ESC_vs_TNT	23618	LTR5_Hs_dup127:ERVK:LTR	lightgrey
-0.354168	4.46042	1.27838	0.258201	1	ENSG00000144815	ESC_vs_TNT	-79154	LTR5_Hs_dup127:ERVK:LTR	lightgrey
-0.100193	3.38831	0.0716917	0.788889	1	ENSG00000182504	ESC_vs_TNT	-23877	LTR5_Hs_dup127:ERVK:LTR	lightgrey
0.0663131	-0.16806	0.005395	0.941448	1	ENSG00000244119	ESC_vs_TNT	-12424	LTR5_Hs_dup127:ERVK:LTR	lightgrey
-0.601741	5.39918	3.28074	0.0700972	0.649624	ENSG00000232445	ESC_vs_N2P	-5536	L1M2_dup3824:L1:LINE	lightgrey
-0.608216	4.56499	1.09744	0.294829	0.848588	ENSG00000232301	ESC_vs_N2P	3197	L1M2_dup3824:L1:LINE	lightgrey
0.164353	6.21861	0.260276	0.609931	0.956864	ENSG00000106400	ESC_vs_N2P	85142	L1M2_dup3824:L1:LINE	lightgrey
0.111581	6.5382	0.120844	0.728121	0.979874	ENSG00000160963	ESC_vs_N2P	-60010	L1M2_dup3824:L1:LINE	lightgrey
-1.54552	4.56499	6.83744	0.00892665	0.103812	ENSG00000232301	ESC_vs_Primed	3197	L1M2_dup3824:L1:LINE	lightgrey
-0.341105	6.21861	1.12135	0.289628	0.674273	ENSG00000106400	ESC_vs_Primed	85142	L1M2_dup3824:L1:LINE	lightgrey
-0.299902	5.39918	0.819061	0.365455	0.736968	ENSG00000232445	ESC_vs_Primed	-5536	L1M2_dup3824:L1:LINE	lightgrey
-0.143075	6.5382	0.198778	0.655709	0.901997	ENSG00000160963	ESC_vs_Primed	-60010	L1M2_dup3824:L1:LINE	lightgrey
-0.607148	4.56499	1.09436	0.295507	1	ENSG00000232301	ESC_vs_TNT	3197	L1M2_dup3824:L1:LINE	lightgrey
-0.210739	5.39918	0.404981	0.524528	1	ENSG00000232445	ESC_vs_TNT	-5536	L1M2_dup3824:L1:LINE	lightgrey
-0.10119	6.5382	0.0994586	0.75248	1	ENSG00000160963	ESC_vs_TNT	-60010	L1M2_dup3824:L1:LINE	lightgrey
0.0941714	6.21861	0.0856037	0.769842	1	ENSG00000106400	ESC_vs_TNT	85142	L1M2_dup3824:L1:LINE	lightgrey
3.51122	-0.103691	3.21761	0.07285	0.654598	ENSG00000253117	ESC_vs_N2P	-23169	HERVH-int_dup3299:ERV1:LTR	lightgrey
1.18099	4.13487	0.959612	0.327285	0.868397	ENSG00000132297	ESC_vs_N2P	28610	HERVH-int_dup3299:ERV1:LTR	lightgrey
-0.0337957	1.79682	0.000834157	0.976959	1	ENSG00000258417	ESC_vs_N2P	3106	HERVH-int_dup3299:ERV1:LTR	lightgrey
-6.22565	-0.103691	50.8129	1.01605e-12	2.37184e-10	ENSG00000253117	ESC_vs_Primed	-23169	HERVH-int_dup3299:ERV1:LTR	firebrick
-6.74526	1.79682	45.3737	1.62808e-11	3.28697e-09	ENSG00000258417	ESC_vs_Primed	3106	HERVH-int_dup3299:ERV1:LTR	firebrick
-4.21197	4.13487	9.93175	0.00162452	0.0317004	ENSG00000132297	ESC_vs_Primed	28610	HERVH-int_dup3299:ERV1:LTR	firebrick
-2.80964	1.79682	8.78916	0.00303026	0.269477	ENSG00000258417	ESC_vs_TNT	3106	HERVH-int_dup3299:ERV1:LTR	lightgrey
-1.09152	-0.103691	1.0511	0.305254	1	ENSG00000253117	ESC_vs_TNT	-23169	HERVH-int_dup3299:ERV1:LTR	lightgrey
-1.2127	4.13487	1.03257	0.309556	1	ENSG00000132297	ESC_vs_TNT	28610	HERVH-int_dup3299:ERV1:LTR	lightgrey
0.713856	4.29661	3.23563	0.0720527	0.653159	ENSG00000165501	ESC_vs_N2P	-62398	L1PREC2_dup6495:L1:LINE	lightgrey
0.400964	5.17302	1.37115	0.241614	0.831944	ENSG00000168282	ESC_vs_N2P	-84472	L1PREC2_dup6495:L1:LINE	lightgrey
-0.3815	0.105893	0.651305	0.419647	0.902789	ENSG00000258568	ESC_vs_N2P	-63695	L1PREC2_dup6495:L1:LINE	lightgrey
-0.114864	4.09009	0.019132	0.889989	1	ENSG00000258486	ESC_vs_N2P	-50280	L1PREC2_dup6495:L1:LINE	lightgrey
0.635406	4.29661	2.5742	0.108619	0.43894	ENSG00000165501	ESC_vs_Primed	-62398	L1PREC2_dup6495:L1:LINE	lightgrey
-0.900506	4.09009	1.16006	0.281453	0.664703	ENSG00000258486	ESC_vs_Primed	-50280	L1PREC2_dup6495:L1:LINE	lightgrey
0.314867	5.17302	0.848856	0.356876	0.731212	ENSG00000168282	ESC_vs_Primed	-84472	L1PREC2_dup6495:L1:LINE	lightgrey
-0.184327	0.105893	0.152837	0.695839	0.921996	ENSG00000258568	ESC_vs_Primed	-63695	L1PREC2_dup6495:L1:LINE	lightgrey
0.171848	4.29661	0.190119	0.662818	1	ENSG00000165501	ESC_vs_TNT	-62398	L1PREC2_dup6495:L1:LINE	lightgrey
-0.106201	5.17302	0.0969783	0.755486	1	ENSG00000168282	ESC_vs_TNT	-84472	L1PREC2_dup6495:L1:LINE	lightgrey
-0.0981689	4.09009	0.0139894	0.905848	1	ENSG00000258486	ESC_vs_TNT	-50280	L1PREC2_dup6495:L1:LINE	lightgrey
0.0468169	0.105893	0.00985493	0.920922	1	ENSG00000258568	ESC_vs_TNT	-63695	L1PREC2_dup6495:L1:LINE	lightgrey
-0.159501	1.29745	0.109819	0.740351	0.980879	ENSG00000255036	ESC_vs_N2P	-19562	HERVH-int_dup3494:ERV1:LTR	lightgrey
-0.0850317	1.83276	0.0325745	0.856773	0.998974	ENSG00000197816	ESC_vs_N2P	-19548	HERVH-int_dup3494:ERV1:LTR	lightgrey
0.108346	-1.11313	0.015828	0.899883	1	ENSG00000254876	ESC_vs_N2P	-19514	HERVH-int_dup3494:ERV1:LTR	lightgrey
-0.0348833	-2.14025	0.00182556	0.965919	1	ENSG00000254633	ESC_vs_N2P	-57631	HERVH-int_dup3494:ERV1:LTR	lightgrey
0.239553	1.83276	0.25831	0.611284	0.882432	ENSG00000197816	ESC_vs_Primed	-19548	HERVH-int_dup3494:ERV1:LTR	lightgrey
-0.372953	-1.11313	0.194526	0.659176	0.904048	ENSG00000254876	ESC_vs_Primed	-19514	HERVH-int_dup3494:ERV1:LTR	lightgrey
0.0984826	1.29745	0.0419162	0.83778	0.973334	ENSG00000255036	ESC_vs_Primed	-19562	HERVH-int_dup3494:ERV1:LTR	lightgrey
-0.00386909	-2.14025	2.5893e-05	0.99594	1	ENSG00000254633	ESC_vs_Primed	-57631	HERVH-int_dup3494:ERV1:LTR	lightgrey
-0.990554	-1.11313	1.37647	0.240704	1	ENSG00000254876	ESC_vs_TNT	-19514	HERVH-int_dup3494:ERV1:LTR	lightgrey
0.216582	1.83276	0.211784	0.645373	1	ENSG00000197816	ESC_vs_TNT	-19548	HERVH-int_dup3494:ERV1:LTR	lightgrey
0.189907	1.29745	0.156163	0.692714	1	ENSG00000255036	ESC_vs_TNT	-19562	HERVH-int_dup3494:ERV1:LTR	lightgrey
-0.189191	-2.14025	0.0558052	0.813253	1	ENSG00000254633	ESC_vs_TNT	-57631	HERVH-int_dup3494:ERV1:LTR	lightgrey
0.504718	1.726	0.361704	0.547562	0.941739	ENSG00000165379	ESC_vs_N2P	-86138	LTR7_dup2016:ERV1:LTR	lightgrey
-1.83556	1.726	4.82324	0.0280785	0.211225	ENSG00000165379	ESC_vs_Primed	-86138	LTR7_dup2016:ERV1:LTR	lightgrey
0.126323	1.726	0.0234759	0.878226	1	ENSG00000165379	ESC_vs_TNT	-86138	LTR7_dup2016:ERV1:LTR	lightgrey
-0.564062	5.30759	3.27014	0.0705514	0.649624	ENSG00000130748	ESC_vs_N2P	-3517	HERVH-int_dup5668:ERV1:LTR	lightgrey
0.367775	5.41894	0.843825	0.358305	0.877642	ENSG00000130749	ESC_vs_N2P	61604	HERVH-int_dup5668:ERV1:LTR	lightgrey
-0.502589	5.30759	2.60155	0.10676	0.436943	ENSG00000130748	ESC_vs_Primed	-3517	HERVH-int_dup5668:ERV1:LTR	lightgrey
0.390017	5.41894	0.949733	0.329787	0.710082	ENSG00000130749	ESC_vs_Primed	61604	HERVH-int_dup5668:ERV1:LTR	lightgrey
-0.554888	5.41894	1.92118	0.165727	1	ENSG00000130749	ESC_vs_TNT	61604	HERVH-int_dup5668:ERV1:LTR	lightgrey
-0.0745042	5.30759	0.0573767	0.810691	1	ENSG00000130748	ESC_vs_TNT	-3517	HERVH-int_dup5668:ERV1:LTR	lightgrey
-0.386063	4.82392	1.53441	0.215451	0.823656	ENSG00000120306	ESC_vs_N2P	-56113	UCON4_dup42:UCON4:Unknown	lightgrey
-0.318368	1.30006	0.227345	0.6335	0.963535	ENSG00000182700	ESC_vs_N2P	-7407	UCON4_dup42:UCON4:Unknown	lightgrey
0.169104	3.08458	0.176402	0.674484	0.9716	ENSG00000185129	ESC_vs_N2P	10752	UCON4_dup42:UCON4:Unknown	lightgrey
-2.31118	3.08458	33.8326	6.00626e-09	7.51957e-07	ENSG00000185129	ESC_vs_Primed	10752	UCON4_dup42:UCON4:Unknown	firebrick
-1.99669	1.30006	8.92662	0.00281045	0.0468617	ENSG00000182700	ESC_vs_Primed	-7407	UCON4_dup42:UCON4:Unknown	firebrick
-0.779424	4.82392	6.21897	0.0126389	0.128973	ENSG00000120306	ESC_vs_Primed	-56113	UCON4_dup42:UCON4:Unknown	lightgrey
0.823619	1.30006	1.47276	0.224911	1	ENSG00000182700	ESC_vs_TNT	-7407	UCON4_dup42:UCON4:Unknown	lightgrey
-0.368343	3.08458	0.883027	0.347374	1	ENSG00000185129	ESC_vs_TNT	10752	UCON4_dup42:UCON4:Unknown	lightgrey
0.0813225	4.82392	0.0682835	0.793853	1	ENSG00000120306	ESC_vs_TNT	-56113	UCON4_dup42:UCON4:Unknown	lightgrey
-0.777734	2.113	0.980038	0.322189	0.865347	ENSG00000198633	ESC_vs_N2P	87302	LTR7B_dup785:ERV1:LTR	lightgrey
-0.374204	2.62871	0.518173	0.471622	0.923359	ENSG00000258405	ESC_vs_N2P	62913	LTR7B_dup785:ERV1:LTR	lightgrey
0.283659	-0.786503	0.223535	0.63636	0.964155	ENSG00000242255	ESC_vs_N2P	-47587	LTR7B_dup785:ERV1:LTR	lightgrey
-0.21054	1.3391	0.185882	0.666366	0.970629	ENSG00000123870	ESC_vs_N2P	-72016	LTR7B_dup785:ERV1:LTR	lightgrey
-0.134925	3.45922	0.147533	0.700904	0.975327	ENSG00000198482	ESC_vs_N2P	-11163	LTR7B_dup785:ERV1:LTR	lightgrey
0.0892158	2.98272	0.055987	0.812955	0.993759	ENSG00000167562	ESC_vs_N2P	-39333	LTR7B_dup785:ERV1:LTR	lightgrey
-1.16965	3.45922	11.06	0.000882096	0.0196499	ENSG00000198482	ESC_vs_Primed	-11163	LTR7B_dup785:ERV1:LTR	firebrick
-1.6855	2.62871	10.3242	0.001313	0.0268225	ENSG00000258405	ESC_vs_Primed	62913	LTR7B_dup785:ERV1:LTR	firebrick
-2.17579	2.113	10.1769	0.00142211	0.0285893	ENSG00000198633	ESC_vs_Primed	87302	LTR7B_dup785:ERV1:LTR	firebrick
-1.14198	2.98272	9.30148	0.00228969	0.0406914	ENSG00000167562	ESC_vs_Primed	-39333	LTR7B_dup785:ERV1:LTR	firebrick
-0.90775	1.3391	3.5121	0.0609222	0.328031	ENSG00000123870	ESC_vs_Primed	-72016	LTR7B_dup785:ERV1:LTR	lightgrey
-1.01132	-0.786503	3.22541	0.0725034	0.359469	ENSG00000242255	ESC_vs_Primed	-47587	LTR7B_dup785:ERV1:LTR	lightgrey
-1.89772	2.62871	12.9743	0.000315801	0.0575374	ENSG00000258405	ESC_vs_TNT	62913	LTR7B_dup785:ERV1:LTR	lightgrey
-1.47865	2.113	4.42331	0.0354513	0.953415	ENSG00000198633	ESC_vs_TNT	87302	LTR7B_dup785:ERV1:LTR	lightgrey
-0.695717	2.98272	3.48187	0.0620446	1	ENSG00000167562	ESC_vs_TNT	-39333	LTR7B_dup785:ERV1:LTR	lightgrey
0.812711	-0.786503	1.82558	0.176651	1	ENSG00000242255	ESC_vs_TNT	-47587	LTR7B_dup785:ERV1:LTR	lightgrey
-0.526918	1.3391	1.18798	0.275737	1	ENSG00000123870	ESC_vs_TNT	-72016	LTR7B_dup785:ERV1:LTR	lightgrey
-0.223666	3.45922	0.409892	0.522024	1	ENSG00000198482	ESC_vs_TNT	-11163	LTR7B_dup785:ERV1:LTR	lightgrey
0.53672	5.92416	0.990306	0.319668	0.863446	ENSG00000145703	ESC_vs_N2P	-45540	HERVH-int_dup2128:ERV1:LTR	lightgrey
-0.2222	5.92416	0.170675	0.679512	0.915568	ENSG00000145703	ESC_vs_Primed	-45540	HERVH-int_dup2128:ERV1:LTR	lightgrey
-0.137066	5.92416	0.0649874	0.79878	1	ENSG00000145703	ESC_vs_TNT	-45540	HERVH-int_dup2128:ERV1:LTR	lightgrey
0.765152	4.26434	2.96046	0.0853235	0.675177	ENSG00000137486	ESC_vs_N2P	91275	MIRc_dup69744:MIR:SINE	lightgrey
-1.46263	-2.17307	1.46197	0.226617	0.827545	ENSG00000255136	ESC_vs_N2P	-19380	MIRc_dup69744:MIR:SINE	lightgrey
-2.34325	4.26434	26.3001	2.92276e-07	2.39923e-05	ENSG00000137486	ESC_vs_Primed	91275	MIRc_dup69744:MIR:SINE	firebrick
-1.0909	-2.17307	0.819616	0.365293	0.736968	ENSG00000255136	ESC_vs_Primed	-19380	MIRc_dup69744:MIR:SINE	lightgrey
-0.573321	-2.17307	0.229289	0.632052	1	ENSG00000255136	ESC_vs_TNT	-19380	MIRc_dup69744:MIR:SINE	lightgrey
-0.15061	4.26434	0.118253	0.730937	1	ENSG00000137486	ESC_vs_TNT	91275	MIRc_dup69744:MIR:SINE	lightgrey
-0.159501	1.29745	0.109819	0.740351	0.980879	ENSG00000255036	ESC_vs_N2P	-21920	HERVH-int_dup3490:ERV1:LTR	lightgrey
-0.0850317	1.83276	0.0325745	0.856773	0.998974	ENSG00000197816	ESC_vs_N2P	-21906	HERVH-int_dup3490:ERV1:LTR	lightgrey
0.108346	-1.11313	0.015828	0.899883	1	ENSG00000254876	ESC_vs_N2P	-21872	HERVH-int_dup3490:ERV1:LTR	lightgrey
-0.0348833	-2.14025	0.00182556	0.965919	1	ENSG00000254633	ESC_vs_N2P	-59989	HERVH-int_dup3490:ERV1:LTR	lightgrey
0.239553	1.83276	0.25831	0.611284	0.882432	ENSG00000197816	ESC_vs_Primed	-21906	HERVH-int_dup3490:ERV1:LTR	lightgrey
-0.372953	-1.11313	0.194526	0.659176	0.904048	ENSG00000254876	ESC_vs_Primed	-21872	HERVH-int_dup3490:ERV1:LTR	lightgrey
0.0984826	1.29745	0.0419162	0.83778	0.973334	ENSG00000255036	ESC_vs_Primed	-21920	HERVH-int_dup3490:ERV1:LTR	lightgrey
-0.00386909	-2.14025	2.5893e-05	0.99594	1	ENSG00000254633	ESC_vs_Primed	-59989	HERVH-int_dup3490:ERV1:LTR	lightgrey
-0.990554	-1.11313	1.37647	0.240704	1	ENSG00000254876	ESC_vs_TNT	-21872	HERVH-int_dup3490:ERV1:LTR	lightgrey
0.216582	1.83276	0.211784	0.645373	1	ENSG00000197816	ESC_vs_TNT	-21906	HERVH-int_dup3490:ERV1:LTR	lightgrey
0.189907	1.29745	0.156163	0.692714	1	ENSG00000255036	ESC_vs_TNT	-21920	HERVH-int_dup3490:ERV1:LTR	lightgrey
-0.189191	-2.14025	0.0558052	0.813253	1	ENSG00000254633	ESC_vs_TNT	-59989	HERVH-int_dup3490:ERV1:LTR	lightgrey
-1.0185	-2.66888	0.725763	0.39426	0.892551	ENSG00000118094	ESC_vs_N2P	-42291	HERVK-int_dup177:ERVK:LTR	lightgrey
0.144288	6.48157	0.206584	0.649458	0.966505	ENSG00000110367	ESC_vs_N2P	69168	HERVK-int_dup177:ERVK:LTR	lightgrey
-0.380694	6.48157	1.43701	0.230624	0.618511	ENSG00000110367	ESC_vs_Primed	69168	HERVK-int_dup177:ERVK:LTR	lightgrey
-1.23581	-2.66888	1.1066	0.292823	0.677609	ENSG00000118094	ESC_vs_Primed	-42291	HERVK-int_dup177:ERVK:LTR	lightgrey
-0.392698	6.48157	1.52916	0.216238	1	ENSG00000110367	ESC_vs_TNT	69168	HERVK-int_dup177:ERVK:LTR	lightgrey
-1.20772	-2.66888	1.06206	0.302746	1	ENSG00000118094	ESC_vs_TNT	-42291	HERVK-int_dup177:ERVK:LTR	lightgrey
-0.844951	3.45586	1.89995	0.168084	0.782618	ENSG00000257474	ESC_vs_N2P	99	HERVH-int_dup4742:ERV1:LTR	lightgrey
0.588548	0.773174	0.836551	0.360385	0.878806	ENSG00000257956	ESC_vs_N2P	-18480	HERVH-int_dup4742:ERV1:LTR	lightgrey
-1.45737	3.45586	5.86961	0.0154045	0.146004	ENSG00000257474	ESC_vs_Primed	99	HERVH-int_dup4742:ERV1:LTR	lightgrey
0.572031	0.773174	0.798684	0.371487	0.740859	ENSG00000257956	ESC_vs_Primed	-18480	HERVH-int_dup4742:ERV1:LTR	lightgrey
-1.09048	3.45586	3.27051	0.0705356	1	ENSG00000257474	ESC_vs_TNT	99	HERVH-int_dup4742:ERV1:LTR	lightgrey
-0.464532	0.773174	0.538486	0.463061	1	ENSG00000257956	ESC_vs_TNT	-18480	HERVH-int_dup4742:ERV1:LTR	lightgrey
-4.22748	-2.71431	5.35894	0.0206162	0.439173	ENSG00000238150	ESC_vs_N2P	60920	HERVH-int_dup5689:ERV1:LTR	lightgrey
-0.578635	7.18705	3.15175	0.0758455	0.661954	ENSG00000179820	ESC_vs_N2P	-29704	HERVH-int_dup5689:ERV1:LTR	lightgrey
-0.566094	3.23598	2.35595	0.124806	0.735973	ENSG00000126583	ESC_vs_N2P	-42671	HERVH-int_dup5689:ERV1:LTR	lightgrey
-0.441316	6.1155	1.90434	0.167593	0.782618	ENSG00000105605	ESC_vs_N2P	-72816	HERVH-int_dup5689:ERV1:LTR	lightgrey
0.436976	1.04526	0.180027	0.67135	0.971391	ENSG00000269842	ESC_vs_N2P	74558	HERVH-int_dup5689:ERV1:LTR	lightgrey
-0.327065	-0.914426	0.0845817	0.771182	0.985406	ENSG00000269564	ESC_vs_N2P	47737	HERVH-int_dup5689:ERV1:LTR	lightgrey
-4.54077	-2.71431	6.63301	0.0100106	0.111168	ENSG00000238150	ESC_vs_Primed	60920	HERVH-int_dup5689:ERV1:LTR	lightgrey
-0.944678	3.23598	6.51997	0.010667	0.115482	ENSG00000126583	ESC_vs_Primed	-42671	HERVH-int_dup5689:ERV1:LTR	lightgrey
-0.620432	7.18705	3.62138	0.0570415	0.317833	ENSG00000179820	ESC_vs_Primed	-29704	HERVH-int_dup5689:ERV1:LTR	lightgrey
-0.473971	6.1155	2.19611	0.13836	0.492425	ENSG00000105605	ESC_vs_Primed	-72816	HERVH-int_dup5689:ERV1:LTR	lightgrey
0.858662	-0.914426	0.477984	0.489337	0.822289	ENSG00000269564	ESC_vs_Primed	47737	HERVH-int_dup5689:ERV1:LTR	lightgrey
-0.34503	1.04526	0.126969	0.721595	0.932258	ENSG00000269842	ESC_vs_Primed	74558	HERVH-int_dup5689:ERV1:LTR	lightgrey
-2.84979	-2.71431	2.2931	0.129951	1	ENSG00000238150	ESC_vs_TNT	60920	HERVH-int_dup5689:ERV1:LTR	lightgrey
1.84555	-0.914426	1.85227	0.17352	1	ENSG00000269564	ESC_vs_TNT	47737	HERVH-int_dup5689:ERV1:LTR	lightgrey
-0.379542	7.18705	1.36162	0.243258	1	ENSG00000179820	ESC_vs_TNT	-29704	HERVH-int_dup5689:ERV1:LTR	lightgrey
-0.537709	1.04526	0.307715	0.579086	1	ENSG00000269842	ESC_vs_TNT	74558	HERVH-int_dup5689:ERV1:LTR	lightgrey
0.108289	3.23598	0.0865511	0.768608	1	ENSG00000126583	ESC_vs_TNT	-42671	HERVH-int_dup5689:ERV1:LTR	lightgrey
-0.0330356	6.1155	0.0107138	0.91756	1	ENSG00000105605	ESC_vs_TNT	-72816	HERVH-int_dup5689:ERV1:LTR	lightgrey
4.18732	-3.11729	4.27957	0.0385731	0.554473	ENSG00000249916	ESC_vs_N2P	-92349	HERVH-int_dup2247:ERV1:LTR	lightgrey
0.967678	-0.315909	2.32454	0.127348	0.740915	ENSG00000250328	ESC_vs_N2P	3170	HERVH-int_dup2247:ERV1:LTR	lightgrey
4.18732	-3.11729	4.86915	0.027341	0.208023	ENSG00000249916	ESC_vs_Primed	-92349	HERVH-int_dup2247:ERV1:LTR	lightgrey
-0.51267	-0.315909	0.77491	0.378702	0.7455	ENSG00000250328	ESC_vs_Primed	3170	HERVH-int_dup2247:ERV1:LTR	lightgrey
0.508188	-0.315909	0.719073	0.396448	1	ENSG00000250328	ESC_vs_TNT	3170	HERVH-int_dup2247:ERV1:LTR	lightgrey
0.672809	-3.11729	0.256955	0.61222	1	ENSG00000249916	ESC_vs_TNT	-92349	HERVH-int_dup2247:ERV1:LTR	lightgrey
-0.159501	1.29745	0.109819	0.740351	0.980879	ENSG00000255036	ESC_vs_N2P	-19970	HERVH-int_dup3493:ERV1:LTR	lightgrey
-0.0850317	1.83276	0.0325745	0.856773	0.998974	ENSG00000197816	ESC_vs_N2P	-19956	HERVH-int_dup3493:ERV1:LTR	lightgrey
0.108346	-1.11313	0.015828	0.899883	1	ENSG00000254876	ESC_vs_N2P	-19922	HERVH-int_dup3493:ERV1:LTR	lightgrey
-0.0348833	-2.14025	0.00182556	0.965919	1	ENSG00000254633	ESC_vs_N2P	-58039	HERVH-int_dup3493:ERV1:LTR	lightgrey
0.239553	1.83276	0.25831	0.611284	0.882432	ENSG00000197816	ESC_vs_Primed	-19956	HERVH-int_dup3493:ERV1:LTR	lightgrey
-0.372953	-1.11313	0.194526	0.659176	0.904048	ENSG00000254876	ESC_vs_Primed	-19922	HERVH-int_dup3493:ERV1:LTR	lightgrey
0.0984826	1.29745	0.0419162	0.83778	0.973334	ENSG00000255036	ESC_vs_Primed	-19970	HERVH-int_dup3493:ERV1:LTR	lightgrey
-0.00386909	-2.14025	2.5893e-05	0.99594	1	ENSG00000254633	ESC_vs_Primed	-58039	HERVH-int_dup3493:ERV1:LTR	lightgrey
-0.990554	-1.11313	1.37647	0.240704	1	ENSG00000254876	ESC_vs_TNT	-19922	HERVH-int_dup3493:ERV1:LTR	lightgrey
0.216582	1.83276	0.211784	0.645373	1	ENSG00000197816	ESC_vs_TNT	-19956	HERVH-int_dup3493:ERV1:LTR	lightgrey
0.189907	1.29745	0.156163	0.692714	1	ENSG00000255036	ESC_vs_TNT	-19970	HERVH-int_dup3493:ERV1:LTR	lightgrey
-0.189191	-2.14025	0.0558052	0.813253	1	ENSG00000254633	ESC_vs_TNT	-58039	HERVH-int_dup3493:ERV1:LTR	lightgrey
0.797809	-0.862414	0.978128	0.322661	0.865347	ENSG00000237742	ESC_vs_N2P	60578	HSMAR1_dup278:TcMar-Mariner:DNA	lightgrey
-1.80659	-0.862414	6.3123	0.0119903	0.124862	ENSG00000237742	ESC_vs_Primed	60578	HSMAR1_dup278:TcMar-Mariner:DNA	lightgrey
-1.54378	-0.862414	4.60561	0.0318675	0.917425	ENSG00000237742	ESC_vs_TNT	60578	HSMAR1_dup278:TcMar-Mariner:DNA	lightgrey
-0.159501	1.29745	0.109819	0.740351	0.980879	ENSG00000255036	ESC_vs_N2P	-19344	HERVH-int_dup3495:ERV1:LTR	lightgrey
-0.0850317	1.83276	0.0325745	0.856773	0.998974	ENSG00000197816	ESC_vs_N2P	-19330	HERVH-int_dup3495:ERV1:LTR	lightgrey
0.108346	-1.11313	0.015828	0.899883	1	ENSG00000254876	ESC_vs_N2P	-19296	HERVH-int_dup3495:ERV1:LTR	lightgrey
-0.0348833	-2.14025	0.00182556	0.965919	1	ENSG00000254633	ESC_vs_N2P	-57413	HERVH-int_dup3495:ERV1:LTR	lightgrey
0.239553	1.83276	0.25831	0.611284	0.882432	ENSG00000197816	ESC_vs_Primed	-19330	HERVH-int_dup3495:ERV1:LTR	lightgrey
-0.372953	-1.11313	0.194526	0.659176	0.904048	ENSG00000254876	ESC_vs_Primed	-19296	HERVH-int_dup3495:ERV1:LTR	lightgrey
0.0984826	1.29745	0.0419162	0.83778	0.973334	ENSG00000255036	ESC_vs_Primed	-19344	HERVH-int_dup3495:ERV1:LTR	lightgrey
-0.00386909	-2.14025	2.5893e-05	0.99594	1	ENSG00000254633	ESC_vs_Primed	-57413	HERVH-int_dup3495:ERV1:LTR	lightgrey
-0.990554	-1.11313	1.37647	0.240704	1	ENSG00000254876	ESC_vs_TNT	-19296	HERVH-int_dup3495:ERV1:LTR	lightgrey
0.216582	1.83276	0.211784	0.645373	1	ENSG00000197816	ESC_vs_TNT	-19330	HERVH-int_dup3495:ERV1:LTR	lightgrey
0.189907	1.29745	0.156163	0.692714	1	ENSG00000255036	ESC_vs_TNT	-19344	HERVH-int_dup3495:ERV1:LTR	lightgrey
-0.189191	-2.14025	0.0558052	0.813253	1	ENSG00000254633	ESC_vs_TNT	-57413	HERVH-int_dup3495:ERV1:LTR	lightgrey
-0.777734	2.113	0.980038	0.322189	0.865347	ENSG00000198633	ESC_vs_N2P	86704	L2_dup53469:L2:LINE	lightgrey
-0.374204	2.62871	0.518173	0.471622	0.923359	ENSG00000258405	ESC_vs_N2P	62315	L2_dup53469:L2:LINE	lightgrey
0.283659	-0.786503	0.223535	0.63636	0.964155	ENSG00000242255	ESC_vs_N2P	-48185	L2_dup53469:L2:LINE	lightgrey
-0.21054	1.3391	0.185882	0.666366	0.970629	ENSG00000123870	ESC_vs_N2P	-72614	L2_dup53469:L2:LINE	lightgrey
-0.134925	3.45922	0.147533	0.700904	0.975327	ENSG00000198482	ESC_vs_N2P	-11761	L2_dup53469:L2:LINE	lightgrey
0.0892158	2.98272	0.055987	0.812955	0.993759	ENSG00000167562	ESC_vs_N2P	-39931	L2_dup53469:L2:LINE	lightgrey
-1.16965	3.45922	11.06	0.000882096	0.0196499	ENSG00000198482	ESC_vs_Primed	-11761	L2_dup53469:L2:LINE	firebrick
-1.6855	2.62871	10.3242	0.001313	0.0268225	ENSG00000258405	ESC_vs_Primed	62315	L2_dup53469:L2:LINE	firebrick
-2.17579	2.113	10.1769	0.00142211	0.0285893	ENSG00000198633	ESC_vs_Primed	86704	L2_dup53469:L2:LINE	firebrick
-1.14198	2.98272	9.30148	0.00228969	0.0406914	ENSG00000167562	ESC_vs_Primed	-39931	L2_dup53469:L2:LINE	firebrick
-0.90775	1.3391	3.5121	0.0609222	0.328031	ENSG00000123870	ESC_vs_Primed	-72614	L2_dup53469:L2:LINE	lightgrey
-1.01132	-0.786503	3.22541	0.0725034	0.359469	ENSG00000242255	ESC_vs_Primed	-48185	L2_dup53469:L2:LINE	lightgrey
-1.89772	2.62871	12.9743	0.000315801	0.0575374	ENSG00000258405	ESC_vs_TNT	62315	L2_dup53469:L2:LINE	lightgrey
-1.47865	2.113	4.42331	0.0354513	0.953415	ENSG00000198633	ESC_vs_TNT	86704	L2_dup53469:L2:LINE	lightgrey
-0.695717	2.98272	3.48187	0.0620446	1	ENSG00000167562	ESC_vs_TNT	-39931	L2_dup53469:L2:LINE	lightgrey
0.812711	-0.786503	1.82558	0.176651	1	ENSG00000242255	ESC_vs_TNT	-48185	L2_dup53469:L2:LINE	lightgrey
-0.526918	1.3391	1.18798	0.275737	1	ENSG00000123870	ESC_vs_TNT	-72614	L2_dup53469:L2:LINE	lightgrey
-0.223666	3.45922	0.409892	0.522024	1	ENSG00000198482	ESC_vs_TNT	-11761	L2_dup53469:L2:LINE	lightgrey
-1.63891	1.29199	2.62351	0.105291	0.704645	ENSG00000186265	ESC_vs_N2P	80699	HERVH-int_dup1213:ERV1:LTR	lightgrey
-1.21671	1.29199	1.38479	0.239287	0.627207	ENSG00000186265	ESC_vs_Primed	80699	HERVH-int_dup1213:ERV1:LTR	lightgrey
1.54091	1.29199	1.23125	0.267164	1	ENSG00000186265	ESC_vs_TNT	80699	HERVH-int_dup1213:ERV1:LTR	lightgrey
-0.122127	2.83221	0.0905637	0.763462	0.985406	ENSG00000143344	ESC_vs_N2P	-22440	HERVH-int_dup284:ERV1:LTR	lightgrey
0.569535	2.83221	1.92674	0.165116	0.535259	ENSG00000143344	ESC_vs_Primed	-22440	HERVH-int_dup284:ERV1:LTR	lightgrey
[truncated: 241 more rows]

## Sheet: ED_Fig_8i
Var1	Var2	value	Group	Sample
[truncated: 2,004 more rows]

## Sheet: ED_Fig_8k
SRS1074338	SRS1074340	SRS1074347	SRS1074349	SRS1074351	SRS1074353	SRS1074355	SRS1074357	SRS1074393	SRS1074394	SRS1074395	SRS1074404
[truncated: 2,046 more rows]

[truncated: 1 more sheets: ED_Fig_8l]
