# Supplementary material for: Transient naive reprogramming corrects hiPS cells functionally and epigenetically
Source: Nature. 2023 Aug 16;620(7975):863–72. doi: 10.1038/s41586-023-06424-7 (PMC10447250; doi:10.1038/s41586-023-06424-7)
Supplement: Supplementary file 27 — Source Data Extended Data Fig. 9 [file 41586_2023_6424_MOESM27_ESM.xlsx]

## Sheet: ED_Fig_9c
gene	variable	value	group	lab	background
ABHD12B	RL1124	0.87037	TNT-hiPSC	Lister	32F
ABHD12B	RL1124	0.655172	TNT-hiPSC	Lister	32F
C4orf51	RL1124	0.880952	TNT-hiPSC	Lister	32F
C4orf51	RL1124	0.257812	TNT-hiPSC	Lister	32F
HHLA1	RL1124	0.575	TNT-hiPSC	Lister	32F
HHLA1	RL1124	0.866667	TNT-hiPSC	Lister	32F
ABHD12B	RL1125	0.804348	TNT-hiPSC	Lister	38F
ABHD12B	RL1125	0.526316	TNT-hiPSC	Lister	38F
C4orf51	RL1125	0.789474	TNT-hiPSC	Lister	38F
C4orf51	RL1125	0.117647	TNT-hiPSC	Lister	38F
HHLA1	RL1125	0.425532	TNT-hiPSC	Lister	38F
HHLA1	RL1125	0.873016	TNT-hiPSC	Lister	38F
ABHD12B	RL1751_1771	0.902439	Primed-hiPSC	Lister	32F
ABHD12B	RL1751_1771	0.59	Primed-hiPSC	Lister	32F
C4orf51	RL1751_1771	0.985075	Primed-hiPSC	Lister	32F
C4orf51	RL1751_1771	0.157303	Primed-hiPSC	Lister	32F
HHLA1	RL1751_1771	0.325	Primed-hiPSC	Lister	32F
HHLA1	RL1751_1771	0.803279	Primed-hiPSC	Lister	32F
ABHD12B	RL1982	0.847458	Primed-hiPSC	Lister	MEL1
ABHD12B	RL1982	0.384615	Primed-hiPSC	Lister	MEL1
C4orf51	RL1982	0.333333	Primed-hiPSC	Lister	MEL1
C4orf51	RL1982	0	Primed-hiPSC	Lister	MEL1
HHLA1	RL1982	0.510204	Primed-hiPSC	Lister	MEL1
HHLA1	RL1982	0.3	Primed-hiPSC	Lister	MEL1
ABHD12B	RL1983	0.970588	TNT-hiPSC	Lister	MEL1
ABHD12B	RL1983	0.571429	TNT-hiPSC	Lister	MEL1
C4orf51	RL1983	0.688889	TNT-hiPSC	Lister	MEL1
C4orf51	RL1983	0.150943	TNT-hiPSC	Lister	MEL1
HHLA1	RL1983	0.451613	TNT-hiPSC	Lister	MEL1
HHLA1	RL1983	0.630952	TNT-hiPSC	Lister	MEL1
ABHD12B	RL1984	0.853659	NtP-hiPSC	Lister	MEL1
ABHD12B	RL1984	0.645161	NtP-hiPSC	Lister	MEL1
C4orf51	RL1984	0.77551	NtP-hiPSC	Lister	MEL1
C4orf51	RL1984	0.278481	NtP-hiPSC	Lister	MEL1
HHLA1	RL1984	0.483871	NtP-hiPSC	Lister	MEL1
HHLA1	RL1984	0.864865	NtP-hiPSC	Lister	MEL1
ABHD12B	RL1985	0.967742	NtP-hiPSC	Lister	MEL1
ABHD12B	RL1985	0.583333	NtP-hiPSC	Lister	MEL1
C4orf51	RL1985	0.914286	NtP-hiPSC	Lister	MEL1
C4orf51	RL1985	0.191489	NtP-hiPSC	Lister	MEL1
HHLA1	RL1985	0.630435	NtP-hiPSC	Lister	MEL1
HHLA1	RL1985	0.589041	NtP-hiPSC	Lister	MEL1
ABHD12B	RL2560	0.712121	Primed-hiPSC	Lister	MEL1
ABHD12B	RL2560	0.388889	Primed-hiPSC	Lister	MEL1
C4orf51	RL2560	0.179487	Primed-hiPSC	Lister	MEL1
C4orf51	RL2560	0.0353982	Primed-hiPSC	Lister	MEL1
HHLA1	RL2560	0.3125	Primed-hiPSC	Lister	MEL1
HHLA1	RL2560	0.247619	Primed-hiPSC	Lister	MEL1
ABHD12B	RL2561	0.840909	TNT-hiPSC	Lister	MEL1
ABHD12B	RL2561	0.676768	TNT-hiPSC	Lister	MEL1
C4orf51	RL2561	0.868852	TNT-hiPSC	Lister	MEL1
C4orf51	RL2561	0.119658	TNT-hiPSC	Lister	MEL1
HHLA1	RL2561	0.464789	TNT-hiPSC	Lister	MEL1
HHLA1	RL2561	0.807692	TNT-hiPSC	Lister	MEL1
ABHD12B	RL417	0.666667	Primed-hiPSC	Lister	32F
ABHD12B	RL417	0.368932	Primed-hiPSC	Lister	32F
C4orf51	RL417	0.679012	Primed-hiPSC	Lister	32F
C4orf51	RL417	0.172932	Primed-hiPSC	Lister	32F
HHLA1	RL417	0.268293	Primed-hiPSC	Lister	32F
HHLA1	RL417	0.6	Primed-hiPSC	Lister	32F
ABHD12B	RL418	0.0487805	Primed-hiPSC	Lister	32F
ABHD12B	RL418	0.0481928	Primed-hiPSC	Lister	32F
C4orf51	RL418	0.271739	Primed-hiPSC	Lister	32F
C4orf51	RL418	0.0470588	Primed-hiPSC	Lister	32F
HHLA1	RL418	0.0983607	Primed-hiPSC	Lister	32F
HHLA1	RL418	0.109375	Primed-hiPSC	Lister	32F
ABHD12B	RL703	0.895833	Primed-hiPSC	Lister	38F
ABHD12B	RL703	0.515152	Primed-hiPSC	Lister	38F
C4orf51	RL703	0.867925	Primed-hiPSC	Lister	38F
C4orf51	RL703	0.189542	Primed-hiPSC	Lister	38F
HHLA1	RL703	0.584416	Primed-hiPSC	Lister	38F
HHLA1	RL703	0.824561	Primed-hiPSC	Lister	38F
ABHD12B	RL837	0.583333	NtP-hiPSC	Lister	38F
ABHD12B	RL837	0.463768	NtP-hiPSC	Lister	38F
C4orf51	RL837	0.868421	NtP-hiPSC	Lister	38F
C4orf51	RL837	0.170455	NtP-hiPSC	Lister	38F
HHLA1	RL837	0.342857	NtP-hiPSC	Lister	38F
HHLA1	RL837	0.808511	NtP-hiPSC	Lister	38F
ABHD12B	RL936	0.818182	NtP-hiPSC	Lister	32F
ABHD12B	RL936	0.555556	NtP-hiPSC	Lister	32F
C4orf51	RL936	0.875	NtP-hiPSC	Lister	32F
C4orf51	RL936	0.175	NtP-hiPSC	Lister	32F
HHLA1	RL936	0.254237	NtP-hiPSC	Lister	32F
HHLA1	RL936	0.647059	NtP-hiPSC	Lister	32F
ABHD12B	RL937	0.85	NtP-hiPSC	Lister	38F
ABHD12B	RL937	0.592105	NtP-hiPSC	Lister	38F
C4orf51	RL937	0.847826	NtP-hiPSC	Lister	38F
C4orf51	RL937	0.20438	NtP-hiPSC	Lister	38F
HHLA1	RL937	0.490909	NtP-hiPSC	Lister	38F
HHLA1	RL937	0.683544	NtP-hiPSC	Lister	38F

## Sheet: ED_Fig_9e
gene	variable	value	group	lab	background
C22orf34	RL1124	0.871697	TNT-hiPSC	Lister	32F
CSMD1	RL1124	0.895661	TNT-hiPSC	Lister	32F
DPP6	RL1124	0.886603	TNT-hiPSC	Lister	32F
FAM19A5	RL1124	0.856776	TNT-hiPSC	Lister	32F
PTPRT	RL1124	0.893902	TNT-hiPSC	Lister	32F
RBFOX1	RL1124	0.886251	TNT-hiPSC	Lister	32F
TCERG1L	RL1124	0.889332	TNT-hiPSC	Lister	32F
TMEM132C	RL1124	0.85897	TNT-hiPSC	Lister	32F
TMEM132D	RL1124	0.889399	TNT-hiPSC	Lister	32F
C22orf34	RL1125	0.882811	TNT-hiPSC	Lister	38F
CSMD1	RL1125	0.839808	TNT-hiPSC	Lister	38F
DPP6	RL1125	0.87851	TNT-hiPSC	Lister	38F
FAM19A5	RL1125	0.873874	TNT-hiPSC	Lister	38F
PTPRT	RL1125	0.838711	TNT-hiPSC	Lister	38F
RBFOX1	RL1125	0.858248	TNT-hiPSC	Lister	38F
TCERG1L	RL1125	0.891692	TNT-hiPSC	Lister	38F
TMEM132C	RL1125	0.831126	TNT-hiPSC	Lister	38F
TMEM132D	RL1125	0.84983	TNT-hiPSC	Lister	38F
C22orf34	RL1751_1771	0.830208	Primed-hiPSC	Lister	32F
CSMD1	RL1751_1771	0.852186	Primed-hiPSC	Lister	32F
DPP6	RL1751_1771	0.782181	Primed-hiPSC	Lister	32F
FAM19A5	RL1751_1771	0.849444	Primed-hiPSC	Lister	32F
PTPRT	RL1751_1771	0.736481	Primed-hiPSC	Lister	32F
RBFOX1	RL1751_1771	0.838492	Primed-hiPSC	Lister	32F
TCERG1L	RL1751_1771	0.837655	Primed-hiPSC	Lister	32F
TMEM132C	RL1751_1771	0.786446	Primed-hiPSC	Lister	32F
TMEM132D	RL1751_1771	0.780284	Primed-hiPSC	Lister	32F
C22orf34	RL1982	0.822617	Primed-hiPSC	Lister	MEL1
CSMD1	RL1982	0.866286	Primed-hiPSC	Lister	MEL1
DPP6	RL1982	0.857351	Primed-hiPSC	Lister	MEL1
FAM19A5	RL1982	0.827749	Primed-hiPSC	Lister	MEL1
PTPRT	RL1982	0.865595	Primed-hiPSC	Lister	MEL1
RBFOX1	RL1982	0.856184	Primed-hiPSC	Lister	MEL1
TCERG1L	RL1982	0.868924	Primed-hiPSC	Lister	MEL1
TMEM132C	RL1982	0.843005	Primed-hiPSC	Lister	MEL1
TMEM132D	RL1982	0.862464	Primed-hiPSC	Lister	MEL1
C22orf34	RL1983	0.875394	TNT-hiPSC	Lister	MEL1
CSMD1	RL1983	0.880647	TNT-hiPSC	Lister	MEL1
DPP6	RL1983	0.875493	TNT-hiPSC	Lister	MEL1
FAM19A5	RL1983	0.8585	TNT-hiPSC	Lister	MEL1
PTPRT	RL1983	0.889487	TNT-hiPSC	Lister	MEL1
RBFOX1	RL1983	0.880491	TNT-hiPSC	Lister	MEL1
TCERG1L	RL1983	0.8617	TNT-hiPSC	Lister	MEL1
TMEM132C	RL1983	0.842141	TNT-hiPSC	Lister	MEL1
TMEM132D	RL1983	0.874814	TNT-hiPSC	Lister	MEL1
C22orf34	RL1984	0.884395	NtP-hiPSC	Lister	MEL1
CSMD1	RL1984	0.895745	NtP-hiPSC	Lister	MEL1
DPP6	RL1984	0.884923	NtP-hiPSC	Lister	MEL1
FAM19A5	RL1984	0.876718	NtP-hiPSC	Lister	MEL1
PTPRT	RL1984	0.896262	NtP-hiPSC	Lister	MEL1
RBFOX1	RL1984	0.883333	NtP-hiPSC	Lister	MEL1
TCERG1L	RL1984	0.88752	NtP-hiPSC	Lister	MEL1
TMEM132C	RL1984	0.854166	NtP-hiPSC	Lister	MEL1
TMEM132D	RL1984	0.886607	NtP-hiPSC	Lister	MEL1
C22orf34	RL1985	0.876874	NtP-hiPSC	Lister	MEL1
CSMD1	RL1985	0.883143	NtP-hiPSC	Lister	MEL1
DPP6	RL1985	0.874807	NtP-hiPSC	Lister	MEL1
FAM19A5	RL1985	0.860162	NtP-hiPSC	Lister	MEL1
PTPRT	RL1985	0.88495	NtP-hiPSC	Lister	MEL1
RBFOX1	RL1985	0.876848	NtP-hiPSC	Lister	MEL1
TCERG1L	RL1985	0.879884	NtP-hiPSC	Lister	MEL1
TMEM132C	RL1985	0.861359	NtP-hiPSC	Lister	MEL1
TMEM132D	RL1985	0.874622	NtP-hiPSC	Lister	MEL1
C22orf34	RL2560	0.817092	Primed-hiPSC	Lister	MEL1
CSMD1	RL2560	0.856447	Primed-hiPSC	Lister	MEL1
DPP6	RL2560	0.85231	Primed-hiPSC	Lister	MEL1
FAM19A5	RL2560	0.822988	Primed-hiPSC	Lister	MEL1
PTPRT	RL2560	0.85946	Primed-hiPSC	Lister	MEL1
RBFOX1	RL2560	0.847488	Primed-hiPSC	Lister	MEL1
TCERG1L	RL2560	0.873466	Primed-hiPSC	Lister	MEL1
TMEM132C	RL2560	0.836329	Primed-hiPSC	Lister	MEL1
TMEM132D	RL2560	0.852289	Primed-hiPSC	Lister	MEL1
C22orf34	RL2561	0.873099	TNT-hiPSC	Lister	MEL1
CSMD1	RL2561	0.822792	TNT-hiPSC	Lister	MEL1
DPP6	RL2561	0.865972	TNT-hiPSC	Lister	MEL1
FAM19A5	RL2561	0.811575	TNT-hiPSC	Lister	MEL1
PTPRT	RL2561	0.878396	TNT-hiPSC	Lister	MEL1
RBFOX1	RL2561	0.871948	TNT-hiPSC	Lister	MEL1
TCERG1L	RL2561	0.775676	TNT-hiPSC	Lister	MEL1
TMEM132C	RL2561	0.841482	TNT-hiPSC	Lister	MEL1
TMEM132D	RL2561	0.866646	TNT-hiPSC	Lister	MEL1
C22orf34	RL417	0.837543	Primed-hiPSC	Lister	32F
CSMD1	RL417	0.78607	Primed-hiPSC	Lister	32F
DPP6	RL417	0.821631	Primed-hiPSC	Lister	32F
FAM19A5	RL417	0.853601	Primed-hiPSC	Lister	32F
PTPRT	RL417	0.810683	Primed-hiPSC	Lister	32F
RBFOX1	RL417	0.80686	Primed-hiPSC	Lister	32F
TCERG1L	RL417	0.820435	Primed-hiPSC	Lister	32F
TMEM132C	RL417	0.785946	Primed-hiPSC	Lister	32F
TMEM132D	RL417	0.782505	Primed-hiPSC	Lister	32F
C22orf34	RL418	0.757853	Primed-hiPSC	Lister	32F
CSMD1	RL418	0.744182	Primed-hiPSC	Lister	32F
DPP6	RL418	0.75455	Primed-hiPSC	Lister	32F
FAM19A5	RL418	0.769669	Primed-hiPSC	Lister	32F
PTPRT	RL418	0.602688	Primed-hiPSC	Lister	32F
RBFOX1	RL418	0.618624	Primed-hiPSC	Lister	32F
TCERG1L	RL418	0.69941	Primed-hiPSC	Lister	32F
TMEM132C	RL418	0.645413	Primed-hiPSC	Lister	32F
TMEM132D	RL418	0.634665	Primed-hiPSC	Lister	32F
C22orf34	RL703	0.888394	Primed-hiPSC	Lister	38F
CSMD1	RL703	0.884308	Primed-hiPSC	Lister	38F
DPP6	RL703	0.762959	Primed-hiPSC	Lister	38F
FAM19A5	RL703	0.902498	Primed-hiPSC	Lister	38F
PTPRT	RL703	0.887028	Primed-hiPSC	Lister	38F
RBFOX1	RL703	0.867632	Primed-hiPSC	Lister	38F
TCERG1L	RL703	0.828557	Primed-hiPSC	Lister	38F
TMEM132C	RL703	0.817378	Primed-hiPSC	Lister	38F
TMEM132D	RL703	0.799831	Primed-hiPSC	Lister	38F
C22orf34	RL837	0.884778	NtP-hiPSC	Lister	38F
CSMD1	RL837	0.880363	NtP-hiPSC	Lister	38F
DPP6	RL837	0.873649	NtP-hiPSC	Lister	38F
FAM19A5	RL837	0.872849	NtP-hiPSC	Lister	38F
PTPRT	RL837	0.876681	NtP-hiPSC	Lister	38F
RBFOX1	RL837	0.877738	NtP-hiPSC	Lister	38F
TCERG1L	RL837	0.880555	NtP-hiPSC	Lister	38F
TMEM132C	RL837	0.858801	NtP-hiPSC	Lister	38F
TMEM132D	RL837	0.878215	NtP-hiPSC	Lister	38F
C22orf34	RL936	0.895673	NtP-hiPSC	Lister	32F
CSMD1	RL936	0.889904	NtP-hiPSC	Lister	32F
DPP6	RL936	0.885176	NtP-hiPSC	Lister	32F
FAM19A5	RL936	0.889452	NtP-hiPSC	Lister	32F
PTPRT	RL936	0.894717	NtP-hiPSC	Lister	32F
RBFOX1	RL936	0.880887	NtP-hiPSC	Lister	32F
TCERG1L	RL936	0.901107	NtP-hiPSC	Lister	32F
TMEM132C	RL936	0.865613	NtP-hiPSC	Lister	32F
TMEM132D	RL936	0.891101	NtP-hiPSC	Lister	32F
C22orf34	RL937	0.812567	NtP-hiPSC	Lister	38F
CSMD1	RL937	0.835878	NtP-hiPSC	Lister	38F
DPP6	RL937	0.785353	NtP-hiPSC	Lister	38F
FAM19A5	RL937	0.848164	NtP-hiPSC	Lister	38F
PTPRT	RL937	0.876736	NtP-hiPSC	Lister	38F
RBFOX1	RL937	0.873054	NtP-hiPSC	Lister	38F
TCERG1L	RL937	0.824584	NtP-hiPSC	Lister	38F
TMEM132C	RL937	0.774476	NtP-hiPSC	Lister	38F
TMEM132D	RL937	0.830489	NtP-hiPSC	Lister	38F

## Sheet: ED_Fig_9f_hdf
Day_0 (32F)	hESC-H9 (SRR1561745-7)	hESC-H9	hESC-MEL1	hESC-H1 (GSM429321)	hESC-H9 (SRS114877)	hESC-HESO7 (SRS606777)	hESC-HESO8 (SRS606778)	TNT-hiPSC-B2-r1	TNT-hiPSC-B2-r2	TNT-hiPSC-B2-r3	TNT-hiPSC-B2-r4	TNT-hiPSC-B2-r5	TNT-hiPSC-B2-r6	Primed-hiPSC-B2-r1	Primed-hiPSC-B2-r2	Primed-hiPSC-B2-r3	Primed-hiPSC-B2-r4	Primed-hiPSC-B2-r5	Primed-hiPSC-B2-r6
0.0318332	0.925258	0.506747	0.161951	0.386929	0.94308	0.159664	0.0927203	0.0348706	0.0564226	0.056338	0.0609319	0.075743	0.114433	0.247191	0.255501	0.264095	0.231023	0.391892	0.291277
0.756112	0.36122	0.317848	0.496521	0.541398	0.584342	0.828645	0.871223	0.760638	0.653333	0.766284	0.766702	0.693878	0.784353	0.536817	0.481818	0.536952	0.510664	0.46659	0.559553
0.838384	0.131148	0.118443	0.297977	0.486467	0.352713	0.630529	0.696809	0.816356	0.470073	0.798893	0.807882	0.612482	0.793262	0.34955	0.368046	0.482587	0.384511	0.317439	0.390785
0.763889	0.745856	0.680927	0.842424	0.82	0.889401	0.831776	0.81791	0.821918	0.736156	0.829167	0.874016	0.61039	0.894531	0.501901	0.224335	0.51751	0.340807	0.497041	0.377246
0.238318	0.939597	0.867987	0.923476	0.885886	0.96	0.952381	0.90113	0.0703518	0.180272	0.081761	0.2	0.0874525	0.296774	0.339286	0.321192	0.488189	0.423208	0.588957	0.702479
0.937716	0.92029	0.853432	0.832148	0.85119	0.969789	0.924312	0.906329	0.875	0.71134	0.815217	0.871094	0.704626	0.902174	0.441077	0.436482	0.479339	0.556701	0.435146	0.430168
0.0488506	0.890578	0.869786	0.909375	0.874396	0.94165	0.857353	0.88064	0.0532151	0.529262	0.101176	0.134259	0.270903	0.0402802	0.634956	0.609756	0.536232	0.623557	0.78125	0.552463
0.550864	0.957831	0.906339	0.947146	0.933858	0.906166	0.896783	0.928571	0.495025	0.476483	0.465035	0.49734	0.507692	0.537255	0.293598	0.2393	0.296703	0.258264	0.185268	0.24359
0.884721	0.0343348	0.0321817	0.0350109	0.109694	0.0410334	0.362245	0.263265	0.81362	0.390533	0.850267	0.809074	0.334405	0.837838	0.348226	0.222417	0.365812	0.190635	0.103203	0.218935
0.992337	0.97861	0.925636	0.964126	0.913333	0.946939	0.934322	0.952514	0.932836	0.916149	0.931559	0.859016	0.937238	0.929712	0.465704	0.684211	0.677725	0.417431	0.681159	0.598361
0.301887	0.0576923	0.142857	0.15655	0.196676	0.119266	0.0661765	0.140288	0.105691	0.181208	0.166667	0.145038	0.121951	0.129032	0.253968	0.517241	0.372781	0.201439	0.526786	0.466667
0.951267	0.958944	0.923899	0.858915	0.890467	0.964158	0.913534	0.916667	0.742671	0.526437	0.7393	0.695522	0.624506	0.792	0.30814	0.365782	0.371601	0.422989	0.325373	0.349265
0.0135823	0.0533224	0.0174419	0.0111815	0.0993789	0.0117754	0.0163419	0.0213476	0.0744986	0.47162	0.176529	0.517506	0.0858506	0.522763	0.499178	0.538592	0.593548	0.501825	0.601286	0.506091
0.267081	0.909091	0.931741	0.889344	0.856459	0.940171	0.890215	0.876344	0.203571	0.59661	0.278351	0.258621	0.270833	0.208589	0.72549	0.644444	0.577869	0.603704	0.833333	0.656085
0.0727848	0.913366	0.850562	0.91778	0.868074	0.916667	0.849315	0.867378	0.0775	0.409449	0.0703364	0.14359	0.245779	0.0826873	0.433996	0.432018	0.472222	0.359343	0.483051	0.45
0.920382	0.9375	0.860999	0.891213	0.871324	0.925926	0.917829	0.948529	0.894389	0.881356	0.876325	0.875969	0.821656	0.852174	0.519651	0.447887	0.698276	0.528302	0.763251	0.642045
0.484234	0.8107	0.848303	0.852612	0.856031	0.868852	0.825581	0.871734	0.786364	0.682609	0.769231	0.663594	0.715447	0.622549	0.476471	0.507463	0.537037	0.507614	0.46875	0.378205
0.0264151	0.881481	0.819945	0.881739	0.884211	0.901587	0.888283	0.904459	0.0766667	0.573718	0.137931	0.193467	0.320588	0.100324	0.652174	0.613333	0.483755	0.55814	0.727891	0.607639
0.0701357	0.890034	0.882955	0.902913	0.890432	0.903371	0.852507	0.890977	0.0898551	0.577031	0.196217	0.0841837	0.186782	0.0516796	0.643432	0.656331	0.498282	0.562827	0.776758	0.664577
0.0881356	0.9217	0.878099	0.919606	0.914989	0.918736	0.919169	0.891033	0.400424	0.671451	0.223735	0.23614	0.313433	0.404412	0.637821	0.607011	0.580645	0.670886	0.765116	0.603175
0.922018	0.903743	0.845714	0.845295	0.827586	0.924812	0.908555	0.903315	0.885463	0.672	0.740541	0.734266	0.802721	0.842795	0.262238	0.318408	0.673575	0.377778	0.41	0.420455
0.661064	0.275641	0.178571	0.340183	0.362385	0.22619	0.558394	0.283276	0.119497	0.162304	0.240964	0.141104	0.159574	0.245033	0.541899	0.28125	0.480392	0.504902	0.450549	0.527778
0.147705	0.871795	0.844755	0.855279	0.819706	0.882353	0.857724	0.85443	0.0854093	0.406716	0.130081	0.177249	0.354167	0.0546624	0.465986	0.727273	0.483077	0.507874	0.630058	0.66171
0.909502	0.102804	0.0913043	0.128978	0.217391	0.240854	0.186957	0.192982	0.645283	0.478448	0.653179	0.699187	0.5	0.664804	0.427313	0.253886	0.343137	0.321888	0.193237	0.248322
0.860429	0.795238	0.772222	0.871069	0.657104	0.352298	0.70725	0.557464	0.514851	0.368771	0.422311	0.614964	0.384083	0.472826	0.257496	0.15704	0.181443	0.363071	0.184919	0.220273
0.448133	0.310924	0.672956	0.890152	0.620253	0.9447	0.5	0.233766	0.0214286	0.247191	0.104396	0.0777202	0.214286	0.0564103	0.358974	0.28436	0.403315	0.380117	0.55914	0.43038
0.604027	0.0504834	0.112468	0.0955126	0.194771	0.0780702	0.0766284	0.0767482	0.058264	0.0949227	0.0671217	0.0776915	0.40355	0.163188	0.185832	0.506361	0.322072	0.218038	0.568452	0.363032
0.821053	0.221698	0.59069	0.539634	0.361582	0.726592	0.668919	0.468547	0.62724	0.418605	0.778986	0.683673	0.551948	0.778409	0.27451	0.223602	0.41555	0.19788	0.225564	0.322222
0.114883	0.0564972	0.027439	0.0306435	0.123967	0.0575758	0.218569	0.150097	0.0980392	0.0666667	0.0296736	0.0345912	0.109792	0.166667	0.257534	0.311047	0.445428	0.177419	0.526882	0.530612
0.876263	0.01417	0.034965	0.0197852	0.116705	0.011925	0.486402	0.454894	0.726141	0.561119	0.822917	0.792812	0.647493	0.782931	0.485265	0.441538	0.632231	0.51526	0.442105	0.488778
0.705069	0.657407	0.595563	0.887931	0.792735	0.672783	0.724599	0.758025	0.281553	0.404762	0.198068	0.212996	0.255639	0.28777	0.44358	0.581749	0.503876	0.452471	0.54902	0.620253
0.417445	0.919355	0.880651	0.901515	0.86646	0.919614	0.844332	0.827778	0.208696	0.364017	0.140426	0.222642	0.302041	0.215517	0.379147	0.503937	0.573171	0.537634	0.537688	0.59761
0.279412	0.918552	0.87717	0.939502	0.853211	0.936416	0.929114	0.944584	0.407583	0.561983	0.521368	0.542017	0.560526	0.607717	0.394872	0.24269	0.354331	0.286396	0.235294	0.33631
0.0729167	0.923567	0.844358	0.872771	0.91226	0.902439	0.769797	0.857886	0.0393701	0.596542	0.173913	0.130872	0.192105	0.132118	0.563275	0.536111	0.510204	0.585965	0.746439	0.571429
0.670034	0.896774	0.90566	0.922772	0.894608	0.945578	0.844595	0.934256	0.842391	0.853801	0.810458	0.788571	0.769231	0.808511	0.6875	0.518987	0.63125	0.560976	0.577465	0.61194
0.0259366	0.0662021	0.056391	0.0432836	0.178571	0.0668605	0.104738	0.0730594	0.0316742	0.0683761	0.100346	0.142857	0.055336	0.0822511	0.181818	0.294118	0.207071	0.460094	0.253456	0.503356
0.909091	0.217105	0.187713	0.128631	0.253165	0.324324	0.523077	0.452128	0.717949	0.353982	0.517857	0.663717	0.580645	0.615385	0.247706	0.267327	0.278689	0.368932	0.217105	0.213592
0.890625	0.963235	0.878109	0.946746	0.789474	0.956989	0.920354	0.948276	0.820276	0.658451	0.908163	0.872611	0.757812	0.803738	0.536122	0.573333	0.61326	0.6	0.588957	0.422222
0.83945	0.58547	0.72069	0.361884	0.493421	0.893281	0.688073	0.451613	0.71179	0.357143	0.694915	0.596958	0.273723	0.864979	0.287037	0.176812	0.534783	0.205128	0.13913	0.257485
0.873786	0.427928	0.243697	0.846698	0.68617	0.91866	0.53012	0.777473	0.371237	0.378462	0.421965	0.381818	0.580214	0.596667	0.204244	0.198758	0.235577	0.141141	0.219355	0.210031
0.86039	0.357488	0.299636	0.8327	0.893855	0.883929	0.926829	0.933673	0.856322	0.744275	0.869565	0.793388	0.751825	0.889952	0.586735	0.52766	0.55665	0.651786	0.423913	0.472477
0.921147	0.830275	0.59309	0.918129	0.684211	0.916667	0.78852	0.61859	0.815385	0.68942	0.893471	0.905537	0.62	0.901288	0.61976	0.347328	0.508929	0.295238	0.422078	0.574394
0.0544323	0.0166482	0.020979	0.0146074	0.0535055	0.0168675	0.0292826	0.0384615	0.110429	0.501965	0.295775	0.522686	0.157838	0.542245	0.604426	0.606461	0.592021	0.513514	0.661269	0.548101
0.670683	0.86	0.846154	0.924925	0.855932	0.8875	0.918919	0.891403	0.852174	0.841667	0.823077	0.844595	0.722628	0.822034	0.63964	0.61039	0.534653	0.611111	0.592857	0.591549
0.16087	0.909548	0.861635	0.908815	0.857939	0.885529	0.828221	0.886486	0.11875	0.545894	0.148352	0.091858	0.231618	0.106329	0.413158	0.652866	0.437107	0.488889	0.568389	0.402913
0.707692	0.550562	0.330579	0.774892	0.568627	0.40566	0.58794	0.57764	0.236364	0.320513	0.298969	0.285714	0.209302	0.228916	0.426829	0.493671	0.575758	0.527027	0.45	0.561404
0.14	0.27027	0.260771	0.173913	0.475806	0.251142	0.25	0.271062	0.278195	0.268293	0.248521	0.232804	0.206704	0.294964	0.409836	0.490566	0.458824	0.305263	0.557377	0.561798
0.575163	0.892857	0.859091	0.915254	0.942708	0.948052	0.820144	0.964286	0.790123	0.651515	0.815789	0.843137	0.65	0.690141	0.390244	0.405405	0.44	0.454545	0.551724	0.528302
0.358209	0.189189	0.902736	0.571695	0.807229	0.188889	0.465116	0.582996	0.706422	0.538012	0.5	0.444444	0.459016	0.605096	0.301508	0.304348	0.227027	0.220657	0.217778	0.458065
0.696667	0.450617	0.607143	0.507082	0.609756	0.75814	0.757447	0.797665	0.745763	0.411765	0.841629	0.878505	0.620853	0.831933	0.412766	0.400778	0.540323	0.38326	0.410628	0.373786
0.64	0.97619	0.917969	0.925	0.875	0.876289	0.930693	0.952381	0.878049	0.862745	0.855856	0.835052	0.87	0.791667	0.64557	0.549451	0.663158	0.541667	0.71134	0.712121
0.202765	0.0718563	0.0501319	0.122137	0.253807	0.242604	0.319328	0.25	0.0628931	0.0813008	0.05	0.0663265	0.0410959	0.0890411	0.217687	0.289655	0.222222	0.205128	0.409722	0.566667
0.91886	0.0127796	0.030137	0.0515604	0.485588	0.0564972	0.420266	0.465704	0.887324	0.62963	0.881944	0.830275	0.690763	0.893281	0.459574	0.449827	0.698276	0.570136	0.467681	0.666667
0.507042	0.483516	0.401146	0.0935961	0.698225	0.322581	0.697248	0.706294	0.0727273	0.516129	0.3125	0.242105	0.287671	0.421053	0.666667	0.629032	0.507692	0.738095	0.736842	0.742857
0.5	0.966102	0.869697	0.914454	0.876221	0.931973	0.888298	0.95	0.806452	0.76259	0.773585	0.717391	0.803922	0.765625	0.534653	0.521277	0.494624	0.578431	0.628571	0.52439
0.377419	0.104167	0.0675381	0.0244361	0.0711864	0.03663	0.0873786	0.145251	0.212903	0.152866	0.191617	0.282051	0.189573	0.41573	0.443299	0.464088	0.54	0.378378	0.540698	0.416058
0.588496	0.899281	0.849537	0.879808	0.907489	0.928571	0.865979	0.868421	0.458101	0.745192	0.643478	0.460317	0.428571	0.61745	0.854651	0.794258	0.744681	0.757062	0.829787	0.753425
0.278761	0.925743	0.875197	0.910364	0.903704	0.938462	0.864469	0.880597	0.438202	0.743083	0.551402	0.5	0.623288	0.656489	0.825623	0.697095	0.826923	0.668449	0.795031	0.933333
0.694561	0.96875	0.911656	0.948652	0.923304	0.96371	0.958944	0.947205	0.83391	0.667832	0.746667	0.662651	0.766304	0.834862	0.574194	0.537162	0.464286	0.608187	0.632432	0.468354
0.94375	0.0779817	0.193548	0.755245	0.570175	0.893333	0.902778	0.876147	0.873469	0.74902	0.93617	0.875	0.539171	0.91129	0.578544	0.435821	0.638037	0.468	0.449275	0.590909
0.898551	0.865672	0.837143	0.675841	0.775194	0.964602	0.819588	0.718085	0.45	0.406393	0.541436	0.543624	0.57277	0.508065	0.323864	0.208333	0.290123	0.21831	0.385057	0.28866
0.910314	0.505319	0.226328	0.147748	0.396	0.562814	0.495833	0.416961	0.523529	0.320856	0.609756	0.297872	0.6	0.356164	0.189076	0.271605	0.326087	0.256944	0.167421	0.17757
0.638554	0.941176	0.90411	0.92228	0.864035	0.841463	0.87	0.888199	0.807229	0.849462	0.897436	0.816327	0.866667	0.763158	0.569231	0.511111	0.508475	0.492537	0.653846	0.754717
0.342857	0.373984	0.197425	0.419929	0.60733	0.354167	0.401235	0.297561	0.21875	0.488189	0.313725	0.353982	0.183486	0.537736	0.72381	0.65625	0.606742	0.658333	0.73	0.779661
0.510563	0.896296	0.83208	0.904762	0.883544	0.765957	0.91498	0.920705	0.815385	0.833333	0.828283	0.816667	0.827273	0.868421	0.635417	0.529412	0.621951	0.594828	0.63	0.580247
0.75885	0.980315	0.913863	0.94832	0.90724	0.971279	0.971654	0.948214	0.826816	0.896641	0.810897	0.616071	0.808333	0.797251	0.378571	0.533101	0.560538	0.533865	0.673846	0.551829
0.92517	0.403614	0.459016	0.522321	0.634783	0.957672	0.863636	0.844444	0.589744	0.1625	0.419355	0.521739	0.743902	0.331731	0.0625	0.124138	0.2	0.228346	0.09375	0.198276
0.245509	0.918605	0.822148	0.912863	0.838235	0.876404	0.906977	0.908257	0.842105	0.819444	0.885246	0.84127	0.661765	0.887097	0.64557	0.333333	0.642857	0.435897	0.564706	0.526316
0.851485	0.782123	0.811628	0.845304	0.72549	0.94186	0.898039	0.831818	0.644231	0.455752	0.554348	0.443182	0.692607	0.626556	0.27037	0.140351	0.48503	0.328205	0.340426	0.217105
0.967213	0.89916	0.920988	0.918919	0.727273	0.943396	0.979757	0.96281	0.381625	0.37931	0.55665	0.656863	0.710938	0.625551	0.151659	0.221649	0.20904	0.371859	0.457143	0.309237
0.585014	0.890476	0.862205	0.791768	0.772093	0.917431	0.754647	0.711921	0.758621	0.72	0.810056	0.677215	0.811765	0.64881	0.5	0.508108	0.575949	0.546667	0.591623	0.463768
0.866667	0.0896861	0.166983	0.0649007	0.203125	0.699552	0.705426	0.633333	0.729167	0.185022	0.620536	0.686441	0.375	0.712551	0.156489	0.0795107	0.252066	0.226891	0.174089	0.189655
0.601064	0.865979	0.857895	0.850806	0.927273	0.758621	0.795031	0.734848	0.848485	0.785714	0.83871	0.758621	0.760563	0.804878	0.5375	0.538462	0.560976	0.57	0.596774	0.569231
0.968	0.942529	0.939394	0.898734	0.82	0.967532	0.920635	0.925743	0.871795	0.918033	0.874172	0.843373	0.807175	0.834254	0.566667	0.510638	0.608333	0.69	0.673077	0.674419
0.765625	0.954774	0.891144	0.917722	0.844444	0.839572	0.907407	0.939153	0.566879	0.501466	0.483193	0.493631	0.853535	0.6231	0.330986	0.359551	0.487805	0.387665	0.330275	0.424028
0.476923	0.968421	0.890585	0.951743	0.921233	0.980676	0.949008	0.929348	0.0855856	0.161094	0.101695	0.135593	0.436975	0.154867	0.294118	0.34507	0.343949	0.526946	0.515789	0.682432
0.443609	0.886486	0.603878	0.621429	0.748479	0.937888	0.746711	0.470032	0.22043	0.38674	0.25	0.240964	0.0801527	0.155779	0.602871	0.6375	0.572222	0.380623	0.300752	0.670455
0.620112	0.889908	0.888268	0.90303	0.879518	0.938776	0.90604	0.90303	0.852941	0.691489	0.835443	0.901408	0.818182	0.698413	0.471698	0.390625	0.586667	0.567164	0.68	0.302326
0.967949	0.980892	0.893204	0.933518	0.845679	0.98	0.958333	0.923423	0.767442	0.562162	0.748744	0.848921	0.84252	0.785714	0.493902	0.305556	0.5625	0.520408	0.542056	0.574324
0	0.0792079	0.183879	0.0691824	0.477444	0.17603	0.207612	0.318182	0.208861	0.206349	0.141975	0.333333	0.179856	0.405	0.31746	0.5	0.563636	0.396396	0.697531	0.477876
0.857143	0.234783	0.356125	0.233846	0.593407	0.547826	0.402027	0.313008	0.77193	0.560345	0.839161	0.746479	0.495575	0.781818	0.333333	0.387879	0.417323	0.367188	0.376471	0.683761
0.910959	0.144928	0.441718	0.247423	0.587719	0.442857	0.5625	0.282609	0.343284	0.301887	0.372881	0.30303	0.5625	0.533333	0.175	0.25	0.155172	0.0632911	0.126761	0.304878
0.95	0.857143	0.864865	0.791667	0.914286	0.816327	0.82716	0.888889	0.631579	0.627451	0.727273	0.710526	0.705882	0.8	0.851064	0.958333	0.947368	0.958333	0.821429	0.885714
0.858357	0.596026	0.700224	0.672662	0.772152	0.749064	0.840764	0.869198	0.442953	0.354839	0.510791	0.489011	0.662722	0.388571	0.621622	0.722973	0.645161	0.738462	0.659259	0.730769
0.912791	0.397849	0.578588	0.23839	0.752778	0.875969	0.792793	0.83908	0.72956	0.461847	0.813725	0.833333	0.754286	0.857639	0.61828	0.295858	0.725581	0.6	0.46	0.432432
0.690909	0.717391	0.572165	0.802575	0.818182	0.944444	0.517857	0.4	0.160714	0.297297	0.337662	0.206349	0.171429	0.436782	0.44	0.520548	0.428571	0.576923	0.571429	0.5
0.612335	0.769912	0.776471	0.876984	0.846491	0.478723	0.900552	0.855556	0.747253	0.829268	0.829268	0.834862	0.707965	0.723404	0.659574	0.4	0.566265	0.623853	0.5	0.559633
0.757322	0.598131	0.567251	0.534146	0.646907	0.710526	0.521327	0.579439	0.37037	0.456954	0.419355	0.316456	0.588652	0.472973	0.650485	0.591667	0.632653	0.772727	0.62766	0.622807
0.523256	0.882353	0.871508	0.927419	0.930612	0.915789	0.909091	0.899371	0.815385	0.823529	0.859649	0.878378	0.616438	0.857143	0.629032	0.578125	0.47619	0.555556	0.630769	0.603175
0.848214	0.336226	0.868522	0.5	0.679283	0.904483	0.908096	0.246106	0.394737	0.282651	0.224026	0.334112	0.708995	0.383838	0.196078	0.239316	0.171913	0.286976	0.13347	0.0853994
0.971311	0.9631	0.907956	0.961464	0.80829	0.977011	0.978947	0.981618	0.808219	0.700997	0.811475	0.72028	0.760331	0.715278	0.375723	0.610837	0.373206	0.497908	0.548507	0.465278
0.936893	0.396226	0.405405	0.410423	0.493711	0.447619	0.445596	0.534653	0.73	0.585366	0.731959	0.692308	0.423729	0.729323	0.511905	0.41573	0.429907	0.484375	0.395349	0.37234
0.85241	0.933702	0.912791	0.94165	0.883562	0.875	0.960606	0.973333	0.686869	0.724528	0.419847	0.486207	0.798319	0.466667	0.792969	0.854545	0.737069	0.852459	0.9	0.819672
0.949153	0.10084	0.587902	0.198276	0.640449	0.74	0.73487	0.824818	0.713568	0.665441	0.920705	0.921569	0.722222	0.891667	0.467811	0.39781	0.630769	0.576271	0.547872	0.805714
0.512195	0.879121	0.829167	0.892523	0.867647	0.797468	0.875	0.936937	0.763889	0.898734	0.897059	0.790323	0.8	0.849315	0.672131	0.530612	0.65	0.564103	0.549296	0.74
0.625	0.542857	0.222222	0.582734	0.690909	0.487179	0.653595	0.869565	0.38835	0.363636	0.388889	0.277778	0.45614	0.359375	0.546667	0.6	0.7375	0.631579	0.864865	0.626667
0.174497	0.446602	0.287016	0.296296	0.508772	0.442308	0.338182	0.260504	0.573248	0.310559	0.596026	0.588889	0.222222	0.658416	0.355769	0.182353	0.298611	0.351351	0.242647	0.235294
0.418367	0.938272	0.929348	0.916667	0.88024	0.963636	0.909091	0.965217	0.888889	0.966102	0.844828	0.78	0.781818	0.942857	0.709091	0.48	0.666667	0.660714	0.692308	0.692308
0.955224	0.833333	0.885305	0.87468	0.80303	0.934783	0.945338	0.933566	0.626761	0.488722	0.806667	0.590278	0.718894	0.788136	0.402655	0.415459	0.387755	0.304688	0.466102	0.570732
0.439024	0.904	0.900641	0.891447	0.891821	0.935484	0.883495	0.954167	0.891156	0.850746	0.815385	0.847458	0.740385	0.833333	0.713115	0.539062	0.623656	0.613208	0.653226	0.623377
0.0320197	0.946939	0.878247	0.931271	0.834278	0.945122	0.865217	0.851942	0.26776	0.743083	0.497835	0.624088	0.195652	0.634483	0.812925	0.649402	0.659091	0.696809	0.8	0.820809
0.414815	0.753086	0.798883	0.914634	0.930851	0.730769	0.901639	0.921212	0.809524	0.860759	0.914894	0.868852	0.8	0.797468	0.576271	0.709677	0.545455	0.5	0.716667	0.522727
0.108108	0.155172	0.174312	0.226744	0.275591	0.147059	0.215054	0.121739	0.171429	0.290323	0.163934	0.185185	0.114754	0.357143	0.533333	0.410256	0.43662	0.409091	0.590909	0.75
0.398058	0.945355	0.905009	0.94518	0.909804	0.936275	0.915119	0.953642	0.628571	0.139535	0.398876	0.335793	0.642157	0.447154	0.204545	0.145833	0.141463	0.100592	0.150198	0.166008
0.935361	0.970732	0.940068	0.97411	0.906977	0.982833	0.874598	0.929766	0.187135	0.371345	0.151852	0.158371	0.824841	0.324786	0.45082	0.737864	0.7	0.635484	0.763889	0.597345
0.887624	0.904988	0.923393	0.939415	0.861333	0.925	0.938719	0.943642	0.268734	0.689737	0.192593	0.251282	0.806723	0.21789	0.547389	0.803695	0.581197	0.771739	0.840849	0.803636
0.697842	0.931973	0.860947	0.94964	0.877717	0.911765	0.955947	0.909548	0.811765	0.734266	0.901099	0.84	0.764706	0.762376	0.45977	0.626168	0.611111	0.661157	0.664	0.554217
0.74026	0.863636	0.444444	0.90625	0.719298	0.65625	0.765432	0.817073	0.27451	0.482759	0.350877	0.196721	0.303797	0.421053	0.557692	0.649123	0.613636	0.481013	0.666667	0.541667
0.41519	0.807531	0.471698	0.448819	0.540486	0.785047	0.578667	0.507937	0.627193	0.395833	0.709957	0.646154	0.748062	0.603376	0.486239	0.341365	0.508403	0.437956	0.356209	0.352632
0.908163	0.986111	0.946058	0.981752	0.916923	0.981013	0.96748	0.984674	0.488722	0.646154	0.302703	0.367521	0.798742	0.548023	0.769697	0.888	0.708571	0.883333	0.70229	0.828571
0.287293	0.732394	0.761905	0.847368	0.831502	0.864865	0.733766	0.783133	0.764045	0.728261	0.731183	0.75	0.74	0.684211	0.442857	0.528736	0.518519	0.458333	0.588235	0.444444
0.436681	0.910798	0.854442	0.959514	0.929907	0.962687	0.886792	0.503165	0.288136	0.488095	0.32899	0.20197	0.0442708	0.474308	0.529412	0.525926	0.457447	0.418118	0.548936	0.830601
0.899582	0.922078	0.836127	0.863861	0.787692	0.921687	0.948617	0.943662	0.75974	0.710526	0.608108	0.666667	0.763636	0.564444	0.326203	0.497326	0.427419	0.609756	0.489051	0.505376
0.586207	0.861538	0.827869	0.922078	0.878049	0.875	0.924731	0.927083	0.818182	0.79661	0.897059	0.724138	0.884615	0.847222	0.54902	0.674419	0.533333	0.673077	0.637931	0.692308
0.714286	0.908046	0.915344	0.930636	0.905263	0.901639	0.867188	0.944444	0.9	0.863636	0.842105	0.811321	0.747253	0.716049	0.575758	0.397436	0.5	0.589744	0.723684	0.551724
0.912791	0.940594	0.632799	0.960573	0.813008	0.935484	0.954674	0.945946	0.787129	0.695364	0.700565	0.791045	0.825397	0.870629	0.590244	0.548936	0.603865	0.657277	0.463277	0.511111
0.917857	0.777778	0.554645	0.855172	0.46888	0.466667	0.743017	0.637363	0.311111	0.284444	0.195804	0.159341	0.106509	0.22905	0.397849	0.670051	0.259067	0.308824	0.690058	0.398844
0.532164	0.963636	0.887681	0.915344	0.867521	0.934426	0.835714	0.874016	0.788889	0.677419	0.782609	0.747126	0.588235	0.714286	0.56	0.387755	0.513889	0.542169	0.477612	0.410714
0.897059	0.9375	0.891358	0.965147	0.880597	0.971098	0.959091	0.938462	0.735849	0.581921	0.733871	0.827338	0.805	0.654135	0.445887	0.303448	0.546296	0.495455	0.669118	0.39823
0.736364	0.833333	0.77619	0.847826	0.88172	0.931034	0.882353	0.954887	0.796296	0.792683	0.821429	0.866667	0.822581	0.819444	0.606557	0.477273	0.586207	0.781818	0.568182	0.636364
0.310236	0.255051	0.227811	0.161322	0.38604	0.265882	0.337094	0.354967	0.62037	0.2954	0.625	0.635854	0.191943	0.623116	0.258721	0.221445	0.383784	0.246753	0.192214	0.279693
0.920732	0.890756	0.146739	0.922118	0.763889	0.579545	0.886364	0.846491	0.0930233	0.232558	0.08125	0.0974359	0.46281	0.174603	0.271028	0.611465	0.323077	0.606061	0.72028	0.510204
0.528846	0.920354	0.851852	0.875887	0.880597	0.932836	0.894737	0.860825	0.798077	0.666667	0.886364	0.785714	0.76699	0.806818	0.535714	0.45283	0.579545	0.54902	0.532258	0.655172
0.527027	0.642857	0.71246	0.901575	0.797753	0.596774	0.792899	0.794444	0.811111	0.546512	0.777778	0.663158	0.589744	0.617284	0.434211	0.413793	0.450549	0.518182	0.505747	0.476923
0.850394	0.765625	0.698529	0.697987	0.659574	0.824561	0.669492	0.705882	0.511628	0.627907	0.688889	0.454545	0.522388	0.693548	0.785714	0.857143	0.942857	0.734177	0.847222	0.785714
0.311111	0.929577	0.896396	0.951691	0.900356	0.896552	0.970588	0.923077	0.901408	0.753086	0.883333	0.932203	0.657895	0.921569	0.61039	0.706667	0.567901	0.58	0.622951	0.707317
0.335664	0.886364	0.864035	0.900943	0.83432	0.9	0.845528	0.900826	0.8	0.585714	0.731343	0.666667	0.753425	0.708333	0.489362	0.433333	0.367647	0.467742	0.393939	0.433333
0.668874	0.777778	0.731707	0.933649	0.759036	0.583333	0.804511	0.856164	0.797101	0.629213	0.731343	0.753247	0.662921	0.816667	0.5375	0.46875	0.493671	0.610169	0.606061	0.436364
0.87234	0.913462	0.925532	0.945531	0.917526	0.961702	0.955782	0.858612	0.268722	0.457317	0.227106	0.251908	0.765152	0.226994	0.440433	0.735577	0.575758	0.655738	0.735849	0.64557
0.567797	0.873239	0.837321	0.914773	0.863636	0.910448	0.87	0.930693	0.846154	0.722222	0.853333	0.8	0.923077	0.833333	0.578947	0.442308	0.657534	0.607595	0.629032	0.333333
0.290323	0.826087	0.89697	0.80814	0.740458	0.934783	0.84	0.736364	0.895522	0.609375	0.690909	0.734375	0.7	0.625	0.37037	0.434783	0.423729	0.44186	0.467742	0.543478
0.68	0.836957	0.8	0.918129	0.788235	0.833333	0.816667	0.884298	0.925926	0.833333	0.851064	0.869565	0.716667	0.753846	0.576271	0.559322	0.620253	0.734375	0.625	0.62963
0.543478	0.942857	0.930348	0.917073	0.836879	0.943396	0.883562	0.959732	0.848101	0.739583	0.913043	0.7875	0.898305	0.743902	0.686275	0.511628	0.57377	0.646465	0.493671	0.65
0.593103	0.904762	0.88172	0.929348	0.91133	0.947368	0.85124	0.91791	0.8	0.704545	0.770833	0.73913	0.882353	0.727273	0.5625	0.471698	0.5	0.5	0.574468	0.560976
0.584615	0.916667	0.832031	0.923469	0.813953	0.75	0.914894	0.909774	0.876543	0.87013	0.760563	0.865672	0.783784	0.691358	0.704225	0.54023	0.5625	0.564516	0.602941	0.651515
0.894366	0.931624	0.20178	0.883721	0.944056	0.927835	0.943503	0.9	0.560976	0.310526	0.606667	0.527397	0.682081	0.641732	0.210191	0.204678	0.21978	0.473054	0.315436	0.38125
0.715278	0.96	0.894515	0.985612	0.925676	0.948718	0.866667	0.932773	0.745763	0.719298	0.786667	0.769231	0.763636	0.769231	0.666667	0.555556	0.542857	0.532258	0.533333	0.490196
0.443925	0.87037	0.88417	0.936759	0.872659	0.848101	0.884146	0.914439	0.790123	0.662338	0.806818	0.642857	0.704082	0.662162	0.594595	0.397849	0.462687	0.52381	0.568182	0.486486
0.190476	0.462264	0.212707	0.261649	0.521739	0.401869	0.63871	0.59204	0.292683	0.62766	0.452055	0.537313	0.234043	0.464912	0.716418	0.643678	0.696	0.795699	0.774648	0.626506
0.868778	0.840426	0.597444	0.766816	0.697436	0.736842	0.924883	0.880769	0.723404	0.495868	0.721154	0.662651	0.787879	0.794872	0.433628	0.622642	0.45	0.48913	0.391304	0.394737
0.933333	0.984848	0.88	0.941176	0.55	0.970588	0.959184	0.947977	0.765101	0.748092	0.663793	0.718447	0.805556	0.875	0.471014	0.572368	0.415842	0.556522	0.534091	0.719626
0.508671	0.868132	0.857143	0.896996	0.873171	0.792453	0.922535	0.828947	0.811765	0.68	0.761364	0.772152	0.761194	0.666667	0.558824	0.54321	0.494118	0.539683	0.560976	0.539683
0.561151	0.952	0.942359	0.95534	0.942285	0.968468	0.942857	0.966038	0.353712	0.6139	0.246753	0.364754	0.625	0.187097	0.646341	0.799107	0.426573	0.687151	0.731518	0.639241
0.119403	0.012987	0.171429	0.25	0.40625	0.136364	0.09	0.159091	0.0227273	0.45	0.254902	0.2625	0.361111	0.377778	0.475	0.53125	0.555556	0.586207	0.648148	0.731707
0.83209	0.352941	0.288372	0.477528	0.68038	0.865079	0.843949	0.773504	0.616766	0.356164	0.656566	0.75	0.656489	0.778846	0.292308	0.283951	0.569767	0.413223	0.365269	0.402597
0.518293	0.943182	0.84507	0.87037	0.882022	0.82	0.879699	0.940171	0.847222	0.652174	0.857143	0.72	0.703125	0.785714	0.424242	0.513514	0.5375	0.479452	0.596774	0.510204
0.835165	0.962264	0.88	0.913106	0.88755	0.931174	0.944915	0.933775	0.731429	0.806338	0.395939	0.415493	0.73494	0.553191	0.684211	0.866667	0.761062	0.854167	0.91129	0.837838
0.358209	0.968254	0.872483	0.921212	0.817647	0.844444	0.87963	0.931034	0.888889	0.814286	0.869565	0.9375	0.720588	0.727273	0.568627	0.491525	0.584615	0.552239	0.571429	0.644444
0.744444	0.7	0.808333	0.946809	0.898876	0.807692	0.891304	0.914286	0.833333	0.870968	0.818182	0.878049	0.897959	0.755102	0.774194	0.55	0.678571	0.574074	0.535714	0.527778
0.536	0.662162	0.788177	0.87931	0.780822	0.888889	0.741379	0.918699	0.785714	0.532258	0.629032	0.646154	0.705128	0.637681	0.340426	0.535714	0.380952	0.544118	0.4375	0.361702
0.524752	0.898305	0.915493	0.873874	0.869565	0.773585	0.886179	0.919643	0.862069	0.843137	0.95	0.975	0.779412	0.926471	0.719298	0.576271	0.705882	0.707317	0.62963	0.740741
0.00657895	0.0526316	0.0543478	0.092511	0.0913462	0.119718	0.0855263	0.0611111	0.0581395	0.108108	0.0465116	0.140625	0.0416667	0.202247	0.157895	0.336634	0.37037	0.0729167	0.561404	0.391892
0.845771	0.935323	0.888683	0.947559	0.905213	0.875486	0.91455	0.925729	0.0714286	0.51626	0.143564	0.156863	0.688312	0.314024	0.417526	0.736641	0.275281	0.573991	0.742138	0.551181
0.522388	0.132653	0.0585106	0.120623	0.314607	0.305556	0.182292	0.178771	0.266667	0.254545	0.304348	0.357143	0.290909	0.505495	0.477477	0.482759	0.590909	0.62963	0.766234	0.640625
0.551282	0.959459	0.897849	0.876777	0.885417	0.821918	0.925676	0.92029	0.861111	0.794118	0.890909	0.882353	0.692308	0.735294	0.530612	0.5625	0.56	0.538462	0.661765	0.659091
0.484277	0.938272	0.880952	0.914163	0.890547	0.870968	0.922078	0.933333	0.877778	0.71028	0.941748	0.775	0.730769	0.848101	0.75	0.444444	0.672414	0.511364	0.564103	0.647059
0.956522	0.947368	0.917275	0.969163	0.922652	0.934426	0.944637	0.944444	0.470085	0.777778	0.69697	0.603774	0.620321	0.625749	0.293878	0.456989	0.508108	0.348039	0.449198	0.537037
0.391534	0.927007	0.908333	0.870849	0.918803	0.895425	0.915254	0.913043	0.84375	0.608247	0.84	0.815534	0.627907	0.743363	0.504274	0.484848	0.54717	0.542373	0.555556	0.586207
0.783784	0.610619	0.677596	0.927083	0.845638	0.727273	0.818182	0.844444	0.774648	0.53125	0.779221	0.627907	0.825397	0.576471	0.492537	0.517857	0.45679	0.402985	0.529412	0.448276
0.576923	0.271739	0.179054	0.284698	0.333333	0.248062	0.205714	0.18543	0.161616	0.246914	0.246575	0.197674	0.35	0.472222	0.511111	0.422535	0.633333	0.488889	0.479452	0.418605
0.366667	0.789062	0.76	0.937126	0.81694	0.691729	0.840467	0.89011	0.816176	0.694215	0.808333	0.818841	0.595238	0.77037	0.584071	0.606838	0.459677	0.527132	0.57554	0.539823
0.0434783	0.183333	0.653631	0.329167	0.78022	0.567308	0.561497	0.76087	0.483333	0.571429	0.513043	0.452055	0.303279	0.6	0.6	0.6	0.82	0.67033	0.825688	0.637931
0.746914	0.810127	0.746341	0.913462	0.849515	0.75641	0.886364	0.909722	0.850746	0.77027	0.808219	0.826087	0.75	0.736111	0.602941	0.480519	0.528571	0.625	0.676056	0.553571
0.05	0.0714286	0.0597015	0.0412371	0.315789	0.166667	0.0740741	0	0.333333	0.448276	0.48	0.357143	0.444444	0.459459	0.142857	0	0.15	0	0.133333	0.285714
0.377778	0.625	0.660714	0.619565	0.553571	0.804598	0.77037	0.701754	0.824561	0.512195	0.933333	0.808511	0.554217	0.833333	0.466667	0.528571	0.534884	0.64	0.5	0.356164
0.576613	0.605769	0.286486	0.812325	0.842466	0.609195	0.905	0.771739	0.511811	0.534161	0.304688	0.345588	0.425373	0.389381	0.602649	0.636364	0.568421	0.745283	0.6375	0.536842
0.620853	0.940594	0.873171	0.711111	0.921429	0.958904	0.907285	0.96	0.813333	0.788732	0.835616	0.831461	0.776596	0.767442	0.708861	0.658228	0.5	0.550725	0.701299	0.490196
0.484848	0.907407	0.865	0.907609	0.875	0.936842	0.848	0.905512	0.763889	0.596774	0.761194	0.777778	0.661538	0.666667	0.526316	0.313433	0.39726	0.527273	0.61039	0.549296
0.905405	0.964286	0.934509	0.959259	0.816667	0.963964	0.974522	0.932927	0.507937	0.555556	0.408805	0.505435	0.491935	0.637255	0.707483	0.50838	0.712418	0.79845	0.745455	0.840426
0.591549	0.719298	0.7375	0.819209	0.691176	0.637931	0.798561	0.821429	0.825397	0.819277	0.849057	0.818182	0.639344	0.78125	0.574074	0.534247	0.575758	0.681818	0.586957	0.479167
0.788235	0.848837	0.761589	0.931507	0.768293	0.884615	0.886957	0.926471	0.545455	0.445783	0.340659	0.351852	0.484536	0.6	0.75	0.761194	0.757576	0.68932	0.676768	0.741176
0.654255	0.959184	0.866667	0.890173	0.888112	0.794118	0.886179	0.90625	0.820513	0.74359	0.857143	0.837838	0.772727	0.745763	0.64	0.407407	0.519481	0.6875	0.545455	0.5
0.534091	0.183673	0.12	0.0416667	0.258427	0.128205	0.188679	0.155172	0.169811	0.271186	0.255814	0.30137	0.384615	0.454545	0.5	0.384615	0.396226	0.571429	0.575	0.666667
0.955224	0.283582	0.835366	0.952494	0.911765	0.930693	1	0.958042	0.719178	0.862275	0.770833	0.517045	0.819048	0.766839	0.358209	0.589041	0.385321	0.552486	0.803371	0.470085
0.672956	0.421687	0.478495	0.569307	0.441176	0.357143	0.394495	0.450382	0.157143	0.15	0.25	0.208333	0.153846	0.303371	0.414286	0.447059	0.59375	0.347826	0.454545	0.56338
0.467949	0.802632	0.70297	0.761506	0.834677	0.609756	0.730159	0.858108	0.770833	0.829268	0.839286	0.875	0.574074	0.833333	0.75	0.410959	0.466667	0.613333	0.594937	0.609375
0.617886	0.917647	0.868852	0.892857	0.839623	0.974359	0.91791	0.914286	0.840909	0.825	0.86	0.861111	0.735849	0.803571	0.613636	0.622222	0.581818	0.660377	0.526316	0.611111
0.904762	0.946237	0.893939	0.951705	0.887931	0.792208	0.956349	0.963731	0.318584	0.508929	0.390625	0.357616	0.445378	0.385246	0.434426	0.625	0.5	0.774194	0.669231	0.668919
0.928058	0.833333	0.845614	0.88785	0.810526	0.951724	0.902878	0.900901	0.834532	0.765101	0.891192	0.860656	0.629268	0.938017	0.77907	0.359155	0.745902	0.534247	0.59596	0.583851
0.805825	0.686275	0.801802	0.886364	0.896	0.773333	0.893204	0.906542	0.914894	0.674419	0.928571	0.851064	0.79661	0.866667	0.536232	0.566038	0.644444	0.581395	0.682927	0.74
0.94375	0.944	0.857143	0.950893	0.846154	0.963636	0.92069	0.940341	0.628319	0.408333	0.688525	0.747253	0.624339	0.683417	0.525424	0.245902	0.565789	0.513761	0.237624	0.299107
0.840708	0.663265	0.506494	0.717593	0.548673	0.608333	0.613793	0.755725	0.25	0.206522	0.126316	0.12963	0.336957	0.151515	0.345238	0.384615	0.34375	0.483333	0.655556	0.4
0.838828	0.97486	0.933116	0.912397	0.865753	0.960486	0.961468	0.957537	0.58547	0.669173	0.433566	0.439689	0.757576	0.693038	0.246006	0.283912	0.529032	0.454167	0.384146	0.443089
0.608434	0.633803	0.648241	0.874372	0.81068	0.637681	0.830508	0.857143	0.916667	0.671642	0.731343	0.729167	0.662162	0.686275	0.540541	0.5625	0.565217	0.517857	0.508772	0.456522
0.246835	0.925373	0.824468	0.869822	0.917197	0.962963	0.875	0.884298	0.843137	0.666667	0.891304	0.732143	0.516667	0.741379	0.40678	0.442308	0.596154	0.41791	0.6	0.411765
0.812903	0.833333	0.78744	0.906977	0.872727	0.881188	0.746032	0.835052	0.435484	0.632911	0.541176	0.453488	0.8	0.421687	0.22807	0.481481	0.322034	0.385714	0.322034	0.212766
0.783133	0.785714	0.716312	0.801653	0.710526	0.694444	0.834862	0.822917	0.769231	0.703125	0.6	0.648148	0.818182	0.627119	0.3	0.508475	0.471698	0.4	0.609756	0.285714
0.868421	0.982456	0.955086	0.986413	0.929515	0.970588	0.972152	0.969072	0.291176	0.565916	0.239437	0.327206	0.740741	0.316129	0.693431	0.736842	0.638989	0.617834	0.8625	0.55042
0.444444	0.947368	0.904	0.905138	0.757576	0.94382	0.92126	0.933333	0.681159	0.679245	0.392857	0.434211	0.575	0.488372	0.850575	0.666667	0.647059	0.728814	0.786885	1
0.0458716	0.34	0.282051	0.442748	0.369863	0.53125	0.544	0.3125	0.220339	0.436364	0.270833	0.202899	0.0704225	0.404255	0.619048	0.566038	0.3	0.482759	0.45283	0.619048
0.778626	0.0362694	0.0555556	0.027088	0.0614251	0.0380228	0.0589971	0.138138	0.82069	0.469136	0.816327	0.83871	0.427632	0.884892	0.468354	0.257426	0.594595	0.343478	0.348101	0.637931
0.269504	0.947917	0.906615	0.915556	0.863014	0.895161	0.876289	0.836364	0.371901	0.505495	0.315217	0.205882	0.3	0.163265	0.384615	0.604651	0.536232	0.325843	0.680556	0.71831
0.809524	1	0.944444	0.961165	1	0.941176	0.9	0.935484	0.875	0.909091	0.826087	0.885714	0.75	0.870968	0.701493	0.4	0.703704	0.511628	0.738095	0.774194
0.75	0.857143	0.893333	0.872928	0.833333	0.911765	0.852174	0.850575	0.875	0.8	0.9375	0.833333	0.769231	0.95	0.666667	0.538462	0.74359	0.514286	0.583333	0.857143
0.708333	0.695652	0.782051	0.780142	0.675325	0.730769	0.795181	0.813187	0.22807	0.384615	0.44898	0.357143	0.629032	0.44186	0.543478	0.556962	0.666667	0.710526	0.764706	0.5625
0.950893	0.985915	0.920354	0.969758	0.888199	0.96875	0.934718	0.97619	0.531746	0.628378	0.247664	0.23348	0.647287	0.228682	0.517483	0.842795	0.411765	0.818182	0.686747	0.662983
0.877604	0.567164	0.754011	0.775401	0.70202	0.857143	0.854991	0.693069	0.624606	0.436364	0.683544	0.543554	0.215613	0.778409	0.385	0.272727	0.356322	0.374101	0.353698	0.334802
0.689076	0.918919	0.867188	0.927083	0.902778	0.9	0.915888	0.923729	0.9	0.805195	0.915254	0.85	0.775	0.854545	0.606061	0.54717	0.637931	0.68	0.72549	0.677419
0.631579	0.968421	0.863192	0.901879	0.6	0.918919	0.816176	0.906542	0.144231	0.157143	0.171429	0	0.489362	0.469697	0.540541	0.619718	0.8125	0.264151	0.369231	0.52381
0.617021	0.851064	0.888889	0.895062	0.840764	0.907895	0.830986	0.904762	0.767857	0.776119	0.846154	0.697674	0.824561	0.876923	0.730769	0.550725	0.5	0.537037	0.602564	0.595238
0.554054	0.893617	0.8	0.960396	0.882979	0.867925	0.876712	0.926829	0.78125	0.72	0.826923	0.642857	0.645161	0.72973	0.487805	0.638298	0.410256	0.583333	0.5	0.463415
0.568627	0.943182	0.89418	0.945578	0.916168	0.95	0.944444	0.940678	0.915254	0.890909	0.913043	0.816327	0.804348	0.853659	0.589286	0.489796	0.705882	0.732143	0.8	0.47619
1	1	1	0.888889	0.833333	1	1	1	0.814815	0.473684	0.588235	0.652174	0.833333	0.875	1	0.84	1	1	0.782609	0.941176
0.494624	0.894737	0.75	0.913462	0.816901	0.693878	0.893333	0.917808	0.883721	0.666667	0.862745	0.745098	0.6875	0.65	0.627451	0.478261	0.5	0.566667	0.542857	0.5625

## Sheet: ED_Fig_9f_msc
MSC_rep1	MSC_rep2	hESC-H9 (SRR1561745-7)	hESC-H9	hESC-MEL1	hESC-H1 (GSM429321)	hESC-H9 (SRS114877)	hESC-HESO7 (SRS606777)	hESC-HESO8 (SRS606778)	Primed_MSC_rep1	Primed_MSC_rep2	Primed_MSC_rep3	TNT_MSC_rep1	TNT_MSC_rep2	TNT_MSC_rep3
0.0882353	0.0617978	0.921839	0.88141	0.920742	0.913146	0.920746	0.921429	0.888757	0.19434	0.135878	0.238403	0.565476	0.687296	0.688482
0.0793651	0.0306748	0.918114	0.855727	0.917611	0.871605	0.919571	0.847076	0.870287	0.0957265	0.062603	0.0703654	0.471264	0.386441	0.387097
0.0458015	0.0144928	0.838527	0.816514	0.866142	0.871363	0.889976	0.711688	0.689764	0.0675105	0.0383877	0.0309598	0.298701	0.23741	0.35363
0.338583	0.372263	0.940722	0.886163	0.951708	0.923461	0.91092	0.937817	0.951636	0.5	0.386023	0.435165	0.854839	0.822134	0.868889
0.0379747	0.0169492	0.880342	0.845907	0.867164	0.833333	0.888554	0.906522	0.892449	0.341176	0.184211	0.345745	0.644444	0.753247	0.749077
0.69403	0.709677	0.146934	0.143039	0.323322	0.502354	0.370508	0.648824	0.709437	0.591803	0.725907	0.645125	0.287049	0.263423	0.349413
0.04	0	0.930796	0.847361	0.882653	0.915404	0.903797	0.76834	0.856354	0.173077	0.0268595	0.0596421	0.604563	0.650943	0.448029
0.862543	0.775281	0.376755	0.34276	0.596767	0.251029	0.140264	0.292428	0.408666	0.378049	0.398165	0.468404	0.170079	0.168831	0.125089
0.0531915	0.046875	0.87415	0.810458	0.87725	0.878505	0.89881	0.868932	0.885387	0.212389	0.0835509	0.0883234	0.528947	0.536	0.553746
0.591398	0.754545	0.02886	0.0308789	0.0330639	0.108919	0.0396947	0.362423	0.26305	0.657581	0.728745	0.660436	0.310518	0.304965	0.318323
0.615385	0.857143	0.0726257	0.0759076	0.0721248	0.2	0.13308	0.118919	0.10219	0.43299	0.492063	0.575	0.144737	0.221374	0.2
0.703704	0.625	0.558442	0.796512	0.393678	0.481132	0.913706	0.601399	0.420863	0.638743	0.656716	0.622568	0.17619	0.216495	0.300429
0.815789	1	0.96063	0.910891	0.971503	0.913265	0.930851	0.949416	0.943231	0.4375	0.474747	0.384892	0.153846	0.184211	0.151163
0.00900901	0.0561798	0.879599	0.870345	0.905389	0.864198	0.94429	0.856373	0.873077	0.150121	0.0144231	0.0305206	0.449074	0.506608	0.540541
0.492537	0.585034	0.108108	0.111287	0.0971108	0.245	0.186933	0.372021	0.375451	0.336735	0.448161	0.45599	0.166365	0.196676	0.163522
0.641026	0.566667	0.0304348	0.0453515	0.0250896	0.0577778	0.0427632	0.0612745	0.124105	0.824742	0.842857	0.744395	0.592593	0.394558	0.437811
0.454545	0.625	0.74	0.723577	0.701657	0.586777	0.831522	0.825784	0.785714	0.679389	0.876623	0.835294	0.496403	0.428571	0.511111
0.765625	0.732143	0.961749	0.952607	0.975664	0.908602	0.968153	0.985714	0.956081	0.696629	0.629371	0.768061	0.364912	0.293651	0.318352
0.458333	0.769231	0.9	0.942857	0.90566	0.916667	1	0.902439	0.965517	0.734694	0.786885	0.782178	1	1	0.931818
0.916667	0.942857	0.916667	0.851145	0.830189	0.850299	0.968652	0.925408	0.902632	0.723577	0.886364	0.812207	0.359833	0.436782	0.219298
0.637931	0.682927	0.614148	0.751244	0.7875	0.761092	0.860606	0.865546	0.718954	0.540816	0.540107	0.54334	0.224891	0.310484	0.31348
0.689655	0.617021	1	0.884972	0.933868	0.832402	0.959184	0.92437	0.951923	0.677193	0.61745	0.614583	0.352113	0.167702	0.364807
0.710526	0.678571	0.010989	0.0238516	0.0564924	0.50571	0.0443548	0.506555	0.541878	0.905376	0.859122	0.889267	0.736961	0.627628	0.675355
0.833333	0.795699	0.87907	0.80819	0.940741	0.837079	0.939252	0.892276	0.877976	0.755952	0.780488	0.824818	0.523952	0.486486	0.582278
0.769231	0.694737	0.961538	0.923232	0.947664	0.9375	0.966292	0.959184	0.924528	0.8	0.733333	0.824268	0.429185	0.364865	0.528571
0.756098	0.645161	0.121359	0.333333	0.153745	0.308271	0.423963	0.205761	0.189696	0.366972	0.42515	0.440476	0.175299	0.171429	0.155303
0.307692	0.363636	0.865385	0.856522	0.946154	0.921053	1	0.861702	0.955752	0.970149	0.942308	0.953125	0.735537	0.734694	0.785714
0.578125	0.674157	0.827815	0.625557	0.91684	0.746988	0.913889	0.806075	0.675847	0.780059	0.852368	0.836957	0.413249	0.41806	0.632509
0.716981	0.741935	0.904762	0.881801	0.931034	0.694683	0.954683	0.931034	0.962466	0.279817	0.261062	0.334615	0.447115	0.497207	0.570093
0.267857	0.23	0.953846	0.90847	0.935553	0.832753	0.947507	0.894563	0.850498	0.618182	0.674419	0.587963	0.834483	0.876221	0.823377
0.0333333	0.0869565	0.923611	0.894545	0.884488	0.903766	0.894118	0.906103	0.926941	0.852941	0.747826	0.909836	0.45283	0.584746	0.575221
0.969697	0.818182	0.912621	0.871134	0.951368	0.813397	0.859259	0.818681	0.915493	0.328859	0.302158	0.407609	0.575	0.59322	0.663043
0.456044	0.468354	0.267516	0.846909	0.514344	0.619704	0.885271	0.88403	0.226943	0.409437	0.420315	0.427059	0.231598	0.144213	0.218944
0.62963	0.683333	0.0344828	0.0372208	0.0159681	0.175573	0.0204082	0.0515873	0.0825243	0.758065	0.744966	0.686364	0.328571	0.421053	0.47343
0.942857	0.806452	0.816239	0.945114	0.963918	0.864583	0.954545	0.918367	0.953333	0.52349	0.526829	0.524946	0.263636	0.27459	0.30854
0.962963	0.941176	0.94186	0.927602	0.916201	0.875	0.95283	0.9	0.958678	0.707692	0.683544	0.736842	0.960526	0.968254	0.891566
0.572327	0.666667	0.983774	0.929293	0.941982	0.848315	0.948509	0.938679	0.931818	0.51117	0.471649	0.524566	0.716702	0.672131	0.721122
0.0333333	0.116279	0.46789	0.463492	0.479495	0.54918	0.431818	0.469945	0.529762	0.809917	0.779661	0.755102	0.51	0.515385	0.481818
0.0597015	0.0273973	0.894886	0.879121	0.904045	0.897338	0.914179	0.859544	0.903846	0.435714	0.223183	0.272483	0.648515	0.666667	0.627572
0.358974	0.261364	0.352227	0.302003	0.226415	0.433925	0.381579	0.425791	0.430704	0.518018	0.588462	0.5387	0.329167	0.276498	0.399254
0.787879	0.635593	0.99	0.909253	0.948893	0.906149	0.981424	0.972067	0.94469	0.638484	0.677165	0.863436	0.216049	0.395238	0.333333
0.673469	0.4	0.287938	0.872216	0.910017	0.597246	0.0367347	0.540682	0.458967	0.37	0.5	0.415966	0.21267	0.187845	0.247748
0.949153	0.929577	0.134328	0.540921	0.163818	0.622691	0.707692	0.739496	0.780622	0.888312	0.892638	0.893827	0.589577	0.745614	0.689076
0.0333333	0.0888889	0.909091	0.863962	0.913174	0.859127	0.940789	0.903846	0.901887	0.818966	0.785714	0.853933	0.566667	0.544118	0.679389
0.928571	0.983051	0.82243	0.820896	0.884273	0.745455	0.94958	0.896396	0.907514	0.943925	0.895604	0.898305	0.408805	0.638298	0.607477
0.130435	0.0909091	0.865979	0.833333	0.867257	0.880309	0.895238	0.72956	0.924138	0.756757	0.688679	0.682243	0.48	0.457831	0.482759
0.584615	0.661538	0.925764	0.625828	0.950577	0.767857	0.920792	0.949239	0.944175	0.708171	0.747541	0.738589	0.33945	0.380952	0.391705
0.05	0	0.859375	0.905983	0.94958	0.836735	0.920635	0.912409	0.935252	0.940299	0.943396	0.896104	0.661538	0.666667	0.77193
0.658537	0.785714	0.895349	0.904851	0.945455	0.881579	0.949791	0.963934	0.930147	0.766667	0.755952	0.840376	0.421053	0.543689	0.432624
0.702128	0.875	0.95935	0.904661	0.972081	0.877483	0.972973	0.954751	0.932	0.187879	0.22449	0.200787	0.552846	0.572222	0.561086
0	0	0.908046	0.935714	0.898678	0.865672	0.946429	0.891041	0.885057	0.229268	0.0979381	0.261538	0.719745	0.642458	0.618182
0.684211	0.612245	0.961039	0.302817	0.897959	0.905797	0.833333	0.940171	0.965812	0.664474	0.64	0.809091	0.183673	0.47541	0.461538
0.915094	0.870588	0.963303	0.928302	0.88617	0.897887	0.960298	0.91	0.925562	0.605392	0.775735	0.721014	0.297436	0.45679	0.4
0.464286	0.444444	0.358382	0.30735	0.262548	0.507752	0.280172	0.284507	0.314917	0.540541	0.626263	0.524306	0.353448	0.304348	0.285
0.894737	0.961538	0.965779	0.910543	0.954545	0.826484	0.971888	0.96679	0.975	0.688235	0.927835	0.775801	0.406926	0.497436	0.414545
0.162162	0.150442	0.975728	0.917685	0.915741	0.914311	0.965278	0.672078	0.3687	0.10452	0.019802	0.0379538	0.235955	0.447592	0.166389
0.909091	0.578947	0.862745	0.87931	0.828947	0.860465	0.952381	0.963415	0.920792	0.767442	0.814815	0.646154	0.941176	1	0.944444
0.6	0.935065	0.955357	0.930233	0.920319	0.817204	0.95679	0.979167	0.960352	0.541667	0.442857	0.396491	0.129412	0.258621	0.245509
0.897059	0.90625	0.940075	0.430185	0.85249	0.850444	0.929268	0.951473	0.94636	0.756014	0.911504	0.906323	0.590361	0.588957	0.5
0.1875	0.341463	0.7	0.639303	0.830275	0.860606	0.893258	0.822289	0.796296	0.753906	0.765487	0.796238	0.285714	0.344538	0.502732
0.8	0.555556	0.833333	0.87069	0.957055	0.882353	1	1	0.9375	0.771429	0.795918	0.705128	0.976744	0.948718	1
0.777778	0.5	0.813559	0.785047	0.873239	0.842105	0.88	0.897196	0.97561	0.897059	0.905405	0.846154	0.630435	0.575758	0.565217
0.924242	0.972973	0.245902	0.633394	0.552542	0.420168	0.753036	0.69697	0.498747	0.588629	0.859779	0.804665	0.327869	0.306011	0.438776
0.567568	0.607143	0.852941	0.792373	0.872222	0.885714	0.94382	0.903509	0.932773	0.869565	0.875	0.886792	0.685185	0.564103	0.690909
0.964286	0.766667	0.666667	0.926554	0.923077	1	1	0.958333	1	0.571429	0.701493	0.75	0.863248	0.898876	0.971831
0.692308	0.2	0.857143	0.873239	0.984127	0.758621	0.958333	0.9375	0.837209	0.647059	0.72093	0.76	1	0.913043	1
0.6	0.769231	0.857143	0.791667	0.763359	0.885714	0.854167	0.897727	0.933884	0.662921	0.661972	0.686047	0.842105	1	0.852459
0.692308	0.790698	0.911111	0.84556	0.842788	0.820896	0.935484	0.913313	0.904899	0.671429	0.766169	0.734694	0.190661	0.53012	0.196809
0.75	0.903226	0.435	0.616193	0.401302	0.510116	0.57868	0.493671	0.366667	0.581281	0.680608	0.535714	0.226744	0.343195	0.382653
0.857143	0.909091	0.990196	0.956204	0.959677	0.919192	0.972973	0.938017	0.951111	0.823529	0.708333	0.863014	0.409091	0.531915	0.333333
0.396226	0.431818	0.930348	0.784091	0.869388	0.830729	0.931429	0.928339	0.926407	0.595	0.512931	0.450549	0.78836	0.689873	0.70339
0.309524	0.306818	0.928803	0.886957	0.96	0.953405	0.97561	0.758865	0.571765	0.643799	0.565217	0.521277	0.256065	0.169811	0.233333
0.0625	0	0.166667	0.397436	0.421569	0.608696	0.4	0.319277	0.412162	0.178571	0.259259	0.262821	0.536585	0.55	0.462963
0.815534	0.795918	0.205993	0.667391	0.944767	0.828235	0.802575	0.879679	0.916883	0.573034	0.567708	0.538206	0.31068	0.355556	0.190476
0.873016	0.906977	0.0876494	0.201657	0.0571429	0.569444	0.302632	0.38125	0.414085	0.88961	0.887805	0.85124	0.685446	0.613793	0.602564
0.0153846	0.0126582	0.891892	0.880927	0.906021	0.900855	0.882353	0.776173	0.783333	0.072327	0.090535	0.10137	0.173913	0.488789	0.298969
0.047619	0.0243902	0.959391	0.878601	0.927856	0.828383	0.941176	0.855978	0.828746	0.486301	0.538462	0.435897	0.625731	0.745763	0.77027
0.588235	0.5	0.905882	0.838235	0.928287	0.880866	0.927273	0.951613	0.879032	0.644737	0.78481	0.677419	0.886598	0.918919	0.946667
0.666667	0.714286	0.888889	0.884058	0.808081	0.894737	0.795455	0.857143	0.853333	0.816327	0.734375	0.698113	0.958333	0.954545	0.9375
0.428571	0.395349	0.131868	0.192015	0.143725	0.222222	0.239521	0.354651	0.261838	0.482993	0.632432	0.553648	0.265896	0.382812	0.243781
0.932203	0.9875	0.979275	0.925373	0.96615	0.914474	0.945312	0.935614	0.95288	0.865103	0.855828	0.866883	0.368644	0.655914	0.621053
0.0412371	0.136691	0.889632	0.875215	0.896907	0.873529	0.908879	0.894737	0.857752	0.285383	0.0641711	0.151568	0.42953	0.544747	0.35124
0.486111	0.119048	0.941379	0.923754	0.949183	0.917526	0.955882	0.954327	0.911528	0.237113	0.176471	0.4	0.464789	0.619835	0.50289
0.22449	0.102564	0.896996	0.843629	0.865566	0.837209	0.888889	0.877193	0.893939	0.597561	0.445161	0.512367	0.754808	0.794872	0.75
0.60274	0.518519	0.96	0.89882	0.955923	0.915167	0.920904	0.935185	0.948097	0.857143	0.884817	0.913043	0.663636	0.668919	0.669951
0.05	0.0588235	0.889764	0.880309	0.921951	0.948718	0.946237	0.847561	0.964286	0.845238	0.73913	0.71875	0.468354	0.416667	0.446429
0.272727	0.214286	0.701149	0.631944	0.798701	0.730496	0.78481	0.725806	0.736264	0.876923	0.951613	0.880952	0.690141	0.6	0.622642
0.65	0.5	0.417391	0.280576	0.149306	0.448598	0.532609	0.491379	0.486188	0.567251	0.333333	0.483051	0.2	0.25	0.268519
0	0.275862	0.519774	0.361635	0.5427	0.648148	0.426901	0.575	0.458042	0.345794	0.417323	0.348958	0.699387	0.631579	0.63964
0.117647	0.0833333	0.942308	0.925439	0.925	0.894531	0.951613	0.925373	0.947368	0.863636	0.761905	0.765957	0.522727	0.5625	0.418919
0.714286	0.62069	0.925	0.693069	0.857664	0.852941	0.777778	0.911504	0.928571	0.6875	0.582734	0.648148	0.823529	0.945455	0.825
0.242424	0.166667	0.901099	0.9325	0.940104	0.962085	0.973404	0.956113	0.94403	0.863946	0.833333	0.881188	0.591954	0.7	0.650794
0.439024	0.282609	0.939891	0.858127	0.872697	0.926694	0.951417	0.962306	0.836228	0.38674	0.308442	0.356707	0.566372	0.59375	0.60274
0.12	0.2	0.875706	0.884615	0.931973	0.89011	0.952128	0.937238	0.934866	0.495495	0.371859	0.379147	0.669492	0.578231	0.698276
0.0588235	0.116279	0.85443	0.842566	0.867788	0.793443	0.916256	0.858736	0.855072	0.313333	0.116959	0.223577	0.708333	0.537931	0.607692
0.777778	0.9	0.738095	0.657459	0.441026	0.583333	0.869565	0.705882	0.582524	0.578947	0.576271	0.701923	0.807692	0.875	0.947368
0.578947	0.25	0.923077	0.88	0.931973	1	0.909091	0.866667	0.9375	0.69697	0.710526	0.712963	1	0.864865	0.877193
0.105263	0.163636	0.90172	0.868071	0.912513	0.853977	0.890951	0.830013	0.853793	0.19863	0.0629371	0.135593	0.342324	0.463127	0.42511
0.266667	0.375	0.383459	0.561798	0.963351	0.508621	0.391304	0.425676	0.619883	0.290598	0.278689	0.29375	0.463768	0.538462	0.581967
0.8	0.829787	0.833333	0.893491	0.916067	0.911111	0.88125	0.918919	0.927835	0.523438	0.5	0.555	0.773256	0.735849	0.708571
0.571429	0.761905	0.65	0.762295	0.721408	0.654135	0.702381	0.5	0.376543	0.323077	0.431373	0.257576	0.0869565	0.159091	0.142857
0.741935	0.555556	0.93865	0.960145	0.947541	0.954887	0.958904	0.953488	0.992857	0.52381	0.659176	0.581006	0.766129	0.807692	0.822034
0.3	0.428571	0.793103	0.861702	0.880342	0.734694	0.88	0.947368	0.94	0.552632	0.563636	0.659091	0.818182	0.8	0.862069
0.66129	0.816667	0.923977	0.929471	0.929825	0.878788	0.979592	0.919355	0.931707	0.635417	0.831081	0.856287	0.290323	0.630435	0.383562
0.0215054	0.0888889	0.946746	0.881081	0.929167	0.883544	0.960396	0.95539	0.898172	0.175	0.149682	0.244898	0.355091	0.571429	0.400763
0.428571	0.6	0.530612	0.518797	0.601562	0.731707	0.821429	0.688889	0.779412	0.813953	0.883333	0.880952	0.558824	0.553191	0.581395
0.0465116	0.0277778	0.971429	0.905537	0.901493	0.860248	0.921348	0.911392	0.934783	0.834783	0.782258	0.86014	0.596774	0.553571	0.610619
0.964286	0.931034	0.973373	0.935154	0.904673	0.840741	0.962547	0.958785	0.957207	0.710145	0.587234	0.680307	0.309963	0.430693	0.498734
0.176471	0.0869565	0.609756	0.473913	0.511945	0.641256	0.575	0.53886	0.632353	0.697248	0.762295	0.769841	0.470588	0.571429	0.474227
0.242424	0.136364	0.901786	0.866894	0.89899	0.878947	0.833333	0.885714	0.886139	0.837838	0.837398	0.864865	0.618182	0.566667	0.717949
0.675676	0.678571	0.846154	0.789474	0.601583	0.574074	0.913462	0.752577	0.773279	0.495238	0.513889	0.583333	0.221519	0.326667	0.272727
0.75	0.888889	0.836066	0.885714	0.72093	0.826531	0.790323	0.715909	0.783505	0.78	0.810345	0.823529	0.653061	0.419355	0.583333
0.774194	0.91358	0.0917031	0.177546	0.736655	0.554622	0.898305	0.882979	0.867299	0.62963	0.880851	0.908745	0.51145	0.17	0.453988
0.21875	0.22807	0.288372	0.209059	0.283063	0.4158	0.25	0.282857	0.356725	0.672515	0.659091	0.630901	0.440252	0.439189	0.439153
0.333333	0	0	0.0104712	0.0240964	0.2	0.015625	0.0206897	0	0.344828	0.102041	0.234818	0	0.0126582	0.030303
0.5	0.133333	0.930233	0.85	0.921739	0.878049	0.953488	0.901235	0.986111	0.558824	0.779412	0.796296	0.954545	0.923077	0.909091
0.233333	0.0833333	0.91358	0.872247	0.946078	0.908367	0.921053	0.936508	0.90604	0.853933	0.831461	0.869159	0.686047	0.653846	0.557143
0.833333	0.666667	0.961538	0.957096	0.944056	0.885246	0.904762	0.961957	0.895522	0.677686	0.681818	0.587838	0.227586	0.308511	0.378531
0.864407	0.938776	0.918367	0.928571	0.938356	0.952381	0.978571	0.938356	0.971014	0.845794	0.883598	0.944	0.618705	0.534247	0.601351
0.809524	0.854167	0.901639	0.928	0.983651	0.904762	1	0.899225	0.971292	0.398649	0.557143	0.566667	0.798387	0.765306	0.766234
0.357143	0.416667	0.936416	0.926667	0.940552	0.954248	0.95614	0.904545	0.925267	0.296296	0.322981	0.293532	0.540107	0.556962	0.471831
0.727273	0.555556	0.921569	0.947368	0.943925	0.963855	0.936508	0.869159	0.9125	0.714286	0.71875	0.764706	0.944444	0.941176	0.925926
0.714286	0.0769231	0.772727	0.817391	0.775	0.73913	0.956522	0.857143	1	0.761905	0.789474	0.882353	0.658537	0.571429	0.52
0.486486	0.648148	0.420732	0.391451	0.807947	0.83689	0.883784	0.920082	0.913495	0.8125	0.835979	0.8	0.562189	0.482234	0.644578
1	0.333333	0.76087	0.909836	0.950355	0.938776	0.984127	0.965217	0.955556	0.5	0.3	0.438596	0.875	1	0.84375
0.666667	0.875	0.868421	0.73913	0.889908	0.828571	0.93617	0.894737	0.932203	0.677419	0.76	0.6	1	0.909091	0.862069
0.857143	0.833333	0.851852	0.877698	0.958678	0.915966	1	0.954955	0.918182	0.953125	0.957895	0.938144	0.795918	0.7	0.625
0	0	0.557143	0.573077	0.668539	0.688213	0.607477	0.712418	0.658537	0.179104	0.172043	0.274074	0.575758	0.40625	0.424658
0.625	0.333333	1	0.985915	0.973333	1	0.958333	0.960784	1	0.75	0.673913	0.779661	0.944444	0.967213	0.92
0.156863	0.136364	0.851852	0.885542	0.89701	0.878049	0.914474	0.872659	0.899522	0.454545	0.253659	0.585271	0.691358	0.731707	0.768362
0.552632	0.583333	0.0621118	0.0465839	0.0714286	0.291262	0.125828	0.0528455	0.146444	0.715596	0.847458	0.769231	0.490798	0.435294	0.557143
0.142857	0.25	0.604651	0.490347	0.552381	0.573604	0.634921	0.685897	0.699115	0.696203	0.852632	0.740385	0.482353	0.58209	0.486111
0.833333	0.375	0.883721	0.841772	0.95092	0.913043	0.926606	0.972222	1	0.849057	0.929577	0.885057	0.743902	0.625	0.6
0.822785	0.630769	0.978548	0.950758	0.954436	0.929961	0.969582	0.944544	0.965035	0.471963	0.607558	0.584135	0.630058	0.852792	0.815166
0.444444	0.538462	0.829268	0.77381	0.899225	0.843373	0.864865	0.917431	0.918182	0.931034	0.888889	0.830769	0.647059	0.685714	0.698113
0.25	0.384615	0.833333	0.902098	0.804878	0.8	0.923077	0.791667	0.96875	0.816667	0.84	0.852459	0.586207	0.617021	0.611111
0.666667	0.857143	1	0.810651	0.911458	0.925532	0.967742	0.906977	0.886364	0.21519	0.22093	0.0985915	0.349398	0.38806	0.492063
0.5	0.333333	0.5	0.537313	0.554455	0.631579	0.833333	0.730769	0.8125	0.538462	0.254237	0.322581	0.457143	0.736842	0.577778
0.333333	0.0588235	0.970149	0.935135	0.885057	0.911765	0.965116	0.962963	0.944954	0.892308	0.913043	0.905882	0.637931	0.733333	0.728395
1	0.571429	0.882353	0.52381	0.652778	0.68595	0.781818	0.707317	0.652174	0.463415	0.435484	0.434783	0.680851	0.780488	0.714286
0.125	0.111111	0.634615	0.573394	0.933333	0.808642	0.604167	0.732673	0.824324	0.5	0.491525	0.523256	0.309524	0.258621	0.302632
0.214286	0.217391	0.9	0.79902	0.931429	0.836207	0.822222	0.918033	0.858696	0.866667	0.848485	0.940476	0.625	0.724138	0.6
0.333333	0	0.925	0.796407	0.878788	0.879518	0.892562	0.891089	0.898649	0.608696	0.666667	0.775	0.891892	0.893333	0.872093
0.75	0.5	0.708333	0.6875	0.680723	0.7	0.838235	0.802326	0.774436	0.384615	0.362319	0.291139	0.558824	0.684211	0.5625
0.857143	1	1	0.910714	0.921348	0.904762	1	0.833333	0.979167	0.675676	0.73913	0.738462	0.913793	0.886364	0.959184
0.538462	0.733333	0.913043	0.912281	0.833333	0.761905	0.916667	0.714286	0.866667	0.517241	0.545455	0.571429	0.810811	0.724138	0.8
0.666667	0.870968	0.956835	0.604027	0.856481	0.902857	0.949045	0.898936	0.953947	0.671053	0.648936	0.757812	0.949367	0.880435	0.87963
0.941176	0.952381	0.794118	0.413408	0.864662	0.846154	0.662162	0.928571	0.947368	0.227273	0.338583	0.347222	0.612903	0.722222	0.4
0.782609	0.844828	0.964029	0.876485	0.948424	0.785714	0.959596	0.91453	0.944	0.770732	0.846591	0.841772	0.512821	0.574324	0.625767
0.6	0.769231	0.45098	0.442857	0.513514	0.617021	0.714286	0.597403	0.53125	0.176471	0.255319	0.135593	0.425	0.4	0.392857
0.0555556	0	0.902597	0.884058	0.880519	0.835017	0.892857	0.858871	0.934109	0.801653	0.732143	0.745223	0.517986	0.534351	0.485981
0.107143	0.0888889	0.896774	0.847352	0.875	0.827381	0.929204	0.828452	0.882784	0.84507	0.803571	0.849057	0.625899	0.601852	0.588235
0.76	0.75	0.937143	0.860583	0.884538	0.881356	0.923636	0.916168	0.937931	0.685535	0.879859	0.857143	0.479821	0.502959	0.559105
0.75	0.5	1	0.867521	0.924444	0.925373	0.866667	0.934211	0.955882	0.627451	0.538462	0.6875	0.932203	0.972603	0.884615
0.25	0.44	0.928571	0.705729	0.91087	0.813406	0.874419	0.880435	0.901408	0.219653	0.409692	0.371429	0.584795	0.5	0.625806
0.333333	0.8	0.917526	0.847328	0.860104	0.804348	0.835616	0.882353	0.925134	0.882353	0.860759	0.881188	0.706897	0.6	0.666667
0.913043	0.794118	0.939024	0.956522	0.950276	0.90873	0.987013	0.923611	0.968085	0.690476	0.630952	0.836207	0.883721	0.947368	0.93913
0	0.0714286	0.943089	0.883721	0.935829	0.892473	0.919192	0.93617	0.980132	0.882353	0.872093	0.815126	0.712644	0.567568	0.671233
0.45	0.545455	0.950617	0.895522	0.97992	0.935754	0.942857	0.884774	0.982659	0.398148	0.330189	0.355372	0.5	0.685393	0.5
1	0.809524	0.898734	0.852349	0.818713	0.862903	0.875	0.902913	0.952381	0.674419	0.539683	0.740385	0.894737	0.901961	0.846154
0.0909091	0.375	0.875	0.876033	0.909091	0.848485	0.918367	0.851351	0.940476	0.808511	0.594595	0.720588	0.878049	0.878788	0.98
0.777778	0.454545	0.911111	0.807692	0.820225	0.863248	0.818182	0.952381	0.878788	0.428571	0.509434	0.486111	0.717391	0.84375	0.8
0.214286	0.228571	0.944444	0.846914	0.847751	0.869841	0.83871	0.903361	0.93361	0.814433	0.825688	0.843537	0.628099	0.54955	0.690909
0.352941	0.2	0.959184	0.920455	0.971098	0.929078	0.955556	0.946667	0.948718	0.553846	0.730159	0.773585	0.962963	0.90625	0.888889
0.777778	0.459459	0.985915	0.861111	0.894737	0.876404	0.902778	0.839286	0.960396	0.911111	0.8625	0.915789	0.676471	0.714286	0.634146
0.111111	0.157895	0.955801	0.91502	0.909707	0.865979	0.933036	0.902344	0.96463	0.844828	0.748387	0.740113	0.568345	0.616071	0.514085
0.04	0	0.00757576	0.00947867	0	0.037037	0.012987	0.0691244	0.039548	0.0516129	0.00826446	0.0060241	0.147287	0.383721	0.23494
1	0.956522	0.942308	0.865455	0.925	0.84878	0.876033	0.872	0.844961	0.608	0.682927	0.59596	0.783626	0.876289	0.860759
0	0	0.94	0.881481	0.886792	0.828571	0.787879	0.932584	0.912088	0.904762	0.897959	0.909091	0.622951	0.756098	0.707317
0.411765	0.666667	0.969697	0.891892	0.924528	0.933333	0.926829	0.844156	0.969697	0.765432	0.690476	0.7	0.916667	0.930233	0.916667
0.333333	0.107143	0.916667	0.876161	0.924658	0.897959	0.891089	0.871287	0.949495	0.786408	0.794118	0.758621	0.52381	0.580952	0.568182
0.571429	0.533333	0.888889	0.865169	0.810219	0.738095	0.857143	0.76	0.833333	0.5625	0.5	0.625	0.833333	1	0.835616
0.390244	0.514286	0.969697	0.935185	0.949309	0.978261	1	0.949045	0.97037	0.330435	0.353741	0.529032	0.761006	0.59596	0.59542
0.684211	0.948718	0.942966	0.918301	0.977391	0.913947	0.976744	0.972015	0.974359	0.90625	0.894515	0.890443	0.627706	0.696552	0.638132
0.638298	0.625	0.991525	0.918367	0.9625	0.92381	1	0.951613	0.951515	0.477987	0.577778	0.586387	0.731092	0.817073	0.726496
0.833333	1	0.98	0.934066	0.966667	0.942308	0.815385	0.882353	0.92	0.625	0.730769	0.772727	0.933333	1	0.941176
0.8125	0.842105	0.0789474	0.0106383	0.183486	0.157895	0.0217391	0.923077	0.758621	0.931034	0.727273	0.823529	0.511111	0.571429	0.653846
0.35	0.294118	1	0.980952	0.971014	0.970588	0.971429	1	0.974684	0.703704	0.824561	0.810345	0.947368	1	1
0.529412	0.6875	0.868421	0.849275	0.960699	0.750357	0.875598	0.923077	0.945783	0.540984	0.671875	0.818182	1	0.906977	0.870588
0.133333	0.461538	0.531915	0.788927	0.935	0.358209	0.285714	0.711864	0.41573	0.754098	0.691589	0.508475	0.271429	0.4	0.447761
0.448276	0.295775	0.0923077	0.154303	0.590419	0.143469	0.0150943	0.777778	0.317333	0.366337	0.504043	0.493671	0.340067	0.217993	0.192308
0.0588235	0	0.904762	0.88172	0.929348	0.91133	0.947368	0.85124	0.91791	0.852941	0.716418	0.708861	0.410959	0.5	0.388889
0.52	0.518519	0.707547	0.666667	0.762136	0.790244	0.673267	0.680272	0.534247	0.56044	0.54878	0.559524	0.416667	0.327586	0.28
0.355556	0.641509	0.954955	0.916949	0.925976	0.877256	0.857143	0.936652	0.858491	0.633333	0.577348	0.621749	0.323288	0.385366	0.348123
0.75	0.666667	1	1	0.98	0.25	1	1	0.75	0.423077	0.705882	0.74	0.969697	0.896552	0.852941
0.59375	0.387097	0.581081	0.564935	0.868339	0.756219	0.7125	0.530769	0.440252	0.586466	0.649573	0.70122	0.388489	0.416667	0.429825
0.623377	0.619048	0.981818	0.847656	0.92011	0.91954	0.915033	0.891051	0.913043	0.521327	0.591743	0.640288	0.321429	0.293023	0.305
0.846154	0.909091	0.877193	0.836634	0.846626	0.669643	0.818182	0.808696	0.918605	0.625	0.707317	0.655556	0.830769	0.934783	0.854167
0.2	0.2	0.794118	0.692771	0.8125	0.813333	0.766667	0.813559	0.842975	0.722222	0.589744	0.638554	0.916667	0.838235	0.857143
0.884615	0.888889	0.680233	0.832618	0.962963	0.830508	0.954545	0.921429	0.926267	0.410526	0.594737	0.433476	0.174419	0.238095	0.21843
0.210526	0.217391	0.962963	0.87574	0.924107	0.874172	0.888889	0.872727	0.927083	0.758065	0.689189	0.611111	0.842857	0.904762	0.953846
0.603175	0.666667	0.860465	0.653386	0.823848	0.819672	0.788235	0.820809	0.909091	0.648855	0.306818	0.607527	0.671756	0.833333	0.733333
0	0.09375	0.9	0.892202	0.928261	0.832474	0.907895	0.917241	0.942966	0.84252	0.740741	0.760479	0.547445	0.596154	0.584071
0.2	0	0.811321	0.815385	0.909091	0.832168	0.865385	0.94186	0.925926	0.306122	0.390625	0.339286	0.557377	0.719298	0.574468
0.625	0.532258	0.727273	0.805293	0.818452	0.823077	0.650206	0.931319	0.892116	0.608333	0.742475	0.748252	0.496774	0.308642	0.596859
0.705882	0.4	1	0.855769	0.936842	0.775	1	0.944444	0.928571	1	0.9375	0.936508	0.72973	0.87037	0.645833
0.0512821	0.030303	0.886364	0.715415	0.135897	0.822485	0.875	0.785714	0.766667	0.637097	0.661871	0.42735	0.43	0.376812	0.309677
0.909091	0.851852	0.909091	0.907621	0.961938	0.923077	0.989583	0.985714	0.954198	0.75	0.697479	0.872611	0.40411	0.586538	0.321918
1	1	0.682927	0.894737	0.619403	0.852459	0.742857	0.8	0.825397	0.816327	0.830769	0.783333	0.543478	0.571429	0.421053
1	1	0.885246	0.85906	0.889831	0.96875	0.873418	0.945055	0.903226	0.72093	0.578947	0.864865	0.922078	1	0.924528
0.910448	0.85	0.968182	0.960511	0.97185	0.908629	0.95935	0.955294	0.952267	0.277778	0.1	0.158537	0.333333	0.445783	0.389286
0	0	0.0421687	0.0592105	0.108303	0.298039	0.242938	0.165094	0.235521	0.533835	0.566038	0.492462	0.202899	0.289062	0.3125
0.692308	0.652174	0.922222	0.76699	0.986301	0.951965	0.969072	0.968421	0.95977	0.408602	0.336207	0.386905	0.598214	0.619718	0.661017
0.0512821	0.03125	0.93617	0.87935	0.818428	0.886792	0.770588	0.856031	0.850746	0.874126	0.813008	0.814815	0.626667	0.591398	0.651786
0.0625	0	0.818182	0.84456	0.871429	0.681818	0.290909	0.779817	0.942857	0.695652	0.796296	0.705882	0.46988	0.428571	0.484375
0.333333	0.460317	0.9375	0.942463	0.924779	0.852273	0.905	0.908745	0.927215	0.346154	0.152439	0.432432	0.541985	0.531469	0.569767
0.105263	0.0689655	0.62963	0.566116	0.748538	0.740741	0.646341	0.710059	0.735849	0.704225	0.894737	0.86	0.694118	0.534247	0.583333
0.55	0.642857	0.95283	0.944984	0.95122	0.909836	0.945578	0.970297	0.9801	0.173469	0.114504	0.3125	0.413534	0.424242	0.363636
0.659091	0.810811	0.866667	0.838017	0.89521	0.827068	0.872807	0.866499	0.839394	0.637363	0.721254	0.805195	0.323404	0.506757	0.494048
0.636364	0.8125	0.92	0.921397	0.955414	0.903846	0.915094	0.912409	0.949367	0.477612	0.531646	0.530864	0.771739	0.793814	0.670732
0.73913	0.857143	0.647727	0.768116	0.782313	0.650602	0.384615	0.842697	0.888889	0.75641	0.820513	0.743902	0.577465	0.542857	0.544118
0.857143	0.896552	0.954887	0.859079	0.949309	0.890667	0.929825	0.896226	0.980952	0.587629	0.566667	0.544643	0.744898	0.728155	0.826087
0.611111	0.645161	0.977011	0.89759	0.939086	0.856322	0.956522	0.940367	0.935849	0.768293	0.689394	0.775862	0.455814	0.392857	0.483696
0.555556	0.555556	0.945946	0.910377	0.945	0.922619	0.965957	0.939828	0.951482	0.489011	0.589474	0.731343	0.357466	0.382353	0.379205
0.428571	0.285714	0.920792	0.922652	0.900585	0.82	0.888889	0.927007	0.871287	0.847222	0.833333	0.854167	0.695652	0.632353	0.603175
0.777778	0.826087	0.969697	0.930435	0.947368	0.949367	1	1	0.87931	0.914286	0.893333	0.925373	0.75	0.62069	0.675
0.294118	0	0.816667	0.721519	0.859259	0.755952	0.863014	0.810127	0.610687	0.431818	0.44	0.397436	0.741935	0.777778	0.604938
0.471698	0.560976	0.944751	0.909385	0.953039	0.935743	0.955056	0.936	0.981061	0.365854	0.515789	0.5	0.703704	0.616071	0.766839
0.69697	0.783784	0.977169	0.90121	0.943966	0.888889	0.892308	0.954198	0.964912	0.733333	0.862069	0.789634	0.627119	0.589286	0.434629
0.304348	0.428571	0.764706	0.853933	0.814433	0.666667	0.871795	0.659574	0.582278	0.869565	0.652778	0.819672	0.44	0.47619	0.512821
0.157895	0.125	0.971014	0.916084	0.879195	0.9	0.818182	0.901786	0.92	0.844828	0.826923	0.890411	0.709091	0.615385	0.5625
0.444444	0.0666667	0.960526	0.960452	0.902778	0.88	0.944444	0.883721	0.943089	0.957447	1	0.896552	0.586207	0.744186	0.803279
0.0833333	0.111111	0.882353	0.877005	0.887701	0.886525	0.945455	0.868421	0.943396	0.76087	0.830189	0.878378	0.490196	0.472727	0.6
0.2	0.0454545	0.969697	0.839286	0.875	0.829545	0.896552	0.918605	0.84	0.833333	0.918919	0.816092	0.621622	0.423077	0.388889
0.6	0.583333	0.98	0.91129	0.974194	1	0.828571	1	0.945652	0.75	0.666667	0.678571	0.961538	0.882353	0.931818
0.28	0.529412	0.869231	0.851393	0.863636	0.860335	0.916667	0.90184	0.901734	0.441176	0.424528	0.464286	0.657534	0.619048	0.657534
0.116667	0.12766	0.917981	0.87373	0.911433	0.864013	0.902542	0.921659	0.922018	0.834862	0.759336	0.816092	0.589091	0.576923	0.643902
0.666667	0.863636	0.975	0.908805	0.976608	0.885572	0.916031	0.966667	0.974576	0.483051	0.523077	0.5	0.292453	0.227273	0.275
0.909091	0.9	0.972603	0.906404	0.959016	0.939655	0.930693	0.951807	0.96875	0.771429	0.817308	0.625	0.902778	1	0.976744
0.5	0.692308	1	0.905797	0.952	0.804348	0.954545	0.923077	0.902439	0.576923	0.615385	0.716981	0.79661	0.895833	0.895833
0.272727	0.047619	0.685714	0.627706	0.705556	0.716049	0.741935	0.614754	0.747899	0.924051	0.808511	0.870588	0.727273	0.597222	0.655172
0.388889	0.428571	0.970588	0.8375	0.801105	0.815789	0.848485	0.911765	0.957746	0.767442	0.6875	0.775	0.95122	0.977778	0.909091
0	0.0909091	0.894737	0.857143	0.909091	0.723958	0.86747	0.786765	0.828358	0.835821	0.759494	0.804348	0.55	0.509091	0.565789
0.307692	0	0.822034	0.88	0.756098	0.7875	0.788462	0.842975	0.910053	0.673267	0.5	0.695652	0.820225	0.867925	0.8
0.553191	0.9	0.96	0.868421	0.956989	0.870968	0.987179	0.928839	0.93985	0.653846	0.436364	0.578261	0.165138	0.456311	0.242424
0.857143	0.571429	0.72549	0.571429	0.698413	0.76087	0.666667	0.918367	0.966667	0.653846	0.676471	0.681818	0.893617	0.884615	0.870968
0.526316	0.588235	0.88	0.728507	0.909699	0.796407	0.639098	0.794118	0.9	0.53125	0.391813	0.591195	0.859375	0.757576	0.5125
0.363636	0.35	0.984127	0.921488	0.983806	0.974522	0.949153	0.983607	0.968085	0.442857	0.478261	0.373626	0.127273	0.215686	0.147541
0.633333	0.814815	0.92	0.860215	0.940397	0.932203	0.892	0.96	0.947761	0.45625	0.413043	0.436508	0.709091	0.6	0.741935
0.777778	0.3125	1	0.935065	0.957265	0.85	0.970149	0.954545	0.947368	0.975	0.883333	0.915493	0.730769	0.684211	0.74359
0.7	1	0.877551	0.81982	0.835714	0.823529	0.9375	0.823529	0.880734	0.754717	0.634921	0.663265	0.897959	0.871795	0.911765
0.307692	0.48	0.867052	0.76584	0.646526	0.669767	0.851351	0.884462	0.879032	0.688679	0.76129	0.761905	0.597826	0.47619	0.516129
0.2	0.166667	0.958333	0.826923	0.983333	0.883721	0.964286	0.903226	0.84375	0.911765	0.966667	0.924528	0.686275	0.666667	0.741935
0.773585	0.789474	0.810409	0.772567	0.78803	0.837963	0.984848	0.94431	0.926667	0.523026	0.649533	0.587583	0.203343	0.34507	0.479021
0.666667	0.5	1	0.901099	0.894737	0.882353	0.923077	0.955882	0.933333	0.64	0.825	0.638298	0.971429	0.967742	0.847826
0.7	1	0.96	0.986111	0.957627	0.736842	0.954545	0.961538	0.977778	0.55814	0.834951	0.810976	0.928571	0.962264	0.9625
0.0714286	0	0.261905	0.419355	0.514286	0.547619	0.45	0.672131	0.515464	0.441176	0.4	0.350877	0.153846	0.136364	0.2
0.75	0.583333	0.631579	0.72619	0.81746	0.804348	0.833333	0.765625	0.699248	0.395349	0.454545	0.456522	0.772727	0.787879	0.692308
0.977273	0.974359	0.905063	0.929412	0.910839	0.938	0.969697	0.969283	0.969349	0.375	0.284884	0.393204	0.636364	0.563218	0.554217
0.55	0.65	0.863158	0.909836	0.923077	0.905263	0.855932	0.941935	0.936306	0.886598	0.981818	0.916667	0.816092	0.631579	0.727273
0.181818	0.4	0.914286	0.854545	0.91358	0.888298	0.917526	0.935484	0.952381	0.71875	0.734375	0.742857	0.951613	0.925926	0.934426
0.385135	0.510204	0.925926	0.91343	0.955903	0.872063	0.869792	0.945946	0.965699	0.284595	0.327907	0.391534	0.646302	0.568452	0.478992
0.277778	0.727273	0.596154	0.588235	0.508333	0.628571	0.522388	0.645161	0.641026	0.54717	0.371429	0.477612	0.666667	0.625	0.714286
0.37931	0.5	0.828947	0.764331	0.827273	0.806604	0.727273	0.808081	0.878049	0.615385	0.685714	0.568966	0.84058	0.84058	0.821918
1	0.777778	0.833333	0.6875	0.673913	0.6	0.833333	0.65	0.686275	0.560976	0.791045	0.655172	0.960784	0.925926	0.883721
0.0909091	0.145833	0.801724	0.472973	0.913953	0.918675	0.908163	0.894273	0.870968	0.336788	0.24	0.229299	0.629139	0.420561	0.48125
0.692308	0.611111	0.929204	0.757576	0.836614	0.855491	0.91342	0.960145	0.874494	0.509009	0.524887	0.505814	0.722973	0.755396	0.760684
0.153846	0.037037	0.830645	0.870091	0.886275	0.878906	0.867925	0.851064	0.926702	0.811765	0.68	0.703297	0.473684	0.493827	0.4
0.166667	0.181818	0.933333	0.95	0.90625	0.974359	0.958333	0.942308	0.90411	0.928571	0.916667	0.757143	0.666667	0.6	0.634146
0.473684	0.470588	0.969512	0.959831	0.950995	0.932161	0.963235	0.952941	0.9375	0.226721	0.385496	0.311798	0.65285	0.662162	0.37799
0.1875	0	0.866667	0.860759	0.77381	0.888889	0.813953	0.894309	0.860759	0.852941	0.761905	0.797619	0.507692	0.457143	0.727273
0.388889	0.578947	0.889908	0.873832	0.877778	0.897638	0.919355	0.933702	0.954082	0.673077	0.747253	0.690647	0.898734	0.894737	0.918919
0.5625	0.461538	0.848485	0.871212	0.895105	0.850394	0.820513	0.891089	0.967033	0.638298	0.673913	0.689655	0.826923	0.916667	0.943396
0.25	0.0869565	0.953846	0.9	0.921569	0.931429	0.919355	0.923077	0.956835	0.838235	0.938776	0.913793	0.693548	0.596491	0.638298
0.0384615	0.148148	0.934783	0.811321	0.933333	0.880368	0.936937	0.924419	0.907104	0.815217	0.771739	0.819876	0.611765	0.546296	0.588785
0	0.0666667	0.555556	0.642336	0.570513	0.545455	0.536232	0.642857	0.714286	0.634615	0.582278	0.5	0.327273	0.285714	0.382979
0	0	0.803279	0.702128	0.80137	0.799145	0.797386	0.78733	0.874251	0.526316	0.457143	0.52518	0.768	0.742424	0.682171
0.25	0.333333	0.910714	0.830065	0.96	0.93617	0.226667	0.974359	0.96875	0.542857	0.42029	0.404412	0.236842	0.131148	0.291339
0	0	0.896552	0.840708	0.886076	0.839286	0.914286	0.833333	0.901639	0.612903	0.625	0.575758	0.904762	0.870968	0.774194
0.214286	0.0357143	0.813953	0.808777	0.896226	0.881679	0.774648	0.926829	0.890805	0.852941	0.765957	0.857143	0.672727	0.594595	0.584158
0	0	0.92381	0.904959	0.901786	0.873134	0.897436	0.890805	0.910053	0.787879	0.85567	0.883333	0.626374	0.5875	0.608108
0	0.181818	0.947368	0.888889	0.924051	0.871134	0.857143	0.878505	0.947368	0.894737	0.9	0.864407	0.676923	0.592593	0.68254
0.178571	0.111111	0.946237	0.917647	0.976608	0.911215	0.948718	0.936	0.955224	0.837838	0.666667	0.8125	0.451613	0.568627	0.518519
0.5	0.809524	0.875	0.77551	0.936	0.9	0.9	0.891892	1	0.680851	0.711864	0.723404	0.878788	0.966667	0.88
0.826087	0.4375	1	0.972892	0.9631	0.933673	0.984733	0.949686	0.967742	0.341176	0.186441	0.347518	0.567568	0.428571	0.522124
0.384615	0.466667	0.935185	0.905512	0.95122	0.867647	0.944444	0.897959	0.79085	0.866667	0.84375	0.827586	0.697917	0.571429	0.651515
0.363636	0.3	0.781818	0.766667	0.840764	0.891667	0.9	0.784615	0.777778	0.521739	0.62	0.528302	0.784314	0.765957	0.775862
0.727273	0.583333	0.915254	0.880734	0.85124	0.893617	0.825397	0.795082	0.901961	0.607843	0.670732	0.645161	0.844444	0.857143	0.854545
0.466667	0.142857	0.913043	0.856164	0.739583	0.8	0.919355	1	0.865385	0.780488	0.609756	0.657143	0.897436	0.904762	0.95122
0.8	0.307692	0.913043	0.877049	0.832168	0.881356	0.857143	0.88	0.928571	0.837838	0.852941	0.893617	0.594595	0.604651	0.689655
0.754717	0.723404	0.989247	0.945946	0.971098	0.944444	0.914286	0.957447	0.977011	0.912281	0.768657	0.790055	0.56	0.545455	0.534722
0	0.0571429	0.775148	0.832891	0.848259	0.82801	0.835821	0.791165	0.830986	0.703488	0.581818	0.635359	0.378947	0.404762	0.496063
0	0.142857	0.121622	0.05	0.0661939	0.234637	0.126761	0.487179	0.303797	0.141975	0.105263	0.0970149	0.302158	0.539062	0.383117
0.857143	0.722222	0.490566	0.558824	0.471264	0.780488	0.714286	0.883929	0.890511	0.159091	0.3125	0.229167	0.453125	0.44898	0.413043
0	0.333333	0.419753	0.291667	0.215789	0.737374	0.397436	0.41	0.302752	0.133333	0.169492	0.202899	0.54902	0.441176	0.306452
1	0.5	0.210526	0.247059	0.602564	0.422925	0.359551	0.511111	0.587719	0.280702	0.409836	0.389831	0.146341	0.103448	0.169811
0.76	0.625	0.977011	0.965986	0.808696	0.710526	0.765957	0.647059	0.777778	0.877778	0.90566	0.923077	0.62069	0.791667	0.609375
0.416667	0.421053	0.888889	0.864286	0.941909	0.765957	0.769231	0.915493	0.857143	0.859375	0.915493	0.836364	0.615385	0.628571	0.564516
0	0	0.787879	0.7	0.833333	0.75	0.825	0.830189	0.803279	0.594595	0.533333	0.6	0.782609	0.888889	0.882353
0.4	0.4	0.83871	0.798851	0.802198	0.8	0.797297	0.759398	0.805825	0.363636	0.492537	0.458824	0.773585	0.757576	0.659091
0.916667	0.928571	0.971014	0.980132	0.958115	0.686747	0.933333	0.921053	0.918919	0.888889	0.865854	0.727273	0.736111	0.405405	0.514286
0.0833333	0	0.693333	0.630769	0.795699	0.844156	0.633803	0.666667	0.726027	0.5	0.368421	0.506173	0.784314	0.714286	0.661017
0.666667	0.8	0.814815	0.728682	0.748538	0.756579	0.77551	0.791667	0.787879	0.731343	0.732394	0.641975	0.5	0.348837	0.482143
0.454545	0.764706	0.875	0.831325	0.923664	0.875	1	0.961538	0.866667	0.666667	0.764706	0.651163	0.947368	0.914286	0.861111
0.625	0.636364	0.980198	0.953757	0.92381	0.90678	0.95283	0.864	0.839286	0.619048	0.589744	0.605769	0.8875	0.828125	0.73913
0.324324	0.358209	0.977679	0.931852	0.966942	0.8875	0.973684	0.94964	0.773333	0.48125	0.275862	0.390135	0.704225	0.63964	0.661458
0.888889	0.793103	0.955056	0.875	0.921053	0.886861	0.964286	0.940299	0.942731	0.434109	0.616822	0.512195	0.613333	0.815789	0.87037
0.769231	0.875	0.875	0.867188	0.946667	0.780822	0.847222	0.910448	0.948905	0.385714	0.5	0.407767	0.777778	0.772727	0.547945
0.416667	0.625	0.863636	0.89604	0.947368	0.854167	0.762712	0.946429	0.928571	0.925926	0.898551	0.911765	0.741379	0.588235	0.777778
0.571429	0.578947	0.416667	0.653061	0.841004	0.695652	0.0769231	0.736842	0.84	0.342105	0.346154	0.496124	0.703125	0.609375	0.533333
0.545455	0.75	0.431193	0.764912	0.794574	0.609756	0.797753	0.726619	0.650407	0.243243	0.258621	0.234783	0.552381	0.430233	0.48855
0.866667	0.96875	0.958974	0.9484	0.962366	0.911032	0.929204	0.965909	0.983051	0.316216	0.31044	0.480296	0.608247	0.748092	0.529586
0.666667	0.3	0.783784	0.728324	0.8375	0.735714	0.833333	0.898876	0.823529	0.875	0.885714	0.852632	0.616667	0.655172	0.671875
0.743902	0.728395	0.890476	0.87013	0.952899	0.87574	0.931507	0.866097	0.910217	0.511182	0.361538	0.519337	0.226351	0.277108	0.245353
1	0.615385	0.951613	0.84058	0.904412	0.829412	0.928571	0.912281	0.948905	0.522388	0.603175	0.764706	0.854167	1	0.830189
0.133333	0	0.867347	0.864035	0.907407	0.874046	0.972603	0.909091	0.934579	0.880597	0.821429	0.813333	0.508772	0.676471	0.5
0.269231	0.15	0.952381	0.895349	0.896373	0.854701	0.950617	0.863309	0.875969	0.784091	0.814815	0.855263	0.583333	0.595745	0.674699
0.857143	0.461538	0.985294	0.978495	0.9125	0.96	0.971014	0.906977	0.809524	0.448276	0.533333	0.537037	0.175676	0.130435	0.30303
0.047619	0.0666667	0.914894	0.748879	0.70339	0.822917	0.645161	0.929487	0.951724	0.733333	0.686747	0.712871	0.471429	0.5	0.440476
0.307692	0.463415	0.917431	0.651899	0.942408	0.912037	0.969925	0.937931	0.94375	0.25	0.235294	0.366667	0.414286	0.634615	0.485437
0.744681	0.878788	0.974249	0.951351	0.965235	0.914414	0.932203	0.930131	0.963928	0.246753	0.0517928	0.132653	0.362264	0.39899	0.30137
0.6	0.538462	1	0.703371	0.607595	0.852941	0.914286	0.820513	0.76	0.485714	0.543478	0.540323	0.316456	0.047619	0.580357
0.9	0.529412	0.833333	0.852632	0.977376	0.912621	0.907216	0.977099	0.959677	0.418605	0.5	0.7	0.829787	0.786885	0.766667
0.909091	0.777778	0.974359	0.908397	0.895349	0.877193	0.953488	0.952381	0.911111	0.785714	0.4375	0.590909	0.921053	0.956522	0.791667
0.444444	0.25	0.688525	0.67619	0.661972	0.622222	0.833333	0.684783	0.682927	0.615385	0.54717	0.594203	0.452055	0.288889	0.22
0.666667	0.818182	1	0.926702	0.98995	0.716981	0.958333	0.917808	1	0.960784	0.711538	0.829268	0.5	0.621622	0.7
0.857143	0.863636	0.95122	0.83455	0.961326	0.805556	0.767857	0.959184	0.871287	0.464789	0.674157	0.567568	0.39604	0.228916	0.311927
0	0.136364	0.919192	0.817204	0.893701	0.833333	0.643564	0.922619	0.9	0.8	0.808081	0.76	0.560748	0.538462	0.647059
0.166667	0.16129	0.958621	0.902821	0.934028	0.899083	0.936508	0.926966	0.92437	0.836364	0.863158	0.844262	0.628571	0.705882	0.6
0.833333	0.470588	0.826087	0.761566	0.875691	0.829457	0.931034	0.891599	0.955102	0.370787	0.492308	0.441748	0.0885417	0.302326	0.259259
0.222222	0.571429	0.975	0.897727	0.935484	0.910112	0.9625	0.906977	0.954023	0.678571	0.75	0.803279	0.959184	1	0.934783
0.823529	1	0.914286	0.912752	0.852941	0.853333	0.972222	1	1	0.784615	0.528736	0.746479	0.890625	1	0.866667
0.357143	0.75	0.94	0.910638	0.941176	0.941748	0.95	0.973684	0.914729	0.413333	0.32	0.386364	0.516129	0.72	0.533333
0.190476	0.4	0.979167	0.909091	0.890244	0.842105	1	0.966667	0.940299	0.9375	0.903226	0.911111	0.702128	0.74359	0.615385
0.583333	0.6	0.146341	0.48913	0.241379	0.775401	0.397059	0.528986	0.725146	0.6875	0.678571	0.662252	0.419355	0.52439	0.315789
0.357143	0.485714	0.8	0.677778	0.843478	0.536585	0.552941	0.744681	0.732394	0.341176	0.535714	0.618321	0.287129	0.233333	0.31068
0.5	0.5	0.986111	0.923077	0.927083	0.863874	0.963636	0.9375	0.881188	0.875	0.9	1	0.69697	0.655172	0.611111
0	0	0.86	0.834862	0.73913	0.855932	0.822222	0.728155	0.759259	0.846154	0.8	0.910714	0.690909	0.557692	0.5625
0.647059	0.809524	0.909091	0.896825	0.924528	0.942857	0.875	0.864865	0.923077	0.522727	0.627451	0.727273	0.857143	0.790323	0.844444
0.142857	0.666667	0.92	0.864078	0.90566	0.902439	0.952381	0.872093	0.905882	0.909091	1	0.914894	0.5	0.615385	0.8
0.733333	0.75	0.901408	0.899083	0.864	0.822581	0.822581	0.935185	0.838235	0.62963	0.632653	0.545455	0.948276	0.9	0.807018
0.535714	0.333333	0.745455	0.558252	0.64257	0.694611	0.712963	0.768116	0.790541	0.392157	0.392857	0.322917	0.52381	0.58	0.694118
0.444444	0.333333	0.847458	0.675862	0.806122	0.888889	0.681818	0.9125	0.931818	0.926829	0.862745	0.923077	0.746032	0.607843	0.711538
0.25	0.545455	0.9	0.87234	0.960784	0.930435	0.896552	0.971014	1	0.722222	0.736842	0.6875	0.981481	1	0.865672
0.7	0.5	0.93617	0.895062	0.864	0.778947	0.854839	0.96875	0.954955	0.786885	0.914286	0.875	0.717391	0.589744	0.647059
0.8	0.8	0.972222	0.864078	0.886598	0.931818	0.9375	0.896104	0.947368	0.5625	0.692308	0.861111	0.886792	0.95	0.964286
0.75	1	0.820513	0.813253	0.943262	0.828283	0.911765	0.86747	0.835165	0.714286	0.639344	0.714286	0.875	0.903226	0.909091
0.684211	0.846154	0.897436	0.944056	0.982759	0.923913	0.970588	0.948052	0.959459	0.711864	0.683333	0.608696	0.824561	0.844828	0.970588
1	0.916667	0.923077	0.81295	0.929907	0.847107	0.884058	0.928105	0.924051	0.619565	0.46988	0.644928	0.764151	0.827273	0.770642
0.5	0.555556	0.775	0.770115	0.76	0.810526	0.916667	0.873239	0.825397	0.545455	0.62069	0.576923	0.75	0.888889	0.796296
0.411765	0.153846	0.84	0.877419	0.884848	0.847826	0.781818	0.86747	0.921348	0.6	0.597015	0.634615	0.918033	0.770833	0.852941
0.5625	0.5	0.758929	0.855573	0.846154	0.802048	0.894737	0.863158	0.891892	0.416667	0.296296	0.340909	0.75	0.577465	0.476744
0.5	0.285714	0.958333	0.87	0.903614	0.814815	0.923077	0.820896	0.914894	0.8	0.733333	0.710526	0.965517	0.967742	1
0.111111	0.428571	1	0.844444	0.835052	0.866667	0.833333	0.846154	0.931034	0.75	0.636364	0.693878	0.888889	0.863636	0.9375
0.78022	0.931507	0.933054	0.951087	0.956778	0.928571	0.030303	0.720588	0.969697	0.862661	0.748322	0.656168	0.412186	0.593407	0.534535
0.571429	0.347826	0.757895	0.874126	0.638418	0.741935	0.886076	0.745614	0.746032	0.752577	0.732394	0.673203	0.458333	0.45614	0.587719
0.5	0.4375	0.830769	0.745902	0.857143	0.802817	0.907407	0.883495	0.91	0.948718	0.9	0.88	0.75	0.74	0.62
0.854545	0.916667	0.237288	0.365123	0.249267	0.608247	0.576	0.425397	0.328125	0.517766	0.76087	0.745645	0.404255	0.495495	0.331818
0.416667	0.457143	0.909502	0.829181	0.892857	0.893023	0.861538	0.813559	0.83737	0.395683	0.277311	0.34749	0.622047	0.568966	0.573034
0.666667	0.578947	0.964286	0.95122	1	1	1	0.985507	0.934426	0.789474	0.66129	0.730769	0.9375	0.947368	0.935484
0.647059	0	0.818182	0.695312	0.726415	0.9	0.8125	0.761905	0.921569	0.795918	0.595238	0.707692	0.826087	1	0.90625
0.578947	0.8125	0.818182	0.76699	0.970588	0.898551	0.95	0.824324	0.934066	0.486842	0.584906	0.68254	0.71875	0.837209	0.851852
0.333333	0.3125	0.787879	0.862595	0.809859	0.884354	0.890756	0.833333	0.830357	0.785714	0.703125	0.791209	0.558442	0.540984	0.528736
0.914286	0.9	0.887755	0.818519	0.858247	0.761905	0.911392	0.698925	0.75188	0.155556	0.125	0.408759	0.56044	0.45977	0.336066
0.0625	0.0909091	0.826087	0.89697	0.80814	0.740458	0.934783	0.84	0.736364	0.68	0.514286	0.615385	0.314815	0.274194	0.428571
0	0.0740741	0.873418	0.820388	0.865248	0.823529	0.825	0.952703	0.958333	0.861111	0.949153	0.955224	0.666667	0.716216	0.693878
0.7	0.413793	0.979592	0.834081	0.933333	0.972603	0.931818	0.931579	0.916667	0.828829	0.911111	0.936364	0.776119	0.585366	0.68254
0.888889	0.857143	0.952381	0.949153	0.927536	0.888889	0.923077	1	0.954545	0.6875	0.75	0.787879	0.942308	0.974359	0.956522
0.62963	0.809524	0.920635	0.877551	0.932203	0.839286	0.935484	0.954545	0.950617	0.67	0.530864	0.54023	0.787879	0.890411	0.722689
0.333333	0.285714	0.91954	0.866995	0.955665	0.893204	0.944444	0.922414	0.959016	0.805195	0.888889	0.815217	0.660377	0.612245	0.623529
0.105263	0.166667	0.941176	0.875	0.928934	0.873563	0.871795	0.907692	0.909836	0.810811	0.857143	0.828947	0.594203	0.5625	0.66129
1	0.916667	0.777778	0.394191	0.827957	0.573394	0.788618	0.549296	0.69403	0.301724	0.376471	0.397849	0.172662	0.130435	0.155844
0	0.0967742	0.767123	0.793696	0.915493	0.840278	0.791667	0.878641	0.878543	0.726415	0.677083	0.645669	0.45045	0.47191	0.516484
0.222222	0.133333	0.701754	0.670455	0.753968	0.75	0.738095	0.732394	0.794521	0.745098	0.5	0.742857	0.912281	0.9	0.851064
0.975	0.724138	0.974026	0.917847	0.948925	0.909677	0.84058	0.925926	0.970588	0.443609	0.494624	0.314103	0.632479	0.608434	0.726115
0.125	0	0.727273	0.736111	0.903333	0.839228	0.823529	0.856287	0.905473	0.790698	0.705426	0.8	0.579439	0.57732	0.459459
0.615385	0.75	0.804348	0.830882	0.903226	0.733333	0.941176	0.901961	0.908163	0.740741	0.907692	0.769231	0.666667	0.566038	0.533333
0.333333	0.473684	0.00833333	0.0219436	0.531343	0.392857	0.915094	0.230769	0.24026	0.264151	0.471154	0.251969	0.207792	0.03125	0.122807
0.625	0.857143	1	0.903509	0.958904	0.890909	0.901961	0.888889	0.95082	0.772727	0.833333	0.684211	0.925926	1	0.965517
0	0	0.942029	0.875776	0.866667	0.880682	0.59375	0.920354	0.945946	0.785714	0.746479	0.728395	0.442623	0.560976	0.647887
0.583333	0.0909091	0.910256	0.851111	0.875421	0.916667	0.975	0.775	0.860465	0.608247	0.257576	0.547945	0.746988	0.888889	0.87234
0.05	0.555556	0.852632	0.868421	0.856459	0.814286	0.930233	0.811594	0.876812	0.483333	0.314815	0.551724	0.634146	0.8	0.733333
0.666667	0.478261	0.926829	0.917127	0.901408	0.938095	0.942623	0.908333	0.883929	0.636364	0.717391	0.654762	0.442623	0.351351	0.458333
0	0.0344828	0.873786	0.817869	0.874251	0.855932	0.783333	0.863436	0.822785	0.26087	0.293706	0.267081	0.53125	0.526316	0.428571
0.636364	0.611111	0.925	0.769912	0.725191	0.790698	0.959184	0.829268	0.871795	0.596154	0.682927	0.588235	0.823529	0.918919	0.744681
0.111111	0	0.571429	0.610738	0.628571	0.688073	0.627451	0.656442	0.573529	0.694915	0.571429	0.614583	0.576271	0.311111	0.372881
0.4	0.3125	0.837209	0.793522	0.0837696	0.611111	0.943548	0.61194	0.80303	0.464	0.461538	0.519685	0.754386	0.716535	0.661538
0.5	0.6	0.9375	0.793522	0.870968	0.791139	0.821053	0.816993	0.918033	0.6	0.511364	0.546512	0.921569	0.774194	0.712766
0.125	0.363636	0.893939	0.891192	0.8125	0.92623	0.926471	0.865169	0.896552	0.833333	0.963636	0.92381	0.634615	0.65625	0.769231
0.190476	0.0857143	0.690141	0.72439	0.904899	0.820513	0.71	0.817391	0.844898	0.666667	0.659091	0.716535	0.520325	0.473214	0.447368
0	0.0833333	1	0.905797	0.942857	0.882353	0.933333	0.956522	0.956522	0.75	0.608696	0.7	0.904762	0.944444	1
0.428571	0.333333	0.818182	0.654762	0.75	0.758621	0.655172	0.787879	0.833333	0.304348	0.444444	0.521739	0.809524	0.714286	0.769231
1	0.25	0.826087	0.818182	0.948529	0.928571	0.75	0.980769	1	0.8	0.769231	0.483871	0.948718	0.947368	0.94
0.875	0.571429	1	0.808989	0.918605	0.948718	0.944444	0.951613	0.965517	0.678571	0.8	0.8	1	1	0.925926
1	1	0.692308	0.751323	0.597285	0.87	0.73913	0.715596	0.742188	0.5	0.5	0.446602	0.606557	0.787879	0.833333
0.157895	0.047619	0.811966	0.670968	0.752443	0.820359	0.900826	0.837696	0.755459	0.472222	0.377049	0.4125	0.721739	0.679245	0.622449
1	1	0.925926	0.598765	0.933333	0.769231	0.872093	0.818182	0.690909	0.536232	0.629032	0.506849	0.333333	0.290909	0.410256
0.0666667	0.04	0.866667	0.85124	0.778761	0.808824	0.944444	0.75	0.878378	0.777778	0.596154	0.703125	0.895833	0.954545	0.842105
0.636364	0.5	0.785714	0.786325	0.902703	0.910448	0.873418	0.814433	0.82716	0.77027	0.555556	0.747126	0.898551	0.878788	0.897059
0.428571	0.181818	0.931034	0.846154	0.914634	1	0.96	0.948718	0.893617	0.741935	0.764706	0.686275	0.978723	0.914894	0.911765
0.666667	0.428571	1	0.888158	0.931624	0.912195	0.909091	0.927083	0.946429	0.981818	0.967742	0.969697	0.679245	0.709677	0.923077
0.133333	0	0.942857	0.860963	0.944134	0.828571	0.895833	0.792453	0.87395	0.811594	0.893939	0.878788	0.684211	0.629032	0.629032
0.827586	0.851852	0.807018	0.919192	0.950495	0.88	0.888889	0.97	0.948052	0.622807	0.512195	0.60396	0.784615	0.766234	0.788462
0.117647	0.0714286	0.813187	0.911765	0.897959	0.885246	0.849315	0.829457	0.862745	0.701493	0.630769	0.75	0.506849	0.493151	0.428571
0	0	0.206897	0.708738	0.821782	0.77907	0.434783	0.55	0.435644	0.3125	0.277778	0.184211	0.469388	0.461538	0.509091
1	0.8125	0.90566	0.880734	0.910526	0.888889	0.972222	0.958904	0.955801	0.362319	0.303571	0.230769	0.455446	0.489362	0.606742
0.758621	0.833333	0.926316	0.846405	0.945946	0.931298	0.843137	0.947761	0.922078	0.693182	0.37594	0.755556	0.788732	0.902439	0.807018
0.181818	0.25	0.794872	0.834171	0.804255	0.765957	0.9	0.758621	0.836066	0.635135	0.552632	0.532468	0.739583	0.826087	0.765432
1	0.636364	0.859375	0.715026	0.763636	0.751351	0.84375	0.852713	0.845455	0.5	0.682927	0.612903	0.8125	0.952381	0.787879
0.625	0.909091	0.956522	0.625	0.966102	0.872727	0.914286	0.944444	0.933333	0.328947	0.283019	0.226667	0.473118	0.540984	0.459459
0.8	0.863636	0.1125	0.117284	0.0921986	0.209524	0.140351	0.0833333	0.160377	0.710145	0.658228	0.705263	0.486111	0.351852	0.415385
0.714286	1	1	0.936842	0.978378	0.891304	0.941176	0.945455	1	0.594595	0.684211	0.714286	1	0.84	0.883333
0.833333	0.777778	0.956522	0.89916	0.878049	0.837838	0.898305	0.916667	0.917647	0.714286	0.681818	0.673077	0.837209	0.978261	0.891304
0.7	0.5	1	0.873418	0.789916	0.764706	1	0.888889	0.933333	0.552632	0.47619	0.5	0.731707	0.807692	0.777778
0.625	0.333333	0.882353	0.79646	0.879699	0.807692	0.914894	0.843373	0.833333	0.888889	0.79661	0.873016	0.653061	0.586957	0.571429
0.75	0.916667	0.928571	0.874214	0.94856	0.882353	0.959538	0.967949	0.950311	0.430052	0.5	0.471698	0.681034	0.811321	0.535433
0.4	0.363636	0.964286	0.82243	0.930233	0.921569	0.821429	0.9	0.917808	0.465116	0.642857	0.712121	0.904762	0.8	0.739726
0.133333	0.181818	0.940476	0.906077	0.928571	0.909091	0.869565	0.883721	0.934783	0.809524	0.792453	0.768293	0.527027	0.491525	0.468085
0.428571	0.75	0.766667	0.797872	0.759259	0.797297	0.863636	0.810811	0.777778	0.652174	0.415094	0.625	0.814815	0.73913	0.933333
0.0833333	0.166667	0.941176	0.972477	0.836364	0.854839	0.862069	0.923077	0.930556	0.653061	0.5	0.492063	0.764706	0.857143	0.909091
0.285714	0.2	0.95	0.930233	0.907216	0.861111	0.914894	0.873016	0.965517	1	0.828571	0.944444	0.589744	0.758621	0.725
0.807692	0.75	0.903226	0.822511	0.84264	0.843373	0.905882	0.884892	0.901408	0.413333	0.494949	0.493827	0.639344	0.692308	0.675676
0.285714	0.2	0.738462	0.626667	0.901408	0.880734	0.662651	0.671875	0.8	0.80303	0.622951	0.6	0.5	0.448276	0.462687
0.619048	0.72	0.957447	0.921659	0.938776	0.95942	0.98374	0.973384	0.970874	0.7125	0.552239	0.811594	0.517241	0.421053	0.511111
0.125	0.5	0.8125	0.773333	0.766871	0.910714	0.727273	0.875912	0.890909	0.62069	0.708333	0.657143	0.870968	0.873239	0.851852
0.621622	0.731707	0.909774	0.872283	0.93808	0.876404	0.954839	0.947598	0.981735	0.0916667	0.135922	0.119149	0.365217	0.462687	0.174312
0.0606061	0.0869565	0.947917	0.885321	0.905263	0.875969	0.968085	0.925	0.917647	0.8	0.85	0.744898	0.619718	0.564516	0.581081
0.4	0.692308	0.979167	0.8	0.931818	0.876404	0.887097	0.970588	0.959184	0.681818	0.615385	0.656716	0.881356	0.853659	0.833333
0.296296	0.2	0.491228	0.452991	0.597222	0.485714	0.272727	0.686747	0.582278	0.559322	0.65	0.536585	0.321429	0.297297	0.466667
0.1	0.285714	0.965517	0.878788	0.915663	0.894737	0.822222	0.910714	0.88	0.6875	0.675676	0.74359	1	0.933333	0.892857
0.238095	0.24	0.833333	0.771574	0.88	0.882353	0.825	0.898649	0.958904	0.767857	0.815385	0.752941	0.641304	0.507937	0.527273
0.15625	0.28125	0.79	0.761719	0.862595	0.812121	0.642857	0.87027	0.867299	0.867647	0.786517	0.811966	0.604938	0.609756	0.645833
0.833333	0.875	0.931034	0.806723	0.864198	0.859375	0.884615	0.893333	0.897196	0.65	0.638889	0.675676	0.833333	1	0.8
1	0.833333	0.88	0.826087	0.885246	0.702703	0.868421	0.8125	0.866667	0.913043	0.830769	0.87931	0.380952	0.65	0.690476
0.2	0.388889	0.489362	0.436364	0.403101	0.622951	0.757576	0.675	0.805195	0.911765	0.789474	0.753425	0.62069	0.55814	0.574074
1	0.75	0.965517	0.902174	0.902439	0.875	0.90625	0.847458	0.892308	0.913043	0.911765	0.820513	0.783784	0.576923	0.657895
0.8	0.636364	0.895833	0.824561	0.88	0.790476	0.783133	0.808696	0.890244	0.830189	0.821429	0.836364	0.634921	0.567568	0.581818
0.7	0.631579	0.888889	0.853659	0.860825	0.875	0.892308	0.891667	0.875	0.728571	0.73494	0.589286	0.881579	0.918919	0.897059

## Sheet: ED_Fig_9f_nhek
NHEK_rep1	NHEK_rep2	NHEK_rep3	hESC-H9 (SRR1561745-7)	hESC-H9	hESC-MEL1	hESC-H1 (GSM429321)	hESC-H9 (SRS114877)	hESC-HESO7 (SRS606777)	hESC-HESO8 (SRS606778)	Primed_NHEK_rep1	Primed_NHEK_rep2	Primed_NHEK_rep3	TNT_NHEK_rep1	TNT_NHEK_rep2	TNT_NHEK_rep3
0.552381	0.537459	0.493976	0.95122	0.925151	0.685185	0.906849	0.951645	0.651266	0.562157	0.850058	0.81295	0.738404	0.131467	0.282075	0.32735
0.490566	0.415179	0.533708	0.485855	0.907752	0.507381	0.785354	0.846835	0.49736	0.526723	0.462472	0.409652	0.45412	0.0344322	0.0666667	0.0556117
0.205263	0.18241	0.180758	0.0625631	0.212795	0.0440903	0.139033	0.156903	0.114967	0.120736	0.398305	0.332975	0.632713	0.0417508	0.0471014	0.100783
0.157407	0.0860927	0.14527	0.207655	0.257935	0.156071	0.352494	0.277857	0.243006	0.220796	0.466374	0.458333	0.564286	0.131365	0.168911	0.171068
0.785714	0.630137	0.744186	0.947826	0.908872	0.787738	0.900174	0.918669	0.688129	0.636015	0.900298	0.799012	0.669207	0.117506	0.149817	0.254213
0.504348	0.472868	0.598253	0.905526	0.936134	0.956175	0.842847	0.855263	0.86423	0.872674	0.761523	0.755054	0.797101	0.427529	0.539365	0.352345
0.598291	0.752	0.643885	0.980263	0.938045	0.955975	0.905476	0.915663	0.928177	0.9459	0.866667	0.721239	0.851305	0.473552	0.545679	0.418421
0.0377358	0.0121951	0.0388889	0.0372208	0.0384615	0.0347427	0.0828194	0.0535862	0.0421112	0.054664	0.475817	0.212074	0.313079	0.0306931	0.0597015	0.0529032
0.705394	0.694915	0.754098	0.983254	0.951901	0.966203	0.876122	0.962617	0.916667	0.90681	0.827586	0.760314	0.90963	0.453125	0.441581	0.305376
0.133779	0.163522	0.129371	0.452468	0.495539	0.71665	0.131179	0.923125	0.510562	0.206653	0.113184	0.392132	0.131318	0.65101	0.433287	0.659548
0.46	0.442029	0.362595	0.917609	0.930589	0.931724	0.830233	0.908206	0.862134	0.863535	0.656874	0.574042	0.656205	0.330532	0.369565	0.328691
0.747368	0.791878	0.678679	0.975627	0.920171	0.940756	0.891442	0.943901	0.935318	0.93463	0.841874	0.765668	0.858601	0.289385	0.585605	0.475535
0.505618	0.731183	0.541667	0.292653	0.412642	0.37133	0.526267	0.454545	0.5548	0.669938	0.330808	0.357708	0.431262	0.815476	0.734589	0.661157
0.205882	0.226415	0.25641	0.15415	0.156479	0.117371	0.221393	0.169421	0.194712	0.17663	0.658228	0.506849	0.713235	0.213873	0.20915	0.186667
0.0449438	0.0892857	0.0891089	0.870259	0.529369	0.531792	0.612613	0.915398	0.625483	0.520631	0.0648649	0.0895954	0.0752351	0.5	0.380952	0.439689
0.112069	0.208955	0.143885	0.0593325	0.483791	0.513776	0.652107	0.0901542	0.102378	0.221649	0.131519	0.148607	0.105727	0.767228	0.377289	0.65586
0.944882	0.943548	0.966777	0.98835	0.953264	0.964174	0.925121	0.975451	0.844444	0.719579	0.815825	0.823147	0.84957	0.370166	0.139535	0.429838
0.52381	0.444444	0.457143	0.157754	0.21761	0.207729	0.313321	0.184127	0.464401	0.561074	0.130081	0.240437	0.271429	0.712251	0.643636	0.657692
0.458065	0.524691	0.528455	0.926803	0.955862	0.939768	0.862052	0.882243	0.885365	0.891566	0.746881	0.450549	0.723378	0.294798	0.355658	0.298023
0.467532	0.304813	0.460481	0.906958	0.863581	0.895776	0.713178	0.914005	0.861855	0.7814	0.768506	0.820155	0.789845	0.499397	0.534642	0.516927
0.118705	0.143731	0.163399	0.311412	0.089784	0.0471031	0.116756	0.509693	0.19281	0.0956164	0.0795287	0.236215	0.0665779	0.48951	0.258435	0.49026
0.0636364	0.0797546	0.0614035	0.0349887	0.0381679	0.0354583	0.146961	0.0395529	0.0628608	0.0556687	0.404643	0.202952	0.333844	0.0458839	0.104027	0.0460751
0.616438	0.692661	0.622517	0.48578	0.864656	0.593007	0.7339	0.960916	0.485098	0.536771	0.550173	0.375966	0.469676	0.0705882	0.100582	0.186347
0.659574	0.340909	0.4	0.779951	0.675338	0.794481	0.57868	0.811563	0.780355	0.697987	0.664557	0.554217	0.633721	0.110169	0.405263	0.181818
0.0813953	0.0909091	0.123077	0.443207	0.495518	0.465196	0.09	0.532404	0.0718172	0.337217	0.0707965	0.171131	0.175758	0.500736	0.487915	0.405405
0.80597	0.68932	0.793103	0.954902	0.91126	0.943911	0.901316	0.944251	0.888412	0.88	0.754923	0.79564	0.886869	0.579585	0.610338	0.362069
0.394737	0.290323	0.384615	0.0985915	0.216511	0.244586	0.645646	0.172662	0.308411	0.344234	0.525346	0.466667	0.53304	0.146667	0.135246	0.169725
0.585859	0.477778	0.44	0.840116	0.906264	0.893058	0.762608	0.892265	0.836016	0.855491	0.78781	0.622449	0.779915	0.318078	0.504098	0.396667
0.118012	0.0789474	0.102662	0.0802855	0.135743	0.0380913	0.0861505	0.12723	0.118916	0.104294	0.223275	0.267568	0.489024	0.0299278	0.0532468	0.111285
0.89899	0.787037	0.835052	0.935018	0.923827	0.945166	0.861416	0.929775	0.885563	0.932243	0.83125	0.848552	0.867102	0.570025	0.671154	0.580321
0	0.0142857	0.0288462	0.907343	0.810761	0.893863	0.865403	0.942737	0.896918	0.769231	0.0852941	0.115789	0.07431	0.670282	0.569277	0.365617
0.0451613	0.0191083	0.00900901	0.0760784	0.0456204	0.0282244	0.181333	0.0391489	0.0451807	0.0677439	0.53211	0.224779	0.380822	0.0323591	0.0316456	0.0211864
0.552846	0.55102	0.752	0.953043	0.93285	0.956863	0.881974	0.927944	0.936743	0.909333	0.742291	0.667747	0.817343	0.522727	0.512077	0.495379
0.688889	0.752941	0.819672	0.950704	0.909701	0.898267	0.914034	0.897436	0.938508	0.945593	0.864662	0.78022	0.858228	0.476526	0.546667	0.551064
0.816327	0.790323	0.731707	0.936468	0.876145	0.889296	0.912879	0.919521	0.893967	0.919075	0.828194	0.680982	0.798817	0.455115	0.560102	0.488608
0.686441	0.806452	0.714286	0.954323	0.891694	0.946598	0.931551	0.953448	0.911932	0.923251	0.850211	0.777778	0.84	0.622093	0.628099	0.518908
0.571429	0.666667	0.693548	0.897959	0.87399	0.904376	0.890215	0.951128	0.924765	0.92944	0.790698	0.699248	0.83125	0.394872	0.445	0.469231
0.728814	0.677419	0.578512	0.933884	0.927215	0.966624	0.88455	0.908696	0.910088	0.930667	0.837838	0.681319	0.834783	0.529412	0.610224	0.448399
0	0.109091	0.0441176	0.05919	0.0313043	0.0353357	0.127907	0.0703125	0.241458	0.158898	0.550562	0.454023	0.560185	0.0561798	0.162037	0.149321
0.0806452	0.12	0.0441176	0.212237	0.379549	0.302345	0.422194	0.325175	0.245556	0.449532	0.516447	0.256809	0.360759	0.0776699	0.076087	0.0833333
0.451613	0.56	0.5	0.880682	0.91757	0.934924	0.875472	0.946154	0.922368	0.910156	0.793388	0.746575	0.82199	0.379888	0.507634	0.349515
0.410072	0.408257	0.380952	0.928866	0.895325	0.925115	0.878412	0.939759	0.868255	0.896396	0.795745	0.707434	0.804878	0.581731	0.556569	0.53168
0.596899	0.368852	0.508929	0.42029	0.456186	0.425296	0.592593	0.374877	0.417428	0.40021	0.458998	0.438596	0.433654	0.177521	0.0912017	0.290509
0.777778	0.416667	0.724138	0.902844	0.897782	0.879032	0.830645	0.903915	0.878261	0.87234	0.530928	0.818182	0.408377	0.963636	0.980198	0.955556
0.798319	0.928571	0.813725	0.881266	0.736527	0.911738	0.749599	0.767372	0.901316	0.911038	0.762857	0.759062	0.772234	0.49115	0.59542	0.391304
0.823529	0.670455	0.851064	0.994353	0.952545	0.944631	0.890306	0.965438	0.96055	0.924843	0.86907	0.820988	0.845095	0.621667	0.6777	0.577957
0.8125	0.708333	0.6875	0.97019	0.903822	0.934211	0.876263	0.95122	0.884264	0.858852	0.783186	0.72549	0.895161	0.361111	0.443548	0.430556
0.909091	0.771429	0.82	0.747312	0.771011	0.734266	0.87217	0.809745	0.751152	0.71831	0.6875	0.667712	0.617737	0.381443	0.224422	0.527933
0.556122	0.488722	0.460094	0.962025	0.94561	0.939551	0.878641	0.936957	0.895833	0.893883	0.396917	0.269565	0.503333	0.176068	0.177515	0.16
0.232558	0.163265	0.348837	0.90161	0.859215	0.889236	0.80721	0.942593	0.748549	0.412869	0.710526	0.510526	0.774834	0.10574	0.181818	0.375969
0.583333	0.387755	0.486842	0.902954	0.886667	0.927273	0.893096	0.888889	0.873385	0.923077	0.605691	0.615079	0.577778	0.850746	0.85461	0.869732
0.181818	0.112745	0.111732	0.0741163	0.0862656	0.0623535	0.218147	0.166134	0.153181	0.113103	0.415459	0.351248	0.545035	0.0938086	0.276169	0.125
0.5625	0.542857	0.534884	0.172414	0.563636	0.631647	0.874404	0.663004	0.516736	0.574074	0.513966	0.511628	0.477064	0.246575	0.288991	0.207317
0.115385	0	0.333333	0.230263	0.265664	0.208038	0.456	0.194631	0.281124	0.295833	0.457143	0.40458	0.62037	0.176471	0.175	0.231481
0.86	0.720588	0.682927	0.934579	0.931873	0.926991	0.862237	0.905579	0.92911	0.918058	0.888579	0.824324	0.874214	0.675991	0.73	0.574586
0.0243902	0.0117647	0.0506329	0.967742	0.927638	0.956166	0.943237	0.976242	0.907692	0.733756	0.154799	0.477157	0.282051	0.846734	0.715311	0.871622
0.0786517	0.113636	0.1	0.357013	0.304382	0.232219	0.136261	0.669456	0.355066	0.177711	0.0549738	0.267677	0.0797546	0.54071	0.419753	0.60794
0.205882	0.235294	0.8	0.309211	0.358862	0.363402	0.753425	0.575758	0.377451	0.51751	0.407407	0.310345	0.416667	0.794326	0.628571	0.682171
0.39726	0.397849	0.298137	0.301822	0.339225	0.0306459	0.409611	0.922626	0.843496	0.752281	0.20471	0.558882	0.286942	0.746077	0.577513	0.775093
0.192982	0.0253165	0.212766	0.1002	0.0952756	0.100714	0.240803	0.127434	0.145191	0.152807	0.295775	0.224335	0.307494	0.0405405	0.0493827	0.0621302
0.727941	0.815603	0.774194	0.956827	0.923949	0.935785	0.909216	0.934524	0.907173	0.932403	0.846614	0.821538	0.865096	0.642735	0.687339	0.576375
0.515625	0.74359	0.582278	0.395018	0.380952	0.385075	0.428805	0.73516	0.403548	0.40991	0.350649	0.192171	0.30303	0.0147059	0.0638978	0.0840336
0.378788	0.385965	0.568182	0.324415	0.494832	0.403974	0.573257	0.341637	0.352273	0.505092	0.62963	0.284314	0.564626	0.132075	0.267857	0.152727
0.862069	0.756757	0.896552	0.120301	0.462585	0.579809	0.544018	0.893993	0.290188	0.162651	0.0714286	0.320574	0.0941176	0.411215	0.360544	0.560606
0.514706	0.195652	0.6	0.896373	0.888771	0.901305	0.62069	0.902887	0.858569	0.749441	0.766234	0.619048	0.737705	0.0392157	0.394161	0.139073
0.953846	0.842105	0.8	0.974359	0.927224	0.957672	0.940678	0.938017	0.960606	0.977465	0.190476	0.3	0.216561	0.700565	0.482353	0.566667
0.811321	0.520833	0.642857	0.907692	0.74381	0.824713	0.866995	0.82069	0.789062	0.740541	0.643875	0.506211	0.645902	0.126074	0.230563	0.285388
0.287879	0.125	0.273973	0.896552	0.897196	0.922504	0.916388	0.945755	0.877289	0.869947	0.808673	0.787755	0.827815	0.625	0.614407	0.543919
0.377049	0.0384615	0	0.891304	0.787611	0.914917	0.896825	0.923077	0.69147	0.580796	0.690083	0.336207	0.572549	0.0249307	0.17	0.139535
0.454545	0.376812	0.327731	0.5	0.588875	0.527738	0.654891	0.688385	0.618587	0.537807	0.646465	0.594366	0.706173	0.368526	0.365904	0.479263
0.142857	0.0857143	0.12	0.322835	0.662028	0.890681	0.608696	0.933921	0.498195	0.238854	0.447917	0.432749	0.527778	0.0707965	0.0915493	0.117371
0.0227273	0.0606061	0.0615385	0.585227	0.423963	0.850799	0.602222	0.546032	0.59322	0.29717	0.176678	0.165049	0.219409	0.492611	0.292593	0.416185
0.44	0.235294	0.105263	0.416244	0.468288	0.305369	0.607143	0.486111	0.420912	0.485401	0.370787	0.349206	0.506579	0.0970464	0.0892019	0.222222
0.748148	0.5	0.552632	0.500607	0.482187	0.487344	0.738304	0.520105	0.506463	0.464855	0.422967	0.417279	0.467666	0.111276	0.145074	0.317336
0.027027	0.1	0.0666667	0.0718563	0.0501319	0.122137	0.253807	0.242604	0.319328	0.25	0.518797	0.277311	0.381579	0.0496454	0.103627	0.0927835
0.504425	0.460177	0.436364	0.910959	0.931577	0.947218	0.872032	0.861345	0.86993	0.865385	0.582178	0.377691	0.526917	0.342762	0.234375	0.265734
0.727941	0.811765	0.810219	0.963731	0.942963	0.956888	0.845725	0.959327	0.912353	0.927732	0.824818	0.76	0.842767	0.427083	0.640351	0.545455
0.0176991	0	0	0.037464	0.0253378	0.0437406	0.035461	0.0367647	0.050885	0.0400763	0.324176	0.188679	0.248447	0.0294118	0.071161	0.038961
0.95	1	1	0.991071	0.96861	0.947581	0.927536	0.988889	0.973333	0.992593	0.428571	0.272727	0.363636	0.901408	0.85	0.825397
0.0909091	0.1	0.136364	0.183544	0.398305	0.0688468	0.29912	0.242775	0.174286	0.240741	0.150943	0.168831	0.134615	0.335025	0.482993	0.5
0.539326	0.711864	0.53012	0.114441	0.0788889	0.069255	0.133172	0.293991	0.0957143	0.111588	0.445483	0.239645	0.284404	0.0736041	0.0364238	0.0646154
0.415385	0.440559	0.638889	0.95811	0.916548	0.948776	0.919604	0.952297	0.967119	0.96433	0.704142	0.710256	0.647706	0.934641	0.837079	0.904628
0.935484	0.875	0.943396	0.951456	0.938815	0.942379	0.931373	0.954717	0.918699	0.968447	0.915493	0.921788	0.925	0.61086	0.805195	0.716578
0.521739	0.54023	0.418919	0.401899	0.465116	0.475771	0.606965	0.535417	0.447842	0.581308	0.430493	0.475771	0.323651	0.0709677	0.0436681	0.147436
0.468354	0.263158	0.344444	0.375691	0.312135	0.386762	0.59417	0.415282	0.396396	0.511137	0.354592	0.306452	0.305128	0.672566	0.444712	0.587002
0.03125	0.323529	0.160584	0.00558659	0.0308725	0.0143678	0.0717131	0.0284974	0.0505837	0.0573123	0.469027	0.229008	0.319767	0.016835	0.0168067	0.0368421
0.871795	0.965517	0.972222	0.919786	0.94856	0.961538	0.907407	0.981707	0.97491	0.949045	0.603604	0.666667	0.534722	0.923664	0.926829	0.944444
0.125	0.121622	0.0762712	0.016129	0.0666667	0.0424339	0.22009	0.042	0.0304636	0.0757781	0.571429	0.245675	0.5	0.0769231	0.13289	0.076087
0.780488	0.826923	0.651163	0.927894	0.896442	0.926697	0.931677	0.936097	0.884848	0.932203	0.929487	0.757353	0.928105	0.393574	0.75	0.493976
0.177083	0.371429	0.303448	0.717949	0.838562	0.953108	0.932143	0.921875	0.878788	0.800959	0.522152	0.338501	0.34058	0.074184	0.134503	0.16442
0.478261	0.5	0.725806	0.927928	0.892779	0.847255	0.887661	0.919431	0.841584	0.870432	0.727891	0.637037	0.727941	0.916129	0.913265	0.909091
0.892857	0.84375	0.890244	0.568306	0.511265	0.792	0.510152	0.420408	0.902778	0.931953	0.672043	0.582938	0.604396	0.272727	0.442708	0.290503
0.5	0.254545	0.329268	0.508997	0.258621	0.537645	0.713134	0.819742	0.824176	0.72518	0.110345	0.416949	0.106383	0.520286	0.479564	0.63125
0.5	0.285714	0.465753	0.42246	0.559433	0.385201	0.623167	0.534247	0.472906	0.408602	0.506977	0.527897	0.347985	0.0996564	0.0663507	0.230769
0.83871	0.8	0.8	0.809859	0.828671	0.909091	0.859729	0.751381	0.927203	0.960432	0.326733	0.530612	0.285714	0.806122	0.561905	0.821429
0.693548	0.518519	0.714286	0.860714	0.78955	0.884226	0.837086	0.851266	0.89011	0.906445	0.557692	0.537102	0.57868	0.816733	0.724138	0.793578
0.685185	0.842105	0.652174	0.621849	0.413084	0.1849	0.382051	0.844898	0.797753	0.742547	0.238636	0.564417	0.243781	0.620853	0.545977	0.804196
0.804348	0.581395	0.790323	0.903394	0.917688	0.953374	0.928044	0.941423	0.915289	0.940273	0.764479	0.77193	0.879747	0.585714	0.586207	0.505
0.506849	0.6625	0.754902	0.942609	0.906511	0.951991	0.892779	0.960784	0.924433	0.9311	0.322997	0.610973	0.374723	0.78438	0.572727	0.830508
0.111111	0.451613	0.48	0.920705	0.917757	0.925484	0.882609	0.950192	0.955836	0.955357	0.573333	0.647399	0.622857	0.848341	0.855856	0.930818
0.966667	0.909091	0.794118	1	0.767442	0.914573	0.850746	0.642857	0.875	0.9	0.652174	0.507246	0.694444	0.336634	0.241379	0.436893
0.526316	0.333333	0.571429	0.929907	0.884685	0.897233	0.878788	0.910995	0.907104	0.940104	0.67757	0.649289	0.564103	0.836364	0.802885	0.946565
0.0638298	0	0.0114943	0.971545	0.858561	0.930591	0.932024	0.937086	0.941304	0.967213	0.0601093	0.121739	0.0752212	0.262443	0.341772	0.341837
0.714286	0.642857	0.818182	0.628099	0.730216	0.517699	0.664384	0.861446	0.85214	0.873418	0.377778	0.317647	0.329114	0.632075	0.608696	0.716312
0.666667	0.8	0.7	0.92	0.788136	0.825	0.841121	0.865672	0.829545	0.8375	0.935484	0.888889	0.965517	0.716981	0.594595	0.745455
0.126437	0.0875	0.193277	0.255864	0.85617	0.503287	0.642445	0.887463	0.899077	0.192	0.227554	0.159722	0.229904	0.274194	0.621664	0.338095
0.805556	0.717949	0.725806	0.297468	0.195652	0.35814	0.380952	0.223602	0.563433	0.285235	0.625698	0.430233	0.78	0.194444	0.283019	0.27193
0.5	0.275	0.470588	0.787879	0.695082	0.395706	0.732026	0.924242	0.591241	0.443925	0.0740741	0.178082	0.0967742	0.305556	0.25	0.461538
0.4375	0.45	0.5	0.047619	0.0607143	0.223729	0.151261	0.0348259	0.336117	0.318519	0.425	0.302326	0.42953	0.142857	0.0948905	0.154839
1	0.863636	0.888889	0.973545	0.908	0.95107	0.941176	0.970909	0.943182	0.971119	0.923077	0.872881	0.917293	0.723577	0.643478	0.6125
0.564516	0.483333	0.563218	0.924791	0.871539	0.9	0.888398	0.934545	0.86532	0.889251	0.629518	0.664773	0.554007	0.831884	0.796562	0.845938
0.0652174	0.0441176	0.0833333	0.705882	0.622353	0.415831	0.521368	0.724551	0.671986	0.681574	0.269972	0.540636	0.321229	0.632546	0.55036	0.674419
0.245902	0.402985	0.320611	0.923631	0.860244	0.917801	0.905972	0.916901	0.911203	0.936648	0.28	0.671785	0.234165	0.827709	0.60166	0.890756
0.643678	0.809524	0.745098	0.858388	0.854604	0.863567	0.849285	0.883178	0.905274	0.9025	0.201072	0.376984	0.263006	0.488778	0.467213	0.677193
0.333333	0.857143	0.791667	0.924731	0.851133	0.895288	0.861702	0.926554	0.917857	0.937799	0.247619	0.480769	0.457746	0.704348	0.626761	0.708661
0.025974	0.0461538	0.0930233	0.0174672	0.00981767	0.00609756	0.00943396	0.00649351	0.0305556	0.0172911	0.455172	0.170886	0.471795	0.0248756	0.0196078	0
0.375	0.388889	0.5	0	0.173913	0.245509	0.358974	0.138889	0.0879121	0.15942	0.652174	0.529412	0.55	0.190476	0.102564	0.166667
0.380952	0.485714	0.462963	0.5	0.471761	0.356275	0.70437	0.402516	0.564246	0.603352	0.544379	0.578125	0.507692	0.17757	0.253165	0.285714
0.705882	0.666667	0.71875	0.354331	0.258278	0.268571	0.518033	0.353383	0.454545	0.516129	0.666667	0.570312	0.686957	0.236641	0.331325	0.306667
0.405405	0.5	0.592593	0.911565	0.827988	0.929972	0.843188	0.913043	0.915556	0.911348	0.571429	0.627273	0.51773	0.816092	0.84	0.817518
0.186667	0.208333	0.295455	0.160883	0.106222	0.0677966	0.332681	0.266484	0.538674	0.358189	0.5	0.327434	0.567568	0.144092	0.184	0.159664
0.586207	0.613636	0.7	0.953488	0.882258	0.919473	0.90429	0.925	0.9375	0.961451	0.669604	0.69863	0.719368	0.902778	0.894958	0.901186
0.625	0.538462	0.375	0.898551	0.843137	0.91623	0.825301	0.871429	0.875862	0.952	0.530612	0.677966	0.584615	0.95082	0.884058	0.878788
0.153846	0.264706	0.2	0.0451467	0.0362381	0.0624566	0.236404	0.0907441	0.065896	0.0757363	0.0855263	0.195238	0.141818	0.361111	0.300595	0.398876
0.272251	0.259843	0.196629	0.419048	0.793363	0.834291	0.689181	0.923146	0.720659	0.869625	0.205085	0.442338	0.263072	0.525298	0.421648	0.765396
0.813559	0.8125	0.76	0.958506	0.938193	0.970545	0.91129	0.979839	0.879452	0.922388	0.783582	0.626984	0.939394	0.513158	0.503226	0.648438
0.357143	0.5	0.4	0.21256	0.763033	0.46473	0.847328	0.590164	0.459701	0.673716	0.557895	0.511628	0.553191	0.251397	0.2	0.345794
0	1	0.5	0.849462	0.834862	0.807947	0.857143	0.773333	0.889908	0.862745	0.514286	0.526316	0.740741	0.95	0.846154	0.90625
0.913043	0.911111	0.862069	0.968059	0.954461	0.960227	0.903465	0.948052	0.95	0.946578	0.782609	0.656716	0.660232	0.370968	0.516245	0.389961
0.307692	0.157895	0.307692	0.0895522	0.0901639	0.125749	0.141221	0.355072	0.0993151	0.0454545	0.637681	0.315789	0.536585	0.0940171	0.0921053	0.00793651
0.5	0.454545	0.538462	0.797468	0.515101	0.812303	0.807767	0.785479	0.814103	0.822989	0.635897	0.625767	0.707143	0.348936	0.47973	0.265116
0.819444	0.555556	0.769912	0.129272	0.768553	0.0788555	0.380902	0.928025	0.11729	0.191251	0.210744	0.265789	0.28976	0.526012	0.466667	0.556886
0.0384615	0.238095	0.109091	0.925926	0.861702	0.841837	0.826748	0.925926	0.884817	0.803653	0.280788	0.447368	0.218487	0.581731	0.472441	0.892308
0.346154	0.280899	0.285714	0.36715	0.870104	0.53466	0.69898	0.894419	0.903673	0.313804	0.329718	0.494908	0.379421	0.520295	0.699828	0.630137
0.444444	0.329268	0.36	0.840555	0.805878	0.871085	0.807547	0.865906	0.763988	0.750708	0.378685	0.618705	0.427826	0.658076	0.610169	0.773469
0.54023	0.478992	0.434066	0.925722	0.901806	0.670799	0.823556	0.961265	0.874656	0.787377	0.242202	0.634545	0.194986	0.701987	0.43631	0.861685
0.837209	0.653846	0.819672	0.89418	0.882105	0.931034	0.889336	0.921933	0.825	0.889088	0.751773	0.652015	0.814159	0.413043	0.449664	0.557692
0	0.031746	0.0178571	0.108696	0.594291	0.951338	0.826667	0.966667	0.524116	0.197756	0.105455	0.0411392	0.0728863	0.258947	0.482072	0.279412
0.375	0.18	0.43662	0.119469	0.0718336	0.0306452	0.0744048	0.0457516	0.101871	0.150485	0.421965	0.263804	0.432039	0.102804	0.165746	0.107595
0.222222	0.4	0.3	0.949153	0.862661	0.660377	0.813953	0.981308	0.814208	0.797688	0.392857	0.412698	0.472527	0.718447	0.710843	0.792683
0.525424	0.295238	0.474026	0.221583	0.447412	0.15915	0.296496	0.288344	0.252223	0.272572	0.201207	0.4319	0.172581	0.470085	0.451098	0.730838
0.857143	0.607143	0.666667	0.404762	0.546584	0.669683	0.803838	0.772512	0.674487	0.771883	0.632258	0.56044	0.488889	0.333333	0.293785	0.360465
0.473684	0.461538	0.423077	0.976471	0.886364	0.92053	0.874016	0.934783	0.947826	0.90625	0.612069	0.61165	0.612069	0.876404	0.823529	0.842105
0.885057	0.73913	0.580247	0.85	0.659856	0.853518	0.76908	0.944598	0.902287	0.934272	0.440191	0.54878	0.478927	0.759494	0.679688	0.827089
0.62	0.745455	0.454545	0.986162	0.946602	0.974253	0.938662	0.971098	0.958389	0.941597	0.254658	0.443089	0.223796	0.677741	0.462617	0.892351
0.0394737	0.0163934	0.0945946	0.0577889	0.192233	0.0347323	0.103512	0.458065	0.10111	0.122981	0.0836237	0.180516	0.11032	0.296471	0.271478	0.604106
0.210526	0.111111	0.156863	0.951111	0.902597	0.881974	0.877551	0.92	0.899371	0.906606	0.821862	0.717742	0.792453	0.47619	0.629412	0.48855
0.705882	0.740741	0.689655	0.0413223	0.147059	0.130435	0.189091	0.115789	0.0528846	0.121495	0.481013	0.163636	0.628319	0.0594059	0.0833333	0.064
0.632	0.656716	0.627586	0.933573	0.930872	0.946058	0.896014	0.932367	0.883483	0.973274	0.853933	0.627211	0.775801	0.534266	0.643154	0.421488
0	0.0243902	0.0816327	0.926752	0.863581	0.892909	0.889328	0.933824	0.891447	0.905263	0.769231	0.629268	0.803653	0.422581	0.518625	0.40404
0.1	0.3	0.35	0.702857	0.661789	0.181329	0.573394	0.843206	0.644156	0.585139	0.136905	0.238636	0.181373	0.466321	0.265896	0.539062
0.942308	0.939394	0.909774	0.980456	0.944745	0.967105	0.919328	0.977431	0.941176	0.967655	0.271967	0.446281	0.260204	0.676845	0.431298	0.849057
0.176471	0	0.0963855	0.22905	0.905422	0.95961	0.725869	0.933649	0.883784	0.934177	0.535433	0.420382	0.507042	0.159864	0.376344	0.0731707
0.586207	0.517241	0.555556	0.914474	0.896104	0.933002	0.922886	0.93985	0.920168	0.934109	0.650943	0.586777	0.642857	0.902655	0.860294	0.90625
1	0.222222	0.5	0.72549	0.523077	0.620155	0.669421	0.514286	0.71	0.819444	0.444444	0.342105	0.413043	0.741935	0.6	0.672727
0.133333	0.288462	0.152542	0.368715	0.564394	0.510909	0.671096	0.548387	0.528958	0.395137	0.420635	0.277778	0.442029	0.0526316	0.13245	0.132812
0.513514	0.368421	0.607143	0.22	0.505714	0.227129	0.627986	0.377551	0.227979	0.262172	0.522936	0.328947	0.432432	0.230159	0.157143	0.185484
0	0	0.0444444	0.575875	0.760469	0.935199	0.72619	0.91954	0.464758	0.38	0.0215054	0.101124	0.0319149	0.141243	0.438596	0.363014
0.947368	0.714286	0.555556	0.836735	0.884615	0.85034	0.880658	0.95092	0.931174	0.830986	0.858586	0.8	0.908163	0.591398	0.724138	0.53125
0.818182	0.794118	0.707317	0.898204	0.782101	0.877828	0.866388	0.885246	0.917683	0.923304	0.285	0.392157	0.456311	0.157143	0.140845	0.169935
0.818182	0.923077	0.833333	0.943548	0.920792	0.939394	0.959677	1	0.95	0.914634	0.763636	0.656716	0.754717	0.910112	0.942857	0.933333
0	0	0	0.316667	0.780856	0.827586	0.714286	0.977778	0.470383	0.333333	0.0322581	0.0526316	0.0188679	0.149254	0.359223	0.431579
0.23913	0.338983	0.777778	0.601911	0.783282	0.868263	0.866667	0.878981	0.9184	0.828375	0.663717	0.570552	0.633466	0.203008	0.115702	0.302703
0.653846	0.64	0.507042	0.975	0.826979	0.919575	0.927126	0.88	0.916667	0.964029	0.738255	0.688525	0.787234	0.396476	0.481172	0.535948
0.705882	0.184211	0.383562	0.947883	0.918943	0.945879	0.92953	0.954225	0.883333	0.91055	0.755102	0.646409	0.802632	0.465021	0.504902	0.492126
0.621212	0.644444	0.633333	0.761062	0.639222	0.72973	0.617363	0.887387	0.791809	0.690972	0.265823	0.375	0.345946	0.545872	0.430693	0.664921
0.366667	0.5	0.357143	0.915033	0.867168	0.947205	0.886861	0.896104	0.902041	0.934694	0.535433	0.61039	0.487952	0.804878	0.698718	0.775862
0.634146	0.903226	0.55102	0.535565	0.364979	0.747232	0.33195	0.760163	0.367568	0.326203	0.167939	0.186667	0.114943	0.292398	0.383234	0.52071
0.466667	0.2	0.2	0.929577	0.838462	0.929487	0.911243	0.885714	0.939394	0.965517	0.677419	0.62	0.612245	0.897959	0.846154	0.847458
0.8	0.74	0.754717	0.691919	0.701863	0.734043	0.797732	0.750769	0.796875	0.843085	0.746753	0.837607	0.781457	0.579545	0.528	0.586826
0.727273	0.4875	0.481013	0.28972	0.431734	0.406486	0.475862	0.267241	0.514116	0.486698	0.217573	0.252669	0.250883	0.5	0.393617	0.468
0.607143	0.516129	0.615385	0.918033	0.882845	0.905213	0.862595	0.931507	0.887597	0.948148	0.631579	0.657459	0.569832	0.79235	0.840796	0.842105
0.5	0.666667	0.518519	0.372222	0.749347	0.686275	0.835294	0.430233	0.593525	0.55414	0.663158	0.62069	0.622047	0.366337	0.333333	0.407407
0.666667	0.5	0.4	0.480519	0.642857	0.463636	0.736842	0.550725	0.648936	0.673684	0.71875	0.75	0.558824	0.378378	0.28	0.37931
0.709677	0.866667	0.73913	0.47619	0.553191	0.561056	0.76087	0.659259	0.559585	0.702128	0.754237	0.778761	0.689076	0.434426	0.514286	0.427083
0.714286	0.545455	0	0.90404	0.891353	0.959135	0.76431	0.893258	0.927765	0.6759	0.326531	0.492754	0.267857	0.617801	0.671642	0.778761
0.470588	0.5	0.409091	0.953488	0.90367	0.920319	0.916084	0.914286	0.905759	0.941176	0.527027	0.606061	0.669903	0.880435	0.830189	0.881188
0.318182	0.318182	0.625	0.830357	0.809735	0.800687	0.745763	0.91954	0.869318	0.844828	0.666667	0.535714	0.615385	0.811321	0.793388	0.854545
0.482759	0.433333	0.461538	0.93007	0.88535	0.928571	0.919403	0.887417	0.896552	0.930131	0.672727	0.553571	0.46281	0.804196	0.690476	0.834783
0.134615	0.189189	0.17284	0.934629	0.923576	0.926533	0.932367	0.948363	0.933333	0.945808	0.417544	0.465257	0.478102	0.551282	0.711286	0.764873
0.142857	0	0.142857	0.13141	0.205882	0.12691	0.397015	0.197802	0.245161	0.320144	0.492683	0.329268	0.356522	0.166667	0.192469	0.206767
0.711538	0.521739	0.681159	0.390879	0.176292	0.071525	0.168317	0.606061	0.267416	0.1274	0.0432432	0.2375	0.0765766	0.262136	0.258537	0.449198
0.8	1	1	0.878788	0.862745	0.921348	0.922222	0.83908	0.933333	0.878049	0.714286	0.865385	0.710526	0.967213	0.980392	1
0.0555556	0.15	0	0.271739	0.279661	0.176471	0.448171	0.291667	0.436306	0.520376	0.697368	0.439024	0.611111	0.311927	0.357143	0.33913
0.097561	0	0	0.0660377	0.57377	0.0547046	0.121569	0.144144	0.12619	0.12439	0.0448718	0.102564	0.134969	0.24359	0.27451	0.427419
0.421053	0.363636	0.463415	0.882759	0.812808	0.902564	0.838617	0.882353	0.906615	0.921875	0.582192	0.576923	0.575419	0.748603	0.777778	0.81768
0	0.454545	0.175439	0.873684	0.905292	0.905063	0.85396	0.958042	0.808023	0.68287	0.459893	0.435897	0.305825	0.206704	0.0866667	0.168067
0.365385	0.236111	0.568182	0.972561	0.938903	0.654481	0.923901	0.966814	0.65324	0.643813	0.461207	0.21645	0.401575	0.16835	0.0935484	0.0530303
0.84	0.740741	0.916667	0.393443	0.53527	0.072	0.294985	0.815287	0.276923	0.217582	0.130081	0.491379	0.115385	0.405556	0.575949	0.672131
0.625	0.769231	0.6875	0.893333	0.873874	0.872832	0.884211	0.938462	0.921739	0.916031	0.64	0.511628	0.66	0.854545	0.927273	0.918919
0.0769231	0	0.24	0.233083	0.290411	0.261236	0.617021	0.41358	0.385666	0.421488	0.68254	0.362069	0.446667	0.12963	0.26087	0.256
0.659091	0.6	0.810811	0.574586	0.53913	0.274892	0.603825	0.712575	0.638095	0.635542	0.59633	0.565217	0.768707	0.28481	0.474576	0.41791
0.8	0.625	0.4	0.54321	0.521327	0.342246	0.491525	0.534247	0.697917	0.636364	0.25	0.436364	0.362069	0.568182	0.576271	0.538462
0.590909	0.589744	0.461538	0.884058	0.902273	0.927928	0.904255	0.911765	0.915493	0.946502	0.598361	0.699387	0.637427	0.853333	0.843023	0.840909
0.882353	0.785714	0.933333	0.782609	0.571906	0.906383	0.84186	0.823529	0.914286	0.806897	0.741935	0.649254	0.793388	0.525773	0.539474	0.448276
0.677419	0.463415	0.666667	0.936508	0.911243	0.958025	0.836364	0.937063	0.919255	0.935252	0.78453	0.581081	0.828571	0.468085	0.469027	0.495146
0.719008	0.65035	0.679012	0.0661841	0.0865231	0.0436635	0.136519	0.109982	0.112166	0.109771	0.0533537	0.255426	0.0734536	0.21564	0.235526	0.535032
0.941176	1	0.893617	0.970954	0.894454	0.954447	0.904762	0.934694	0.938931	0.960961	0.589623	0.700508	0.675676	0.436567	0.233161	0.363265
0.909091	1	0.928571	0.941634	0.837931	0.954545	0.915	0.959732	0.958333	0.921739	0.385714	0.415584	0.298246	0.836066	0.656566	0.907692
0.551724	0.647059	0.62069	0.931818	0.864583	0.908046	0.821114	0.921053	0.865546	0.953191	0.56	0.621849	0.592857	0.83125	0.847134	0.833333
1	0.8	0.888889	0.827586	0.852941	0.939394	0.892857	0.916667	0.822222	0.909091	0.931818	0.895833	0.890909	0.68254	0.711538	0.588235
0.0555556	0.0322581	0.0869565	0.831325	0.867347	0.702128	0.798077	0.935135	0.863813	0.840796	0.901408	0.8	0.828571	0.479592	0.413534	0.679688
0.714286	0.684211	0.636364	0.329412	0.678733	0.591195	0.880952	0.651376	0.582677	0.628205	0.359375	0.487805	0.483871	0.267327	0.111111	0.162791
0.681818	0.681818	0.294118	0.486957	0.738095	0.581897	0.752381	0.603774	0.43125	0.533333	0.759259	0.694444	0.65	0.282353	0.493671	0.370968
0.133333	0	0.0645161	0.394737	0.731518	0.655914	0.756757	0.45082	0.540741	0.582418	0.788462	0.584615	0.833333	0.236842	0.272727	0.333333
0.939394	1	0.883721	0.976378	0.950413	0.958984	0.889362	0.966245	0.974648	0.952899	0.406542	0.682692	0.420732	0.883212	0.775362	0.945545
0.28	0.454545	0.469388	0.946903	0.871179	0.920118	0.885827	0.909091	0.854077	0.924686	0.491667	0.431507	0.456522	0.822785	0.702857	0.656716
0.914286	1	0.769231	0.245283	0.304348	0.151203	0.399351	0.482759	0.327381	0.430168	0.423077	0.422764	0.461538	0.183486	0.284404	0.201835
0.527778	0.416667	0.37931	0.736842	0.656805	0.699074	0.693333	0.657143	0.63964	0.628743	0.672269	0.594595	0.634146	0.397059	0.398438	0.291667
0	0.130435	0.0153846	0.913386	0.847636	0.851211	0.791531	0.940887	0.921519	0.913924	0.300813	0.251908	0.184049	0.396887	0.406015	0.609195
0.16	0.378378	0.351852	0.172249	0.369072	0.464503	0.247649	0.728571	0.307927	0.298817	0.113402	0.316384	0.0706522	0.368889	0.306533	0.441624
0.322034	0.333333	0.194444	0.927586	0.858101	0.925522	0.906019	0.945591	0.917333	0.746702	0.156794	0.367041	0.189286	0.528497	0.348276	0.756667
0.666667	0.8	0.96875	0.836735	0.826316	0.93578	0.858491	0.8375	0.944444	0.915	0.564516	0.716981	0.566372	0.844595	0.719298	0.922222
0.7	0.428571	0	0.882353	0.786325	0.888	0.858824	0.895833	0.919355	0.857143	0.933333	1	0.851852	0.625	0.645833	0.648649
0.588235	0.666667	0.533333	0.952381	0.918495	0.732143	0.910394	0.894737	0.7343	0.923469	0.691358	0.561404	0.626667	0.871795	0.892157	0.831461
0.897436	0.896552	0.885417	0.943503	0.912169	0.960682	0.919028	0.946667	0.958982	0.95572	0.581227	0.791837	0.733051	0.935691	0.879452	0.918239
0.0660377	0.0701754	0.132231	0.0574413	0.524664	0.0462029	0.12468	0.814516	0.109932	0.199153	0.03663	0.185185	0.0527307	0.245399	0.166667	0.525
0.0416667	0	0	0.333333	0.536398	0.136364	0.722222	0.484536	0.579926	0.66805	0.8125	0.441176	0.8	0.166667	0.427536	0.261905
0.422222	0.597403	0.608696	0.918575	0.859669	0.907207	0.898876	0.920065	0.936196	0.917729	0.35443	0.477204	0.319876	0.572152	0.578804	0.778894
0.478261	0.4	0.307692	0.916667	0.823362	0.813953	0.684825	0.862745	0.804878	0.830769	0.610294	0.503937	0.537879	0.806452	0.804054	0.776978
0.857143	0.8	1	0.926829	0.865079	0.857143	0.926606	0.92	0.927273	0.867647	0.92	1	0.976744	0.810345	0.604167	0.820513
0.5	0.421053	0.631579	0.909091	0.886256	0.932886	0.819277	0.857143	0.883333	0.923077	0.566667	0.676056	0.51087	0.849462	0.851852	0.844444
0	0	0	0.914894	0.853782	0.823232	0.839237	0.947205	0.945455	0.880795	0.284024	0.416667	0.224138	0.554264	0.428571	0.818182
0.535714	0.384615	0.368421	0.961538	0.914676	0.905325	0.870968	0.924731	0.900826	0.943966	0.540373	0.551136	0.410526	0.876623	0.684211	0.837349
0.0188679	0	0.0487805	0.966574	0.551756	0.950047	0.925033	0.976852	0.618902	0.42926	0.38342	0.361775	0.421053	0.150568	0.175439	0.192771
0.65	0.3	0.75	0.968504	0.907363	0.933248	0.88968	0.972222	0.835924	0.761755	0.255682	0.63964	0.328244	0.819048	0.409396	0.897059
0.304348	0.275862	0.428571	0.522581	0.407809	0.5427	0.654412	0.568807	0.553846	0.670103	0.586466	0.457143	0.515625	0.786667	0.680272	0.753333
0.272727	0.264706	0.321429	0.298507	0.197987	0.157258	0.514706	0.413534	0.202312	0.392593	0.616438	0.571429	0.464646	0.14	0.340909	0.174312
0.666667	0.666667	0.666667	0.962264	0.870968	0.965217	0.946108	0.927273	0.936	0.94958	0.7	0.763158	0.790698	0.954545	1	0.931034
0.333333	0.454545	0.325	0.434426	0.628713	0.771044	0.720339	0.704348	0.585492	0.609375	0.791667	0.728814	0.774194	0.382353	0.436364	0.472727
0.77193	0.606742	0.45082	0.405172	0.128571	0.306175	0.718254	0.263923	0.487382	0.591141	0.291429	0.459649	0.364532	0.0217391	0.0808081	0.05625
0.478261	0.5	0.697674	0.491803	0.373239	0.324176	0.761905	0.778723	0.782787	0.751773	0.575	0.525424	0.654135	0.285714	0.295775	0.311828
0.0263158	0.0655738	0.108696	0.556818	0.874755	0.894737	0.866667	0.929412	0.916449	0.950331	0.12987	0.106509	0.151515	0.328638	0.362069	0.506977
0.681818	0.703704	0.653846	0.851064	0.695833	0.796	0.858934	0.84375	0.80791	0.765432	0.854545	0.767606	0.80292	0.59	0.706767	0.527473
0.642857	0.761194	0.872727	0.974522	0.942766	0.966783	0.936275	0.969163	0.957655	0.950292	0.449704	0.789773	0.41573	0.866667	0.745614	0.897436
0.488889	0.6	0.618557	0.983573	0.971296	0.959746	0.945537	0.954907	0.950311	0.96463	0.369159	0.667939	0.483333	0.820988	0.789916	0.822581
0.666667	0.714286	0.708333	0.791209	0.818182	0.748387	0.867925	0.858824	0.851648	0.838028	0.871795	0.87013	0.780952	0.544304	0.6875	0.637931
0.1	0.421053	0.315789	0.410526	0.363014	0.554286	0.400673	0.45098	0.421053	0.429952	0.666667	0.550562	0.671233	0.223529	0.417476	0.291262
0.8125	0.888889	0.933333	0.833333	0.902174	0.918129	0.9	0.911765	0.907407	0.946237	0.885714	1	0.893617	0.702128	0.695652	0.75
0.595238	0.454545	0.5	0.916667	0.893224	0.902778	0.88361	0.948276	0.899642	0.941368	0.55	0.555556	0.535885	0.787234	0.772021	0.787879
1	0.947368	0.580645	0.784946	0.696721	0.767584	0.832727	0.84585	0.766784	0.832753	0.173913	0.304348	0.164179	0.641791	0.32967	0.773333
0.764706	0.619048	0.64	0.676471	0.694175	0.87963	0.769634	0.794872	0.831858	0.902703	0.614583	0.60396	0.623529	0.834646	0.850394	0.846154
0.45	0.555556	0.37931	0.839416	0.801498	0.793578	0.872727	0.840237	0.86	0.905	0.837209	0.936508	0.882883	0.63	0.698413	0.651685
0.214286	0.35	0.0769231	0.682353	0.855469	0.800525	0.872727	0.824818	0.751152	0.917098	0.62766	0.705882	0.464912	0.367647	0.330579	0.347222
0.588235	0.645161	0.510638	0.914773	0.868932	0.908847	0.908203	0.882022	0.924699	0.932907	0.682432	0.748344	0.660606	0.884422	0.8875	0.925714
0.651899	0.656051	0.751037	0.4338	0.856839	0.81792	0.902371	0.921943	0.777574	0.848693	0.383234	0.477778	0.370266	0.584635	0.521672	0.753567
0.979167	0.976744	0.85	0.467568	0.785714	0.258794	0.382838	0.926209	0.359014	0.48474	0.247368	0.487685	0.166667	0.640777	0.580952	0.81323
0.781818	0.777778	0.864865	0.943574	0.885144	0.921694	0.890756	0.919118	0.960443	0.937843	0.284946	0.474453	0.465517	0.681661	0.462963	0.83908
0.333333	0.2	0.181818	0.53125	0.48	0.742857	0.66875	0.636364	0.641304	0.622093	0.53125	0.5	0.492537	0.171875	0.355932	0.197183
0.833333	0.793103	0.888889	0.752137	0.708082	0.817915	0.901487	0.854396	0.810127	0.797814	0.218579	0.417582	0.165	0.497608	0.374233	0.737903
0.971831	0.928571	0.802198	0.951289	0.907162	0.966797	0.951009	0.966443	0.968067	0.968889	0.388889	0.606796	0.743119	0.74183	0.827586	0.942623
0.75	0.9	1	0.971429	0.944444	0.921739	0.956204	0.921569	0.962963	0.985075	0.967742	1	0.966667	0.73913	0.583333	0.78125
0.942857	0.959184	0.911392	0.964578	0.954955	0.975258	0.93871	0.979487	0.969466	0.959459	0.666667	0.89	0.544776	0.906077	0.883041	0.943182
0.777778	0.875	0.55	0.875	0.878049	0.869565	0.75	1	1	0.565217	0.826087	0.803922	0.85	0.666667	0.627907	0.558824
0.421053	0.590909	0.470588	0.900662	0.846939	0.901408	0.8583	0.884615	0.9	0.843434	0.576	0.580153	0.610465	0.849315	0.798246	0.784722
0.357143	0.75	0.357143	0.197531	0.133333	0.209016	0.276243	0.193277	0.170732	0.103704	0.411765	0.472973	0.567568	0.10101	0.24359	0.0930233
0.801802	0.767677	0.841667	0.649842	0.739869	0.778469	0.786294	0.769559	0.732394	0.730496	0.388119	0.609127	0.43299	0.705281	0.532028	0.812081
0.5	0.642857	0.411765	0.28169	0.17757	0.271967	0.226496	0.239316	0.331034	0.29	0.632353	0.352113	0.615385	0.175824	0.288889	0.230769
0.652174	0.697674	0.818182	0.914474	0.845055	0.91472	0.898287	0.970711	0.917184	0.963746	0.205479	0.352632	0.223214	0.529221	0.469256	0.811765
0.178218	0.0875	0.101124	0.423963	0.548753	0.11523	0.600922	0.631188	0.602305	0.6298	0.525641	0.509158	0.602649	0.277778	0.346626	0.375358
0.485714	0.380952	0.45	0.885135	0.860406	0.891365	0.889344	0.938272	0.94012	0.93125	0.10084	0.372263	0.09375	0.581818	0.525547	0.758929
0.75	0.875	0.694444	0.177632	0.272109	0.647202	0.718519	0.93985	0.386139	0.534653	0.779661	0.555556	0.758242	0.147541	0.589744	0.227273
0.933333	0.833333	0.888889	0.822542	0.83941	0.849041	0.858252	0.903945	0.897638	0.865794	0.25228	0.554455	0.281654	0.640541	0.466993	0.796009
0.724138	0.595238	0.754386	0.921569	0.841155	0.877358	0.842553	0.935484	0.869767	0.807963	0.252033	0.342857	0.342857	0.705357	0.415094	0.576087
0.814815	0.833333	0.719101	0.303704	0.326087	0.6341	0.43787	0.666667	0.426829	0.435768	0.113793	0.367876	0.159483	0.416988	0.407725	0.560137
0	0	0.0666667	0.465116	0.511111	0.153527	0.565714	0.398496	0.425743	0.369863	0.629213	0.38961	0.793103	0.244444	0.411765	0.306122
0.6	0.789474	0.758621	0.133721	0.155125	0.240506	0.297222	0.22	0.212766	0.214912	0.504425	0.294643	0.503185	0.177966	0.156863	0.203704
1	0.590909	0.655172	0.974684	0.874576	0.917749	0.914027	0.936709	0.959732	0.954248	0.651163	0.670213	0.693069	0.918919	0.926316	0.858696
0.916667	0.666667	0.777778	0.9	0.608247	0.726368	0.650794	0.706522	0.69697	0.795775	0.761905	0.585714	0.710526	0.179487	0.448276	0.151515
0.192308	0.384615	0.481481	0.888889	0.798635	0.820375	0.849206	0.851064	0.904762	0.882845	0.56383	0.455357	0.522727	0.731343	0.76	0.816667
1	1	0.909091	0.813953	0.826087	0.882353	0.922481	0.87037	0.926316	0.925926	0.925	0.916667	1	0.75	0.763158	0.705882
0.416667	0.466667	0.578947	0.893617	0.854701	0.8	0.866279	0.892562	0.81746	0.955224	0.631579	0.652778	0.567164	0.914286	0.924528	0.830769
0.75	0.826087	0.956522	0.94386	0.9152	0.936731	0.92132	0.960486	0.962578	0.962617	0.972222	0.864865	0.844262	0.6375	0.604938	0.634783
0.467742	0.514286	0.485714	0.921053	0.835616	0.935407	0.802062	0.830986	0.847458	0.890578	0.546667	0.5	0.502564	0.789744	0.657754	0.725962
0.258065	0.691176	0.619048	0.8375	0.889695	0.907666	0.860068	0.91828	0.943327	0.925187	0.452381	0.491803	0.576577	0.761719	0.591667	0.823256
0.25	0.230769	0.647059	0.905263	0.809735	0.96	0.858238	0.921569	0.853846	0.838028	0.451613	0.333333	0.406977	0.696078	0.582278	0.732394
0.125	0.277778	0.318182	0.928571	0.909091	0.908108	0.879518	0.901408	0.904762	0.898089	0.506173	0.641975	0.583333	0.91	0.816327	0.831169
0.075	0	0.111111	0.921811	0.870486	0.917582	0.8576	0.897561	0.74024	0.898132	0.618812	0.762195	0.654472	0.872659	0.884793	0.881481
0.347826	0.516129	0.37931	0.908451	0.843931	0.921875	0.870504	0.931818	0.890411	0.908213	0.514493	0.5	0.48125	0.785714	0.644928	0.80117
0.257143	0.636364	0.419355	0.909639	0.848014	0.900485	0.901679	0.95	0.940397	0.931408	0.407767	0.71066	0.5875	0.822335	0.886364	0.960938
0.736842	0.684211	0.56	0.965753	0.897436	0.895973	0.86901	0.930556	0.896552	0.946341	0.642202	0.70922	0.65942	0.92	0.865672	0.853846
0.9	0.857143	0.85	0.968912	0.940476	0.917062	0.926966	0.956395	0.928832	0.913821	0.105769	0.192308	0.247423	0.582915	0.351598	0.446043
0	0	0.0384615	0.555556	0.222973	0.144737	0.642202	0.482353	0.651316	0.492424	0.490196	0.62069	0.54	0.148936	0.333333	0.133333
0.647059	0.4	0.75	0.836066	0.89313	0.906667	0.893617	0.84	0.883436	0.908451	0.705882	0.617284	0.602151	0.89011	0.795455	0.857143
0.152941	0.20339	0.211765	0.0696864	0.696192	0.11745	0.244691	0.236059	0.379845	0.364606	0.367725	0.683544	0.439825	0.785146	0.690559	0.826733
0.666667	0.625	0.428571	0.930233	0.970149	0.911111	0.887574	0.974026	0.9	0.962264	0.64	0.661765	0.5	0.830769	0.888889	0.767442
0.65	0.428571	0.5625	0.93617	0.897727	0.933333	0.812785	0.942029	0.840336	0.909677	0.595238	0.542373	0.408602	0.831933	0.801802	0.792453
1	0.714286	0.294118	0.741935	0.60452	0.576087	0.65812	0.837838	0.81982	0.757009	0.466667	0.538462	0.44	0.793103	0.746032	0.73913
1	1	0.772727	0.966102	0.949367	0.818182	0.904762	0.920455	0.951807	0.97619	1	0.934783	0.930233	0.809524	0.761905	0.666667
0.8125	0.583333	0.83871	0.790419	0.70195	0.76947	0.755187	0.70122	0.721951	0.784232	0.883721	0.816327	0.864198	0.607143	0.658228	0.659574
0.181818	0.545455	0.6	0.548246	0.459459	0.354659	0.650888	0.429799	0.509058	0.601432	0.572414	0.442478	0.482353	0.233161	0.09375	0.245614
0.6	0.363636	0.5	0.932692	0.847701	0.915612	0.808989	0.896552	0.846715	0.912752	0.541985	0.51087	0.621849	0.85	0.676768	0.790323
0.1	0	0.047619	0.942708	0.899836	0.942134	0.895833	0.939815	0.9175	0.956522	0.168	0.294737	0.407767	0.55	0.625731	0.871345
1	1	1	0.972603	0.908257	0.947826	0.831325	0.921875	0.875	0.981818	0.782609	0.775	0.75	1	1	1
0.884615	0.6875	0.852459	0.34	0.538462	0.246801	0.391167	0.395161	0.67757	0.61573	0.168	0.416058	0.174603	0.465116	0.319444	0.594771
0.692308	0.5	0.6875	0.950617	0.9	0.92	0.885135	0.890909	0.923664	0.923611	0.529412	0.546667	0.545455	0.788235	0.763158	0.733333
0.444444	0.166667	0.387097	0.90566	0.881057	0.923445	0.877451	0.947368	0.955556	0.917722	0.653061	0.603774	0.653846	0.888889	0.848837	0.821053
0.0714286	0.0952381	0.145833	0.914634	0.859485	0.948052	0.905018	0.937173	0.927586	0.931655	0.65873	0.65035	0.637097	0.89759	0.822222	0.87037
0.157895	0.0555556	0.0606061	0.973856	0.952229	0.945274	0.970339	0.971831	0.910394	0.985	0.640884	0.609756	0.551724	0.830986	0.817568	0.829787
0.75	0.714286	0.714286	0.127273	0.34375	0.282686	0.623529	0.194444	0.37	0.443548	0.673913	0.53125	0.674419	0.323077	0.157895	0.407407
0.0243902	0.0263158	0.0967742	0.705426	0.718121	0.718462	0.784238	0.775244	0.760163	0.687204	0.247899	0.415254	0.335	0.514019	0.437229	0.686347
1	1	0.846154	0.984375	0.90566	0.980645	0.944	0.956522	0.971698	0.941667	0.74359	0.727273	0.767442	0.971429	0.959184	0.916667
0.771429	0.8	0.764706	0.753086	0.845361	0.961686	0.751323	0.847826	0.875	0.845161	0.526882	0.517241	0.619469	0.357895	0.175	0.329268
0.181818	0.227273	0.266667	0.923767	0.922456	0.960526	0.916667	0.937743	0.949881	0.972222	0.561753	0.794326	0.567708	0.90625	0.877395	0.933962
0.59375	0.588235	0.65	0.929032	0.909091	0.911688	0.898089	0.931579	0.898876	0.935606	0.748428	0.658228	0.65641	0.913295	0.867052	0.89011
0.444444	0.409091	0.352941	0.444444	0.695	0.496212	0.73	0.585859	0.644809	0.615819	0.571429	0.650794	0.712766	0.271605	0.506849	0.41791
0.384615	0.571429	0.230769	0.935484	0.89	0.888199	0.855422	0.960784	0.876812	0.923664	0.566265	0.608696	0.54717	0.769231	0.866667	0.767442
0.8	0.875	0.9375	0.945652	0.942779	0.952381	0.916667	0.922619	0.972973	0.886926	0.756757	0.628205	0.603774	0.936842	0.80531	0.933333
0.546875	0.274194	0.6	0.355	0.783107	0.480769	0.719737	0.67395	0.487379	0.485804	0.694561	0.380952	0.451253	0.192308	0.236515	0.255906
0.777778	0.5	0.8	0.785714	0.82684	0.891566	0.736	0.837209	0.85	0.932432	0.879518	0.881579	0.9	0.684932	0.690141	0.656716
0.829268	0.727273	0.590909	0.884146	0.794613	0.874627	0.82699	0.886076	0.894118	0.90795	0.732558	0.589595	0.739394	0.456989	0.562874	0.433121
0.0833333	0.125	0.1	0.663158	0.472637	0.43609	0.371429	0.766355	0.732394	0.688172	0.125	0.413793	0.0833333	0.354167	0.451613	0.7
0.592593	0.833333	0.615385	0.769841	0.411885	0.482412	0.714286	0.714286	0.737374	0.786127	0.559441	0.496815	0.564356	0.766871	0.606061	0.890756
1	0.833333	0.857143	0.826923	0.856115	0.932642	0.913043	0.865385	0.82906	0.887097	0.774194	0.744186	0.578947	0.930233	0.90625	0.95
0.529412	0.5	0.384615	0.943662	0.808383	0.809249	0.857143	0.826667	0.907407	0.95	0.8	0.901639	0.814286	0.703704	0.533333	0.676056
0.285714	0.363636	0.190476	0.628205	0.662722	0.865672	0.701754	0.821918	0.517483	0.644928	0.576087	0.421569	0.566372	0.331034	0.283333	0.322917
0.810811	0.7	0.806452	0.284091	0.337696	0.34186	0.625641	0.390805	0.301418	0.557003	0.627329	0.572368	0.601562	0.290541	0.489655	0.321678
0.1	0	0.105263	0.898305	0.744186	0.896774	0.827225	0.894737	0.875	0.810811	0.650794	0.555556	0.731343	0.484848	0.425926	0.372881
0.0222222	0	0.097561	0.110465	0.136205	0.0682111	0.250674	0.142857	0.207364	0.200436	0.442804	0.253275	0.401099	0.103586	0.232456	0.139456
0.831325	0.763006	0.836134	0.0869087	0.5881	0.507505	0.543055	0.916938	0.175449	0.0882544	0.0431211	0.303097	0.0967213	0.310153	0.232258	0.559322
0.483871	0.533333	0.527778	0.92126	0.897959	0.894531	0.889937	0.90099	0.877358	0.897674	0.631148	0.557377	0.379845	0.826923	0.722628	0.78125
0.181818	0.333333	0.285714	0.756098	0.80916	0.569106	0.510638	0.768116	0.634409	0.684211	0.851852	0.88	0.882353	0.705882	0.580645	0.564103
0.25	0.322034	0.361702	0.966229	0.93	0.942182	0.917415	0.949398	0.932106	0.965732	0.185455	0.497778	0.277778	0.716146	0.552419	0.8
0.944444	0.978723	0.882353	0.909836	0.801471	0.919014	0.868132	0.896104	0.939163	0.928161	0.621951	0.661972	0.518987	0.855072	0.84375	0.873016
0.391304	0.47619	0.440678	0.675	0.679245	0.666667	0.80719	0.610108	0.700855	0.76	0.723529	0.535354	0.688889	0.342857	0.532051	0.443609
0.125	0.0714286	0	0.45679	0.441718	0.488987	0.563492	0.451613	0.472973	0.430556	0.581395	0.558824	0.660714	0.298246	0.444444	0.229167
0.615385	0.846154	1	0.946667	0.860759	0.95045	0.938776	0.924051	0.935484	0.956989	0.545455	0.689655	0.818182	0.894737	1	0.958333
0.866667	0.636364	0.789474	0.79646	0.697143	0.814607	0.821429	0.765152	0.726415	0.791045	0.785714	0.725806	0.912281	0.571429	0.509804	0.459016
0.583333	0.555556	0.517241	0.874074	0.847059	0.897764	0.849112	0.842857	0.878505	0.923469	0.536364	0.537736	0.508197	0.79798	0.777778	0.794393
0.8	0.942857	0.95	0.939815	0.916519	0.940299	0.942197	0.967391	0.960265	0.965517	0.430233	0.669565	0.406667	0.882759	0.657143	0.848837
1	1	1	0.969697	0.821429	0.911504	0.92	0.860465	0.896552	0.936508	1	1	0.96	0.724138	0.685714	0.72
0.545455	0.571429	0.735849	0.885246	0.847594	0.861878	0.890365	0.89759	0.875536	0.902141	0.835714	0.674419	0.766234	0.583942	0.619403	0.457944
0.522727	0.477477	0.507576	0.956693	0.937802	0.960825	0.934028	0.954683	0.948697	0.971891	0.42093	0.314869	0.332604	0.662544	0.480331	0.79108
0.230769	0.333333	0.176471	0.89011	0.872	0.860825	0.856502	0.917808	0.848276	0.912162	0.516129	0.494737	0.475248	0.795699	0.673469	0.699029
0.586207	0.681818	0.416667	0.907895	0.863415	0.925581	0.80695	0.942308	0.915254	0.946746	0.693878	0.650485	0.682692	0.903846	0.854545	0.910714
0.428571	0.583333	0.642857	0.649573	0.668	0.643382	0.73545	0.5625	0.78125	0.754601	0.788462	0.714286	0.788732	0.314286	0.507937	0.43
0.809524	0.807692	0.833333	0.974522	0.888889	0.94709	0.831897	0.899441	0.924242	0.963746	0.420168	0.554054	0.462585	0.708995	0.508982	0.889908
0.9	0.714286	0.461538	0.901099	0.81383	0.813953	0.846491	0.873563	0.85119	0.895954	0.684932	0.605634	0.543478	0.842105	0.772727	0.879518
0.0923077	0.0585366	0.115385	0.0530973	0.572997	0.0985859	0.596358	0.522523	0.089779	0.138591	0.159322	0.0417495	0.0528376	0.330896	0.140569	0.382775
0.3	0.266667	0.0952381	0.786207	0.787234	0.684564	0.863309	0.831933	0.75	0.887255	0.695652	0.825397	0.78125	0.54878	0.557143	0.54
0.594595	0.5625	0.605263	0.922078	0.931937	0.918256	0.867322	0.901961	0.930612	0.951493	0.573913	0.6	0.632075	0.81295	0.786325	0.918182
0.714286	0.833333	0.777778	0.938272	0.856115	0.897436	0.843373	0.921569	0.902778	0.96875	0.638298	0.619048	0.657895	0.846154	0.8	0.927273
0.03125	0.0465116	0.2	0.18617	0.74514	0.786624	0.674312	0.761468	0.786561	0.795322	0.517544	0.623853	0.428571	0.15625	0.314286	0.211382
0.888889	0.875	0.8	1	0.842767	0.473684	0.533333	0.709677	0.673077	0.884615	0.698413	0.73913	0.755556	0.428571	0.460317	0.263158
0	0	0	0.679245	0.560748	0.554622	0.663717	0.541667	0.529412	0.6875	0.425	0.4375	0.410256	0.704545	0.59322	0.676471
0.62963	0.272727	0.294118	0.930693	0.889328	0.920188	0.872727	0.934426	0.919598	0.923497	0.514706	0.451613	0.466019	0.868132	0.639344	0.73913
0.590909	0.380952	0.611111	0.917293	0.863309	0.905797	0.860104	0.901316	0.905759	0.92228	0.484848	0.731959	0.578431	0.838095	0.809859	0.828829
0.72	0.59375	0.647059	0.964286	0.908356	0.939241	0.861004	0.938053	0.900452	0.917073	0.554455	0.619048	0.585859	0.834483	0.829787	0.811594
0.5	0.702703	0.685714	0.943662	0.896774	0.954861	0.9	0.951923	0.913636	0.954955	0.684615	0.712121	0.626984	0.888889	0.870229	0.902655
0.888889	0.892857	0.885714	0.804196	0.68798	0.815534	0.802589	0.884615	0.751055	0.821429	0.804878	0.607407	0.795082	0.405594	0.576642	0.495652
0.730769	0.705882	0.758065	0.962963	0.882105	0.92619	0.93609	0.87156	0.866667	0.899628	0.671717	0.601093	0.653631	0.833333	0.874251	0.896552
0.297297	0.225806	0.254902	0.919355	0.829077	0.891304	0.822727	0.866667	0.892989	0.909968	0.631285	0.645161	0.658824	0.871951	0.884058	0.820513
0.666667	0.75	0.818182	0.492754	0.544118	0.714286	0.553398	0.698113	0.488189	0.616071	0.375	0.457143	0.5	0.205479	0.253165	0.257576
0.259259	0.25	0.2	0.685393	0.608225	0.385965	0.7	0.777385	0.777011	0.639831	0.352381	0.373494	0.329545	0.609195	0.466258	0.662252
0.6	0.666667	0.266667	0.855422	0.765957	0.712329	0.822917	0.755319	0.834586	0.806818	0.591837	0.68	0.565789	0.830189	0.818182	0.890625
0.857143	0.642857	0.714286	0.380531	0.288288	0.274809	0.530612	0.315789	0.439024	0.482353	0.439394	0.52	0.592593	0.168831	0.369863	0.215686
1	1	0.833333	0.677966	0.68	0.845238	0.761905	0.746835	0.732143	0.817143	0.972973	0.956522	0.944444	0.716981	0.809524	0.447368
0.142857	0.380952	0.205128	0.888889	0.865672	0.901639	0.845865	0.944444	0.836364	0.865169	0.464646	0.526316	0.526316	0.695652	0.715447	0.767442
0.931373	0.938776	0.9375	0.953216	0.929577	0.93057	0.850288	0.91954	0.935159	0.950202	0.246377	0.573379	0.412162	0.75969	0.563218	0.899123
0.6	0.333333	0.347826	0.877551	0.846626	0.856502	0.869565	0.875	0.916667	0.902439	0.603448	0.652174	0.603774	0.833333	0.8125	0.846154
0.46875	0.5	0.45	0.936508	0.852761	0.934307	0.8875	0.9375	0.930481	0.922374	0.573529	0.70339	0.52381	0.918699	0.83871	0.844444
0.16	0.4	0.285714	0.446809	0.579787	0.799591	0.869919	0.545455	0.888889	0.863071	0.303279	0.296	0.151786	0.641975	0.438017	0.628319
0.703704	0.5	0.615385	0.792793	0.72242	0.782313	0.766102	0.746032	0.715909	0.820809	0.631579	0.639535	0.683168	0.434783	0.423077	0.397849
0.916667	0.75	1	0.923913	0.885572	0.857143	0.911504	0.939759	0.909091	0.946667	0.920635	0.933333	0.948276	0.675325	0.652174	0.821429
0.4	0.0416667	0.111111	0.653061	0.780769	0.715909	0.647368	0.296875	0.694737	0.575893	0.675325	0.690476	0.7125	0.471429	0.307692	0.481928
0.764706	0.653846	0.72093	0.617188	0.570881	0.660079	0.407143	0.843137	0.623711	0.487179	0.313559	0.638298	0.390909	0.712871	0.580357	0.803419
0.333333	0.357143	0.307692	0.810811	0.701818	0.378261	0.727273	0.895833	0.81592	0.727273	0.367647	0.730337	0.474576	0.831858	0.735043	0.757143
0.928571	0.8	0.882353	0.440415	0.636792	0.190114	0.682796	0.784232	0.868347	0.888889	0.0891089	0.318182	0.121212	0.366667	0.252747	0.547368
0.0555556	0.142857	0.2	0.120968	0.137255	0.104225	0.136126	0.174242	0.132159	0.117371	0.556818	0.19	0.514019	0.111111	0.088	0.104478
0.454545	0.625	0.703704	0.927419	0.863971	0.862245	0.889401	0.781609	0.82967	0.933649	0.46789	0.427273	0.487603	0.715385	0.642857	0.759615
0.235294	0	0	0.866667	0.341365	0.626415	0.5	0.654545	0.619469	0.535211	0.823529	0.813953	0.792453	0.678571	0.506494	0.594595
0.204545	0.357143	0.272727	0.79941	0.900256	0.700475	0.796804	0.846535	0.929432	0.924171	0.306818	0.653595	0.352941	0.721154	0.644578	0.789474
0.304348	0.181818	0.4375	0.962343	0.922252	0.906801	0.91875	0.902878	0.941176	0.923913	0.0490196	0.176471	0.088	0.251534	0.395062	0.269231
0.277778	0.5	0.545455	0.846512	0.398973	0.764113	0.671053	0.746114	0.795389	0.835526	0.54375	0.446927	0.510753	0.300654	0.212903	0.333333
0.4	0.6	0.166667	0.688889	0.630573	0.62963	0.756303	0.525	0.7	0.808219	0.717949	0.714286	0.647059	0.416667	0.5	0.5
1	0.980769	0.87037	0.977848	0.93823	0.954717	0.915309	0.976331	0.957295	0.92691	0.526316	0.4	0.467949	0.882759	0.447514	0.849421
0.24	0.0882353	0.137931	0.196507	0.528302	0.285933	0.579196	0.286145	0.510163	0.400955	0.170588	0.450495	0.139896	0.415094	0.449102	0.58642
0.689655	0.56	0.52	0.736364	0.725714	0.784091	0.754717	0.894737	0.721649	0.807107	0.876923	0.710843	0.876404	0.314286	0.578313	0.523364
0.888889	0.948148	0.901042	0.941624	0.887016	0.899371	0.899289	0.945066	0.930717	0.927041	0.246187	0.567123	0.291457	0.756708	0.369615	0.837591
0.513514	0.5	0.78125	0.870968	0.783681	0.774067	0.817337	0.918182	0.876238	0.920973	0.132075	0.2	0.25	0.465909	0.337209	0.516129
0.6875	0.935484	0.773196	0.920844	0.938089	0.942051	0.772727	0.175	0.670996	0.926471	0.933333	0.748148	0.753846	0.475936	0.517857	0.463158
0.705882	0.516129	0.571429	0.788018	0.625551	0.75122	0.864469	0.789474	0.789634	0.857143	0.79021	0.647059	0.911504	0.535948	0.649007	0.518519
0.555556	0.285714	0.740741	0.920635	0.893204	0.941606	0.928144	0.891892	0.954839	0.96732	0.654321	0.670886	0.472973	0.861111	0.811111	0.869565
0.26087	0.225806	0.184615	0.20339	0.297727	0.151961	0.518987	0.230392	0.328877	0.272727	0.567901	0.360656	0.650407	0.176056	0.196429	0.11828
0.125	0.05	0.135135	0.821429	0.661538	0.511811	0.707547	0.820144	0.819231	0.813131	0.588785	0.489583	0.566038	0.896552	0.746269	0.869565
0.35	0.619048	0.5	0.463542	0.692308	0.555319	0.834437	0.874016	0.808163	0.68018	0.222222	0.4	0.383459	0.689189	0.430168	0.713376
0.148148	0.133333	0.25	0.9	0.871166	0.907859	0.819383	0.918699	0.888889	0.780488	0.753086	0.625	0.601626	0.290598	0.423077	0.504
0	0.192308	0.184211	0.333333	0.556936	0.101695	0.392523	0.784431	0.461538	0.184049	0.0481928	0.301205	0.145455	0.391304	0.479167	0.537634
0.461538	0.5875	0.514286	0.883721	0.816279	0.903288	0.865385	0.895397	0.810304	0.832765	0.748252	0.669492	0.785235	0.515837	0.580087	0.463158
0.916667	0.888889	0.727273	0.897059	0.918033	0.938053	0.919786	0.846154	0.91954	0.938596	0.741935	0.792453	0.728814	0.559322	0.568182	0.531915
0.875	0.875	0.888889	0.975	0.841584	0.862069	0.936709	0.8875	0.907895	0.926829	0.65625	0.648649	0.625	0.933333	0.843137	0.932203
0.466667	0.382353	0.425532	0.888889	0.755784	0.833333	0.835411	0.803922	0.910256	0.882845	0.585366	0.636364	0.571429	0.805882	0.771812	0.830065
0	0.272727	0.25641	0.716049	0.47619	0.572254	0.702128	0.732143	0.710059	0.703947	0.229167	0.511628	0.430108	0.711864	0.661765	0.717949
1	0.727273	0.846154	0.893617	0.912698	0.871287	0.875	0.939394	0.87	0.917431	0.622222	0.571429	0.717949	0.941176	0.904762	0.970588
0.526316	0.52	0.625	0.959596	0.893082	0.910798	0.876404	0.947368	0.901408	0.944099	0.540146	0.462185	0.494737	0.842593	0.634783	0.718182
0.15	0.21875	0.391304	0.4375	0.637532	0.246014	0.762148	0.888298	0.896194	0.733108	0.312057	0.539326	0.316129	0.624161	0.57037	0.740331
0.0677966	0.0810811	0.333333	0.819718	0.913475	0.726457	0.657851	0.969152	0.80456	0.738351	0.230769	0.397436	0.237082	0.601942	0.385787	0.553648
0.683333	0.666667	0.732143	0.481481	0.673861	0.476584	0.631179	0.614907	0.709184	0.752381	0.666667	0.594828	0.607143	0.423358	0.41844	0.377193
0.461538	0	0.416667	0.25	0.307692	0.277108	0.371429	0.195122	0.247191	0.135135	0.648649	0.465116	0.72093	0.145833	0.42	0.128205
0.976744	0.891892	1	0.993056	0.955466	0.940711	0.958188	0.964286	0.939623	0.980769	0.893204	0.868132	0.963415	0.609023	0.806122	0.6875
0.322581	0.361111	0.366667	0.891304	0.875	0.913613	0.853862	0.882653	0.87415	0.912162	0.678899	0.65	0.623377	0.830303	0.888889	0.859259
0.585366	0.603774	0.509091	0.8125	0.779639	0.783133	0.722835	0.775281	0.773256	0.785924	0.776371	0.66791	0.803922	0.506073	0.603376	0.53719
0.421053	0.259259	0.183333	0.892857	0.706985	0.767528	0.7875	0.927336	0.862233	0.67268	0.43617	0.633929	0.611111	0.167742	0.131429	0.153226
0.428571	0.75	1	1	0.841584	0.662921	1	0.894737	0.909091	0.969697	0.586207	0.636364	0.59375	0.878788	0.947368	0.9
0.571429	0.352941	0.487179	0.847222	0.826087	0.885542	0.821516	0.9	0.826255	0.848837	0.56391	0.466102	0.5	0.748466	0.742331	0.716049
0.772727	0.708333	0.391892	0.413043	0.499408	0.371025	0.49354	0.923077	0.558574	0.490939	0.354839	0.489627	0.41784	0.264095	0.104575	0.228426
0.487179	0.640625	0.42268	0.298361	0.178306	0.0676533	0.426593	0.85625	0.737374	0.730072	0.228916	0.386792	0.208531	0.457627	0.442396	0.578199
0.774194	0.516129	0.730769	0.309524	0.522546	0.505593	0.553571	0.556122	0.65625	0.552795	0.217054	0.231884	0.0692308	0.404412	0.241667	0.516854
0.666667	0.857143	0.807692	0.905172	0.725962	0.89759	0.855263	1	0.880503	0.910828	0.780488	0.721154	0.78125	0.566667	0.486486	0.555556
0.25	0.4	0.5	0.898876	0.881533	0.899598	0.867424	0.910112	0.906077	0.92638	0.514019	0.58	0.484211	0.833333	0.805195	0.752381
0.0555556	0.384615	0.340909	0.677419	0.258303	0.513043	0.621212	0.666667	0.641221	0.5	0.6	0.373832	0.490909	0.231481	0.211111	0.280488
0.5	0.84	0.738095	0.274648	0.338061	0.229665	0.565068	0.0588235	0.665493	0.719298	0.6375	0.481013	0.699387	0.380597	0.470588	0.264286
0.909091	0.823529	0.904762	0.826484	0.532374	0.161572	0.880866	0.913223	0.852041	0.404762	0.0706522	0.255814	0.170984	0.429577	0.259542	0.587209
0.882353	0.882353	1	0.876923	0.92823	0.908367	0.909091	0.908046	0.955056	0.94702	0.983333	0.96	0.957746	0.861111	0.731707	0.686275
0.296296	0.230769	0.27027	0.437811	0.393996	0.458647	0.6875	0.48913	0.430189	0.55287	0.363636	0.313725	0.375	0.686047	0.530973	0.59542
0.423077	0.391304	0.4	0.0890411	0.207843	0.158672	0.337748	0.159574	0.263158	0.256281	0.45122	0.360465	0.481132	0.201681	0.235294	0.163265
0.461538	0.533333	0.666667	0.898551	0.877814	0.862944	0.89	0.934579	0.912281	0.959538	0.9375	0.868852	0.944444	0.731707	0.676923	0.629032
0.615385	0.6	0.714286	0.414634	0.589958	0.454148	0.630137	0.545455	0.535714	0.635922	0.694118	0.662791	0.543103	0.416667	0.380435	0.373737
0.5	0.0833333	0.0454545	0.384615	0.333333	0.445783	0.521127	0.545455	0.33871	0.564103	0.551724	0.355932	0.576923	0.345455	0.166667	0.277778
0.8	0.5	1	0.882353	0.568182	0.7	0.657143	0.8	0.854167	0.82	0.882353	0.875	0.92	0.592593	0.758621	0.677419
1	0.9	1	0.625	0.761628	0.67094	0.867925	0.695652	0.627907	0.75	0.425926	0.583333	0.5	0.15873	0.23913	0.25
0.5	0.615385	0.542857	0.595041	0.697318	0.704663	0.464646	0.525926	0.450292	0.586592	0.4375	0.464646	0.520408	0.172043	0.274725	0.205479
0.884615	0.9	0.789474	0.735294	0.505618	0.727273	0.742857	0.804878	0.70922	0.673367	0.478261	0.573643	0.54023	0.804878	0.627119	0.767677
0.875	0.740741	0.684211	0.942857	0.868794	0.907258	0.907186	0.931034	0.93133	0.977064	0.717949	0.657407	0.676259	0.919643	0.840909	0.901639
0.526316	0.466667	0.62963	0.736111	0.822485	0.927778	0.819209	0.868852	0.887931	0.913386	0.646341	0.628866	0.660194	0.88785	0.818182	0.873418
0.883721	0.886364	0.95	0.932735	0.858462	0.817647	0.860317	0.926199	0.927505	0.878587	0.440171	0.61194	0.472727	0.703057	0.616216	0.817757
0.451613	0.4	0.340909	0.865922	0.8061	0.866525	0.90099	0.829412	0.892405	0.929936	0.577922	0.748538	0.589109	0.804124	0.839286	0.878049
0.162791	0.846154	0.607843	0.983516	0.953654	0.933723	0.946341	0.91358	0.937824	0.938303	0.217391	0.617188	0.303371	0.833333	0.5625	0.92
0.833333	0.6875	0.777778	0.712121	0.685315	0.911917	0.87234	0.847458	0.912621	0.914729	0.979592	0.916667	0.971014	0.666667	0.8	0.755102
0.5	0.175	0.307692	0.69	0.782456	0.809211	0.844371	0.870813	0.891566	0.902834	0.81982	0.626866	0.788462	0.513699	0.60396	0.434783
0.411765	0.5	0.489362	0.608	0.551622	0.495677	0.687919	0.708861	0.726415	0.706977	0.69697	0.648936	0.537634	0.354331	0.396947	0.437037
0.5	0.5	0.76	0.269231	0.181102	0.356589	0.4	0.126984	0.164835	0.213115	0.416667	0.354839	0.324324	0.133333	0.0208333	0.222222
0.88	0.5	1	0.969697	0.87541	0.897059	0.795918	0.919643	0.894737	0.768657	0.306122	0.622222	0.280992	0.626506	0.653846	0.836735
0.894737	0.470588	0.722222	0.651685	0.570621	0.748571	0.634328	0.604651	0.648	0.740157	0.763441	0.692308	0.72973	0.494624	0.547945	0.521277
0.606061	0.15	0.346154	0.76699	0.420455	0.448505	0.730878	0.84375	0.681661	0.561644	0.15	0.0555556	0.026087	0.270492	0.15493	0.438356
0.789474	0.666667	0.677419	0.27	0.561224	0.271523	0.417647	0.550847	0.511111	0.606218	0.26506	0.30303	0.226667	0.708861	0.670455	0.380952
0.583333	0.225806	0.375	0.371429	0.153846	0.20743	0.0917431	0.41791	0.221198	0.147436	0.0882353	0.177419	0.0652174	0.455882	0.221154	0.294643
0.347826	0.607143	0.603448	0.943966	0.894309	0.959322	0.943262	0.967914	0.891608	0.883784	0.261538	0.268041	0.204545	0.442708	0.401639	0.564972
0.797619	0.857143	0.761905	0.89527	0.928743	0.94958	0.930514	0.983871	0.90067	0.926316	0.839506	0.800926	0.858696	0.54902	0.745614	0.601695
0.0833333	0.0263158	0.047619	0.777778	0.605313	0.549337	0.677966	0.639024	0.826196	0.843188	0.34375	0.485437	0.488372	0.713415	0.634921	0.719178
0.444444	0.5	0.210526	0.26087	0.413043	0.522936	0.71875	0.833333	0.520833	0.681818	0.6	0.578947	0.634921	0.208333	0.5	0.367647
0.636364	0.416667	0.625	0.938462	0.823171	0.939394	0.875912	0.872727	0.893204	0.878049	0.416667	0.492754	0.396825	0.75	0.710145	0.771084
0.0882353	0.0384615	0.1	0.0641509	0.196429	0.122153	0.290221	0.210909	0.643357	0.390335	0.0740741	0.255034	0.0794702	0.209877	0.40411	0.458599
0	0.166667	0.117647	0.35	0.134831	0.117391	0.133333	0.1	0.406977	0.388889	0.464789	0.46	0.223684	0.0909091	0.126761	0.168539
0.863636	0.970588	0.904762	0.911765	0.787743	0.899148	0.901449	0.95302	0.921986	0.748418	0.454545	0.296774	0.270968	0.512195	0.585062	0.536145
0.875	1	0.75	0.952381	0.908333	0.866667	0.824324	0.863636	0.935065	0.917808	1	0.935484	1	0.7	0.827586	0.807692
0.4	0.446154	0.44898	0.840404	0.880455	0.74793	0.834061	0.902174	0.851064	0.884768	0.238596	0.586103	0.33123	0.610644	0.472603	0.746356
0.4	0.307692	0.1875	0.701493	0.781457	0.896774	0.745161	0.846154	0.84127	0.765625	0.339623	0.349206	0.323529	0.52381	0.507042	0.617647
0.538462	0.818182	0.689655	0.962617	0.918919	0.971154	0.892019	0.892308	0.9125	0.964072	0.544554	0.611765	0.494505	0.795918	0.745455	0.776
0	0	0	0.5	0.468599	0.26257	0.378641	0.372549	0.571429	0.611111	0.108696	0.105263	0.04	0.297872	0.288889	0.321429
0.25	0.25	0.24	0.319149	0.779006	0.732143	0.740331	0.474359	0.513333	0.615385	0.711111	0.576923	0.576923	0.380952	0.416667	0.42
0.0416667	0.130435	0.128	0.508475	0.702038	0.369408	0.610043	0.905155	0.369654	0.453168	0.532319	0.328889	0.45515	0.206963	0.191601	0.31
0.473684	0.684211	0.538462	0.902778	0.848421	0.808933	0.853801	0.889474	0.848624	0.898678	0.540541	0.563492	0.601626	0.782123	0.755952	0.782857
0.619718	0.630952	0.721311	0.94306	0.946507	0.925307	0.956468	0.953608	0.917883	0.962667	0.243697	0.51506	0.276498	0.719512	0.550676	0.675676
0.666667	0.611111	0.5	0.854167	0.687023	0.824	0.914894	0.8625	0.829545	0.95	0.454545	0.6	0.609756	0.861111	0.857143	0.813953
0.4	0.363636	0.458333	0.793103	0.695652	0.693467	0.769912	0.716981	0.731959	0.742574	0.716216	0.666667	0.754098	0.420455	0.493671	0.377049
0.931298	0.801471	0.864734	0.958904	0.88543	0.912008	0.905079	0.959335	0.942695	0.941939	0.264931	0.467033	0.244386	0.557143	0.386167	0.797037
0.545455	0.6875	0.545455	0.969697	0.873239	0.913043	0.887097	0.873418	0.940678	0.941748	0.678571	0.71875	0.71875	0.842857	0.928571	0.962264
0	0.166667	0.333333	0.402597	0.343284	0.46875	0.612245	0.5	0.305085	0.412698	0.285714	0.36	0.272727	0.678571	0.6	0.8125
0.222222	0.119048	0.0625	0.893048	0.890578	0.753541	0.758065	0.922652	0.607843	0.810484	0.559055	0.717557	0.466667	0.396396	0.198718	0.317073
0.1	0.0666667	0.047619	0.344262	0.589443	0.272414	0.41875	0.897436	0.810945	0.651452	0.0941176	0.328767	0.111111	0.38961	0.285714	0.569892
1	0.7	0.647059	0.866667	0.879781	0.93125	0.804348	0.756098	0.927419	0.930769	0.824561	0.847222	0.820896	0.6	0.684932	0.6
0.68	0.72973	0.794872	0.910714	0.670732	0.909091	0.862745	0.910448	0.954861	0.897727	0.69697	0.669643	0.756757	0.4	0.455285	0.434109
0.851852	0.961538	0.766667	0.928105	0.863271	0.867725	0.883424	0.919786	0.93949	0.941718	0.578947	0.594059	0.496403	0.850467	0.689655	0.860465
0.8	0.25	0.466667	0.917808	0.864706	0.90625	0.865497	0.962963	0.894231	0.969388	0.672414	0.625	0.636364	0.839286	0.879518	0.897959
0.421053	0.571429	0.6	0.889764	0.880309	0.921951	0.948718	0.946237	0.847561	0.964286	0.567901	0.49	0.52381	0.831461	0.764706	0.662791
0.714286	0.75	0.625	0.9375	0.882353	0.793814	0.947368	0.934783	0.927083	0.974359	0.653846	0.761905	0.6875	0.92	0.925926	1
0.666667	1	1	0.843137	0.793814	0.850575	0.814815	0.839506	0.965517	0.851852	0.913043	0.933333	0.866667	0.703704	0.709677	0.606061
0.625	0.333333	0.666667	0.846154	0.873303	0.880165	0.840426	0.945455	0.891429	0.924138	0.942857	1	0.916667	0.6875	0.783333	0.73913
1	0.636364	0.842105	0.710145	0.753676	0.926014	0.934985	0.817391	0.904215	0.946809	0.868687	0.736434	0.697248	0.47541	0.634921	0.56
0.333333	0	0	1	0.941176	0.950617	0.964286	0.966102	0.975904	0.984127	0.68	0.75	0.785714	0.933333	1	1
0.5625	0.266667	0.357143	0.965116	0.899543	0.878613	0.90625	0.90625	0.903704	0.9375	0.615385	0.56962	0.611111	0.859375	0.781609	0.852273
1	1	1	0.972222	0.897727	0.952381	0.859155	0.983607	0.882979	0.939394	0.684211	0.764706	0.755556	0.914894	1	0.972973
0.823529	0.837209	0.791667	0.897849	0.894118	0.963855	0.954674	0.916667	0.941379	0.95977	0.49537	0.524324	0.409594	0.26506	0.204301	0.280851
0.4	0.0526316	0.288889	0.925676	0.825	0.901734	0.881295	0.830508	0.907692	0.935065	0.578125	0.646018	0.581081	0.789809	0.789474	0.833333
0.62963	0.853659	0.784314	0.574803	0.195929	0.622517	0.625806	0.580153	0.803922	0.704698	0.359649	0.0952381	0.342857	0.453488	0.410448	0.669355
0.318182	0	0.257143	0.896175	0.794574	0.821678	0.851485	0.90535	0.827044	0.893204	0.0736842	0.597633	0.295652	0.679245	0.56962	0.774194
0.361111	0.0714286	0.76	0.717791	0.894523	0.693827	0.843521	0.933333	0.771429	0.695266	0.1875	0.487603	0.125	0.526786	0.5	0.551724
0.375	1	0.833333	0.235294	0.393162	0.320611	0.703704	0.380282	0.371134	0.674699	0.216216	0.344828	0.321429	0.666667	0.42	0.65625
0.765957	0.656716	0.689655	0.92278	0.941659	0.925532	0.916667	0.889344	0.92663	0.932854	0.833333	0.748148	0.840708	0.535117	0.737226	0.464602
0.2	0.333333	0.189189	0.56654	0.476263	0.539604	0.693989	0.57047	0.61791	0.644391	0.509091	0.411765	0.486842	0.72067	0.660714	0.666667
0.88	0.733333	0.611111	0.941748	0.893548	0.930769	0.863436	0.899083	0.947977	0.935897	0.795181	0.65625	0.629032	0.965217	0.903226	0.893939
0.857143	0.666667	0.5	0.851852	0.950617	0.818182	0.736842	0.6875	0.828571	0.782609	0.75	0.657143	0.7	0.909091	0.897436	0.945946
0.428571	0.0555556	0	0.513514	0.40404	0.773333	0.602484	0.625	0.727273	0.481481	0.155172	0.133333	0.175824	0.407407	0.307692	0.513889
0.2	0.65	0.583333	0.5	0.699187	0.807692	0.763359	0.647059	0.891089	0.858974	0.826923	0.833333	0.75	0.634615	0.509434	0.5
1	0.55	0.615385	0.635135	0.58046	0.605556	0.729508	0.686747	0.762712	0.815789	0.378378	0.534884	0.377358	0.737705	0.693878	0.722222
0.894737	0.934783	0.926829	0.93576	0.926471	0.960214	0.930657	0.973333	0.921788	0.958284	0.311037	0.634409	0.443396	0.836893	0.625	0.852308
0.944444	1	0.867925	0.671642	0.625532	0.716814	0.82971	0.635714	0.748428	0.848276	0.290909	0.537313	0.520548	0.686957	0.681818	0.714286
0.666667	0.6	0.75	0.875	0.930233	0.959184	0.934783	1	0.964912	0.946667	0.75	0.571429	0.6875	0.952381	0.941176	1
0.8	0.8125	0.545455	0.935065	0.852459	0.884462	0.855556	0.913462	0.886076	0.954198	0.612903	0.705882	0.732143	0.933333	0.833333	0.975
0.411765	0.508772	0.54	0.554233	0.515924	0.423542	0.674883	0.489598	0.452983	0.537229	0.59417	0.5189	0.409274	0.327055	0.107212	0.275
0.866667	0.75	0.73913	0.315217	0.514644	0.11032	0.27541	0.647059	0.215789	0.292135	0.522727	0.306667	0.316327	0.125	0.253012	0.150685
0.791667	0.837838	0.833333	0.457944	0.405512	0.401929	0.609971	0.49635	0.495098	0.730233	0.410256	0.55	0.557522	0.70068	0.765957	0.697183
0.65	0.4	0.672414	0.869565	0.858934	0.88375	0.897331	0.926667	0.886266	0.893843	0.730159	0.584	0.641509	0.849741	0.860104	0.850267
0.0571429	0.0833333	0.125	0.202247	0.468085	0.089372	0.423313	0.282051	0.346457	0.473958	0.558824	0.315789	0.6	0.194175	0.377551	0.285714
0.975	1	0.935484	0.881818	0.556738	0.833992	0.969697	0.9	0.85	0.84252	0.366667	0.352941	0.38255	0.649254	0.522876	0.576923
0.333333	0.5	0.352941	0.352273	0.302564	0.367089	0.5	0.35	0.360544	0.35	0.381579	0.394737	0.369565	0.213333	0.1375	0.189873
0.454545	0.625	0.4375	0.603448	0.641975	0.614458	0.708861	0.770492	0.722892	0.674603	0.823529	0.730769	0.822581	0.567568	0.602941	0.431818
0.9	0.769231	0.583333	0.852273	0.904564	0.896396	0.88172	0.946429	0.87234	0.871429	0.918919	0.967742	0.833333	0.734694	0.564103	0.756098
0.291667	0.173913	0.15	0.371134	0.193772	0.16035	0.345745	0.286765	0.38326	0.304348	0.5	0.4375	0.478261	0.245283	0.329897	0.177419
0.875	1	0.625	0.753086	0.868421	0.587629	0.833333	0.94382	0.87963	0.90625	1	0.896552	0.866667	0.703704	0.73913	0.685185
0.933333	0.942308	0.956044	0.973684	0.926099	0.948832	0.926446	0.961759	0.961691	0.95765	0.473856	0.679688	0.453642	0.693694	0.728045	0.796512
0.352941	0.4375	0.318182	0.451327	0.602459	0.528736	0.659341	0.465649	0.579545	0.523529	0.525641	0.484848	0.462687	0.239583	0.238095	0.292929
0.65	0.594595	0.576923	0.822485	0.812207	0.879167	0.876106	0.862543	0.88102	0.901235	0.8	0.654545	0.833333	0.493333	0.653846	0.481481
0	0.0606061	0	0.0327869	0.0361991	0.0183486	0.0564103	0.122642	0.158333	0.317073	0.342466	0.324324	0.486111	0.186813	0.191176	0.128205
0.714286	0.75	1	0.652174	0.721212	0.816327	0.861878	0.6	0.729508	0.723077	0.632353	0.735294	0.642857	0.5	0.426667	0.47619
0	0.0540541	0	0.0283019	0.0672783	0.0718563	0.143836	0.0479452	0.0543933	0.0720339	0.45283	0.25	0.357143	0.114754	0.103448	0.0779221
0.952381	0.809524	0.969697	0.748387	0.716612	0.601432	0.801587	0.760204	0.819444	0.769811	0.348315	0.319444	0.33945	0.693878	0.613861	0.628571
0.214286	0.454545	0.545455	0.949367	0.753012	0.887417	0.767442	0.807692	0.838095	0.823529	0.490909	0.392405	0.466667	0.6875	0.640625	0.707692
0.83871	0.9375	0.836364	0.923913	0.945107	0.961877	0.895833	0.981013	0.965854	0.980843	0.728155	0.813665	0.578947	0.916667	0.85567	0.961783
0	0.38	0.264957	0.979779	0.96394	0.984766	0.940334	0.976744	0.969871	0.965834	0.365297	0.454545	0.442308	0.683871	0.603175	0.807487
0.75	0.642857	0.805556	0.908333	0.894628	0.918367	0.806452	0.917197	0.909091	0.918994	0.351351	0.464567	0.329114	0.694215	0.591398	0.736364
0.818182	0.894737	0.909091	0.923913	0.85034	0.884354	0.883041	0.954545	0.898148	0.947368	0.944444	0.9	0.929825	0.716981	0.661765	0.727273
0.666667	0.857143	1	0.76087	0.75	0.890625	0.868852	0.897436	0.676471	0.847059	0.782609	0.791667	0.695652	1	0.875	1
0.666667	0.181818	0.125	0.691176	0.675325	0.784173	0.7	0.676056	0.792079	0.83	0.586207	0.652174	0.711538	0.444444	0.372093	0.384615
0.8	0.444444	0.818182	0.767123	0.605536	0.689286	0.713415	0.735043	0.780899	0.885057	0.681818	0.618644	0.662651	0.31	0.355556	0.565657
0.555556	0.777778	0.3125	0.907407	0.842857	0.839286	0.676923	0.868687	0.76699	0.901235	0.714286	0.516667	0.55	0.865385	0.876712	0.837209
0.875	0.833333	0.666667	0.381443	0.582915	0.309783	0.793939	0.459016	0.540881	0.550633	0.431034	0.492537	0.677419	0.258824	0.455696	0.142857
1	1	0.90625	0.317647	0.799065	0.894009	0.233083	0.368421	0.779412	0.828125	0.310345	0.375	0.197183	0.111111	0.0923077	0.02
0.0181818	0	0.0348837	0.967857	0.928086	0.953462	0.876231	0.960094	0.48806	0.497537	0.0641711	0.20904	0.0965251	0.282759	0.295652	0.562937
0.342857	0.333333	0.424242	0.974874	0.964353	0.959633	0.924444	0.984456	0.960526	0.954301	0.427711	0.75	0.509091	0.851485	0.706587	0.945455
0.851852	0.642857	0.533333	0.932203	0.908654	0.978022	0.84	0.866667	0.932692	0.946667	0.733333	0.588235	0.670213	0.842105	0.865979	0.957143
0.4	0.117647	0.2	0.709091	0.834532	0.767677	0.555046	0.761062	0.406897	0.4	0.482759	0.555556	0.413462	0.230088	0.285714	0.333333
0.970588	0.852941	0.836364	0.901709	0.844023	0.872449	0.843091	0.931559	0.866492	0.8725	0.516854	0.748201	0.424731	0.886957	0.688889	0.848921
0.388889	0.454545	0.363636	0.934579	0.859155	0.909747	0.859922	0.928571	0.893258	0.943396	0.608333	0.666667	0.702703	0.857143	0.868421	0.863636
0.545455	0.45	0.5	0.761194	0.843478	0.82996	0.880435	0.757576	0.782895	0.92517	0.572917	0.657407	0.666667	0.8125	0.880952	0.864198
0	0.5	0.875	0.522727	0.757576	0.606557	0.486486	0.538462	0.520833	0.596491	0.392857	0.536585	0.55	0.206897	0.242424	0.25641
0	0.228571	0.75	0.5	0.484733	0.522059	0.411429	0.779221	0.546448	0.590426	0.176471	0.15534	0.135922	0.296296	0.290323	0.580645
0.790323	0.813725	0.71028	0.915714	0.751459	0.799806	0.837758	0.683871	0.832873	0.8125	0.610714	0.640316	0.565217	0.349794	0.443333	0.329588
0.705882	0.636364	0.592593	0.841584	0.783019	0.85782	0.862745	0.8	0.891473	0.892857	0.513514	0.553846	0.531646	0.716418	0.774648	0.781818
0.416667	0.62069	0.589286	0.801802	0.836013	0.842932	0.884718	0.918519	0.856	0.836735	0.632653	0.505882	0.539474	0.842975	0.767677	0.782258
0.5	0.5	0	0.852273	0.862903	0.44335	0.833333	0.888235	0.890511	0.851064	0.4	0.467532	0.357143	0.710145	0.596154	0.833333
0.631579	0.888889	0.55	0.895349	0.88587	0.878261	0.92126	0.91	0.917197	0.931818	0.666667	0.636364	0.55	0.873239	0.860465	0.897436
0.666667	1	0.944444	0.771186	0.732484	0.805405	0.89	0.772727	0.793103	0.899225	0.861111	0.895833	0.973684	0.666667	0.711111	0.64
0.2	0.0701754	0.52439	0.309804	0.487844	0.169896	0.524017	0.655319	0.57289	0.547112	0.330357	0.253846	0.248276	0.606897	0.462857	0.664474
0.708333	0.738462	0.921053	0.937984	0.927813	0.927852	0.888889	0.952381	0.959821	0.972093	0.434783	0.744	0.632	0.801136	0.842105	0.943396
0.555556	0.428571	0.5	0.962025	0.84878	0.900862	0.872881	0.909091	0.906667	0.963636	0.580247	0.646341	0.6	0.795699	0.802198	0.87
0.3	0.333333	0.45	0.57377	0.558824	0.62963	0.663462	0.566667	0.683333	0.75	0.616667	0.602941	0.740741	0.395833	0.425532	0.466667
0.857143	1	1	0.525	0.688372	0.555556	0.666667	0.833333	0.644068	0.625	0.505155	0.459016	0.478873	0.188235	0.277778	0.24
1	0.909091	1	0.936508	0.933014	0.96124	0.935185	0.981818	1	0.963636	0.532258	0.292683	0.641791	0.880952	0.869565	0.857143
0.666667	0.545455	0.6	0.907692	0.914286	0.937853	0.939394	0.972222	0.95	0.944444	0.578947	0.603175	0.605263	0.808824	0.7875	0.840909
0.941176	1	0.8125	0.8	0.701754	0.740741	0.821782	0.828947	0.926829	0.911765	0.402985	0.559322	0.409639	0.62069	0.64	0.881188
0.636364	0.5	0.482759	0.872881	0.921162	0.868	0.908425	0.95	0.920792	0.931707	0.586207	0.694444	0.608696	0.863014	0.839506	0.884615
1	0.666667	0.923077	0.979167	0.869919	0.92	0.820513	0.878788	0.907895	0.921875	0.90625	0.964286	0.9375	0.813953	0.676471	0.710526
0.4	0.333333	0.375	0.572917	0.45098	0.67029	0.722973	0.580882	0.619718	0.73125	0.678161	0.6	0.75	0.3625	0.430233	0.452055
0.4	0.785714	0.5	1	0.910891	0.94186	0.902913	0.90566	0.902778	0.952381	0.680851	0.625	0.717391	0.928571	0.867647	0.877551
0.583333	0.5	0.363636	0.762376	0.792929	0.747253	0.673759	0.761905	0.587719	0.618321	0.567901	0.552941	0.568627	0.782609	0.75	0.776596
0	0	0	0.0804598	0.0654762	0.392857	0.540698	0.0909091	0.590426	0.552448	0.672727	0.581081	0.621951	0.37037	0.357143	0.493333
0.272727	0	0.05	0.947917	0.797297	0.840637	0.919118	0.943396	0.865248	0.942446	0.733333	0.862745	0.840909	0.597403	0.607843	0.611111
0.333333	0.5	0.8	0.870968	0.848341	0.873832	0.849741	0.882353	0.83871	0.89172	0.675325	0.694118	0.482759	0.8375	0.842697	0.831683
0.785714	0.533333	0.428571	0.727273	0.663866	0.703226	0.786127	0.677419	0.690722	0.731183	0.659091	0.583333	0.75	0.391892	0.478261	0.352941
0.75	0.666667	0.777778	0.918919	0.854749	0.919786	0.882716	0.928571	0.887967	0.930693	0.111111	0.292308	0.207547	0.417582	0.311828	0.591549
0.5	0.285714	0.322581	0.946667	0.887588	0.970075	0.925373	0.934783	0.932735	0.968468	0.406015	0.257732	0.328947	0.688073	0.564815	0.766355
0	0	0.09375	0.18705	0.512315	0.142012	0.513761	0.35461	0.301653	0.385185	0.795918	0.478261	0.721311	0.247423	0.219178	0.219178
0.714286	0.866667	0.777778	0.444444	0.408284	0.703125	0.801418	0.695652	0.486111	0.666667	0.571429	0.5	0.531915	0.269231	0.293103	0.423729
0.888889	1	0.875	0.854839	0.902439	0.868421	0.837209	0.909091	0.929577	0.924242	0.92	0.88	0.954545	0.625	0.777778	0.738095
0.842105	1	0.88	0.73913	0.82	0.789474	0.788235	0.743902	0.863636	0.875969	0.842105	0.818182	0.909091	0.633333	0.636364	0.666667
0	0	0	0.936893	0.909677	0.942211	0.912727	0.967442	0.926471	0.830239	0.241667	0.297872	0.254717	0.505376	0.333333	0.708333
0.857143	1	0.666667	0.95122	0.89172	0.842697	0.818182	0.909091	0.911111	0.904	0.632653	0.653846	0.68	0.833333	0.846154	0.901408
0.6	0.857143	0.6	0.730337	0.558376	0.895604	0.849673	0.891892	0.833333	0.8375	0.87931	0.871429	0.84058	0.692308	0.356164	0.740741
0.444444	0.489796	0.333333	0.911392	0.872283	0.857143	0.873684	0.870968	0.941379	0.953333	0.596386	0.692308	0.606742	0.207547	0.447154	0.377358
0.833333	0.909091	0.8125	0.536585	0.652482	0.528409	0.666667	0.403509	0.556391	0.48062	0.610169	0.730769	0.641026	0.323529	0.5	0.411765
0.625	0	0.45	0.710145	0.636719	0.746781	0.777778	0.901786	0.660714	0.623288	0.380282	0.371429	0.25	0.516129	0.652174	0.602941
1	0.944444	1	0.764706	0.820513	0.814433	0.846939	0.833333	0.818182	0.83871	0.708333	0.614035	0.672131	0.875	0.809524	0.931818
0.409091	0.421053	0.48	0.922078	0.862069	0.911111	0.91623	0.844828	0.873333	0.877419	0.717391	0.588235	0.56962	0.901408	0.821918	0.852941
0.875	0.6	0.923077	0.983871	0.936455	0.971591	0.883495	0.975	0.94012	0.972789	0.78125	0.808511	0.890909	0.602941	0.467532	0.744681
0.538462	0.5	0.555556	0.25	0.382883	0.22449	0.550633	0.40625	0.521739	0.505376	0.571429	0.457627	0.571429	0.234043	0.225806	0.277778
0.411765	0.5	0.59375	0.410526	0.336303	0.494652	0.614286	0.495	0.486301	0.501629	0.422535	0.461538	0.5625	0.781955	0.701031	0.666667
0.666667	0.428571	0.5	0.882353	0.924528	0.939024	0.885714	0.787879	0.913043	0.925926	0.933333	1	0.969697	0.827586	0.740741	0.714286
0.181818	0	0.0588235	0.534884	0.490323	0.115	0.263158	0.889764	0.5	0.483254	0.0625	0.351351	0.0921053	0.372093	0.481481	0.373494
0.777778	0.5	0.4	0.84	0.6	0.735043	0.912281	0.651163	0.751938	0.82906	0.731707	0.710526	0.868421	0.5	0.567568	0.5
0.727273	0.866667	0.927273	0.433498	0.735234	0.598911	0.716327	0.703196	0.611842	0.695157	0.566667	0.72	0.596491	0.5	0.403509	0.340278
0.882353	0.666667	0.771429	0.417722	0.692308	0.351562	0.612903	0.719512	0.553191	0.704301	0.571429	0.731707	0.582278	0.367816	0.46988	0.381356
1	0.8	0.857143	0.868132	0.925477	0.933333	0.935135	0.972222	0.960784	0.970238	0.692308	0.673684	0.633333	0.924051	0.783133	0.925
0.428571	0.428571	0.857143	0.745283	0.634855	0.327485	0.798122	0.780702	0.744186	0.673684	0.75	0.666667	0.526316	0.351648	0.420455	0.44
0.571429	0.666667	0.666667	0.96	0.908108	0.963504	0.933962	0.873016	0.889908	0.925532	0.631579	0.521739	0.5	0.811111	0.759259	0.796296
0.625	0	0.693878	0.81768	0.87594	0.712435	0.872414	0.893617	0.82029	0.805556	0.390909	0.324074	0.311111	0.678788	0.378378	0.611111
0.928571	0.9375	0.964286	0.973545	0.885645	0.979684	0.911364	0.973783	0.96063	0.96124	0.978873	0.691057	0.947917	0.696296	0.480769	0.625806
0.551724	0.5625	0.423077	0.963636	0.887681	0.915344	0.867521	0.934426	0.835714	0.874016	0.488636	0.452991	0.44	0.836066	0.616162	0.725
0.0133333	0.0285714	0.00952381	0.00879765	0.0170543	0.0135841	0.022792	0.0201729	0.0181452	0.017991	0.461078	0.0790698	0.210145	0.0170213	0.0625	0.00421941
0.533333	0.272727	0.526316	0.864407	0.87963	0.821429	0.762431	0.820513	0.888889	0.77	0.842105	0.926471	0.904762	0.742424	0.634146	0.661017
0.203704	0.117647	0.213115	0.779221	0.843354	0.82548	0.798365	0.797414	0.76875	0.796247	0.791469	0.612782	0.753247	0.433213	0.741294	0.268657
0.923077	0.9	0.785714	0.598291	0.803191	0.759259	0.828402	0.75641	0.6875	0.842767	0.614035	0.731707	0.645161	0.345455	0.361702	0.416667
1	0.882353	0.941176	0.644444	0.70303	0.734568	0.709091	0.648649	0.720339	0.726496	0.630769	0.628205	0.714286	0.449275	0.412698	0.486486
0.636364	0.444444	0.875	0.930233	0.902655	0.925926	0.875	0.714286	0.894737	0.942029	1	0.95	0.97619	0.857143	0.717949	0.619048
1	0.727273	0.777778	0.851852	0.72549	0.897959	0.857143	0.770833	0.802198	0.803571	0.90625	0.833333	0.84	0.727273	0.5	0.555556
0.72973	0.5	0.738095	0.755814	0.604288	0.670588	0.614148	0.76	0.726384	0.604966	0.209877	0.294872	0.302521	0.502283	0.485437	0.518519
0.5	0.5	0.333333	0.921875	0.900452	0.922018	0.85654	0.888889	0.882353	0.888235	0.685714	0.657895	0.518519	0.859649	0.797753	0.919192
0.75	0.307692	0.615385	0.753846	0.633333	0.635714	0.692308	0.781818	0.661538	0.689655	0.606061	0.711864	0.647059	0.408163	0.411765	0.457627
1	1	0.7	0.95	0.847458	0.894737	0.88	0.962963	0.954545	0.961538	0.695652	0.666667	0.76	0.9375	0.923077	1
0.454545	0.454545	0.4	0.942529	0.871921	0.955665	0.873874	0.849462	0.90625	0.930233	0.559322	0.590909	0.507937	0.886076	0.893617	0.84127
1	1	0.5	0.807692	0.465753	0.955224	0.807692	0.830189	0.857143	0.871429	0.5	0.45	0.375	0.928571	0.84375	0.758621
0	0	0.0454545	0.566038	0.268908	0.346535	0.673469	0.746479	0.72449	0.870229	0.431373	0.488889	0.328125	0.140845	0.22	0.222222
0.653846	0.857143	0.818182	0.800847	0.858447	0.790514	0.845324	0.939929	0.849398	0.873656	0.427184	0.679558	0.272727	0.648936	0.621495	0.75974
0.684211	0	0.473684	0.7	0.782235	0.822878	0.792593	0.85124	0.784615	0.78	0.607143	0.661972	0.71	0.454545	0.426471	0.490566
0.916667	0.75	0.8	0.7	0.640777	0.467153	0.651163	0.770492	0.814815	0.782178	0.75	0.710526	0.716981	0.415584	0.488889	0.258065
0.522727	0.655172	0.66055	0.982143	0.95537	0.972318	0.909884	0.968182	0.905263	0.856823	0.0625	0.256198	0.132743	0.393617	0.371069	0.54955
0	0.6	0.5	0.93617	0.922414	0.954545	0.833333	0.87931	0.902913	0.938462	1	0.885714	0.918919	0.754386	0.675676	0.756098
0.75	0.222222	0.722222	0.769231	0.844444	0.821229	0.869565	0.830508	0.879121	0.879121	0.923077	0.925926	0.777778	0.789474	0.588235	0.631579
0.571429	0.774194	0.895833	0.78882	0.80163	0.796163	0.830601	0.933333	0.92381	0.923313	0.247863	0.327273	0.418182	0.685279	0.565611	0.838462
0.8	0.769231	0.75	0.935897	0.75641	0.822485	0.888158	0.818182	0.857143	0.974138	0.647059	0.660377	0.530303	0.828125	0.836735	0.923077
0.928571	1	0.913043	0.846847	0.774809	0.900474	0.814103	0.829268	0.847222	0.89172	0.784314	0.683761	0.817308	0.447917	0.594595	0.453608
1	1	1	1	0.942308	0.820755	0.954545	0.842105	0.975	0.962963	0.882353	0.962963	0.857143	0.694444	0.611111	0.6
0	0	0	0.595745	0.638158	0.594595	0.829545	0.823009	0.776978	0.71831	0.607143	0.625	0.666667	0.272727	0.285714	0.44
0.25	0.857143	0.272727	0.941176	0.814433	0.896552	0.923913	0.86	0.921569	0.933333	1	0.961538	0.833333	0.723404	0.666667	0.766667
0.5	0.222222	0.333333	0.828571	0.885057	0.896907	0.714286	0.826923	0.909091	0.969231	0.631579	0.666667	0.851852	1	0.933333	1
0.852941	0.853659	0.705426	0.846939	0.821267	0.81571	0.875371	0.854251	0.836364	0.869249	0.285714	0.203593	0.405172	0.72	0.433566	0.722449
0.241379	0.407407	0.232558	0.730769	0.775068	0.153846	0.809735	0.866359	0.827485	0.829457	0.393939	0.485149	0.294643	0.533784	0.535714	0.788991
0.909091	0.9	0.769231	0.962963	0.829787	0.937984	0.891473	0.840909	0.853333	0.943662	1	0.878049	0.911111	0.732143	0.638889	0.744186
0.8	1	1	0.981818	0.898876	0.903226	0.918182	0.913043	0.901235	0.938776	0.958333	0.958333	0.962963	0.72973	0.7	0.794872
0.5	0.461538	0.458333	0.830508	0.79798	0.813953	0.834646	0.888889	0.795699	0.824	0.610687	0.471074	0.484848	0.8	0.684211	0.805556
0.7	0.434783	0.542373	0.277778	0.378947	0.257703	0.396552	0.671875	0.586207	0.552174	0.161017	0.365854	0.147059	0.417582	0.423913	0.526316
0.5	0.533333	0.615385	0.910112	0.890977	0.911647	0.872449	0.888889	0.821138	0.932331	0.594937	0.746835	0.613333	0.867647	0.782609	0.915663
0	0	0.0166667	0.96	0.919573	0.96288	0.921594	0.949606	0.829659	0.380155	0.115819	0.277372	0.22488	0.495913	0.272727	0.521127
0.59375	0.611111	0.647059	0.76699	0.846743	0.772388	0.875	0.819048	0.78836	0.804124	0.555556	0.625	0.695122	0.26506	0.4375	0.438095
0.833333	0.25	0.363636	0.892857	0.805556	0.729032	0.820513	0.68	0.819277	0.847222	0.604167	0.575	0.52	0.72	0.727273	0.853659
0.241379	0.428571	0.391304	0.298969	0.540909	0.468504	0.570312	0.412281	0.385366	0.490683	0.518987	0.666667	0.478873	0.326531	0.393258	0.342466
0.8	0.818182	0.903226	0.833333	0.695652	0.719457	0.803922	0.918367	0.8867	0.976744	0.409836	0.746835	0.509091	0.86	0.742424	0.846154
0.368421	0.285714	0	0.985222	0.907042	0.915138	0	1	0.875	0.797101	0.373333	0.355932	0.566667	0.0434783	0.238095	0.148148
0.684211	1	0.642857	0.586957	0.692857	0.442953	0.52907	0.729412	0.711864	0.347826	0.840909	0.926829	0.8	0.622642	0.341463	0.733333
0.272727	0	0.25	0.461538	0.578125	0.384211	0.481481	0.446429	0.593407	0.619048	0.673913	0.75	0.823529	0.470588	0.25	0.585366
0.733333	0.52381	0.943396	0.989362	0.959574	0.964567	0.917431	0.979508	0.958621	0.972145	0.508772	0.454023	0.466258	0.158163	0.0169492	0.336066
0.842105	0.9	0.92	0.111111	0.718593	0.828794	0.535032	0.0731707	0.637168	0.396825	0.614458	0.428571	0.540984	0.300971	0.354167	0.2625
0.666667	0.777778	0.842105	0.528846	0.262857	0.605263	0.756757	0.59375	0.668571	0.882979	0.703704	0.6	0.69863	0.415584	0.371429	0.446809
0.761905	1	0.666667	0.5	0.762295	0.795322	0.631579	0.769231	0.5	0.9	0.782609	0.903226	0.795918	0.65	0.612245	0.566667
0.782609	0.888889	0.807692	0.886905	0.829201	0.877814	0.873134	0.890196	0.901163	0.923077	0.263158	0.4	0.198347	0.534247	0.585366	0.685714
0.521739	0.285714	0.692308	0.911392	0.912088	0.94186	0.802326	0.848485	0.933333	0.867347	0.616667	0.526316	0.426966	0.69863	0.78125	0.853333
0.555556	0.357143	0.47619	0.948276	0.879433	0.932624	0.877358	0.966667	0.832558	0.902985	0.571429	0.626374	0.724138	0.358974	0.227273	0.6
0.777778	0.5	0.608696	0.696629	0.616915	0.661376	0.758242	0.747475	0.608696	0.721311	0.446429	0.490566	0.5	0.62963	0.761194	0.652174
0	0.0666667	0.222222	0.714286	0.716253	0.715152	0.745308	0.780142	0.663636	0.737828	0.811966	0.598131	0.746914	0.359375	0.662921	0.459854
0.815789	0.837838	0.756757	0.403361	0.350195	0.429003	0.658354	0.565217	0.597254	0.707265	0.751634	0.693878	0.729885	0.455056	0.597561	0.463415
0.266667	0.0909091	0.5	0.906542	0.874439	0.870482	0.883495	0.938776	0.798319	0.923077	0.7	0.596774	0.686567	0.883117	0.826667	0.940476
0.352941	0.333333	0.142857	0.557692	0.510309	0.497436	0.575221	0.536585	0.551724	0.559055	0.52381	0.6875	0.602151	0.26087	0.411765	0.25
0.310345	0.1	0.166667	0.926667	0.796034	0.802935	0.843049	0.905983	0.818565	0.752252	0.722222	0.518519	0.595745	0.373563	0.467391	0.347518
1	0.916667	0.625	0.78	0.660377	0.830769	0.977011	0.820896	0.918605	0.868852	0.827586	0.527778	0.654545	0.913043	0.896552	0.852941
1	0.666667	0.84	0.589744	0.455357	0.624204	0.648649	0.521739	0.8	0.83908	0.84	0.74	0.87234	0.636364	0.457627	0.69863
0.5	0.333333	0.5	0.914286	0.907407	0.928571	0.910714	0.96	0.938272	0.961538	0.782609	0.75	0.631579	0.916667	0.909091	1
0.75	0.72973	0.545455	0.908629	0.82093	0.916667	0.851319	0.852071	0.892704	0.925926	0.62963	0.523529	0.594118	0.827778	0.765854	0.808989
0.714286	0.636364	0.857143	0.745763	0.779528	0.775362	0.676471	0.638889	0.736264	0.831683	0.916667	0.93617	0.846154	0.66129	0.692308	0.72093
0.666667	0.882353	0.9	0.736842	0.688119	0.678392	0.696721	0.696078	0.684211	0.894366	0.526316	0.535714	0.45614	0.684932	0.685185	0.786885
0	0	0.0454545	0.871795	0.811475	0.850962	0.84	0.860606	0.892216	0.871345	0.418605	0.55814	0.772277	0.83871	0.77551	0.921569
0.434783	0.274194	0.261905	0.445455	0.690244	0.875	0.861446	0.791667	0.693277	0.892193	0.678261	0.58871	0.634286	0.491667	0.455696	0.347826
0.928571	0.823529	0.69697	0.10687	0.552846	0.642857	0.754098	0.566372	0.841954	0.683721	0.322222	0.259259	0.403101	0.538961	0.484211	0.641975
0.6	0.8	0.689655	0.928571	0.92766	0.939597	0.9	0.927083	0.90099	0.942623	0.597015	0.658824	0.630952	0.921053	0.777778	0.813953
0.818182	0.833333	0.615385	0.766667	0.870445	0.593607	0.811224	0.785714	0.793333	0.803797	0.428571	0.537037	0.474359	0.8125	0.685185	0.745763
0.923077	0.583333	0.714286	0.926471	0.831111	0.844086	0.900763	0.913462	0.876289	0.967742	0.731343	0.702703	0.606061	0.819672	0.947368	0.909091
0.961538	0.818182	0.884058	0.949686	0.921021	0.938706	0.911765	0.939076	0.93207	0.960563	0.387931	0.463768	0.263158	0.766562	0.377778	0.836134
0.37037	0.208333	0.235294	0.968085	0.871094	0.968992	0.912409	0.902655	0.908537	0.848315	0.288136	0.444444	0.36	0.111111	0.046875	0.177778
0.8	0.969697	0.9	0.955556	0.893048	0.82906	0.847222	0.983333	0.935484	0.959596	0.893617	1	0.939394	0.806452	0.75	0.578947
0.818182	0.375	0.521739	0.306818	0.668103	0.648148	0.620192	0.176471	0.502762	0.588889	0.513514	0.455882	0.486111	0.222222	0.413333	0.1375
1	1	0.941176	0.921569	0.845455	0.914894	0.88	0.860465	0.917355	0.954545	0.924528	0.966667	0.934426	0.591837	0.745098	0.794118
0	0	0	0.942857	0.85119	0.892857	0.87234	0.916667	0.887097	0.92381	0.625	0.708333	0.68	1	0.8125	0.918033
0.933333	0.888889	0.896552	0.992126	0.940217	0.966518	0.877828	0.969849	0.952663	0.942623	0.660377	0.705263	0.623529	0.892857	0.885057	0.911392
1	1	0.857143	0.956522	0.918803	0.946043	0.923077	0.944444	0.949367	0.868421	0.676471	0.56	0.826923	0.869565	0.977778	0.970588
0.833333	0.8	0.166667	0.793478	0.785185	0.75974	0.835294	0.73494	0.821429	0.846847	0.853659	0.75	0.727273	0.444444	0.555556	0.487179
0	0.25	0.555556	0.931818	0.8	0.79661	0.857143	0.893617	0.831169	0.935897	0.818182	0.852941	0.947368	0.666667	0.518519	0.675676
0.714286	0	0.5	0.79661	0.798319	0.748252	0.787234	0.813559	0.892562	0.875	0.909091	0.966667	0.861111	0.784314	0.615385	0.704545
1	1	1	0.894737	0.915094	0.938776	0.928571	0.955556	1	0.333333	0.974359	1	1	0.814815	0.653846	0.863636
0.684211	0.2	0.666667	0.438017	0.41844	0.452128	0.473684	0.555556	0.645669	0.679104	0.574468	0.56	0.661972	0.392857	0.421875	0.378378
0.0357143	0	0	0.326316	0.579592	0.568966	0.604651	0.495652	0.473054	0.254054	0.333333	0.247863	0.44898	0.0694444	0.119658	0.228571
1	0.954545	0.9	0.916667	0.866337	0.856061	0.831081	0.80198	0.868421	0.953488	0.727273	0.581818	0.735294	0.940299	0.775	0.947368
0.666667	0.666667	0.666667	0.880952	0.763158	0.715596	0.695122	0.802817	0.765306	0.643836	0.807692	0.769231	0.818182	0.666667	0.575758	0.487179
0.9375	0.806452	0.923077	0.714286	0.453901	0.836066	0.625	0.774648	0.814159	0.888889	0.42268	0.456522	0.466019	0.69863	0.614458	0.637363
0.625	0.745455	0.804878	0.941896	0.873221	0.885321	0.882992	0.940774	0.911071	0.885299	0.506897	0.673333	0.481982	0.78972	0.629442	0.878505
0.930233	0.904762	0.885246	0.787671	0.764988	0.643411	0.660819	0.914798	0.859016	0.765766	0.336066	0.611111	0.33	0.626866	0.5	0.806723
0.514286	0.636364	0.394737	0.32	0.606522	0.439655	0.767635	0.360424	0.507331	0.565693	0.548023	0.352459	0.531429	0.154286	0.336283	0.267045
0.384615	0.214286	0.166667	0.703704	0.158915	0.0509091	0.540984	0.234043	0.566502	0.189781	0.194175	0.234375	0.142857	0.505882	0.227273	0.480769
0.923077	0.8	0.888889	0.583333	0.627119	0.697917	0.742268	0.598131	0.804688	0.726027	0.787879	0.769231	0.686567	0.44	0.551724	0.617021
0.566667	0.266667	0.529412	0.934211	0.912548	0.869707	0.914815	0.898204	0.914141	0.912371	0.452055	0.386667	0.415842	0.715686	0.686869	0.727273
0	0.03125	0	0.97076	0.865424	0.951613	0.897833	0.954839	0.963816	0.941406	0.182692	0.555556	0.284884	0.68617	0.574257	0.790698
0.333333	0.777778	0.722222	0.758333	0.823077	0.854369	0.908784	0.910345	0.805085	0.891026	0.519608	0.5	0.57732	0.368932	0.196429	0.35
0.857143	0.88	0.928571	0.76	0.483755	0.78125	0.664122	0.464286	0.743056	0.783654	0.732143	0.694915	0.78125	0.492537	0.5	0.539474
0	0	0	0.74	0.762295	0.153226	0.652542	0.844156	0.757009	0.815789	0.209302	0.117647	0.137931	0.327869	0.295082	0.5
0.384615	0.125	0.333333	0.767123	0.858025	0.842105	0.812865	0.821429	0.794393	0.904762	0.888889	0.883333	0.890909	0.737705	0.676471	0.607843
0.714286	0.733333	0.68	0.693431	0.763636	0.561404	0.675439	0.797386	0.605381	0.80117	0.783019	0.717949	0.741573	0.303704	0.648649	0.456522
0	0	0.111111	0.9	0.811881	0.898305	1	0.939394	0.917526	0.962963	0.96	0.96	0.930233	0.826087	0.64	0.73913
0.714286	0.8125	0.692308	0.9	0.920904	0.893401	0.935065	0.888889	0.937984	0.93007	0.633333	0.62963	0.6	0.918919	0.898305	0.972973
0.0714286	0.205882	0.245614	0.879781	0.838384	0.815324	0.843003	0.953488	0.930693	0.918301	0.312925	0.433071	0.338983	0.528205	0.547826	0.785185
0.111111	0.214286	0.0869565	0.235294	0.348958	0.23871	0.33557	0.172414	0.230769	0.276596	0.421053	0.371429	0.404255	0.05	0.273973	0.106061
0	0	0.8	0.4	0.604938	0.475806	0.776596	0.893617	0.690141	0.628571	0	0.3125	0.219512	0.5	0.64	0.5
1	0.8	0.875	0.873684	0.873016	0.864734	0.841121	0.807692	0.885965	0.915789	0.725	0.463415	0.635294	0.769231	0.864865	0.811321
0.5625	0.75	0.666667	0.707692	0.611872	0.666667	0.617647	0.842857	0.640777	0.590426	0.480392	0.574713	0.426087	0.311828	0.153061	0.409524
0	0.571429	0.5	0.833333	0.75	0.72093	0.672727	0.6875	0.823077	0.724138	0.446809	0.52381	0.5	0.739726	0.707692	0.703704
0.6	0.545455	0.583333	0.891566	0.834171	0.926471	0.895604	0.982143	0.871212	0.934641	0.723684	0.637168	0.554217	0.872093	0.860215	0.8
0.166667	0.0555556	0	0.878788	0.872131	0.928571	0.850467	0.929825	0.872928	0.729167	0.12069	0.40678	0.27027	0.511111	0.314815	0.731343
0.75	0.769231	0.5	0.892857	0.898649	0.915493	0.870229	0.896104	0.951049	0.929688	0.854167	0.947368	0.928571	0.666667	0.773585	0.684211
0.186275	0.205128	0.202532	0.0699029	0.356828	0.146691	0.287554	0.100855	0.365161	0.635714	0.177914	0.411765	0.181818	0.362319	0.408333	0.67402
1	1	1	0.977778	0.896774	0.9	0.843137	0.970149	0.941176	0.967033	0.603774	0.75	0.821429	0.96	0.928571	1
0.692308	0.75	0.704918	0.238532	0.212121	0.0428954	0.187328	0.546512	0.565	0.397129	0.120301	0.311111	0.113636	0.312	0.322581	0.518519
0.86	0.75	0.911111	0.812183	0.879819	0.918469	0.895884	0.909502	0.941327	0.92953	0.704545	0.6	0.554795	0.468208	0.277108	0.425837
0	0.0263158	0	0.60177	0.859375	0.690217	0.846154	0.754237	0.877907	0.767568	0.275362	0.245283	0.306122	0.457143	0.688889	0.450704
0.6	0.818182	0.724138	0.805556	0.858779	0.896552	0.833333	0.875	0.95	0.860465	0.786517	0.707317	0.797468	0.468354	0.644737	0.52381
0.5	0.583333	0.210526	0.44	0.5875	0.478417	0.531429	0.364407	0.368932	0.390244	0.408163	0.473684	0.411765	0.208791	0.266129	0.133333
0	0.25	0.315789	0.734694	0.724638	0.537037	0.775	0.734375	0.725275	0.726496	0.673077	0.543478	0.625	0.433333	0.37931	0.277778
0.346154	0.55	0.165289	0.940898	0.897849	0.925355	0.89577	0.948365	0.863563	0.708945	0.433036	0.167785	0.588542	0.1	0.193548	0.090535
0.727273	0.5	0.555556	0.957746	0.801205	0.929515	0.941176	0.94898	0.87931	0.936585	0.590909	0.65	0.836735	0.906977	0.954545	0.925926
0.5	0.454545	0.64	0.690265	0.564	0.699074	0.646512	0.603175	0.69281	0.688235	0.594828	0.611111	0.649123	0.371134	0.390805	0.477941
0.625	1	0.977273	0.793103	0.895408	0.931138	0.851301	0.881481	0.912664	0.77551	0.342105	0.408451	0.415094	0.576	0.560748	0.729508
0.0434783	0	0.25	0.888158	0.677778	0.707989	0.68254	0.843902	0.841216	0.825939	0.126582	0.270833	0.129032	0.435897	0.291667	0.526316
0.0714286	0	0	0.225	0.377358	0.0454545	0.350649	0.313725	0.582011	0.216216	0.206349	0.220588	0.0793651	0.333333	0.418182	0.450704
0.583333	0.2	0.333333	0.375723	0.640751	0.316384	0.653543	0.679245	0.606383	0.723849	0.528455	0.450331	0.443038	0.159664	0.387879	0.268908
0.690476	0.617647	0.612903	0.387097	0.409336	0.357143	0.441426	0.513889	0.350932	0.334239	0.38172	0.420863	0.34717	0.113139	0.0316206	0.257732
0	0	1	0.938967	0.843902	0.914611	0.7625	0.946524	0.916996	0.881633	0.878049	0.6	0.837209	0.253333	0.526316	0.375
0.444444	0.117647	0.434783	0.995305	0.958403	0.923858	0.911538	0.955752	0.95189	0.953425	0.17801	0.368687	0.216216	0.649351	0.271111	0.710983
0.173077	0.386364	0.105263	0.960784	0.931148	0.892857	0.885609	0.941964	0.927835	0.90625	0.29078	0.348684	0.367925	0.583333	0.395833	0.721951
1	0.9375	0.846154	0.79661	0.75419	0.807143	0.834171	0.875	0.837838	0.862595	0.84	0.777778	0.758621	0.52	0.513514	0.7
0	0.272727	0	0.738095	0.516667	0.778986	0.851528	0.801282	0.77095	0.818841	0.388889	0.492537	0.32381	0.714286	0.552941	0.693548
0.909091	1	0.857143	0.685714	0.712919	0.466019	0.817391	0.78125	0.603896	0.858108	0.846154	0.871795	0.898876	0.619048	0.75	0.549296
0.125	0.142857	0	0.671642	0.712871	0.821429	0.8	0.685185	0.790323	0.738806	0.44	0.472222	0.511111	0.674419	0.680851	0.772727
0.578947	0.421053	0.296296	0.90625	0.877637	0.909091	0.859438	0.902439	0.932099	0.92	0.608696	0.648936	0.557895	0.830189	0.8	0.865672
0.705882	0.833333	0.6	0.932203	0.877863	0.919679	0.875	0.948052	0.895706	0.943299	0.676056	0.755556	0.53	0.912	0.842105	0.858491
0.533333	0.545455	0.555556	0.720588	0.765714	0.795276	0.745283	0.69697	0.709302	0.8	0.346154	0.675	0.575	0.790698	0.75	0.818182
0.538462	0.545455	0.5	0.752809	0.832402	0.759358	0.883838	0.84	0.915888	0.792793	0.529412	0.511111	0.583333	0.72	0.84	0.931034
0.222222	0.166667	0.285714	0.387755	0.271676	0.289216	0.407895	0.34	0.277778	0.353982	0.405063	0.489362	0.560976	0.195122	0.297872	0.271186
0.75	1	0.8	0.833333	0.702128	0.783582	0.8	0.836364	0.835616	0.861702	0.818182	0.878049	0.875	0.642857	0.583333	0.454545
1	0.857143	0.7	0.789474	0.868852	0.940171	0.740741	0.846154	0.875	0.9	0.869565	0.918367	0.842105	0.638889	0.733333	0.619048
0.590909	0.684211	0.521739	0.637931	0.714844	0.708333	0.710623	0.621212	0.747059	0.748503	0.729167	0.641304	0.616822	0.42	0.537037	0.392
1	1	0.952381	0.950495	0.956757	0.944444	0.950617	0.971831	0.953947	0.961905	0.592593	0.404762	0.669565	0.886179	0.727273	0.986486
0.5	0.857143	0.615385	0.92381	0.863636	0.888554	0.881188	0.918033	0.921182	0.851429	0.916667	0.590909	0.69697	0.546392	0.142857	0.479167
0.5	0.0625	0.2	0.523256	0.657658	0.443787	0.656051	0.602273	0.710938	0.752212	0.563636	0.666667	0.571429	0.307692	0.409836	0.377778
0.0142857	0	0.037037	0.222656	0.627812	0.0369863	0.535433	0.291411	0.44	0.427332	0.25	0.188034	0.625767	0.129808	0.217054	0.10241
0.222222	0.166667	0.103448	0.503185	0.69395	0.565217	0.746114	0.550725	0.696078	0.698492	0.5	0.548387	0.657895	0.807692	0.729412	0.929825
0.666667	0.2	0.0909091	0.914286	0.579104	0.919101	0.893855	0.898649	0.8625	0.732087	0.22449	0.273684	0.189873	0.473282	0.52	0.384615
0.8125	0.666667	0.607143	0.79	0.712821	0.589474	0.831541	0.848837	0.798701	0.861842	0.70297	0.671233	0.726316	0.52381	0.569892	0.3
0.888889	0.666667	0.8	0.914286	0.666667	0.645455	0.692308	0.674419	0.84375	0.701493	0.36	0.4	0.414634	0.681818	0.66	0.608696
1	1	0.818182	0.77381	0.720238	0.534759	0.655	0.771084	0.608	0.575221	0.66129	0.825	0.921569	0.568627	0.5	0.6
0.84	0.958333	0.93617	0.918919	0.803005	0.910714	0.862295	0.935115	0.889831	0.869767	0.444444	0.623188	0.48913	0.8125	0.638889	0.797468
0	0.307692	0.681818	0.861538	0.900344	0.827465	0.815534	0.913907	0.933649	0.916168	0.35	0.67033	0.352941	0.78125	0.910714	0.736842
0.571429	0.7	0.545455	0.454545	0.733333	0.596026	0.68	0.714286	0.633663	0.628866	0.166667	0.394737	0.357143	0.533333	0.5	0.608696
0.666667	0.266667	0.222222	0.568627	0.554839	0.686567	0.662162	0.909091	0.558824	0.743243	0.677419	0.769231	0.647887	0.489362	0.511111	0.453125
0.238095	0.12	0.133333	0.913793	0.855769	0.86722	0.863388	0.928	0.855263	0.919811	0.632184	0.810526	0.643564	0.900901	0.95283	0.84375
0.25	0.545455	0.384615	0.960784	0.865031	0.820988	0.920732	0.914286	0.9	0.958333	0.54717	0.532258	0.596774	0.811321	0.683333	0.803571
0.0357143	0	0.0533333	0.795302	0.871134	0.596252	0.801587	0.887097	0.84381	0.785872	0.151515	0.31746	0.208955	0.470297	0.320261	0.5
0.875	0.666667	0.473684	0.873016	0.792035	0.808917	0.898649	0.918919	0.921429	0.92623	0.625	0.60274	0.634146	0.878378	0.84127	0.871429
0.714286	0.583333	0.580645	0.614865	0.653125	0.768657	0.861386	0.537037	0.80916	0.82716	0.709677	0.736111	0.71134	0.558333	0.330275	0.523256
0.736842	0.565217	0.333333	0.619469	0.565041	0.453532	0.623377	0.753623	0.662551	0.668367	0.25	0.38	0.284091	0.6	0.410256	0.654762
0.766667	0.5	0.722222	0.616279	0.64	0.471223	0.811245	0.763158	0.776744	0.769231	0.670732	0.647059	0.674157	0.487395	0.442308	0.424528
0.714286	0.333333	0.5	0.686567	0.626667	0.660377	0.824561	0.8	0.71875	0.671429	0.742857	0.735294	0.809524	0.538462	0.428571	0.543478
0.785714	0.78125	0.846154	0.923077	0.885321	0.930314	0.909091	0.987013	0.887097	0.899497	0.461538	0.75	0.392157	0.838235	0.787879	0.918919
0.677419	0.536232	0.5	0.931034	0.938914	0.924203	0.90682	0.940233	0.940162	0.946875	0.411483	0.584314	0.339623	0.746154	0.396088	0.866029
0.0892857	0.0833333	0	0.832402	0.572993	0.35122	0.573864	0.924528	0.894737	0.812183	0.170213	0.382022	0.0909091	0.496183	0.25	0.528926
0.571429	1	1	0.911392	0.724138	0.846591	0.901099	0.810811	0.904762	0.916667	0.707692	0.630769	0.734694	0.447917	0.45	0.484848
0.636364	1	0.733333	0.835052	0.707602	0.622754	0.796	0.760417	0.704225	0.827338	0.782051	0.861538	0.765432	0.515152	0.734375	0.549296
0.142857	0.235294	0.526316	0.805556	0.90404	0.836364	0.848837	0.919708	0.857143	0.876923	0.920635	0.833333	0.916667	0.771429	0.617978	0.571429
1	0.333333	0.555556	0.727273	0.717822	0.821429	0.705882	0.764706	0.84	0.848485	0.875	0.831169	0.803922	0.615385	0.659574	0.512195
0.48	0.785714	0.521739	0.885057	0.890071	0.918782	0.832402	0.910714	0.900763	0.862319	0.62963	0.59322	0.457143	0.837838	0.758333	0.754386
0.6	0	0.454545	0.6875	0.825243	0.728571	0.783333	0.823529	0.878049	0.91	1	0.74359	0.794872	0.612245	0.622222	0.62963
0.3	0.333333	0.363636	0.775	0.821918	0.86747	0.822785	0.888889	0.837838	0.882353	0.909091	0.791667	1	0.59375	0.607143	0.636364
1	1	1	0.862069	0.858491	0.927835	1	0.913043	1	0.909091	0.526316	0	0.25	0.740741	0.709677	0.789474
0.866667	0.923077	0.578947	0.842105	0.720588	0.613793	0.801887	0.746667	0.836207	0.717742	0.794872	0.8	0.808511	0.581395	0.6	0.615385
1	1	1	0.901639	0.891892	0.925	0.92562	0.9375	0.91358	0.884211	0.769231	0.804878	0.617647	0.927536	0.909091	0.97619
0.833333	0.75	0.833333	0.916667	0.875	0.895425	0.890909	0.95	0.831461	0.841121	0.861111	0.947368	0.930556	0.767857	0.7	0.65
0.636364	0.75	0.875	0.949153	0.89916	0.932836	0.93617	0.857143	0.961165	0.965909	0.794872	0.68	0.571429	0.897436	0.916667	0.94
0.0526316	0	0.0714286	0.295238	0.515	0.668182	0.52381	0.409524	0.233333	0.321429	0.43038	0.463768	0.588235	0.258824	0.296703	0.280899
0.5	0.625	0.8	0.830508	0.655462	0.698864	0.785714	0.739726	0.887931	0.794643	0.470588	0.761905	0.769231	0.829268	0.857143	0.935484
0.512195	0.5	0.6	0.566308	0.470414	0.600655	0.754011	0.663717	0.653333	0.669683	0.551913	0.405063	0.617978	0.831731	0.651899	0.7
1	0.666667	0.6	0.884058	0.826772	0.797203	0.829787	0.926471	0.916667	0.956522	0.8	0.76	0.73913	1	0.958333	0.944444
0.446809	0.625	0.517241	0.990291	0.935028	0.959502	0.952381	0.958199	0.968198	0.969112	0.382114	0.625954	0.59893	0.80083	0.76	0.889764
0.714286	0.4	0.818182	0.848485	0.763441	0.666667	0.821429	0.7	0.818182	0.835294	0.842105	0.636364	0.833333	0.45	0.451613	0.424242
1	1	1	0.454545	0.391061	0.201681	0.414894	0.527273	0.324561	0.526316	0.57	0.540541	0.511364	0.175439	0.462687	0.173913
0.888889	0.954545	1	0.928571	0.865248	0.890756	0.915493	0.885246	0.91453	0.934579	0.956522	0.701754	0.866667	0.646154	0.655172	0.552632
1	0.2	0.872727	0.542373	0.2875	0.675214	0.788204	0.891304	0.888889	0.885057	0.438596	0.609756	0.484848	0.674157	0.703704	0.805825
0.432432	0.56	0.65625	0.846715	0.770781	0.835616	0.807229	0.807692	0.877828	0.910526	0.560976	0.516949	0.448529	0.75	0.679688	0.708661
0.384615	0.5	0.181818	0.36	0.617284	0.661836	0.713043	0.546512	0.71028	0.753968	0.769231	0.613636	0.714286	0.416667	0.56962	0.490566
0.222222	0.290323	0.272727	0.305344	0.319307	0.341176	0.493023	0.367647	0.404531	0.395604	0.704545	0.541176	0.561404	0.29927	0.393162	0.322917
0.83871	0.9	0.809524	0.949153	0.892086	0.928571	0.929688	0.961538	0.93617	0.97619	0.784314	0.88	0.932203	0.436364	0.706897	0.488636
0.8	0.777778	0.470588	0.954545	0.917647	0.910112	0.916667	0.909091	0.84507	1	0.692308	0.9	0.535714	0.97561	0.941176	0.961538
0.888889	0.9	1	0.727273	0.877778	0.852632	0.931034	0.769231	0.753086	0.808511	1	0.966667	1	0.818182	0.666667	0.857143
0.166667	0	0	0.87234	0.735294	0.842105	0.816794	0.823529	0.831683	0.837838	0.904762	0.864865	0.857143	0.615385	0.6	0.8
0.6	0.470588	0.714286	0.957895	0.865546	0.931677	0.847059	0.941176	0.895522	0.94964	0.666667	0.644444	0.537634	0.859375	0.769231	0.87013
0.666667	0.538462	0.777778	0.927711	0.868571	0.852761	0.821622	0.888889	0.885714	0.932773	0.56	0.484848	0.597015	0.85	0.793103	0.84375
0.541667	0.64	0.617021	0.461538	0.767367	0.80789	0.815182	0.678571	0.774026	0.824742	0.584416	0.482353	0.497076	0.32716	0.317073	0.277778
0.666667	0.777778	0.529412	0.942857	0.911602	0.855556	0.833333	0.902778	0.834532	0.924812	0.675676	0.682927	0.8	0.910714	0.966102	0.959184
0.5	0.272727	0.315789	0.869565	0.875	0.824228	0.887892	0.863946	0.877095	0.936585	0.869919	0.746269	0.90411	0.63	0.687943	0.526882
0.277778	0.333333	0.27027	0.0728477	0.631034	0.133117	0.732342	0.532847	0.465385	0.675439	0.604651	0.318182	0.390411	0.184615	0.165049	0.218045
0.75	0.722222	0.684211	0.942308	0.882353	0.813333	0.778761	0.927536	0.944	0.955556	0.652778	0.777778	0.5	0.940299	0.887097	0.825397
0.44	0.5	0.5	0.904762	0.835443	0.910314	0.861751	0.945946	0.916031	0.919708	0.491228	0.522727	0.5	0.773585	0.736264	0.838235
0.73913	0.666667	0.703704	0.641975	0.625532	0.511962	0.627451	0.666667	0.628205	0.645833	0.275	0.3625	0.32967	0.526316	0.370787	0.730159
0.851852	0.772727	0.736842	0.908333	0.91906	0.912548	0.894068	0.971429	0.859756	0.967568	0.666667	0.543478	0.68932	0.861789	0.836066	0.860465
0.866667	1	0.864865	0.885572	0.95393	0.969613	0.943775	0.982456	0.962209	0.956044	0.525641	0.729508	0.738095	0.927374	0.915966	0.89781
0.933333	0.870968	0.896552	0.588235	0.707819	0.810559	0.779412	0.8125	0.751938	0.767857	0.65625	0.701923	0.72549	0.431193	0.594828	0.3125
0.333333	0.166667	0.4	0.269663	0.584475	0.532164	0.68595	0.605634	0.376623	0.571429	0.619565	0.518519	0.649351	0.336634	0.511628	0.281553

## Sheet: ED_Fig_9g_hdf
id	group	bin	direction	mean	norm	.group
RL1752_1772	hESC	1	hiPSC-hyper	0.511304	0.910728	1
RL1752_1772	hESC	1	hiPSC-hypo	0.645228	0.871771	1
RL1752_1772	hESC	1	NS	0.56355	0.722732	1
RL1752_1772	hESC	2	hiPSC-hyper	0.463596	0.82575	2
RL1752_1772	hESC	2	hiPSC-hypo	0.684929	0.925411	2
RL1752_1772	hESC	2	NS	0.576018	0.738721	2
RL1752_1772	hESC	3	hiPSC-hyper	0.463771	0.826062	3
RL1752_1772	hESC	3	hiPSC-hypo	0.692122	0.935129	3
RL1752_1772	hESC	3	NS	0.638078	0.818311	3
RL1752_1772	hESC	4	hiPSC-hyper	0.484039	0.862164	4
RL1752_1772	hESC	4	hiPSC-hypo	0.65488	0.884811	4
RL1752_1772	hESC	4	NS	0.513142	0.658086	4
RL1752_1772	hESC	5	hiPSC-hyper	0.484165	0.862389	5
RL1752_1772	hESC	5	hiPSC-hypo	0.673637	0.910154	5
RL1752_1772	hESC	5	NS	0.547655	0.702347	5
RL1752_1772	hESC	6	hiPSC-hyper	0.478368	0.852062	6
RL1752_1772	hESC	6	hiPSC-hypo	0.716759	0.968416	6
RL1752_1772	hESC	6	NS	0.463768	0.594766	6
RL1752_1772	hESC	7	hiPSC-hyper	0.561424	1	7
RL1752_1772	hESC	7	hiPSC-hypo	0.700816	0.946875	7
RL1752_1772	hESC	7	NS	0.483009	0.619441	7
RL1752_1772	hESC	8	hiPSC-hyper	0.499499	0.889701	8
RL1752_1772	hESC	8	hiPSC-hypo	0.68601	0.926871	8
RL1752_1772	hESC	8	NS	0.500854	0.642327	8
RL1752_1772	hESC	9	hiPSC-hyper	0.46447	0.827308	9
RL1752_1772	hESC	9	hiPSC-hypo	0.733009	0.990372	9
RL1752_1772	hESC	9	NS	0.506779	0.649925	9
RL1752_1772	hESC	10	hiPSC-hyper	0.383586	0.683238	10
RL1752_1772	hESC	10	hiPSC-hypo	0.740135	1	10
RL1752_1772	hESC	10	NS	0.481502	0.617508	10
RL1752_1772	hESC	11	hiPSC-hyper	0.261545	0.465859	11
RL1752_1772	hESC	11	hiPSC-hypo	0.536718	0.725162	11
RL1752_1772	hESC	11	NS	0.415789	0.533233	11
RL1752_1772	hESC	12	hiPSC-hyper	0.216469	0.385572	12
RL1752_1772	hESC	12	hiPSC-hypo	0.566803	0.76581	12
RL1752_1772	hESC	12	NS	0.515299	0.660852	12
RL1752_1772	hESC	13	hiPSC-hyper	0.2013	0.358553	13
RL1752_1772	hESC	13	hiPSC-hypo	0.592349	0.800325	13
RL1752_1772	hESC	13	NS	0.530202	0.679964	13
RL1752_1772	hESC	14	hiPSC-hyper	0.199569	0.355469	14
RL1752_1772	hESC	14	hiPSC-hypo	0.633634	0.856106	14
RL1752_1772	hESC	14	NS	0.566919	0.727052	14
RL1752_1772	hESC	15	hiPSC-hyper	0.215589	0.384005	15
RL1752_1772	hESC	15	hiPSC-hypo	0.66645	0.900443	15
RL1752_1772	hESC	15	NS	0.521622	0.66896	15
RL1752_1772	hESC	16	hiPSC-hyper	0.269142	0.479391	16
RL1752_1772	hESC	16	hiPSC-hypo	0.650632	0.879071	16
RL1752_1772	hESC	16	NS	0.578328	0.741684	16
RL1752_1772	hESC	17	hiPSC-hyper	0.227419	0.405075	17
RL1752_1772	hESC	17	hiPSC-hypo	0.61636	0.832767	17
RL1752_1772	hESC	17	NS	0.600089	0.769591	17
RL1752_1772	hESC	18	hiPSC-hyper	0.202622	0.360908	18
RL1752_1772	hESC	18	hiPSC-hypo	0.611244	0.825854	18
RL1752_1772	hESC	18	NS	0.56137	0.719936	18
RL1752_1772	hESC	19	hiPSC-hyper	0.223742	0.398526	19
RL1752_1772	hESC	19	hiPSC-hypo	0.562794	0.760394	19
RL1752_1772	hESC	19	NS	0.530741	0.680656	19
RL1752_1772	hESC	20	hiPSC-hyper	0.228038	0.406177	20
RL1752_1772	hESC	20	hiPSC-hypo	0.568402	0.767971	20
RL1752_1772	hESC	20	NS	0.517602	0.663805	20
RL1752_1772	hESC	21	hiPSC-hyper	0.445567	0.793638	21
RL1752_1772	hESC	21	hiPSC-hypo	0.68577	0.926547	21
RL1752_1772	hESC	21	NS	0.649383	0.83281	21
RL1752_1772	hESC	22	hiPSC-hyper	0.402292	0.716557	22
RL1752_1772	hESC	22	hiPSC-hypo	0.671188	0.906844	22
RL1752_1772	hESC	22	NS	0.746455	0.9573	22
RL1752_1772	hESC	23	hiPSC-hyper	0.438253	0.78061	23
RL1752_1772	hESC	23	hiPSC-hypo	0.709329	0.958377	23
RL1752_1772	hESC	23	NS	0.594117	0.761933	23
RL1752_1772	hESC	24	hiPSC-hyper	0.470556	0.838147	24
RL1752_1772	hESC	24	hiPSC-hypo	0.659275	0.890749	24
RL1752_1772	hESC	24	NS	0.696163	0.892803	24
RL1752_1772	hESC	25	hiPSC-hyper	0.473597	0.843564	25
RL1752_1772	hESC	25	hiPSC-hypo	0.642894	0.868616	25
RL1752_1772	hESC	25	NS	0.77975	1	25
RL1752_1772	hESC	26	hiPSC-hyper	0.492435	0.877118	26
RL1752_1772	hESC	26	hiPSC-hypo	0.650122	0.878383	26
RL1752_1772	hESC	26	NS	0.733976	0.941297	26
RL1752_1772	hESC	27	hiPSC-hyper	0.507073	0.903191	27
RL1752_1772	hESC	27	hiPSC-hypo	0.559188	0.755521	27
RL1752_1772	hESC	27	NS	0.608227	0.780029	27
RL1752_1772	hESC	28	hiPSC-hyper	0.469133	0.835614	28
RL1752_1772	hESC	28	hiPSC-hypo	0.623464	0.842365	28
RL1752_1772	hESC	28	NS	0.62726	0.804438	28
RL1752_1772	hESC	29	hiPSC-hyper	0.500636	0.891726	29
RL1752_1772	hESC	29	hiPSC-hypo	0.678734	0.91704	29
RL1752_1772	hESC	29	NS	0.607956	0.779681	29
RL1752_1772	hESC	30	hiPSC-hyper	0.550564	0.980657	30
RL1752_1772	hESC	30	hiPSC-hypo	0.670194	0.905502	30
RL1752_1772	hESC	30	NS	0.66193	0.8489	30
RL1981	hESC	1	hiPSC-hyper	0.572122	0.965141	31
RL1981	hESC	1	hiPSC-hypo	0.663887	0.881298	31
RL1981	hESC	1	NS	0.53171	0.694269	31
RL1981	hESC	2	hiPSC-hyper	0.525367	0.886267	32
RL1981	hESC	2	hiPSC-hypo	0.662589	0.879574	32
RL1981	hESC	2	NS	0.558508	0.72926	32
RL1981	hESC	3	hiPSC-hyper	0.495656	0.836147	33
RL1981	hESC	3	hiPSC-hypo	0.68825	0.913639	33
RL1981	hESC	3	NS	0.580756	0.75831	33
RL1981	hESC	4	hiPSC-hyper	0.53455	0.901758	34
RL1981	hESC	4	hiPSC-hypo	0.657177	0.87239	34
RL1981	hESC	4	NS	0.492444	0.642998	34
RL1981	hESC	5	hiPSC-hyper	0.476716	0.804196	35
RL1981	hESC	5	hiPSC-hypo	0.673116	0.893549	35
RL1981	hESC	5	NS	0.527596	0.688898	35
RL1981	hESC	6	hiPSC-hyper	0.522842	0.882008	36
RL1981	hESC	6	hiPSC-hypo	0.738861	0.980825	36
RL1981	hESC	6	NS	0.487107	0.636029	36
RL1981	hESC	7	hiPSC-hyper	0.592786	1	37
RL1981	hESC	7	hiPSC-hypo	0.707896	0.939718	37
RL1981	hESC	7	NS	0.464595	0.606635	37
RL1981	hESC	8	hiPSC-hyper	0.516505	0.871318	38
RL1981	hESC	8	hiPSC-hypo	0.694151	0.921472	38
RL1981	hESC	8	NS	0.503604	0.65757	38
RL1981	hESC	9	hiPSC-hyper	0.438612	0.739916	39
RL1981	hESC	9	hiPSC-hypo	0.738136	0.979861	39
RL1981	hESC	9	NS	0.508239	0.663622	39
RL1981	hESC	10	hiPSC-hyper	0.371116	0.626053	40
RL1981	hESC	10	hiPSC-hypo	0.753306	1	40
RL1981	hESC	10	NS	0.50584	0.66049	40
RL1981	hESC	11	hiPSC-hyper	0.194596	0.328274	41
RL1981	hESC	11	hiPSC-hypo	0.554739	0.736406	41
RL1981	hESC	11	NS	0.415565	0.542615	41
RL1981	hESC	12	hiPSC-hyper	0.190046	0.320597	42
RL1981	hESC	12	hiPSC-hypo	0.588822	0.78165	42
RL1981	hESC	12	NS	0.545184	0.711863	42
RL1981	hESC	13	hiPSC-hyper	0.162872	0.274757	43
RL1981	hESC	13	hiPSC-hypo	0.609729	0.809404	43
RL1981	hESC	13	NS	0.539783	0.704811	43
RL1981	hESC	14	hiPSC-hyper	0.200483	0.338205	44
RL1981	hESC	14	hiPSC-hypo	0.669524	0.88878	44
RL1981	hESC	14	NS	0.61024	0.796809	44
RL1981	hESC	15	hiPSC-hyper	0.233553	0.393992	45
RL1981	hESC	15	hiPSC-hypo	0.700662	0.930116	45
RL1981	hESC	15	NS	0.595017	0.77693	45
RL1981	hESC	16	hiPSC-hyper	0.216801	0.365732	46
RL1981	hESC	16	hiPSC-hypo	0.678047	0.900094	46
RL1981	hESC	16	NS	0.631272	0.82427	46
RL1981	hESC	17	hiPSC-hyper	0.175076	0.295344	47
RL1981	hESC	17	hiPSC-hypo	0.627995	0.833652	47
RL1981	hESC	17	NS	0.610504	0.797153	47
RL1981	hESC	18	hiPSC-hyper	0.157812	0.26622	48
RL1981	hESC	18	hiPSC-hypo	0.655711	0.870444	48
RL1981	hESC	18	NS	0.581262	0.758971	48
RL1981	hESC	19	hiPSC-hyper	0.207166	0.349478	49
RL1981	hESC	19	hiPSC-hypo	0.609611	0.809247	49
RL1981	hESC	19	NS	0.554002	0.723377	49
RL1981	hESC	20	hiPSC-hyper	0.200018	0.33742	50
RL1981	hESC	20	hiPSC-hypo	0.586132	0.778079	50
RL1981	hESC	20	NS	0.531214	0.693622	50
RL1981	hESC	21	hiPSC-hyper	0.409073	0.690085	51
RL1981	hESC	21	hiPSC-hypo	0.714426	0.948387	51
RL1981	hESC	21	NS	0.739689	0.965833	51
RL1981	hESC	22	hiPSC-hyper	0.393204	0.663316	52
RL1981	hESC	22	hiPSC-hypo	0.682607	0.906148	52
RL1981	hESC	22	NS	0.765856	1	52
RL1981	hESC	23	hiPSC-hyper	0.418505	0.705997	53
RL1981	hESC	23	hiPSC-hypo	0.689355	0.915106	53
RL1981	hESC	23	NS	0.683045	0.891871	53
RL1981	hESC	24	hiPSC-hyper	0.504607	0.851246	54
RL1981	hESC	24	hiPSC-hypo	0.660576	0.876902	54
RL1981	hESC	24	NS	0.658397	0.859688	54
RL1981	hESC	25	hiPSC-hyper	0.519729	0.876757	55
RL1981	hESC	25	hiPSC-hypo	0.621175	0.824598	55
RL1981	hESC	25	NS	0.725204	0.94692	55
RL1981	hESC	26	hiPSC-hyper	0.528625	0.891764	56
RL1981	hESC	26	hiPSC-hypo	0.643041	0.853625	56
RL1981	hESC	26	NS	0.708047	0.924518	56
RL1981	hESC	27	hiPSC-hyper	0.532936	0.899036	57
RL1981	hESC	27	hiPSC-hypo	0.586552	0.778637	57
RL1981	hESC	27	NS	0.573207	0.748454	57
RL1981	hESC	28	hiPSC-hyper	0.538613	0.908612	58
RL1981	hESC	28	hiPSC-hypo	0.633583	0.84107	58
RL1981	hESC	28	NS	0.559685	0.730797	58
RL1981	hESC	29	hiPSC-hyper	0.544124	0.917909	59
RL1981	hESC	29	hiPSC-hypo	0.680526	0.903386	59
RL1981	hESC	29	NS	0.560219	0.731494	59
RL1981	hESC	30	hiPSC-hyper	0.516524	0.871349	60
RL1981	hESC	30	hiPSC-hypo	0.650283	0.863238	60
RL1981	hESC	30	NS	0.626032	0.817428	60
RL2351	hESC	1	hiPSC-hyper	0.544694	0.981673	61
RL2351	hESC	1	hiPSC-hypo	0.610298	0.845883	61
RL2351	hESC	1	NS	0.554222	0.725673	61
RL2351	hESC	2	hiPSC-hyper	0.501283	0.903435	62
RL2351	hESC	2	hiPSC-hypo	0.651028	0.902335	62
RL2351	hESC	2	NS	0.539558	0.706472	62
RL2351	hESC	3	hiPSC-hyper	0.476792	0.859296	63
RL2351	hESC	3	hiPSC-hypo	0.653389	0.905607	63
RL2351	hESC	3	NS	0.580339	0.759868	63
RL2351	hESC	4	hiPSC-hyper	0.467967	0.843392	64
RL2351	hESC	4	hiPSC-hypo	0.614478	0.851677	64
RL2351	hESC	4	NS	0.510646	0.668616	64
RL2351	hESC	5	hiPSC-hyper	0.470221	0.847454	65
RL2351	hESC	5	hiPSC-hypo	0.651225	0.902608	65
RL2351	hESC	5	NS	0.546423	0.71546	65
RL2351	hESC	6	hiPSC-hyper	0.461876	0.832414	66
RL2351	hESC	6	hiPSC-hypo	0.721492	1	66
RL2351	hESC	6	NS	0.421413	0.551778	66
RL2351	hESC	7	hiPSC-hyper	0.554863	1	67
RL2351	hESC	7	hiPSC-hypo	0.652456	0.904315	67
RL2351	hESC	7	NS	0.408797	0.53526	67
RL2351	hESC	8	hiPSC-hyper	0.536993	0.967793	68
RL2351	hESC	8	hiPSC-hypo	0.654131	0.906636	68
RL2351	hESC	8	NS	0.441164	0.57764	68
RL2351	hESC	9	hiPSC-hyper	0.457542	0.824603	69
RL2351	hESC	9	hiPSC-hypo	0.701996	0.972979	69
RL2351	hESC	9	NS	0.415933	0.544603	69
RL2351	hESC	10	hiPSC-hyper	0.394731	0.711402	70
RL2351	hESC	10	hiPSC-hypo	0.685835	0.950579	70
RL2351	hESC	10	NS	0.40727	0.53326	70
RL2351	hESC	11	hiPSC-hyper	0.286443	0.516241	71
RL2351	hESC	11	hiPSC-hypo	0.469978	0.651397	71
RL2351	hESC	11	NS	0.344646	0.451263	71
RL2351	hESC	12	hiPSC-hyper	0.227786	0.410526	72
RL2351	hESC	12	hiPSC-hypo	0.481168	0.666906	72
RL2351	hESC	12	NS	0.431079	0.564435	72
RL2351	hESC	13	hiPSC-hyper	0.232013	0.418145	73
RL2351	hESC	13	hiPSC-hypo	0.4804	0.665843	73
RL2351	hESC	13	NS	0.427518	0.559771	73
RL2351	hESC	14	hiPSC-hyper	0.233117	0.420134	74
RL2351	hESC	14	hiPSC-hypo	0.538003	0.74568	74
RL2351	hESC	14	NS	0.44277	0.579742	74
RL2351	hESC	15	hiPSC-hyper	0.238786	0.430351	75
RL2351	hESC	15	hiPSC-hypo	0.570949	0.791344	75
RL2351	hESC	15	NS	0.419172	0.548844	75
RL2351	hESC	16	hiPSC-hyper	0.281032	0.506489	76
RL2351	hESC	16	hiPSC-hypo	0.56693	0.785774	76
RL2351	hESC	16	NS	0.468783	0.613802	76
RL2351	hESC	17	hiPSC-hyper	0.277861	0.500773	77
RL2351	hESC	17	hiPSC-hypo	0.560107	0.776317	77
RL2351	hESC	17	NS	0.500915	0.655874	77
RL2351	hESC	18	hiPSC-hyper	0.241522	0.435281	78
RL2351	hESC	18	hiPSC-hypo	0.548347	0.760018	78
RL2351	hESC	18	NS	0.497538	0.651452	78
RL2351	hESC	19	hiPSC-hyper	0.248738	0.448286	79
RL2351	hESC	19	hiPSC-hypo	0.501713	0.695382	79
RL2351	hESC	19	NS	0.461688	0.604513	79
RL2351	hESC	20	hiPSC-hyper	0.24406	0.439856	80
RL2351	hESC	20	hiPSC-hypo	0.523512	0.725597	80
RL2351	hESC	20	NS	0.454953	0.595694	80
RL2351	hESC	21	hiPSC-hyper	0.423494	0.76324	81
RL2351	hESC	21	hiPSC-hypo	0.639918	0.886937	81
RL2351	hESC	21	NS	0.650874	0.852225	81
RL2351	hESC	22	hiPSC-hyper	0.368607	0.664321	82
RL2351	hESC	22	hiPSC-hypo	0.641069	0.888532	82
RL2351	hESC	22	NS	0.734105	0.961203	82
RL2351	hESC	23	hiPSC-hyper	0.398239	0.717725	83
RL2351	hESC	23	hiPSC-hypo	0.648109	0.89829	83
RL2351	hESC	23	NS	0.685825	0.897987	83
RL2351	hESC	24	hiPSC-hyper	0.425096	0.766128	84
RL2351	hESC	24	hiPSC-hypo	0.629981	0.873164	84
RL2351	hESC	24	NS	0.689766	0.903147	84
RL2351	hESC	25	hiPSC-hyper	0.447319	0.806178	85
RL2351	hESC	25	hiPSC-hypo	0.624972	0.866221	85
RL2351	hESC	25	NS	0.763736	1	85
RL2351	hESC	26	hiPSC-hyper	0.466716	0.841137	86
RL2351	hESC	26	hiPSC-hypo	0.653246	0.905409	86
RL2351	hESC	26	NS	0.734603	0.961855	86
RL2351	hESC	27	hiPSC-hyper	0.477205	0.860042	87
RL2351	hESC	27	hiPSC-hypo	0.549934	0.762217	87
RL2351	hESC	27	NS	0.628395	0.822791	87
RL2351	hESC	28	hiPSC-hyper	0.455768	0.821405	88
RL2351	hESC	28	hiPSC-hypo	0.59087	0.818955	88
RL2351	hESC	28	NS	0.588753	0.770886	88
RL2351	hESC	29	hiPSC-hyper	0.455886	0.821619	89
RL2351	hESC	29	hiPSC-hypo	0.620074	0.859433	89
RL2351	hESC	29	NS	0.560909	0.734427	89
RL2351	hESC	30	hiPSC-hyper	0.50668	0.913162	90
RL2351	hESC	30	hiPSC-hypo	0.632699	0.876932	90
RL2351	hESC	30	NS	0.617519	0.80855	90
RL2352	hESC	1	hiPSC-hyper	0.528421	0.952038	91
RL2352	hESC	1	hiPSC-hypo	0.662875	0.879304	91
RL2352	hESC	1	NS	0.537615	0.742484	91
RL2352	hESC	2	hiPSC-hyper	0.486124	0.875833	92
RL2352	hESC	2	hiPSC-hypo	0.66274	0.879125	92
RL2352	hESC	2	NS	0.547063	0.755532	92
RL2352	hESC	3	hiPSC-hyper	0.465288	0.838294	93
RL2352	hESC	3	hiPSC-hypo	0.701356	0.93035	93
RL2352	hESC	3	NS	0.578202	0.798538	93
RL2352	hESC	4	hiPSC-hyper	0.496199	0.893985	94
RL2352	hESC	4	hiPSC-hypo	0.650084	0.862337	94
RL2352	hESC	4	NS	0.469327	0.648174	94
RL2352	hESC	5	hiPSC-hyper	0.465424	0.838539	95
RL2352	hESC	5	hiPSC-hypo	0.688934	0.913871	95
RL2352	hESC	5	NS	0.538057	0.743095	95
RL2352	hESC	6	hiPSC-hyper	0.493166	0.888521	96
RL2352	hESC	6	hiPSC-hypo	0.73243	0.971569	96
RL2352	hESC	6	NS	0.45133	0.623318	96
RL2352	hESC	7	hiPSC-hyper	0.555042	1	97
RL2352	hESC	7	hiPSC-hypo	0.711442	0.943729	97
RL2352	hESC	7	NS	0.456476	0.630425	97
RL2352	hESC	8	hiPSC-hyper	0.50704	0.913517	98
RL2352	hESC	8	hiPSC-hypo	0.719458	0.954361	98
RL2352	hESC	8	NS	0.482366	0.666182	98
RL2352	hESC	9	hiPSC-hyper	0.455383	0.820448	99
RL2352	hESC	9	hiPSC-hypo	0.753863	1	99
RL2352	hESC	9	NS	0.471655	0.651389	99
RL2352	hESC	10	hiPSC-hyper	0.353801	0.637432	100
RL2352	hESC	10	hiPSC-hypo	0.750345	0.995333	100
RL2352	hESC	10	NS	0.48669	0.672153	100
RL2352	hESC	11	hiPSC-hyper	0.192233	0.34634	101
RL2352	hESC	11	hiPSC-hypo	0.562818	0.746578	101
RL2352	hESC	11	NS	0.407544	0.562847	101
RL2352	hESC	12	hiPSC-hyper	0.183868	0.331269	102
RL2352	hESC	12	hiPSC-hypo	0.561504	0.744836	102
RL2352	hESC	12	NS	0.502898	0.694538	102
RL2352	hESC	13	hiPSC-hyper	0.153704	0.276923	103
RL2352	hESC	13	hiPSC-hypo	0.588999	0.781308	103
RL2352	hESC	13	NS	0.524735	0.724696	103
RL2352	hESC	14	hiPSC-hyper	0.187905	0.338542	104
RL2352	hESC	14	hiPSC-hypo	0.661675	0.877712	104
RL2352	hESC	14	NS	0.596777	0.824191	104
RL2352	hESC	15	hiPSC-hyper	0.181433	0.326882	105
RL2352	hESC	15	hiPSC-hypo	0.685528	0.909354	105
RL2352	hESC	15	NS	0.575279	0.794501	105
RL2352	hESC	16	hiPSC-hyper	0.180217	0.324691	106
RL2352	hESC	16	hiPSC-hypo	0.65907	0.874257	106
RL2352	hESC	16	NS	0.631897	0.872694	106
RL2352	hESC	17	hiPSC-hyper	0.169538	0.305452	107
RL2352	hESC	17	hiPSC-hypo	0.610033	0.809209	107
RL2352	hESC	17	NS	0.672818	0.929209	107
RL2352	hESC	18	hiPSC-hyper	0.139979	0.252196	108
RL2352	hESC	18	hiPSC-hypo	0.62004	0.822484	108
RL2352	hESC	18	NS	0.588737	0.813087	108
RL2352	hESC	19	hiPSC-hyper	0.16072	0.289563	109
RL2352	hESC	19	hiPSC-hypo	0.58873	0.780951	109
RL2352	hESC	19	NS	0.580152	0.80123	109
RL2352	hESC	20	hiPSC-hyper	0.168341	0.303293	110
RL2352	hESC	20	hiPSC-hypo	0.579737	0.769022	110
RL2352	hESC	20	NS	0.562887	0.777387	110
RL2352	hESC	21	hiPSC-hyper	0.430329	0.77531	111
RL2352	hESC	21	hiPSC-hypo	0.699878	0.928389	111
RL2352	hESC	21	NS	0.654478	0.903881	111
RL2352	hESC	22	hiPSC-hyper	0.378395	0.681742	112
RL2352	hESC	22	hiPSC-hypo	0.678762	0.900378	112
RL2352	hESC	22	NS	0.722983	0.99849	112
RL2352	hESC	23	hiPSC-hyper	0.401992	0.724255	113
RL2352	hESC	23	hiPSC-hypo	0.691651	0.917476	113
RL2352	hESC	23	NS	0.678684	0.93731	113
RL2352	hESC	24	hiPSC-hyper	0.471391	0.849289	114
RL2352	hESC	24	hiPSC-hypo	0.644461	0.854879	114
RL2352	hESC	24	NS	0.661494	0.91357	114
RL2352	hESC	25	hiPSC-hyper	0.446904	0.805171	115
RL2352	hESC	25	hiPSC-hypo	0.625408	0.829604	115
RL2352	hESC	25	NS	0.724076	1	115
RL2352	hESC	26	hiPSC-hyper	0.472818	0.85186	116
RL2352	hESC	26	hiPSC-hypo	0.624934	0.828975	116
RL2352	hESC	26	NS	0.6461	0.892309	116
RL2352	hESC	27	hiPSC-hyper	0.482629	0.869536	117
RL2352	hESC	27	hiPSC-hypo	0.552309	0.732638	117
RL2352	hESC	27	NS	0.551765	0.762027	117
RL2352	hESC	28	hiPSC-hyper	0.48126	0.86707	118
RL2352	hESC	28	hiPSC-hypo	0.614282	0.814845	118
RL2352	hESC	28	NS	0.547516	0.756158	118
RL2352	hESC	29	hiPSC-hyper	0.52124	0.939101	119
RL2352	hESC	29	hiPSC-hypo	0.676799	0.897775	119
RL2352	hESC	29	NS	0.580609	0.801862	119
RL2352	hESC	30	hiPSC-hyper	0.550573	0.991949	120
RL2352	hESC	30	hiPSC-hypo	0.666876	0.884611	120
RL2352	hESC	30	NS	0.641214	0.885562	120
RL3061	TNT-hiPSC	1	hiPSC-hyper	0.62038	0.975358	121
RL3061	TNT-hiPSC	1	hiPSC-hypo	0.692863	0.953233	121
RL3061	TNT-hiPSC	1	NS	0.509376	0.683617	121
RL3061	TNT-hiPSC	2	hiPSC-hyper	0.555384	0.873172	122
RL3061	TNT-hiPSC	2	hiPSC-hypo	0.688511	0.947246	122
RL3061	TNT-hiPSC	2	NS	0.554976	0.744814	122
RL3061	TNT-hiPSC	3	hiPSC-hyper	0.543247	0.85409	123
RL3061	TNT-hiPSC	3	hiPSC-hypo	0.66413	0.913703	123
RL3061	TNT-hiPSC	3	NS	0.609903	0.818531	123
RL3061	TNT-hiPSC	4	hiPSC-hyper	0.576902	0.907002	124
RL3061	TNT-hiPSC	4	hiPSC-hypo	0.654117	0.899926	124
RL3061	TNT-hiPSC	4	NS	0.558095	0.749001	124
RL3061	TNT-hiPSC	5	hiPSC-hyper	0.56098	0.88197	125
RL3061	TNT-hiPSC	5	hiPSC-hypo	0.693423	0.954004	125
RL3061	TNT-hiPSC	5	NS	0.58511	0.785256	125
RL3061	TNT-hiPSC	6	hiPSC-hyper	0.555678	0.873634	126
RL3061	TNT-hiPSC	6	hiPSC-hypo	0.720221	0.990871	126
RL3061	TNT-hiPSC	6	NS	0.542171	0.727629	126
RL3061	TNT-hiPSC	7	hiPSC-hyper	0.636053	1	127
RL3061	TNT-hiPSC	7	hiPSC-hypo	0.710611	0.977651	127
RL3061	TNT-hiPSC	7	NS	0.487199	0.653854	127
RL3061	TNT-hiPSC	8	hiPSC-hyper	0.583554	0.917461	128
RL3061	TNT-hiPSC	8	hiPSC-hypo	0.686774	0.944856	128
RL3061	TNT-hiPSC	8	NS	0.50523	0.678051	128
RL3061	TNT-hiPSC	9	hiPSC-hyper	0.500394	0.786717	129
RL3061	TNT-hiPSC	9	hiPSC-hypo	0.726856	1	129
RL3061	TNT-hiPSC	9	NS	0.508878	0.682948	129
RL3061	TNT-hiPSC	10	hiPSC-hyper	0.472607	0.74303	130
RL3061	TNT-hiPSC	10	hiPSC-hypo	0.707536	0.97342	130
RL3061	TNT-hiPSC	10	NS	0.472137	0.63364	130
RL3061	TNT-hiPSC	11	hiPSC-hyper	0.398308	0.626218	131
RL3061	TNT-hiPSC	11	hiPSC-hypo	0.506262	0.696509	131
RL3061	TNT-hiPSC	11	NS	0.466375	0.625906	131
RL3061	TNT-hiPSC	12	hiPSC-hyper	0.373867	0.587792	132
RL3061	TNT-hiPSC	12	hiPSC-hypo	0.494805	0.680747	132
RL3061	TNT-hiPSC	12	NS	0.565016	0.758288	132
RL3061	TNT-hiPSC	13	hiPSC-hyper	0.377453	0.59343	133
RL3061	TNT-hiPSC	13	hiPSC-hypo	0.499802	0.687621	133
RL3061	TNT-hiPSC	13	NS	0.53759	0.721481	133
RL3061	TNT-hiPSC	14	hiPSC-hyper	0.404869	0.636533	134
RL3061	TNT-hiPSC	14	hiPSC-hypo	0.539978	0.742896	134
RL3061	TNT-hiPSC	14	NS	0.564864	0.758085	134
RL3061	TNT-hiPSC	15	hiPSC-hyper	0.411892	0.647575	135
RL3061	TNT-hiPSC	15	hiPSC-hypo	0.571419	0.786153	135
RL3061	TNT-hiPSC	15	NS	0.557749	0.748536	135
RL3061	TNT-hiPSC	16	hiPSC-hyper	0.436012	0.685496	136
RL3061	TNT-hiPSC	16	hiPSC-hypo	0.55775	0.767346	136
RL3061	TNT-hiPSC	16	NS	0.598167	0.802779	136
RL3061	TNT-hiPSC	17	hiPSC-hyper	0.446655	0.702229	137
RL3061	TNT-hiPSC	17	hiPSC-hypo	0.560113	0.770597	137
RL3061	TNT-hiPSC	17	NS	0.640314	0.859344	137
RL3061	TNT-hiPSC	18	hiPSC-hyper	0.420406	0.66096	138
RL3061	TNT-hiPSC	18	hiPSC-hypo	0.559898	0.770301	138
RL3061	TNT-hiPSC	18	NS	0.635218	0.852504	138
RL3061	TNT-hiPSC	19	hiPSC-hyper	0.496518	0.780623	139
RL3061	TNT-hiPSC	19	hiPSC-hypo	0.514611	0.707996	139
RL3061	TNT-hiPSC	19	NS	0.631146	0.84704	139
RL3061	TNT-hiPSC	20	hiPSC-hyper	0.467521	0.735035	140
RL3061	TNT-hiPSC	20	hiPSC-hypo	0.52965	0.728686	140
RL3061	TNT-hiPSC	20	NS	0.57472	0.771311	140
RL3061	TNT-hiPSC	21	hiPSC-hyper	0.557314	0.876206	141
RL3061	TNT-hiPSC	21	hiPSC-hypo	0.674887	0.928502	141
RL3061	TNT-hiPSC	21	NS	0.65406	0.877791	141
RL3061	TNT-hiPSC	22	hiPSC-hyper	0.486067	0.764192	142
RL3061	TNT-hiPSC	22	hiPSC-hypo	0.668002	0.91903	142
RL3061	TNT-hiPSC	22	NS	0.74512	1	142
RL3061	TNT-hiPSC	23	hiPSC-hyper	0.527429	0.829221	143
RL3061	TNT-hiPSC	23	hiPSC-hypo	0.705261	0.97029	143
RL3061	TNT-hiPSC	23	NS	0.690331	0.92647	143
RL3061	TNT-hiPSC	24	hiPSC-hyper	0.531368	0.835413	144
RL3061	TNT-hiPSC	24	hiPSC-hypo	0.669063	0.92049	144
RL3061	TNT-hiPSC	24	NS	0.714727	0.959211	144
RL3061	TNT-hiPSC	25	hiPSC-hyper	0.500944	0.787582	145
RL3061	TNT-hiPSC	25	hiPSC-hypo	0.671319	0.923594	145
RL3061	TNT-hiPSC	25	NS	0.65934	0.884878	145
RL3061	TNT-hiPSC	26	hiPSC-hyper	0.509536	0.80109	146
RL3061	TNT-hiPSC	26	hiPSC-hypo	0.666718	0.917263	146
RL3061	TNT-hiPSC	26	NS	0.663438	0.890378	146
RL3061	TNT-hiPSC	27	hiPSC-hyper	0.514194	0.808413	147
RL3061	TNT-hiPSC	27	hiPSC-hypo	0.587156	0.807803	147
RL3061	TNT-hiPSC	27	NS	0.611922	0.82124	147
RL3061	TNT-hiPSC	28	hiPSC-hyper	0.473907	0.745075	148
RL3061	TNT-hiPSC	28	hiPSC-hypo	0.632823	0.870631	148
RL3061	TNT-hiPSC	28	NS	0.56642	0.760173	148
RL3061	TNT-hiPSC	29	hiPSC-hyper	0.5127	0.806065	149
RL3061	TNT-hiPSC	29	hiPSC-hypo	0.692185	0.9523	149
RL3061	TNT-hiPSC	29	NS	0.638184	0.856485	149
RL3061	TNT-hiPSC	30	hiPSC-hyper	0.566638	0.890866	150
RL3061	TNT-hiPSC	30	hiPSC-hypo	0.648715	0.892495	150
RL3061	TNT-hiPSC	30	NS	0.727158	0.975894	150
RL3062	TNT-hiPSC	1	hiPSC-hyper	0.605719	0.994906	151
RL3062	TNT-hiPSC	1	hiPSC-hypo	0.687319	0.942825	151
RL3062	TNT-hiPSC	1	NS	0.521702	0.701856	151
RL3062	TNT-hiPSC	2	hiPSC-hyper	0.547985	0.900076	152
RL3062	TNT-hiPSC	2	hiPSC-hypo	0.66877	0.917382	152
RL3062	TNT-hiPSC	2	NS	0.532733	0.716697	152
RL3062	TNT-hiPSC	3	hiPSC-hyper	0.521046	0.855829	153
RL3062	TNT-hiPSC	3	hiPSC-hypo	0.655554	0.899252	153
RL3062	TNT-hiPSC	3	NS	0.598086	0.804617	153
RL3062	TNT-hiPSC	4	hiPSC-hyper	0.546931	0.898346	154
RL3062	TNT-hiPSC	4	hiPSC-hypo	0.647415	0.888087	154
RL3062	TNT-hiPSC	4	NS	0.550894	0.741128	154
RL3062	TNT-hiPSC	5	hiPSC-hyper	0.530319	0.871059	155
RL3062	TNT-hiPSC	5	hiPSC-hypo	0.683622	0.937754	155
RL3062	TNT-hiPSC	5	NS	0.566615	0.762279	155
RL3062	TNT-hiPSC	6	hiPSC-hyper	0.523767	0.860298	156
RL3062	TNT-hiPSC	6	hiPSC-hypo	0.724956	0.994453	156
RL3062	TNT-hiPSC	6	NS	0.485995	0.653818	156
RL3062	TNT-hiPSC	7	hiPSC-hyper	0.60882	1	157
RL3062	TNT-hiPSC	7	hiPSC-hypo	0.689392	0.945669	157
RL3062	TNT-hiPSC	7	NS	0.472936	0.63625	157
RL3062	TNT-hiPSC	8	hiPSC-hyper	0.554371	0.910566	158
RL3062	TNT-hiPSC	8	hiPSC-hypo	0.682475	0.936181	158
RL3062	TNT-hiPSC	8	NS	0.477001	0.641719	158
RL3062	TNT-hiPSC	9	hiPSC-hyper	0.463992	0.762117	159
RL3062	TNT-hiPSC	9	hiPSC-hypo	0.728999	1	159
RL3062	TNT-hiPSC	9	NS	0.478969	0.644367	159
RL3062	TNT-hiPSC	10	hiPSC-hyper	0.438596	0.720403	160
RL3062	TNT-hiPSC	10	hiPSC-hypo	0.712768	0.977734	160
RL3062	TNT-hiPSC	10	NS	0.465052	0.625644	160
RL3062	TNT-hiPSC	11	hiPSC-hyper	0.390258	0.641006	161
RL3062	TNT-hiPSC	11	hiPSC-hypo	0.499924	0.685768	161
RL3062	TNT-hiPSC	11	NS	0.402511	0.541506	161
RL3062	TNT-hiPSC	12	hiPSC-hyper	0.361311	0.593462	162
RL3062	TNT-hiPSC	12	hiPSC-hypo	0.480013	0.658454	162
RL3062	TNT-hiPSC	12	NS	0.511791	0.688523	162
RL3062	TNT-hiPSC	13	hiPSC-hyper	0.358236	0.588411	163
RL3062	TNT-hiPSC	13	hiPSC-hypo	0.469602	0.644174	163
RL3062	TNT-hiPSC	13	NS	0.489716	0.658825	163
RL3062	TNT-hiPSC	14	hiPSC-hyper	0.374814	0.61564	164
RL3062	TNT-hiPSC	14	hiPSC-hypo	0.506897	0.695333	164
RL3062	TNT-hiPSC	14	NS	0.498003	0.669974	164
RL3062	TNT-hiPSC	15	hiPSC-hyper	0.376868	0.619013	165
RL3062	TNT-hiPSC	15	hiPSC-hypo	0.534006	0.73252	165
RL3062	TNT-hiPSC	15	NS	0.482168	0.648671	165
RL3062	TNT-hiPSC	16	hiPSC-hyper	0.399702	0.656518	166
RL3062	TNT-hiPSC	16	hiPSC-hypo	0.505682	0.693666	166
RL3062	TNT-hiPSC	16	NS	0.544513	0.732544	166
RL3062	TNT-hiPSC	17	hiPSC-hyper	0.401887	0.660109	167
RL3062	TNT-hiPSC	17	hiPSC-hypo	0.515769	0.707503	167
RL3062	TNT-hiPSC	17	NS	0.556599	0.748803	167
RL3062	TNT-hiPSC	18	hiPSC-hyper	0.397585	0.653041	168
RL3062	TNT-hiPSC	18	hiPSC-hypo	0.517408	0.70975	168
RL3062	TNT-hiPSC	18	NS	0.567454	0.763407	168
RL3062	TNT-hiPSC	19	hiPSC-hyper	0.445065	0.731029	169
RL3062	TNT-hiPSC	19	hiPSC-hypo	0.474136	0.650393	169
RL3062	TNT-hiPSC	19	NS	0.569324	0.765922	169
RL3062	TNT-hiPSC	20	hiPSC-hyper	0.403363	0.662533	170
RL3062	TNT-hiPSC	20	hiPSC-hypo	0.523623	0.718277	170
RL3062	TNT-hiPSC	20	NS	0.520012	0.699582	170
RL3062	TNT-hiPSC	21	hiPSC-hyper	0.520183	0.854412	171
RL3062	TNT-hiPSC	21	hiPSC-hypo	0.660008	0.905362	171
RL3062	TNT-hiPSC	21	NS	0.634737	0.853924	171
RL3062	TNT-hiPSC	22	hiPSC-hyper	0.440361	0.723302	172
RL3062	TNT-hiPSC	22	hiPSC-hypo	0.663486	0.910132	172
RL3062	TNT-hiPSC	22	NS	0.66064	0.888772	172
RL3062	TNT-hiPSC	23	hiPSC-hyper	0.482699	0.792844	173
RL3062	TNT-hiPSC	23	hiPSC-hypo	0.708048	0.97126	173
RL3062	TNT-hiPSC	23	NS	0.743318	1	173
RL3062	TNT-hiPSC	24	hiPSC-hyper	0.541557	0.889519	174
RL3062	TNT-hiPSC	24	hiPSC-hypo	0.667757	0.915991	174
RL3062	TNT-hiPSC	24	NS	0.709067	0.953922	174
RL3062	TNT-hiPSC	25	hiPSC-hyper	0.491108	0.806656	175
RL3062	TNT-hiPSC	25	hiPSC-hypo	0.665882	0.91342	175
RL3062	TNT-hiPSC	25	NS	0.634062	0.853016	175
RL3062	TNT-hiPSC	26	hiPSC-hyper	0.488518	0.802401	176
RL3062	TNT-hiPSC	26	hiPSC-hypo	0.654968	0.898448	176
RL3062	TNT-hiPSC	26	NS	0.642057	0.863773	176
RL3062	TNT-hiPSC	27	hiPSC-hyper	0.521781	0.857037	177
RL3062	TNT-hiPSC	27	hiPSC-hypo	0.576516	0.790832	177
RL3062	TNT-hiPSC	27	NS	0.601467	0.809166	177
RL3062	TNT-hiPSC	28	hiPSC-hyper	0.467278	0.767514	178
RL3062	TNT-hiPSC	28	hiPSC-hypo	0.629262	0.863186	178
RL3062	TNT-hiPSC	28	NS	0.551043	0.741329	178
RL3062	TNT-hiPSC	29	hiPSC-hyper	0.49221	0.808465	179
RL3062	TNT-hiPSC	29	hiPSC-hypo	0.690469	0.947147	179
RL3062	TNT-hiPSC	29	NS	0.572899	0.770733	179
RL3062	TNT-hiPSC	30	hiPSC-hyper	0.551667	0.906125	180
RL3062	TNT-hiPSC	30	hiPSC-hypo	0.656144	0.900061	180
RL3062	TNT-hiPSC	30	NS	0.625446	0.841424	180
RL3063	TNT-hiPSC	1	hiPSC-hyper	0.589309	0.956283	181
RL3063	TNT-hiPSC	1	hiPSC-hypo	0.683928	0.948396	181
RL3063	TNT-hiPSC	1	NS	0.498317	0.695127	181
RL3063	TNT-hiPSC	2	hiPSC-hyper	0.568385	0.922329	182
RL3063	TNT-hiPSC	2	hiPSC-hypo	0.672821	0.932993	182
RL3063	TNT-hiPSC	2	NS	0.549759	0.766886	182
RL3063	TNT-hiPSC	3	hiPSC-hyper	0.523471	0.849446	183
RL3063	TNT-hiPSC	3	hiPSC-hypo	0.648312	0.899008	183
RL3063	TNT-hiPSC	3	NS	0.617925	0.861974	183
RL3063	TNT-hiPSC	4	hiPSC-hyper	0.544858	0.884151	184
RL3063	TNT-hiPSC	4	hiPSC-hypo	0.654884	0.908121	184
RL3063	TNT-hiPSC	4	NS	0.551785	0.769713	184
RL3063	TNT-hiPSC	5	hiPSC-hyper	0.522764	0.8483	185
RL3063	TNT-hiPSC	5	hiPSC-hypo	0.692864	0.960787	185
RL3063	TNT-hiPSC	5	NS	0.587177	0.819083	185
RL3063	TNT-hiPSC	6	hiPSC-hyper	0.531835	0.863019	186
RL3063	TNT-hiPSC	6	hiPSC-hypo	0.721142	1	186
RL3063	TNT-hiPSC	6	NS	0.491071	0.68502	186
RL3063	TNT-hiPSC	7	hiPSC-hyper	0.61625	1	187
RL3063	TNT-hiPSC	7	hiPSC-hypo	0.688925	0.955325	187
RL3063	TNT-hiPSC	7	NS	0.472861	0.659618	187
RL3063	TNT-hiPSC	8	hiPSC-hyper	0.557837	0.905213	188
RL3063	TNT-hiPSC	8	hiPSC-hypo	0.696536	0.965879	188
RL3063	TNT-hiPSC	8	NS	0.487033	0.679387	188
RL3063	TNT-hiPSC	9	hiPSC-hyper	0.451139	0.732071	189
RL3063	TNT-hiPSC	9	hiPSC-hypo	0.721077	0.99991	189
RL3063	TNT-hiPSC	9	NS	0.472683	0.659369	189
RL3063	TNT-hiPSC	10	hiPSC-hyper	0.437401	0.709779	190
RL3063	TNT-hiPSC	10	hiPSC-hypo	0.709375	0.983683	190
RL3063	TNT-hiPSC	10	NS	0.47686	0.665196	190
RL3063	TNT-hiPSC	11	hiPSC-hyper	0.365082	0.592425	191
RL3063	TNT-hiPSC	11	hiPSC-hypo	0.491018	0.680889	191
RL3063	TNT-hiPSC	11	NS	0.431024	0.601257	191
RL3063	TNT-hiPSC	12	hiPSC-hyper	0.32537	0.527984	192
RL3063	TNT-hiPSC	12	hiPSC-hypo	0.476297	0.660476	192
RL3063	TNT-hiPSC	12	NS	0.539704	0.752861	192
RL3063	TNT-hiPSC	13	hiPSC-hyper	0.328673	0.533344	193
RL3063	TNT-hiPSC	13	hiPSC-hypo	0.455728	0.631953	193
RL3063	TNT-hiPSC	13	NS	0.523963	0.730902	193
RL3063	TNT-hiPSC	14	hiPSC-hyper	0.351008	0.569588	194
RL3063	TNT-hiPSC	14	hiPSC-hypo	0.509461	0.706463	194
RL3063	TNT-hiPSC	14	NS	0.53946	0.75252	194
RL3063	TNT-hiPSC	15	hiPSC-hyper	0.365001	0.592294	195
RL3063	TNT-hiPSC	15	hiPSC-hypo	0.55457	0.769017	195
RL3063	TNT-hiPSC	15	NS	0.514344	0.717484	195
RL3063	TNT-hiPSC	16	hiPSC-hyper	0.37525	0.608925	196
RL3063	TNT-hiPSC	16	hiPSC-hypo	0.531814	0.737461	196
RL3063	TNT-hiPSC	16	NS	0.576822	0.804638	196
RL3063	TNT-hiPSC	17	hiPSC-hyper	0.392345	0.636666	197
RL3063	TNT-hiPSC	17	hiPSC-hypo	0.534334	0.740955	197
RL3063	TNT-hiPSC	17	NS	0.624061	0.870535	197
RL3063	TNT-hiPSC	18	hiPSC-hyper	0.390067	0.63297	198
RL3063	TNT-hiPSC	18	hiPSC-hypo	0.536905	0.744521	198
RL3063	TNT-hiPSC	18	NS	0.616466	0.859939	198
RL3063	TNT-hiPSC	19	hiPSC-hyper	0.445053	0.722197	199
RL3063	TNT-hiPSC	19	hiPSC-hypo	0.498895	0.691812	199
RL3063	TNT-hiPSC	19	NS	0.611684	0.853269	199
RL3063	TNT-hiPSC	20	hiPSC-hyper	0.427962	0.694462	200
RL3063	TNT-hiPSC	20	hiPSC-hypo	0.524076	0.72673	200
RL3063	TNT-hiPSC	20	NS	0.572172	0.798152	200
RL3063	TNT-hiPSC	21	hiPSC-hyper	0.533887	0.866349	201
RL3063	TNT-hiPSC	21	hiPSC-hypo	0.662174	0.91823	201
RL3063	TNT-hiPSC	21	NS	0.666065	0.929128	201
RL3063	TNT-hiPSC	22	hiPSC-hyper	0.456623	0.74097	202
RL3063	TNT-hiPSC	22	hiPSC-hypo	0.657231	0.911375	202
RL3063	TNT-hiPSC	22	NS	0.714636	0.996881	202
RL3063	TNT-hiPSC	23	hiPSC-hyper	0.511434	0.829913	203
RL3063	TNT-hiPSC	23	hiPSC-hypo	0.69985	0.970475	203
RL3063	TNT-hiPSC	23	NS	0.606214	0.845638	203
RL3063	TNT-hiPSC	24	hiPSC-hyper	0.542563	0.880427	204
RL3063	TNT-hiPSC	24	hiPSC-hypo	0.658992	0.913817	204
RL3063	TNT-hiPSC	24	NS	0.705496	0.984133	204
RL3063	TNT-hiPSC	25	hiPSC-hyper	0.512423	0.831518	205
RL3063	TNT-hiPSC	25	hiPSC-hypo	0.664205	0.921046	205
RL3063	TNT-hiPSC	25	NS	0.648273	0.904309	205
RL3063	TNT-hiPSC	26	hiPSC-hyper	0.504278	0.818301	206
RL3063	TNT-hiPSC	26	hiPSC-hypo	0.671501	0.931164	206
RL3063	TNT-hiPSC	26	NS	0.664328	0.926705	206
RL3063	TNT-hiPSC	27	hiPSC-hyper	0.506846	0.822469	207
RL3063	TNT-hiPSC	27	hiPSC-hypo	0.569657	0.789937	207
RL3063	TNT-hiPSC	27	NS	0.601199	0.838643	207
RL3063	TNT-hiPSC	28	hiPSC-hyper	0.465613	0.755559	208
RL3063	TNT-hiPSC	28	hiPSC-hypo	0.624966	0.866634	208
RL3063	TNT-hiPSC	28	NS	0.572259	0.798273	208
RL3063	TNT-hiPSC	29	hiPSC-hyper	0.489244	0.793905	209
RL3063	TNT-hiPSC	29	hiPSC-hypo	0.685761	0.950937	209
RL3063	TNT-hiPSC	29	NS	0.634877	0.885623	209
RL3063	TNT-hiPSC	30	hiPSC-hyper	0.55466	0.900057	210
RL3063	TNT-hiPSC	30	hiPSC-hypo	0.65041	0.901916	210
RL3063	TNT-hiPSC	30	NS	0.716871	1	210
RL3064	TNT-hiPSC	1	hiPSC-hyper	0.602486	0.973655	211
RL3064	TNT-hiPSC	1	hiPSC-hypo	0.686344	0.946468	211
RL3064	TNT-hiPSC	1	NS	0.519294	0.723187	211
RL3064	TNT-hiPSC	2	hiPSC-hyper	0.564544	0.912339	212
RL3064	TNT-hiPSC	2	hiPSC-hypo	0.665757	0.91808	212
RL3064	TNT-hiPSC	2	NS	0.554292	0.771926	212
RL3064	TNT-hiPSC	3	hiPSC-hyper	0.538367	0.870035	213
RL3064	TNT-hiPSC	3	hiPSC-hypo	0.660393	0.910682	213
RL3064	TNT-hiPSC	3	NS	0.620922	0.864717	213
RL3064	TNT-hiPSC	4	hiPSC-hyper	0.554734	0.896485	214
RL3064	TNT-hiPSC	4	hiPSC-hypo	0.646962	0.892161	214
RL3064	TNT-hiPSC	4	NS	0.56722	0.78993	214
RL3064	TNT-hiPSC	5	hiPSC-hyper	0.549906	0.888682	215
RL3064	TNT-hiPSC	5	hiPSC-hypo	0.683647	0.94275	215
RL3064	TNT-hiPSC	5	NS	0.595083	0.828733	215
RL3064	TNT-hiPSC	6	hiPSC-hyper	0.547789	0.885261	216
RL3064	TNT-hiPSC	6	hiPSC-hypo	0.725163	1	216
RL3064	TNT-hiPSC	6	NS	0.49145	0.68441	216
RL3064	TNT-hiPSC	7	hiPSC-hyper	0.618788	1	217
RL3064	TNT-hiPSC	7	hiPSC-hypo	0.694819	0.958156	217
RL3064	TNT-hiPSC	7	NS	0.461388	0.642545	217
RL3064	TNT-hiPSC	8	hiPSC-hyper	0.572308	0.924886	218
RL3064	TNT-hiPSC	8	hiPSC-hypo	0.688879	0.949964	218
RL3064	TNT-hiPSC	8	NS	0.493213	0.686865	218
RL3064	TNT-hiPSC	9	hiPSC-hyper	0.484985	0.783766	219
RL3064	TNT-hiPSC	9	hiPSC-hypo	0.722902	0.996882	219
RL3064	TNT-hiPSC	9	NS	0.47859	0.666501	219
RL3064	TNT-hiPSC	10	hiPSC-hyper	0.460242	0.74378	220
RL3064	TNT-hiPSC	10	hiPSC-hypo	0.712497	0.982534	220
RL3064	TNT-hiPSC	10	NS	0.457925	0.637723	220
RL3064	TNT-hiPSC	11	hiPSC-hyper	0.384007	0.620579	221
RL3064	TNT-hiPSC	11	hiPSC-hypo	0.492524	0.679191	221
RL3064	TNT-hiPSC	11	NS	0.441117	0.614314	221
RL3064	TNT-hiPSC	12	hiPSC-hyper	0.348182	0.562685	222
RL3064	TNT-hiPSC	12	hiPSC-hypo	0.464689	0.640807	222
RL3064	TNT-hiPSC	12	NS	0.546629	0.761254	222
RL3064	TNT-hiPSC	13	hiPSC-hyper	0.341354	0.55165	223
RL3064	TNT-hiPSC	13	hiPSC-hypo	0.452944	0.62461	223
RL3064	TNT-hiPSC	13	NS	0.530911	0.739366	223
RL3064	TNT-hiPSC	14	hiPSC-hyper	0.359421	0.580846	224
RL3064	TNT-hiPSC	14	hiPSC-hypo	0.502445	0.692873	224
RL3064	TNT-hiPSC	14	NS	0.554629	0.772395	224
RL3064	TNT-hiPSC	15	hiPSC-hyper	0.367	0.593095	225
RL3064	TNT-hiPSC	15	hiPSC-hypo	0.529387	0.730024	225
RL3064	TNT-hiPSC	15	NS	0.522739	0.727984	225
RL3064	TNT-hiPSC	16	hiPSC-hyper	0.385788	0.623457	226
RL3064	TNT-hiPSC	16	hiPSC-hypo	0.506541	0.69852	226
RL3064	TNT-hiPSC	16	NS	0.575544	0.801523	226
RL3064	TNT-hiPSC	17	hiPSC-hyper	0.396467	0.640716	227
RL3064	TNT-hiPSC	17	hiPSC-hypo	0.511149	0.704875	227
RL3064	TNT-hiPSC	17	NS	0.605479	0.843212	227
RL3064	TNT-hiPSC	18	hiPSC-hyper	0.394049	0.636808	228
RL3064	TNT-hiPSC	18	hiPSC-hypo	0.514828	0.709948	228
RL3064	TNT-hiPSC	18	NS	0.622621	0.867084	228
RL3064	TNT-hiPSC	19	hiPSC-hyper	0.44931	0.726114	229
RL3064	TNT-hiPSC	19	hiPSC-hypo	0.486464	0.670834	229
RL3064	TNT-hiPSC	19	NS	0.621906	0.866088	229
RL3064	TNT-hiPSC	20	hiPSC-hyper	0.413729	0.668612	230
RL3064	TNT-hiPSC	20	hiPSC-hypo	0.523328	0.721669	230
RL3064	TNT-hiPSC	20	NS	0.563043	0.784113	230
RL3064	TNT-hiPSC	21	hiPSC-hyper	0.539821	0.872384	231
RL3064	TNT-hiPSC	21	hiPSC-hypo	0.66963	0.92342	231
RL3064	TNT-hiPSC	21	NS	0.660971	0.920492	231
RL3064	TNT-hiPSC	22	hiPSC-hyper	0.467981	0.756286	232
RL3064	TNT-hiPSC	22	hiPSC-hypo	0.654283	0.902257	232
RL3064	TNT-hiPSC	22	NS	0.718063	1	232
RL3064	TNT-hiPSC	23	hiPSC-hyper	0.500839	0.809387	233
RL3064	TNT-hiPSC	23	hiPSC-hypo	0.696482	0.960449	233
RL3064	TNT-hiPSC	23	NS	0.609946	0.849433	233
RL3064	TNT-hiPSC	24	hiPSC-hyper	0.527888	0.853101	234
RL3064	TNT-hiPSC	24	hiPSC-hypo	0.664983	0.917012	234
RL3064	TNT-hiPSC	24	NS	0.702454	0.978262	234
RL3064	TNT-hiPSC	25	hiPSC-hyper	0.513461	0.829785	235
RL3064	TNT-hiPSC	25	hiPSC-hypo	0.667202	0.920072	235
RL3064	TNT-hiPSC	25	NS	0.65624	0.913902	235
RL3064	TNT-hiPSC	26	hiPSC-hyper	0.496523	0.802413	236
RL3064	TNT-hiPSC	26	hiPSC-hypo	0.663689	0.915228	236
RL3064	TNT-hiPSC	26	NS	0.658337	0.916823	236
RL3064	TNT-hiPSC	27	hiPSC-hyper	0.505476	0.816882	237
RL3064	TNT-hiPSC	27	hiPSC-hypo	0.588288	0.81125	237
RL3064	TNT-hiPSC	27	NS	0.600171	0.835818	237
RL3064	TNT-hiPSC	28	hiPSC-hyper	0.470119	0.759742	238
RL3064	TNT-hiPSC	28	hiPSC-hypo	0.631249	0.870493	238
RL3064	TNT-hiPSC	28	NS	0.570815	0.794937	238
RL3064	TNT-hiPSC	29	hiPSC-hyper	0.503319	0.813396	239
RL3064	TNT-hiPSC	29	hiPSC-hypo	0.686978	0.947343	239
RL3064	TNT-hiPSC	29	NS	0.647603	0.901875	239
RL3064	TNT-hiPSC	30	hiPSC-hyper	0.549163	0.887481	240
RL3064	TNT-hiPSC	30	hiPSC-hypo	0.663325	0.914725	240
RL3064	TNT-hiPSC	30	NS	0.713605	0.993792	240
RL3065	TNT-hiPSC	1	hiPSC-hyper	0.622457	0.955699	241
RL3065	TNT-hiPSC	1	hiPSC-hypo	0.668552	0.943946	241
RL3065	TNT-hiPSC	1	NS	0.516108	0.672114	241
RL3065	TNT-hiPSC	2	hiPSC-hyper	0.59303	0.910519	242
RL3065	TNT-hiPSC	2	hiPSC-hypo	0.688911	0.972691	242
RL3065	TNT-hiPSC	2	NS	0.547598	0.713122	242
RL3065	TNT-hiPSC	3	hiPSC-hyper	0.584126	0.896848	243
RL3065	TNT-hiPSC	3	hiPSC-hypo	0.654079	0.92351	243
RL3065	TNT-hiPSC	3	NS	0.633497	0.824987	243
RL3065	TNT-hiPSC	4	hiPSC-hyper	0.587903	0.902646	244
RL3065	TNT-hiPSC	4	hiPSC-hypo	0.647425	0.914115	244
RL3065	TNT-hiPSC	4	NS	0.595806	0.775903	244
RL3065	TNT-hiPSC	5	hiPSC-hyper	0.593094	0.910617	245
RL3065	TNT-hiPSC	5	hiPSC-hypo	0.662371	0.935218	245
RL3065	TNT-hiPSC	5	NS	0.588123	0.765898	245
RL3065	TNT-hiPSC	6	hiPSC-hyper	0.554467	0.851309	246
RL3065	TNT-hiPSC	6	hiPSC-hypo	0.708253	1	246
RL3065	TNT-hiPSC	6	NS	0.510406	0.664688	246
RL3065	TNT-hiPSC	7	hiPSC-hyper	0.651311	1	247
RL3065	TNT-hiPSC	7	hiPSC-hypo	0.664272	0.937902	247
RL3065	TNT-hiPSC	7	NS	0.490891	0.639275	247
RL3065	TNT-hiPSC	8	hiPSC-hyper	0.61509	0.944388	248
RL3065	TNT-hiPSC	8	hiPSC-hypo	0.694679	0.980834	248
RL3065	TNT-hiPSC	8	NS	0.481449	0.626978	248
RL3065	TNT-hiPSC	9	hiPSC-hyper	0.545329	0.83728	249
RL3065	TNT-hiPSC	9	hiPSC-hypo	0.680561	0.960901	249
RL3065	TNT-hiPSC	9	NS	0.495684	0.645517	249
RL3065	TNT-hiPSC	10	hiPSC-hyper	0.515951	0.792174	250
RL3065	TNT-hiPSC	10	hiPSC-hypo	0.666109	0.940497	250
RL3065	TNT-hiPSC	10	NS	0.458653	0.597292	250
RL3065	TNT-hiPSC	11	hiPSC-hyper	0.436501	0.670189	251
RL3065	TNT-hiPSC	11	hiPSC-hypo	0.454811	0.642159	251
RL3065	TNT-hiPSC	11	NS	0.445616	0.580314	251
RL3065	TNT-hiPSC	12	hiPSC-hyper	0.424048	0.651068	252
RL3065	TNT-hiPSC	12	hiPSC-hypo	0.433036	0.611414	252
RL3065	TNT-hiPSC	12	NS	0.505516	0.658321	252
RL3065	TNT-hiPSC	13	hiPSC-hyper	0.415786	0.638384	253
RL3065	TNT-hiPSC	13	hiPSC-hypo	0.42415	0.598868	253
RL3065	TNT-hiPSC	13	NS	0.482651	0.628544	253
RL3065	TNT-hiPSC	14	hiPSC-hyper	0.434707	0.667435	254
RL3065	TNT-hiPSC	14	hiPSC-hypo	0.457252	0.645605	254
RL3065	TNT-hiPSC	14	NS	0.51828	0.674942	254
RL3065	TNT-hiPSC	15	hiPSC-hyper	0.438425	0.673143	255
RL3065	TNT-hiPSC	15	hiPSC-hypo	0.485049	0.684853	255
RL3065	TNT-hiPSC	15	NS	0.479141	0.623973	255
RL3065	TNT-hiPSC	16	hiPSC-hyper	0.433254	0.665204	256
RL3065	TNT-hiPSC	16	hiPSC-hypo	0.467478	0.660044	256
RL3065	TNT-hiPSC	16	NS	0.530737	0.691165	256
RL3065	TNT-hiPSC	17	hiPSC-hyper	0.459486	0.705479	257
RL3065	TNT-hiPSC	17	hiPSC-hypo	0.48266	0.68148	257
RL3065	TNT-hiPSC	17	NS	0.593245	0.772568	257
RL3065	TNT-hiPSC	18	hiPSC-hyper	0.466781	0.716679	258
RL3065	TNT-hiPSC	18	hiPSC-hypo	0.488178	0.68927	258
RL3065	TNT-hiPSC	18	NS	0.61855	0.805522	258
RL3065	TNT-hiPSC	19	hiPSC-hyper	0.499866	0.767478	259
RL3065	TNT-hiPSC	19	hiPSC-hypo	0.461041	0.650956	259
RL3065	TNT-hiPSC	19	NS	0.590346	0.768792	259
RL3065	TNT-hiPSC	20	hiPSC-hyper	0.447154	0.686545	260
RL3065	TNT-hiPSC	20	hiPSC-hypo	0.514204	0.726018	260
RL3065	TNT-hiPSC	20	NS	0.584182	0.760765	260
RL3065	TNT-hiPSC	21	hiPSC-hyper	0.550774	0.84564	261
RL3065	TNT-hiPSC	21	hiPSC-hypo	0.639826	0.903387	261
RL3065	TNT-hiPSC	21	NS	0.711465	0.926523	261
RL3065	TNT-hiPSC	22	hiPSC-hyper	0.494033	0.758521	262
RL3065	TNT-hiPSC	22	hiPSC-hypo	0.634421	0.895755	262
RL3065	TNT-hiPSC	22	NS	0.767888	1	262
RL3065	TNT-hiPSC	23	hiPSC-hyper	0.529325	0.812708	263
RL3065	TNT-hiPSC	23	hiPSC-hypo	0.665871	0.94016	263
RL3065	TNT-hiPSC	23	NS	0.629938	0.820351	263
RL3065	TNT-hiPSC	24	hiPSC-hyper	0.530837	0.815029	264
RL3065	TNT-hiPSC	24	hiPSC-hypo	0.638158	0.901031	264
RL3065	TNT-hiPSC	24	NS	0.740721	0.964622	264
RL3065	TNT-hiPSC	25	hiPSC-hyper	0.580436	0.891182	265
RL3065	TNT-hiPSC	25	hiPSC-hypo	0.648337	0.915404	265
RL3065	TNT-hiPSC	25	NS	0.69991	0.911475	265
RL3065	TNT-hiPSC	26	hiPSC-hyper	0.477467	0.733086	266
RL3065	TNT-hiPSC	26	hiPSC-hypo	0.644403	0.909848	266
RL3065	TNT-hiPSC	26	NS	0.699698	0.911199	266
RL3065	TNT-hiPSC	27	hiPSC-hyper	0.517977	0.795285	267
RL3065	TNT-hiPSC	27	hiPSC-hypo	0.569623	0.804265	267
RL3065	TNT-hiPSC	27	NS	0.64882	0.844942	267
RL3065	TNT-hiPSC	28	hiPSC-hyper	0.492495	0.756159	268
RL3065	TNT-hiPSC	28	hiPSC-hypo	0.609645	0.860774	268
RL3065	TNT-hiPSC	28	NS	0.591765	0.77064	268
RL3065	TNT-hiPSC	29	hiPSC-hyper	0.503872	0.773628	269
RL3065	TNT-hiPSC	29	hiPSC-hypo	0.651446	0.919793	269
RL3065	TNT-hiPSC	29	NS	0.685934	0.893275	269
RL3065	TNT-hiPSC	30	hiPSC-hyper	0.564994	0.867473	270
RL3065	TNT-hiPSC	30	hiPSC-hypo	0.623348	0.880121	270
RL3065	TNT-hiPSC	30	NS	0.715494	0.931769	270
RL3066	TNT-hiPSC	1	hiPSC-hyper	0.605595	0.967635	271
RL3066	TNT-hiPSC	1	hiPSC-hypo	0.684098	0.941791	271
RL3066	TNT-hiPSC	1	NS	0.5307	0.734894	271
RL3066	TNT-hiPSC	2	hiPSC-hyper	0.556346	0.888945	272
RL3066	TNT-hiPSC	2	hiPSC-hypo	0.667755	0.919292	272
RL3066	TNT-hiPSC	2	NS	0.552885	0.765614	272
RL3066	TNT-hiPSC	3	hiPSC-hyper	0.535313	0.855337	273
RL3066	TNT-hiPSC	3	hiPSC-hypo	0.656331	0.903563	273
RL3066	TNT-hiPSC	3	NS	0.626621	0.867721	273
RL3066	TNT-hiPSC	4	hiPSC-hyper	0.546248	0.87281	274
RL3066	TNT-hiPSC	4	hiPSC-hypo	0.650204	0.895129	274
RL3066	TNT-hiPSC	4	NS	0.561046	0.776916	274
RL3066	TNT-hiPSC	5	hiPSC-hyper	0.54792	0.875482	275
RL3066	TNT-hiPSC	5	hiPSC-hypo	0.697991	0.960916	275
RL3066	TNT-hiPSC	5	NS	0.616138	0.853206	275
RL3066	TNT-hiPSC	6	hiPSC-hyper	0.532346	0.850596	276
RL3066	TNT-hiPSC	6	hiPSC-hypo	0.72638	1	276
RL3066	TNT-hiPSC	6	NS	0.51309	0.710509	276
RL3066	TNT-hiPSC	7	hiPSC-hyper	0.62585	1	277
RL3066	TNT-hiPSC	7	hiPSC-hypo	0.693289	0.954444	277
RL3066	TNT-hiPSC	7	NS	0.469738	0.650476	277
RL3066	TNT-hiPSC	8	hiPSC-hyper	0.568351	0.908127	278
RL3066	TNT-hiPSC	8	hiPSC-hypo	0.694429	0.956013	278
RL3066	TNT-hiPSC	8	NS	0.500087	0.692503	278
RL3066	TNT-hiPSC	9	hiPSC-hyper	0.482472	0.770906	279
RL3066	TNT-hiPSC	9	hiPSC-hypo	0.720614	0.992061	279
RL3066	TNT-hiPSC	9	NS	0.492829	0.682451	279
RL3066	TNT-hiPSC	10	hiPSC-hyper	0.458314	0.732306	280
RL3066	TNT-hiPSC	10	hiPSC-hypo	0.699435	0.962905	280
RL3066	TNT-hiPSC	10	NS	0.47319	0.655257	280
RL3066	TNT-hiPSC	11	hiPSC-hyper	0.35658	0.569754	281
RL3066	TNT-hiPSC	11	hiPSC-hypo	0.479676	0.660365	281
RL3066	TNT-hiPSC	11	NS	0.444963	0.616168	281
RL3066	TNT-hiPSC	12	hiPSC-hyper	0.321226	0.513264	282
RL3066	TNT-hiPSC	12	hiPSC-hypo	0.46172	0.635646	282
RL3066	TNT-hiPSC	12	NS	0.547801	0.758575	282
RL3066	TNT-hiPSC	13	hiPSC-hyper	0.33482	0.534984	283
RL3066	TNT-hiPSC	13	hiPSC-hypo	0.455828	0.627533	283
RL3066	TNT-hiPSC	13	NS	0.530015	0.733946	283
RL3066	TNT-hiPSC	14	hiPSC-hyper	0.368804	0.589285	284
RL3066	TNT-hiPSC	14	hiPSC-hypo	0.490255	0.674929	284
RL3066	TNT-hiPSC	14	NS	0.566475	0.784434	284
RL3066	TNT-hiPSC	15	hiPSC-hyper	0.367649	0.587439	285
RL3066	TNT-hiPSC	15	hiPSC-hypo	0.521028	0.717294	285
RL3066	TNT-hiPSC	15	NS	0.541465	0.749801	285
RL3066	TNT-hiPSC	16	hiPSC-hyper	0.389516	0.622379	286
RL3066	TNT-hiPSC	16	hiPSC-hypo	0.499796	0.688065	286
RL3066	TNT-hiPSC	16	NS	0.597453	0.827331	286
RL3066	TNT-hiPSC	17	hiPSC-hyper	0.398429	0.636621	287
RL3066	TNT-hiPSC	17	hiPSC-hypo	0.512648	0.705757	287
RL3066	TNT-hiPSC	17	NS	0.622671	0.862253	287
RL3066	TNT-hiPSC	18	hiPSC-hyper	0.382918	0.611836	288
RL3066	TNT-hiPSC	18	hiPSC-hypo	0.515437	0.709597	288
RL3066	TNT-hiPSC	18	NS	0.622774	0.862394	288
RL3066	TNT-hiPSC	19	hiPSC-hyper	0.454694	0.726522	289
RL3066	TNT-hiPSC	19	hiPSC-hypo	0.470448	0.647661	289
RL3066	TNT-hiPSC	19	NS	0.639162	0.885088	289
RL3066	TNT-hiPSC	20	hiPSC-hyper	0.431017	0.68869	290
RL3066	TNT-hiPSC	20	hiPSC-hypo	0.515039	0.709049	290
RL3066	TNT-hiPSC	20	NS	0.580041	0.803219	290
RL3066	TNT-hiPSC	21	hiPSC-hyper	0.532405	0.850691	291
RL3066	TNT-hiPSC	21	hiPSC-hypo	0.65989	0.908463	291
RL3066	TNT-hiPSC	21	NS	0.655977	0.908373	291
RL3066	TNT-hiPSC	22	hiPSC-hyper	0.461831	0.737926	292
RL3066	TNT-hiPSC	22	hiPSC-hypo	0.655454	0.902356	292
RL3066	TNT-hiPSC	22	NS	0.69321	0.959933	292
RL3066	TNT-hiPSC	23	hiPSC-hyper	0.506032	0.808551	293
RL3066	TNT-hiPSC	23	hiPSC-hypo	0.698178	0.961175	293
RL3066	TNT-hiPSC	23	NS	0.699364	0.968454	293
RL3066	TNT-hiPSC	24	hiPSC-hyper	0.533891	0.853065	294
RL3066	TNT-hiPSC	24	hiPSC-hypo	0.659059	0.90732	294
RL3066	TNT-hiPSC	24	NS	0.701826	0.971862	294
RL3066	TNT-hiPSC	25	hiPSC-hyper	0.522218	0.834414	295
RL3066	TNT-hiPSC	25	hiPSC-hypo	0.657991	0.905849	295
RL3066	TNT-hiPSC	25	NS	0.643603	0.891238	295
RL3066	TNT-hiPSC	26	hiPSC-hyper	0.501183	0.800803	296
RL3066	TNT-hiPSC	26	hiPSC-hypo	0.662938	0.91266	296
RL3066	TNT-hiPSC	26	NS	0.655895	0.908259	296
RL3066	TNT-hiPSC	27	hiPSC-hyper	0.51452	0.822113	297
RL3066	TNT-hiPSC	27	hiPSC-hypo	0.579548	0.797857	297
RL3066	TNT-hiPSC	27	NS	0.606863	0.840361	297
RL3066	TNT-hiPSC	28	hiPSC-hyper	0.44896	0.71736	298
RL3066	TNT-hiPSC	28	hiPSC-hypo	0.620854	0.854723	298
RL3066	TNT-hiPSC	28	NS	0.575321	0.796684	298
RL3066	TNT-hiPSC	29	hiPSC-hyper	0.49048	0.783702	299
RL3066	TNT-hiPSC	29	hiPSC-hypo	0.689912	0.949795	299
RL3066	TNT-hiPSC	29	NS	0.650546	0.900853	299
RL3066	TNT-hiPSC	30	hiPSC-hyper	0.550823	0.88012	300
RL3066	TNT-hiPSC	30	hiPSC-hypo	0.657811	0.905601	300
RL3066	TNT-hiPSC	30	NS	0.722145	1	300
RL3067	Primed-hiPSC	1	hiPSC-hyper	0.621069	1	301
RL3067	Primed-hiPSC	1	hiPSC-hypo	0.682979	0.954493	301
RL3067	Primed-hiPSC	1	NS	0.493427	0.671721	301
RL3067	Primed-hiPSC	2	hiPSC-hyper	0.572586	0.921936	302
RL3067	Primed-hiPSC	2	hiPSC-hypo	0.675326	0.943797	302
RL3067	Primed-hiPSC	2	NS	0.530859	0.722679	302
RL3067	Primed-hiPSC	3	hiPSC-hyper	0.558735	0.899635	303
RL3067	Primed-hiPSC	3	hiPSC-hypo	0.653387	0.913136	303
RL3067	Primed-hiPSC	3	NS	0.574991	0.782757	303
RL3067	Primed-hiPSC	4	hiPSC-hyper	0.568459	0.91529	304
RL3067	Primed-hiPSC	4	hiPSC-hypo	0.65455	0.914762	304
RL3067	Primed-hiPSC	4	NS	0.533247	0.725929	304
RL3067	Primed-hiPSC	5	hiPSC-hyper	0.547056	0.880829	305
RL3067	Primed-hiPSC	5	hiPSC-hypo	0.681217	0.95203	305
RL3067	Primed-hiPSC	5	NS	0.565743	0.770167	305
RL3067	Primed-hiPSC	6	hiPSC-hyper	0.556079	0.895358	306
RL3067	Primed-hiPSC	6	hiPSC-hypo	0.715541	1	306
RL3067	Primed-hiPSC	6	NS	0.472893	0.643767	306
RL3067	Primed-hiPSC	7	hiPSC-hyper	0.616934	0.993342	307
RL3067	Primed-hiPSC	7	hiPSC-hypo	0.678996	0.948927	307
RL3067	Primed-hiPSC	7	NS	0.452854	0.616487	307
RL3067	Primed-hiPSC	8	hiPSC-hyper	0.575245	0.926217	308
RL3067	Primed-hiPSC	8	hiPSC-hypo	0.679982	0.950304	308
RL3067	Primed-hiPSC	8	NS	0.465334	0.633477	308
RL3067	Primed-hiPSC	9	hiPSC-hyper	0.48179	0.775744	309
RL3067	Primed-hiPSC	9	hiPSC-hypo	0.7108	0.993374	309
RL3067	Primed-hiPSC	9	NS	0.455859	0.620579	309
RL3067	Primed-hiPSC	10	hiPSC-hyper	0.46522	0.749063	310
RL3067	Primed-hiPSC	10	hiPSC-hypo	0.689699	0.963884	310
RL3067	Primed-hiPSC	10	NS	0.435853	0.593344	310
RL3067	Primed-hiPSC	11	hiPSC-hyper	0.383672	0.61776	311
RL3067	Primed-hiPSC	11	hiPSC-hypo	0.456237	0.637611	311
RL3067	Primed-hiPSC	11	NS	0.403368	0.549121	311
RL3067	Primed-hiPSC	12	hiPSC-hyper	0.37173	0.598533	312
RL3067	Primed-hiPSC	12	hiPSC-hypo	0.423803	0.592284	312
RL3067	Primed-hiPSC	12	NS	0.493495	0.671814	312
RL3067	Primed-hiPSC	13	hiPSC-hyper	0.368279	0.592976	313
RL3067	Primed-hiPSC	13	hiPSC-hypo	0.400229	0.559337	313
RL3067	Primed-hiPSC	13	NS	0.457006	0.62214	313
RL3067	Primed-hiPSC	14	hiPSC-hyper	0.397165	0.639487	314
RL3067	Primed-hiPSC	14	hiPSC-hypo	0.444656	0.621426	314
RL3067	Primed-hiPSC	14	NS	0.478086	0.650837	314
RL3067	Primed-hiPSC	15	hiPSC-hyper	0.401562	0.646566	315
RL3067	Primed-hiPSC	15	hiPSC-hypo	0.461602	0.645109	315
RL3067	Primed-hiPSC	15	NS	0.460695	0.627163	315
RL3067	Primed-hiPSC	16	hiPSC-hyper	0.429696	0.691864	316
RL3067	Primed-hiPSC	16	hiPSC-hypo	0.431199	0.602619	316
RL3067	Primed-hiPSC	16	NS	0.519539	0.707269	316
RL3067	Primed-hiPSC	17	hiPSC-hyper	0.42694	0.687427	317
RL3067	Primed-hiPSC	17	hiPSC-hypo	0.445469	0.622562	317
RL3067	Primed-hiPSC	17	NS	0.538333	0.732853	317
RL3067	Primed-hiPSC	18	hiPSC-hyper	0.40583	0.653438	318
RL3067	Primed-hiPSC	18	hiPSC-hypo	0.454006	0.634492	318
RL3067	Primed-hiPSC	18	NS	0.570425	0.776542	318
RL3067	Primed-hiPSC	19	hiPSC-hyper	0.449501	0.723753	319
RL3067	Primed-hiPSC	19	hiPSC-hypo	0.430093	0.601074	319
RL3067	Primed-hiPSC	19	NS	0.557343	0.758732	319
RL3067	Primed-hiPSC	20	hiPSC-hyper	0.417619	0.67242	320
RL3067	Primed-hiPSC	20	hiPSC-hypo	0.480431	0.671423	320
RL3067	Primed-hiPSC	20	NS	0.530036	0.721558	320
RL3067	Primed-hiPSC	21	hiPSC-hyper	0.534368	0.8604	321
RL3067	Primed-hiPSC	21	hiPSC-hypo	0.645825	0.902568	321
RL3067	Primed-hiPSC	21	NS	0.621533	0.846116	321
RL3067	Primed-hiPSC	22	hiPSC-hyper	0.464428	0.747787	322
RL3067	Primed-hiPSC	22	hiPSC-hypo	0.640834	0.895593	322
RL3067	Primed-hiPSC	22	NS	0.65506	0.891758	322
RL3067	Primed-hiPSC	23	hiPSC-hyper	0.514871	0.829007	323
RL3067	Primed-hiPSC	23	hiPSC-hypo	0.690312	0.964741	323
RL3067	Primed-hiPSC	23	NS	0.734571	1	323
RL3067	Primed-hiPSC	24	hiPSC-hyper	0.55413	0.892219	324
RL3067	Primed-hiPSC	24	hiPSC-hypo	0.657617	0.919048	324
RL3067	Primed-hiPSC	24	NS	0.723956	0.985549	324
RL3067	Primed-hiPSC	25	hiPSC-hyper	0.515564	0.830123	325
RL3067	Primed-hiPSC	25	hiPSC-hypo	0.657613	0.919043	325
RL3067	Primed-hiPSC	25	NS	0.594437	0.80923	325
RL3067	Primed-hiPSC	26	hiPSC-hyper	0.513795	0.827276	326
RL3067	Primed-hiPSC	26	hiPSC-hypo	0.662436	0.925782	326
RL3067	Primed-hiPSC	26	NS	0.627247	0.853896	326
RL3067	Primed-hiPSC	27	hiPSC-hyper	0.541792	0.872353	327
RL3067	Primed-hiPSC	27	hiPSC-hypo	0.574582	0.803003	327
RL3067	Primed-hiPSC	27	NS	0.583524	0.794374	327
RL3067	Primed-hiPSC	28	hiPSC-hyper	0.486173	0.7828	328
RL3067	Primed-hiPSC	28	hiPSC-hypo	0.627581	0.877072	328
RL3067	Primed-hiPSC	28	NS	0.525995	0.716057	328
RL3067	Primed-hiPSC	29	hiPSC-hyper	0.518068	0.834155	329
RL3067	Primed-hiPSC	29	hiPSC-hypo	0.683113	0.95468	329
RL3067	Primed-hiPSC	29	NS	0.527809	0.718526	329
RL3067	Primed-hiPSC	30	hiPSC-hyper	0.568451	0.915278	330
RL3067	Primed-hiPSC	30	hiPSC-hypo	0.652679	0.912147	330
RL3067	Primed-hiPSC	30	NS	0.589201	0.802102	330
RL3068	Primed-hiPSC	1	hiPSC-hyper	0.602498	0.964521	331
RL3068	Primed-hiPSC	1	hiPSC-hypo	0.682909	0.944628	331
RL3068	Primed-hiPSC	1	NS	0.46603	0.674538	331
RL3068	Primed-hiPSC	2	hiPSC-hyper	0.56142	0.89876	332
RL3068	Primed-hiPSC	2	hiPSC-hypo	0.691065	0.955909	332
RL3068	Primed-hiPSC	2	NS	0.504738	0.730564	332
RL3068	Primed-hiPSC	3	hiPSC-hyper	0.544377	0.871476	333
RL3068	Primed-hiPSC	3	hiPSC-hypo	0.65385	0.904432	333
RL3068	Primed-hiPSC	3	NS	0.599559	0.86781	333
RL3068	Primed-hiPSC	4	hiPSC-hyper	0.567807	0.908985	334
RL3068	Primed-hiPSC	4	hiPSC-hypo	0.65836	0.910671	334
RL3068	Primed-hiPSC	4	NS	0.532753	0.771114	334
RL3068	Primed-hiPSC	5	hiPSC-hyper	0.558899	0.894725	335
RL3068	Primed-hiPSC	5	hiPSC-hypo	0.679543	0.939971	335
RL3068	Primed-hiPSC	5	NS	0.567437	0.821317	335
RL3068	Primed-hiPSC	6	hiPSC-hyper	0.543872	0.870668	336
RL3068	Primed-hiPSC	6	hiPSC-hypo	0.72294	1	336
RL3068	Primed-hiPSC	6	NS	0.480032	0.694805	336
RL3068	Primed-hiPSC	7	hiPSC-hyper	0.62466	1	337
RL3068	Primed-hiPSC	7	hiPSC-hypo	0.687379	0.950811	337
RL3068	Primed-hiPSC	7	NS	0.442488	0.640463	337
RL3068	Primed-hiPSC	8	hiPSC-hyper	0.575269	0.92093	338
RL3068	Primed-hiPSC	8	hiPSC-hypo	0.691053	0.955892	338
RL3068	Primed-hiPSC	8	NS	0.469685	0.679828	338
RL3068	Primed-hiPSC	9	hiPSC-hyper	0.490852	0.785791	339
RL3068	Primed-hiPSC	9	hiPSC-hypo	0.704636	0.974682	339
RL3068	Primed-hiPSC	9	NS	0.460693	0.666813	339
RL3068	Primed-hiPSC	10	hiPSC-hyper	0.458675	0.734279	340
RL3068	Primed-hiPSC	10	hiPSC-hypo	0.665	0.919856	340
RL3068	Primed-hiPSC	10	NS	0.456106	0.660174	340
RL3068	Primed-hiPSC	11	hiPSC-hyper	0.392668	0.62861	341
RL3068	Primed-hiPSC	11	hiPSC-hypo	0.394273	0.545374	341
RL3068	Primed-hiPSC	11	NS	0.40159	0.581267	341
RL3068	Primed-hiPSC	12	hiPSC-hyper	0.370822	0.593638	342
RL3068	Primed-hiPSC	12	hiPSC-hypo	0.331105	0.457998	342
RL3068	Primed-hiPSC	12	NS	0.459474	0.665049	342
RL3068	Primed-hiPSC	13	hiPSC-hyper	0.364811	0.584014	343
RL3068	Primed-hiPSC	13	hiPSC-hypo	0.31051	0.42951	343
RL3068	Primed-hiPSC	13	NS	0.440043	0.636925	343
RL3068	Primed-hiPSC	14	hiPSC-hyper	0.399516	0.639572	344
RL3068	Primed-hiPSC	14	hiPSC-hypo	0.33742	0.466732	344
RL3068	Primed-hiPSC	14	NS	0.440278	0.637264	344
RL3068	Primed-hiPSC	15	hiPSC-hyper	0.406711	0.651091	345
RL3068	Primed-hiPSC	15	hiPSC-hypo	0.360905	0.499218	345
RL3068	Primed-hiPSC	15	NS	0.434829	0.629377	345
RL3068	Primed-hiPSC	16	hiPSC-hyper	0.425911	0.681828	346
RL3068	Primed-hiPSC	16	hiPSC-hypo	0.334849	0.463177	346
RL3068	Primed-hiPSC	16	NS	0.460929	0.667155	346
RL3068	Primed-hiPSC	17	hiPSC-hyper	0.420387	0.672984	347
RL3068	Primed-hiPSC	17	hiPSC-hypo	0.348889	0.482598	347
RL3068	Primed-hiPSC	17	NS	0.520043	0.752717	347
RL3068	Primed-hiPSC	18	hiPSC-hyper	0.39986	0.640125	348
RL3068	Primed-hiPSC	18	hiPSC-hypo	0.364279	0.503886	348
RL3068	Primed-hiPSC	18	NS	0.554867	0.803121	348
RL3068	Primed-hiPSC	19	hiPSC-hyper	0.460935	0.737897	349
RL3068	Primed-hiPSC	19	hiPSC-hypo	0.359092	0.496711	349
RL3068	Primed-hiPSC	19	NS	0.546875	0.791554	349
RL3068	Primed-hiPSC	20	hiPSC-hyper	0.425123	0.680567	350
RL3068	Primed-hiPSC	20	hiPSC-hypo	0.453561	0.627385	350
RL3068	Primed-hiPSC	20	NS	0.53388	0.772745	350
RL3068	Primed-hiPSC	21	hiPSC-hyper	0.522543	0.836524	351
RL3068	Primed-hiPSC	21	hiPSC-hypo	0.637769	0.882189	351
RL3068	Primed-hiPSC	21	NS	0.64924	0.939718	351
RL3068	Primed-hiPSC	22	hiPSC-hyper	0.457202	0.731921	352
RL3068	Primed-hiPSC	22	hiPSC-hypo	0.64563	0.893062	352
RL3068	Primed-hiPSC	22	NS	0.690887	1	352
RL3068	Primed-hiPSC	23	hiPSC-hyper	0.499942	0.800342	353
RL3068	Primed-hiPSC	23	hiPSC-hypo	0.69565	0.962252	353
RL3068	Primed-hiPSC	23	NS	0.673235	0.974449	353
RL3068	Primed-hiPSC	24	hiPSC-hyper	0.545684	0.873568	354
RL3068	Primed-hiPSC	24	hiPSC-hypo	0.672883	0.930759	354
RL3068	Primed-hiPSC	24	NS	0.688045	0.995885	354
RL3068	Primed-hiPSC	25	hiPSC-hyper	0.494625	0.791831	355
RL3068	Primed-hiPSC	25	hiPSC-hypo	0.668839	0.925165	355
RL3068	Primed-hiPSC	25	NS	0.62429	0.903606	355
RL3068	Primed-hiPSC	26	hiPSC-hyper	0.49172	0.787179	356
RL3068	Primed-hiPSC	26	hiPSC-hypo	0.668309	0.924433	356
RL3068	Primed-hiPSC	26	NS	0.620034	0.897445	356
RL3068	Primed-hiPSC	27	hiPSC-hyper	0.515935	0.825945	357
RL3068	Primed-hiPSC	27	hiPSC-hypo	0.577938	0.799428	357
RL3068	Primed-hiPSC	27	NS	0.553409	0.801012	357
RL3068	Primed-hiPSC	28	hiPSC-hyper	0.472292	0.756078	358
RL3068	Primed-hiPSC	28	hiPSC-hypo	0.630134	0.871626	358
RL3068	Primed-hiPSC	28	NS	0.532436	0.770656	358
RL3068	Primed-hiPSC	29	hiPSC-hyper	0.482704	0.772747	359
RL3068	Primed-hiPSC	29	hiPSC-hypo	0.687161	0.95051	359
RL3068	Primed-hiPSC	29	NS	0.586291	0.848605	359
RL3068	Primed-hiPSC	30	hiPSC-hyper	0.538319	0.861779	360
RL3068	Primed-hiPSC	30	hiPSC-hypo	0.653851	0.904433	360
RL3068	Primed-hiPSC	30	NS	0.675447	0.977651	360
RL3069	Primed-hiPSC	1	hiPSC-hyper	0.605569	0.969138	361
RL3069	Primed-hiPSC	1	hiPSC-hypo	0.659465	0.935064	361
RL3069	Primed-hiPSC	1	NS	0.495291	0.718435	361
RL3069	Primed-hiPSC	2	hiPSC-hyper	0.559532	0.895461	362
RL3069	Primed-hiPSC	2	hiPSC-hypo	0.658804	0.934128	362
RL3069	Primed-hiPSC	2	NS	0.526113	0.763143	362
RL3069	Primed-hiPSC	3	hiPSC-hyper	0.559119	0.894801	363
RL3069	Primed-hiPSC	3	hiPSC-hypo	0.644506	0.913854	363
RL3069	Primed-hiPSC	3	NS	0.617637	0.895903	363
RL3069	Primed-hiPSC	4	hiPSC-hyper	0.587218	0.939769	364
RL3069	Primed-hiPSC	4	hiPSC-hypo	0.629953	0.893219	364
RL3069	Primed-hiPSC	4	NS	0.556603	0.80737	364
RL3069	Primed-hiPSC	5	hiPSC-hyper	0.547244	0.875797	365
RL3069	Primed-hiPSC	5	hiPSC-hypo	0.661451	0.937881	365
RL3069	Primed-hiPSC	5	NS	0.621177	0.901037	365
RL3069	Primed-hiPSC	6	hiPSC-hyper	0.549699	0.879725	366
RL3069	Primed-hiPSC	6	hiPSC-hypo	0.690339	0.978842	366
RL3069	Primed-hiPSC	6	NS	0.562132	0.81539	366
RL3069	Primed-hiPSC	7	hiPSC-hyper	0.624853	1	367
RL3069	Primed-hiPSC	7	hiPSC-hypo	0.672735	0.95388	367
RL3069	Primed-hiPSC	7	NS	0.466884	0.67723	367
RL3069	Primed-hiPSC	8	hiPSC-hyper	0.571419	0.914486	368
RL3069	Primed-hiPSC	8	hiPSC-hypo	0.672414	0.953425	368
RL3069	Primed-hiPSC	8	NS	0.466991	0.677385	368
RL3069	Primed-hiPSC	9	hiPSC-hyper	0.494928	0.792071	369
RL3069	Primed-hiPSC	9	hiPSC-hypo	0.705262	1	369
RL3069	Primed-hiPSC	9	NS	0.478533	0.694127	369
RL3069	Primed-hiPSC	10	hiPSC-hyper	0.45306	0.725066	370
RL3069	Primed-hiPSC	10	hiPSC-hypo	0.678713	0.962357	370
RL3069	Primed-hiPSC	10	NS	0.442777	0.642263	370
RL3069	Primed-hiPSC	11	hiPSC-hyper	0.388333	0.621479	371
RL3069	Primed-hiPSC	11	hiPSC-hypo	0.415301	0.58886	371
RL3069	Primed-hiPSC	11	NS	0.39356	0.570871	371
RL3069	Primed-hiPSC	12	hiPSC-hyper	0.377734	0.604517	372
RL3069	Primed-hiPSC	12	hiPSC-hypo	0.368178	0.522045	372
RL3069	Primed-hiPSC	12	NS	0.478916	0.694682	372
RL3069	Primed-hiPSC	13	hiPSC-hyper	0.371336	0.594278	373
RL3069	Primed-hiPSC	13	hiPSC-hypo	0.352342	0.49959	373
RL3069	Primed-hiPSC	13	NS	0.450087	0.652866	373
RL3069	Primed-hiPSC	14	hiPSC-hyper	0.394423	0.631225	374
RL3069	Primed-hiPSC	14	hiPSC-hypo	0.376257	0.5335	374
RL3069	Primed-hiPSC	14	NS	0.456528	0.662208	374
RL3069	Primed-hiPSC	15	hiPSC-hyper	0.39918	0.638838	375
RL3069	Primed-hiPSC	15	hiPSC-hypo	0.409717	0.580943	375
RL3069	Primed-hiPSC	15	NS	0.446917	0.648267	375
RL3069	Primed-hiPSC	16	hiPSC-hyper	0.408126	0.653155	376
RL3069	Primed-hiPSC	16	hiPSC-hypo	0.378869	0.537203	376
RL3069	Primed-hiPSC	16	NS	0.493662	0.716073	376
RL3069	Primed-hiPSC	17	hiPSC-hyper	0.418662	0.670017	377
RL3069	Primed-hiPSC	17	hiPSC-hypo	0.3963	0.561919	377
RL3069	Primed-hiPSC	17	NS	0.553443	0.802787	377
RL3069	Primed-hiPSC	18	hiPSC-hyper	0.399041	0.638616	378
RL3069	Primed-hiPSC	18	hiPSC-hypo	0.401308	0.569019	378
RL3069	Primed-hiPSC	18	NS	0.567896	0.823751	378
RL3069	Primed-hiPSC	19	hiPSC-hyper	0.459906	0.736022	379
RL3069	Primed-hiPSC	19	hiPSC-hypo	0.386337	0.547793	379
RL3069	Primed-hiPSC	19	NS	0.576887	0.836793	379
RL3069	Primed-hiPSC	20	hiPSC-hyper	0.408523	0.653791	380
RL3069	Primed-hiPSC	20	hiPSC-hypo	0.456132	0.646755	380
RL3069	Primed-hiPSC	20	NS	0.56237	0.815736	380
RL3069	Primed-hiPSC	21	hiPSC-hyper	0.527391	0.844025	381
RL3069	Primed-hiPSC	21	hiPSC-hypo	0.624228	0.885101	381
RL3069	Primed-hiPSC	21	NS	0.679713	0.985946	381
RL3069	Primed-hiPSC	22	hiPSC-hyper	0.471007	0.753789	382
RL3069	Primed-hiPSC	22	hiPSC-hypo	0.630537	0.894048	382
RL3069	Primed-hiPSC	22	NS	0.667505	0.968238	382
RL3069	Primed-hiPSC	23	hiPSC-hyper	0.511749	0.818991	383
RL3069	Primed-hiPSC	23	hiPSC-hypo	0.666177	0.944581	383
RL3069	Primed-hiPSC	23	NS	0.590798	0.856971	383
RL3069	Primed-hiPSC	24	hiPSC-hyper	0.569567	0.911522	384
RL3069	Primed-hiPSC	24	hiPSC-hypo	0.633677	0.898499	384
RL3069	Primed-hiPSC	24	NS	0.676423	0.981174	384
RL3069	Primed-hiPSC	25	hiPSC-hyper	0.525357	0.840768	385
RL3069	Primed-hiPSC	25	hiPSC-hypo	0.632933	0.897445	385
RL3069	Primed-hiPSC	25	NS	0.651079	0.944412	385
RL3069	Primed-hiPSC	26	hiPSC-hyper	0.501	0.801788	386
RL3069	Primed-hiPSC	26	hiPSC-hypo	0.634923	0.900267	386
RL3069	Primed-hiPSC	26	NS	0.649536	0.942172	386
RL3069	Primed-hiPSC	27	hiPSC-hyper	0.526744	0.842989	387
RL3069	Primed-hiPSC	27	hiPSC-hypo	0.555294	0.787359	387
RL3069	Primed-hiPSC	27	NS	0.578128	0.838593	387
RL3069	Primed-hiPSC	28	hiPSC-hyper	0.472268	0.755806	388
RL3069	Primed-hiPSC	28	hiPSC-hypo	0.590369	0.837092	388
RL3069	Primed-hiPSC	28	NS	0.535028	0.776075	388
RL3069	Primed-hiPSC	29	hiPSC-hyper	0.50083	0.801517	389
RL3069	Primed-hiPSC	29	hiPSC-hypo	0.652402	0.925049	389
RL3069	Primed-hiPSC	29	NS	0.609826	0.884572	389
RL3069	Primed-hiPSC	30	hiPSC-hyper	0.552972	0.884963	390
RL3069	Primed-hiPSC	30	hiPSC-hypo	0.62538	0.886735	390
RL3069	Primed-hiPSC	30	NS	0.689402	1	390
RL3070	Primed-hiPSC	1	hiPSC-hyper	0.635321	0.98399	391
RL3070	Primed-hiPSC	1	hiPSC-hypo	0.69187	0.951657	391
RL3070	Primed-hiPSC	1	NS	0.51506	0.685321	391
RL3070	Primed-hiPSC	2	hiPSC-hyper	0.579369	0.897331	392
RL3070	Primed-hiPSC	2	hiPSC-hypo	0.695224	0.95627	392
RL3070	Primed-hiPSC	2	NS	0.547483	0.728462	392
RL3070	Primed-hiPSC	3	hiPSC-hyper	0.560027	0.867374	393
RL3070	Primed-hiPSC	3	hiPSC-hypo	0.643381	0.88496	393
RL3070	Primed-hiPSC	3	NS	0.634085	0.843691	393
RL3070	Primed-hiPSC	4	hiPSC-hyper	0.570591	0.883735	394
RL3070	Primed-hiPSC	4	hiPSC-hypo	0.667762	0.918497	394
RL3070	Primed-hiPSC	4	NS	0.56276	0.748789	394
RL3070	Primed-hiPSC	5	hiPSC-hyper	0.566145	0.876849	395
RL3070	Primed-hiPSC	5	hiPSC-hypo	0.694642	0.955469	395
RL3070	Primed-hiPSC	5	NS	0.622145	0.827805	395
RL3070	Primed-hiPSC	6	hiPSC-hyper	0.574368	0.889585	396
RL3070	Primed-hiPSC	6	hiPSC-hypo	0.727016	1	396
RL3070	Primed-hiPSC	6	NS	0.513119	0.682738	396
RL3070	Primed-hiPSC	7	hiPSC-hyper	0.645658	1	397
RL3070	Primed-hiPSC	7	hiPSC-hypo	0.692343	0.952307	397
RL3070	Primed-hiPSC	7	NS	0.504335	0.671051	397
RL3070	Primed-hiPSC	8	hiPSC-hyper	0.600015	0.929307	398
RL3070	Primed-hiPSC	8	hiPSC-hypo	0.703021	0.966995	398
RL3070	Primed-hiPSC	8	NS	0.503257	0.669616	398
RL3070	Primed-hiPSC	9	hiPSC-hyper	0.527732	0.817356	399
RL3070	Primed-hiPSC	9	hiPSC-hypo	0.725162	0.997449	399
RL3070	Primed-hiPSC	9	NS	0.505384	0.672447	399
RL3070	Primed-hiPSC	10	hiPSC-hyper	0.497846	0.771068	400
RL3070	Primed-hiPSC	10	hiPSC-hypo	0.709623	0.976075	400
RL3070	Primed-hiPSC	10	NS	0.477206	0.634954	400
RL3070	Primed-hiPSC	11	hiPSC-hyper	0.421597	0.652972	401
RL3070	Primed-hiPSC	11	hiPSC-hypo	0.478986	0.658839	401
RL3070	Primed-hiPSC	11	NS	0.459341	0.611184	401
RL3070	Primed-hiPSC	12	hiPSC-hyper	0.399402	0.618597	402
RL3070	Primed-hiPSC	12	hiPSC-hypo	0.448213	0.61651	402
RL3070	Primed-hiPSC	12	NS	0.54514	0.725345	402
RL3070	Primed-hiPSC	13	hiPSC-hyper	0.384191	0.595038	403
RL3070	Primed-hiPSC	13	hiPSC-hypo	0.433703	0.596552	403
RL3070	Primed-hiPSC	13	NS	0.539909	0.718384	403
RL3070	Primed-hiPSC	14	hiPSC-hyper	0.418238	0.647769	404
RL3070	Primed-hiPSC	14	hiPSC-hypo	0.46367	0.637771	404
RL3070	Primed-hiPSC	14	NS	0.565331	0.752211	404
RL3070	Primed-hiPSC	15	hiPSC-hyper	0.430688	0.667053	405
RL3070	Primed-hiPSC	15	hiPSC-hypo	0.491382	0.675889	405
RL3070	Primed-hiPSC	15	NS	0.545117	0.725314	405
RL3070	Primed-hiPSC	16	hiPSC-hyper	0.438891	0.679757	406
RL3070	Primed-hiPSC	16	hiPSC-hypo	0.456445	0.627833	406
RL3070	Primed-hiPSC	16	NS	0.587194	0.7813	406
RL3070	Primed-hiPSC	17	hiPSC-hyper	0.442548	0.685422	407
RL3070	Primed-hiPSC	17	hiPSC-hypo	0.477168	0.656338	407
RL3070	Primed-hiPSC	17	NS	0.632357	0.841392	407
RL3070	Primed-hiPSC	18	hiPSC-hyper	0.440865	0.682814	408
RL3070	Primed-hiPSC	18	hiPSC-hypo	0.477638	0.656984	408
RL3070	Primed-hiPSC	18	NS	0.627524	0.834961	408
RL3070	Primed-hiPSC	19	hiPSC-hyper	0.493588	0.764473	409
RL3070	Primed-hiPSC	19	hiPSC-hypo	0.459164	0.631573	409
RL3070	Primed-hiPSC	19	NS	0.631046	0.839648	409
RL3070	Primed-hiPSC	20	hiPSC-hyper	0.460401	0.713073	410
RL3070	Primed-hiPSC	20	hiPSC-hypo	0.510235	0.701821	410
RL3070	Primed-hiPSC	20	NS	0.598925	0.796908	410
RL3070	Primed-hiPSC	21	hiPSC-hyper	0.548038	0.848805	411
RL3070	Primed-hiPSC	21	hiPSC-hypo	0.66528	0.915083	411
RL3070	Primed-hiPSC	21	NS	0.690055	0.918163	411
RL3070	Primed-hiPSC	22	hiPSC-hyper	0.488194	0.756118	412
RL3070	Primed-hiPSC	22	hiPSC-hypo	0.663157	0.912162	412
RL3070	Primed-hiPSC	22	NS	0.75156	1	412
RL3070	Primed-hiPSC	23	hiPSC-hyper	0.523352	0.810571	413
RL3070	Primed-hiPSC	23	hiPSC-hypo	0.708166	0.974072	413
RL3070	Primed-hiPSC	23	NS	0.729942	0.971236	413
RL3070	Primed-hiPSC	24	hiPSC-hyper	0.569962	0.882762	414
RL3070	Primed-hiPSC	24	hiPSC-hypo	0.673593	0.926518	414
RL3070	Primed-hiPSC	24	NS	0.701764	0.933743	414
RL3070	Primed-hiPSC	25	hiPSC-hyper	0.524824	0.812851	415
RL3070	Primed-hiPSC	25	hiPSC-hypo	0.659008	0.906455	415
RL3070	Primed-hiPSC	25	NS	0.671004	0.892815	415
RL3070	Primed-hiPSC	26	hiPSC-hyper	0.546368	0.846218	416
RL3070	Primed-hiPSC	26	hiPSC-hypo	0.670694	0.92253	416
RL3070	Primed-hiPSC	26	NS	0.689536	0.917473	416
RL3070	Primed-hiPSC	27	hiPSC-hyper	0.52468	0.812628	417
RL3070	Primed-hiPSC	27	hiPSC-hypo	0.592644	0.815173	417
RL3070	Primed-hiPSC	27	NS	0.620663	0.825832	417
RL3070	Primed-hiPSC	28	hiPSC-hyper	0.4881	0.755973	418
RL3070	Primed-hiPSC	28	hiPSC-hypo	0.633954	0.871994	418
RL3070	Primed-hiPSC	28	NS	0.587613	0.781858	418
RL3070	Primed-hiPSC	29	hiPSC-hyper	0.52194	0.808384	419
RL3070	Primed-hiPSC	29	hiPSC-hypo	0.688984	0.947687	419
RL3070	Primed-hiPSC	29	NS	0.635412	0.845458	419
RL3070	Primed-hiPSC	30	hiPSC-hyper	0.587404	0.909775	420
RL3070	Primed-hiPSC	30	hiPSC-hypo	0.661908	0.910444	420
RL3070	Primed-hiPSC	30	NS	0.709516	0.944057	420
RL3071	Primed-hiPSC	1	hiPSC-hyper	0.608747	0.983156	421
RL3071	Primed-hiPSC	1	hiPSC-hypo	0.662079	0.927954	421
RL3071	Primed-hiPSC	1	NS	0.478631	0.65923	421
RL3071	Primed-hiPSC	2	hiPSC-hyper	0.556335	0.898509	422
RL3071	Primed-hiPSC	2	hiPSC-hypo	0.668641	0.937151	422
RL3071	Primed-hiPSC	2	NS	0.529866	0.729798	422
RL3071	Primed-hiPSC	3	hiPSC-hyper	0.543156	0.877225	423
RL3071	Primed-hiPSC	3	hiPSC-hypo	0.654603	0.917476	423
RL3071	Primed-hiPSC	3	NS	0.626959	0.863526	423
RL3071	Primed-hiPSC	4	hiPSC-hyper	0.575113	0.928837	424
RL3071	Primed-hiPSC	4	hiPSC-hypo	0.648804	0.909348	424
RL3071	Primed-hiPSC	4	NS	0.55357	0.762445	424
RL3071	Primed-hiPSC	5	hiPSC-hyper	0.56162	0.907045	425
RL3071	Primed-hiPSC	5	hiPSC-hypo	0.671668	0.941394	425
RL3071	Primed-hiPSC	5	NS	0.610391	0.840707	425
RL3071	Primed-hiPSC	6	hiPSC-hyper	0.54529	0.880671	426
RL3071	Primed-hiPSC	6	hiPSC-hypo	0.713483	1	426
RL3071	Primed-hiPSC	6	NS	0.509807	0.70217	426
RL3071	Primed-hiPSC	7	hiPSC-hyper	0.619176	1	427
RL3071	Primed-hiPSC	7	hiPSC-hypo	0.696067	0.975591	427
RL3071	Primed-hiPSC	7	NS	0.500355	0.689151	427
RL3071	Primed-hiPSC	8	hiPSC-hyper	0.578376	0.934106	428
RL3071	Primed-hiPSC	8	hiPSC-hypo	0.681191	0.95474	428
RL3071	Primed-hiPSC	8	NS	0.491665	0.677183	428
RL3071	Primed-hiPSC	9	hiPSC-hyper	0.498124	0.804496	429
RL3071	Primed-hiPSC	9	hiPSC-hypo	0.706469	0.990169	429
RL3071	Primed-hiPSC	9	NS	0.497881	0.685745	429
RL3071	Primed-hiPSC	10	hiPSC-hyper	0.472807	0.763607	430
RL3071	Primed-hiPSC	10	hiPSC-hypo	0.693325	0.971747	430
RL3071	Primed-hiPSC	10	NS	0.495698	0.682737	430
RL3071	Primed-hiPSC	11	hiPSC-hyper	0.420303	0.67881	431
RL3071	Primed-hiPSC	11	hiPSC-hypo	0.418584	0.586677	431
RL3071	Primed-hiPSC	11	NS	0.42166	0.580763	431
RL3071	Primed-hiPSC	12	hiPSC-hyper	0.37345	0.60314	432
RL3071	Primed-hiPSC	12	hiPSC-hypo	0.37603	0.527034	432
RL3071	Primed-hiPSC	12	NS	0.496984	0.684508	432
RL3071	Primed-hiPSC	13	hiPSC-hyper	0.362215	0.584996	433
RL3071	Primed-hiPSC	13	hiPSC-hypo	0.356765	0.500033	433
RL3071	Primed-hiPSC	13	NS	0.46833	0.645042	433
RL3071	Primed-hiPSC	14	hiPSC-hyper	0.412244	0.665795	434
RL3071	Primed-hiPSC	14	hiPSC-hypo	0.379478	0.531867	434
RL3071	Primed-hiPSC	14	NS	0.499419	0.687862	434
RL3071	Primed-hiPSC	15	hiPSC-hyper	0.408123	0.65914	435
RL3071	Primed-hiPSC	15	hiPSC-hypo	0.398435	0.558437	435
RL3071	Primed-hiPSC	15	NS	0.460664	0.634484	435
RL3071	Primed-hiPSC	16	hiPSC-hyper	0.441111	0.712417	436
RL3071	Primed-hiPSC	16	hiPSC-hypo	0.374485	0.524869	436
RL3071	Primed-hiPSC	16	NS	0.5263	0.724886	436
RL3071	Primed-hiPSC	17	hiPSC-hyper	0.431218	0.696439	437
RL3071	Primed-hiPSC	17	hiPSC-hypo	0.386443	0.541629	437
RL3071	Primed-hiPSC	17	NS	0.565647	0.77908	437
RL3071	Primed-hiPSC	18	hiPSC-hyper	0.421901	0.681391	438
RL3071	Primed-hiPSC	18	hiPSC-hypo	0.410197	0.574922	438
RL3071	Primed-hiPSC	18	NS	0.584535	0.805095	438
RL3071	Primed-hiPSC	19	hiPSC-hyper	0.473803	0.765216	439
RL3071	Primed-hiPSC	19	hiPSC-hypo	0.396595	0.555857	439
RL3071	Primed-hiPSC	19	NS	0.588534	0.810603	439
RL3071	Primed-hiPSC	20	hiPSC-hyper	0.429717	0.694015	440
RL3071	Primed-hiPSC	20	hiPSC-hypo	0.470694	0.659713	440
RL3071	Primed-hiPSC	20	NS	0.552398	0.760831	440
RL3071	Primed-hiPSC	21	hiPSC-hyper	0.541949	0.875276	441
RL3071	Primed-hiPSC	21	hiPSC-hypo	0.650404	0.91159	441
RL3071	Primed-hiPSC	21	NS	0.664965	0.915874	441
RL3071	Primed-hiPSC	22	hiPSC-hyper	0.472843	0.763665	442
RL3071	Primed-hiPSC	22	hiPSC-hypo	0.648852	0.909415	442
RL3071	Primed-hiPSC	22	NS	0.726045	1	442
RL3071	Primed-hiPSC	23	hiPSC-hyper	0.511769	0.826533	443
RL3071	Primed-hiPSC	23	hiPSC-hypo	0.684992	0.960069	443
RL3071	Primed-hiPSC	23	NS	0.681022	0.937989	443
RL3071	Primed-hiPSC	24	hiPSC-hyper	0.546931	0.883321	444
RL3071	Primed-hiPSC	24	hiPSC-hypo	0.664659	0.931569	444
RL3071	Primed-hiPSC	24	NS	0.698682	0.962313	444
RL3071	Primed-hiPSC	25	hiPSC-hyper	0.517676	0.836072	445
RL3071	Primed-hiPSC	25	hiPSC-hypo	0.638342	0.894685	445
RL3071	Primed-hiPSC	25	NS	0.657992	0.906269	445
RL3071	Primed-hiPSC	26	hiPSC-hyper	0.507235	0.819209	446
RL3071	Primed-hiPSC	26	hiPSC-hypo	0.657628	0.921716	446
RL3071	Primed-hiPSC	26	NS	0.624681	0.860389	446
RL3071	Primed-hiPSC	27	hiPSC-hyper	0.524741	0.847483	447
RL3071	Primed-hiPSC	27	hiPSC-hypo	0.579025	0.811547	447
RL3071	Primed-hiPSC	27	NS	0.561416	0.773253	447
RL3071	Primed-hiPSC	28	hiPSC-hyper	0.489198	0.790079	448
RL3071	Primed-hiPSC	28	hiPSC-hypo	0.618364	0.866685	448
RL3071	Primed-hiPSC	28	NS	0.556653	0.766693	448
RL3071	Primed-hiPSC	29	hiPSC-hyper	0.502503	0.811568	449
RL3071	Primed-hiPSC	29	hiPSC-hypo	0.683414	0.957857	449
RL3071	Primed-hiPSC	29	NS	0.610742	0.841191	449
RL3071	Primed-hiPSC	30	hiPSC-hyper	0.554061	0.894837	450
RL3071	Primed-hiPSC	30	hiPSC-hypo	0.634569	0.889396	450
RL3071	Primed-hiPSC	30	NS	0.695619	0.958094	450
RL3072	Primed-hiPSC	1	hiPSC-hyper	0.604649	0.983413	451
RL3072	Primed-hiPSC	1	hiPSC-hypo	0.67159	0.94826	451
RL3072	Primed-hiPSC	1	NS	0.500655	0.717012	451
RL3072	Primed-hiPSC	2	hiPSC-hyper	0.563042	0.915743	452
RL3072	Primed-hiPSC	2	hiPSC-hypo	0.678296	0.957729	452
RL3072	Primed-hiPSC	2	NS	0.536965	0.769013	452
RL3072	Primed-hiPSC	3	hiPSC-hyper	0.528062	0.858849	453
RL3072	Primed-hiPSC	3	hiPSC-hypo	0.65311	0.922167	453
RL3072	Primed-hiPSC	3	NS	0.619041	0.886558	453
RL3072	Primed-hiPSC	4	hiPSC-hyper	0.5603	0.911283	454
RL3072	Primed-hiPSC	4	hiPSC-hypo	0.653965	0.923374	454
RL3072	Primed-hiPSC	4	NS	0.532333	0.76238	454
RL3072	Primed-hiPSC	5	hiPSC-hyper	0.53956	0.877551	455
RL3072	Primed-hiPSC	5	hiPSC-hypo	0.675006	0.953083	455
RL3072	Primed-hiPSC	5	NS	0.596909	0.854862	455
RL3072	Primed-hiPSC	6	hiPSC-hyper	0.524866	0.853652	456
RL3072	Primed-hiPSC	6	hiPSC-hypo	0.708234	1	456
RL3072	Primed-hiPSC	6	NS	0.508573	0.728351	456
RL3072	Primed-hiPSC	7	hiPSC-hyper	0.614848	1	457
RL3072	Primed-hiPSC	7	hiPSC-hypo	0.68864	0.972335	457
RL3072	Primed-hiPSC	7	NS	0.465226	0.666272	457
RL3072	Primed-hiPSC	8	hiPSC-hyper	0.564654	0.918364	458
RL3072	Primed-hiPSC	8	hiPSC-hypo	0.668217	0.943497	458
RL3072	Primed-hiPSC	8	NS	0.484913	0.694467	458
RL3072	Primed-hiPSC	9	hiPSC-hyper	0.468823	0.762504	459
RL3072	Primed-hiPSC	9	hiPSC-hypo	0.706715	0.997856	459
RL3072	Primed-hiPSC	9	NS	0.475159	0.680498	459
RL3072	Primed-hiPSC	10	hiPSC-hyper	0.444878	0.723558	460
RL3072	Primed-hiPSC	10	hiPSC-hypo	0.693181	0.978746	460
RL3072	Primed-hiPSC	10	NS	0.436414	0.625008	460
RL3072	Primed-hiPSC	11	hiPSC-hyper	0.360386	0.586139	461
RL3072	Primed-hiPSC	11	hiPSC-hypo	0.437096	0.617164	461
RL3072	Primed-hiPSC	11	NS	0.4054	0.580593	461
RL3072	Primed-hiPSC	12	hiPSC-hyper	0.336207	0.546814	462
RL3072	Primed-hiPSC	12	hiPSC-hypo	0.395626	0.55861	462
RL3072	Primed-hiPSC	12	NS	0.49325	0.706407	462
RL3072	Primed-hiPSC	13	hiPSC-hyper	0.35196	0.572435	463
RL3072	Primed-hiPSC	13	hiPSC-hypo	0.365818	0.516521	463
RL3072	Primed-hiPSC	13	NS	0.476429	0.682316	463
RL3072	Primed-hiPSC	14	hiPSC-hyper	0.377229	0.613532	464
RL3072	Primed-hiPSC	14	hiPSC-hypo	0.382697	0.540354	464
RL3072	Primed-hiPSC	14	NS	0.502328	0.719407	464
RL3072	Primed-hiPSC	15	hiPSC-hyper	0.399147	0.649181	465
RL3072	Primed-hiPSC	15	hiPSC-hypo	0.412882	0.582974	465
RL3072	Primed-hiPSC	15	NS	0.475281	0.680672	465
RL3072	Primed-hiPSC	16	hiPSC-hyper	0.387923	0.630925	466
RL3072	Primed-hiPSC	16	hiPSC-hypo	0.381674	0.53891	466
RL3072	Primed-hiPSC	16	NS	0.538571	0.771314	466
RL3072	Primed-hiPSC	17	hiPSC-hyper	0.400348	0.651134	467
RL3072	Primed-hiPSC	17	hiPSC-hypo	0.386911	0.546304	467
RL3072	Primed-hiPSC	17	NS	0.574792	0.823186	467
RL3072	Primed-hiPSC	18	hiPSC-hyper	0.415402	0.675617	468
RL3072	Primed-hiPSC	18	hiPSC-hypo	0.399216	0.563679	468
RL3072	Primed-hiPSC	18	NS	0.588148	0.842314	468
RL3072	Primed-hiPSC	19	hiPSC-hyper	0.440741	0.71683	469
RL3072	Primed-hiPSC	19	hiPSC-hypo	0.398257	0.562324	469
RL3072	Primed-hiPSC	19	NS	0.60391	0.864888	469
RL3072	Primed-hiPSC	20	hiPSC-hyper	0.397473	0.646458	470
RL3072	Primed-hiPSC	20	hiPSC-hypo	0.457226	0.645587	470
RL3072	Primed-hiPSC	20	NS	0.554178	0.793664	470
RL3072	Primed-hiPSC	21	hiPSC-hyper	0.534182	0.868804	471
RL3072	Primed-hiPSC	21	hiPSC-hypo	0.634603	0.896036	471
RL3072	Primed-hiPSC	21	NS	0.625098	0.895232	471
RL3072	Primed-hiPSC	22	hiPSC-hyper	0.457454	0.744012	472
RL3072	Primed-hiPSC	22	hiPSC-hypo	0.641345	0.905555	472
RL3072	Primed-hiPSC	22	NS	0.679087	0.972553	472
RL3072	Primed-hiPSC	23	hiPSC-hyper	0.49549	0.805874	473
RL3072	Primed-hiPSC	23	hiPSC-hypo	0.684967	0.967148	473
RL3072	Primed-hiPSC	23	NS	0.588434	0.842724	473
RL3072	Primed-hiPSC	24	hiPSC-hyper	0.550182	0.894826	474
RL3072	Primed-hiPSC	24	hiPSC-hypo	0.661451	0.933944	474
RL3072	Primed-hiPSC	24	NS	0.698252	1	474
RL3072	Primed-hiPSC	25	hiPSC-hyper	0.518964	0.844053	475
RL3072	Primed-hiPSC	25	hiPSC-hypo	0.661023	0.93334	475
RL3072	Primed-hiPSC	25	NS	0.638013	0.913728	475
RL3072	Primed-hiPSC	26	hiPSC-hyper	0.51504	0.837671	476
RL3072	Primed-hiPSC	26	hiPSC-hypo	0.650163	0.918006	476
RL3072	Primed-hiPSC	26	NS	0.638571	0.914527	476
RL3072	Primed-hiPSC	27	hiPSC-hyper	0.516491	0.84003	477
RL3072	Primed-hiPSC	27	hiPSC-hypo	0.575603	0.81273	477
RL3072	Primed-hiPSC	27	NS	0.555565	0.795651	477
RL3072	Primed-hiPSC	28	hiPSC-hyper	0.482454	0.784673	478
RL3072	Primed-hiPSC	28	hiPSC-hypo	0.611503	0.86342	478
RL3072	Primed-hiPSC	28	NS	0.525251	0.752237	478
RL3072	Primed-hiPSC	29	hiPSC-hyper	0.513177	0.834641	479
RL3072	Primed-hiPSC	29	hiPSC-hypo	0.673355	0.950752	479
RL3072	Primed-hiPSC	29	NS	0.624306	0.894098	479
RL3072	Primed-hiPSC	30	hiPSC-hyper	0.557575	0.906851	480
RL3072	Primed-hiPSC	30	hiPSC-hypo	0.636418	0.898599	480
RL3072	Primed-hiPSC	30	NS	0.677797	0.970705	480
SRS004213	hESC	1	hiPSC-hyper	0.528859	0.946549	481
SRS004213	hESC	1	hiPSC-hypo	0.666886	0.921672	481
SRS004213	hESC	1	NS	0.514991	0.76509	481
SRS004213	hESC	2	hiPSC-hyper	0.470724	0.842499	482
SRS004213	hESC	2	hiPSC-hypo	0.662595	0.915742	482
SRS004213	hESC	2	NS	0.522774	0.776653	482
SRS004213	hESC	3	hiPSC-hyper	0.462772	0.828266	483
SRS004213	hESC	3	hiPSC-hypo	0.660478	0.912816	483
SRS004213	hESC	3	NS	0.565297	0.839826	483
SRS004213	hESC	4	hiPSC-hyper	0.483552	0.86546	484
SRS004213	hESC	4	hiPSC-hypo	0.642313	0.887712	484
SRS004213	hESC	4	NS	0.453196	0.673285	484
SRS004213	hESC	5	hiPSC-hyper	0.458118	0.819938	485
SRS004213	hESC	5	hiPSC-hypo	0.662482	0.915587	485
SRS004213	hESC	5	NS	0.519774	0.772195	485
SRS004213	hESC	6	hiPSC-hyper	0.477632	0.854864	486
SRS004213	hESC	6	hiPSC-hypo	0.723299	0.999639	486
SRS004213	hESC	6	NS	0.419099	0.622629	486
SRS004213	hESC	7	hiPSC-hyper	0.558723	1	487
SRS004213	hESC	7	hiPSC-hypo	0.688084	0.950969	487
SRS004213	hESC	7	NS	0.407189	0.604935	487
SRS004213	hESC	8	hiPSC-hyper	0.493532	0.883321	488
SRS004213	hESC	8	hiPSC-hypo	0.673451	0.930745	488
SRS004213	hESC	8	NS	0.455254	0.676343	488
SRS004213	hESC	9	hiPSC-hyper	0.43688	0.781925	489
SRS004213	hESC	9	hiPSC-hypo	0.723561	1	489
SRS004213	hESC	9	NS	0.455686	0.676984	489
SRS004213	hESC	10	hiPSC-hyper	0.371068	0.664135	490
SRS004213	hESC	10	hiPSC-hypo	0.710849	0.982432	490
SRS004213	hESC	10	NS	0.425103	0.631549	490
SRS004213	hESC	11	hiPSC-hyper	0.206776	0.370087	491
SRS004213	hESC	11	hiPSC-hypo	0.502219	0.694094	491
SRS004213	hESC	11	NS	0.395277	0.587238	491
SRS004213	hESC	12	hiPSC-hyper	0.168813	0.30214	492
SRS004213	hESC	12	hiPSC-hypo	0.50258	0.694593	492
SRS004213	hESC	12	NS	0.501044	0.744369	492
SRS004213	hESC	13	hiPSC-hyper	0.164159	0.293812	493
SRS004213	hESC	13	hiPSC-hypo	0.529786	0.732192	493
SRS004213	hESC	13	NS	0.514066	0.763716	493
SRS004213	hESC	14	hiPSC-hyper	0.160889	0.287958	494
SRS004213	hESC	14	hiPSC-hypo	0.582728	0.805361	494
SRS004213	hESC	14	NS	0.529443	0.78656	494
SRS004213	hESC	15	hiPSC-hyper	0.166077	0.297243	495
SRS004213	hESC	15	hiPSC-hypo	0.620067	0.856967	495
SRS004213	hESC	15	NS	0.489282	0.726895	495
SRS004213	hESC	16	hiPSC-hyper	0.188823	0.337954	496
SRS004213	hESC	16	hiPSC-hypo	0.625763	0.864839	496
SRS004213	hESC	16	NS	0.553185	0.821833	496
SRS004213	hESC	17	hiPSC-hyper	0.17004	0.304337	497
SRS004213	hESC	17	hiPSC-hypo	0.598553	0.827232	497
SRS004213	hESC	17	NS	0.56822	0.844169	497
SRS004213	hESC	18	hiPSC-hyper	0.129238	0.231309	498
SRS004213	hESC	18	hiPSC-hypo	0.593908	0.820814	498
SRS004213	hESC	18	NS	0.564655	0.838872	498
SRS004213	hESC	19	hiPSC-hyper	0.168328	0.301273	499
SRS004213	hESC	19	hiPSC-hypo	0.510366	0.705354	499
SRS004213	hESC	19	NS	0.571372	0.848852	499
SRS004213	hESC	20	hiPSC-hyper	0.194267	0.347697	500
SRS004213	hESC	20	hiPSC-hypo	0.521563	0.720828	500
SRS004213	hESC	20	NS	0.517187	0.768352	500
SRS004213	hESC	21	hiPSC-hyper	0.449583	0.804662	501
SRS004213	hESC	21	hiPSC-hypo	0.659538	0.911518	501
SRS004213	hESC	21	NS	0.619562	0.920445	501
SRS004213	hESC	22	hiPSC-hyper	0.359601	0.643613	502
SRS004213	hESC	22	hiPSC-hypo	0.650875	0.899544	502
SRS004213	hESC	22	NS	0.67074	0.996477	502
SRS004213	hESC	23	hiPSC-hyper	0.415249	0.74321	503
SRS004213	hESC	23	hiPSC-hypo	0.701298	0.969231	503
SRS004213	hESC	23	NS	0.551575	0.81944	503
SRS004213	hESC	24	hiPSC-hyper	0.4728	0.846216	504
SRS004213	hESC	24	hiPSC-hypo	0.663246	0.916642	504
SRS004213	hESC	24	NS	0.648838	0.963938	504
SRS004213	hESC	25	hiPSC-hyper	0.470535	0.842161	505
SRS004213	hESC	25	hiPSC-hypo	0.644928	0.891325	505
SRS004213	hESC	25	NS	0.641149	0.952514	505
SRS004213	hESC	26	hiPSC-hyper	0.46221	0.827262	506
SRS004213	hESC	26	hiPSC-hypo	0.644571	0.890833	506
SRS004213	hESC	26	NS	0.623736	0.926645	506
SRS004213	hESC	27	hiPSC-hyper	0.487152	0.871902	507
SRS004213	hESC	27	hiPSC-hypo	0.548995	0.758741	507
SRS004213	hESC	27	NS	0.553987	0.823024	507
SRS004213	hESC	28	hiPSC-hyper	0.419313	0.750485	508
SRS004213	hESC	28	hiPSC-hypo	0.615332	0.850423	508
SRS004213	hESC	28	NS	0.539217	0.801081	508
SRS004213	hESC	29	hiPSC-hyper	0.462246	0.827325	509
SRS004213	hESC	29	hiPSC-hypo	0.675572	0.933677	509
SRS004213	hESC	29	NS	0.559159	0.830707	509
SRS004213	hESC	30	hiPSC-hyper	0.527768	0.944597	510
SRS004213	hESC	30	hiPSC-hypo	0.663139	0.916494	510
SRS004213	hESC	30	NS	0.673112	1	510
SRS114877	hESC	1	hiPSC-hyper	0.593572	1	511
SRS114877	hESC	1	hiPSC-hypo	0.652623	0.908531	511
SRS114877	hESC	1	NS	0.50197	0.695834	511
SRS114877	hESC	2	hiPSC-hyper	0.540091	0.909899	512
SRS114877	hESC	2	hiPSC-hypo	0.677654	0.943377	512
SRS114877	hESC	2	NS	0.56073	0.777286	512
SRS114877	hESC	3	hiPSC-hyper	0.498629	0.840048	513
SRS114877	hESC	3	hiPSC-hypo	0.676046	0.941138	513
SRS114877	hESC	3	NS	0.607299	0.841842	513
SRS114877	hESC	4	hiPSC-hyper	0.575189	0.969029	514
SRS114877	hESC	4	hiPSC-hypo	0.680156	0.946861	514
SRS114877	hESC	4	NS	0.505113	0.70019	514
SRS114877	hESC	5	hiPSC-hyper	0.534989	0.901303	515
SRS114877	hESC	5	hiPSC-hypo	0.684025	0.952247	515
SRS114877	hESC	5	NS	0.538253	0.746129	515
SRS114877	hESC	6	hiPSC-hyper	0.536551	0.903935	516
SRS114877	hESC	6	hiPSC-hypo	0.718328	1	516
SRS114877	hESC	6	NS	0.453616	0.628806	516
SRS114877	hESC	7	hiPSC-hyper	0.562339	0.947381	517
SRS114877	hESC	7	hiPSC-hypo	0.69625	0.969265	517
SRS114877	hESC	7	NS	0.438887	0.608387	517
SRS114877	hESC	8	hiPSC-hyper	0.512041	0.862643	518
SRS114877	hESC	8	hiPSC-hypo	0.671887	0.935349	518
SRS114877	hESC	8	NS	0.46329	0.642215	518
SRS114877	hESC	9	hiPSC-hyper	0.440742	0.742525	519
SRS114877	hESC	9	hiPSC-hypo	0.705142	0.981644	519
SRS114877	hESC	9	NS	0.492606	0.682853	519
SRS114877	hESC	10	hiPSC-hyper	0.385755	0.649886	520
SRS114877	hESC	10	hiPSC-hypo	0.701896	0.977125	520
SRS114877	hESC	10	NS	0.444652	0.616379	520
SRS114877	hESC	11	hiPSC-hyper	0.175183	0.295133	521
SRS114877	hESC	11	hiPSC-hypo	0.501538	0.698203	521
SRS114877	hESC	11	NS	0.355764	0.493162	521
SRS114877	hESC	12	hiPSC-hyper	0.150905	0.254232	522
SRS114877	hESC	12	hiPSC-hypo	0.53518	0.745036	522
SRS114877	hESC	12	NS	0.459491	0.636949	522
SRS114877	hESC	13	hiPSC-hyper	0.16217	0.27321	523
SRS114877	hESC	13	hiPSC-hypo	0.507081	0.705919	523
SRS114877	hESC	13	NS	0.463405	0.642375	523
SRS114877	hESC	14	hiPSC-hyper	0.142068	0.239344	524
SRS114877	hESC	14	hiPSC-hypo	0.576543	0.802618	524
SRS114877	hESC	14	NS	0.499976	0.69307	524
SRS114877	hESC	15	hiPSC-hyper	0.154402	0.260123	525
SRS114877	hESC	15	hiPSC-hypo	0.584434	0.813604	525
SRS114877	hESC	15	NS	0.419184	0.581075	525
SRS114877	hESC	16	hiPSC-hyper	0.20295	0.341913	526
SRS114877	hESC	16	hiPSC-hypo	0.594966	0.828265	526
SRS114877	hESC	16	NS	0.532654	0.738368	526
SRS114877	hESC	17	hiPSC-hyper	0.214515	0.361396	527
SRS114877	hESC	17	hiPSC-hypo	0.558693	0.777769	527
SRS114877	hESC	17	NS	0.519828	0.720588	527
SRS114877	hESC	18	hiPSC-hyper	0.187194	0.315368	528
SRS114877	hESC	18	hiPSC-hypo	0.551813	0.768192	528
SRS114877	hESC	18	NS	0.499498	0.692407	528
SRS114877	hESC	19	hiPSC-hyper	0.193317	0.325684	529
SRS114877	hESC	19	hiPSC-hypo	0.509758	0.709646	529
SRS114877	hESC	19	NS	0.470924	0.652797	529
SRS114877	hESC	20	hiPSC-hyper	0.217687	0.366741	530
SRS114877	hESC	20	hiPSC-hypo	0.546769	0.761169	530
SRS114877	hESC	20	NS	0.455483	0.631393	530
SRS114877	hESC	21	hiPSC-hyper	0.430612	0.725459	531
SRS114877	hESC	21	hiPSC-hypo	0.677002	0.94247	531
SRS114877	hESC	21	NS	0.709289	0.98322	531
SRS114877	hESC	22	hiPSC-hyper	0.42968	0.723888	532
SRS114877	hESC	22	hiPSC-hypo	0.677121	0.942635	532
SRS114877	hESC	22	NS	0.721394	1	532
SRS114877	hESC	23	hiPSC-hyper	0.446293	0.751876	533
SRS114877	hESC	23	hiPSC-hypo	0.696074	0.969021	533
SRS114877	hESC	23	NS	0.593258	0.822378	533
SRS114877	hESC	24	hiPSC-hyper	0.518812	0.87405	534
SRS114877	hESC	24	hiPSC-hypo	0.67482	0.939432	534
SRS114877	hESC	24	NS	0.702417	0.973694	534
SRS114877	hESC	25	hiPSC-hyper	0.571165	0.96225	535
SRS114877	hESC	25	hiPSC-hypo	0.653168	0.90929	535
SRS114877	hESC	25	NS	0.712707	0.987958	535
SRS114877	hESC	26	hiPSC-hyper	0.499266	0.841121	536
SRS114877	hESC	26	hiPSC-hypo	0.651785	0.907364	536
SRS114877	hESC	26	NS	0.705801	0.978385	536
SRS114877	hESC	27	hiPSC-hyper	0.571485	0.96279	537
SRS114877	hESC	27	hiPSC-hypo	0.593082	0.825643	537
SRS114877	hESC	27	NS	0.58317	0.808394	537
SRS114877	hESC	28	hiPSC-hyper	0.506421	0.853174	538
SRS114877	hESC	28	hiPSC-hypo	0.604672	0.841778	538
SRS114877	hESC	28	NS	0.555194	0.769613	538
SRS114877	hESC	29	hiPSC-hyper	0.51642	0.870021	539
SRS114877	hESC	29	hiPSC-hypo	0.703949	0.979983	539
SRS114877	hESC	29	NS	0.581224	0.805697	539
SRS114877	hESC	30	hiPSC-hyper	0.560538	0.944346	540
SRS114877	hESC	30	hiPSC-hypo	0.654222	0.910756	540
SRS114877	hESC	30	NS	0.639843	0.886954	540
SRS606777	hESC	1	hiPSC-hyper	0.582263	1	541
SRS606777	hESC	1	hiPSC-hypo	0.696039	0.940585	541
SRS606777	hESC	1	NS	0.514576	0.724325	541
SRS606777	hESC	2	hiPSC-hyper	0.530506	0.911111	542
SRS606777	hESC	2	hiPSC-hypo	0.67293	0.909357	542
SRS606777	hESC	2	NS	0.527545	0.742581	542
SRS606777	hESC	3	hiPSC-hyper	0.497698	0.854766	543
SRS606777	hESC	3	hiPSC-hypo	0.677112	0.915008	543
SRS606777	hESC	3	NS	0.572159	0.805381	543
SRS606777	hESC	4	hiPSC-hyper	0.513865	0.882531	544
SRS606777	hESC	4	hiPSC-hypo	0.656637	0.887339	544
SRS606777	hESC	4	NS	0.50075	0.704864	544
SRS606777	hESC	5	hiPSC-hyper	0.474523	0.814964	545
SRS606777	hESC	5	hiPSC-hypo	0.676012	0.913521	545
SRS606777	hESC	5	NS	0.533069	0.750357	545
SRS606777	hESC	6	hiPSC-hyper	0.496749	0.853135	546
SRS606777	hESC	6	hiPSC-hypo	0.724393	0.9789	546
SRS606777	hESC	6	NS	0.461773	0.649999	546
SRS606777	hESC	7	hiPSC-hyper	0.573496	0.984943	547
SRS606777	hESC	7	hiPSC-hypo	0.713946	0.964783	547
SRS606777	hESC	7	NS	0.462014	0.650338	547
SRS606777	hESC	8	hiPSC-hyper	0.509264	0.87463	548
SRS606777	hESC	8	hiPSC-hypo	0.701256	0.947634	548
SRS606777	hESC	8	NS	0.464165	0.653366	548
SRS606777	hESC	9	hiPSC-hyper	0.426582	0.732629	549
SRS606777	hESC	9	hiPSC-hypo	0.740007	1	549
SRS606777	hESC	9	NS	0.466597	0.656789	549
SRS606777	hESC	10	hiPSC-hyper	0.36163	0.621078	550
SRS606777	hESC	10	hiPSC-hypo	0.73077	0.987519	550
SRS606777	hESC	10	NS	0.452477	0.636914	550
SRS606777	hESC	11	hiPSC-hyper	0.2305	0.395869	551
SRS606777	hESC	11	hiPSC-hypo	0.526227	0.711111	551
SRS606777	hESC	11	NS	0.404078	0.568787	551
SRS606777	hESC	12	hiPSC-hyper	0.208742	0.358501	552
SRS606777	hESC	12	hiPSC-hypo	0.5196	0.702156	552
SRS606777	hESC	12	NS	0.473797	0.666924	552
SRS606777	hESC	13	hiPSC-hyper	0.198395	0.340731	553
SRS606777	hESC	13	hiPSC-hypo	0.527007	0.712165	553
SRS606777	hESC	13	NS	0.469495	0.660869	553
SRS606777	hESC	14	hiPSC-hyper	0.208994	0.358935	554
SRS606777	hESC	14	hiPSC-hypo	0.577238	0.780044	554
SRS606777	hESC	14	NS	0.510044	0.717946	554
SRS606777	hESC	15	hiPSC-hyper	0.188065	0.32299	555
SRS606777	hESC	15	hiPSC-hypo	0.611717	0.826638	555
SRS606777	hESC	15	NS	0.493432	0.694563	555
SRS606777	hESC	16	hiPSC-hyper	0.211726	0.363626	556
SRS606777	hESC	16	hiPSC-hypo	0.593205	0.801621	556
SRS606777	hESC	16	NS	0.529815	0.745777	556
SRS606777	hESC	17	hiPSC-hyper	0.184926	0.3176	557
SRS606777	hESC	17	hiPSC-hypo	0.55513	0.750169	557
SRS606777	hESC	17	NS	0.547059	0.770049	557
SRS606777	hESC	18	hiPSC-hyper	0.159684	0.274247	558
SRS606777	hESC	18	hiPSC-hypo	0.575951	0.778305	558
SRS606777	hESC	18	NS	0.556829	0.783802	558
SRS606777	hESC	19	hiPSC-hyper	0.201123	0.345417	559
SRS606777	hESC	19	hiPSC-hypo	0.539272	0.728739	559
SRS606777	hESC	19	NS	0.523987	0.737573	559
SRS606777	hESC	20	hiPSC-hyper	0.195121	0.335108	560
SRS606777	hESC	20	hiPSC-hypo	0.556119	0.751505	560
SRS606777	hESC	20	NS	0.484582	0.682106	560
SRS606777	hESC	21	hiPSC-hyper	0.414644	0.712126	561
SRS606777	hESC	21	hiPSC-hypo	0.699321	0.94502	561
SRS606777	hESC	21	NS	0.60314	0.84899	561
SRS606777	hESC	22	hiPSC-hyper	0.385967	0.662875	562
SRS606777	hESC	22	hiPSC-hypo	0.681158	0.920475	562
SRS606777	hESC	22	NS	0.639288	0.899873	562
SRS606777	hESC	23	hiPSC-hyper	0.433341	0.744237	563
SRS606777	hESC	23	hiPSC-hypo	0.692839	0.93626	563
SRS606777	hESC	23	NS	0.710421	1	563
SRS606777	hESC	24	hiPSC-hyper	0.489128	0.840047	564
SRS606777	hESC	24	hiPSC-hypo	0.653427	0.883001	564
SRS606777	hESC	24	NS	0.668424	0.940884	564
SRS606777	hESC	25	hiPSC-hyper	0.469364	0.806103	565
SRS606777	hESC	25	hiPSC-hypo	0.659913	0.891766	565
SRS606777	hESC	25	NS	0.627458	0.88322	565
SRS606777	hESC	26	hiPSC-hyper	0.4884	0.838796	566
SRS606777	hESC	26	hiPSC-hypo	0.656293	0.886875	566
SRS606777	hESC	26	NS	0.589	0.829085	566
SRS606777	hESC	27	hiPSC-hyper	0.481259	0.826533	567
SRS606777	hESC	27	hiPSC-hypo	0.592155	0.800202	567
SRS606777	hESC	27	NS	0.558881	0.78669	567
SRS606777	hESC	28	hiPSC-hyper	0.44924	0.771542	568
SRS606777	hESC	28	hiPSC-hypo	0.646275	0.873336	568
SRS606777	hESC	28	NS	0.534596	0.752507	568
SRS606777	hESC	29	hiPSC-hyper	0.481336	0.826664	569
SRS606777	hESC	29	hiPSC-hypo	0.691073	0.933874	569
SRS606777	hESC	29	NS	0.525585	0.739822	569
SRS606777	hESC	30	hiPSC-hyper	0.53678	0.921886	570
SRS606777	hESC	30	hiPSC-hypo	0.656908	0.887706	570
SRS606777	hESC	30	NS	0.581633	0.818716	570
SRS606778	hESC	1	hiPSC-hyper	0.568852	0.993513	571
SRS606778	hESC	1	hiPSC-hypo	0.689187	0.934651	571
SRS606778	hESC	1	NS	0.551368	0.748932	571
SRS606778	hESC	2	hiPSC-hyper	0.536153	0.936403	572
SRS606778	hESC	2	hiPSC-hypo	0.669738	0.908275	572
SRS606778	hESC	2	NS	0.552299	0.750196	572
SRS606778	hESC	3	hiPSC-hyper	0.499262	0.871972	573
SRS606778	hESC	3	hiPSC-hypo	0.671005	0.909993	573
SRS606778	hESC	3	NS	0.609997	0.828569	573
SRS606778	hESC	4	hiPSC-hyper	0.527436	0.921179	574
SRS606778	hESC	4	hiPSC-hypo	0.644762	0.874404	574
SRS606778	hESC	4	NS	0.501857	0.68168	574
SRS606778	hESC	5	hiPSC-hyper	0.483253	0.844012	575
SRS606778	hESC	5	hiPSC-hypo	0.672018	0.911368	575
SRS606778	hESC	5	NS	0.560821	0.761772	575
SRS606778	hESC	6	hiPSC-hyper	0.493799	0.862431	576
SRS606778	hESC	6	hiPSC-hypo	0.731443	0.991958	576
SRS606778	hESC	6	NS	0.466893	0.634188	576
SRS606778	hESC	7	hiPSC-hyper	0.572566	1	577
SRS606778	hESC	7	hiPSC-hypo	0.706237	0.957774	577
SRS606778	hESC	7	NS	0.455263	0.618391	577
SRS606778	hESC	8	hiPSC-hyper	0.524504	0.916058	578
SRS606778	hESC	8	hiPSC-hypo	0.706124	0.95762	578
SRS606778	hESC	8	NS	0.468404	0.636241	578
SRS606778	hESC	9	hiPSC-hyper	0.429817	0.750684	579
SRS606778	hESC	9	hiPSC-hypo	0.737374	1	579
SRS606778	hESC	9	NS	0.465258	0.631967	579
SRS606778	hESC	10	hiPSC-hyper	0.388127	0.677872	580
SRS606778	hESC	10	hiPSC-hypo	0.735001	0.996783	580
SRS606778	hESC	10	NS	0.442076	0.600479	580
SRS606778	hESC	11	hiPSC-hyper	0.269971	0.471511	581
SRS606778	hESC	11	hiPSC-hypo	0.534519	0.724896	581
SRS606778	hESC	11	NS	0.409733	0.556547	581
SRS606778	hESC	12	hiPSC-hyper	0.225326	0.393536	582
SRS606778	hESC	12	hiPSC-hypo	0.534586	0.724986	582
SRS606778	hESC	12	NS	0.485817	0.659893	582
SRS606778	hESC	13	hiPSC-hyper	0.237194	0.414264	583
SRS606778	hESC	13	hiPSC-hypo	0.542717	0.736013	583
SRS606778	hESC	13	NS	0.489237	0.664539	583
SRS606778	hESC	14	hiPSC-hyper	0.263498	0.460205	584
SRS606778	hESC	14	hiPSC-hypo	0.590465	0.800768	584
SRS606778	hESC	14	NS	0.53187	0.722448	584
SRS606778	hESC	15	hiPSC-hyper	0.246526	0.430564	585
SRS606778	hESC	15	hiPSC-hypo	0.620049	0.840889	585
SRS606778	hESC	15	NS	0.51297	0.696775	585
SRS606778	hESC	16	hiPSC-hyper	0.255478	0.446198	586
SRS606778	hESC	16	hiPSC-hypo	0.609081	0.826014	586
SRS606778	hESC	16	NS	0.546887	0.742846	586
SRS606778	hESC	17	hiPSC-hyper	0.229131	0.400182	587
SRS606778	hESC	17	hiPSC-hypo	0.58477	0.793044	587
SRS606778	hESC	17	NS	0.591937	0.804038	587
SRS606778	hESC	18	hiPSC-hyper	0.21538	0.376167	588
SRS606778	hESC	18	hiPSC-hypo	0.575258	0.780144	588
SRS606778	hESC	18	NS	0.603508	0.819756	588
SRS606778	hESC	19	hiPSC-hyper	0.267513	0.467217	589
SRS606778	hESC	19	hiPSC-hypo	0.553443	0.75056	589
SRS606778	hESC	19	NS	0.598051	0.812343	589
SRS606778	hESC	20	hiPSC-hyper	0.248617	0.434215	590
SRS606778	hESC	20	hiPSC-hypo	0.566357	0.768073	590
SRS606778	hESC	20	NS	0.535529	0.727418	590
SRS606778	hESC	21	hiPSC-hyper	0.4472	0.781044	591
SRS606778	hESC	21	hiPSC-hypo	0.702228	0.952337	591
SRS606778	hESC	21	NS	0.629075	0.854484	591
SRS606778	hESC	22	hiPSC-hyper	0.414717	0.724312	592
SRS606778	hESC	22	hiPSC-hypo	0.667267	0.904924	592
SRS606778	hESC	22	NS	0.736205	1	592
SRS606778	hESC	23	hiPSC-hyper	0.44378	0.775072	593
SRS606778	hESC	23	hiPSC-hypo	0.693062	0.939907	593
SRS606778	hESC	23	NS	0.573667	0.779221	593
SRS606778	hESC	24	hiPSC-hyper	0.4989	0.87134	594
SRS606778	hESC	24	hiPSC-hypo	0.655958	0.889587	594
SRS606778	hESC	24	NS	0.681659	0.925909	594
SRS606778	hESC	25	hiPSC-hyper	0.465473	0.81296	595
SRS606778	hESC	25	hiPSC-hypo	0.659407	0.894264	595
SRS606778	hESC	25	NS	0.709588	0.963846	595
SRS606778	hESC	26	hiPSC-hyper	0.48922	0.854433	596
SRS606778	hESC	26	hiPSC-hypo	0.64735	0.877913	596
SRS606778	hESC	26	NS	0.646934	0.878741	596
SRS606778	hESC	27	hiPSC-hyper	0.464006	0.810396	597
SRS606778	hESC	27	hiPSC-hypo	0.575649	0.780674	597
SRS606778	hESC	27	NS	0.588165	0.798914	597
SRS606778	hESC	28	hiPSC-hyper	0.434971	0.759687	598
SRS606778	hESC	28	hiPSC-hypo	0.630545	0.855123	598
SRS606778	hESC	28	NS	0.577879	0.784942	598
SRS606778	hESC	29	hiPSC-hyper	0.479429	0.837333	599
SRS606778	hESC	29	hiPSC-hypo	0.678483	0.920135	599
SRS606778	hESC	29	NS	0.592454	0.80474	599
SRS606778	hESC	30	hiPSC-hyper	0.533542	0.931842	600
SRS606778	hESC	30	hiPSC-hypo	0.640737	0.868944	600
SRS606778	hESC	30	NS	0.635366	0.863028	600

## Sheet: ED_Fig_9g_nhek
id	group	bin	direction	mean	norm	.group
RL1752_1772	hESC	1	hiPSC-hyper	0.596021	0.846514	1
RL1752_1772	hESC	1	hiPSC-hypo	0.654459	0.943689	1
RL1752_1772	hESC	1	NS	0.316188	0.531828	1
RL1752_1772	hESC	2	hiPSC-hyper	0.566213	0.80418	2
RL1752_1772	hESC	2	hiPSC-hypo	0.635962	0.917018	2
RL1752_1772	hESC	2	NS	0.438993	0.738387	2
RL1752_1772	hESC	3	hiPSC-hyper	0.58424	0.829782	3
RL1752_1772	hESC	3	hiPSC-hypo	0.656695	0.946913	3
RL1752_1772	hESC	3	NS	0.416795	0.701051	3
RL1752_1772	hESC	4	hiPSC-hyper	0.517459	0.734934	4
RL1752_1772	hESC	4	hiPSC-hypo	0.631416	0.910462	4
RL1752_1772	hESC	4	NS	0.423792	0.71282	4
RL1752_1772	hESC	5	hiPSC-hyper	0.483856	0.68721	5
RL1752_1772	hESC	5	hiPSC-hypo	0.671539	0.968318	5
RL1752_1772	hESC	5	NS	0.393651	0.662122	5
RL1752_1772	hESC	6	hiPSC-hyper	0.586934	0.833609	6
RL1752_1772	hESC	6	hiPSC-hypo	0.6681	0.963359	6
RL1752_1772	hESC	6	NS	0.338551	0.569444	6
RL1752_1772	hESC	7	hiPSC-hyper	0.52508	0.745758	7
RL1752_1772	hESC	7	hiPSC-hypo	0.66451	0.958182	7
RL1752_1772	hESC	7	NS	0.539912	0.908134	7
RL1752_1772	hESC	8	hiPSC-hyper	0.55214	0.784192	8
RL1752_1772	hESC	8	hiPSC-hypo	0.674862	0.97311	8
RL1752_1772	hESC	8	NS	0.329753	0.554645	8
RL1752_1772	hESC	9	hiPSC-hyper	0.564562	0.801835	9
RL1752_1772	hESC	9	hiPSC-hypo	0.693511	1	9
RL1752_1772	hESC	9	NS	0.323219	0.543655	9
RL1752_1772	hESC	10	hiPSC-hyper	0.44557	0.632832	10
RL1752_1772	hESC	10	hiPSC-hypo	0.689458	0.994156	10
RL1752_1772	hESC	10	NS	0.324555	0.545902	10
RL1752_1772	hESC	11	hiPSC-hyper	0.189913	0.269728	11
RL1752_1772	hESC	11	hiPSC-hypo	0.547818	0.78992	11
RL1752_1772	hESC	11	NS	0.233235	0.392302	11
RL1752_1772	hESC	12	hiPSC-hyper	0.0699941	0.099411	12
RL1752_1772	hESC	12	hiPSC-hypo	0.565524	0.81545	12
RL1752_1772	hESC	12	NS	0.385192	0.647893	12
RL1752_1772	hESC	13	hiPSC-hyper	0.0773381	0.109841	13
RL1752_1772	hESC	13	hiPSC-hypo	0.572167	0.82503	13
RL1752_1772	hESC	13	NS	0.416017	0.699742	13
RL1752_1772	hESC	14	hiPSC-hyper	0.0801187	0.113791	14
RL1752_1772	hESC	14	hiPSC-hypo	0.60454	0.871709	14
RL1752_1772	hESC	14	NS	0.447718	0.753063	14
RL1752_1772	hESC	15	hiPSC-hyper	0.07853	0.111534	15
RL1752_1772	hESC	15	hiPSC-hypo	0.635358	0.916147	15
RL1752_1772	hESC	15	NS	0.412224	0.693363	15
RL1752_1772	hESC	16	hiPSC-hyper	0.128674	0.182752	16
RL1752_1772	hESC	16	hiPSC-hypo	0.650762	0.938358	16
RL1752_1772	hESC	16	NS	0.414664	0.697467	16
RL1752_1772	hESC	17	hiPSC-hyper	0.164414	0.233513	17
RL1752_1772	hESC	17	hiPSC-hypo	0.614378	0.885896	17
RL1752_1772	hESC	17	NS	0.370449	0.623096	17
RL1752_1772	hESC	18	hiPSC-hyper	0.140417	0.199431	18
RL1752_1772	hESC	18	hiPSC-hypo	0.601908	0.867914	18
RL1752_1772	hESC	18	NS	0.342009	0.57526	18
RL1752_1772	hESC	19	hiPSC-hyper	0.157196	0.223262	19
RL1752_1772	hESC	19	hiPSC-hypo	0.555289	0.800692	19
RL1752_1772	hESC	19	NS	0.360949	0.607117	19
RL1752_1772	hESC	20	hiPSC-hyper	0.194864	0.276761	20
RL1752_1772	hESC	20	hiPSC-hypo	0.561321	0.80939	20
RL1752_1772	hESC	20	NS	0.316139	0.531746	20
RL1752_1772	hESC	21	hiPSC-hyper	0.469211	0.666409	21
RL1752_1772	hESC	21	hiPSC-hypo	0.686896	0.990462	21
RL1752_1772	hESC	21	NS	0.444603	0.747823	21
RL1752_1772	hESC	22	hiPSC-hyper	0.390755	0.55498	22
RL1752_1772	hESC	22	hiPSC-hypo	0.675619	0.9742	22
RL1752_1772	hESC	22	NS	0.539369	0.90722	22
RL1752_1772	hESC	23	hiPSC-hyper	0.436804	0.620382	23
RL1752_1772	hESC	23	hiPSC-hypo	0.692091	0.997952	23
RL1752_1772	hESC	23	NS	0.45241	0.760955	23
RL1752_1772	hESC	24	hiPSC-hyper	0.533913	0.758305	24
RL1752_1772	hESC	24	hiPSC-hypo	0.659464	0.950906	24
RL1752_1772	hESC	24	NS	0.497278	0.836423	24
RL1752_1772	hESC	25	hiPSC-hyper	0.50123	0.711886	25
RL1752_1772	hESC	25	hiPSC-hypo	0.658555	0.949596	25
RL1752_1772	hESC	25	NS	0.573783	0.965104	25
RL1752_1772	hESC	26	hiPSC-hyper	0.560336	0.795833	26
RL1752_1772	hESC	26	hiPSC-hypo	0.678988	0.979059	26
RL1752_1772	hESC	26	NS	0.47097	0.792173	26
RL1752_1772	hESC	27	hiPSC-hyper	0.607547	0.862885	27
RL1752_1772	hESC	27	hiPSC-hypo	0.580337	0.83681	27
RL1752_1772	hESC	27	NS	0.42505	0.714936	27
RL1752_1772	hESC	28	hiPSC-hyper	0.55673	0.790711	28
RL1752_1772	hESC	28	hiPSC-hypo	0.614624	0.88625	28
RL1752_1772	hESC	28	NS	0.484389	0.814743	28
RL1752_1772	hESC	29	hiPSC-hyper	0.506066	0.718754	29
RL1752_1772	hESC	29	hiPSC-hypo	0.639201	0.921688	29
RL1752_1772	hESC	29	NS	0.594529	1	29
RL1752_1772	hESC	30	hiPSC-hyper	0.704088	1	30
RL1752_1772	hESC	30	hiPSC-hypo	0.639687	0.92239	30
RL1752_1772	hESC	30	NS	0.567774	0.954997	30
RL1981	hESC	1	hiPSC-hyper	0.60903	0.974221	31
RL1981	hESC	1	hiPSC-hypo	0.666106	0.954284	31
RL1981	hESC	1	NS	0.403305	0.680638	31
RL1981	hESC	2	hiPSC-hyper	0.607722	0.972128	32
RL1981	hESC	2	hiPSC-hypo	0.640624	0.917779	32
RL1981	hESC	2	NS	0.416723	0.703284	32
RL1981	hESC	3	hiPSC-hyper	0.581374	0.929981	33
RL1981	hESC	3	hiPSC-hypo	0.655773	0.939481	33
RL1981	hESC	3	NS	0.42348	0.714687	33
RL1981	hESC	4	hiPSC-hyper	0.546551	0.874277	34
RL1981	hESC	4	hiPSC-hypo	0.638482	0.914709	34
RL1981	hESC	4	NS	0.447442	0.755126	34
RL1981	hESC	5	hiPSC-hyper	0.467205	0.747354	35
RL1981	hESC	5	hiPSC-hypo	0.673768	0.965262	35
RL1981	hESC	5	NS	0.366248	0.618098	35
RL1981	hESC	6	hiPSC-hyper	0.566195	0.9057	36
RL1981	hESC	6	hiPSC-hypo	0.675497	0.967738	36
RL1981	hESC	6	NS	0.503	0.848888	36
RL1981	hESC	7	hiPSC-hyper	0.531232	0.849773	37
RL1981	hESC	7	hiPSC-hypo	0.665103	0.952848	37
RL1981	hESC	7	NS	0.59254	1	37
RL1981	hESC	8	hiPSC-hyper	0.532777	0.852243	38
RL1981	hESC	8	hiPSC-hypo	0.673599	0.965019	38
RL1981	hESC	8	NS	0.4114	0.694299	38
RL1981	hESC	9	hiPSC-hyper	0.545582	0.872728	39
RL1981	hESC	9	hiPSC-hypo	0.696271	0.997499	39
RL1981	hESC	9	NS	0.300033	0.506351	39
RL1981	hESC	10	hiPSC-hyper	0.42185	0.674803	40
RL1981	hESC	10	hiPSC-hypo	0.698016	1	40
RL1981	hESC	10	NS	0.354497	0.598267	40
RL1981	hESC	11	hiPSC-hyper	0.126816	0.202858	41
RL1981	hESC	11	hiPSC-hypo	0.540984	0.775031	41
RL1981	hESC	11	NS	0.252908	0.42682	41
RL1981	hESC	12	hiPSC-hyper	0.0686543	0.109821	42
RL1981	hESC	12	hiPSC-hypo	0.574317	0.822784	42
RL1981	hESC	12	NS	0.403087	0.680271	42
RL1981	hESC	13	hiPSC-hyper	0.0612587	0.097991	43
RL1981	hESC	13	hiPSC-hypo	0.573863	0.822134	43
RL1981	hESC	13	NS	0.419083	0.707266	43
RL1981	hESC	14	hiPSC-hyper	0.0575272	0.0920221	44
RL1981	hESC	14	hiPSC-hypo	0.621569	0.890479	44
RL1981	hESC	14	NS	0.551389	0.930552	44
RL1981	hESC	15	hiPSC-hyper	0.0759956	0.121565	45
RL1981	hESC	15	hiPSC-hypo	0.654535	0.937708	45
RL1981	hESC	15	NS	0.543991	0.918067	45
RL1981	hESC	16	hiPSC-hyper	0.0740175	0.1184	46
RL1981	hESC	16	hiPSC-hypo	0.662928	0.949732	46
RL1981	hESC	16	NS	0.463188	0.7817	46
RL1981	hESC	17	hiPSC-hyper	0.114353	0.182922	47
RL1981	hESC	17	hiPSC-hypo	0.620005	0.888239	47
RL1981	hESC	17	NS	0.351913	0.593906	47
RL1981	hESC	18	hiPSC-hyper	0.0641494	0.102615	48
RL1981	hESC	18	hiPSC-hypo	0.618501	0.886085	48
RL1981	hESC	18	NS	0.420026	0.708858	48
RL1981	hESC	19	hiPSC-hyper	0.109226	0.17472	49
RL1981	hESC	19	hiPSC-hypo	0.568632	0.81464	49
RL1981	hESC	19	NS	0.481292	0.812253	49
RL1981	hESC	20	hiPSC-hyper	0.154299	0.246821	50
RL1981	hESC	20	hiPSC-hypo	0.561772	0.804813	50
RL1981	hESC	20	NS	0.366892	0.619185	50
RL1981	hESC	21	hiPSC-hyper	0.452788	0.724291	51
RL1981	hESC	21	hiPSC-hypo	0.695689	0.996666	51
RL1981	hESC	21	NS	0.538002	0.90796	51
RL1981	hESC	22	hiPSC-hyper	0.371969	0.595011	52
RL1981	hESC	22	hiPSC-hypo	0.689353	0.987589	52
RL1981	hESC	22	NS	0.543773	0.9177	52
RL1981	hESC	23	hiPSC-hyper	0.375894	0.60129	53
RL1981	hESC	23	hiPSC-hypo	0.682539	0.977826	53
RL1981	hESC	23	NS	0.520765	0.878869	53
RL1981	hESC	24	hiPSC-hyper	0.541805	0.866685	54
RL1981	hESC	24	hiPSC-hypo	0.665828	0.953887	54
RL1981	hESC	24	NS	0.489532	0.826159	54
RL1981	hESC	25	hiPSC-hyper	0.579731	0.927353	55
RL1981	hESC	25	hiPSC-hypo	0.657384	0.94179	55
RL1981	hESC	25	NS	0.469885	0.793001	55
RL1981	hESC	26	hiPSC-hyper	0.554229	0.886559	56
RL1981	hESC	26	hiPSC-hypo	0.684912	0.981226	56
RL1981	hESC	26	NS	0.466953	0.788054	56
RL1981	hESC	27	hiPSC-hyper	0.57422	0.918538	57
RL1981	hESC	27	hiPSC-hypo	0.616194	0.88278	57
RL1981	hESC	27	NS	0.405694	0.68467	57
RL1981	hESC	28	hiPSC-hyper	0.519223	0.830563	58
RL1981	hESC	28	hiPSC-hypo	0.644327	0.923083	58
RL1981	hESC	28	NS	0.467	0.788133	58
RL1981	hESC	29	hiPSC-hyper	0.507359	0.811584	59
RL1981	hESC	29	hiPSC-hypo	0.650725	0.93225	59
RL1981	hESC	29	NS	0.574023	0.96875	59
RL1981	hESC	30	hiPSC-hyper	0.625146	1	60
RL1981	hESC	30	hiPSC-hypo	0.624951	0.895324	60
RL1981	hESC	30	NS	0.53382	0.900902	60
RL2351	hESC	1	hiPSC-hyper	0.64324	0.98242	61
RL2351	hESC	1	hiPSC-hypo	0.619702	0.909264	61
RL2351	hESC	1	NS	0.346969	0.597925	61
RL2351	hESC	2	hiPSC-hyper	0.600688	0.91743	62
RL2351	hESC	2	hiPSC-hypo	0.611649	0.897449	62
RL2351	hESC	2	NS	0.437917	0.754655	62
RL2351	hESC	3	hiPSC-hyper	0.593429	0.906344	63
RL2351	hESC	3	hiPSC-hypo	0.619394	0.908812	63
RL2351	hESC	3	NS	0.40931	0.705357	63
RL2351	hESC	4	hiPSC-hyper	0.526335	0.803872	64
RL2351	hESC	4	hiPSC-hypo	0.595706	0.874056	64
RL2351	hESC	4	NS	0.399105	0.68777	64
RL2351	hESC	5	hiPSC-hyper	0.460852	0.703858	65
RL2351	hESC	5	hiPSC-hypo	0.644636	0.945849	65
RL2351	hESC	5	NS	0.426062	0.734226	65
RL2351	hESC	6	hiPSC-hyper	0.530881	0.810814	66
RL2351	hESC	6	hiPSC-hypo	0.653399	0.958706	66
RL2351	hESC	6	NS	0.392526	0.676434	66
RL2351	hESC	7	hiPSC-hyper	0.480819	0.734354	67
RL2351	hESC	7	hiPSC-hypo	0.621298	0.911606	67
RL2351	hESC	7	NS	0.519371	0.895023	67
RL2351	hESC	8	hiPSC-hyper	0.558762	0.853396	68
RL2351	hESC	8	hiPSC-hypo	0.637733	0.935721	68
RL2351	hESC	8	NS	0.379897	0.654669	68
RL2351	hESC	9	hiPSC-hyper	0.518869	0.792468	69
RL2351	hESC	9	hiPSC-hypo	0.662282	0.971741	69
RL2351	hESC	9	NS	0.292583	0.504203	69
RL2351	hESC	10	hiPSC-hyper	0.436785	0.667102	70
RL2351	hESC	10	hiPSC-hypo	0.626493	0.919229	70
RL2351	hESC	10	NS	0.345004	0.59454	70
RL2351	hESC	11	hiPSC-hyper	0.204437	0.312237	71
RL2351	hESC	11	hiPSC-hypo	0.478325	0.701828	71
RL2351	hESC	11	NS	0.249534	0.430018	71
RL2351	hESC	12	hiPSC-hyper	0.111051	0.169608	72
RL2351	hESC	12	hiPSC-hypo	0.478135	0.701549	72
RL2351	hESC	12	NS	0.3538	0.609697	72
RL2351	hESC	13	hiPSC-hyper	0.135283	0.206618	73
RL2351	hESC	13	hiPSC-hypo	0.462928	0.679235	73
RL2351	hESC	13	NS	0.387021	0.666946	73
RL2351	hESC	14	hiPSC-hyper	0.124579	0.19027	74
RL2351	hESC	14	hiPSC-hypo	0.508139	0.745573	74
RL2351	hESC	14	NS	0.413597	0.712745	74
RL2351	hESC	15	hiPSC-hyper	0.129038	0.19708	75
RL2351	hESC	15	hiPSC-hypo	0.535601	0.785867	75
RL2351	hESC	15	NS	0.389796	0.671728	75
RL2351	hESC	16	hiPSC-hyper	0.154428	0.235858	76
RL2351	hESC	16	hiPSC-hypo	0.570307	0.836789	76
RL2351	hESC	16	NS	0.353317	0.608866	76
RL2351	hESC	17	hiPSC-hyper	0.190744	0.291324	77
RL2351	hESC	17	hiPSC-hypo	0.553105	0.81155	77
RL2351	hESC	17	NS	0.389963	0.672017	77
RL2351	hESC	18	hiPSC-hyper	0.182825	0.279228	78
RL2351	hESC	18	hiPSC-hypo	0.539714	0.791901	78
RL2351	hESC	18	NS	0.348995	0.601417	78
RL2351	hESC	19	hiPSC-hyper	0.174586	0.266645	79
RL2351	hESC	19	hiPSC-hypo	0.501455	0.735765	79
RL2351	hESC	19	NS	0.337743	0.582026	79
RL2351	hESC	20	hiPSC-hyper	0.171364	0.261724	80
RL2351	hESC	20	hiPSC-hypo	0.527475	0.773943	80
RL2351	hESC	20	NS	0.295104	0.508548	80
RL2351	hESC	21	hiPSC-hyper	0.420335	0.641977	81
RL2351	hESC	21	hiPSC-hypo	0.645708	0.947422	81
RL2351	hESC	21	NS	0.471056	0.811762	81
RL2351	hESC	22	hiPSC-hyper	0.330613	0.504944	82
RL2351	hESC	22	hiPSC-hypo	0.646067	0.947949	82
RL2351	hESC	22	NS	0.54551	0.940068	82
RL2351	hESC	23	hiPSC-hyper	0.360677	0.550863	83
RL2351	hESC	23	hiPSC-hypo	0.655268	0.96145	83
RL2351	hESC	23	NS	0.480575	0.828167	83
RL2351	hESC	24	hiPSC-hyper	0.495004	0.75602	84
RL2351	hESC	24	hiPSC-hypo	0.642749	0.943081	84
RL2351	hESC	24	NS	0.424263	0.731125	84
RL2351	hESC	25	hiPSC-hyper	0.443158	0.676834	85
RL2351	hESC	25	hiPSC-hypo	0.640357	0.939571	85
RL2351	hESC	25	NS	0.580288	1	85
RL2351	hESC	26	hiPSC-hyper	0.488172	0.745585	86
RL2351	hESC	26	hiPSC-hypo	0.681542	1	86
RL2351	hESC	26	NS	0.486652	0.838638	86
RL2351	hESC	27	hiPSC-hyper	0.550865	0.841336	87
RL2351	hESC	27	hiPSC-hypo	0.581792	0.853641	87
RL2351	hESC	27	NS	0.415064	0.715272	87
RL2351	hESC	28	hiPSC-hyper	0.528341	0.806935	88
RL2351	hESC	28	hiPSC-hypo	0.5942	0.871847	88
RL2351	hESC	28	NS	0.43166	0.743873	88
RL2351	hESC	29	hiPSC-hyper	0.478943	0.731489	89
RL2351	hESC	29	hiPSC-hypo	0.577229	0.846946	89
RL2351	hESC	29	NS	0.557248	0.960296	89
RL2351	hESC	30	hiPSC-hyper	0.65475	1	90
RL2351	hESC	30	hiPSC-hypo	0.592312	0.869076	90
RL2351	hESC	30	NS	0.551623	0.950601	90
RL2352	hESC	1	hiPSC-hyper	0.591109	0.867671	91
RL2352	hESC	1	hiPSC-hypo	0.667538	0.958643	91
RL2352	hESC	1	NS	0.333782	0.565587	91
RL2352	hESC	2	hiPSC-hyper	0.562844	0.826182	92
RL2352	hESC	2	hiPSC-hypo	0.631295	0.906594	92
RL2352	hESC	2	NS	0.411961	0.698059	92
RL2352	hESC	3	hiPSC-hyper	0.572289	0.840045	93
RL2352	hESC	3	hiPSC-hypo	0.656831	0.943266	93
RL2352	hESC	3	NS	0.402822	0.682573	93
RL2352	hESC	4	hiPSC-hyper	0.529605	0.777391	94
RL2352	hESC	4	hiPSC-hypo	0.630481	0.905426	94
RL2352	hESC	4	NS	0.379632	0.643278	94
RL2352	hESC	5	hiPSC-hyper	0.435707	0.639561	95
RL2352	hESC	5	hiPSC-hypo	0.690145	0.991108	95
RL2352	hESC	5	NS	0.371524	0.629539	95
RL2352	hESC	6	hiPSC-hyper	0.568791	0.83491	96
RL2352	hESC	6	hiPSC-hypo	0.667533	0.958635	96
RL2352	hESC	6	NS	0.420941	0.713275	96
RL2352	hESC	7	hiPSC-hyper	0.505067	0.741373	97
RL2352	hESC	7	hiPSC-hypo	0.668361	0.959825	97
RL2352	hESC	7	NS	0.538562	0.912582	97
RL2352	hESC	8	hiPSC-hyper	0.549574	0.806703	98
RL2352	hESC	8	hiPSC-hypo	0.676359	0.971311	98
RL2352	hESC	8	NS	0.41784	0.70802	98
RL2352	hESC	9	hiPSC-hyper	0.574088	0.842686	99
RL2352	hESC	9	hiPSC-hypo	0.696337	1	99
RL2352	hESC	9	NS	0.31078	0.52661	99
RL2352	hESC	10	hiPSC-hyper	0.450504	0.66128	100
RL2352	hESC	10	hiPSC-hypo	0.688812	0.989193	100
RL2352	hESC	10	NS	0.30465	0.516224	100
RL2352	hESC	11	hiPSC-hyper	0.103018	0.151217	101
RL2352	hESC	11	hiPSC-hypo	0.54246	0.77902	101
RL2352	hESC	11	NS	0.278919	0.472623	101
RL2352	hESC	12	hiPSC-hyper	0.0268811	0.0394579	102
RL2352	hESC	12	hiPSC-hypo	0.544716	0.782259	102
RL2352	hESC	12	NS	0.415794	0.704555	102
RL2352	hESC	13	hiPSC-hyper	0.0231049	0.0339149	103
RL2352	hESC	13	hiPSC-hypo	0.549105	0.788562	103
RL2352	hESC	13	NS	0.45217	0.766192	103
RL2352	hESC	14	hiPSC-hyper	0.0431794	0.0633817	104
RL2352	hESC	14	hiPSC-hypo	0.608172	0.873388	104
RL2352	hESC	14	NS	0.555344	0.941018	104
RL2352	hESC	15	hiPSC-hyper	0.0359	0.0526965	105
RL2352	hESC	15	hiPSC-hypo	0.632802	0.908758	105
RL2352	hESC	15	NS	0.509091	0.862644	105
RL2352	hESC	16	hiPSC-hyper	0.0437412	0.0642064	106
RL2352	hESC	16	hiPSC-hypo	0.636814	0.91452	106
RL2352	hESC	16	NS	0.470072	0.796526	106
RL2352	hESC	17	hiPSC-hyper	0.0752407	0.110444	107
RL2352	hESC	17	hiPSC-hypo	0.594489	0.853738	107
RL2352	hESC	17	NS	0.47936	0.812265	107
RL2352	hESC	18	hiPSC-hyper	0.0381446	0.0559913	108
RL2352	hESC	18	hiPSC-hypo	0.592113	0.850326	108
RL2352	hESC	18	NS	0.415542	0.704127	108
RL2352	hESC	19	hiPSC-hyper	0.0665521	0.0976898	109
RL2352	hESC	19	hiPSC-hypo	0.550721	0.790883	109
RL2352	hESC	19	NS	0.474571	0.804151	109
RL2352	hESC	20	hiPSC-hyper	0.0975265	0.143156	110
RL2352	hESC	20	hiPSC-hypo	0.556779	0.799583	110
RL2352	hESC	20	NS	0.396655	0.672124	110
RL2352	hESC	21	hiPSC-hyper	0.453487	0.66566	111
RL2352	hESC	21	hiPSC-hypo	0.687809	0.987754	111
RL2352	hESC	21	NS	0.474294	0.803682	111
RL2352	hESC	22	hiPSC-hyper	0.342788	0.503167	112
RL2352	hESC	22	hiPSC-hypo	0.687094	0.986727	112
RL2352	hESC	22	NS	0.499702	0.846735	112
RL2352	hESC	23	hiPSC-hyper	0.389746	0.572096	113
RL2352	hESC	23	hiPSC-hypo	0.68558	0.984552	113
RL2352	hESC	23	NS	0.466936	0.791213	113
RL2352	hESC	24	hiPSC-hyper	0.540348	0.793161	114
RL2352	hESC	24	hiPSC-hypo	0.652623	0.937223	114
RL2352	hESC	24	NS	0.437435	0.741224	114
RL2352	hESC	25	hiPSC-hyper	0.502409	0.737471	115
RL2352	hESC	25	hiPSC-hypo	0.651939	0.936242	115
RL2352	hESC	25	NS	0.448771	0.760432	115
RL2352	hESC	26	hiPSC-hyper	0.523561	0.768519	116
RL2352	hESC	26	hiPSC-hypo	0.658554	0.945741	116
RL2352	hESC	26	NS	0.384689	0.651847	116
RL2352	hESC	27	hiPSC-hyper	0.566466	0.831498	117
RL2352	hESC	27	hiPSC-hypo	0.572125	0.821622	117
RL2352	hESC	27	NS	0.372224	0.630726	117
RL2352	hESC	28	hiPSC-hyper	0.546227	0.80179	118
RL2352	hESC	28	hiPSC-hypo	0.617423	0.886673	118
RL2352	hESC	28	NS	0.397329	0.673266	118
RL2352	hESC	29	hiPSC-hyper	0.54738	0.803482	119
RL2352	hESC	29	hiPSC-hypo	0.639427	0.918274	119
RL2352	hESC	29	NS	0.564389	0.956345	119
RL2352	hESC	30	hiPSC-hyper	0.681259	1	120
RL2352	hESC	30	hiPSC-hypo	0.627594	0.90128	120
RL2352	hESC	30	NS	0.590152	1	120
RL3239	Primed-hiPSC	1	hiPSC-hyper	0.618073	0.798037	121
RL3239	Primed-hiPSC	1	hiPSC-hypo	0.60846	0.953683	121
RL3239	Primed-hiPSC	1	NS	0.356832	0.570866	121
RL3239	Primed-hiPSC	2	hiPSC-hyper	0.597172	0.771051	122
RL3239	Primed-hiPSC	2	hiPSC-hypo	0.574605	0.90062	122
RL3239	Primed-hiPSC	2	NS	0.485214	0.776255	122
RL3239	Primed-hiPSC	3	hiPSC-hyper	0.550259	0.710478	123
RL3239	Primed-hiPSC	3	hiPSC-hypo	0.575019	0.901268	123
RL3239	Primed-hiPSC	3	NS	0.474645	0.759346	123
RL3239	Primed-hiPSC	4	hiPSC-hyper	0.509832	0.65828	124
RL3239	Primed-hiPSC	4	hiPSC-hypo	0.560152	0.877967	124
RL3239	Primed-hiPSC	4	NS	0.487054	0.779199	124
RL3239	Primed-hiPSC	5	hiPSC-hyper	0.43125	0.556817	125
RL3239	Primed-hiPSC	5	hiPSC-hypo	0.629274	0.986306	125
RL3239	Primed-hiPSC	5	NS	0.446545	0.714392	125
RL3239	Primed-hiPSC	6	hiPSC-hyper	0.581369	0.750647	126
RL3239	Primed-hiPSC	6	hiPSC-hypo	0.598219	0.937631	126
RL3239	Primed-hiPSC	6	NS	0.452687	0.724218	126
RL3239	Primed-hiPSC	7	hiPSC-hyper	0.510811	0.659544	127
RL3239	Primed-hiPSC	7	hiPSC-hypo	0.603143	0.945349	127
RL3239	Primed-hiPSC	7	NS	0.514395	0.822939	127
RL3239	Primed-hiPSC	8	hiPSC-hyper	0.495243	0.639443	128
RL3239	Primed-hiPSC	8	hiPSC-hypo	0.605144	0.948486	128
RL3239	Primed-hiPSC	8	NS	0.406985	0.651103	128
RL3239	Primed-hiPSC	9	hiPSC-hyper	0.488913	0.63127	129
RL3239	Primed-hiPSC	9	hiPSC-hypo	0.62153	0.974168	129
RL3239	Primed-hiPSC	9	NS	0.334882	0.53575	129
RL3239	Primed-hiPSC	10	hiPSC-hyper	0.432852	0.558885	130
RL3239	Primed-hiPSC	10	hiPSC-hypo	0.606173	0.950098	130
RL3239	Primed-hiPSC	10	NS	0.378455	0.60546	130
RL3239	Primed-hiPSC	11	hiPSC-hyper	0.268661	0.346888	131
RL3239	Primed-hiPSC	11	hiPSC-hypo	0.357793	0.560794	131
RL3239	Primed-hiPSC	11	NS	0.267727	0.428315	131
RL3239	Primed-hiPSC	12	hiPSC-hyper	0.218974	0.282732	132
RL3239	Primed-hiPSC	12	hiPSC-hypo	0.339372	0.531922	132
RL3239	Primed-hiPSC	12	NS	0.37384	0.598076	132
RL3239	Primed-hiPSC	13	hiPSC-hyper	0.228642	0.295216	133
RL3239	Primed-hiPSC	13	hiPSC-hypo	0.305529	0.478877	133
RL3239	Primed-hiPSC	13	NS	0.390804	0.625216	133
RL3239	Primed-hiPSC	14	hiPSC-hyper	0.220293	0.284436	134
RL3239	Primed-hiPSC	14	hiPSC-hypo	0.338189	0.530067	134
RL3239	Primed-hiPSC	14	NS	0.428701	0.685843	134
RL3239	Primed-hiPSC	15	hiPSC-hyper	0.181525	0.23438	135
RL3239	Primed-hiPSC	15	hiPSC-hypo	0.370297	0.580392	135
RL3239	Primed-hiPSC	15	NS	0.399703	0.639453	135
RL3239	Primed-hiPSC	16	hiPSC-hyper	0.176128	0.227411	136
RL3239	Primed-hiPSC	16	hiPSC-hypo	0.387101	0.606731	136
RL3239	Primed-hiPSC	16	NS	0.385243	0.616318	136
RL3239	Primed-hiPSC	17	hiPSC-hyper	0.208556	0.269281	137
RL3239	Primed-hiPSC	17	hiPSC-hypo	0.378158	0.592714	137
RL3239	Primed-hiPSC	17	NS	0.385521	0.616763	137
RL3239	Primed-hiPSC	18	hiPSC-hyper	0.198662	0.256507	138
RL3239	Primed-hiPSC	18	hiPSC-hypo	0.385662	0.604475	138
RL3239	Primed-hiPSC	18	NS	0.412647	0.66016	138
RL3239	Primed-hiPSC	19	hiPSC-hyper	0.244288	0.315417	139
RL3239	Primed-hiPSC	19	hiPSC-hypo	0.357517	0.560362	139
RL3239	Primed-hiPSC	19	NS	0.447403	0.715763	139
RL3239	Primed-hiPSC	20	hiPSC-hyper	0.230799	0.298001	140
RL3239	Primed-hiPSC	20	hiPSC-hypo	0.404663	0.634257	140
RL3239	Primed-hiPSC	20	NS	0.39202	0.627161	140
RL3239	Primed-hiPSC	21	hiPSC-hyper	0.527963	0.68169	141
RL3239	Primed-hiPSC	21	hiPSC-hypo	0.601451	0.942697	141
RL3239	Primed-hiPSC	21	NS	0.499055	0.798398	141
RL3239	Primed-hiPSC	22	hiPSC-hyper	0.430876	0.556335	142
RL3239	Primed-hiPSC	22	hiPSC-hypo	0.620679	0.972835	142
RL3239	Primed-hiPSC	22	NS	0.466504	0.746321	142
RL3239	Primed-hiPSC	23	hiPSC-hyper	0.456912	0.589951	143
RL3239	Primed-hiPSC	23	hiPSC-hypo	0.638011	1	143
RL3239	Primed-hiPSC	23	NS	0.417532	0.667975	143
RL3239	Primed-hiPSC	24	hiPSC-hyper	0.595417	0.768785	144
RL3239	Primed-hiPSC	24	hiPSC-hypo	0.612046	0.959304	144
RL3239	Primed-hiPSC	24	NS	0.450576	0.720839	144
RL3239	Primed-hiPSC	25	hiPSC-hyper	0.570445	0.736541	145
RL3239	Primed-hiPSC	25	hiPSC-hypo	0.589381	0.923779	145
RL3239	Primed-hiPSC	25	NS	0.507771	0.812342	145
RL3239	Primed-hiPSC	26	hiPSC-hyper	0.586641	0.757453	146
RL3239	Primed-hiPSC	26	hiPSC-hypo	0.60645	0.950533	146
RL3239	Primed-hiPSC	26	NS	0.383431	0.61342	146
RL3239	Primed-hiPSC	27	hiPSC-hyper	0.584458	0.754635	147
RL3239	Primed-hiPSC	27	hiPSC-hypo	0.516624	0.809742	147
RL3239	Primed-hiPSC	27	NS	0.398913	0.638189	147
RL3239	Primed-hiPSC	28	hiPSC-hyper	0.565793	0.730535	148
RL3239	Primed-hiPSC	28	hiPSC-hypo	0.540489	0.847147	148
RL3239	Primed-hiPSC	28	NS	0.416281	0.665974	148
RL3239	Primed-hiPSC	29	hiPSC-hyper	0.523106	0.675419	149
RL3239	Primed-hiPSC	29	hiPSC-hypo	0.570823	0.894692	149
RL3239	Primed-hiPSC	29	NS	0.625071	1	149
RL3239	Primed-hiPSC	30	hiPSC-hyper	0.774491	1	150
RL3239	Primed-hiPSC	30	hiPSC-hypo	0.564073	0.884112	150
RL3239	Primed-hiPSC	30	NS	0.607082	0.971221	150
RL3240	Primed-hiPSC	1	hiPSC-hyper	0.614285	0.862609	151
RL3240	Primed-hiPSC	1	hiPSC-hypo	0.6017	0.962635	151
RL3240	Primed-hiPSC	1	NS	0.38268	0.608497	151
RL3240	Primed-hiPSC	2	hiPSC-hyper	0.575133	0.807628	152
RL3240	Primed-hiPSC	2	hiPSC-hypo	0.562857	0.900492	152
RL3240	Primed-hiPSC	2	NS	0.513119	0.815908	152
RL3240	Primed-hiPSC	3	hiPSC-hyper	0.535609	0.752128	153
RL3240	Primed-hiPSC	3	hiPSC-hypo	0.57397	0.91827	153
RL3240	Primed-hiPSC	3	NS	0.458181	0.72855	153
RL3240	Primed-hiPSC	4	hiPSC-hyper	0.487639	0.684766	154
RL3240	Primed-hiPSC	4	hiPSC-hypo	0.55958	0.89525	154
RL3240	Primed-hiPSC	4	NS	0.463217	0.736559	154
RL3240	Primed-hiPSC	5	hiPSC-hyper	0.411856	0.578348	155
RL3240	Primed-hiPSC	5	hiPSC-hypo	0.62011	0.992089	155
RL3240	Primed-hiPSC	5	NS	0.47597	0.756838	155
RL3240	Primed-hiPSC	6	hiPSC-hyper	0.560274	0.786764	156
RL3240	Primed-hiPSC	6	hiPSC-hypo	0.598476	0.957477	156
RL3240	Primed-hiPSC	6	NS	0.445747	0.708779	156
RL3240	Primed-hiPSC	7	hiPSC-hyper	0.47141	0.661976	157
RL3240	Primed-hiPSC	7	hiPSC-hypo	0.592708	0.94825	157
RL3240	Primed-hiPSC	7	NS	0.544948	0.866518	157
RL3240	Primed-hiPSC	8	hiPSC-hyper	0.495659	0.696027	158
RL3240	Primed-hiPSC	8	hiPSC-hypo	0.599052	0.958399	158
RL3240	Primed-hiPSC	8	NS	0.415036	0.659947	158
RL3240	Primed-hiPSC	9	hiPSC-hyper	0.504816	0.708887	159
RL3240	Primed-hiPSC	9	hiPSC-hypo	0.618208	0.989045	159
RL3240	Primed-hiPSC	9	NS	0.33301	0.529517	159
RL3240	Primed-hiPSC	10	hiPSC-hyper	0.418002	0.586979	160
RL3240	Primed-hiPSC	10	hiPSC-hypo	0.591122	0.945711	160
RL3240	Primed-hiPSC	10	NS	0.397611	0.632239	160
RL3240	Primed-hiPSC	11	hiPSC-hyper	0.256301	0.35991	161
RL3240	Primed-hiPSC	11	hiPSC-hypo	0.355031	0.567999	161
RL3240	Primed-hiPSC	11	NS	0.296426	0.471346	161
RL3240	Primed-hiPSC	12	hiPSC-hyper	0.229418	0.32216	162
RL3240	Primed-hiPSC	12	hiPSC-hypo	0.332567	0.532061	162
RL3240	Primed-hiPSC	12	NS	0.385497	0.612977	162
RL3240	Primed-hiPSC	13	hiPSC-hyper	0.254262	0.357046	163
RL3240	Primed-hiPSC	13	hiPSC-hypo	0.306478	0.490322	163
RL3240	Primed-hiPSC	13	NS	0.39338	0.625511	163
RL3240	Primed-hiPSC	14	hiPSC-hyper	0.241789	0.339531	164
RL3240	Primed-hiPSC	14	hiPSC-hypo	0.338953	0.542278	164
RL3240	Primed-hiPSC	14	NS	0.420358	0.668409	164
RL3240	Primed-hiPSC	15	hiPSC-hyper	0.216711	0.304316	165
RL3240	Primed-hiPSC	15	hiPSC-hypo	0.372797	0.596422	165
RL3240	Primed-hiPSC	15	NS	0.401194	0.637937	165
RL3240	Primed-hiPSC	16	hiPSC-hyper	0.217406	0.305292	166
RL3240	Primed-hiPSC	16	hiPSC-hypo	0.395416	0.63261	166
RL3240	Primed-hiPSC	16	NS	0.385462	0.612921	166
RL3240	Primed-hiPSC	17	hiPSC-hyper	0.256896	0.360746	167
RL3240	Primed-hiPSC	17	hiPSC-hypo	0.379255	0.606755	167
RL3240	Primed-hiPSC	17	NS	0.414707	0.659423	167
RL3240	Primed-hiPSC	18	hiPSC-hyper	0.216149	0.303527	168
RL3240	Primed-hiPSC	18	hiPSC-hypo	0.389108	0.622518	168
RL3240	Primed-hiPSC	18	NS	0.4145	0.659094	168
RL3240	Primed-hiPSC	19	hiPSC-hyper	0.27068	0.380101	169
RL3240	Primed-hiPSC	19	hiPSC-hypo	0.358023	0.572786	169
RL3240	Primed-hiPSC	19	NS	0.515988	0.820469	169
RL3240	Primed-hiPSC	20	hiPSC-hyper	0.230026	0.323014	170
RL3240	Primed-hiPSC	20	hiPSC-hypo	0.407829	0.652468	170
RL3240	Primed-hiPSC	20	NS	0.426791	0.678638	170
RL3240	Primed-hiPSC	21	hiPSC-hyper	0.508199	0.713638	171
RL3240	Primed-hiPSC	21	hiPSC-hypo	0.593911	0.950174	171
RL3240	Primed-hiPSC	21	NS	0.513561	0.81661	171
RL3240	Primed-hiPSC	22	hiPSC-hyper	0.372049	0.522449	172
RL3240	Primed-hiPSC	22	hiPSC-hypo	0.602298	0.963592	172
RL3240	Primed-hiPSC	22	NS	0.500218	0.795394	172
RL3240	Primed-hiPSC	23	hiPSC-hyper	0.424606	0.596251	173
RL3240	Primed-hiPSC	23	hiPSC-hypo	0.625055	1	173
RL3240	Primed-hiPSC	23	NS	0.494436	0.7862	173
RL3240	Primed-hiPSC	24	hiPSC-hyper	0.564504	0.792703	174
RL3240	Primed-hiPSC	24	hiPSC-hypo	0.585991	0.937503	174
RL3240	Primed-hiPSC	24	NS	0.443378	0.705013	174
RL3240	Primed-hiPSC	25	hiPSC-hyper	0.57317	0.804873	175
RL3240	Primed-hiPSC	25	hiPSC-hypo	0.583716	0.933863	175
RL3240	Primed-hiPSC	25	NS	0.474322	0.754217	175
RL3240	Primed-hiPSC	26	hiPSC-hyper	0.557896	0.783424	176
RL3240	Primed-hiPSC	26	hiPSC-hypo	0.595809	0.95321	176
RL3240	Primed-hiPSC	26	NS	0.374237	0.595072	176
RL3240	Primed-hiPSC	27	hiPSC-hyper	0.591471	0.830572	177
RL3240	Primed-hiPSC	27	hiPSC-hypo	0.50277	0.804361	177
RL3240	Primed-hiPSC	27	NS	0.390686	0.621227	177
RL3240	Primed-hiPSC	28	hiPSC-hyper	0.547164	0.768353	178
RL3240	Primed-hiPSC	28	hiPSC-hypo	0.530451	0.848647	178
RL3240	Primed-hiPSC	28	NS	0.41142	0.654196	178
RL3240	Primed-hiPSC	29	hiPSC-hyper	0.499803	0.701848	179
RL3240	Primed-hiPSC	29	hiPSC-hypo	0.557377	0.891724	179
RL3240	Primed-hiPSC	29	NS	0.628894	1	179
RL3240	Primed-hiPSC	30	hiPSC-hyper	0.712125	1	180
RL3240	Primed-hiPSC	30	hiPSC-hypo	0.540514	0.864746	180
RL3240	Primed-hiPSC	30	NS	0.606522	0.964427	180
RL3241	Primed-hiPSC	1	hiPSC-hyper	0.618682	0.825663	181
RL3241	Primed-hiPSC	1	hiPSC-hypo	0.60693	0.958338	181
RL3241	Primed-hiPSC	1	NS	0.355935	0.590229	181
RL3241	Primed-hiPSC	2	hiPSC-hyper	0.569688	0.760277	182
RL3241	Primed-hiPSC	2	hiPSC-hypo	0.571814	0.90289	182
RL3241	Primed-hiPSC	2	NS	0.463635	0.768822	182
RL3241	Primed-hiPSC	3	hiPSC-hyper	0.538279	0.718361	183
RL3241	Primed-hiPSC	3	hiPSC-hypo	0.588517	0.929264	183
RL3241	Primed-hiPSC	3	NS	0.455429	0.755215	183
RL3241	Primed-hiPSC	4	hiPSC-hyper	0.510197	0.680883	184
RL3241	Primed-hiPSC	4	hiPSC-hypo	0.560462	0.884966	184
RL3241	Primed-hiPSC	4	NS	0.451155	0.748128	184
RL3241	Primed-hiPSC	5	hiPSC-hyper	0.419403	0.559715	185
RL3241	Primed-hiPSC	5	hiPSC-hypo	0.624857	0.986645	185
RL3241	Primed-hiPSC	5	NS	0.425737	0.705978	185
RL3241	Primed-hiPSC	6	hiPSC-hyper	0.5624	0.750551	186
RL3241	Primed-hiPSC	6	hiPSC-hypo	0.593342	0.936883	186
RL3241	Primed-hiPSC	6	NS	0.49789	0.825625	186
RL3241	Primed-hiPSC	7	hiPSC-hyper	0.502651	0.670814	187
RL3241	Primed-hiPSC	7	hiPSC-hypo	0.609552	0.962478	187
RL3241	Primed-hiPSC	7	NS	0.517787	0.85862	187
RL3241	Primed-hiPSC	8	hiPSC-hyper	0.494282	0.659645	188
RL3241	Primed-hiPSC	8	hiPSC-hypo	0.612163	0.966602	188
RL3241	Primed-hiPSC	8	NS	0.424716	0.704285	188
RL3241	Primed-hiPSC	9	hiPSC-hyper	0.480499	0.641251	189
RL3241	Primed-hiPSC	9	hiPSC-hypo	0.624237	0.985665	189
RL3241	Primed-hiPSC	9	NS	0.372474	0.617655	189
RL3241	Primed-hiPSC	10	hiPSC-hyper	0.435617	0.581353	190
RL3241	Primed-hiPSC	10	hiPSC-hypo	0.599566	0.946711	190
RL3241	Primed-hiPSC	10	NS	0.372317	0.617394	190
RL3241	Primed-hiPSC	11	hiPSC-hyper	0.265427	0.354226	191
RL3241	Primed-hiPSC	11	hiPSC-hypo	0.370891	0.585635	191
RL3241	Primed-hiPSC	11	NS	0.297046	0.492576	191
RL3241	Primed-hiPSC	12	hiPSC-hyper	0.215819	0.288021	192
RL3241	Primed-hiPSC	12	hiPSC-hypo	0.342224	0.54037	192
RL3241	Primed-hiPSC	12	NS	0.3948	0.654676	192
RL3241	Primed-hiPSC	13	hiPSC-hyper	0.230889	0.308133	193
RL3241	Primed-hiPSC	13	hiPSC-hypo	0.31243	0.493325	193
RL3241	Primed-hiPSC	13	NS	0.442541	0.733843	193
RL3241	Primed-hiPSC	14	hiPSC-hyper	0.206682	0.275828	194
RL3241	Primed-hiPSC	14	hiPSC-hypo	0.350269	0.553073	194
RL3241	Primed-hiPSC	14	NS	0.464628	0.77047	194
RL3241	Primed-hiPSC	15	hiPSC-hyper	0.179736	0.239866	195
RL3241	Primed-hiPSC	15	hiPSC-hypo	0.384786	0.607575	195
RL3241	Primed-hiPSC	15	NS	0.421613	0.69914	195
RL3241	Primed-hiPSC	16	hiPSC-hyper	0.170881	0.22805	196
RL3241	Primed-hiPSC	16	hiPSC-hypo	0.387494	0.611851	196
RL3241	Primed-hiPSC	16	NS	0.45096	0.747804	196
RL3241	Primed-hiPSC	17	hiPSC-hyper	0.211541	0.282313	197
RL3241	Primed-hiPSC	17	hiPSC-hypo	0.373671	0.590024	197
RL3241	Primed-hiPSC	17	NS	0.427825	0.709441	197
RL3241	Primed-hiPSC	18	hiPSC-hyper	0.169487	0.22619	198
RL3241	Primed-hiPSC	18	hiPSC-hypo	0.382631	0.604173	198
RL3241	Primed-hiPSC	18	NS	0.438813	0.727662	198
RL3241	Primed-hiPSC	19	hiPSC-hyper	0.243646	0.325158	199
RL3241	Primed-hiPSC	19	hiPSC-hypo	0.36511	0.576506	199
RL3241	Primed-hiPSC	19	NS	0.495734	0.822051	199
RL3241	Primed-hiPSC	20	hiPSC-hyper	0.226065	0.301696	200
RL3241	Primed-hiPSC	20	hiPSC-hypo	0.410452	0.648101	200
RL3241	Primed-hiPSC	20	NS	0.444577	0.737219	200
RL3241	Primed-hiPSC	21	hiPSC-hyper	0.523715	0.698925	201
RL3241	Primed-hiPSC	21	hiPSC-hypo	0.599081	0.945944	201
RL3241	Primed-hiPSC	21	NS	0.519114	0.860821	201
RL3241	Primed-hiPSC	22	hiPSC-hyper	0.399729	0.533459	202
RL3241	Primed-hiPSC	22	hiPSC-hypo	0.612643	0.967359	202
RL3241	Primed-hiPSC	22	NS	0.454214	0.753201	202
RL3241	Primed-hiPSC	23	hiPSC-hyper	0.444479	0.59318	203
RL3241	Primed-hiPSC	23	hiPSC-hypo	0.633315	1	203
RL3241	Primed-hiPSC	23	NS	0.422527	0.700654	203
RL3241	Primed-hiPSC	24	hiPSC-hyper	0.583674	0.778944	204
RL3241	Primed-hiPSC	24	hiPSC-hypo	0.610332	0.963711	204
RL3241	Primed-hiPSC	24	NS	0.428872	0.711177	204
RL3241	Primed-hiPSC	25	hiPSC-hyper	0.526524	0.702673	205
RL3241	Primed-hiPSC	25	hiPSC-hypo	0.59264	0.935775	205
RL3241	Primed-hiPSC	25	NS	0.495095	0.820991	205
RL3241	Primed-hiPSC	26	hiPSC-hyper	0.571476	0.762664	206
RL3241	Primed-hiPSC	26	hiPSC-hypo	0.60499	0.955274	206
RL3241	Primed-hiPSC	26	NS	0.374448	0.620928	206
RL3241	Primed-hiPSC	27	hiPSC-hyper	0.582114	0.776861	207
RL3241	Primed-hiPSC	27	hiPSC-hypo	0.513955	0.811532	207
RL3241	Primed-hiPSC	27	NS	0.398333	0.660536	207
RL3241	Primed-hiPSC	28	hiPSC-hyper	0.545806	0.728406	208
RL3241	Primed-hiPSC	28	hiPSC-hypo	0.548732	0.866444	208
RL3241	Primed-hiPSC	28	NS	0.388536	0.64429	208
RL3241	Primed-hiPSC	29	hiPSC-hyper	0.505042	0.674004	209
RL3241	Primed-hiPSC	29	hiPSC-hypo	0.577406	0.91172	209
RL3241	Primed-hiPSC	29	NS	0.594335	0.985556	209
RL3241	Primed-hiPSC	30	hiPSC-hyper	0.749315	1	210
RL3241	Primed-hiPSC	30	hiPSC-hypo	0.552723	0.872746	210
RL3241	Primed-hiPSC	30	NS	0.603046	1	210
RL3242	TNT-hiPSC	1	hiPSC-hyper	0.593762	0.802761	211
RL3242	TNT-hiPSC	1	hiPSC-hypo	0.605105	0.966057	211
RL3242	TNT-hiPSC	1	NS	0.362965	0.619042	211
RL3242	TNT-hiPSC	2	hiPSC-hyper	0.543084	0.734245	212
RL3242	TNT-hiPSC	2	hiPSC-hypo	0.55396	0.884405	212
RL3242	TNT-hiPSC	2	NS	0.426032	0.726603	212
RL3242	TNT-hiPSC	3	hiPSC-hyper	0.528044	0.713912	213
RL3242	TNT-hiPSC	3	hiPSC-hypo	0.588762	0.939966	213
RL3242	TNT-hiPSC	3	NS	0.395499	0.674529	213
RL3242	TNT-hiPSC	4	hiPSC-hyper	0.495255	0.669582	214
RL3242	TNT-hiPSC	4	hiPSC-hypo	0.567009	0.905238	214
RL3242	TNT-hiPSC	4	NS	0.405539	0.691653	214
RL3242	TNT-hiPSC	5	hiPSC-hyper	0.413158	0.558586	215
RL3242	TNT-hiPSC	5	hiPSC-hypo	0.621273	0.991871	215
RL3242	TNT-hiPSC	5	NS	0.391826	0.668265	215
RL3242	TNT-hiPSC	6	hiPSC-hyper	0.55834	0.754872	216
RL3242	TNT-hiPSC	6	hiPSC-hypo	0.603005	0.962706	216
RL3242	TNT-hiPSC	6	NS	0.435387	0.74256	216
RL3242	TNT-hiPSC	7	hiPSC-hyper	0.476073	0.643647	217
RL3242	TNT-hiPSC	7	hiPSC-hypo	0.6043	0.964773	217
RL3242	TNT-hiPSC	7	NS	0.54342	0.926811	217
RL3242	TNT-hiPSC	8	hiPSC-hyper	0.457842	0.618999	218
RL3242	TNT-hiPSC	8	hiPSC-hypo	0.589844	0.941694	218
RL3242	TNT-hiPSC	8	NS	0.437097	0.745476	218
RL3242	TNT-hiPSC	9	hiPSC-hyper	0.466895	0.631239	219
RL3242	TNT-hiPSC	9	hiPSC-hypo	0.604902	0.965734	219
RL3242	TNT-hiPSC	9	NS	0.348796	0.594878	219
RL3242	TNT-hiPSC	10	hiPSC-hyper	0.40524	0.547882	220
RL3242	TNT-hiPSC	10	hiPSC-hypo	0.594709	0.94946	220
RL3242	TNT-hiPSC	10	NS	0.396	0.675384	220
RL3242	TNT-hiPSC	11	hiPSC-hyper	0.283949	0.383897	221
RL3242	TNT-hiPSC	11	hiPSC-hypo	0.394023	0.629063	221
RL3242	TNT-hiPSC	11	NS	0.319171	0.544352	221
RL3242	TNT-hiPSC	12	hiPSC-hyper	0.239913	0.32436	222
RL3242	TNT-hiPSC	12	hiPSC-hypo	0.379721	0.60623	222
RL3242	TNT-hiPSC	12	NS	0.445738	0.760213	222
RL3242	TNT-hiPSC	13	hiPSC-hyper	0.269439	0.36428	223
RL3242	TNT-hiPSC	13	hiPSC-hypo	0.354063	0.565266	223
RL3242	TNT-hiPSC	13	NS	0.461107	0.786424	223
RL3242	TNT-hiPSC	14	hiPSC-hyper	0.252924	0.341951	224
RL3242	TNT-hiPSC	14	hiPSC-hypo	0.397029	0.633862	224
RL3242	TNT-hiPSC	14	NS	0.503816	0.859265	224
RL3242	TNT-hiPSC	15	hiPSC-hyper	0.241671	0.326738	225
RL3242	TNT-hiPSC	15	hiPSC-hypo	0.425294	0.678988	225
RL3242	TNT-hiPSC	15	NS	0.438042	0.747086	225
RL3242	TNT-hiPSC	16	hiPSC-hyper	0.234332	0.316815	226
RL3242	TNT-hiPSC	16	hiPSC-hypo	0.443243	0.707643	226
RL3242	TNT-hiPSC	16	NS	0.466284	0.795254	226
RL3242	TNT-hiPSC	17	hiPSC-hyper	0.285334	0.385769	227
RL3242	TNT-hiPSC	17	hiPSC-hypo	0.432755	0.690899	227
RL3242	TNT-hiPSC	17	NS	0.44862	0.765129	227
RL3242	TNT-hiPSC	18	hiPSC-hyper	0.217517	0.294082	228
RL3242	TNT-hiPSC	18	hiPSC-hypo	0.443613	0.708235	228
RL3242	TNT-hiPSC	18	NS	0.443867	0.757021	228
RL3242	TNT-hiPSC	19	hiPSC-hyper	0.280129	0.378732	229
RL3242	TNT-hiPSC	19	hiPSC-hypo	0.403059	0.643489	229
RL3242	TNT-hiPSC	19	NS	0.510148	0.870066	229
RL3242	TNT-hiPSC	20	hiPSC-hyper	0.251727	0.340333	230
RL3242	TNT-hiPSC	20	hiPSC-hypo	0.426004	0.680121	230
RL3242	TNT-hiPSC	20	NS	0.456365	0.778338	230
RL3242	TNT-hiPSC	21	hiPSC-hyper	0.507092	0.685584	231
RL3242	TNT-hiPSC	21	hiPSC-hypo	0.594975	0.949886	231
RL3242	TNT-hiPSC	21	NS	0.569133	0.970665	231
RL3242	TNT-hiPSC	22	hiPSC-hyper	0.385476	0.521161	232
RL3242	TNT-hiPSC	22	hiPSC-hypo	0.598216	0.95506	232
RL3242	TNT-hiPSC	22	NS	0.428595	0.730976	232
RL3242	TNT-hiPSC	23	hiPSC-hyper	0.448952	0.60698	233
RL3242	TNT-hiPSC	23	hiPSC-hypo	0.626365	1	233
RL3242	TNT-hiPSC	23	NS	0.33817	0.576754	233
RL3242	TNT-hiPSC	24	hiPSC-hyper	0.599463	0.81047	234
RL3242	TNT-hiPSC	24	hiPSC-hypo	0.594683	0.949419	234
RL3242	TNT-hiPSC	24	NS	0.358499	0.611425	234
RL3242	TNT-hiPSC	25	hiPSC-hyper	0.557491	0.753724	235
RL3242	TNT-hiPSC	25	hiPSC-hypo	0.58886	0.940122	235
RL3242	TNT-hiPSC	25	NS	0.408894	0.697375	235
RL3242	TNT-hiPSC	26	hiPSC-hyper	0.553953	0.74894	236
RL3242	TNT-hiPSC	26	hiPSC-hypo	0.596003	0.951527	236
RL3242	TNT-hiPSC	26	NS	0.356783	0.608499	236
RL3242	TNT-hiPSC	27	hiPSC-hyper	0.577517	0.780799	237
RL3242	TNT-hiPSC	27	hiPSC-hypo	0.508031	0.811079	237
RL3242	TNT-hiPSC	27	NS	0.363188	0.619422	237
RL3242	TNT-hiPSC	28	hiPSC-hyper	0.531506	0.718592	238
RL3242	TNT-hiPSC	28	hiPSC-hypo	0.536379	0.856336	238
RL3242	TNT-hiPSC	28	NS	0.364863	0.622279	238
RL3242	TNT-hiPSC	29	hiPSC-hyper	0.491142	0.664021	239
RL3242	TNT-hiPSC	29	hiPSC-hypo	0.57623	0.919958	239
RL3242	TNT-hiPSC	29	NS	0.581534	0.991815	239
RL3242	TNT-hiPSC	30	hiPSC-hyper	0.739649	1	240
RL3242	TNT-hiPSC	30	hiPSC-hypo	0.55688	0.889067	240
RL3242	TNT-hiPSC	30	NS	0.586333	1	240
RL3243	TNT-hiPSC	1	hiPSC-hyper	0.626974	0.800564	241
RL3243	TNT-hiPSC	1	hiPSC-hypo	0.614404	0.968115	241
RL3243	TNT-hiPSC	1	NS	0.326894	0.60006	241
RL3243	TNT-hiPSC	2	hiPSC-hyper	0.599635	0.765655	242
RL3243	TNT-hiPSC	2	hiPSC-hypo	0.575257	0.906432	242
RL3243	TNT-hiPSC	2	NS	0.395099	0.72526	242
RL3243	TNT-hiPSC	3	hiPSC-hyper	0.576004	0.735482	243
RL3243	TNT-hiPSC	3	hiPSC-hypo	0.584224	0.920561	243
RL3243	TNT-hiPSC	3	NS	0.358243	0.657604	243
RL3243	TNT-hiPSC	4	hiPSC-hyper	0.514362	0.656773	244
RL3243	TNT-hiPSC	4	hiPSC-hypo	0.569215	0.896911	244
RL3243	TNT-hiPSC	4	NS	0.363433	0.667133	244
RL3243	TNT-hiPSC	5	hiPSC-hyper	0.449227	0.573604	245
RL3243	TNT-hiPSC	5	hiPSC-hypo	0.634047	0.999068	245
RL3243	TNT-hiPSC	5	NS	0.370454	0.68002	245
RL3243	TNT-hiPSC	6	hiPSC-hyper	0.580443	0.741149	246
RL3243	TNT-hiPSC	6	hiPSC-hypo	0.605907	0.954727	246
RL3243	TNT-hiPSC	6	NS	0.377564	0.693071	246
RL3243	TNT-hiPSC	7	hiPSC-hyper	0.518515	0.662076	247
RL3243	TNT-hiPSC	7	hiPSC-hypo	0.600542	0.946273	247
RL3243	TNT-hiPSC	7	NS	0.544769	1	247
RL3243	TNT-hiPSC	8	hiPSC-hyper	0.529711	0.676372	248
RL3243	TNT-hiPSC	8	hiPSC-hypo	0.608891	0.959428	248
RL3243	TNT-hiPSC	8	NS	0.404312	0.742171	248
RL3243	TNT-hiPSC	9	hiPSC-hyper	0.530295	0.677117	249
RL3243	TNT-hiPSC	9	hiPSC-hypo	0.619862	0.976716	249
RL3243	TNT-hiPSC	9	NS	0.309022	0.567253	249
RL3243	TNT-hiPSC	10	hiPSC-hyper	0.434145	0.554346	250
RL3243	TNT-hiPSC	10	hiPSC-hypo	0.596801	0.940379	250
RL3243	TNT-hiPSC	10	NS	0.371393	0.681743	250
RL3243	TNT-hiPSC	11	hiPSC-hyper	0.291623	0.372364	251
RL3243	TNT-hiPSC	11	hiPSC-hypo	0.367625	0.579266	251
RL3243	TNT-hiPSC	11	NS	0.303249	0.556655	251
RL3243	TNT-hiPSC	12	hiPSC-hyper	0.256698	0.32777	252
RL3243	TNT-hiPSC	12	hiPSC-hypo	0.348085	0.548477	252
RL3243	TNT-hiPSC	12	NS	0.407721	0.74843	252
RL3243	TNT-hiPSC	13	hiPSC-hyper	0.27047	0.345355	253
RL3243	TNT-hiPSC	13	hiPSC-hypo	0.320461	0.50495	253
RL3243	TNT-hiPSC	13	NS	0.4302	0.789692	253
RL3243	TNT-hiPSC	14	hiPSC-hyper	0.250043	0.319273	254
RL3243	TNT-hiPSC	14	hiPSC-hypo	0.370078	0.583132	254
RL3243	TNT-hiPSC	14	NS	0.468963	0.860847	254
RL3243	TNT-hiPSC	15	hiPSC-hyper	0.210175	0.268366	255
RL3243	TNT-hiPSC	15	hiPSC-hypo	0.41693	0.656956	255
RL3243	TNT-hiPSC	15	NS	0.403434	0.740559	255
RL3243	TNT-hiPSC	16	hiPSC-hyper	0.212039	0.270746	256
RL3243	TNT-hiPSC	16	hiPSC-hypo	0.440936	0.694783	256
RL3243	TNT-hiPSC	16	NS	0.454716	0.834695	256
RL3243	TNT-hiPSC	17	hiPSC-hyper	0.252154	0.321967	257
RL3243	TNT-hiPSC	17	hiPSC-hypo	0.426961	0.672762	257
RL3243	TNT-hiPSC	17	NS	0.435746	0.799873	257
RL3243	TNT-hiPSC	18	hiPSC-hyper	0.196368	0.250736	258
RL3243	TNT-hiPSC	18	hiPSC-hypo	0.432321	0.681208	258
RL3243	TNT-hiPSC	18	NS	0.423568	0.777519	258
RL3243	TNT-hiPSC	19	hiPSC-hyper	0.2804	0.358034	259
RL3243	TNT-hiPSC	19	hiPSC-hypo	0.397439	0.626244	259
RL3243	TNT-hiPSC	19	NS	0.507311	0.93124	259
RL3243	TNT-hiPSC	20	hiPSC-hyper	0.245691	0.313716	260
RL3243	TNT-hiPSC	20	hiPSC-hypo	0.426092	0.671393	260
RL3243	TNT-hiPSC	20	NS	0.440596	0.808776	260
RL3243	TNT-hiPSC	21	hiPSC-hyper	0.510918	0.652376	261
RL3243	TNT-hiPSC	21	hiPSC-hypo	0.605767	0.954507	261
RL3243	TNT-hiPSC	21	NS	0.517872	0.950626	261
RL3243	TNT-hiPSC	22	hiPSC-hyper	0.393822	0.502859	262
RL3243	TNT-hiPSC	22	hiPSC-hypo	0.604583	0.95264	262
RL3243	TNT-hiPSC	22	NS	0.396718	0.728232	262
RL3243	TNT-hiPSC	23	hiPSC-hyper	0.45516	0.58118	263
RL3243	TNT-hiPSC	23	hiPSC-hypo	0.634639	1	263
RL3243	TNT-hiPSC	23	NS	0.518662	0.952077	263
RL3243	TNT-hiPSC	24	hiPSC-hyper	0.591968	0.755866	264
RL3243	TNT-hiPSC	24	hiPSC-hypo	0.607946	0.957939	264
RL3243	TNT-hiPSC	24	NS	0.393721	0.722729	264
RL3243	TNT-hiPSC	25	hiPSC-hyper	0.58362	0.745207	265
RL3243	TNT-hiPSC	25	hiPSC-hypo	0.586004	0.923366	265
RL3243	TNT-hiPSC	25	NS	0.39391	0.723077	265
RL3243	TNT-hiPSC	26	hiPSC-hyper	0.598648	0.764396	266
RL3243	TNT-hiPSC	26	hiPSC-hypo	0.602323	0.949079	266
RL3243	TNT-hiPSC	26	NS	0.340301	0.624671	266
RL3243	TNT-hiPSC	27	hiPSC-hyper	0.60571	0.773412	267
RL3243	TNT-hiPSC	27	hiPSC-hypo	0.513987	0.809889	267
RL3243	TNT-hiPSC	27	NS	0.357444	0.656138	267
RL3243	TNT-hiPSC	28	hiPSC-hyper	0.600866	0.767228	268
RL3243	TNT-hiPSC	28	hiPSC-hypo	0.539274	0.849734	268
RL3243	TNT-hiPSC	28	NS	0.375211	0.688753	268
RL3243	TNT-hiPSC	29	hiPSC-hyper	0.534081	0.681951	269
RL3243	TNT-hiPSC	29	hiPSC-hypo	0.559578	0.881727	269
RL3243	TNT-hiPSC	29	NS	0.534648	0.981422	269
RL3243	TNT-hiPSC	30	hiPSC-hyper	0.783165	1	270
RL3243	TNT-hiPSC	30	hiPSC-hypo	0.541143	0.852678	270
RL3243	TNT-hiPSC	30	NS	0.489818	0.899129	270
RL3244	TNT-hiPSC	1	hiPSC-hyper	0.602778	0.824049	271
RL3244	TNT-hiPSC	1	hiPSC-hypo	0.620244	0.977299	271
RL3244	TNT-hiPSC	1	NS	0.383653	0.654475	271
RL3244	TNT-hiPSC	2	hiPSC-hyper	0.566044	0.773831	272
RL3244	TNT-hiPSC	2	hiPSC-hypo	0.567306	0.893887	272
RL3244	TNT-hiPSC	2	NS	0.423618	0.722653	272
RL3244	TNT-hiPSC	3	hiPSC-hyper	0.546106	0.746574	273
RL3244	TNT-hiPSC	3	hiPSC-hypo	0.582462	0.917767	273
RL3244	TNT-hiPSC	3	NS	0.437443	0.746237	273
RL3244	TNT-hiPSC	4	hiPSC-hyper	0.494274	0.675715	274
RL3244	TNT-hiPSC	4	hiPSC-hypo	0.57812	0.910926	274
RL3244	TNT-hiPSC	4	NS	0.417665	0.712498	274
RL3244	TNT-hiPSC	5	hiPSC-hyper	0.423991	0.579632	275
RL3244	TNT-hiPSC	5	hiPSC-hypo	0.634651	1	275
RL3244	TNT-hiPSC	5	NS	0.488485	0.833309	275
RL3244	TNT-hiPSC	6	hiPSC-hyper	0.561114	0.76709	276
RL3244	TNT-hiPSC	6	hiPSC-hypo	0.599643	0.94484	276
RL3244	TNT-hiPSC	6	NS	0.459827	0.784421	276
RL3244	TNT-hiPSC	7	hiPSC-hyper	0.495252	0.677052	277
RL3244	TNT-hiPSC	7	hiPSC-hypo	0.599431	0.944504	277
RL3244	TNT-hiPSC	7	NS	0.550946	0.939862	277
RL3244	TNT-hiPSC	8	hiPSC-hyper	0.498311	0.681234	278
RL3244	TNT-hiPSC	8	hiPSC-hypo	0.589567	0.928962	278
RL3244	TNT-hiPSC	8	NS	0.420406	0.717173	278
RL3244	TNT-hiPSC	9	hiPSC-hyper	0.488344	0.667608	279
RL3244	TNT-hiPSC	9	hiPSC-hypo	0.614026	0.967503	279
RL3244	TNT-hiPSC	9	NS	0.323642	0.552103	279
RL3244	TNT-hiPSC	10	hiPSC-hyper	0.419922	0.57407	280
RL3244	TNT-hiPSC	10	hiPSC-hypo	0.60078	0.946631	280
RL3244	TNT-hiPSC	10	NS	0.393858	0.671885	280
RL3244	TNT-hiPSC	11	hiPSC-hyper	0.27127	0.370849	281
RL3244	TNT-hiPSC	11	hiPSC-hypo	0.385886	0.608029	281
RL3244	TNT-hiPSC	11	NS	0.311887	0.53205	281
RL3244	TNT-hiPSC	12	hiPSC-hyper	0.227811	0.311438	282
RL3244	TNT-hiPSC	12	hiPSC-hypo	0.376113	0.592629	282
RL3244	TNT-hiPSC	12	NS	0.443069	0.755834	282
RL3244	TNT-hiPSC	13	hiPSC-hyper	0.253715	0.34685	283
RL3244	TNT-hiPSC	13	hiPSC-hypo	0.355722	0.5605	283
RL3244	TNT-hiPSC	13	NS	0.448288	0.764738	283
RL3244	TNT-hiPSC	14	hiPSC-hyper	0.242416	0.331404	284
RL3244	TNT-hiPSC	14	hiPSC-hypo	0.382864	0.603268	284
RL3244	TNT-hiPSC	14	NS	0.527003	0.899018	284
RL3244	TNT-hiPSC	15	hiPSC-hyper	0.237556	0.324759	285
RL3244	TNT-hiPSC	15	hiPSC-hypo	0.421511	0.664163	285
RL3244	TNT-hiPSC	15	NS	0.447948	0.764157	285
RL3244	TNT-hiPSC	16	hiPSC-hyper	0.263442	0.360148	286
RL3244	TNT-hiPSC	16	hiPSC-hypo	0.444324	0.700107	286
RL3244	TNT-hiPSC	16	NS	0.445102	0.759301	286
RL3244	TNT-hiPSC	17	hiPSC-hyper	0.304455	0.416216	287
RL3244	TNT-hiPSC	17	hiPSC-hypo	0.42676	0.672433	287
RL3244	TNT-hiPSC	17	NS	0.474357	0.809208	287
RL3244	TNT-hiPSC	18	hiPSC-hyper	0.23105	0.315866	288
RL3244	TNT-hiPSC	18	hiPSC-hypo	0.443027	0.698065	288
RL3244	TNT-hiPSC	18	NS	0.44129	0.752799	288
RL3244	TNT-hiPSC	19	hiPSC-hyper	0.304437	0.416192	289
RL3244	TNT-hiPSC	19	hiPSC-hypo	0.394869	0.622183	289
RL3244	TNT-hiPSC	19	NS	0.519847	0.886809	289
RL3244	TNT-hiPSC	20	hiPSC-hyper	0.244852	0.334734	290
RL3244	TNT-hiPSC	20	hiPSC-hypo	0.418248	0.659021	290
RL3244	TNT-hiPSC	20	NS	0.43849	0.748023	290
RL3244	TNT-hiPSC	21	hiPSC-hyper	0.499299	0.682584	291
RL3244	TNT-hiPSC	21	hiPSC-hypo	0.595336	0.938053	291
RL3244	TNT-hiPSC	21	NS	0.586199	1	291
RL3244	TNT-hiPSC	22	hiPSC-hyper	0.39323	0.537579	292
RL3244	TNT-hiPSC	22	hiPSC-hypo	0.602835	0.949869	292
RL3244	TNT-hiPSC	22	NS	0.445218	0.7595	292
RL3244	TNT-hiPSC	23	hiPSC-hyper	0.454139	0.620848	293
RL3244	TNT-hiPSC	23	hiPSC-hypo	0.618789	0.975007	293
RL3244	TNT-hiPSC	23	NS	0.373993	0.637998	293
RL3244	TNT-hiPSC	24	hiPSC-hyper	0.58649	0.801782	294
RL3244	TNT-hiPSC	24	hiPSC-hypo	0.590877	0.931027	294
RL3244	TNT-hiPSC	24	NS	0.370207	0.631538	294
RL3244	TNT-hiPSC	25	hiPSC-hyper	0.553059	0.756079	295
RL3244	TNT-hiPSC	25	hiPSC-hypo	0.583453	0.91933	295
RL3244	TNT-hiPSC	25	NS	0.417168	0.71165	295
RL3244	TNT-hiPSC	26	hiPSC-hyper	0.528906	0.723059	296
RL3244	TNT-hiPSC	26	hiPSC-hypo	0.598354	0.942809	296
RL3244	TNT-hiPSC	26	NS	0.339303	0.578819	296
RL3244	TNT-hiPSC	27	hiPSC-hyper	0.571711	0.781578	297
RL3244	TNT-hiPSC	27	hiPSC-hypo	0.500207	0.78816	297
RL3244	TNT-hiPSC	27	NS	0.338496	0.577441	297
RL3244	TNT-hiPSC	28	hiPSC-hyper	0.54965	0.751419	298
RL3244	TNT-hiPSC	28	hiPSC-hypo	0.526989	0.83036	298
RL3244	TNT-hiPSC	28	NS	0.34982	0.596761	298
RL3244	TNT-hiPSC	29	hiPSC-hyper	0.495903	0.677942	299
RL3244	TNT-hiPSC	29	hiPSC-hypo	0.56787	0.894776	299
RL3244	TNT-hiPSC	29	NS	0.580947	0.991041	299
RL3244	TNT-hiPSC	30	hiPSC-hyper	0.731483	1	300
RL3244	TNT-hiPSC	30	hiPSC-hypo	0.547249	0.862284	300
RL3244	TNT-hiPSC	30	NS	0.570771	0.973682	300
SRS004213	hESC	1	hiPSC-hyper	0.611084	0.834412	301
SRS004213	hESC	1	hiPSC-hypo	0.659174	0.968665	301
SRS004213	hESC	1	NS	0.334888	0.562394	301
SRS004213	hESC	2	hiPSC-hyper	0.567348	0.774693	302
SRS004213	hESC	2	hiPSC-hypo	0.610286	0.896823	302
SRS004213	hESC	2	NS	0.436128	0.732412	302
SRS004213	hESC	3	hiPSC-hyper	0.556359	0.759687	303
SRS004213	hESC	3	hiPSC-hypo	0.613693	0.90183	303
SRS004213	hESC	3	NS	0.453342	0.761319	303
SRS004213	hESC	4	hiPSC-hyper	0.50567	0.690474	304
SRS004213	hESC	4	hiPSC-hypo	0.609231	0.895274	304
SRS004213	hESC	4	NS	0.4226	0.709693	304
SRS004213	hESC	5	hiPSC-hyper	0.427998	0.584415	305
SRS004213	hESC	5	hiPSC-hypo	0.649628	0.954637	305
SRS004213	hESC	5	NS	0.424307	0.712559	305
SRS004213	hESC	6	hiPSC-hyper	0.567617	0.77506	306
SRS004213	hESC	6	hiPSC-hypo	0.657548	0.966276	306
SRS004213	hESC	6	NS	0.372156	0.62498	306
SRS004213	hESC	7	hiPSC-hyper	0.516943	0.705866	307
SRS004213	hESC	7	hiPSC-hypo	0.642048	0.943499	307
SRS004213	hESC	7	NS	0.515654	0.865963	307
SRS004213	hESC	8	hiPSC-hyper	0.525876	0.718063	308
SRS004213	hESC	8	hiPSC-hypo	0.658514	0.967695	308
SRS004213	hESC	8	NS	0.324176	0.544404	308
SRS004213	hESC	9	hiPSC-hyper	0.549515	0.750342	309
SRS004213	hESC	9	hiPSC-hypo	0.676647	0.994343	309
SRS004213	hESC	9	NS	0.271574	0.456067	309
SRS004213	hESC	10	hiPSC-hyper	0.450678	0.615383	310
SRS004213	hESC	10	hiPSC-hypo	0.654073	0.96117	310
SRS004213	hESC	10	NS	0.285129	0.478832	310
SRS004213	hESC	11	hiPSC-hyper	0.120698	0.164809	311
SRS004213	hESC	11	hiPSC-hypo	0.51012	0.749629	311
SRS004213	hESC	11	NS	0.221359	0.371739	311
SRS004213	hESC	12	hiPSC-hyper	0.0193042	0.0263591	312
SRS004213	hESC	12	hiPSC-hypo	0.517497	0.760469	312
SRS004213	hESC	12	NS	0.32933	0.553059	312
SRS004213	hESC	13	hiPSC-hyper	0.0250528	0.0342086	313
SRS004213	hESC	13	hiPSC-hypo	0.523391	0.76913	313
SRS004213	hESC	13	NS	0.383947	0.644782	313
SRS004213	hESC	14	hiPSC-hyper	0.00584672	0.00798347	314
SRS004213	hESC	14	hiPSC-hypo	0.566842	0.832983	314
SRS004213	hESC	14	NS	0.404324	0.679001	314
SRS004213	hESC	15	hiPSC-hyper	0.00408456	0.00557731	315
SRS004213	hESC	15	hiPSC-hypo	0.597251	0.877669	315
SRS004213	hESC	15	NS	0.370389	0.622013	315
SRS004213	hESC	16	hiPSC-hyper	0.0206926	0.0282549	316
SRS004213	hESC	16	hiPSC-hypo	0.624628	0.9179	316
SRS004213	hESC	16	NS	0.376567	0.632388	316
SRS004213	hESC	17	hiPSC-hyper	0.0765031	0.104462	317
SRS004213	hESC	17	hiPSC-hypo	0.594314	0.873353	317
SRS004213	hESC	17	NS	0.343514	0.576881	317
SRS004213	hESC	18	hiPSC-hyper	0.016775	0.0229057	318
SRS004213	hESC	18	hiPSC-hypo	0.58599	0.861121	318
SRS004213	hESC	18	NS	0.34227	0.574791	318
SRS004213	hESC	19	hiPSC-hyper	0.062002	0.0846613	319
SRS004213	hESC	19	hiPSC-hypo	0.513732	0.754936	319
SRS004213	hESC	19	NS	0.3961	0.66519	319
SRS004213	hESC	20	hiPSC-hyper	0.122826	0.167715	320
SRS004213	hESC	20	hiPSC-hypo	0.524887	0.771329	320
SRS004213	hESC	20	NS	0.322591	0.541742	320
SRS004213	hESC	21	hiPSC-hyper	0.498386	0.680527	321
SRS004213	hESC	21	hiPSC-hypo	0.661045	0.971415	321
SRS004213	hESC	21	NS	0.41412	0.695453	321
SRS004213	hESC	22	hiPSC-hyper	0.368404	0.503042	322
SRS004213	hESC	22	hiPSC-hypo	0.648156	0.952474	322
SRS004213	hESC	22	NS	0.454098	0.762589	322
SRS004213	hESC	23	hiPSC-hyper	0.406397	0.55492	323
SRS004213	hESC	23	hiPSC-hypo	0.680497	1	323
SRS004213	hESC	23	NS	0.417585	0.70127	323
SRS004213	hESC	24	hiPSC-hyper	0.544712	0.743784	324
SRS004213	hESC	24	hiPSC-hypo	0.653449	0.960252	324
SRS004213	hESC	24	NS	0.478684	0.803877	324
SRS004213	hESC	25	hiPSC-hyper	0.520367	0.710541	325
SRS004213	hESC	25	hiPSC-hypo	0.644531	0.947147	325
SRS004213	hESC	25	NS	0.46814	0.78617	325
SRS004213	hESC	26	hiPSC-hyper	0.54138	0.739234	326
SRS004213	hESC	26	hiPSC-hypo	0.66226	0.973201	326
SRS004213	hESC	26	NS	0.370098	0.621524	326
SRS004213	hESC	27	hiPSC-hyper	0.636325	0.868877	327
SRS004213	hESC	27	hiPSC-hypo	0.562389	0.826438	327
SRS004213	hESC	27	NS	0.352194	0.591457	327
SRS004213	hESC	28	hiPSC-hyper	0.544688	0.74375	328
SRS004213	hESC	28	hiPSC-hypo	0.596025	0.875867	328
SRS004213	hESC	28	NS	0.374181	0.62838	328
SRS004213	hESC	29	hiPSC-hyper	0.510664	0.697293	329
SRS004213	hESC	29	hiPSC-hypo	0.612269	0.899738	329
SRS004213	hESC	29	NS	0.566724	0.951727	329
SRS004213	hESC	30	hiPSC-hyper	0.732353	1	330
SRS004213	hESC	30	hiPSC-hypo	0.612556	0.900159	330
SRS004213	hESC	30	NS	0.595469	1	330
SRS114877	hESC	1	hiPSC-hyper	0.646769	0.892078	331
SRS114877	hESC	1	hiPSC-hypo	0.639088	0.941727	331
SRS114877	hESC	1	NS	0.444839	0.729853	331
SRS114877	hESC	2	hiPSC-hyper	0.614141	0.847075	332
SRS114877	hESC	2	hiPSC-hypo	0.641163	0.944785	332
SRS114877	hESC	2	NS	0.488819	0.802013	332
SRS114877	hESC	3	hiPSC-hyper	0.575376	0.793607	333
SRS114877	hESC	3	hiPSC-hypo	0.642892	0.947333	333
SRS114877	hESC	3	NS	0.478484	0.785056	333
SRS114877	hESC	4	hiPSC-hyper	0.580221	0.800289	334
SRS114877	hESC	4	hiPSC-hypo	0.644984	0.950415	334
SRS114877	hESC	4	NS	0.545774	0.895459	334
SRS114877	hESC	5	hiPSC-hyper	0.506092	0.698045	335
SRS114877	hESC	5	hiPSC-hypo	0.674644	0.994121	335
SRS114877	hESC	5	NS	0.475589	0.780306	335
SRS114877	hESC	6	hiPSC-hyper	0.614686	0.847827	336
SRS114877	hESC	6	hiPSC-hypo	0.664	0.978435	336
SRS114877	hESC	6	NS	0.429224	0.704234	336
SRS114877	hESC	7	hiPSC-hyper	0.530266	0.731388	337
SRS114877	hESC	7	hiPSC-hypo	0.654333	0.964192	337
SRS114877	hESC	7	NS	0.517856	0.849654	337
SRS114877	hESC	8	hiPSC-hyper	0.552104	0.761509	338
SRS114877	hESC	8	hiPSC-hypo	0.649895	0.957652	338
SRS114877	hESC	8	NS	0.367899	0.603618	338
SRS114877	hESC	9	hiPSC-hyper	0.504922	0.696431	339
SRS114877	hESC	9	hiPSC-hypo	0.672981	0.99167	339
SRS114877	hESC	9	NS	0.321255	0.527088	339
SRS114877	hESC	10	hiPSC-hyper	0.416987	0.575144	340
SRS114877	hESC	10	hiPSC-hypo	0.650011	0.957823	340
SRS114877	hESC	10	NS	0.348843	0.572352	340
SRS114877	hESC	11	hiPSC-hyper	0.107145	0.147783	341
SRS114877	hESC	11	hiPSC-hypo	0.482633	0.711184	341
SRS114877	hESC	11	NS	0.236699	0.388355	341
SRS114877	hESC	12	hiPSC-hyper	0.0917317	0.126524	342
SRS114877	hESC	12	hiPSC-hypo	0.51059	0.752379	342
SRS114877	hESC	12	NS	0.309127	0.507189	342
SRS114877	hESC	13	hiPSC-hyper	0.0882611	0.121737	343
SRS114877	hESC	13	hiPSC-hypo	0.480937	0.708683	343
SRS114877	hESC	13	NS	0.360897	0.592129	343
SRS114877	hESC	14	hiPSC-hyper	0.076104	0.104969	344
SRS114877	hESC	14	hiPSC-hypo	0.539761	0.795364	344
SRS114877	hESC	14	NS	0.360575	0.5916	344
SRS114877	hESC	15	hiPSC-hyper	0.0828385	0.114258	345
SRS114877	hESC	15	hiPSC-hypo	0.545877	0.804376	345
SRS114877	hESC	15	NS	0.294228	0.482745	345
SRS114877	hESC	16	hiPSC-hyper	0.0959141	0.132293	346
SRS114877	hESC	16	hiPSC-hypo	0.585545	0.862829	346
SRS114877	hESC	16	NS	0.365272	0.599306	346
SRS114877	hESC	17	hiPSC-hyper	0.105998	0.146201	347
SRS114877	hESC	17	hiPSC-hypo	0.545108	0.803244	347
SRS114877	hESC	17	NS	0.404193	0.663165	347
SRS114877	hESC	18	hiPSC-hyper	0.0872471	0.120339	348
SRS114877	hESC	18	hiPSC-hypo	0.545631	0.804013	348
SRS114877	hESC	18	NS	0.335127	0.549847	348
SRS114877	hESC	19	hiPSC-hyper	0.0916624	0.126429	349
SRS114877	hESC	19	hiPSC-hypo	0.504553	0.743484	349
SRS114877	hESC	19	NS	0.340757	0.559085	349
SRS114877	hESC	20	hiPSC-hyper	0.133907	0.184696	350
SRS114877	hESC	20	hiPSC-hypo	0.536543	0.790623	350
SRS114877	hESC	20	NS	0.317769	0.521367	350
SRS114877	hESC	21	hiPSC-hyper	0.444314	0.612835	351
SRS114877	hESC	21	hiPSC-hypo	0.670224	0.987608	351
SRS114877	hESC	21	NS	0.53623	0.879801	351
SRS114877	hESC	22	hiPSC-hyper	0.364437	0.502662	352
SRS114877	hESC	22	hiPSC-hypo	0.677604	0.998482	352
SRS114877	hESC	22	NS	0.591209	0.970006	352
SRS114877	hESC	23	hiPSC-hyper	0.365448	0.504057	353
SRS114877	hESC	23	hiPSC-hypo	0.678634	1	353
SRS114877	hESC	23	NS	0.537703	0.882216	353
SRS114877	hESC	24	hiPSC-hyper	0.546448	0.753708	354
SRS114877	hESC	24	hiPSC-hypo	0.667901	0.984185	354
SRS114877	hESC	24	NS	0.590034	0.968077	354
SRS114877	hESC	25	hiPSC-hyper	0.610576	0.842159	355
SRS114877	hESC	25	hiPSC-hypo	0.655233	0.965518	355
SRS114877	hESC	25	NS	0.609491	1	355
SRS114877	hESC	26	hiPSC-hyper	0.551	0.759986	356
SRS114877	hESC	26	hiPSC-hypo	0.67295	0.991625	356
SRS114877	hESC	26	NS	0.483823	0.793814	356
SRS114877	hESC	27	hiPSC-hyper	0.682105	0.940817	357
SRS114877	hESC	27	hiPSC-hypo	0.591844	0.872111	357
SRS114877	hESC	27	NS	0.488032	0.800722	357
SRS114877	hESC	28	hiPSC-hyper	0.562903	0.776404	358
SRS114877	hESC	28	hiPSC-hypo	0.596168	0.878482	358
SRS114877	hESC	28	NS	0.47278	0.775696	358
SRS114877	hESC	29	hiPSC-hyper	0.526919	0.726771	359
SRS114877	hESC	29	hiPSC-hypo	0.653343	0.962733	359
SRS114877	hESC	29	NS	0.59216	0.971565	359
SRS114877	hESC	30	hiPSC-hyper	0.725014	1	360
SRS114877	hESC	30	hiPSC-hypo	0.617792	0.910347	360
SRS114877	hESC	30	NS	0.576071	0.945168	360
SRS606777	hESC	1	hiPSC-hyper	0.649173	0.891247	361
SRS606777	hESC	1	hiPSC-hypo	0.688586	1	361
SRS606777	hESC	1	NS	0.371514	0.647976	361
SRS606777	hESC	2	hiPSC-hyper	0.608433	0.835316	362
SRS606777	hESC	2	hiPSC-hypo	0.635327	0.922655	362
SRS606777	hESC	2	NS	0.450887	0.786413	362
SRS606777	hESC	3	hiPSC-hyper	0.598668	0.821908	363
SRS606777	hESC	3	hiPSC-hypo	0.644835	0.936463	363
SRS606777	hESC	3	NS	0.409435	0.714116	363
SRS606777	hESC	4	hiPSC-hyper	0.556582	0.764129	364
SRS606777	hESC	4	hiPSC-hypo	0.644008	0.935263	364
SRS606777	hESC	4	NS	0.384368	0.670394	364
SRS606777	hESC	5	hiPSC-hyper	0.46084	0.632685	365
SRS606777	hESC	5	hiPSC-hypo	0.672088	0.976041	365
SRS606777	hESC	5	NS	0.389182	0.678792	365
SRS606777	hESC	6	hiPSC-hyper	0.569666	0.782092	366
SRS606777	hESC	6	hiPSC-hypo	0.669699	0.972572	366
SRS606777	hESC	6	NS	0.404693	0.705844	366
SRS606777	hESC	7	hiPSC-hyper	0.528661	0.725797	367
SRS606777	hESC	7	hiPSC-hypo	0.665495	0.966467	367
SRS606777	hESC	7	NS	0.573346	1	367
SRS606777	hESC	8	hiPSC-hyper	0.528595	0.725706	368
SRS606777	hESC	8	hiPSC-hypo	0.667663	0.969615	368
SRS606777	hESC	8	NS	0.405044	0.706456	368
SRS606777	hESC	9	hiPSC-hyper	0.506917	0.695944	369
SRS606777	hESC	9	hiPSC-hypo	0.685606	0.995673	369
SRS606777	hESC	9	NS	0.319671	0.557554	369
SRS606777	hESC	10	hiPSC-hyper	0.43337	0.594971	370
SRS606777	hESC	10	hiPSC-hypo	0.660544	0.959277	370
SRS606777	hESC	10	NS	0.341084	0.594902	370
SRS606777	hESC	11	hiPSC-hyper	0.172189	0.236398	371
SRS606777	hESC	11	hiPSC-hypo	0.509976	0.740614	371
SRS606777	hESC	11	NS	0.290183	0.506122	371
SRS606777	hESC	12	hiPSC-hyper	0.0812568	0.111557	372
SRS606777	hESC	12	hiPSC-hypo	0.509908	0.740515	372
SRS606777	hESC	12	NS	0.386125	0.67346	372
SRS606777	hESC	13	hiPSC-hyper	0.0930834	0.127794	373
SRS606777	hESC	13	hiPSC-hypo	0.498762	0.724328	373
SRS606777	hESC	13	NS	0.414044	0.722153	373
SRS606777	hESC	14	hiPSC-hyper	0.105379	0.144675	374
SRS606777	hESC	14	hiPSC-hypo	0.532892	0.773894	374
SRS606777	hESC	14	NS	0.479733	0.836726	374
SRS606777	hESC	15	hiPSC-hyper	0.0732318	0.10054	375
SRS606777	hESC	15	hiPSC-hypo	0.573068	0.832239	375
SRS606777	hESC	15	NS	0.411445	0.717622	375
SRS606777	hESC	16	hiPSC-hyper	0.088414	0.121383	376
SRS606777	hESC	16	hiPSC-hypo	0.575684	0.836038	376
SRS606777	hESC	16	NS	0.412927	0.720206	376
SRS606777	hESC	17	hiPSC-hyper	0.108002	0.148276	377
SRS606777	hESC	17	hiPSC-hypo	0.543719	0.789618	377
SRS606777	hESC	17	NS	0.376653	0.656939	377
SRS606777	hESC	18	hiPSC-hyper	0.0911689	0.125165	378
SRS606777	hESC	18	hiPSC-hypo	0.560636	0.814186	378
SRS606777	hESC	18	NS	0.35818	0.624719	378
SRS606777	hESC	19	hiPSC-hyper	0.130091	0.178601	379
SRS606777	hESC	19	hiPSC-hypo	0.519653	0.754667	379
SRS606777	hESC	19	NS	0.401196	0.699744	379
SRS606777	hESC	20	hiPSC-hyper	0.13264	0.182102	380
SRS606777	hESC	20	hiPSC-hypo	0.531638	0.772072	380
SRS606777	hESC	20	NS	0.354188	0.617756	380
SRS606777	hESC	21	hiPSC-hyper	0.418709	0.574843	381
SRS606777	hESC	21	hiPSC-hypo	0.67785	0.98441	381
SRS606777	hESC	21	NS	0.461225	0.804444	381
SRS606777	hESC	22	hiPSC-hyper	0.381399	0.523622	382
SRS606777	hESC	22	hiPSC-hypo	0.677299	0.983609	382
SRS606777	hESC	22	NS	0.435399	0.7594	382
SRS606777	hESC	23	hiPSC-hyper	0.408969	0.561471	383
SRS606777	hESC	23	hiPSC-hypo	0.686907	0.997562	383
SRS606777	hESC	23	NS	0.557886	0.973035	383
SRS606777	hESC	24	hiPSC-hyper	0.532204	0.730661	384
SRS606777	hESC	24	hiPSC-hypo	0.658962	0.95698	384
SRS606777	hESC	24	NS	0.486639	0.848771	384
SRS606777	hESC	25	hiPSC-hyper	0.525776	0.721836	385
SRS606777	hESC	25	hiPSC-hypo	0.655503	0.951955	385
SRS606777	hESC	25	NS	0.450621	0.78595	385
SRS606777	hESC	26	hiPSC-hyper	0.556885	0.764546	386
SRS606777	hESC	26	hiPSC-hypo	0.663096	0.962983	386
SRS606777	hESC	26	NS	0.389605	0.679529	386
SRS606777	hESC	27	hiPSC-hyper	0.558791	0.767162	387
SRS606777	hESC	27	hiPSC-hypo	0.598964	0.869847	387
SRS606777	hESC	27	NS	0.39543	0.689688	387
SRS606777	hESC	28	hiPSC-hyper	0.54698	0.750946	388
SRS606777	hESC	28	hiPSC-hypo	0.628406	0.912604	388
SRS606777	hESC	28	NS	0.381573	0.66552	388
SRS606777	hESC	29	hiPSC-hyper	0.524385	0.719926	389
SRS606777	hESC	29	hiPSC-hypo	0.636074	0.92374	389
SRS606777	hESC	29	NS	0.513249	0.895181	389
SRS606777	hESC	30	hiPSC-hyper	0.728387	1	390
SRS606777	hESC	30	hiPSC-hypo	0.619698	0.899958	390
SRS606777	hESC	30	NS	0.483411	0.843141	390
SRS606778	hESC	1	hiPSC-hyper	0.641795	0.883279	391
SRS606778	hESC	1	hiPSC-hypo	0.686446	0.991591	391
SRS606778	hESC	1	NS	0.376954	0.649275	391
SRS606778	hESC	2	hiPSC-hyper	0.608698	0.837728	392
SRS606778	hESC	2	hiPSC-hypo	0.640362	0.925022	392
SRS606778	hESC	2	NS	0.456479	0.78625	392
SRS606778	hESC	3	hiPSC-hyper	0.585945	0.806415	393
SRS606778	hESC	3	hiPSC-hypo	0.647454	0.935266	393
SRS606778	hESC	3	NS	0.435253	0.749691	393
SRS606778	hESC	4	hiPSC-hyper	0.56115	0.772289	394
SRS606778	hESC	4	hiPSC-hypo	0.642378	0.927934	394
SRS606778	hESC	4	NS	0.376775	0.648966	394
SRS606778	hESC	5	hiPSC-hyper	0.460791	0.63417	395
SRS606778	hESC	5	hiPSC-hypo	0.678245	0.979745	395
SRS606778	hESC	5	NS	0.397467	0.684608	395
SRS606778	hESC	6	hiPSC-hyper	0.56849	0.782392	396
SRS606778	hESC	6	hiPSC-hypo	0.673516	0.972914	396
SRS606778	hESC	6	NS	0.411942	0.709539	396
SRS606778	hESC	7	hiPSC-hyper	0.531289	0.731194	397
SRS606778	hESC	7	hiPSC-hypo	0.659453	0.952599	397
SRS606778	hESC	7	NS	0.562419	0.968725	397
SRS606778	hESC	8	hiPSC-hyper	0.543513	0.748016	398
SRS606778	hESC	8	hiPSC-hypo	0.670296	0.968263	398
SRS606778	hESC	8	NS	0.426795	0.735123	398
SRS606778	hESC	9	hiPSC-hyper	0.50878	0.700216	399
SRS606778	hESC	9	hiPSC-hypo	0.679391	0.981401	399
SRS606778	hESC	9	NS	0.338037	0.582243	399
SRS606778	hESC	10	hiPSC-hyper	0.450714	0.620301	400
SRS606778	hESC	10	hiPSC-hypo	0.666195	0.962338	400
SRS606778	hESC	10	NS	0.350778	0.604188	400
SRS606778	hESC	11	hiPSC-hyper	0.199688	0.274823	401
SRS606778	hESC	11	hiPSC-hypo	0.519981	0.751128	401
SRS606778	hESC	11	NS	0.323703	0.557555	401
SRS606778	hESC	12	hiPSC-hyper	0.112925	0.155414	402
SRS606778	hESC	12	hiPSC-hypo	0.519016	0.749734	402
SRS606778	hESC	12	NS	0.406717	0.700539	402
SRS606778	hESC	13	hiPSC-hyper	0.134988	0.185779	403
SRS606778	hESC	13	hiPSC-hypo	0.511439	0.738789	403
SRS606778	hESC	13	NS	0.458997	0.790588	403
SRS606778	hESC	14	hiPSC-hyper	0.152862	0.210378	404
SRS606778	hESC	14	hiPSC-hypo	0.55026	0.794867	404
SRS606778	hESC	14	NS	0.524169	0.902843	404
SRS606778	hESC	15	hiPSC-hyper	0.12856	0.176932	405
SRS606778	hESC	15	hiPSC-hypo	0.58295	0.842089	405
SRS606778	hESC	15	NS	0.465895	0.80247	405
SRS606778	hESC	16	hiPSC-hyper	0.122838	0.169057	406
SRS606778	hESC	16	hiPSC-hypo	0.595134	0.859689	406
SRS606778	hESC	16	NS	0.446559	0.769164	406
SRS606778	hESC	17	hiPSC-hyper	0.142257	0.195783	407
SRS606778	hESC	17	hiPSC-hypo	0.572785	0.827406	407
SRS606778	hESC	17	NS	0.443168	0.763323	407
SRS606778	hESC	18	hiPSC-hyper	0.13627	0.187543	408
SRS606778	hESC	18	hiPSC-hypo	0.56843	0.821115	408
SRS606778	hESC	18	NS	0.426719	0.734992	408
SRS606778	hESC	19	hiPSC-hyper	0.175754	0.241884	409
SRS606778	hESC	19	hiPSC-hypo	0.536899	0.775567	409
SRS606778	hESC	19	NS	0.521798	0.898757	409
SRS606778	hESC	20	hiPSC-hyper	0.181729	0.250107	410
SRS606778	hESC	20	hiPSC-hypo	0.545668	0.788234	410
SRS606778	hESC	20	NS	0.428162	0.737477	410
SRS606778	hESC	21	hiPSC-hyper	0.456853	0.62875	411
SRS606778	hESC	21	hiPSC-hypo	0.681646	0.984659	411
SRS606778	hESC	21	NS	0.501394	0.863613	411
SRS606778	hESC	22	hiPSC-hyper	0.414809	0.570887	412
SRS606778	hESC	22	hiPSC-hypo	0.66881	0.966117	412
SRS606778	hESC	22	NS	0.54131	0.932365	412
SRS606778	hESC	23	hiPSC-hyper	0.418246	0.575616	413
SRS606778	hESC	23	hiPSC-hypo	0.692267	1	413
SRS606778	hESC	23	NS	0.411833	0.709351	413
SRS606778	hESC	24	hiPSC-hyper	0.545953	0.751375	414
SRS606778	hESC	24	hiPSC-hypo	0.669536	0.967165	414
SRS606778	hESC	24	NS	0.47005	0.809627	414
SRS606778	hESC	25	hiPSC-hyper	0.510299	0.702305	415
SRS606778	hESC	25	hiPSC-hypo	0.662023	0.956312	415
SRS606778	hESC	25	NS	0.51576	0.888358	415
SRS606778	hESC	26	hiPSC-hyper	0.572823	0.788355	416
SRS606778	hESC	26	hiPSC-hypo	0.665058	0.960697	416
SRS606778	hESC	26	NS	0.40808	0.702888	416
SRS606778	hESC	27	hiPSC-hyper	0.546624	0.752299	417
SRS606778	hESC	27	hiPSC-hypo	0.592453	0.855816	417
SRS606778	hESC	27	NS	0.387855	0.668051	417
SRS606778	hESC	28	hiPSC-hyper	0.532043	0.732231	418
SRS606778	hESC	28	hiPSC-hypo	0.622599	0.899363	418
SRS606778	hESC	28	NS	0.395361	0.68098	418
SRS606778	hESC	29	hiPSC-hyper	0.517305	0.711948	419
SRS606778	hESC	29	hiPSC-hypo	0.626935	0.905627	419
SRS606778	hESC	29	NS	0.580577	1	419
SRS606778	hESC	30	hiPSC-hyper	0.726606	1	420
SRS606778	hESC	30	hiPSC-hypo	0.614407	0.887529	420
SRS606778	hESC	30	NS	0.513294	0.884111	420

## Sheet: ED_Fig_9g_msc
id	group	bin	direction	mean	norm	.group
RL1752_1772	hESC	1	hiPSC-hyper	0.542963	0.831139	1
RL1752_1772	hESC	1	hiPSC-hypo	0.68101	0.897462	1
RL1752_1772	hESC	1	NS	0.522462	0.752993	1
RL1752_1772	hESC	2	hiPSC-hyper	0.528772	0.809417	2
RL1752_1772	hESC	2	hiPSC-hypo	0.713153	0.939821	2
RL1752_1772	hESC	2	NS	0.515066	0.742333	2
RL1752_1772	hESC	3	hiPSC-hyper	0.533739	0.817019	3
RL1752_1772	hESC	3	hiPSC-hypo	0.735144	0.968802	3
RL1752_1772	hESC	3	NS	0.526513	0.758831	3
RL1752_1772	hESC	4	hiPSC-hyper	0.545169	0.834516	4
RL1752_1772	hESC	4	hiPSC-hypo	0.67717	0.892401	4
RL1752_1772	hESC	4	NS	0.4861	0.700586	4
RL1752_1772	hESC	5	hiPSC-hyper	0.54745	0.838008	5
RL1752_1772	hESC	5	hiPSC-hypo	0.725561	0.956173	5
RL1752_1772	hESC	5	NS	0.474513	0.683887	5
RL1752_1772	hESC	6	hiPSC-hyper	0.549974	0.841871	6
RL1752_1772	hESC	6	hiPSC-hypo	0.741202	0.976785	6
RL1752_1772	hESC	6	NS	0.47201	0.68028	6
RL1752_1772	hESC	7	hiPSC-hyper	0.653276	1	7
RL1752_1772	hESC	7	hiPSC-hypo	0.743826	0.980242	7
RL1752_1772	hESC	7	NS	0.450676	0.649532	7
RL1752_1772	hESC	8	hiPSC-hyper	0.580986	0.889343	8
RL1752_1772	hESC	8	hiPSC-hypo	0.715781	0.943284	8
RL1752_1772	hESC	8	NS	0.470865	0.678629	8
RL1752_1772	hESC	9	hiPSC-hyper	0.536814	0.821727	9
RL1752_1772	hESC	9	hiPSC-hypo	0.758818	1	9
RL1752_1772	hESC	9	NS	0.497038	0.71635	9
RL1752_1772	hESC	10	hiPSC-hyper	0.434713	0.665436	10
RL1752_1772	hESC	10	hiPSC-hypo	0.744657	0.981338	10
RL1752_1772	hESC	10	NS	0.518208	0.746862	10
RL1752_1772	hESC	11	hiPSC-hyper	0.253971	0.388765	11
RL1752_1772	hESC	11	hiPSC-hypo	0.55379	0.729806	11
RL1752_1772	hESC	11	NS	0.433721	0.625095	11
RL1752_1772	hESC	12	hiPSC-hyper	0.160732	0.246039	12
RL1752_1772	hESC	12	hiPSC-hypo	0.597259	0.787092	12
RL1752_1772	hESC	12	NS	0.523141	0.753971	12
RL1752_1772	hESC	13	hiPSC-hyper	0.163816	0.25076	13
RL1752_1772	hESC	13	hiPSC-hypo	0.629958	0.830183	13
RL1752_1772	hESC	13	NS	0.515366	0.742765	13
RL1752_1772	hESC	14	hiPSC-hyper	0.169034	0.258749	14
RL1752_1772	hESC	14	hiPSC-hypo	0.665478	0.876992	14
RL1752_1772	hESC	14	NS	0.552012	0.795581	14
RL1752_1772	hESC	15	hiPSC-hyper	0.165853	0.253879	15
RL1752_1772	hESC	15	hiPSC-hypo	0.694143	0.914769	15
RL1752_1772	hESC	15	NS	0.560489	0.807799	15
RL1752_1772	hESC	16	hiPSC-hyper	0.229915	0.351942	16
RL1752_1772	hESC	16	hiPSC-hypo	0.660749	0.870761	16
RL1752_1772	hESC	16	NS	0.603403	0.869648	16
RL1752_1772	hESC	17	hiPSC-hyper	0.255288	0.390782	17
RL1752_1772	hESC	17	hiPSC-hypo	0.634181	0.835748	17
RL1752_1772	hESC	17	NS	0.533754	0.769267	17
RL1752_1772	hESC	18	hiPSC-hyper	0.216657	0.331646	18
RL1752_1772	hESC	18	hiPSC-hypo	0.619409	0.816282	18
RL1752_1772	hESC	18	NS	0.531612	0.76618	18
RL1752_1772	hESC	19	hiPSC-hyper	0.242435	0.371107	19
RL1752_1772	hESC	19	hiPSC-hypo	0.553264	0.729113	19
RL1752_1772	hESC	19	NS	0.51581	0.743406	19
RL1752_1772	hESC	20	hiPSC-hyper	0.245141	0.375248	20
RL1752_1772	hESC	20	hiPSC-hypo	0.556329	0.733152	20
RL1752_1772	hESC	20	NS	0.515062	0.742328	20
RL1752_1772	hESC	21	hiPSC-hyper	0.449669	0.688329	21
RL1752_1772	hESC	21	hiPSC-hypo	0.660777	0.870798	21
RL1752_1772	hESC	21	NS	0.674654	0.972337	21
RL1752_1772	hESC	22	hiPSC-hyper	0.426424	0.652747	22
RL1752_1772	hESC	22	hiPSC-hypo	0.655095	0.863309	22
RL1752_1772	hESC	22	NS	0.693847	1	22
RL1752_1772	hESC	23	hiPSC-hyper	0.461688	0.706728	23
RL1752_1772	hESC	23	hiPSC-hypo	0.698162	0.920065	23
RL1752_1772	hESC	23	NS	0.617603	0.890113	23
RL1752_1772	hESC	24	hiPSC-hyper	0.525117	0.803821	24
RL1752_1772	hESC	24	hiPSC-hypo	0.642315	0.846467	24
RL1752_1772	hESC	24	NS	0.640633	0.923305	24
RL1752_1772	hESC	25	hiPSC-hyper	0.4977	0.761853	25
RL1752_1772	hESC	25	hiPSC-hypo	0.646888	0.852494	25
RL1752_1772	hESC	25	NS	0.683494	0.985079	25
RL1752_1772	hESC	26	hiPSC-hyper	0.523474	0.801307	26
RL1752_1772	hESC	26	hiPSC-hypo	0.688713	0.907612	26
RL1752_1772	hESC	26	NS	0.62104	0.895067	26
RL1752_1772	hESC	27	hiPSC-hyper	0.549525	0.841184	27
RL1752_1772	hESC	27	hiPSC-hypo	0.602347	0.793796	27
RL1752_1772	hESC	27	NS	0.503891	0.726227	27
RL1752_1772	hESC	28	hiPSC-hyper	0.510983	0.782185	28
RL1752_1772	hESC	28	hiPSC-hypo	0.613403	0.808367	28
RL1752_1772	hESC	28	NS	0.593346	0.855153	28
RL1752_1772	hESC	29	hiPSC-hyper	0.571949	0.875509	29
RL1752_1772	hESC	29	hiPSC-hypo	0.679626	0.895637	29
RL1752_1772	hESC	29	NS	0.565593	0.815155	29
RL1752_1772	hESC	30	hiPSC-hyper	0.618282	0.946433	30
RL1752_1772	hESC	30	hiPSC-hypo	0.728185	0.959631	30
RL1752_1772	hESC	30	NS	0.541363	0.780233	30
RL1981	hESC	1	hiPSC-hyper	0.562967	0.851881	31
RL1981	hESC	1	hiPSC-hypo	0.705732	0.913184	31
RL1981	hESC	1	NS	0.549725	0.722492	31
RL1981	hESC	2	hiPSC-hyper	0.570445	0.863197	32
RL1981	hESC	2	hiPSC-hypo	0.718355	0.929519	32
RL1981	hESC	2	NS	0.495241	0.650885	32
RL1981	hESC	3	hiPSC-hyper	0.533867	0.807847	33
RL1981	hESC	3	hiPSC-hypo	0.733325	0.948889	33
RL1981	hESC	3	NS	0.528133	0.694114	33
RL1981	hESC	4	hiPSC-hyper	0.56679	0.857666	34
RL1981	hESC	4	hiPSC-hypo	0.671691	0.869137	34
RL1981	hESC	4	NS	0.515372	0.677344	34
RL1981	hESC	5	hiPSC-hyper	0.529232	0.800832	35
RL1981	hESC	5	hiPSC-hypo	0.728871	0.943126	35
RL1981	hESC	5	NS	0.467317	0.614185	35
RL1981	hESC	6	hiPSC-hyper	0.55902	0.845908	36
RL1981	hESC	6	hiPSC-hypo	0.74875	0.968848	36
RL1981	hESC	6	NS	0.542397	0.712861	36
RL1981	hESC	7	hiPSC-hyper	0.660852	1	37
RL1981	hESC	7	hiPSC-hypo	0.737091	0.953762	37
RL1981	hESC	7	NS	0.482955	0.634738	37
RL1981	hESC	8	hiPSC-hyper	0.571517	0.864818	38
RL1981	hESC	8	hiPSC-hypo	0.714019	0.923908	38
RL1981	hESC	8	NS	0.508988	0.668953	38
RL1981	hESC	9	hiPSC-hyper	0.509579	0.771094	39
RL1981	hESC	9	hiPSC-hypo	0.772825	1	39
RL1981	hESC	9	NS	0.487471	0.640673	39
RL1981	hESC	10	hiPSC-hyper	0.411609	0.622847	40
RL1981	hESC	10	hiPSC-hypo	0.745372	0.964477	40
RL1981	hESC	10	NS	0.55839	0.73388	40
RL1981	hESC	11	hiPSC-hyper	0.200331	0.303141	41
RL1981	hESC	11	hiPSC-hypo	0.561463	0.726507	41
RL1981	hESC	11	NS	0.436407	0.573561	41
RL1981	hESC	12	hiPSC-hyper	0.154618	0.233968	42
RL1981	hESC	12	hiPSC-hypo	0.597109	0.772631	42
RL1981	hESC	12	NS	0.555706	0.730353	42
RL1981	hESC	13	hiPSC-hyper	0.155982	0.236032	43
RL1981	hESC	13	hiPSC-hypo	0.627895	0.812467	43
RL1981	hESC	13	NS	0.521688	0.685645	43
RL1981	hESC	14	hiPSC-hyper	0.175041	0.264872	44
RL1981	hESC	14	hiPSC-hypo	0.665714	0.861404	44
RL1981	hESC	14	NS	0.628578	0.826127	44
RL1981	hESC	15	hiPSC-hyper	0.177451	0.268519	45
RL1981	hESC	15	hiPSC-hypo	0.718982	0.93033	45
RL1981	hESC	15	NS	0.63277	0.831637	45
RL1981	hESC	16	hiPSC-hyper	0.193136	0.292253	46
RL1981	hESC	16	hiPSC-hypo	0.688392	0.890748	46
RL1981	hESC	16	NS	0.626094	0.822863	46
RL1981	hESC	17	hiPSC-hyper	0.199628	0.302077	47
RL1981	hESC	17	hiPSC-hypo	0.6445	0.833953	47
RL1981	hESC	17	NS	0.544563	0.715708	47
RL1981	hESC	18	hiPSC-hyper	0.153891	0.232868	48
RL1981	hESC	18	hiPSC-hypo	0.661652	0.856147	48
RL1981	hESC	18	NS	0.573752	0.75407	48
RL1981	hESC	19	hiPSC-hyper	0.20412	0.308875	49
RL1981	hESC	19	hiPSC-hypo	0.590599	0.764208	49
RL1981	hESC	19	NS	0.574784	0.755427	49
RL1981	hESC	20	hiPSC-hyper	0.205853	0.311496	50
RL1981	hESC	20	hiPSC-hypo	0.568775	0.735969	50
RL1981	hESC	20	NS	0.543246	0.713977	50
RL1981	hESC	21	hiPSC-hyper	0.399999	0.605278	51
RL1981	hESC	21	hiPSC-hypo	0.676506	0.875368	51
RL1981	hESC	21	NS	0.760873	1	51
RL1981	hESC	22	hiPSC-hyper	0.377671	0.571491	52
RL1981	hESC	22	hiPSC-hypo	0.671768	0.869237	52
RL1981	hESC	22	NS	0.735982	0.967286	52
RL1981	hESC	23	hiPSC-hyper	0.437492	0.662013	53
RL1981	hESC	23	hiPSC-hypo	0.695731	0.900244	53
RL1981	hESC	23	NS	0.639258	0.840164	53
RL1981	hESC	24	hiPSC-hyper	0.541585	0.819526	54
RL1981	hESC	24	hiPSC-hypo	0.663366	0.858365	54
RL1981	hESC	24	NS	0.612466	0.804952	54
RL1981	hESC	25	hiPSC-hyper	0.534138	0.808256	55
RL1981	hESC	25	hiPSC-hypo	0.641493	0.830062	55
RL1981	hESC	25	NS	0.636352	0.836345	55
RL1981	hESC	26	hiPSC-hyper	0.54369	0.82271	56
RL1981	hESC	26	hiPSC-hypo	0.682777	0.883482	56
RL1981	hESC	26	NS	0.617604	0.811705	56
RL1981	hESC	27	hiPSC-hyper	0.536544	0.811898	57
RL1981	hESC	27	hiPSC-hypo	0.653615	0.845748	57
RL1981	hESC	27	NS	0.500408	0.657676	57
RL1981	hESC	28	hiPSC-hyper	0.508339	0.769217	58
RL1981	hESC	28	hiPSC-hypo	0.652486	0.844286	58
RL1981	hESC	28	NS	0.582278	0.765277	58
RL1981	hESC	29	hiPSC-hyper	0.559178	0.846146	59
RL1981	hESC	29	hiPSC-hypo	0.689458	0.892127	59
RL1981	hESC	29	NS	0.574113	0.754545	59
RL1981	hESC	30	hiPSC-hyper	0.575312	0.870562	60
RL1981	hESC	30	hiPSC-hypo	0.709267	0.917759	60
RL1981	hESC	30	NS	0.516326	0.678597	60
RL2351	hESC	1	hiPSC-hyper	0.576378	0.896301	61
RL2351	hESC	1	hiPSC-hypo	0.654996	0.908801	61
RL2351	hESC	1	NS	0.495603	0.684219	61
RL2351	hESC	2	hiPSC-hyper	0.567523	0.882532	62
RL2351	hESC	2	hiPSC-hypo	0.690441	0.95798	62
RL2351	hESC	2	NS	0.478048	0.659982	62
RL2351	hESC	3	hiPSC-hyper	0.550445	0.855975	63
RL2351	hESC	3	hiPSC-hypo	0.70496	0.978126	63
RL2351	hESC	3	NS	0.474644	0.655283	63
RL2351	hESC	4	hiPSC-hyper	0.531438	0.826418	64
RL2351	hESC	4	hiPSC-hypo	0.653016	0.906053	64
RL2351	hESC	4	NS	0.447719	0.618111	64
RL2351	hESC	5	hiPSC-hyper	0.536471	0.834245	65
RL2351	hESC	5	hiPSC-hypo	0.693757	0.962582	65
RL2351	hESC	5	NS	0.472304	0.652052	65
RL2351	hESC	6	hiPSC-hyper	0.532298	0.827754	66
RL2351	hESC	6	hiPSC-hypo	0.717266	0.9952	66
RL2351	hESC	6	NS	0.483863	0.668011	66
RL2351	hESC	7	hiPSC-hyper	0.643063	1	67
RL2351	hESC	7	hiPSC-hypo	0.669036	0.928282	67
RL2351	hESC	7	NS	0.428436	0.59149	67
RL2351	hESC	8	hiPSC-hyper	0.607376	0.944506	68
RL2351	hESC	8	hiPSC-hypo	0.662714	0.91951	68
RL2351	hESC	8	NS	0.466416	0.643924	68
RL2351	hESC	9	hiPSC-hyper	0.531123	0.825927	69
RL2351	hESC	9	hiPSC-hypo	0.720725	1	69
RL2351	hESC	9	NS	0.446163	0.615963	69
RL2351	hESC	10	hiPSC-hyper	0.428464	0.666286	70
RL2351	hESC	10	hiPSC-hypo	0.67611	0.938096	70
RL2351	hESC	10	NS	0.487368	0.672849	70
RL2351	hESC	11	hiPSC-hyper	0.289252	0.449804	71
RL2351	hESC	11	hiPSC-hypo	0.463884	0.643634	71
RL2351	hESC	11	NS	0.390243	0.53876	71
RL2351	hESC	12	hiPSC-hyper	0.193979	0.301649	72
RL2351	hESC	12	hiPSC-hypo	0.501827	0.696281	72
RL2351	hESC	12	NS	0.438337	0.605159	72
RL2351	hESC	13	hiPSC-hyper	0.199228	0.309811	73
RL2351	hESC	13	hiPSC-hypo	0.504298	0.699709	73
RL2351	hESC	13	NS	0.431523	0.595751	73
RL2351	hESC	14	hiPSC-hyper	0.204029	0.317278	74
RL2351	hESC	14	hiPSC-hypo	0.55073	0.764133	74
RL2351	hESC	14	NS	0.471284	0.650644	74
RL2351	hESC	15	hiPSC-hyper	0.196637	0.305782	75
RL2351	hESC	15	hiPSC-hypo	0.58632	0.813513	75
RL2351	hESC	15	NS	0.477956	0.659856	75
RL2351	hESC	16	hiPSC-hyper	0.26561	0.413039	76
RL2351	hESC	16	hiPSC-hypo	0.5648	0.783655	76
RL2351	hESC	16	NS	0.50623	0.69889	76
RL2351	hESC	17	hiPSC-hyper	0.297618	0.462813	77
RL2351	hESC	17	hiPSC-hypo	0.548561	0.761123	77
RL2351	hESC	17	NS	0.503208	0.694718	77
RL2351	hESC	18	hiPSC-hyper	0.257068	0.399755	78
RL2351	hESC	18	hiPSC-hypo	0.534763	0.741979	78
RL2351	hESC	18	NS	0.500567	0.691071	78
RL2351	hESC	19	hiPSC-hyper	0.279588	0.434775	79
RL2351	hESC	19	hiPSC-hypo	0.474908	0.658931	79
RL2351	hESC	19	NS	0.466878	0.644561	79
RL2351	hESC	20	hiPSC-hyper	0.256019	0.398125	80
RL2351	hESC	20	hiPSC-hypo	0.507958	0.704787	80
RL2351	hESC	20	NS	0.473011	0.653029	80
RL2351	hESC	21	hiPSC-hyper	0.421191	0.654977	81
RL2351	hESC	21	hiPSC-hypo	0.612949	0.850461	81
RL2351	hESC	21	NS	0.665442	0.918695	81
RL2351	hESC	22	hiPSC-hyper	0.374126	0.581787	82
RL2351	hESC	22	hiPSC-hypo	0.608347	0.844076	82
RL2351	hESC	22	NS	0.709775	0.979899	82
RL2351	hESC	23	hiPSC-hyper	0.395875	0.615608	83
RL2351	hESC	23	hiPSC-hypo	0.63433	0.880127	83
RL2351	hESC	23	NS	0.669399	0.924157	83
RL2351	hESC	24	hiPSC-hyper	0.463201	0.720304	84
RL2351	hESC	24	hiPSC-hypo	0.605386	0.839968	84
RL2351	hESC	24	NS	0.646333	0.892313	84
RL2351	hESC	25	hiPSC-hyper	0.454605	0.706938	85
RL2351	hESC	25	hiPSC-hypo	0.592851	0.822576	85
RL2351	hESC	25	NS	0.724334	1	85
RL2351	hESC	26	hiPSC-hyper	0.475521	0.739463	86
RL2351	hESC	26	hiPSC-hypo	0.6705	0.930313	86
RL2351	hESC	26	NS	0.661007	0.912572	86
RL2351	hESC	27	hiPSC-hyper	0.491635	0.764521	87
RL2351	hESC	27	hiPSC-hypo	0.561616	0.779237	87
RL2351	hESC	27	NS	0.565721	0.781021	87
RL2351	hESC	28	hiPSC-hyper	0.467096	0.726362	88
RL2351	hESC	28	hiPSC-hypo	0.567534	0.787448	88
RL2351	hESC	28	NS	0.597387	0.824739	88
RL2351	hESC	29	hiPSC-hyper	0.496956	0.772796	89
RL2351	hESC	29	hiPSC-hypo	0.622012	0.863036	89
RL2351	hESC	29	NS	0.537207	0.741656	89
RL2351	hESC	30	hiPSC-hyper	0.551118	0.85702	90
RL2351	hESC	30	hiPSC-hypo	0.690365	0.957875	90
RL2351	hESC	30	NS	0.51738	0.714283	90
RL2352	hESC	1	hiPSC-hyper	0.540966	0.849843	91
RL2352	hESC	1	hiPSC-hypo	0.698744	0.913767	91
RL2352	hESC	1	NS	0.535694	0.745515	91
RL2352	hESC	2	hiPSC-hyper	0.543942	0.854518	92
RL2352	hESC	2	hiPSC-hypo	0.705247	0.922271	92
RL2352	hESC	2	NS	0.487479	0.678415	92
RL2352	hESC	3	hiPSC-hyper	0.540114	0.848505	93
RL2352	hESC	3	hiPSC-hypo	0.737401	0.964319	93
RL2352	hESC	3	NS	0.506066	0.704283	93
RL2352	hESC	4	hiPSC-hyper	0.546354	0.858308	94
RL2352	hESC	4	hiPSC-hypo	0.669695	0.875779	94
RL2352	hESC	4	NS	0.475902	0.662303	94
RL2352	hESC	5	hiPSC-hyper	0.524439	0.82388	95
RL2352	hESC	5	hiPSC-hypo	0.743296	0.972029	95
RL2352	hESC	5	NS	0.473067	0.658359	95
RL2352	hESC	6	hiPSC-hyper	0.55226	0.867585	96
RL2352	hESC	6	hiPSC-hypo	0.742638	0.971168	96
RL2352	hESC	6	NS	0.499602	0.695287	96
RL2352	hESC	7	hiPSC-hyper	0.636548	1	97
RL2352	hESC	7	hiPSC-hypo	0.735161	0.96139	97
RL2352	hESC	7	NS	0.470468	0.654742	97
RL2352	hESC	8	hiPSC-hyper	0.587048	0.922236	98
RL2352	hESC	8	hiPSC-hypo	0.719178	0.940489	98
RL2352	hESC	8	NS	0.508003	0.706978	98
RL2352	hESC	9	hiPSC-hyper	0.534776	0.840119	99
RL2352	hESC	9	hiPSC-hypo	0.764685	1	99
RL2352	hESC	9	NS	0.496143	0.690473	99
RL2352	hESC	10	hiPSC-hyper	0.411872	0.64704	100
RL2352	hESC	10	hiPSC-hypo	0.736163	0.962701	100
RL2352	hESC	10	NS	0.53678	0.747026	100
RL2352	hESC	11	hiPSC-hyper	0.180974	0.284305	101
RL2352	hESC	11	hiPSC-hypo	0.561843	0.734737	101
RL2352	hESC	11	NS	0.458454	0.638022	101
RL2352	hESC	12	hiPSC-hyper	0.131054	0.205883	102
RL2352	hESC	12	hiPSC-hypo	0.57534	0.752388	102
RL2352	hESC	12	NS	0.529509	0.736908	102
RL2352	hESC	13	hiPSC-hyper	0.127941	0.200991	103
RL2352	hESC	13	hiPSC-hypo	0.609003	0.796411	103
RL2352	hESC	13	NS	0.518977	0.72225	103
RL2352	hESC	14	hiPSC-hyper	0.153871	0.241727	104
RL2352	hESC	14	hiPSC-hypo	0.672907	0.879979	104
RL2352	hESC	14	NS	0.606282	0.843752	104
RL2352	hESC	15	hiPSC-hyper	0.14218	0.223361	105
RL2352	hESC	15	hiPSC-hypo	0.693437	0.906827	105
RL2352	hESC	15	NS	0.610563	0.849709	105
RL2352	hESC	16	hiPSC-hyper	0.162724	0.255634	106
RL2352	hESC	16	hiPSC-hypo	0.659315	0.862204	106
RL2352	hESC	16	NS	0.624037	0.86846	106
RL2352	hESC	17	hiPSC-hyper	0.191617	0.301025	107
RL2352	hESC	17	hiPSC-hypo	0.613318	0.802053	107
RL2352	hESC	17	NS	0.591532	0.823224	107
RL2352	hESC	18	hiPSC-hyper	0.137615	0.216189	108
RL2352	hESC	18	hiPSC-hypo	0.621655	0.812955	108
RL2352	hESC	18	NS	0.567928	0.790375	108
RL2352	hESC	19	hiPSC-hyper	0.17572	0.276051	109
RL2352	hESC	19	hiPSC-hypo	0.561814	0.7347	109
RL2352	hESC	19	NS	0.573081	0.797547	109
RL2352	hESC	20	hiPSC-hyper	0.176012	0.27651	110
RL2352	hESC	20	hiPSC-hypo	0.557424	0.728958	110
RL2352	hESC	20	NS	0.561242	0.78107	110
RL2352	hESC	21	hiPSC-hyper	0.410846	0.645428	111
RL2352	hESC	21	hiPSC-hypo	0.661029	0.864446	111
RL2352	hESC	21	NS	0.718555	1	111
RL2352	hESC	22	hiPSC-hyper	0.37005	0.581338	112
RL2352	hESC	22	hiPSC-hypo	0.668611	0.874361	112
RL2352	hESC	22	NS	0.702055	0.977037	112
RL2352	hESC	23	hiPSC-hyper	0.414862	0.651738	113
RL2352	hESC	23	hiPSC-hypo	0.681228	0.890861	113
RL2352	hESC	23	NS	0.664137	0.924267	113
RL2352	hESC	24	hiPSC-hyper	0.510251	0.80159	114
RL2352	hESC	24	hiPSC-hypo	0.630474	0.824488	114
RL2352	hESC	24	NS	0.62573	0.870817	114
RL2352	hESC	25	hiPSC-hyper	0.469923	0.738236	115
RL2352	hESC	25	hiPSC-hypo	0.626853	0.819753	115
RL2352	hESC	25	NS	0.647554	0.901189	115
RL2352	hESC	26	hiPSC-hyper	0.505038	0.793401	116
RL2352	hESC	26	hiPSC-hypo	0.664651	0.869182	116
RL2352	hESC	26	NS	0.558293	0.776966	116
RL2352	hESC	27	hiPSC-hyper	0.512242	0.804718	117
RL2352	hESC	27	hiPSC-hypo	0.596467	0.780016	117
RL2352	hESC	27	NS	0.476441	0.663054	117
RL2352	hESC	28	hiPSC-hyper	0.508225	0.798408	118
RL2352	hESC	28	hiPSC-hypo	0.608809	0.796157	118
RL2352	hESC	28	NS	0.548534	0.763385	118
RL2352	hESC	29	hiPSC-hyper	0.567348	0.891288	119
RL2352	hESC	29	hiPSC-hypo	0.682526	0.892558	119
RL2352	hESC	29	NS	0.563564	0.784302	119
RL2352	hESC	30	hiPSC-hyper	0.595186	0.935021	120
RL2352	hESC	30	hiPSC-hypo	0.714967	0.934982	120
RL2352	hESC	30	NS	0.55603	0.773816	120
RL3155	TNT-hiPSC	1	hiPSC-hyper	0.641943	0.943923	121
RL3155	TNT-hiPSC	1	hiPSC-hypo	0.718687	0.984217	121
RL3155	TNT-hiPSC	1	NS	0.510675	0.741108	121
RL3155	TNT-hiPSC	2	hiPSC-hyper	0.646061	0.949977	122
RL3155	TNT-hiPSC	2	hiPSC-hypo	0.694134	0.950594	122
RL3155	TNT-hiPSC	2	NS	0.503337	0.730459	122
RL3155	TNT-hiPSC	3	hiPSC-hyper	0.570323	0.838612	123
RL3155	TNT-hiPSC	3	hiPSC-hypo	0.681624	0.933461	123
RL3155	TNT-hiPSC	3	NS	0.538417	0.781369	123
RL3155	TNT-hiPSC	4	hiPSC-hyper	0.565964	0.832202	124
RL3155	TNT-hiPSC	4	hiPSC-hypo	0.667193	0.913699	124
RL3155	TNT-hiPSC	4	NS	0.514238	0.746279	124
RL3155	TNT-hiPSC	5	hiPSC-hyper	0.555371	0.816625	125
RL3155	TNT-hiPSC	5	hiPSC-hypo	0.706592	0.967655	125
RL3155	TNT-hiPSC	5	NS	0.537578	0.78015	125
RL3155	TNT-hiPSC	6	hiPSC-hyper	0.588709	0.865646	126
RL3155	TNT-hiPSC	6	hiPSC-hypo	0.711483	0.974352	126
RL3155	TNT-hiPSC	6	NS	0.55503	0.805477	126
RL3155	TNT-hiPSC	7	hiPSC-hyper	0.68008	1	127
RL3155	TNT-hiPSC	7	hiPSC-hypo	0.700737	0.959636	127
RL3155	TNT-hiPSC	7	NS	0.516087	0.748963	127
RL3155	TNT-hiPSC	8	hiPSC-hyper	0.600957	0.883656	128
RL3155	TNT-hiPSC	8	hiPSC-hypo	0.681079	0.932715	128
RL3155	TNT-hiPSC	8	NS	0.53631	0.778311	128
RL3155	TNT-hiPSC	9	hiPSC-hyper	0.528998	0.777847	129
RL3155	TNT-hiPSC	9	hiPSC-hypo	0.730211	1	129
RL3155	TNT-hiPSC	9	NS	0.497214	0.721573	129
RL3155	TNT-hiPSC	10	hiPSC-hyper	0.509385	0.749007	130
RL3155	TNT-hiPSC	10	hiPSC-hypo	0.676849	0.926922	130
RL3155	TNT-hiPSC	10	NS	0.52979	0.768849	130
RL3155	TNT-hiPSC	11	hiPSC-hyper	0.376386	0.553444	131
RL3155	TNT-hiPSC	11	hiPSC-hypo	0.45756	0.626614	131
RL3155	TNT-hiPSC	11	NS	0.449348	0.652108	131
RL3155	TNT-hiPSC	12	hiPSC-hyper	0.351359	0.516644	132
RL3155	TNT-hiPSC	12	hiPSC-hypo	0.48175	0.65974	132
RL3155	TNT-hiPSC	12	NS	0.467906	0.67904	132
RL3155	TNT-hiPSC	13	hiPSC-hyper	0.342097	0.503025	133
RL3155	TNT-hiPSC	13	hiPSC-hypo	0.464305	0.63585	133
RL3155	TNT-hiPSC	13	NS	0.464184	0.673638	133
RL3155	TNT-hiPSC	14	hiPSC-hyper	0.381868	0.561505	134
RL3155	TNT-hiPSC	14	hiPSC-hypo	0.500902	0.685969	134
RL3155	TNT-hiPSC	14	NS	0.51347	0.745165	134
RL3155	TNT-hiPSC	15	hiPSC-hyper	0.348178	0.511967	135
RL3155	TNT-hiPSC	15	hiPSC-hypo	0.545895	0.747584	135
RL3155	TNT-hiPSC	15	NS	0.513764	0.74559	135
RL3155	TNT-hiPSC	16	hiPSC-hyper	0.380863	0.560027	136
RL3155	TNT-hiPSC	16	hiPSC-hypo	0.533019	0.729952	136
RL3155	TNT-hiPSC	16	NS	0.579354	0.840777	136
RL3155	TNT-hiPSC	17	hiPSC-hyper	0.409816	0.6026	137
RL3155	TNT-hiPSC	17	hiPSC-hypo	0.528907	0.724321	137
RL3155	TNT-hiPSC	17	NS	0.542419	0.787176	137
RL3155	TNT-hiPSC	18	hiPSC-hyper	0.401798	0.59081	138
RL3155	TNT-hiPSC	18	hiPSC-hypo	0.521833	0.714633	138
RL3155	TNT-hiPSC	18	NS	0.546438	0.793009	138
RL3155	TNT-hiPSC	19	hiPSC-hyper	0.482233	0.709083	139
RL3155	TNT-hiPSC	19	hiPSC-hypo	0.461538	0.63206	139
RL3155	TNT-hiPSC	19	NS	0.546371	0.792912	139
RL3155	TNT-hiPSC	20	hiPSC-hyper	0.409532	0.602182	140
RL3155	TNT-hiPSC	20	hiPSC-hypo	0.499655	0.68426	140
RL3155	TNT-hiPSC	20	NS	0.553187	0.802803	140
RL3155	TNT-hiPSC	21	hiPSC-hyper	0.539573	0.793396	141
RL3155	TNT-hiPSC	21	hiPSC-hypo	0.615589	0.843029	141
RL3155	TNT-hiPSC	21	NS	0.68907	1	141
RL3155	TNT-hiPSC	22	hiPSC-hyper	0.463823	0.682013	142
RL3155	TNT-hiPSC	22	hiPSC-hypo	0.613727	0.840478	142
RL3155	TNT-hiPSC	22	NS	0.681949	0.989666	142
RL3155	TNT-hiPSC	23	hiPSC-hyper	0.491982	0.723417	143
RL3155	TNT-hiPSC	23	hiPSC-hypo	0.665578	0.911487	143
RL3155	TNT-hiPSC	23	NS	0.683628	0.992104	143
RL3155	TNT-hiPSC	24	hiPSC-hyper	0.591353	0.869534	144
RL3155	TNT-hiPSC	24	hiPSC-hypo	0.611527	0.837466	144
RL3155	TNT-hiPSC	24	NS	0.662044	0.960779	144
RL3155	TNT-hiPSC	25	hiPSC-hyper	0.523423	0.769648	145
RL3155	TNT-hiPSC	25	hiPSC-hypo	0.621181	0.850686	145
RL3155	TNT-hiPSC	25	NS	0.661236	0.959607	145
RL3155	TNT-hiPSC	26	hiPSC-hyper	0.491091	0.722108	146
RL3155	TNT-hiPSC	26	hiPSC-hypo	0.67035	0.918022	146
RL3155	TNT-hiPSC	26	NS	0.6087	0.883365	146
RL3155	TNT-hiPSC	27	hiPSC-hyper	0.539159	0.792788	147
RL3155	TNT-hiPSC	27	hiPSC-hypo	0.574581	0.78687	147
RL3155	TNT-hiPSC	27	NS	0.528743	0.767329	147
RL3155	TNT-hiPSC	28	hiPSC-hyper	0.494288	0.726809	148
RL3155	TNT-hiPSC	28	hiPSC-hypo	0.566756	0.776153	148
RL3155	TNT-hiPSC	28	NS	0.577502	0.838089	148
RL3155	TNT-hiPSC	29	hiPSC-hyper	0.531246	0.781152	149
RL3155	TNT-hiPSC	29	hiPSC-hypo	0.64462	0.882786	149
RL3155	TNT-hiPSC	29	NS	0.619586	0.899163	149
RL3155	TNT-hiPSC	30	hiPSC-hyper	0.594928	0.874791	150
RL3155	TNT-hiPSC	30	hiPSC-hypo	0.656286	0.898761	150
RL3155	TNT-hiPSC	30	NS	0.594672	0.863007	150
RL3156	TNT-hiPSC	1	hiPSC-hyper	0.645355	0.942527	151
RL3156	TNT-hiPSC	1	hiPSC-hypo	0.707179	0.987252	151
RL3156	TNT-hiPSC	1	NS	0.486877	0.702736	151
RL3156	TNT-hiPSC	2	hiPSC-hyper	0.623147	0.910093	152
RL3156	TNT-hiPSC	2	hiPSC-hypo	0.679012	0.94793	152
RL3156	TNT-hiPSC	2	NS	0.486293	0.701893	152
RL3156	TNT-hiPSC	3	hiPSC-hyper	0.562113	0.820954	153
RL3156	TNT-hiPSC	3	hiPSC-hypo	0.675559	0.943109	153
RL3156	TNT-hiPSC	3	NS	0.528889	0.763373	153
RL3156	TNT-hiPSC	4	hiPSC-hyper	0.579981	0.847049	154
RL3156	TNT-hiPSC	4	hiPSC-hypo	0.653398	0.912171	154
RL3156	TNT-hiPSC	4	NS	0.50152	0.723871	154
RL3156	TNT-hiPSC	5	hiPSC-hyper	0.570658	0.833434	155
RL3156	TNT-hiPSC	5	hiPSC-hypo	0.694679	0.969802	155
RL3156	TNT-hiPSC	5	NS	0.532544	0.768649	155
RL3156	TNT-hiPSC	6	hiPSC-hyper	0.57835	0.844667	156
RL3156	TNT-hiPSC	6	hiPSC-hypo	0.708134	0.988586	156
RL3156	TNT-hiPSC	6	NS	0.515289	0.743744	156
RL3156	TNT-hiPSC	7	hiPSC-hyper	0.684708	1	157
RL3156	TNT-hiPSC	7	hiPSC-hypo	0.680394	0.94986	157
RL3156	TNT-hiPSC	7	NS	0.491734	0.709746	157
RL3156	TNT-hiPSC	8	hiPSC-hyper	0.62003	0.90554	158
RL3156	TNT-hiPSC	8	hiPSC-hypo	0.673562	0.940322	158
RL3156	TNT-hiPSC	8	NS	0.531315	0.766875	158
RL3156	TNT-hiPSC	9	hiPSC-hyper	0.532306	0.777421	159
RL3156	TNT-hiPSC	9	hiPSC-hypo	0.71631	1	159
RL3156	TNT-hiPSC	9	NS	0.51102	0.737582	159
RL3156	TNT-hiPSC	10	hiPSC-hyper	0.476181	0.695452	160
RL3156	TNT-hiPSC	10	hiPSC-hypo	0.678425	0.94711	160
RL3156	TNT-hiPSC	10	NS	0.526009	0.759217	160
RL3156	TNT-hiPSC	11	hiPSC-hyper	0.379491	0.554239	161
RL3156	TNT-hiPSC	11	hiPSC-hypo	0.43129	0.6021	161
RL3156	TNT-hiPSC	11	NS	0.415696	0.599996	161
RL3156	TNT-hiPSC	12	hiPSC-hyper	0.355755	0.519572	162
RL3156	TNT-hiPSC	12	hiPSC-hypo	0.444212	0.62014	162
RL3156	TNT-hiPSC	12	NS	0.44971	0.64909	162
RL3156	TNT-hiPSC	13	hiPSC-hyper	0.333722	0.487394	163
RL3156	TNT-hiPSC	13	hiPSC-hypo	0.429973	0.60026	163
RL3156	TNT-hiPSC	13	NS	0.438189	0.632462	163
RL3156	TNT-hiPSC	14	hiPSC-hyper	0.381653	0.557396	164
RL3156	TNT-hiPSC	14	hiPSC-hypo	0.47989	0.669947	164
RL3156	TNT-hiPSC	14	NS	0.474406	0.684735	164
RL3156	TNT-hiPSC	15	hiPSC-hyper	0.346424	0.505944	165
RL3156	TNT-hiPSC	15	hiPSC-hypo	0.512705	0.715758	165
RL3156	TNT-hiPSC	15	NS	0.48712	0.703086	165
RL3156	TNT-hiPSC	16	hiPSC-hyper	0.390088	0.569715	166
RL3156	TNT-hiPSC	16	hiPSC-hypo	0.502035	0.700862	166
RL3156	TNT-hiPSC	16	NS	0.548056	0.791038	166
RL3156	TNT-hiPSC	17	hiPSC-hyper	0.412022	0.601749	167
RL3156	TNT-hiPSC	17	hiPSC-hypo	0.505501	0.705702	167
RL3156	TNT-hiPSC	17	NS	0.521037	0.752041	167
RL3156	TNT-hiPSC	18	hiPSC-hyper	0.396948	0.579733	168
RL3156	TNT-hiPSC	18	hiPSC-hypo	0.49985	0.697812	168
RL3156	TNT-hiPSC	18	NS	0.522036	0.753481	168
RL3156	TNT-hiPSC	19	hiPSC-hyper	0.475194	0.69401	169
RL3156	TNT-hiPSC	19	hiPSC-hypo	0.446743	0.623672	169
RL3156	TNT-hiPSC	19	NS	0.542937	0.783649	169
RL3156	TNT-hiPSC	20	hiPSC-hyper	0.417411	0.609619	170
RL3156	TNT-hiPSC	20	hiPSC-hypo	0.489659	0.683585	170
RL3156	TNT-hiPSC	20	NS	0.526209	0.759506	170
RL3156	TNT-hiPSC	21	hiPSC-hyper	0.54034	0.789154	171
RL3156	TNT-hiPSC	21	hiPSC-hypo	0.607249	0.847745	171
RL3156	TNT-hiPSC	21	NS	0.655445	0.946038	171
RL3156	TNT-hiPSC	22	hiPSC-hyper	0.466992	0.682031	172
RL3156	TNT-hiPSC	22	hiPSC-hypo	0.610819	0.85273	172
RL3156	TNT-hiPSC	22	NS	0.692831	1	172
RL3156	TNT-hiPSC	23	hiPSC-hyper	0.482425	0.704571	173
RL3156	TNT-hiPSC	23	hiPSC-hypo	0.642075	0.896365	173
RL3156	TNT-hiPSC	23	NS	0.624003	0.900657	173
RL3156	TNT-hiPSC	24	hiPSC-hyper	0.581271	0.848934	174
RL3156	TNT-hiPSC	24	hiPSC-hypo	0.606793	0.847109	174
RL3156	TNT-hiPSC	24	NS	0.655497	0.946113	174
RL3156	TNT-hiPSC	25	hiPSC-hyper	0.54987	0.803073	175
RL3156	TNT-hiPSC	25	hiPSC-hypo	0.600231	0.837948	175
RL3156	TNT-hiPSC	25	NS	0.636113	0.918136	175
RL3156	TNT-hiPSC	26	hiPSC-hyper	0.523269	0.764222	176
RL3156	TNT-hiPSC	26	hiPSC-hypo	0.641547	0.895627	176
RL3156	TNT-hiPSC	26	NS	0.60007	0.866113	176
RL3156	TNT-hiPSC	27	hiPSC-hyper	0.53912	0.787373	177
RL3156	TNT-hiPSC	27	hiPSC-hypo	0.566615	0.791019	177
RL3156	TNT-hiPSC	27	NS	0.518121	0.747832	177
RL3156	TNT-hiPSC	28	hiPSC-hyper	0.490734	0.716707	178
RL3156	TNT-hiPSC	28	hiPSC-hypo	0.562159	0.784798	178
RL3156	TNT-hiPSC	28	NS	0.584386	0.843475	178
RL3156	TNT-hiPSC	29	hiPSC-hyper	0.542188	0.791853	179
RL3156	TNT-hiPSC	29	hiPSC-hypo	0.648464	0.905284	179
RL3156	TNT-hiPSC	29	NS	0.612075	0.88344	179
RL3156	TNT-hiPSC	30	hiPSC-hyper	0.603336	0.881158	180
RL3156	TNT-hiPSC	30	hiPSC-hypo	0.656857	0.917001	180
RL3156	TNT-hiPSC	30	NS	0.568626	0.820727	180
RL3157	TNT-hiPSC	1	hiPSC-hyper	0.625381	0.912394	181
RL3157	TNT-hiPSC	1	hiPSC-hypo	0.709748	0.994868	181
RL3157	TNT-hiPSC	1	NS	0.499558	0.695389	181
RL3157	TNT-hiPSC	2	hiPSC-hyper	0.642429	0.937265	182
RL3157	TNT-hiPSC	2	hiPSC-hypo	0.68266	0.956897	182
RL3157	TNT-hiPSC	2	NS	0.497041	0.691885	182
RL3157	TNT-hiPSC	3	hiPSC-hyper	0.557387	0.813194	183
RL3157	TNT-hiPSC	3	hiPSC-hypo	0.675995	0.947555	183
RL3157	TNT-hiPSC	3	NS	0.537156	0.747725	183
RL3157	TNT-hiPSC	4	hiPSC-hyper	0.555698	0.810729	184
RL3157	TNT-hiPSC	4	hiPSC-hypo	0.677537	0.949718	184
RL3157	TNT-hiPSC	4	NS	0.520564	0.724628	184
RL3157	TNT-hiPSC	5	hiPSC-hyper	0.560549	0.817808	185
RL3157	TNT-hiPSC	5	hiPSC-hypo	0.695755	0.975253	185
RL3157	TNT-hiPSC	5	NS	0.539669	0.751223	185
RL3157	TNT-hiPSC	6	hiPSC-hyper	0.576283	0.840762	186
RL3157	TNT-hiPSC	6	hiPSC-hypo	0.706154	0.98983	186
RL3157	TNT-hiPSC	6	NS	0.55169	0.767956	186
RL3157	TNT-hiPSC	7	hiPSC-hyper	0.685429	1	187
RL3157	TNT-hiPSC	7	hiPSC-hypo	0.691058	0.96867	187
RL3157	TNT-hiPSC	7	NS	0.504351	0.70206	187
RL3157	TNT-hiPSC	8	hiPSC-hyper	0.598674	0.873429	188
RL3157	TNT-hiPSC	8	hiPSC-hypo	0.67103	0.940596	188
RL3157	TNT-hiPSC	8	NS	0.519271	0.722829	188
RL3157	TNT-hiPSC	9	hiPSC-hyper	0.502418	0.732998	189
RL3157	TNT-hiPSC	9	hiPSC-hypo	0.713409	1	189
RL3157	TNT-hiPSC	9	NS	0.499463	0.695256	189
RL3157	TNT-hiPSC	10	hiPSC-hyper	0.48095	0.701677	190
RL3157	TNT-hiPSC	10	hiPSC-hypo	0.681943	0.955894	190
RL3157	TNT-hiPSC	10	NS	0.534374	0.743852	190
RL3157	TNT-hiPSC	11	hiPSC-hyper	0.37116	0.5415	191
RL3157	TNT-hiPSC	11	hiPSC-hypo	0.447693	0.62754	191
RL3157	TNT-hiPSC	11	NS	0.456033	0.634801	191
RL3157	TNT-hiPSC	12	hiPSC-hyper	0.346431	0.505423	192
RL3157	TNT-hiPSC	12	hiPSC-hypo	0.481249	0.674576	192
RL3157	TNT-hiPSC	12	NS	0.472886	0.65826	192
RL3157	TNT-hiPSC	13	hiPSC-hyper	0.354701	0.517487	193
RL3157	TNT-hiPSC	13	hiPSC-hypo	0.46687	0.654421	193
RL3157	TNT-hiPSC	13	NS	0.451627	0.628668	193
RL3157	TNT-hiPSC	14	hiPSC-hyper	0.377622	0.550927	194
RL3157	TNT-hiPSC	14	hiPSC-hypo	0.495277	0.694239	194
RL3157	TNT-hiPSC	14	NS	0.517457	0.720304	194
RL3157	TNT-hiPSC	15	hiPSC-hyper	0.346594	0.505659	195
RL3157	TNT-hiPSC	15	hiPSC-hypo	0.539146	0.755732	195
RL3157	TNT-hiPSC	15	NS	0.520277	0.72423	195
RL3157	TNT-hiPSC	16	hiPSC-hyper	0.373768	0.545305	196
RL3157	TNT-hiPSC	16	hiPSC-hypo	0.52426	0.734866	196
RL3157	TNT-hiPSC	16	NS	0.566213	0.788173	196
RL3157	TNT-hiPSC	17	hiPSC-hyper	0.409905	0.598026	197
RL3157	TNT-hiPSC	17	hiPSC-hypo	0.524408	0.735072	197
RL3157	TNT-hiPSC	17	NS	0.542859	0.755663	197
RL3157	TNT-hiPSC	18	hiPSC-hyper	0.400535	0.584356	198
RL3157	TNT-hiPSC	18	hiPSC-hypo	0.513191	0.71935	198
RL3157	TNT-hiPSC	18	NS	0.535908	0.745988	198
RL3157	TNT-hiPSC	19	hiPSC-hyper	0.449703	0.65609	199
RL3157	TNT-hiPSC	19	hiPSC-hypo	0.457176	0.640832	199
RL3157	TNT-hiPSC	19	NS	0.558378	0.777266	199
RL3157	TNT-hiPSC	20	hiPSC-hyper	0.393447	0.574015	200
RL3157	TNT-hiPSC	20	hiPSC-hypo	0.500762	0.701928	200
RL3157	TNT-hiPSC	20	NS	0.540804	0.752803	200
RL3157	TNT-hiPSC	21	hiPSC-hyper	0.527386	0.769425	201
RL3157	TNT-hiPSC	21	hiPSC-hypo	0.617923	0.866155	201
RL3157	TNT-hiPSC	21	NS	0.718387	1	201
RL3157	TNT-hiPSC	22	hiPSC-hyper	0.455373	0.664362	202
RL3157	TNT-hiPSC	22	hiPSC-hypo	0.614546	0.861422	202
RL3157	TNT-hiPSC	22	NS	0.705031	0.981408	202
RL3157	TNT-hiPSC	23	hiPSC-hyper	0.480128	0.700479	203
RL3157	TNT-hiPSC	23	hiPSC-hypo	0.655977	0.919496	203
RL3157	TNT-hiPSC	23	NS	0.67433	0.938671	203
RL3157	TNT-hiPSC	24	hiPSC-hyper	0.569473	0.830828	204
RL3157	TNT-hiPSC	24	hiPSC-hypo	0.610616	0.855912	204
RL3157	TNT-hiPSC	24	NS	0.655991	0.913144	204
RL3157	TNT-hiPSC	25	hiPSC-hyper	0.520093	0.758784	205
RL3157	TNT-hiPSC	25	hiPSC-hypo	0.622752	0.872924	205
RL3157	TNT-hiPSC	25	NS	0.655624	0.912633	205
RL3157	TNT-hiPSC	26	hiPSC-hyper	0.506692	0.739233	206
RL3157	TNT-hiPSC	26	hiPSC-hypo	0.660425	0.925731	206
RL3157	TNT-hiPSC	26	NS	0.607664	0.845872	206
RL3157	TNT-hiPSC	27	hiPSC-hyper	0.529347	0.772285	207
RL3157	TNT-hiPSC	27	hiPSC-hypo	0.582633	0.816689	207
RL3157	TNT-hiPSC	27	NS	0.531129	0.739335	207
RL3157	TNT-hiPSC	28	hiPSC-hyper	0.486453	0.709705	208
RL3157	TNT-hiPSC	28	hiPSC-hypo	0.574998	0.805986	208
RL3157	TNT-hiPSC	28	NS	0.60159	0.837417	208
RL3157	TNT-hiPSC	29	hiPSC-hyper	0.529071	0.771883	209
RL3157	TNT-hiPSC	29	hiPSC-hypo	0.658008	0.922343	209
RL3157	TNT-hiPSC	29	NS	0.604347	0.841255	209
RL3157	TNT-hiPSC	30	hiPSC-hyper	0.601416	0.87743	210
RL3157	TNT-hiPSC	30	hiPSC-hypo	0.659921	0.925024	210
RL3157	TNT-hiPSC	30	NS	0.571053	0.794909	210
RL3158	Primed-hiPSC	1	hiPSC-hyper	0.646298	0.954967	211
RL3158	Primed-hiPSC	1	hiPSC-hypo	0.732427	1	211
RL3158	Primed-hiPSC	1	NS	0.51186	0.720446	211
RL3158	Primed-hiPSC	2	hiPSC-hyper	0.640554	0.946481	212
RL3158	Primed-hiPSC	2	hiPSC-hypo	0.681113	0.92994	212
RL3158	Primed-hiPSC	2	NS	0.499602	0.703193	212
RL3158	Primed-hiPSC	3	hiPSC-hyper	0.58202	0.85999	213
RL3158	Primed-hiPSC	3	hiPSC-hypo	0.680795	0.929505	213
RL3158	Primed-hiPSC	3	NS	0.532452	0.749429	213
RL3158	Primed-hiPSC	4	hiPSC-hyper	0.571181	0.843975	214
RL3158	Primed-hiPSC	4	hiPSC-hypo	0.669265	0.913763	214
RL3158	Primed-hiPSC	4	NS	0.515007	0.724876	214
RL3158	Primed-hiPSC	5	hiPSC-hyper	0.574407	0.848742	215
RL3158	Primed-hiPSC	5	hiPSC-hypo	0.696298	0.950672	215
RL3158	Primed-hiPSC	5	NS	0.546534	0.76925	215
RL3158	Primed-hiPSC	6	hiPSC-hyper	0.585136	0.864595	216
RL3158	Primed-hiPSC	6	hiPSC-hypo	0.705071	0.962649	216
RL3158	Primed-hiPSC	6	NS	0.533673	0.751148	216
RL3158	Primed-hiPSC	7	hiPSC-hyper	0.676775	1	217
RL3158	Primed-hiPSC	7	hiPSC-hypo	0.693223	0.946473	217
RL3158	Primed-hiPSC	7	NS	0.495831	0.697886	217
RL3158	Primed-hiPSC	8	hiPSC-hyper	0.60852	0.899147	218
RL3158	Primed-hiPSC	8	hiPSC-hypo	0.68223	0.931464	218
RL3158	Primed-hiPSC	8	NS	0.511542	0.719999	218
RL3158	Primed-hiPSC	9	hiPSC-hyper	0.537966	0.794896	219
RL3158	Primed-hiPSC	9	hiPSC-hypo	0.728461	0.994584	219
RL3158	Primed-hiPSC	9	NS	0.502832	0.70774	219
RL3158	Primed-hiPSC	10	hiPSC-hyper	0.494388	0.730506	220
RL3158	Primed-hiPSC	10	hiPSC-hypo	0.685891	0.936463	220
RL3158	Primed-hiPSC	10	NS	0.53198	0.748766	220
RL3158	Primed-hiPSC	11	hiPSC-hyper	0.38098	0.562934	221
RL3158	Primed-hiPSC	11	hiPSC-hypo	0.435003	0.59392	221
RL3158	Primed-hiPSC	11	NS	0.43878	0.617586	221
RL3158	Primed-hiPSC	12	hiPSC-hyper	0.368491	0.544481	222
RL3158	Primed-hiPSC	12	hiPSC-hypo	0.43979	0.600455	222
RL3158	Primed-hiPSC	12	NS	0.462238	0.650603	222
RL3158	Primed-hiPSC	13	hiPSC-hyper	0.348768	0.515338	223
RL3158	Primed-hiPSC	13	hiPSC-hypo	0.436366	0.59578	223
RL3158	Primed-hiPSC	13	NS	0.45624	0.642161	223
RL3158	Primed-hiPSC	14	hiPSC-hyper	0.414287	0.612149	224
RL3158	Primed-hiPSC	14	hiPSC-hypo	0.460183	0.628298	224
RL3158	Primed-hiPSC	14	NS	0.477251	0.671733	224
RL3158	Primed-hiPSC	15	hiPSC-hyper	0.368963	0.545179	225
RL3158	Primed-hiPSC	15	hiPSC-hypo	0.498561	0.680696	225
RL3158	Primed-hiPSC	15	NS	0.48904	0.688328	225
RL3158	Primed-hiPSC	16	hiPSC-hyper	0.390337	0.57676	226
RL3158	Primed-hiPSC	16	hiPSC-hypo	0.492828	0.672869	226
RL3158	Primed-hiPSC	16	NS	0.531569	0.748187	226
RL3158	Primed-hiPSC	17	hiPSC-hyper	0.441221	0.651946	227
RL3158	Primed-hiPSC	17	hiPSC-hypo	0.476631	0.650756	227
RL3158	Primed-hiPSC	17	NS	0.518137	0.729282	227
RL3158	Primed-hiPSC	18	hiPSC-hyper	0.427553	0.631751	228
RL3158	Primed-hiPSC	18	hiPSC-hypo	0.477589	0.652064	228
RL3158	Primed-hiPSC	18	NS	0.51896	0.73044	228
RL3158	Primed-hiPSC	19	hiPSC-hyper	0.487573	0.720436	229
RL3158	Primed-hiPSC	19	hiPSC-hypo	0.431962	0.589767	229
RL3158	Primed-hiPSC	19	NS	0.53541	0.753593	229
RL3158	Primed-hiPSC	20	hiPSC-hyper	0.424154	0.626729	230
RL3158	Primed-hiPSC	20	hiPSC-hypo	0.487696	0.665863	230
RL3158	Primed-hiPSC	20	NS	0.518287	0.729493	230
RL3158	Primed-hiPSC	21	hiPSC-hyper	0.534532	0.789822	231
RL3158	Primed-hiPSC	21	hiPSC-hypo	0.621245	0.848201	231
RL3158	Primed-hiPSC	21	NS	0.671483	0.945117	231
RL3158	Primed-hiPSC	22	hiPSC-hyper	0.471723	0.697016	232
RL3158	Primed-hiPSC	22	hiPSC-hypo	0.617949	0.8437	232
RL3158	Primed-hiPSC	22	NS	0.662203	0.932055	232
RL3158	Primed-hiPSC	23	hiPSC-hyper	0.489239	0.722897	233
RL3158	Primed-hiPSC	23	hiPSC-hypo	0.660522	0.901825	233
RL3158	Primed-hiPSC	23	NS	0.710476	1	233
RL3158	Primed-hiPSC	24	hiPSC-hyper	0.575297	0.850057	234
RL3158	Primed-hiPSC	24	hiPSC-hypo	0.608576	0.830903	234
RL3158	Primed-hiPSC	24	NS	0.65722	0.925041	234
RL3158	Primed-hiPSC	25	hiPSC-hyper	0.540106	0.798059	235
RL3158	Primed-hiPSC	25	hiPSC-hypo	0.621778	0.848929	235
RL3158	Primed-hiPSC	25	NS	0.651572	0.917092	235
RL3158	Primed-hiPSC	26	hiPSC-hyper	0.517634	0.764854	236
RL3158	Primed-hiPSC	26	hiPSC-hypo	0.660225	0.901421	236
RL3158	Primed-hiPSC	26	NS	0.614763	0.865282	236
RL3158	Primed-hiPSC	27	hiPSC-hyper	0.544927	0.805181	237
RL3158	Primed-hiPSC	27	hiPSC-hypo	0.586535	0.80081	237
RL3158	Primed-hiPSC	27	NS	0.529813	0.745715	237
RL3158	Primed-hiPSC	28	hiPSC-hyper	0.497827	0.735587	238
RL3158	Primed-hiPSC	28	hiPSC-hypo	0.582244	0.794951	238
RL3158	Primed-hiPSC	28	NS	0.590427	0.831029	238
RL3158	Primed-hiPSC	29	hiPSC-hyper	0.552038	0.815689	239
RL3158	Primed-hiPSC	29	hiPSC-hypo	0.647796	0.884451	239
RL3158	Primed-hiPSC	29	NS	0.597191	0.840551	239
RL3158	Primed-hiPSC	30	hiPSC-hyper	0.60067	0.887547	240
RL3158	Primed-hiPSC	30	hiPSC-hypo	0.676771	0.924011	240
RL3158	Primed-hiPSC	30	NS	0.572938	0.806413	240
RL3159	Primed-hiPSC	1	hiPSC-hyper	0.617903	0.925247	241
RL3159	Primed-hiPSC	1	hiPSC-hypo	0.696313	0.976337	241
RL3159	Primed-hiPSC	1	NS	0.480178	0.688851	241
RL3159	Primed-hiPSC	2	hiPSC-hyper	0.626366	0.937919	242
RL3159	Primed-hiPSC	2	hiPSC-hypo	0.663704	0.930615	242
RL3159	Primed-hiPSC	2	NS	0.472372	0.677653	242
RL3159	Primed-hiPSC	3	hiPSC-hyper	0.555722	0.832137	243
RL3159	Primed-hiPSC	3	hiPSC-hypo	0.66522	0.93274	243
RL3159	Primed-hiPSC	3	NS	0.5124	0.735077	243
RL3159	Primed-hiPSC	4	hiPSC-hyper	0.577058	0.864085	244
RL3159	Primed-hiPSC	4	hiPSC-hypo	0.640905	0.898647	244
RL3159	Primed-hiPSC	4	NS	0.527224	0.756342	244
RL3159	Primed-hiPSC	5	hiPSC-hyper	0.540302	0.809047	245
RL3159	Primed-hiPSC	5	hiPSC-hypo	0.679368	0.952578	245
RL3159	Primed-hiPSC	5	NS	0.533388	0.765185	245
RL3159	Primed-hiPSC	6	hiPSC-hyper	0.563138	0.843241	246
RL3159	Primed-hiPSC	6	hiPSC-hypo	0.688605	0.96553	246
RL3159	Primed-hiPSC	6	NS	0.522327	0.749317	246
RL3159	Primed-hiPSC	7	hiPSC-hyper	0.667825	1	247
RL3159	Primed-hiPSC	7	hiPSC-hypo	0.679583	0.95288	247
RL3159	Primed-hiPSC	7	NS	0.453114	0.650026	247
RL3159	Primed-hiPSC	8	hiPSC-hyper	0.599486	0.897669	248
RL3159	Primed-hiPSC	8	hiPSC-hypo	0.660794	0.926534	248
RL3159	Primed-hiPSC	8	NS	0.493795	0.708386	248
RL3159	Primed-hiPSC	9	hiPSC-hyper	0.498872	0.74701	249
RL3159	Primed-hiPSC	9	hiPSC-hypo	0.713189	1	249
RL3159	Primed-hiPSC	9	NS	0.47219	0.677392	249
RL3159	Primed-hiPSC	10	hiPSC-hyper	0.476759	0.713898	250
RL3159	Primed-hiPSC	10	hiPSC-hypo	0.65743	0.921817	250
RL3159	Primed-hiPSC	10	NS	0.510063	0.731723	250
RL3159	Primed-hiPSC	11	hiPSC-hyper	0.368188	0.551324	251
RL3159	Primed-hiPSC	11	hiPSC-hypo	0.412236	0.578019	251
RL3159	Primed-hiPSC	11	NS	0.40746	0.584532	251
RL3159	Primed-hiPSC	12	hiPSC-hyper	0.356077	0.533189	252
RL3159	Primed-hiPSC	12	hiPSC-hypo	0.414992	0.581882	252
RL3159	Primed-hiPSC	12	NS	0.422667	0.606348	252
RL3159	Primed-hiPSC	13	hiPSC-hyper	0.34432	0.515584	253
RL3159	Primed-hiPSC	13	hiPSC-hypo	0.399593	0.56029	253
RL3159	Primed-hiPSC	13	NS	0.421856	0.605185	253
RL3159	Primed-hiPSC	14	hiPSC-hyper	0.381605	0.571415	254
RL3159	Primed-hiPSC	14	hiPSC-hypo	0.433485	0.607812	254
RL3159	Primed-hiPSC	14	NS	0.451177	0.647247	254
RL3159	Primed-hiPSC	15	hiPSC-hyper	0.365978	0.548014	255
RL3159	Primed-hiPSC	15	hiPSC-hypo	0.4646	0.65144	255
RL3159	Primed-hiPSC	15	NS	0.468994	0.672808	255
RL3159	Primed-hiPSC	16	hiPSC-hyper	0.374236	0.56038	256
RL3159	Primed-hiPSC	16	hiPSC-hypo	0.442227	0.62007	256
RL3159	Primed-hiPSC	16	NS	0.508333	0.729242	256
RL3159	Primed-hiPSC	17	hiPSC-hyper	0.428909	0.642247	257
RL3159	Primed-hiPSC	17	hiPSC-hypo	0.440799	0.618068	257
RL3159	Primed-hiPSC	17	NS	0.470268	0.674635	257
RL3159	Primed-hiPSC	18	hiPSC-hyper	0.421344	0.63092	258
RL3159	Primed-hiPSC	18	hiPSC-hypo	0.439493	0.616236	258
RL3159	Primed-hiPSC	18	NS	0.49421	0.708981	258
RL3159	Primed-hiPSC	19	hiPSC-hyper	0.484388	0.725321	259
RL3159	Primed-hiPSC	19	hiPSC-hypo	0.394281	0.552842	259
RL3159	Primed-hiPSC	19	NS	0.489704	0.702518	259
RL3159	Primed-hiPSC	20	hiPSC-hyper	0.408257	0.611324	260
RL3159	Primed-hiPSC	20	hiPSC-hypo	0.454712	0.637576	260
RL3159	Primed-hiPSC	20	NS	0.477409	0.68488	260
RL3159	Primed-hiPSC	21	hiPSC-hyper	0.51619	0.772941	261
RL3159	Primed-hiPSC	21	hiPSC-hypo	0.596519	0.836411	261
RL3159	Primed-hiPSC	21	NS	0.640401	0.918704	261
RL3159	Primed-hiPSC	22	hiPSC-hyper	0.454958	0.681254	262
RL3159	Primed-hiPSC	22	hiPSC-hypo	0.581541	0.815409	262
RL3159	Primed-hiPSC	22	NS	0.654732	0.939263	262
RL3159	Primed-hiPSC	23	hiPSC-hyper	0.503762	0.754332	263
RL3159	Primed-hiPSC	23	hiPSC-hypo	0.638416	0.895157	263
RL3159	Primed-hiPSC	23	NS	0.69707	1	263
RL3159	Primed-hiPSC	24	hiPSC-hyper	0.582008	0.871497	264
RL3159	Primed-hiPSC	24	hiPSC-hypo	0.590525	0.828007	264
RL3159	Primed-hiPSC	24	NS	0.667672	0.957826	264
RL3159	Primed-hiPSC	25	hiPSC-hyper	0.53973	0.80819	265
RL3159	Primed-hiPSC	25	hiPSC-hypo	0.605607	0.849154	265
RL3159	Primed-hiPSC	25	NS	0.643752	0.92351	265
RL3159	Primed-hiPSC	26	hiPSC-hyper	0.502248	0.752065	266
RL3159	Primed-hiPSC	26	hiPSC-hypo	0.636411	0.892345	266
RL3159	Primed-hiPSC	26	NS	0.584731	0.83884	266
RL3159	Primed-hiPSC	27	hiPSC-hyper	0.526683	0.788654	267
RL3159	Primed-hiPSC	27	hiPSC-hypo	0.571079	0.800741	267
RL3159	Primed-hiPSC	27	NS	0.512078	0.734615	267
RL3159	Primed-hiPSC	28	hiPSC-hyper	0.47987	0.718556	268
RL3159	Primed-hiPSC	28	hiPSC-hypo	0.558478	0.783072	268
RL3159	Primed-hiPSC	28	NS	0.566036	0.812022	268
RL3159	Primed-hiPSC	29	hiPSC-hyper	0.541923	0.811474	269
RL3159	Primed-hiPSC	29	hiPSC-hypo	0.631345	0.885243	269
RL3159	Primed-hiPSC	29	NS	0.563797	0.80881	269
[truncated: 453 more rows]

## Sheet: ED_Fig_9h_HDF
RL3061	RL3062	RL3063	RL3064	RL3065	RL3066	RL3067	RL3068	RL3069	RL3070	RL3071	RL3072
[truncated: 67 more rows]

[truncated: 3 more sheets: ED_Fig_9h_MSC, ED_Fig_9h_NHEK, Sheet1]
